# Supplementary material for: Spin waves and orbital contribution to ferromagnetism in a topological metal
Source: Nat Commun. 2024 Oct 16;15:8905. doi: 10.1038/s41467-024-53152-1 (PMC11484860; doi:10.1038/s41467-024-53152-1)
Supplement: Supplementary file 3 — Source Data [file 41467_2024_53152_MOESM3_ESM.zip]

Archive with 98 entries (86 files):
- experiment_data/
- experiment_data/RIXS_spectra_ESRF/
- experiment_data/RIXS_spectra_ESRF/rixs_cl_HHL_1.txt
- experiment_data/RIXS_spectra_ESRF/rixs_cl_HHL_2.txt
- experiment_data/RIXS_spectra_ESRF/rixs_cl_HHL_3.txt
- experiment_data/RIXS_spectra_ESRF/rixs_cl_HHL_4.txt
- experiment_data/RIXS_spectra_ESRF/rixs_cl_HHL_5.txt
- experiment_data/RIXS_spectra_ESRF/rixs_cl_HHL_6.txt
- experiment_data/RIXS_spectra_ESRF/rixs_cr_HHL_1.txt
- experiment_data/RIXS_spectra_ESRF/rixs_cr_HHL_2.txt
- experiment_data/RIXS_spectra_ESRF/rixs_cr_HHL_3.txt
- experiment_data/RIXS_spectra_ESRF/rixs_cr_HHL_4.txt
- experiment_data/RIXS_spectra_ESRF/rixs_cr_HHL_5.txt
- experiment_data/RIXS_spectra_ESRF/rixs_cr_HHL_6.txt
- experiment_data/RIXS_spectra_SLS/
- experiment_data/RIXS_spectra_SLS/E_detuning_map/
- experiment_data/RIXS_spectra_SLS/E_detuning_map/E_incident.txt
- experiment_data/RIXS_spectra_SLS/E_detuning_map/E_loss.txt
- experiment_data/RIXS_spectra_SLS/E_detuning_map/rixs_cr.txt
- experiment_data/RIXS_spectra_SLS/resolution.txt
- experiment_data/RIXS_spectra_SLS/rixs_cl_2theta_110_H0p123_L1p77.txt
- experiment_data/RIXS_spectra_SLS/rixs_cl_2theta_90_H0p123_L1p5.txt
- experiment_data/RIXS_spectra_SLS/rixs_cl_2theta_90_H0p2_L1p34.txt
- experiment_data/RIXS_spectra_SLS/rixs_cl_H0L_-1.txt
- experiment_data/RIXS_spectra_SLS/rixs_cl_H0L_1.txt
- experiment_data/RIXS_spectra_SLS/rixs_cl_H0L_10.txt
- experiment_data/RIXS_spectra_SLS/rixs_cl_H0L_2.txt
- experiment_data/RIXS_spectra_SLS/rixs_cl_H0L_3.txt
- experiment_data/RIXS_spectra_SLS/rixs_cl_H0L_4.txt
- experiment_data/RIXS_spectra_SLS/rixs_cl_H0L_5.txt
- experiment_data/RIXS_spectra_SLS/rixs_cl_H0L_6.txt
- experiment_data/RIXS_spectra_SLS/rixs_cl_H0L_7.txt
- experiment_data/RIXS_spectra_SLS/rixs_cl_H0L_8.txt
- experiment_data/RIXS_spectra_SLS/rixs_cl_H0L_9.txt
- experiment_data/RIXS_spectra_SLS/rixs_cl_HHL_1.txt
- experiment_data/RIXS_spectra_SLS/rixs_cl_HHL_2.txt
- experiment_data/RIXS_spectra_SLS/rixs_cl_HHL_3.txt
- experiment_data/RIXS_spectra_SLS/rixs_cl_HHL_4.txt
- experiment_data/RIXS_spectra_SLS/rixs_cl_phi_1.txt
- experiment_data/RIXS_spectra_SLS/rixs_cl_phi_2.txt
- experiment_data/RIXS_spectra_SLS/rixs_cl_phi_3.txt
- experiment_data/RIXS_spectra_SLS/rixs_cl_phi_4.txt
- experiment_data/RIXS_spectra_SLS/rixs_cl_phi_5.txt
- experiment_data/RIXS_spectra_SLS/rixs_cl_phi_6.txt
- experiment_data/RIXS_spectra_SLS/rixs_cr_2theta_110_H0p123_L1p77.txt
- experiment_data/RIXS_spectra_SLS/rixs_cr_2theta_90_H0p123_L1p5.txt
- experiment_data/RIXS_spectra_SLS/rixs_cr_2theta_90_H0p2_L1p34.txt
- experiment_data/RIXS_spectra_SLS/rixs_cr_H0L_-1.txt
- experiment_data/RIXS_spectra_SLS/rixs_cr_H0L_1.txt
- experiment_data/RIXS_spectra_SLS/rixs_cr_H0L_10.txt
- experiment_data/RIXS_spectra_SLS/rixs_cr_H0L_2.txt
- experiment_data/RIXS_spectra_SLS/rixs_cr_H0L_3.txt
- experiment_data/RIXS_spectra_SLS/rixs_cr_H0L_4.txt
- experiment_data/RIXS_spectra_SLS/rixs_cr_H0L_5.txt
- experiment_data/RIXS_spectra_SLS/rixs_cr_H0L_6.txt
- experiment_data/RIXS_spectra_SLS/rixs_cr_H0L_7.txt
- experiment_data/RIXS_spectra_SLS/rixs_cr_H0L_8.txt
- experiment_data/RIXS_spectra_SLS/rixs_cr_H0L_9.txt
- experiment_data/RIXS_spectra_SLS/rixs_cr_HHL_1.txt
- experiment_data/RIXS_spectra_SLS/rixs_cr_HHL_2.txt
- experiment_data/RIXS_spectra_SLS/rixs_cr_HHL_3.txt
- experiment_data/RIXS_spectra_SLS/rixs_cr_HHL_4.txt
- experiment_data/RIXS_spectra_SLS/rixs_cr_phi_1.txt
- experiment_data/RIXS_spectra_SLS/rixs_cr_phi_2.txt
- experiment_data/RIXS_spectra_SLS/rixs_cr_phi_3.txt
- experiment_data/RIXS_spectra_SLS/rixs_cr_phi_4.txt
- experiment_data/RIXS_spectra_SLS/rixs_cr_phi_5.txt
- experiment_data/RIXS_spectra_SLS/rixs_cr_phi_6.txt
- experiment_data/XAS/
- experiment_data/XAS/XAS.xlsx
- experiment_data/XMCD_sample_surface/
- experiment_data/XMCD_sample_surface/without_field/
- experiment_data/XMCD_sample_surface/without_field/TEY_CL.txt
- experiment_data/XMCD_sample_surface/without_field/TEY_CR.txt
- experiment_data/XMCD_sample_surface/without_field/TEY_MCD.txt
- experiment_data/XMCD_sample_surface/without_field/x_axis.txt
- experiment_data/XMCD_sample_surface/without_field/y_axis.txt
- experiment_data/XMCD_sample_surface/with_field/
- experiment_data/XMCD_sample_surface/with_field/TEY_CL.txt
- experiment_data/XMCD_sample_surface/with_field/TEY_CR.txt
- experiment_data/XMCD_sample_surface/with_field/TEY_MCD.txt
- experiment_data/XMCD_sample_surface/with_field/x_axis.txt
- experiment_data/XMCD_sample_surface/with_field/y_axis.txt
- figure_source_data/
- figure_source_data/fig2/
- figure_source_data/fig2/fig2a-d.xlsx
- figure_source_data/fig2/fig2e/
- figure_source_data/fig2/fig2e/TEY_MCD.txt
- figure_source_data/fig2/fig2e/x_axis.txt
- figure_source_data/fig2/fig2e/y_axis.txt
- figure_source_data/fig2/fig2f/
- figure_source_data/fig2/fig2f/TEY_MCD.txt
- figure_source_data/fig2/fig2f/x_axis.txt
- figure_source_data/fig2/fig2f/y_axis.txt
- figure_source_data/fig3.xlsx
- figure_source_data/fig4.xlsx
- figure_source_data/fig5.xlsx
- read_me.txt
