# Supplementary material for: Spin waves and orbital contribution to ferromagnetism in a topological metal
Source: Nat Commun. 2024 Oct 16;15:8905. doi: 10.1038/s41467-024-53152-1 (PMC11484860; doi:10.1038/s41467-024-53152-1)
Supplement: Supplementary file 3 — Source Data [file 41467_2024_53152_MOESM3_ESM.zip › experiment_data/RIXS_spectra_ESRF/rixs_cl_HHL_1.txt]

 Eloss   intensity
-7.5716 22.096364
-7.5669 24.985940
-7.5623 18.959365
-7.5576 20.052770
-7.5529 18.079948
-7.5483 21.978637
-7.5436 25.984687
-7.5390 19.085657
-7.5343 17.083667
-7.5297 19.116678
-7.5250 26.818157
-7.5204 21.066640
-7.5157 31.938553
-7.5110 22.127623
-7.5064 16.079841
-7.5017 13.054384
-7.4971 20.970955
-7.4924 26.985931
-7.4878 22.185430
-7.4831 21.009421
-7.4785 22.026738
-7.4738 26.049219
-7.4692 21.988669
-7.4645 20.006395
-7.4598 15.163272
-7.4552 19.933526
-7.4505 25.924519
-7.4459 28.091827
-7.4412 25.146574
-7.4366 24.027502
-7.4319 22.021072
-7.4273 25.933579
-7.4226 23.020661
-7.4179 20.121435
-7.4133 20.103855
-7.4086 28.837800
-7.4040 11.298507
-7.3993 19.897630
-7.3947 17.046371
-7.3900 20.033039
-7.3854 20.016811
-7.3807 25.997037
-7.3760 27.084100
-7.3714 24.070734
-7.3667 19.039381
-7.3621 25.878626
-7.3574 21.129727
-7.3528 18.027535
-7.3481 18.065381
-7.3435 20.992046
-7.3388 20.044449
-7.3341 22.962871
-7.3295 19.055294
-7.3248 19.199437
-7.3202 24.864531
-7.3155 14.087279
-7.3109 19.063121
-7.3062 21.131033
-7.3016 31.933569
-7.2969 28.068731
-7.2922 20.064876
-7.2876 15.102778
-7.2829 21.965458
-7.2783 24.982431
-7.2736 21.007496
-7.2690 20.089169
-7.2643 12.998327
-7.2597 18.036345
-7.2550 26.842403
-7.2504 20.262158
-7.2457 26.111258
-7.2410 35.907049
-7.2364 22.094614
-7.2317 27.981173
-7.2271 28.923213
-7.2224 27.086675
-7.2178 19.199903
-7.2131 25.102707
-7.2085 21.994012
-7.2038 20.950385
-7.1991 16.028761
-7.1945 25.033761
-7.1898 28.033192
-7.1852 25.033869
-7.1805 20.121964
-7.1759 21.980759
-7.1712 25.063591
-7.1666 36.896994
-7.1619 23.062785
-7.1572 19.104235
-7.1526 25.051902
-7.1479 27.928482
-7.1433 18.181383
-7.1386 24.991192
-7.1340 23.032920
-7.1293 24.985148
-7.1247 29.086984
-7.1200 27.952223
-7.1153 24.091039
-7.1107 23.954236
-7.1060 24.216018
-7.1014 25.066314
-7.0967 22.985847
-7.0921 28.842643
-7.0874 19.286068
-7.0828 30.805765
-7.0781 19.200606
-7.0734 24.069387
-7.0688 22.003233
-7.0641 16.117383
-7.0595 22.987594
-7.0548 28.918887
-7.0502 23.062804
-7.0455 17.135851
-7.0409 23.024489
-7.0362 23.025918
-7.0316 23.045415
-7.0269 30.930299
-7.0222 28.228836
-7.0176 32.977845
-7.0129 21.060842
-7.0083 15.104947
-7.0036 41.696172
-6.9990 26.255090
-6.9943 25.146167
-6.9897 33.899742
-6.9850 30.012659
-6.9803 31.317104
-6.9757 33.000927
-6.9710 29.979571
-6.9664 34.725691
-6.9617 33.144363
-6.9571 31.167323
-6.9524 30.171006
-6.9478 33.960747
-6.9431 25.052842
-6.9384 25.063920
-6.9338 26.073670
-6.9291 27.004778
-6.9245 29.012247
-6.9198 30.021160
-6.9152 26.922124
-6.9105 22.213685
-6.9059 21.085325
-6.9012 31.881654
-6.8965 24.039250
-6.8919 28.259416
-6.8872 33.093731
-6.8826 37.984203
-6.8779 35.941535
-6.8733 30.076998
-6.8686 36.951874
-6.8640 25.197471
-6.8593 21.048107
-6.8547 24.947476
-6.8500 24.019021
-6.8453 23.158426
-6.8407 30.984622
-6.8360 28.031098
-6.8314 29.078194
-6.8267 27.053238
-6.8221 26.993179
-6.8174 23.065761
-6.8128 27.103161
-6.8081 32.038011
-6.8034 30.959573
-6.7988 32.977146
-6.7941 33.133540
-6.7895 29.098279
-6.7848 33.004200
-6.7802 26.023077
-6.7755 27.144187
-6.7709 23.084000
-6.7662 34.834032
-6.7615 33.983073
-6.7569 31.231544
-6.7522 33.184646
-6.7476 27.894324
-6.7429 24.069754
-6.7383 32.942898
-6.7336 24.168701
-6.7290 35.957787
-6.7243 22.237591
-6.7196 34.817523
-6.7150 26.134427
-6.7103 43.858710
-6.7057 31.346665
-6.7010 40.875331
-6.6964 24.219030
-6.6917 20.074701
-6.6871 28.948750
-6.6824 36.818780
-6.6777 30.263900
-6.6731 30.100291
-6.6684 35.009623
-6.6638 31.053156
-6.6591 37.041462
-6.6545 27.998253
-6.6498 30.961684
-6.6452 31.195065
-6.6405 45.945924
-6.6359 32.112204
-6.6312 29.986554
-6.6265 34.040877
-6.6219 33.075618
-6.6172 34.099303
-6.6126 36.185365
-6.6079 39.986148
-6.6033 47.969889
-6.5986 27.112450
-6.5940 26.243933
-6.5893 39.857198
-6.5846 35.133564
-6.5800 40.948831
-6.5753 33.102116
-6.5707 32.030809
-6.5660 39.068529
-6.5614 35.257306
-6.5567 33.915283
-6.5521 29.148554
-6.5474 38.882917
-6.5427 33.142746
-6.5381 40.034289
-6.5334 38.006714
-6.5288 35.125565
-6.5241 51.917341
-6.5195 28.138644
-6.5148 33.007685
-6.5102 37.146109
-6.5055 34.166073
-6.5008 28.989555
-6.4962 31.010215
-6.4915 36.105989
-6.4869 33.965163
-6.4822 30.152314
-6.4776 45.806874
-6.4729 22.370113
-6.4683 40.843012
-6.4636 32.130968
-6.4590 31.030960
-6.4543 35.053437
-6.4496 28.175602
-6.4450 39.058284
-6.4403 48.891212
-6.4357 28.157757
-6.4310 38.823550
-6.4264 29.233113
-6.4217 36.047963
-6.4171 36.152963
-6.4124 39.955604
-6.4077 35.177230
-6.4031 33.865739
-6.3984 35.253653
-6.3938 36.077475
-6.3891 43.867028
-6.3845 38.007112
-6.3798 33.133726
-6.3752 25.243135
-6.3705 44.745230
-6.3658 32.351248
-6.3612 36.875884
-6.3565 39.988242
-6.3519 36.084013
-6.3472 34.358756
-6.3426 49.851260
-6.3379 44.967643
-6.3333 27.159803
-6.3286 25.173715
-6.3239 33.859298
-6.3193 33.078374
-6.3146 31.165166
-6.3100 31.072194
-6.3053 36.940173
-6.3007 38.129918
-6.2960 35.981724
-6.2914 30.033739
-6.2867 35.102417
-6.2820 38.109385
-6.2774 44.855869
-6.2727 29.198079
-6.2681 28.044417
-6.2634 33.070322
-6.2588 32.086380
-6.2541 29.071793
-6.2495 42.869596
-6.2448 44.169090
-6.2402 44.040239
-6.2355 36.067893
-6.2308 36.088554
-6.2262 38.005760
-6.2215 38.104406
-6.2169 47.973785
-6.2122 32.243119
-6.2076 45.810080
-6.2029 31.265580
-6.1983 40.135189
-6.1936 37.067637
-6.1889 43.948211
-6.1843 38.101912
-6.1796 42.949753
-6.1750 43.137697
-6.1703 40.201779
-6.1657 43.836986
-6.1610 40.141399
-6.1564 38.152986
-6.1517 34.096266
-6.1470 35.098377
-6.1424 43.998687
-6.1377 43.864204
-6.1331 43.107079
-6.1284 39.220557
-6.1238 46.033763
-6.1191 43.975641
-6.1145 35.113036
-6.1098 33.013943
-6.1051 54.184167
-6.1005 34.204742
-6.0958 32.893320
-6.0912 39.890134
-6.0865 41.092421
-6.0819 52.026022
-6.0772 47.071743
-6.0726 31.443109
-6.0679 48.945885
-6.0633 42.098528
-6.0586 44.008604
-6.0539 41.017038
-6.0493 39.163066
-6.0446 50.902853
-6.0400 41.132826
-6.0353 46.019201
-6.0307 45.024301
-6.0260 52.025689
-6.0214 51.166652
-6.0167 49.104934
-6.0120 43.003552
-6.0074 44.110971
-6.0027 33.074449
-5.9981 43.241470
-5.9934 49.010991
-5.9888 48.982297
-5.9841 48.976921
-5.9795 48.203018
-5.9748 41.040824
-5.9701 49.061520
-5.9655 46.146243
-5.9608 48.924187
-5.9562 32.193057
-5.9515 50.054775
-5.9469 34.147727
-5.9422 42.910243
-5.9376 45.209520
-5.9329 48.967489
-5.9282 41.146768
-5.9236 52.849276
-5.9189 40.208184
-5.9143 29.175937
-5.9096 45.017077
-5.9050 53.972345
-5.9003 41.137604
-5.8957 39.009047
-5.8910 45.992881
-5.8863 46.304245
-5.8817 43.964719
-5.8770 38.206590
-5.8724 59.936259
-5.8677 60.017461
-5.8631 58.047266
-5.8584 44.154601
-5.8538 52.076646
-5.8491 43.265487
-5.8445 52.976969
-5.8398 50.962630
-5.8351 34.225725
-5.8305 50.971781
-5.8258 52.043839
-5.8212 42.069254
-5.8165 40.232246
-5.8119 54.876692
-5.8072 50.002436
-5.8026 47.272869
-5.7979 56.046646
-5.7932 48.162889
-5.7886 54.059630
-5.7839 57.949214
-5.7793 50.221962
-5.7746 53.892816
-5.7700 56.178157
-5.7653 64.023219
-5.7607 57.235629
-5.7560 46.886436
-5.7513 52.245429
-5.7467 54.046242
-5.7420 70.034131
-5.7374 50.172596
-5.7327 41.172426
-5.7281 56.036607
-5.7234 38.233813
-5.7188 45.907792
-5.7141 60.843398
-5.7094 68.170571
-5.7048 47.206957
-5.7001 46.035265
-5.6955 59.981277
-5.6908 46.183666
-5.6862 50.082905
-5.6815 57.981044
-5.6769 48.174396
-5.6722 52.069630
-5.6676 40.163452
-5.6629 48.067278
-5.6582 47.199176
-5.6536 60.814315
-5.6489 52.152051
-5.6443 65.010247
-5.6396 64.189882
-5.6350 58.182451
-5.6303 41.193829
-5.6257 53.865188
-5.6210 71.182271
-5.6163 72.905774
-5.6117 53.142922
-5.6070 52.243880
-5.6024 66.725472
-5.5977 55.374943
-5.5931 40.309238
-5.5884 47.871798
-5.5838 60.940037
-5.5791 52.148242
-5.5744 57.106879
-5.5698 62.090135
-5.5651 62.998359
-5.5605 45.242144
-5.5558 54.055323
-5.5512 56.217764
-5.5465 64.941808
-5.5419 52.073242
-5.5372 49.274530
-5.5325 48.123104
-5.5279 67.717873
-5.5232 60.228904
-5.5186 55.313212
-5.5139 59.804588
-5.5093 47.339142
-5.5046 65.801809
-5.5000 50.274207
-5.4953 52.234531
-5.4906 71.944071
-5.4860 66.959631
-5.4813 66.295426
-5.4767 56.134062
-5.4720 53.941382
-5.4674 48.367926
-5.4627 52.219037
-5.4581 75.793362
-5.4534 64.033868
-5.4488 65.197199
-5.4441 66.914161
-5.4394 68.124913
-5.4348 54.114215
-5.4301 58.186574
-5.4255 60.179154
-5.4208 63.035074
-5.4162 61.238270
-5.4115 66.915073
-5.4069 55.298050
-5.4022 69.821719
-5.3975 63.149890
-5.3929 49.336766
-5.3882 71.918852
-5.3836 69.189065
-5.3789 73.811827
-5.3743 56.341820
-5.3696 59.973576
-5.3650 68.061533
-5.3603 66.130424
-5.3556 59.278627
-5.3510 57.009380
-5.3463 46.219362
-5.3417 63.013504
-5.3370 57.181681
-5.3324 57.994029
-5.3277 64.057022
-5.3231 68.042562
-5.3184 60.143263
-5.3137 56.124815
-5.3091 81.016954
-5.3044 56.422371
-5.2998 66.961987
-5.2951 69.827568
-5.2905 65.282176
-5.2858 69.127010
-5.2812 64.852790
-5.2765 55.266224
-5.2719 58.287494
-5.2672 72.914656
-5.2625 55.174730
-5.2579 68.968167
-5.2532 70.139572
-5.2486 64.377150
-5.2439 59.097454
-5.2393 84.666725
-5.2346 62.381485
-5.2300 70.992585
-5.2253 62.273507
-5.2206 82.060803
-5.2160 76.131947
-5.2113 72.236195
-5.2067 72.860239
-5.2020 56.238896
-5.1974 65.795516
-5.1927 56.310024
-5.1881 78.117331
-5.1834 76.337897
-5.1787 65.951789
-5.1741 68.838173
-5.1694 55.265664
-5.1648 74.988527
-5.1601 59.392444
-5.1555 78.127227
-5.1508 76.942381
-5.1462 74.007856
-5.1415 78.168881
-5.1368 73.277604
-5.1322 64.021551
-5.1275 57.036548
-5.1229 60.192371
-5.1182 72.162289
-5.1136 62.919914
-5.1089 54.269191
-5.1043 70.011865
-5.0996 64.223577
-5.0949 86.888092
-5.0903 77.282132
-5.0856 82.009419
-5.0810 85.015446
-5.0763 75.330492
-5.0717 74.997240
-5.0670 75.182616
-5.0624 66.424922
-5.0577 77.919936
-5.0531 76.190747
-5.0484 92.911374
-5.0437 64.249469
-5.0391 77.989820
-5.0344 61.457185
-5.0298 75.812084
-5.0251 65.004360
-5.0205 66.380363
-5.0158 73.999572
-5.0112 66.225846
-5.0065 74.160258
-5.0018 82.081215
-4.9972 103.813013
-4.9925 74.318550
-4.9879 86.983918
-4.9832 72.283820
-4.9786 74.989600
-4.9739 93.227406
-4.9693 94.220576
-4.9646 84.170358
-4.9599 79.285491
-4.9553 80.996777
-4.9506 80.932565
-4.9460 104.970649
-4.9413 89.363233
-4.9367 76.211447
-4.9320 78.207672
-4.9274 88.849045
-4.9227 74.325023
-4.9180 72.116042
-4.9134 73.154830
-4.9087 91.845700
-4.9041 83.229024
-4.8994 73.483546
-4.8948 84.756657
-4.8901 85.206622
-4.8855 92.048193
-4.8808 78.170687
-4.8762 65.418330
-4.8715 95.790607
-4.8668 93.206101
-4.8622 72.619707
-4.8575 104.620695
-4.8529 81.129577
-4.8482 81.296514
-4.8436 88.056201
-4.8389 81.273970
-4.8343 76.111461
-4.8296 81.218014
-4.8249 96.872396
-4.8203 78.222789
-4.8156 86.327768
-4.8110 81.330488
-4.8063 91.033482
-4.8017 94.983824
-4.7970 104.051298
-4.7924 95.200402
-4.7877 79.179418
-4.7830 97.904614
-4.7784 83.125939
-4.7737 86.228775
-4.7691 87.239322
-4.7644 91.259360
-4.7598 85.416242
-4.7551 95.857098
-4.7505 93.953168
-4.7458 89.191666
-4.7411 96.089794
-4.7365 92.304847
-4.7318 91.021697
-4.7272 85.184096
-4.7225 90.058225
-4.7179 100.261765
-4.7132 98.183892
-4.7086 96.197850
-4.7039 105.057556
-4.6992 91.211101
-4.6946 86.065210
-4.6899 112.009415
-4.6853 100.381988
-4.6806 107.120426
-4.6760 92.358773
-4.6713 103.946499
-4.6667 92.306732
-4.6620 115.730690
-4.6574 86.531730
-4.6527 89.123260
-4.6480 96.938754
-4.6434 92.286098
-4.6387 96.905171
-4.6341 101.115531
-4.6294 101.292002
-4.6248 115.102060
-4.6201 108.293015
-4.6155 105.246905
-4.6108 98.206843
-4.6061 103.831403
-4.6015 81.527470
-4.5968 112.667060
-4.5922 100.481513
-4.5875 114.169036
-4.5829 104.295985
-4.5782 108.936141
-4.5736 100.267851
-4.5689 98.220709
-4.5642 99.196130
-4.5596 117.227729
-4.5549 116.953923
-4.5503 100.240083
-4.5456 91.287386
-4.5410 115.814078
-4.5363 83.428120
-4.5317 98.239276
-4.5270 84.362780
-4.5223 109.994475
-4.5177 93.215900
-4.5130 105.858277
-4.5084 118.055474
-4.5037 92.596234
-4.4991 147.427437
-4.4944 105.675199
-4.4898 115.024448
-4.4851 120.049450
-4.4804 117.427802
-4.4758 101.223647
-4.4711 90.324310
-4.4665 103.027348
-4.4618 113.295736
-4.4572 115.088740
-4.4525 101.225678
-4.4479 100.095216
-4.4432 88.127303
-4.4386 109.977899
-4.4339 113.397508
-4.4292 120.184487
-4.4246 114.923190
-4.4199 97.732665
-4.4153 107.934154
-4.4106 114.037007
-4.4060 117.289242
-4.4013 125.165400
-4.3967 112.185061
-4.3920 112.218728
-4.3873 113.079716
-4.3827 119.101819
-4.3780 133.021318
-4.3734 136.131942
-4.3687 109.377681
-4.3641 125.109578
-4.3594 121.157714
-4.3548 112.378051
-4.3501 118.142434
-4.3454 115.949083
-4.3408 96.657996
-4.3361 129.876369
-4.3315 107.285283
-4.3268 122.987854
-4.3222 141.225140
-4.3175 124.315944
-4.3129 129.258541
-4.3082 114.078652
-4.3035 129.058543
-4.2989 115.360437
-4.2942 116.025156
-4.2896 105.538196
-4.2849 110.098921
-4.2803 135.192321
-4.2756 128.267693
-4.2710 130.057683
-4.2663 118.328112
-4.2617 137.844950
-4.2570 136.289684
-4.2523 139.246445
-4.2477 152.129383
-4.2430 128.768197
-4.2384 143.903995
-4.2337 132.262619
-4.2291 141.942595
-4.2244 109.775817
-4.2198 130.952905
-4.2151 143.181134
-4.2104 130.202499
-4.2058 131.039837
-4.2011 123.440515
-4.1965 133.851770
-4.1918 123.468567
-4.1872 146.957742
-4.1825 139.423911
-4.1779 145.543412
-4.1732 144.231998
-4.1685 159.741376
-4.1639 142.395199
-4.1592 134.354167
-4.1546 150.049295
-4.1499 138.595727
-4.1453 153.896385
-4.1406 132.230331
-4.1360 131.201553
-4.1313 137.078059
-4.1266 141.151192
-4.1220 155.027319
-4.1173 145.756544
-4.1127 168.785308
-4.1080 137.385246
-4.1034 135.636280
-4.0987 146.126461
-4.0941 149.147681
-4.0894 146.121380
-4.0847 135.296219
-4.0801 139.171600
-4.0754 130.650621
-4.0708 141.837950
-4.0661 124.377660
-4.0615 138.131756
-4.0568 135.058282
-4.0522 139.317351
-4.0475 137.299098
-4.0429 149.092416
-4.0382 140.283959
-4.0335 146.468806
-4.0289 145.078911
-4.0242 142.032904
-4.0196 146.363034
-4.0149 168.119545
-4.0103 134.243629
-4.0056 150.995381
-4.0010 144.508024
-3.9963 141.535850
-3.9916 162.045495
-3.9870 141.410178
-3.9823 155.049955
-3.9777 178.990235
-3.9730 151.514830
-3.9684 166.145444
-3.9637 150.234859
-3.9591 172.878976
-3.9544 133.641433
-3.9497 135.603987
-3.9451 156.072663
-3.9404 172.994212
-3.9358 169.424283
-3.9311 176.838010
-3.9265 162.468174
-3.9218 174.150634
-3.9172 159.561164
-3.9125 156.231551
-3.9078 141.268611
-3.9032 159.227427
-3.8985 168.898011
-3.8939 176.316117
-3.8892 151.701604
-3.8846 145.020687
-3.8799 153.327308
-3.8753 167.253716
-3.8706 177.177394
-3.8660 184.197416
-3.8613 185.594655
-3.8566 185.107065
-3.8520 156.478872
-3.8473 174.096946
-3.8427 165.157511
-3.8380 160.623085
-3.8334 194.819485
-3.8287 164.312688
-3.8241 174.001300
-3.8194 153.480857
-3.8147 146.923579
-3.8101 197.313615
-3.8054 156.729813
-3.8008 177.997942
-3.7961 179.233384
-3.7915 173.645477
-3.7868 173.387959
-3.7822 175.699234
-3.7775 156.773179
-3.7728 178.169107
-3.7682 158.265635
-3.7635 172.835480
-3.7589 180.534826
-3.7542 181.432881
-3.7496 168.234743
-3.7449 169.193586
-3.7403 160.414047
-3.7356 175.841392
-3.7309 169.382952
-3.7263 196.265863
-3.7216 170.812522
-3.7170 184.847994
-3.7123 200.093403
-3.7077 190.466217
-3.7030 171.730184
-3.6984 187.818793
-3.6937 185.367630
-3.6890 187.956315
-3.6844 156.038229
-3.6797 192.102104
-3.6751 169.315267
-3.6704 205.801348
-3.6658 189.456792
-3.6611 175.290886
-3.6565 164.974329
-3.6518 204.733785
-3.6472 204.042725
-3.6425 186.622757
-3.6378 175.388301
-3.6332 182.421928
-3.6285 208.923233
-3.6239 173.782735
-3.6192 180.783647
-3.6146 178.356658
-3.6099 170.517265
-3.6053 190.137692
-3.6006 195.098176
-3.5959 168.584169
-3.5913 178.180131
-3.5866 175.603487
-3.5820 200.933085
-3.5773 195.174114
-3.5727 176.862631
-3.5680 206.936253
-3.5634 207.144663
-3.5587 190.341017
-3.5540 189.393101
-3.5494 178.426363
-3.5447 191.078783
-3.5401 214.539214
-3.5354 197.422228
-3.5308 204.073846
-3.5261 186.338076
-3.5215 201.299592
-3.5168 192.227178
-3.5121 207.018916
-3.5075 181.657332
-3.5028 168.608034
-3.4982 195.281512
-3.4935 199.000719
-3.4889 187.166453
-3.4842 173.708291
-3.4796 210.992771
-3.4749 199.917823
-3.4703 208.786636
-3.4656 186.557026
-3.4609 235.608280
-3.4563 189.667885
-3.4516 189.385078
-3.4470 194.414018
-3.4423 209.232102
-3.4377 205.063300
-3.4330 192.424934
-3.4284 185.817340
-3.4237 213.097903
-3.4190 215.185070
-3.4144 202.488881
-3.4097 229.353027
-3.4051 228.067726
-3.4004 221.688660
-3.3958 184.371739
-3.3911 194.109649
-3.3865 198.171915
-3.3818 195.279260
-3.3771 208.400430
-3.3725 190.502236
-3.3678 212.365015
-3.3632 220.307647
-3.3585 209.110893
-3.3539 225.326739
-3.3492 208.492408
-3.3446 214.048030
-3.3399 210.585176
-3.3352 209.477188
-3.3306 199.313724
-3.3259 229.088569
-3.3213 245.883635
-3.3166 202.172346
-3.3120 235.945200
-3.3073 210.620917
-3.3027 232.132226
-3.2980 217.882220
-3.2933 246.636250
-3.2887 198.605577
-3.2840 208.696474
-3.2794 202.721598
-3.2747 256.636846
-3.2701 239.673170
-3.2654 235.792011
-3.2608 214.464460
-3.2561 189.617878
-3.2515 228.857022
-3.2468 215.882822
-3.2421 244.088489
-3.2375 198.915341
-3.2328 241.836303
-3.2282 224.449520
-3.2235 240.168858
-3.2189 210.728597
-3.2142 225.157484
-3.2096 201.283982
-3.2049 202.569412
-3.2002 216.199533
-3.1956 250.921637
-3.1909 223.458588
-3.1863 227.591784
-3.1816 225.415702
-3.1770 211.355410
-3.1723 239.303944
-3.1677 248.195958
-3.1630 228.412253
-3.1583 210.641311
-3.1537 242.045408
-3.1490 237.180488
-3.1444 218.579500
-3.1397 249.331306
-3.1351 241.566549
-3.1304 235.362635
-3.1258 217.616021
-3.1211 229.239356
-3.1164 235.510572
-3.1118 252.866911
-3.1071 245.545680
-3.1025 247.337592
-3.0978 245.402865
-3.0932 245.593582
-3.0885 253.300655
-3.0839 241.535264
-3.0792 250.545594
-3.0746 264.691283
-3.0699 209.077159
-3.0652 229.228393
-3.0606 238.789733
-3.0559 270.272638
-3.0513 243.956032
-3.0466 226.819399
-3.0420 238.903683
-3.0373 236.377211
-3.0327 256.286665
-3.0280 247.300739
-3.0233 274.139179
-3.0187 256.741364
-3.0140 255.436626
-3.0094 260.411390
-3.0047 231.873164
-3.0001 260.730763
-2.9954 250.846854
-2.9908 252.235153
-2.9861 256.305736
-2.9814 229.889087
-2.9768 254.776697
-2.9721 246.608505
-2.9675 245.153078
-2.9628 251.392024
-2.9582 248.370314
-2.9535 228.825483
-2.9489 265.850942
-2.9442 229.856703
-2.9395 235.635074
-2.9349 287.910872
-2.9302 260.710854
-2.9256 275.155115
-2.9209 255.561410
-2.9163 263.209933
-2.9116 249.375899
-2.9070 267.087855
-2.9023 238.617854
-2.8976 239.155418
-2.8930 310.619956
-2.8883 252.861567
-2.8837 256.560282
-2.8790 279.476495
-2.8744 293.741076
-2.8697 265.714354
-2.8651 275.533739
-2.8604 291.124787
-2.8558 282.745163
-2.8511 265.474431
-2.8464 290.055234
-2.8418 274.888293
-2.8371 250.563173
-2.8325 288.256003
-2.8278 282.391592
-2.8232 263.984353
-2.8185 270.771241
-2.8139 295.116531
-2.8092 278.613865
-2.8045 267.689446
-2.7999 259.719721
-2.7952 277.964556
-2.7906 284.403339
-2.7859 296.518592
-2.7813 279.666886
-2.7766 267.728268
-2.7720 295.843226
-2.7673 276.594974
-2.7626 288.009596
-2.7580 271.830907
-2.7533 289.513861
-2.7487 280.610381
-2.7440 304.223725
-2.7394 291.722157
-2.7347 287.687750
-2.7301 299.834789
-2.7254 277.878146
-2.7207 315.046383
-2.7161 288.646006
-2.7114 291.777138
-2.7068 292.409066
-2.7021 299.058939
-2.6975 310.471085
-2.6928 296.920905
-2.6882 287.431792
-2.6835 301.150113
-2.6789 305.575294
-2.6742 295.161546
-2.6695 310.235016
-2.6649 302.469885
-2.6602 295.381849
-2.6556 308.093670
-2.6509 285.407267
-2.6463 275.629674
-2.6416 290.289040
-2.6370 298.708524
-2.6323 309.013283
-2.6276 303.919269
-2.6230 342.797124
-2.6183 293.083349
-2.6137 292.586259
-2.6090 323.380113
-2.6044 321.202514
-2.5997 305.347846
-2.5951 271.185071
-2.5904 313.185899
-2.5857 315.333123
-2.5811 315.712372
-2.5764 311.868276
-2.5718 303.980651
-2.5671 319.577329
-2.5625 317.460400
-2.5578 307.661523
-2.5532 305.363365
-2.5485 304.997812
-2.5438 349.740386
-2.5392 347.155263
-2.5345 301.182610
-2.5299 335.189868
-2.5252 305.603380
-2.5206 319.628422
-2.5159 320.770512
-2.5113 355.037301
-2.5066 359.304152
-2.5019 319.769939
-2.4973 310.771979
-2.4926 311.339509
-2.4880 351.407308
-2.4833 347.337705
-2.4787 323.434682
-2.4740 293.255070
-2.4694 328.413704
-2.4647 333.146166
-2.4601 340.811567
-2.4554 355.242534
-2.4507 294.970751
-2.4461 303.525467
-2.4414 380.909809
-2.4368 326.800763
-2.4321 355.383452
-2.4275 323.000332
-2.4228 355.203177
-2.4182 316.087277
-2.4135 358.844637
-2.4088 329.908729
-2.4042 373.803538
-2.3995 322.302837
-2.3949 320.713391
-2.3902 342.658639
-2.3856 356.240357
-2.3809 339.365335
-2.3763 338.544669
-2.3716 366.100162
-2.3669 341.842375
-2.3623 323.074983
-2.3576 332.489063
-2.3530 329.225342
-2.3483 329.506371
-2.3437 354.571344
-2.3390 365.613130
-2.3344 352.272660
-2.3297 365.073814
-2.3250 324.656979
-2.3204 328.469158
-2.3157 358.129009
-2.3111 316.979015
-2.3064 361.992537
-2.3018 326.739414
-2.2971 330.360241
-2.2925 311.980385
-2.2878 365.156534
-2.2832 361.203653
-2.2785 339.605902
-2.2738 315.090942
-2.2692 329.364469
-2.2645 338.209978
-2.2599 327.154357
-2.2552 346.586334
-2.2506 327.277331
-2.2459 351.824101
-2.2413 336.217241
-2.2366 343.302849
-2.2319 313.879231
-2.2273 319.577831
-2.2226 352.493251
-2.2180 357.459920
-2.2133 332.534930
-2.2087 318.576162
-2.2040 342.152633
-2.1994 325.810767
-2.1947 325.109687
-2.1900 364.234045
-2.1854 342.505498
-2.1807 336.757465
-2.1761 358.073624
-2.1714 313.673205
-2.1668 341.215619
-2.1621 344.297387
-2.1575 327.841958
-2.1528 361.429858
-2.1481 357.698451
-2.1435 336.565717
-2.1388 327.205544
-2.1342 356.064818
-2.1295 324.324438
-2.1249 355.087934
-2.1202 305.018857
-2.1156 338.204996
-2.1109 327.756020
-2.1062 349.239651
-2.1016 315.299383
-2.0969 324.659469
-2.0923 368.728743
-2.0876 343.614741
-2.0830 342.502597
-2.0783 332.730892
-2.0737 355.207660
-2.0690 289.944084
-2.0644 330.103015
-2.0597 351.840023
-2.0550 347.364285
-2.0504 335.459834
-2.0457 380.004450
-2.0411 348.297405
-2.0364 307.173040
-2.0318 346.149987
-2.0271 391.123650
-2.0225 369.878022
-2.0178 364.372852
-2.0131 352.574051
-2.0085 342.881784
-2.0038 374.371066
-1.9992 337.097632
-1.9945 371.523425
-1.9899 356.008880
-1.9852 365.511623
-1.9806 340.804222
-1.9759 313.026342
-1.9712 366.576374
-1.9666 320.286362
-1.9619 342.122744
-1.9573 329.370750
-1.9526 343.306040
-1.9480 373.677978
-1.9433 362.512690
-1.9387 374.583480
-1.9340 343.803082
-1.9293 325.964881
-1.9247 326.669904
-1.9200 341.776192
-1.9154 350.726140
-1.9107 346.504616
-1.9061 336.530562
-1.9014 317.095858
-1.8968 385.195066
-1.8921 373.267242
-1.8874 301.461620
-1.8828 346.011846
-1.8781 346.563869
-1.8735 342.623260
-1.8688 374.031159
-1.8642 354.426870
-1.8595 359.774098
-1.8549 326.034847
-1.8502 330.276004
-1.8456 335.925832
-1.8409 350.626835
-1.8362 325.562125
-1.8316 334.131527
-1.8269 317.652280
-1.8223 342.206926
-1.8176 299.902525
-1.8130 315.077422
-1.8083 355.755229
-1.8037 307.831021
-1.7990 319.233870
-1.7943 335.486072
-1.7897 357.327863
-1.7850 293.182866
-1.7804 341.076639
-1.7757 297.019147
-1.7711 303.116126
-1.7664 314.595384
-1.7618 334.653505
-1.7571 332.323963
-1.7524 314.603337
-1.7478 337.010822
-1.7431 351.457472
-1.7385 331.456081
-1.7338 300.026650
-1.7292 309.349483
-1.7245 318.555839
-1.7199 324.430032
-1.7152 314.796808
-1.7105 314.171670
-1.7059 306.366096
-1.7012 350.571091
-1.6966 330.717799
-1.6919 312.360719
-1.6873 289.641646
-1.6826 327.296405
-1.6780 313.745007
-1.6733 316.180973
-1.6687 310.868828
-1.6640 303.739624
-1.6593 296.239671
-1.6547 344.929216
-1.6500 269.313867
-1.6454 335.038862
-1.6407 319.702436
-1.6361 296.717987
-1.6314 314.168687
-1.6268 332.165404
-1.6221 320.876444
-1.6174 300.488946
-1.6128 331.324554
-1.6081 319.253843
-1.6035 323.086176
-1.5988 324.245668
-1.5942 281.759906
-1.5895 281.795621
-1.5849 311.859473
-1.5802 291.542848
-1.5755 294.498438
-1.5709 298.676373
-1.5662 306.294594
-1.5616 270.022590
-1.5569 316.578317
-1.5523 302.489693
-1.5476 314.233788
-1.5430 305.691215
-1.5383 281.987637
-1.5336 300.670579
-1.5290 269.526876
-1.5243 299.295743
-1.5197 298.646030
-1.5150 332.984702
-1.5104 258.177396
-1.5057 274.904023
-1.5011 260.582681
-1.4964 271.133996
-1.4917 262.311943
-1.4871 257.694304
-1.4824 267.516460
-1.4778 301.438537
-1.4731 291.162555
-1.4685 255.542257
-1.4638 249.676288
-1.4592 261.243212
-1.4545 270.268323
-1.4499 288.333809
-1.4452 269.768563
-1.4405 267.476224
-1.4359 288.763037
-1.4312 252.044721
-1.4266 272.972211
-1.4219 266.623514
-1.4173 247.788794
-1.4126 252.046567
-1.4080 241.473281
-1.4033 237.755601
-1.3986 227.269876
-1.3940 229.384933
-1.3893 231.393153
-1.3847 253.292090
-1.3800 253.202374
-1.3754 232.645052
-1.3707 243.464450
-1.3661 249.321885
-1.3614 249.118515
-1.3567 219.827902
-1.3521 238.778431
-1.3474 234.685516
-1.3428 209.569003
-1.3381 211.231284
-1.3335 226.316360
-1.3288 205.404394
-1.3242 216.153653
-1.3195 206.526194
-1.3148 229.236431
-1.3102 236.956143
-1.3055 202.895939
-1.3009 217.337353
-1.2962 188.704857
-1.2916 215.826015
-1.2869 199.469533
-1.2823 210.083297
-1.2776 194.314374
-1.2730 178.623935
-1.2683 176.363389
-1.2636 181.908318
-1.2590 187.463525
-1.2543 168.304916
-1.2497 189.247522
-1.2450 190.985420
-1.2404 153.981419
-1.2357 183.829528
-1.2311 186.016964
-1.2264 152.813570
-1.2217 177.312873
-1.2171 168.278031
-1.2124 186.060005
-1.2078 158.537352
-1.2031 168.472058
-1.1985 180.781890
-1.1938 155.530378
-1.1892 136.241000
-1.1845 159.866037
-1.1798 163.624220
-1.1752 165.228933
-1.1705 171.996366
-1.1659 154.353153
-1.1612 141.384507
-1.1566 136.561708
-1.1519 173.706103
-1.1473 170.227720
-1.1426 150.475724
-1.1379 148.973192
-1.1333 149.621245
-1.1286 144.327594
-1.1240 130.444853
-1.1193 160.933281
-1.1147 139.325460
-1.1100 132.286313
-1.1054 158.598230
-1.1007 141.610101
-1.0960 132.260834
-1.0914 127.329582
-1.0867 142.105678
-1.0821 154.228838
-1.0774 130.274988
-1.0728 158.023924
-1.0681 133.582693
-1.0635 149.671528
-1.0588 103.794866
-1.0542 105.495531
-1.0495 117.766881
-1.0448 118.840341
-1.0402 106.431212
-1.0355 115.231891
-1.0309 112.388577
-1.0262 123.906573
-1.0216 139.873534
-1.0169 113.512376
-1.0123 114.182977
-1.0076 117.020772
-1.0029 100.573888
-0.9983 107.022866
-0.9936 112.099996
-0.9890 109.160977
-0.9843 94.469302
-0.9797 120.695770
-0.9750 93.621216
-0.9704 114.974867
-0.9657 114.019000
-0.9610 102.354725
-0.9564 103.268372
-0.9517 101.202286
-0.9471 104.846222
-0.9424 90.434052
-0.9378 100.068224
-0.9331 90.195359
-0.9285 87.087920
-0.9238 94.389122
-0.9191 130.527534
-0.9145 102.650518
-0.9098 89.236283
-0.9052 100.124850
-0.9005 94.130448
-0.8959 107.148015
-0.8912 91.054668
-0.8866 90.058917
-0.8819 96.226771
-0.8773 88.098351
-0.8726 93.232812
-0.8679 69.257379
-0.8633 81.119573
-0.8586 89.101500
-0.8540 88.067979
-0.8493 85.964140
-0.8447 54.590093
-0.8400 78.915817
-0.8354 85.204231
-0.8307 91.881888
-0.8260 63.480569
-0.8214 86.874573
-0.8167 99.929422
-0.8121 67.524595
-0.8074 79.908845
-0.8028 68.254245
-0.7981 79.060667
-0.7935 60.359213
-0.7888 70.055196
-0.7841 74.624837
-0.7795 62.360989
-0.7748 82.065135
-0.7702 72.280393
-0.7655 76.202190
-0.7609 80.760106
-0.7562 51.594995
-0.7516 69.933636
-0.7469 56.110314
-0.7422 71.695756
-0.7376 63.345549
-0.7329 71.055887
-0.7283 67.323065
-0.7236 60.111456
-0.7190 71.013229
-0.7143 67.132291
-0.7097 66.948366
-0.7050 51.328252
-0.7003 61.021583
-0.6957 66.043883
-0.6910 56.219066
-0.6864 69.627242
-0.6817 56.378770
-0.6771 40.349668
-0.6724 65.918108
-0.6678 57.031699
-0.6631 41.163704
-0.6585 60.950430
-0.6538 47.321744
-0.6491 59.002618
-0.6445 64.835892
-0.6398 52.426558
-0.6352 58.968556
-0.6305 34.320265
-0.6259 48.926291
-0.6212 45.217163
-0.6166 54.980843
-0.6119 61.884000
-0.6072 36.374764
-0.6026 47.937147
-0.5979 44.165325
-0.5933 45.885998
-0.5886 38.326404
-0.5840 42.907218
-0.5793 41.223657
-0.5747 61.920866
-0.5700 54.087209
-0.5653 34.175928
-0.5607 37.943134
-0.5560 36.119000
-0.5514 39.086678
-0.5467 33.062846
-0.5421 36.054961
-0.5374 35.049841
-0.5328 37.927323
-0.5281 31.324119
-0.5234 39.035640
-0.5188 42.705993
-0.5141 38.173180
-0.5095 50.034780
-0.5048 37.389680
-0.5002 46.042872
-0.4955 42.805496
-0.4909 43.025928
-0.4862 42.131243
-0.4816 38.132507
-0.4769 45.078140
-0.4722 33.148813
-0.4676 50.776511
-0.4629 29.225257
-0.4583 27.073231
-0.4536 32.074625
-0.4490 38.117279
-0.4443 40.076699
-0.4397 37.928544
-0.4350 30.122499
-0.4303 32.963127
-0.4257 29.070881
-0.4210 31.974135
-0.4164 26.192935
-0.4117 36.068798
-0.4071 38.954935
-0.4024 32.083483
-0.3978 35.064980
-0.3931 35.074073
-0.3884 27.160591
-0.3838 39.896987
-0.3791 29.167530
-0.3745 27.085529
-0.3698 28.089788
-0.3652 35.926527
-0.3605 30.101447
-0.3559 34.873942
-0.3512 27.186135
-0.3465 15.103999
-0.3419 29.025058
-0.3372 41.956005
-0.3326 36.024030
-0.3279 29.035357
-0.3233 26.144858
-0.3186 26.941724
-0.3140 29.057827
-0.3093 26.041639
-0.3046 16.074523
-0.3000 26.003971
-0.2953 32.049069
-0.2907 30.996148
-0.2860 10.235901
-0.2814 25.859883
-0.2767 29.953025
-0.2721 19.328560
-0.2674 23.882512
-0.2628 19.064082
-0.2581 25.956393
-0.2534 26.026244
-0.2488 20.318905
-0.2441 14.981291
-0.2395 26.768274
-0.2348 20.125931
-0.2302 22.062672
-0.2255 27.047524
-0.2209 24.055445
-0.2162 18.147504
-0.2115 25.935610
-0.2069 25.027540
-0.2022 20.067393
-0.1976 29.007557
-0.1929 23.084644
-0.1883 20.012075
-0.1836 35.015691
-0.1790 37.991382
-0.1743 37.942114
-0.1696 41.211870
-0.1650 36.074297
-0.1603 34.080134
-0.1557 35.974554
-0.1510 34.169663
-0.1464 35.906846
-0.1417 33.157537
-0.1371 38.046023
-0.1324 26.007355
-0.1277 24.004067
-0.1231 18.122323
-0.1184 19.014013
-0.1138 14.061521
-0.1091 11.088464
-0.1045 15.856246
-0.0998 7.148447
-0.0952 17.913734
-0.0905 12.182581
-0.0859 13.997415
-0.0812 13.967785
-0.0765 15.014188
-0.0719 13.092876
-0.0672 20.962918
-0.0626 20.039656
-0.0579 26.011619
-0.0533 21.057975
-0.0486 36.852588
-0.0440 49.149376
-0.0393 57.118228
-0.0346 91.789367
-0.0300 132.310758
-0.0253 205.894288
-0.0207 287.844443
-0.0160 328.397566
-0.0114 495.888349
-0.0067 527.061882
-0.0021 627.151864
0.0026 624.138287
0.0073 583.516497
0.0119 455.581023
0.0166 299.212793
0.0212 179.073745
0.0259 75.672603
0.0305 34.448288
0.0352 30.945193
0.0398 9.165447
0.0445 6.056387
0.0492 4.962216
0.0538 2.007655
0.0585 9.954173
0.0631 3.061990
0.0678 2.010445
0.0724 3.977610
0.0771 3.966910
0.0817 1.073988
0.0864 2.020630
0.0911 1.974234
0.0957 0.994447
0.1004 1.011520
0.1050 0.991656
0.1097 0.024778
0.1143 0.000000
0.1190 5.962399
0.1236 2.034127
0.1283 1.017765
0.1329 0.000000
0.1376 0.000000
0.1423 1.960761
0.1469 1.029853
0.1516 0.998100
0.1562 0.017636
0.1609 0.000000
0.1655 1.001588
0.1702 0.000000
0.1748 1.971075
0.1795 1.019540
0.1842 1.000891
0.1888 0.991656
0.1935 1.001588
0.1981 0.024778
0.2028 2.000332
0.2074 1.998697
0.2121 0.007323
0.2167 0.018628
0.2214 1.017197
0.2261 2.970527
0.2307 0.000000
0.2354 0.000000
0.2400 0.000000
0.2447 0.018628
0.2493 1.970399
0.2540 0.014149
0.2586 0.018628
0.2633 1.984548
0.2680 0.000000
0.2726 0.000000
0.2773 0.000000
0.2819 1.001588
0.2866 0.994265
0.2912 1.981504
0.2959 0.028995
0.3005 0.983951
0.3052 0.017636
0.3098 0.000000
0.3145 0.987439
0.3192 0.014149
0.3238 1.970693
0.3285 0.048091
0.3331 0.985979
0.3378 0.000000
0.3424 0.000000
0.3471 0.000000
0.3517 1.002351
0.3564 1.000825
0.3611 0.000000
0.3657 0.000000
0.3704 0.000000
0.3750 1.973484
0.3797 1.032271
0.3843 1.000596
0.3890 0.000000
0.3936 0.992419
0.3983 1.010757
0.4030 0.976810
0.4076 0.024778
0.4123 0.000000
0.4169 0.000000
0.4216 0.995438
0.4262 1.007738
0.4309 0.994265
0.4355 0.022932
0.4402 1.969930
0.4449 0.017636
0.4495 1.001588
0.4542 1.020216
0.4588 0.982960
0.4635 1.974878
0.4681 0.028298
0.4728 1.964249
0.4774 2.027257
0.4821 0.014846
0.4868 0.000000
0.4914 0.994265
0.4961 0.007323
0.5007 0.015609
0.5054 2.960857
0.5100 0.028298
0.5147 0.000000
0.5193 0.000000
0.5240 0.987439
0.5286 0.014149
0.5333 0.000000
0.5380 0.000000
0.5426 0.987439
0.5473 0.014149
0.5519 0.000000
0.5566 1.963552
0.5612 0.039623
0.5659 0.015609
0.5705 0.985979
0.5752 0.986742
0.5799 1.016434
0.5845 0.976810
0.5892 1.998262
0.5938 0.029691
0.5985 1.009874
0.6031 1.980044
0.6078 0.014846
0.6124 0.000000
0.6171 0.000000
0.6218 0.000000
0.6264 0.000000
0.6311 2.001148
0.6357 1.003616
0.6404 1.981007
0.6450 0.022169
0.6497 0.986742
0.6543 0.014846
0.6590 0.986742
0.6637 0.014846
0.6683 0.018628
0.6730 0.982960
0.6776 0.983951
0.6823 0.017636
0.6869 0.000000
0.6916 0.000000
0.6962 0.000000
0.7009 0.000000
0.7055 1.981007
0.7102 0.022169
0.7149 0.000000
0.7195 1.978216
0.7242 0.024959
0.7288 0.000000
0.7335 0.987439
0.7381 0.990959
0.7428 0.024778
0.7474 0.000000
0.7521 0.987439
0.7568 0.014149
0.7614 0.987439
0.7661 0.014149
0.7707 0.976810
0.7754 0.062034
0.7800 1.965920
0.7847 2.003176
0.7893 0.018628
0.7940 0.982960
0.7987 0.000000
0.8033 0.000000
0.8080 0.000000
0.8126 0.000000
0.8173 0.999560
0.8219 1.003616
0.8266 0.000000
0.8312 0.000000
0.8359 0.000000
0.8406 1.003048
0.8452 1.000128
0.8499 0.000000
0.8545 0.000000
0.8592 0.000000
0.8638 1.985539
0.8685 1.034833
0.8731 1.995853
0.8778 0.993302
0.8825 0.000000
0.8871 0.000000
0.8918 0.000000
0.8964 0.000000
0.9011 0.000000
0.9057 0.987439
0.9104 0.990959
0.9150 0.024778
0.9197 1.009874
0.9243 0.993302
0.9290 1.971075
0.9337 1.016052
0.9383 0.017636
0.9430 0.000000
0.9476 0.976810
0.9523 1.026366
0.9569 0.000000
0.9616 0.015609
0.9662 0.985979
0.9709 0.000000
0.9756 0.000000
0.9802 0.000000
0.9849 0.976810
0.9895 0.024778
0.9942 0.000000
0.9988 0.000000
1.0035 0.976810
1.0081 0.024778
1.0128 0.000000
1.0175 0.000000
1.0221 0.000000
1.0268 0.000000
1.0314 0.000000
1.0361 0.000000
1.0407 0.000000
1.0454 0.000000
1.0500 1.001588
1.0547 0.976810
1.0594 1.012217
1.0640 0.014149
1.0687 0.983951
1.0733 0.017636
1.0780 0.000000
1.0826 0.000000
1.0873 0.994265
1.0919 1.008911
1.0966 0.000000
1.1013 0.000000
1.1059 0.000000
1.1106 0.015609
1.1152 1.969930
1.1199 0.017636
1.1245 0.976810
1.1292 0.024778
1.1338 0.018628
1.1385 0.982960
1.1431 0.000000
1.1478 0.000000
1.1525 0.986742
1.1571 0.014846
1.1618 0.015609
1.1664 1.969930
1.1711 0.017636
1.1757 0.000000
1.1804 0.000000
1.1850 0.000000
1.1897 0.000000
1.1944 1.988330
1.1990 0.014846
1.2037 0.000000
1.2083 0.000000
1.2130 0.000000
1.2176 0.986742
1.2223 0.014846
1.2269 0.000000
1.2316 0.994265
1.2363 0.007323
1.2409 0.000000
1.2456 0.000000
1.2502 0.000000
1.2549 0.000000
1.2595 0.000000
1.2642 0.976810
1.2688 0.024778
1.2735 0.034237
1.2782 1.968939
1.2828 0.000000
1.2875 0.000000
1.2921 0.000000
1.2968 0.976810
1.3014 0.024778
1.3061 0.000000
1.3107 0.000000
1.3154 0.000000
1.3200 0.000000
1.3247 0.000000
1.3294 0.015609
1.3340 0.985979
1.3387 0.994265
1.3433 0.007323
1.3480 0.000000
1.3526 0.000000
1.3573 0.000000
1.3619 0.000000
1.3666 0.000000
1.3713 0.000000
1.3759 0.983951
1.3806 0.033245
1.3852 0.985979
1.3899 0.018628
1.3945 1.984548
1.3992 1.985539
1.4038 0.017636
1.4085 0.000000
1.4132 0.000000
1.4178 0.000000
1.4225 0.000000
1.4271 0.015609
1.4318 1.969930
1.4364 0.017636
1.4411 0.000000
1.4457 0.000000
1.4504 0.018628
1.4551 0.982960
1.4597 0.000000
1.4644 0.000000
1.4690 0.000000
1.4737 0.986742
1.4783 0.014846
1.4830 0.000000
1.4876 0.000000
1.4923 0.000000
1.4970 0.000000
1.5016 0.000000
1.5063 0.000000
1.5109 0.976810
1.5156 1.001588
1.5202 1.026366
1.5249 1.985539
1.5295 0.017636
1.5342 0.994265
1.5388 0.007323
1.5435 0.000000
1.5482 0.000000
1.5528 0.000000
1.5575 0.000000
1.5621 0.000000
1.5668 0.000000
1.5714 0.000000
1.5761 0.000000
1.5807 0.015609
1.5854 0.985979
1.5901 0.015609
1.5947 1.020216
1.5994 1.968939
1.6040 0.000000
1.6087 0.000000
1.6133 0.000000
1.6180 0.000000
1.6226 1.001588
1.6273 0.000000
1.6320 0.983951
1.6366 0.017636
1.6413 0.000000
1.6459 0.000000
1.6506 1.001588
1.6552 0.000000
1.6599 0.000000
1.6645 0.000000
1.6692 0.000000
1.6739 0.000000
1.6785 0.000000
1.6832 0.015609
1.6878 0.985979
1.6925 1.012893
1.6971 0.990283
1.7018 0.976810
1.7064 0.043406
1.7111 0.982960
1.7157 0.000000
1.7204 0.000000
1.7251 0.000000
1.7297 0.000000
1.7344 0.000000
1.7390 0.000000
1.7437 0.000000
1.7483 1.001588
1.7530 0.000000
1.7576 1.971390
1.7623 0.031785
1.7670 0.000000
1.7716 0.000000
1.7763 0.000000
1.7809 0.000000
1.7856 0.000000
1.7902 0.000000
1.7949 0.000000
1.7995 0.987439
1.8042 0.014149
1.8089 0.000000
1.8135 0.000000
1.8182 0.000000
1.8228 0.000000
1.8275 0.000000
1.8321 0.000000
1.8368 0.000000
1.8414 0.986742
1.8461 0.014846
1.8508 0.000000
1.8554 0.015609
1.8601 0.985979
1.8647 0.000000
1.8694 0.000000
1.8740 0.000000
1.8787 0.000000
1.8833 0.000000
1.8880 0.000000
1.8927 0.987439
1.8973 0.032777
1.9020 0.982960
1.9066 0.000000
1.9113 0.000000
1.9159 1.001588
1.9206 0.000000
1.9252 0.000000
1.9299 0.000000
1.9345 0.987439
1.9392 0.014149
1.9439 0.000000
1.9485 0.000000
1.9532 0.000000
1.9578 0.000000
1.9625 0.000000
1.9671 0.000000
1.9718 0.000000
1.9764 0.000000
1.9811 0.000000
1.9858 1.971390
1.9904 0.031785
1.9951 0.000000
1.9997 0.000000
2.0044 0.000000
2.0090 0.000000
2.0137 0.000000
2.0183 0.000000
2.0230 0.000000
2.0277 0.000000
2.0323 0.983951
2.0370 0.017636
2.0416 1.001588
2.0463 0.000000
2.0509 0.000000
2.0556 0.000000
2.0602 0.000000
2.0649 0.986742
2.0696 0.014846
2.0742 0.000000
2.0789 0.000000
2.0835 0.000000
2.0882 0.000000
2.0928 0.000000
2.0975 0.000000
2.1021 0.000000
2.1068 0.000000
2.1114 0.000000
2.1161 0.000000
2.1208 0.000000
2.1254 0.000000
2.1301 0.000000
2.1347 0.018628
2.1394 1.959770
2.1440 0.024778
2.1487 0.000000
2.1533 0.000000
2.1580 0.000000
2.1627 0.000000
2.1673 0.000000
2.1720 0.018628
2.1766 0.982960
2.1813 0.000000
2.1859 0.000000
2.1906 0.000000
2.1952 0.000000
2.1999 0.000000
2.2046 0.000000
2.2092 0.000000
2.2139 0.000000
2.2185 0.000000
2.2232 0.000000
2.2278 0.000000
2.2325 0.000000
2.2371 0.983951
2.2418 0.017636
2.2465 0.000000
2.2511 0.000000
2.2558 0.000000
2.2604 0.000000
2.2651 1.001588
2.2697 0.000000
2.2744 0.000000
2.2790 0.000000
2.2837 0.000000
2.2884 1.001588
2.2930 0.000000
2.2977 0.000000
2.3023 0.000000
2.3070 0.000000
2.3116 0.000000
2.3163 1.001588
2.3209 0.000000
2.3256 0.000000
2.3302 0.000000
2.3349 0.000000
2.3396 0.000000
2.3442 0.000000
2.3489 0.000000
2.3535 0.000000
2.3582 0.000000
2.3628 0.987439
2.3675 0.014149
2.3721 0.000000
2.3768 0.000000
2.3815 0.015609
2.3861 0.985979
2.3908 0.000000
2.3954 0.000000
2.4001 0.000000
2.4047 0.015609
2.4094 0.985979
2.4140 0.000000
2.4187 0.000000
2.4234 0.976810
2.4280 0.024778
2.4327 1.001588
2.4373 0.000000
2.4420 0.000000
2.4466 0.000000
2.4513 0.000000
2.4559 0.000000
2.4606 0.000000
2.4653 0.000000
2.4699 0.000000
2.4746 0.000000
2.4792 0.000000
2.4839 0.000000
2.4885 0.000000
2.4932 0.000000
2.4978 0.000000
2.5025 0.000000
2.5071 0.000000
2.5118 0.000000
2.5165 0.000000
2.5211 0.000000
2.5258 0.000000
2.5304 0.000000
2.5351 0.000000
2.5397 0.000000
2.5444 0.000000
2.5490 0.000000
2.5537 0.000000
2.5584 0.000000
2.5630 0.000000
2.5677 0.000000
2.5723 0.000000
2.5770 0.000000
2.5816 0.000000
2.5863 0.000000
2.5909 0.000000
2.5956 1.001588
2.6003 0.000000
2.6049 0.000000
2.6096 0.000000
2.6142 0.000000
2.6189 0.000000
2.6235 0.000000
2.6282 0.000000
2.6328 0.000000
2.6375 0.000000
2.6422 0.000000
2.6468 0.000000
2.6515 0.000000
2.6561 0.000000
2.6608 0.000000
2.6654 0.000000
2.6701 0.000000
2.6747 0.000000
2.6794 0.000000
2.6841 0.000000
2.6887 0.000000
2.6934 0.000000
2.6980 0.000000
2.7027 0.000000
2.7073 0.000000
2.7120 0.000000
2.7166 0.000000
2.7213 0.000000
2.7259 0.000000
2.7306 0.987439
2.7353 0.014149
2.7399 0.000000
2.7446 0.000000
2.7492 0.000000
2.7539 0.000000
2.7585 0.000000
2.7632 0.000000
2.7678 0.000000
2.7725 0.000000
2.7772 0.000000
2.7818 0.000000
2.7865 0.987439
2.7911 0.014149
2.7958 0.000000
2.8004 0.000000
2.8051 0.000000
2.8097 0.000000
2.8144 0.000000
2.8191 0.000000
2.8237 0.000000
2.8284 0.000000
2.8330 0.000000
2.8377 0.000000
2.8423 0.000000
2.8470 0.000000
2.8516 0.000000
2.8563 0.000000
2.8610 0.000000
2.8656 0.000000
2.8703 0.000000
2.8749 0.000000
2.8796 0.000000
2.8842 0.000000
2.8889 0.000000
2.8935 0.000000
2.8982 0.000000
2.9028 0.000000
2.9075 0.000000
2.9122 0.000000
2.9168 0.000000
2.9215 0.000000
2.9261 0.000000
2.9308 0.000000
2.9354 0.000000
2.9401 0.000000
2.9447 0.000000
2.9494 0.000000
2.9541 0.000000
2.9587 0.000000
2.9634 0.000000
2.9680 0.000000
2.9727 0.000000
2.9773 0.000000
2.9820 0.000000
2.9866 0.000000
2.9913 0.000000
2.9960 0.000000
3.0006 0.000000
3.0053 0.000000
3.0099 0.000000
3.0146 0.000000
3.0192 0.000000
3.0239 0.000000
3.0285 0.000000
3.0332 0.000000
3.0379 0.000000
3.0425 0.000000
3.0472 0.000000
3.0518 0.000000
3.0565 0.000000
3.0611 0.000000
3.0658 0.000000
3.0704 0.000000
3.0751 0.000000
3.0798 0.000000
3.0844 0.000000
3.0891 0.000000
3.0937 0.000000
3.0984 0.000000
