# Supplementary material for: Spin waves and orbital contribution to ferromagnetism in a topological metal
Source: Nat Commun. 2024 Oct 16;15:8905. doi: 10.1038/s41467-024-53152-1 (PMC11484860; doi:10.1038/s41467-024-53152-1)
Supplement: Supplementary file 3 — Source Data [file 41467_2024_53152_MOESM3_ESM.zip › experiment_data/RIXS_spectra_ESRF/rixs_cl_HHL_2.txt]

 Eloss   intensity
-7.0184 26.810464
-7.0138 24.018460
-7.0091 24.140710
-7.0045 38.660664
-6.9998 26.955931
-6.9951 28.815885
-6.9905 25.825141
-6.9858 22.219919
-6.9812 33.730355
-6.9765 32.951160
-6.9719 25.025190
-6.9672 31.799192
-6.9626 21.974633
-6.9579 33.800974
-6.9533 24.963533
-6.9486 28.950382
-6.9439 26.828635
-6.9393 19.122502
-6.9346 29.772736
-6.9300 28.794959
-6.9253 21.955488
-6.9207 22.060467
-6.9160 29.853185
-6.9114 34.985606
-6.9067 25.856169
-6.9020 27.831540
-6.8974 29.957832
-6.8927 24.818600
-6.8881 21.134265
-6.8834 36.640196
-6.8788 21.130862
-6.8741 33.612352
-6.8695 25.969971
-6.8648 27.085680
-6.8601 29.783303
-6.8555 26.072390
-6.8508 30.052841
-6.8462 41.638373
-6.8415 29.970722
-6.8369 31.781484
-6.8322 22.031123
-6.8276 33.121613
-6.8229 36.539536
-6.8182 21.090608
-6.8136 30.956415
-6.8089 27.930645
-6.8043 30.798319
-6.7996 24.954837
-6.7950 27.819252
-6.7903 21.162319
-6.7857 32.589410
-6.7810 27.067753
-6.7763 28.927131
-6.7717 30.977141
-6.7670 39.620613
-6.7624 23.089956
-6.7577 26.306646
-6.7531 39.355028
-6.7484 33.144558
-6.7438 35.753738
-6.7391 33.891859
-6.7345 30.950658
-6.7298 34.773949
-6.7251 27.065806
-6.7205 27.719932
-6.7158 24.818126
-6.7112 26.183511
-6.7065 27.027534
-6.7019 29.743690
-6.6972 26.981474
-6.6926 28.709296
-6.6879 25.084693
-6.6832 30.916451
-6.6786 32.778222
-6.6739 29.018177
-6.6693 26.150502
-6.6646 39.714008
-6.6600 33.755479
-6.6553 35.710797
-6.6507 30.097611
-6.6460 34.954689
-6.6413 32.869715
-6.6367 33.832813
-6.6320 27.002000
-6.6274 33.828967
-6.6227 34.900094
-6.6181 32.939467
-6.6134 34.874651
-6.6088 29.783535
-6.6041 25.926599
-6.5994 27.030378
-6.5948 30.891981
-6.5901 35.850566
-6.5855 31.939277
-6.5808 34.794842
-6.5762 26.986589
-6.5715 34.008849
-6.5669 37.822616
-6.5622 32.763872
-6.5576 26.209287
-6.5529 41.484797
-6.5482 33.066823
-6.5436 32.663810
-6.5389 24.178576
-6.5343 30.225096
-6.5296 49.539509
-6.5250 32.769634
-6.5203 26.016963
-6.5157 35.673006
-6.5110 29.152836
-6.5063 33.885999
-6.5017 37.823243
-6.4970 33.971793
-6.4924 33.996682
-6.4877 37.781323
-6.4831 30.869201
-6.4784 35.994869
-6.4738 39.814190
-6.4691 38.808002
-6.4644 42.697757
-6.4598 43.000653
-6.4551 37.628548
-6.4505 21.166156
-6.4458 26.921359
-6.4412 27.060473
-6.4365 44.889708
-6.4319 36.535361
-6.4272 24.241469
-6.4225 45.698233
-6.4179 38.686753
-6.4132 18.128908
-6.4086 28.128105
-6.4039 43.613265
-6.3993 29.032584
-6.3946 36.957635
-6.3900 35.639248
-6.3853 31.225497
-6.3806 41.456016
-6.3760 31.851794
-6.3713 29.293986
-6.3667 43.448155
-6.3620 33.109682
-6.3574 45.765215
-6.3527 29.938102
-6.3481 42.895456
-6.3434 34.937568
-6.3388 31.941393
-6.3341 36.843452
-6.3294 30.984515
-6.3248 43.921331
-6.3201 45.820570
-6.3155 39.756991
-6.3108 36.825659
-6.3062 35.829397
-6.3015 39.931045
-6.2969 40.176369
-6.2922 42.871525
-6.2875 36.643692
-6.2829 28.780799
-6.2782 31.119824
-6.2736 39.841323
-6.2689 39.030115
-6.2643 38.588831
-6.2596 34.993014
-6.2550 37.890609
-6.2503 45.593415
-6.2456 20.282196
-6.2410 42.660543
-6.2363 30.034075
-6.2317 41.125788
-6.2270 43.708152
-6.2224 45.896489
-6.2177 44.710160
-6.2131 39.785412
-6.2084 31.027034
-6.2037 43.621611
-6.1991 35.860586
-6.1944 33.975942
-6.1898 40.956564
-6.1851 32.043387
-6.1805 37.934035
-6.1758 44.828406
-6.1712 48.703522
-6.1665 39.847843
-6.1619 29.061990
-6.1572 42.762043
-6.1525 46.727907
-6.1479 43.924048
-6.1432 34.116878
-6.1386 41.838543
-6.1339 43.580747
-6.1293 35.136797
-6.1246 40.671181
-6.1200 36.907372
-6.1153 32.093499
-6.1106 42.455055
-6.1060 35.041499
-6.1013 36.179878
-6.0967 38.769380
-6.0920 46.778945
-6.0874 43.980549
-6.0827 39.926273
-6.0781 48.883641
-6.0734 66.492684
-6.0687 43.897375
-6.0641 44.097523
-6.0594 43.649011
-6.0548 38.814196
-6.0501 40.015613
-6.0455 38.020681
-6.0408 49.521828
-6.0362 37.403334
-6.0315 62.642261
-6.0268 52.458509
-6.0222 27.036879
-6.0175 37.014877
-6.0129 43.642091
-6.0082 35.191415
-6.0036 51.597756
-5.9989 40.006751
-5.9943 45.535199
-5.9896 41.076320
-5.9849 48.873270
-5.9803 39.870406
-5.9756 46.726068
-5.9710 34.841070
-5.9663 38.167224
-5.9617 46.835655
-5.9570 46.087242
-5.9524 51.491301
-5.9477 43.225636
-5.9431 50.273212
-5.9384 34.153218
-5.9337 41.647602
-5.9291 39.128204
-5.9244 54.640133
-5.9198 51.962341
-5.9151 48.674941
-5.9105 39.250278
-5.9058 53.641047
-5.9012 48.967820
-5.8965 43.204289
-5.8918 65.449598
-5.8872 53.778210
-5.8825 50.812962
-5.8779 51.218705
-5.8732 65.574996
-5.8686 49.777462
-5.8639 50.544113
-5.8593 47.883657
-5.8546 43.961370
-5.8499 40.967713
-5.8453 58.685770
-5.8406 48.028580
-5.8360 60.547829
-5.8313 44.961631
-5.8267 40.367532
-5.8220 66.378940
-5.8174 50.889468
-5.8127 49.660834
-5.8080 40.947835
-5.8034 42.470925
-5.7987 45.074781
-5.7941 48.052923
-5.7894 43.687490
-5.7848 44.694199
-5.7801 48.258377
-5.7755 54.621403
-5.7708 45.090899
-5.7661 53.709265
-5.7615 46.682270
-5.7568 51.842082
-5.7522 50.969886
-5.7475 50.056610
-5.7429 54.557491
-5.7382 54.870591
-5.7336 54.896439
-5.7289 55.286617
-5.7243 72.442228
-5.7196 52.801645
-5.7149 50.550012
-5.7103 51.999601
-5.7056 51.717205
-5.7010 54.988290
-5.6963 51.825015
-5.6917 51.752255
-5.6870 48.143477
-5.6824 67.394204
-5.6777 49.063126
-5.6730 56.601356
-5.6684 45.989246
-5.6637 46.055567
-5.6591 56.827602
-5.6544 58.754956
-5.6498 49.559007
-5.6451 46.037546
-5.6405 56.742305
-5.6358 45.971721
-5.6311 57.888123
-5.6265 61.464464
-5.6218 52.047758
-5.6172 52.027724
-5.6125 64.678073
-5.6079 55.562124
-5.6032 53.993420
-5.5986 57.085371
-5.5939 62.439508
-5.5892 52.942311
-5.5846 63.021948
-5.5799 69.666588
-5.5753 64.901192
-5.5706 65.637619
-5.5660 55.640052
-5.5613 57.818393
-5.5567 42.864514
-5.5520 50.654148
-5.5474 44.114221
-5.5427 63.737636
-5.5380 45.981248
-5.5334 54.750968
-5.5287 59.844392
-5.5241 56.825292
-5.5194 51.718603
-5.5148 49.880831
-5.5101 50.922775
-5.5055 49.844367
-5.5008 63.863192
-5.4961 67.670542
-5.4915 57.965215
-5.4868 63.570776
-5.4822 45.226164
-5.4775 63.768933
-5.4729 55.546582
-5.4682 41.953275
-5.4636 57.995798
-5.4589 63.681305
-5.4542 69.670498
-5.4496 60.689166
-5.4449 53.885268
-5.4403 53.203591
-5.4356 55.425700
-5.4310 52.986428
-5.4263 59.895112
-5.4217 65.002068
-5.4170 67.411575
-5.4123 54.869087
-5.4077 48.995256
-5.4030 64.601649
-5.3984 56.082709
-5.3937 58.758607
-5.3891 60.365142
-5.3844 47.966675
-5.3798 67.759928
-5.3751 64.962460
-5.3704 66.568406
-5.3658 50.310200
-5.3611 67.564549
-5.3565 54.686240
-5.3518 55.031066
-5.3472 65.661527
-5.3425 55.054569
-5.3379 76.618551
-5.3332 64.949708
-5.3286 72.691837
-5.3239 55.635082
-5.3192 66.830690
-5.3146 59.875957
-5.3099 59.828425
-5.3053 61.935156
-5.3006 72.734852
-5.2960 65.605477
-5.2913 55.929433
-5.2867 61.020772
-5.2820 72.747698
-5.2773 67.562640
-5.2727 58.660518
-5.2680 61.820195
-5.2634 60.161661
-5.2587 70.415020
-5.2541 63.988934
-5.2494 65.745412
-5.2448 54.870665
-5.2401 60.812715
-5.2354 70.061591
-5.2308 72.833295
-5.2261 76.529627
-5.2215 74.748883
-5.2168 81.844576
-5.2122 65.730040
-5.2075 76.899372
-5.2029 81.491984
-5.1982 66.606943
-5.1935 54.228209
-5.1889 68.650713
-5.1842 69.021760
-5.1796 72.491174
-5.1749 66.084666
-5.1703 88.207896
-5.1656 62.032577
-5.1610 79.793416
-5.1563 76.589967
-5.1517 72.746381
-5.1470 66.953778
-5.1423 75.621994
-5.1377 57.703273
-5.1330 57.134303
-5.1284 74.724206
-5.1237 65.284985
-5.1191 56.011621
-5.1144 61.159942
-5.1098 78.560612
-5.1051 74.571112
-5.1004 59.917357
-5.0958 58.033724
-5.0911 81.485949
-5.0865 82.706117
-5.0818 76.930151
-5.0772 74.916228
-5.0725 68.766753
-5.0679 74.813563
-5.0632 81.647090
-5.0585 72.615973
-5.0539 64.326929
-5.0492 93.935060
-5.0446 69.112145
-5.0399 64.766681
-5.0353 62.076175
-5.0306 98.286265
-5.0260 65.153862
-5.0213 84.816399
-5.0166 82.584030
-5.0120 81.325547
-5.0073 73.856362
-5.0027 62.040758
-4.9980 69.748037
-4.9934 76.627151
-4.9887 76.043018
-4.9841 92.315469
-4.9794 79.974871
-4.9747 79.799877
-4.9701 84.725510
-4.9654 75.740683
-4.9608 81.701856
-4.9561 72.638560
-4.9515 68.312093
-4.9468 90.434155
-4.9422 78.646591
-4.9375 88.316414
-4.9329 62.194255
-4.9282 73.727974
-4.9235 76.722700
-4.9189 78.873729
-4.9142 84.540369
-4.9096 73.888849
-4.9049 79.577004
-4.9003 71.778623
-4.8956 68.088606
-4.8910 94.516327
-4.8863 86.905361
-4.8816 83.674159
-4.8770 92.473764
-4.8723 85.940162
-4.8677 87.558314
-4.8630 75.481173
-4.8584 96.540703
-4.8537 91.282656
-4.8491 101.803971
-4.8444 79.787346
-4.8397 89.639290
-4.8351 81.741649
-4.8304 80.621678
-4.8258 77.785189
-4.8211 87.037607
-4.8165 95.668131
-4.8118 82.684546
-4.8072 102.508072
-4.8025 81.589269
-4.7978 75.896948
-4.7932 97.762202
-4.7885 97.402898
-4.7839 81.861309
-4.7792 93.539068
-4.7746 77.338934
-4.7699 95.538941
-4.7653 94.294109
-4.7606 90.344327
-4.7560 108.292697
-4.7513 100.788386
-4.7466 100.563267
-4.7420 90.948545
-4.7373 102.294770
-4.7327 95.894489
-4.7280 89.675841
-4.7234 79.008229
-4.7187 96.552578
-4.7141 111.636327
-4.7094 95.729832
-4.7047 106.228774
-4.7001 101.807233
-4.6954 78.434398
-4.6908 104.253339
-4.6861 96.631216
-4.6815 98.478190
-4.6768 76.303476
-4.6722 92.083212
-4.6675 79.059849
-4.6628 87.800789
-4.6582 102.623851
-4.6535 103.734530
-4.6489 113.551682
-4.6442 106.033953
-4.6396 86.651534
-4.6349 101.318469
-4.6303 90.640565
-4.6256 96.513557
-4.6209 88.501308
-4.6163 124.054635
-4.6116 98.647788
-4.6070 82.849753
-4.6023 111.381781
-4.5977 92.910995
-4.5930 115.383142
-4.5884 85.989746
-4.5837 96.632917
-4.5790 97.960282
-4.5744 109.499016
-4.5697 99.591062
-4.5651 96.147204
-4.5604 125.180404
-4.5558 103.686128
-4.5511 113.939872
-4.5465 101.992486
-4.5418 80.349250
-4.5372 112.430828
-4.5325 100.095644
-4.5278 118.279917
-4.5232 109.719202
-4.5185 99.571033
-4.5139 93.600499
-4.5092 98.667713
-4.5046 100.001034
-4.4999 108.325200
-4.4953 106.870735
-4.4906 99.694140
-4.4859 93.816233
-4.4813 119.406488
-4.4766 124.611725
-4.4720 122.589703
-4.4673 111.795506
-4.4627 112.255915
-4.4580 105.694748
-4.4534 102.115367
-4.4487 106.636454
-4.4440 114.420287
-4.4394 112.611282
-4.4347 105.679677
-4.4301 121.680568
-4.4254 109.739577
-4.4208 106.996804
-4.4161 129.204840
-4.4115 115.563222
-4.4068 98.652661
-4.4021 96.907456
-4.3975 109.909795
-4.3928 123.336314
-4.3882 116.911083
-4.3835 127.914975
-4.3789 109.362560
-4.3742 132.925144
-4.3696 108.891860
-4.3649 109.159526
-4.3603 126.255339
-4.3556 135.284930
-4.3509 117.822420
-4.3463 104.939273
-4.3416 118.472585
-4.3370 127.909952
-4.3323 101.207232
-4.3277 111.700259
-4.3230 122.315735
-4.3184 107.704543
-4.3137 131.507073
-4.3090 98.290826
-4.3044 118.056905
-4.2997 111.149844
-4.2951 127.934473
-4.2904 140.031442
-4.2858 115.931904
-4.2811 135.026575
-4.2765 119.255432
-4.2718 107.090372
-4.2671 114.634760
-4.2625 110.033012
-4.2578 138.229387
-4.2532 115.275925
-4.2485 152.851924
-4.2439 124.891585
-4.2392 136.605960
-4.2346 144.982309
-4.2299 113.973529
-4.2252 118.642182
-4.2206 124.892253
-4.2159 119.679948
-4.2113 126.202707
-4.2066 126.489430
-4.2020 125.931272
-4.1973 155.359252
-4.1927 116.614926
-4.1880 124.449601
-4.1833 122.812365
-4.1787 138.518049
-4.1740 139.871565
-4.1694 163.574208
-4.1647 154.184718
-4.1601 127.160312
-4.1554 129.756962
-4.1508 132.258648
-4.1461 137.944005
-4.1415 132.785468
-4.1368 129.819278
-4.1321 153.827831
-4.1275 128.006087
-4.1228 129.632119
-4.1182 132.828481
-4.1135 154.686228
-4.1089 112.324136
-4.1042 139.551494
-4.0996 164.521848
-4.0949 139.566517
-4.0902 144.317028
-4.0856 134.218394
-4.0809 130.076380
-4.0763 137.236472
-4.0716 143.725316
-4.0670 142.488987
-4.0623 129.926576
-4.0577 150.297777
-4.0530 160.277836
-4.0483 131.000179
-4.0437 151.010084
-4.0390 131.002721
-4.0344 140.754868
-4.0297 155.432393
-4.0251 138.991567
-4.0204 135.933641
-4.0158 153.395577
-4.0111 155.663334
-4.0064 152.849483
-4.0018 183.976976
-3.9971 144.599764
-3.9925 137.331283
-3.9878 126.359361
-3.9832 157.757692
-3.9785 128.801607
-3.9739 159.435200
-3.9692 126.865130
-3.9646 151.653879
-3.9599 164.174173
-3.9552 130.927426
-3.9506 154.507490
-3.9459 163.012852
-3.9413 140.301717
-3.9366 156.676063
-3.9320 142.544893
-3.9273 158.610903
-3.9227 151.295857
-3.9180 154.742665
-3.9133 136.808895
-3.9087 142.076385
-3.9040 146.923787
-3.8994 164.678312
-3.8947 166.411321
-3.8901 164.815276
-3.8854 147.066148
-3.8808 157.655705
-3.8761 157.233513
-3.8714 162.223987
-3.8668 152.690716
-3.8621 156.721318
-3.8575 163.208416
-3.8528 169.759881
-3.8482 149.875953
-3.8435 165.030821
-3.8389 159.411377
-3.8342 158.575633
-3.8295 169.267130
-3.8249 157.091055
-3.8202 183.293570
-3.8156 180.186535
-3.8109 172.853407
-3.8063 154.406214
-3.8016 194.076691
-3.7970 184.274905
-3.7923 161.947828
-3.7876 183.635287
-3.7830 189.345903
-3.7783 152.637690
-3.7737 147.520858
-3.7690 187.951872
-3.7644 177.118193
-3.7597 162.006942
-3.7551 168.726885
-3.7504 192.560484
-3.7458 168.444093
-3.7411 152.277070
-3.7364 182.261942
-3.7318 184.535156
-3.7271 189.474242
-3.7225 209.068269
-3.7178 197.079135
-3.7132 177.707755
-3.7085 207.006507
-3.7039 173.642750
-3.6992 177.294791
-3.6945 152.937025
-3.6899 185.127234
-3.6852 184.663836
-3.6806 177.174917
-3.6759 172.667590
-3.6713 179.179099
-3.6666 175.659206
-3.6620 186.771164
-3.6573 209.074482
-3.6526 195.697048
-3.6480 211.576459
-3.6433 185.340439
-3.6387 175.888927
-3.6340 190.452477
-3.6294 191.181181
-3.6247 184.186735
-3.6201 184.873795
-3.6154 190.108731
-3.6107 193.340894
-3.6061 195.272423
-3.6014 184.824067
-3.5968 181.159542
-3.5921 175.769825
-3.5875 194.058021
-3.5828 176.871436
-3.5782 204.322053
-3.5735 176.202296
-3.5689 207.584186
-3.5642 206.707723
-3.5595 175.141370
-3.5549 200.254373
-3.5502 182.996846
-3.5456 169.614838
-3.5409 208.962421
-3.5363 195.784006
-3.5316 195.522782
-3.5270 205.007395
-3.5223 204.623095
-3.5176 192.292575
-3.5130 173.662591
-3.5083 189.560044
-3.5037 188.014574
-3.4990 188.920123
-3.4944 216.878849
-3.4897 201.474343
-3.4851 203.457824
-3.4804 190.473826
-3.4757 219.783581
-3.4711 179.557381
-3.4664 201.790613
-3.4618 243.559870
-3.4571 196.020881
-3.4525 200.650451
-3.4478 195.529874
-3.4432 196.293675
-3.4385 229.829997
-3.4338 205.324193
-3.4292 207.695203
-3.4245 218.780414
-3.4199 222.464853
-3.4152 205.148283
-3.4106 203.504978
-3.4059 206.198497
-3.4013 205.321828
-3.3966 186.044331
-3.3919 186.799378
-3.3873 201.799686
-3.3826 174.972988
-3.3780 214.558929
-3.3733 230.802265
-3.3687 229.265208
-3.3640 189.369245
-3.3594 226.958515
-3.3547 215.066746
-3.3501 220.231150
-3.3454 214.152860
-3.3407 203.509387
-3.3361 214.099358
-3.3314 209.993873
-3.3268 231.892005
-3.3221 207.146808
-3.3175 198.204027
-3.3128 202.540850
-3.3082 223.367743
-3.3035 233.038106
-3.2988 215.433174
-3.2942 197.045415
-3.2895 229.644053
-3.2849 203.766646
-3.2802 214.556421
-3.2756 218.016311
-3.2709 220.174899
-3.2663 220.219831
-3.2616 229.372048
-3.2569 218.486405
-3.2523 231.662101
-3.2476 210.935254
-3.2430 249.991513
-3.2383 247.970541
-3.2337 215.095634
-3.2290 232.877679
-3.2244 204.908859
-3.2197 219.787383
-3.2150 226.316763
-3.2104 230.946128
-3.2057 215.603839
-3.2011 242.612458
-3.1964 216.931242
-3.1918 224.032154
-3.1871 228.631958
-3.1825 248.033519
-3.1778 259.933094
-3.1731 229.402991
-3.1685 240.984037
-3.1638 208.910623
-3.1592 256.615374
-3.1545 252.059696
-3.1499 232.223902
-3.1452 239.199155
-3.1406 243.468327
-3.1359 229.297336
-3.1313 211.687001
-3.1266 249.444747
-3.1219 240.927845
-3.1173 238.469876
-3.1126 253.236247
-3.1080 206.229037
-3.1033 219.616624
-3.0987 236.022661
-3.0940 262.193713
-3.0894 211.721788
-3.0847 245.341174
-3.0800 263.060722
-3.0754 223.978531
-3.0707 242.412869
-3.0661 203.365071
-3.0614 240.458105
-3.0568 266.933421
-3.0521 241.342441
-3.0475 218.150006
-3.0428 224.532290
-3.0381 251.134617
-3.0335 232.539806
-3.0288 281.084797
-3.0242 243.409820
-3.0195 253.770960
-3.0149 227.891189
-3.0102 264.457282
-3.0056 260.993057
-3.0009 242.304886
-2.9962 254.897387
-2.9916 252.426231
-2.9869 257.769575
-2.9823 275.009813
-2.9776 261.061616
-2.9730 269.628321
-2.9683 220.196731
-2.9637 272.555021
-2.9590 253.954535
-2.9544 240.654144
-2.9497 232.785012
-2.9450 240.730715
-2.9404 242.059586
-2.9357 269.153407
-2.9311 232.721623
-2.9264 254.727185
-2.9218 257.439437
-2.9171 257.493802
-2.9125 262.113743
-2.9078 253.357605
-2.9031 285.777381
-2.8985 269.285876
-2.8938 287.898894
-2.8892 306.430108
-2.8845 251.326348
-2.8799 251.720035
-2.8752 269.008157
-2.8706 291.489689
-2.8659 264.100886
-2.8612 285.021870
-2.8566 285.177311
-2.8519 286.724835
-2.8473 275.716722
-2.8426 295.435118
-2.8380 262.359136
-2.8333 251.152858
-2.8287 250.652092
-2.8240 276.076419
-2.8193 275.821487
-2.8147 269.814033
-2.8100 299.858085
-2.8054 297.285228
-2.8007 253.456372
-2.7961 306.820732
-2.7914 266.821057
-2.7868 281.183882
-2.7821 286.657676
-2.7774 275.675967
-2.7728 278.404372
-2.7681 294.157674
-2.7635 274.923359
-2.7588 306.834780
-2.7542 263.781253
-2.7495 289.891205
-2.7449 258.901164
-2.7402 277.043086
-2.7356 312.505099
-2.7309 298.916905
-2.7262 309.423416
-2.7216 308.203493
-2.7169 276.414402
-2.7123 298.682231
-2.7076 305.828253
-2.7030 342.305871
-2.6983 285.433275
-2.6937 302.343365
-2.6890 321.863384
-2.6843 296.976135
-2.6797 308.523944
-2.6750 280.942519
-2.6704 286.918156
-2.6657 320.236367
-2.6611 286.992042
-2.6564 310.709975
-2.6518 295.517819
-2.6471 297.758182
-2.6424 289.111757
-2.6378 304.946378
-2.6331 322.516896
-2.6285 283.938046
-2.6238 284.183695
-2.6192 297.759481
-2.6145 311.375131
-2.6099 330.750201
-2.6052 277.606086
-2.6005 279.539505
-2.5959 320.561165
-2.5912 337.104710
-2.5866 324.335472
-2.5819 324.495527
-2.5773 309.027251
-2.5726 290.550176
-2.5680 307.087971
-2.5633 300.525781
-2.5587 312.617791
-2.5540 306.293855
-2.5493 351.079908
-2.5447 285.825972
-2.5400 298.574088
-2.5354 329.533831
-2.5307 309.559064
-2.5261 321.962151
-2.5214 346.436599
-2.5168 315.031386
-2.5121 310.914296
-2.5074 298.987604
-2.5028 336.967478
-2.4981 300.114438
-2.4935 319.614794
-2.4888 305.964909
-2.4842 305.121991
-2.4795 327.588067
-2.4749 323.895877
-2.4702 319.506698
-2.4655 295.929643
-2.4609 350.098096
-2.4562 346.175242
-2.4516 348.561050
-2.4469 350.467686
-2.4423 329.863006
-2.4376 342.388529
-2.4330 373.332740
-2.4283 320.964023
-2.4236 323.572246
-2.4190 312.027980
-2.4143 330.584434
-2.4097 335.227130
-2.4050 365.104508
-2.4004 342.907942
-2.3957 318.144874
-2.3911 322.859457
-2.3864 331.835285
-2.3817 312.514623
-2.3771 347.394085
-2.3724 336.651332
-2.3678 342.450665
-2.3631 352.223505
-2.3585 319.326569
-2.3538 333.120046
-2.3492 324.429728
-2.3445 306.110730
-2.3399 329.257983
-2.3352 309.125488
-2.3305 335.783222
-2.3259 330.570414
-2.3212 322.481343
-2.3166 327.436635
-2.3119 360.452637
-2.3073 339.656034
-2.3026 346.519877
-2.2980 342.133191
-2.2933 317.662313
-2.2886 377.046643
-2.2840 320.154660
-2.2793 324.766301
-2.2747 358.817860
-2.2700 322.104999
-2.2654 339.662625
-2.2607 345.810251
-2.2561 317.264281
-2.2514 360.453749
-2.2467 291.636329
-2.2421 375.112871
-2.2374 348.752967
-2.2328 355.250692
-2.2281 324.165314
-2.2235 344.025234
-2.2188 362.872467
-2.2142 321.375918
-2.2095 324.583384
-2.2048 345.515034
-2.2002 346.513356
-2.1955 287.320608
-2.1909 323.635807
-2.1862 354.234818
-2.1816 340.643644
-2.1769 366.442501
-2.1723 330.585354
-2.1676 354.038840
-2.1630 362.663656
-2.1583 319.917975
-2.1536 340.038147
-2.1490 369.096418
-2.1443 302.075934
-2.1397 355.548712
-2.1350 328.421305
-2.1304 324.341269
-2.1257 338.358896
-2.1211 350.176156
-2.1164 331.402711
-2.1117 321.642154
-2.1071 333.542552
-2.1024 344.408970
-2.0978 380.927675
-2.0931 319.015835
-2.0885 370.686049
-2.0838 333.843944
-2.0792 319.146319
-2.0745 339.129503
-2.0698 343.052791
-2.0652 362.395616
-2.0605 351.984383
-2.0559 335.744491
-2.0512 310.204208
-2.0466 323.381460
-2.0419 343.746911
-2.0373 357.938257
-2.0326 328.393178
-2.0279 330.216880
-2.0233 334.232437
-2.0186 347.390249
-2.0140 340.997823
-2.0093 328.848366
-2.0047 382.038539
-2.0000 334.977818
-1.9954 391.605641
-1.9907 329.408424
-1.9860 332.793699
-1.9814 347.516588
-1.9767 330.354993
-1.9721 337.020075
-1.9674 365.476848
-1.9628 320.600856
-1.9581 348.503717
-1.9535 335.769970
-1.9488 334.081429
-1.9442 329.219812
-1.9395 338.023898
-1.9348 334.695190
-1.9302 348.341032
-1.9255 369.700901
-1.9209 304.660190
-1.9162 337.395644
-1.9116 349.161748
-1.9069 346.359719
-1.9023 301.356273
-1.8976 341.650247
-1.8929 317.117256
-1.8883 349.778665
-1.8836 334.212710
-1.8790 371.782878
-1.8743 325.873279
-1.8697 312.889004
-1.8650 355.493061
-1.8604 311.260874
-1.8557 340.157177
-1.8510 309.311041
-1.8464 345.286510
-1.8417 359.805833
-1.8371 330.091158
-1.8324 310.495118
-1.8278 333.300363
-1.8231 349.712527
-1.8185 314.958638
-1.8138 369.091314
-1.8091 310.997521
-1.8045 299.823734
-1.7998 337.793340
-1.7952 344.114700
-1.7905 334.627624
-1.7859 309.454586
-1.7812 328.852258
-1.7766 328.747544
-1.7719 335.271871
-1.7673 322.749640
-1.7626 331.496791
-1.7579 314.297057
-1.7533 327.242086
-1.7486 299.636868
-1.7440 317.829471
-1.7393 329.432497
-1.7347 286.330758
-1.7300 321.818505
-1.7254 333.526222
-1.7207 334.722344
-1.7160 296.756169
-1.7114 327.670806
-1.7067 315.404518
-1.7021 316.991037
-1.6974 306.735881
-1.6928 290.954595
-1.6881 314.673437
-1.6835 325.898996
-1.6788 320.336340
-1.6741 326.667338
-1.6695 315.789062
-1.6648 296.515364
-1.6602 299.931098
-1.6555 308.564032
-1.6509 325.489835
-1.6462 296.699757
-1.6416 312.923956
-1.6369 301.545762
-1.6322 311.774318
-1.6276 335.069377
-1.6229 278.553762
-1.6183 310.031403
-1.6136 294.113623
-1.6090 282.949929
-1.6043 272.086449
-1.5997 295.755891
-1.5950 293.557672
-1.5903 267.794953
-1.5857 270.868046
-1.5810 282.956697
-1.5764 285.852510
-1.5717 293.173948
-1.5671 270.823374
-1.5624 302.993415
-1.5578 281.046522
-1.5531 281.494951
-1.5485 284.862624
-1.5438 257.369265
-1.5391 270.820061
-1.5345 275.889644
-1.5298 275.339061
-1.5252 305.535803
-1.5205 303.693894
-1.5159 259.220577
-1.5112 260.155335
-1.5066 248.377283
-1.5019 264.306244
-1.4972 262.473507
-1.4926 249.644259
-1.4879 264.961792
-1.4833 291.944228
-1.4786 237.706962
-1.4740 258.605460
-1.4693 260.269392
-1.4647 291.670807
-1.4600 265.793109
-1.4553 268.009725
-1.4507 260.955145
-1.4460 242.537980
-1.4414 270.743035
-1.4367 260.167193
-1.4321 259.847878
-1.4274 258.435194
-1.4228 288.835901
-1.4181 226.250558
-1.4134 246.974511
-1.4088 257.745192
-1.4041 210.646441
-1.3995 258.091133
-1.3948 257.072337
-1.3902 241.149583
-1.3855 230.536472
-1.3809 244.925829
-1.3762 243.997099
-1.3716 223.812352
-1.3669 230.711617
-1.3622 254.816115
-1.3576 237.965177
-1.3529 216.314221
-1.3483 223.281586
-1.3436 203.430362
-1.3390 208.607682
-1.3343 189.721514
-1.3297 208.333407
-1.3250 200.828205
-1.3203 213.895862
-1.3157 205.530478
-1.3110 186.245379
-1.3064 172.239070
-1.3017 194.686678
-1.2971 182.525753
-1.2924 199.033606
-1.2878 201.063887
-1.2831 185.026276
-1.2784 180.389307
-1.2738 193.661307
-1.2691 167.158960
-1.2645 184.752938
-1.2598 199.206900
-1.2552 183.044415
-1.2505 191.011401
-1.2459 171.652567
-1.2412 177.880235
-1.2365 180.712633
-1.2319 180.853484
-1.2272 182.871597
-1.2226 198.464293
-1.2179 171.604068
-1.2133 183.332013
-1.2086 151.559731
-1.2040 153.615919
-1.1993 154.302369
-1.1946 154.101160
-1.1900 186.690011
-1.1853 163.511168
-1.1807 138.883478
-1.1760 158.007455
-1.1714 157.890838
-1.1667 156.708675
-1.1621 151.655217
-1.1574 178.677025
-1.1528 131.994144
-1.1481 139.430413
-1.1434 144.513892
-1.1388 158.569570
-1.1341 151.353763
-1.1295 143.589374
-1.1248 132.954506
-1.1202 146.228972
-1.1155 138.237631
-1.1109 124.890079
-1.1062 140.085122
-1.1015 137.095801
-1.0969 150.048535
-1.0922 132.555165
-1.0876 119.196172
-1.0829 139.164225
-1.0783 113.748107
-1.0736 120.315106
-1.0690 109.392594
-1.0643 152.953819
-1.0596 111.634092
-1.0550 112.719251
-1.0503 126.770862
-1.0457 147.312950
-1.0410 115.635856
-1.0364 116.497665
-1.0317 97.877281
-1.0271 123.612997
-1.0224 124.431743
-1.0177 122.435280
-1.0131 111.917441
-1.0084 114.645519
-1.0038 108.617204
-0.9991 112.683608
-0.9945 114.620006
-0.9898 119.747939
-0.9852 130.250911
-0.9805 110.857047
-0.9759 115.746174
-0.9712 122.389581
-0.9665 109.659542
-0.9619 112.476645
-0.9572 105.948552
-0.9526 113.141901
-0.9479 94.384449
-0.9433 127.293616
-0.9386 97.645590
-0.9340 94.358674
-0.9293 92.747754
-0.9246 87.896923
-0.9200 110.367263
-0.9153 92.059142
-0.9107 92.721444
-0.9060 101.676711
-0.9014 91.425330
-0.8967 89.710922
-0.8921 90.738882
-0.8874 85.834209
-0.8827 87.029399
-0.8781 100.637319
-0.8734 105.350954
-0.8688 85.630268
-0.8641 78.835579
-0.8595 86.750926
-0.8548 81.661526
-0.8502 87.898687
-0.8455 79.437579
-0.8408 91.849876
-0.8362 82.107965
-0.8315 86.551818
-0.8269 88.636737
-0.8222 67.964347
-0.8176 79.565767
-0.8129 82.531603
-0.8083 64.021748
-0.8036 87.536453
-0.7989 71.761969
-0.7943 66.029878
-0.7896 78.408706
-0.7850 67.825858
-0.7803 62.911584
-0.7757 69.710332
-0.7710 68.852156
-0.7664 71.886934
-0.7617 67.447156
-0.7571 59.008052
-0.7524 69.772070
-0.7477 73.434839
-0.7431 70.956788
-0.7384 68.581191
-0.7338 54.164651
-0.7291 69.471436
-0.7245 67.956194
-0.7198 75.654756
-0.7152 62.134640
-0.7105 68.461591
-0.7058 61.681444
-0.7012 61.684159
-0.6965 62.823098
-0.6919 53.322594
-0.6872 62.579048
-0.6826 58.799313
-0.6779 62.877087
-0.6733 68.625649
-0.6686 51.031995
-0.6639 59.861642
-0.6593 57.450856
-0.6546 54.927953
-0.6500 53.044406
-0.6453 51.928091
-0.6407 64.708857
-0.6360 49.668071
-0.6314 56.836243
-0.6267 65.558577
-0.6220 43.824891
-0.6174 42.997176
-0.6127 43.890173
-0.6081 40.909904
-0.6034 50.772941
-0.5988 53.749372
-0.5941 40.005664
-0.5895 38.747659
-0.5848 38.390851
-0.5801 61.585678
-0.5755 46.840194
-0.5708 50.510154
-0.5662 50.981851
-0.5615 50.769349
-0.5569 35.104834
-0.5522 53.804967
-0.5476 55.804969
-0.5429 54.735793
-0.5383 34.067945
-0.5336 50.531021
-0.5289 38.204417
-0.5243 48.797262
-0.5196 50.515623
-0.5150 47.958003
-0.5103 42.832561
-0.5057 37.014266
-0.5010 37.985340
-0.4964 41.795366
-0.4917 44.638268
-0.4870 38.017104
-0.4824 41.865860
-0.4777 45.904784
-0.4731 40.883376
-0.4684 45.843784
-0.4638 46.784370
-0.4591 45.662661
-0.4545 37.105575
-0.4498 45.710689
-0.4451 44.703228
-0.4405 36.679867
-0.4358 28.461520
-0.4312 35.533245
-0.4265 29.182662
-0.4219 40.580706
-0.4172 33.277223
-0.4126 34.805713
-0.4079 30.740069
-0.4032 29.019314
-0.3986 38.925719
-0.3939 41.912922
-0.3893 42.689722
-0.3846 30.853726
-0.3800 30.169358
-0.3753 46.787932
-0.3707 39.871456
-0.3660 36.544184
-0.3614 25.083365
-0.3567 24.934724
-0.3520 30.019774
-0.3474 33.929218
-0.3427 31.990877
-0.3381 31.719324
-0.3334 40.709580
-0.3288 31.058957
-0.3241 34.043684
-0.3195 30.875740
-0.3148 32.882339
-0.3101 37.490723
-0.3055 25.101412
-0.3008 27.010119
-0.2962 23.707417
-0.2915 25.176119
-0.2869 34.676720
-0.2822 24.108013
-0.2776 28.773808
-0.2729 27.036859
-0.2682 25.788137
-0.2636 31.844624
-0.2589 23.763583
-0.2543 21.189239
-0.2496 30.851253
-0.2450 23.794152
-0.2403 17.142435
-0.2357 24.978248
-0.2310 35.858462
-0.2263 28.937441
-0.2217 27.648995
-0.2170 23.960223
-0.2124 23.006916
-0.2077 27.904173
-0.2031 26.873579
-0.1984 19.064785
-0.1938 25.915903
-0.1891 25.074789
-0.1844 35.767022
-0.1798 29.105026
-0.1751 26.722044
-0.1705 24.026888
-0.1658 33.766405
-0.1612 33.976476
-0.1565 34.868276
-0.1519 31.661123
-0.1472 30.061808
-0.1426 30.844399
-0.1379 21.058966
-0.1332 27.800333
-0.1286 25.972204
-0.1239 31.773623
-0.1193 19.181698
-0.1146 28.802687
-0.1100 13.946390
-0.1053 19.803266
-0.1007 18.867243
-0.0960 17.917873
-0.0913 15.999546
-0.0867 11.159126
-0.0820 25.660745
-0.0774 15.214643
-0.0727 23.936509
-0.0681 32.648795
-0.0634 12.234912
-0.0588 29.854667
-0.0541 28.993242
-0.0494 37.901674
-0.0448 42.637468
-0.0401 40.210851
-0.0355 55.367389
-0.0308 107.829243
-0.0262 125.018610
-0.0215 163.999105
-0.0169 216.594632
-0.0122 328.548993
-0.0075 382.874626
-0.0029 429.196453
0.0018 463.494242
0.0064 361.933778
0.0111 378.566408
0.0157 253.615854
0.0204 173.934034
0.0250 76.848182
0.0297 52.500751
0.0343 23.778842
0.0390 11.923029
0.0437 7.049317
0.0483 7.943201
0.0530 4.010087
0.0576 3.931020
0.0623 1.975338
0.0669 2.066433
0.0716 5.864947
0.0762 0.092012
0.0809 2.917910
0.0856 2.018051
0.0902 2.011357
0.0949 0.984200
0.0995 1.045135
0.1042 2.931009
0.1088 1.007988
0.1135 0.985665
0.1181 0.990146
0.1228 0.016481
0.1275 1.977171
0.1321 0.000000
0.1368 1.006628
0.1414 0.987025
0.1461 0.038444
0.1507 1.955209
0.1554 0.000000
0.1600 0.996215
0.1647 0.997437
0.1694 0.965748
0.1740 0.031078
0.1787 0.006680
0.1833 2.921643
0.1880 0.092623
0.1926 0.998123
0.1973 1.930811
0.2019 0.031078
0.2066 0.996826
0.2113 0.000000
0.2159 0.022564
0.2206 1.971088
0.2252 0.030467
0.2299 0.966359
0.2345 0.027642
0.2392 1.966010
0.2438 0.996826
0.2485 1.931496
0.2531 0.062156
0.2578 0.019443
0.2625 2.014478
0.2671 1.971225
0.2718 0.988786
0.2764 0.987025
0.2811 0.048308
0.2857 1.964947
0.2904 1.974050
0.2950 0.000000
0.2997 0.000000
0.3044 0.044527
0.3090 1.949126
0.3137 0.043230
0.3183 1.982186
0.3230 0.965063
0.3276 0.041565
0.3323 1.952088
0.3369 0.000000
0.3416 0.965748
0.3463 0.043841
0.3509 0.984063
0.3556 0.000000
0.3602 0.000000
0.3649 0.000000
0.3695 0.031764
0.3742 0.971742
0.3788 1.007988
0.3835 0.978985
0.3882 0.017841
0.3928 1.975811
0.3975 0.965748
0.4021 0.061545
0.4068 0.966359
0.4114 0.000000
0.4161 0.037147
0.4207 1.963186
0.4254 1.986973
0.4300 0.012763
0.4347 1.980889
0.4394 0.019443
0.4440 1.974210
0.4487 0.000000
0.4533 0.000000
0.4580 0.965748
0.4626 1.003506
0.4673 1.986973
0.4719 0.031078
0.4766 0.035682
0.4813 1.977573
0.4859 2.037578
0.4906 1.930125
0.4952 0.006680
0.4999 0.990146
0.5045 0.000000
0.5092 0.012763
0.5138 1.052974
0.5185 2.953332
0.5232 0.965063
0.5278 0.996826
0.5325 0.965748
0.5371 0.031078
0.5418 0.038444
0.5464 1.955209
0.5511 0.000000
0.5557 0.012763
0.5604 0.996826
0.5651 0.984063
0.5697 1.006628
0.5744 0.987025
0.5790 0.012763
0.5837 0.984063
0.5883 0.031764
0.5930 0.974864
0.5976 0.987025
0.6023 0.031764
0.6070 0.977826
0.6116 0.984063
0.6163 0.013360
0.6209 1.980293
0.6256 0.000000
0.6302 0.000000
0.6349 0.009801
0.6395 0.987025
0.6442 0.030467
0.6488 1.981712
0.6535 1.975126
0.6582 0.000000
0.6628 0.031764
0.6675 0.965063
0.6721 0.996826
0.6768 0.000000
0.6814 0.000000
0.6861 0.000000
0.6907 0.000000
0.6954 0.031764
0.7001 0.971742
0.7047 0.990146
0.7094 0.000000
0.7140 0.000000
0.7187 0.000000
0.7233 0.012763
0.7280 0.984063
0.7326 0.996826
0.7373 0.000000
0.7420 0.000000
0.7466 0.030467
0.7513 0.966359
0.7559 0.000000
0.7606 0.000000
0.7652 0.000000
0.7699 0.000000
0.7745 0.000000
0.7792 0.009801
0.7839 2.025416
0.7885 1.983851
0.7932 0.965063
0.7978 0.000000
0.8025 0.996826
0.8071 0.030467
0.8118 0.966359
0.8164 0.030467
0.8211 0.966359
0.8257 0.000000
0.8304 0.000000
0.8351 0.031764
0.8397 0.974864
0.8444 0.999788
0.8490 1.015827
0.8537 0.965063
0.8583 0.996826
0.8630 0.000000
0.8676 0.000000
0.8723 0.000000
0.8770 0.030467
0.8816 0.966359
0.8863 0.000000
0.8909 0.000000
0.8956 0.000000
0.9002 0.000000
0.9049 0.031764
0.9095 1.930811
0.9142 0.031078
0.9189 0.991274
0.9235 2.009006
0.9282 0.987025
0.9328 0.000000
0.9375 0.030467
0.9421 0.966359
0.9468 0.996826
0.9514 0.000000
0.9561 0.012763
0.9608 0.984063
0.9654 0.030467
0.9701 1.963186
0.9747 0.000000
0.9794 0.000000
0.9840 0.996826
0.9887 0.000000
0.9933 0.031764
0.9980 0.965063
1.0027 0.000000
1.0073 0.965748
1.0120 0.031078
1.0166 0.000000
1.0213 0.000000
1.0259 0.031764
1.0306 1.930811
1.0352 0.031078
1.0399 0.000000
1.0445 0.000000
1.0492 0.000000
1.0539 0.006680
1.0585 0.990146
1.0632 0.006680
1.0678 0.990146
1.0725 0.000000
1.0771 0.000000
1.0818 0.000000
1.0864 0.996826
1.0911 0.000000
1.0958 0.000000
1.1004 0.000000
1.1051 0.031764
1.1097 1.930811
1.1144 0.031078
1.1190 0.030467
1.1237 0.966359
1.1283 0.000000
1.1330 0.996826
1.1377 0.000000
1.1423 0.000000
1.1470 0.000000
1.1516 1.046736
1.1563 2.940569
1.1609 0.000000
1.1656 0.000000
1.1702 0.000000
1.1749 0.000000
1.1796 0.000000
1.1842 0.009801
1.1889 0.987025
1.1935 0.009801
1.1982 0.987025
1.2028 0.000000
1.2075 0.965748
1.2121 0.031078
1.2168 0.000000
1.2214 0.000000
1.2261 0.000000
1.2308 0.000000
1.2354 0.000000
1.2401 0.000000
1.2447 0.030467
1.2494 0.966359
1.2540 0.000000
1.2587 0.000000
1.2633 0.030467
1.2680 0.966359
1.2727 0.000000
1.2773 0.000000
1.2820 0.000000
1.2866 0.000000
1.2913 0.000000
1.2959 0.000000
1.3006 0.000000
1.3052 0.000000
1.3099 0.000000
1.3146 0.000000
1.3192 0.000000
1.3239 0.000000
1.3285 0.000000
1.3332 0.000000
1.3378 0.000000
1.3425 0.000000
1.3471 0.009801
1.3518 1.952773
1.3565 0.031078
1.3611 0.965748
1.3658 0.031078
1.3704 0.965748
1.3751 0.031078
1.3797 0.009801
1.3844 0.987025
1.3890 0.000000
1.3937 0.000000
1.3984 0.965748
1.4030 0.031078
1.4077 0.000000
1.4123 0.000000
1.4170 0.000000
1.4216 0.000000
1.4263 0.000000
1.4309 0.000000
1.4356 0.000000
1.4402 0.000000
1.4449 0.000000
1.4496 0.000000
1.4542 0.000000
1.4589 0.030467
1.4635 0.966359
1.4682 0.009801
1.4728 0.987025
1.4775 0.000000
1.4821 0.009801
1.4868 0.987025
1.4915 0.000000
1.4961 0.996826
1.5008 0.000000
1.5054 0.000000
1.5101 0.000000
1.5147 0.000000
1.5194 0.996826
1.5240 0.000000
1.5287 0.000000
1.5334 0.012763
1.5380 0.984063
1.5427 0.000000
1.5473 0.000000
1.5520 0.000000
1.5566 0.000000
1.5613 0.000000
1.5659 0.000000
1.5706 0.000000
1.5753 0.000000
1.5799 0.000000
1.5846 0.009801
1.5892 0.987025
1.5939 0.000000
1.5985 0.996826
1.6032 0.000000
1.6078 0.996215
1.6125 0.997437
1.6171 0.030467
1.6218 0.966359
1.6265 0.000000
1.6311 0.000000
1.6358 0.000000
1.6404 0.000000
1.6451 0.000000
1.6497 0.000000
1.6544 0.000000
1.6590 0.965748
1.6637 0.031078
1.6684 0.000000
1.6730 0.000000
1.6777 0.000000
1.6823 0.000000
1.6870 0.000000
1.6916 0.000000
1.6963 0.000000
1.7009 0.965748
1.7056 0.031078
1.7103 0.000000
1.7149 0.965748
1.7196 0.031078
1.7242 0.000000
1.7289 0.000000
1.7335 0.000000
1.7382 0.996826
1.7428 0.000000
1.7475 0.000000
1.7522 0.000000
1.7568 0.000000
1.7615 0.000000
1.7661 0.000000
1.7708 0.000000
1.7754 0.000000
1.7801 0.000000
1.7847 0.000000
1.7894 0.031764
1.7941 0.965063
1.7987 0.000000
1.8034 0.000000
1.8080 0.006680
1.8127 0.990146
1.8173 0.000000
1.8220 0.000000
1.8266 0.017841
1.8313 0.978985
1.8359 0.000000
1.8406 0.000000
1.8453 0.009801
1.8499 0.987025
1.8546 0.000000
1.8592 0.000000
1.8639 0.030467
1.8685 0.966359
1.8732 0.000000
1.8778 0.965748
1.8825 0.031078
1.8872 0.000000
1.8918 0.000000
1.8965 0.000000
1.9011 0.000000
1.9058 0.000000
1.9104 0.000000
1.9151 0.996826
1.9197 0.000000
1.9244 0.965748
1.9291 0.031078
1.9337 0.000000
1.9384 0.000000
1.9430 0.006680
1.9477 0.990146
1.9523 0.965748
1.9570 0.031078
1.9616 0.000000
1.9663 0.000000
1.9710 0.000000
1.9756 0.017841
1.9803 0.978985
1.9849 0.012763
1.9896 0.984063
1.9942 0.031764
1.9989 1.961889
2.0035 0.000000
2.0082 0.000000
2.0128 0.000000
2.0175 0.000000
2.0222 0.000000
2.0268 0.000000
2.0315 0.000000
2.0361 0.000000
2.0408 0.000000
2.0454 0.000000
2.0501 0.000000
2.0547 0.000000
2.0594 0.000000
2.0641 0.030467
2.0687 0.966359
2.0734 0.000000
2.0780 0.000000
2.0827 0.000000
2.0873 0.000000
2.0920 0.000000
2.0966 0.017841
2.1013 2.007575
2.1060 0.965063
2.1106 0.012763
2.1153 1.980889
2.1199 0.000000
2.1246 0.000000
2.1292 0.000000
2.1339 0.017841
2.1385 0.978985
2.1432 0.000000
2.1479 0.017841
2.1525 0.978985
2.1572 0.000000
2.1618 0.000000
2.1665 0.000000
2.1711 0.000000
2.1758 0.000000
2.1804 0.000000
2.1851 0.000000
2.1898 0.000000
2.1944 0.000000
2.1991 0.000000
2.2037 0.000000
2.2084 0.012763
2.2130 0.984063
2.2177 0.000000
2.2223 0.000000
2.2270 0.000000
2.2316 0.000000
2.2363 0.017841
2.2410 0.978985
2.2456 0.012763
2.2503 0.984063
2.2549 0.000000
2.2596 0.000000
2.2642 0.965748
2.2689 0.031078
2.2735 0.006680
2.2782 0.990146
2.2829 0.000000
2.2875 0.009801
2.2922 0.987025
2.2968 0.000000
2.3015 0.006680
2.3061 0.990146
2.3108 0.000000
2.3154 0.000000
2.3201 0.000000
2.3248 0.000000
2.3294 0.000000
2.3341 0.000000
2.3387 0.000000
2.3434 0.000000
2.3480 0.000000
2.3527 0.022564
2.3573 2.001555
2.3620 0.966359
2.3667 0.000000
2.3713 0.000000
2.3760 0.000000
2.3806 0.006680
2.3853 0.990146
2.3899 0.000000
2.3946 0.000000
2.3992 0.000000
2.4039 0.000000
2.4086 0.000000
2.4132 0.000000
2.4179 0.000000
2.4225 0.000000
2.4272 0.009801
2.4318 0.987025
2.4365 0.000000
2.4411 0.000000
2.4458 0.000000
2.4504 0.000000
2.4551 0.996826
2.4598 0.000000
2.4644 0.000000
2.4691 0.000000
2.4737 0.030467
2.4784 0.966359
2.4830 0.000000
2.4877 0.000000
2.4923 0.000000
2.4970 0.000000
2.5017 0.000000
2.5063 0.000000
2.5110 0.000000
2.5156 0.000000
2.5203 0.000000
2.5249 0.000000
2.5296 0.009801
2.5342 0.999788
2.5389 0.984063
2.5436 0.000000
2.5482 0.000000
2.5529 0.006680
2.5575 0.990146
2.5622 0.000000
2.5668 0.000000
2.5715 0.000000
2.5761 0.000000
2.5808 0.000000
2.5855 0.000000
2.5901 0.000000
2.5948 0.031764
2.5994 0.996826
2.6041 0.965063
2.6087 0.000000
2.6134 0.009801
2.6180 0.987025
2.6227 0.000000
2.6273 0.000000
2.6320 0.000000
2.6367 0.000000
2.6413 0.000000
2.6460 0.000000
2.6506 0.000000
2.6553 0.000000
2.6599 0.000000
2.6646 0.000000
2.6692 0.000000
2.6739 0.000000
2.6786 0.000000
2.6832 0.000000
2.6879 0.000000
2.6925 0.000000
2.6972 0.031764
2.7018 0.977826
2.7065 0.984063
2.7111 0.000000
2.7158 0.012763
2.7205 1.037587
2.7251 2.936955
2.7298 0.000000
2.7344 0.000000
2.7391 0.000000
2.7437 0.000000
2.7484 0.000000
2.7530 0.000000
2.7577 0.965748
2.7624 0.031078
2.7670 0.000000
2.7717 0.000000
2.7763 0.006680
2.7810 0.990146
2.7856 0.000000
2.7903 0.000000
2.7949 0.000000
2.7996 0.000000
2.8043 0.000000
2.8089 0.000000
2.8136 0.009801
2.8182 0.987025
2.8229 0.000000
2.8275 0.000000
2.8322 0.000000
2.8368 0.000000
2.8415 0.000000
2.8461 0.000000
2.8508 0.000000
2.8555 0.000000
2.8601 0.000000
2.8648 0.000000
2.8694 0.965748
2.8741 0.031078
2.8787 0.000000
2.8834 0.000000
2.8880 0.000000
2.8927 0.000000
2.8974 0.030467
2.9020 0.966359
2.9067 0.012763
2.9113 0.984063
2.9160 0.000000
2.9206 0.000000
2.9253 0.000000
2.9299 0.000000
2.9346 0.000000
2.9393 0.000000
2.9439 0.000000
2.9486 0.000000
2.9532 0.000000
2.9579 0.000000
2.9625 0.000000
2.9672 0.000000
2.9718 0.000000
2.9765 0.000000
2.9812 0.000000
2.9858 0.000000
2.9905 0.000000
2.9951 0.000000
2.9998 0.000000
3.0044 0.000000
3.0091 0.000000
3.0137 0.000000
3.0184 0.000000
3.0230 0.000000
3.0277 0.000000
3.0324 0.000000
3.0370 0.000000
3.0417 0.000000
3.0463 0.000000
3.0510 0.000000
3.0556 0.000000
3.0603 0.000000
3.0649 0.000000
3.0696 0.030467
3.0743 0.966359
3.0789 0.000000
3.0836 0.000000
3.0882 0.000000
3.0929 0.000000
3.0975 0.000000
3.1022 0.000000
3.1068 0.000000
3.1115 0.000000
3.1162 0.000000
3.1208 0.000000
3.1255 0.000000
3.1301 0.000000
3.1348 0.000000
3.1394 0.000000
3.1441 0.012763
3.1487 0.984063
3.1534 0.000000
3.1581 0.000000
3.1627 0.000000
3.1674 0.000000
3.1720 0.000000
3.1767 0.000000
3.1813 0.000000
3.1860 0.000000
3.1906 0.000000
3.1953 0.000000
3.2000 0.000000
3.2046 0.000000
3.2093 0.000000
3.2139 0.000000
3.2186 0.000000
3.2232 0.000000
3.2279 0.000000
3.2325 0.000000
3.2372 0.000000
3.2418 0.000000
3.2465 0.000000
3.2512 0.000000
3.2558 0.000000
3.2605 0.000000
3.2651 0.000000
3.2698 0.000000
3.2744 0.000000
3.2791 0.000000
3.2837 0.017841
3.2884 0.978985
3.2931 0.000000
3.2977 0.000000
3.3024 0.965748
3.3070 0.031078
3.3117 0.000000
3.3163 0.000000
3.3210 0.000000
3.3256 0.000000
3.3303 0.000000
3.3350 0.000000
3.3396 0.000000
3.3443 0.000000
3.3489 0.000000
3.3536 0.000000
3.3582 0.000000
3.3629 0.000000
3.3675 0.000000
3.3722 0.000000
3.3769 0.000000
3.3815 0.000000
3.3862 0.000000
3.3908 0.000000
3.3955 0.000000
3.4001 0.000000
3.4048 0.000000
3.4094 0.000000
3.4141 0.000000
3.4187 0.000000
3.4234 0.000000
3.4281 0.000000
3.4327 0.000000
3.4374 0.000000
3.4420 0.000000
3.4467 0.000000
3.4513 0.000000
3.4560 0.000000
3.4606 0.000000
3.4653 0.000000
3.4700 0.000000
3.4746 0.000000
3.4793 0.000000
3.4839 0.000000
3.4886 0.000000
3.4932 0.000000
3.4979 0.000000
3.5025 0.000000
3.5072 0.000000
3.5119 0.000000
3.5165 0.000000
3.5212 0.000000
3.5258 0.000000
3.5305 0.000000
3.5351 0.000000
3.5398 0.000000
3.5444 0.000000
3.5491 0.000000
3.5538 0.000000
3.5584 0.000000
3.5631 0.000000
3.5677 0.000000
3.5724 0.000000
3.5770 0.000000
3.5817 0.000000
3.5863 0.000000
3.5910 0.000000
3.5957 0.000000
3.6003 0.000000
3.6050 0.000000
3.6096 0.000000
3.6143 0.000000
3.6189 0.000000
3.6236 0.000000
3.6282 0.000000
3.6329 0.000000
3.6375 0.000000
3.6422 0.000000
