# Supplementary material for: Spin waves and orbital contribution to ferromagnetism in a topological metal
Source: Nat Commun. 2024 Oct 16;15:8905. doi: 10.1038/s41467-024-53152-1 (PMC11484860; doi:10.1038/s41467-024-53152-1)
Supplement: Supplementary file 3 — Source Data [file 41467_2024_53152_MOESM3_ESM.zip › experiment_data/RIXS_spectra_ESRF/rixs_cl_HHL_3.txt]

 Eloss   intensity
-6.8693 24.059979
-6.8646 27.197895
-6.8600 38.059452
-6.8553 39.990133
-6.8507 26.228215
-6.8460 33.107720
-6.8414 20.988271
-6.8367 25.204736
-6.8321 31.050944
-6.8274 35.097507
-6.8227 36.111173
-6.8181 25.033242
-6.8134 20.144651
-6.8088 29.132037
-6.8041 28.069687
-6.7995 26.087493
-6.7948 19.191132
-6.7902 35.949619
-6.7855 28.174824
-6.7808 23.982448
-6.7762 30.046730
-6.7715 19.320408
-6.7669 37.992312
-6.7622 24.128584
-6.7576 37.953619
-6.7529 22.151179
-6.7483 32.074889
-6.7436 32.155331
-6.7389 34.074516
-6.7343 30.052149
-6.7296 30.183450
-6.7250 32.112338
-6.7203 22.104185
-6.7157 35.021555
-6.7110 32.091067
-6.7064 29.119862
-6.7017 21.154480
-6.6970 34.004448
-6.6924 31.073646
-6.6877 34.050785
-6.6831 35.349678
-6.6784 22.066362
-6.6738 23.026529
-6.6691 36.076052
-6.6645 41.163648
-6.6598 32.116773
-6.6552 34.968029
-6.6505 30.218592
-6.6458 27.097755
-6.6412 32.147475
-6.6365 29.176027
-6.6319 28.032729
-6.6272 25.113608
-6.6226 28.130410
-6.6179 36.000393
-6.6133 41.021679
-6.6086 34.218545
-6.6039 32.204097
-6.5993 29.977262
-6.5946 29.216540
-6.5900 28.131901
-6.5853 32.961045
-6.5807 30.238789
-6.5760 37.917806
-6.5714 21.344059
-6.5667 33.985597
-6.5620 30.211432
-6.5574 24.036965
-6.5527 33.120245
-6.5481 36.032913
-6.5434 35.145386
-6.5388 24.089475
-6.5341 22.186399
-6.5295 43.979104
-6.5248 31.201669
-6.5201 20.156009
-6.5155 28.991504
-6.5108 29.113998
-6.5062 21.173723
-6.5015 40.948031
-6.4969 24.265572
-6.4922 30.884434
-6.4876 40.143277
-6.4829 31.235702
-6.4782 31.088496
-6.4736 21.996908
-6.4689 25.136904
-6.4643 37.078234
-6.4596 39.176168
-6.4550 35.008591
-6.4503 31.052872
-6.4457 40.200477
-6.4410 35.213088
-6.4364 38.087939
-6.4317 40.167330
-6.4270 44.072548
-6.4224 30.302425
-6.4177 31.029560
-6.4131 29.061111
-6.4084 32.091439
-6.4038 40.137320
-6.3991 38.020821
-6.3945 34.205184
-6.3898 30.194537
-6.3851 38.952491
-6.3805 34.118188
-6.3758 27.204523
-6.3712 35.181034
-6.3665 43.969186
-6.3619 35.154818
-6.3572 48.105730
-6.3526 26.245110
-6.3479 42.202854
-6.3432 57.079966
-6.3386 38.170771
-6.3339 38.080493
-6.3293 30.143867
-6.3246 35.976441
-6.3200 47.152629
-6.3153 29.286555
-6.3107 42.095924
-6.3060 37.174672
-6.3013 34.183316
-6.2967 37.994883
-6.2920 44.011845
-6.2874 34.326915
-6.2827 42.996073
-6.2781 41.283101
-6.2734 47.078607
-6.2688 41.054825
-6.2641 36.158947
-6.2594 46.113123
-6.2548 37.248938
-6.2501 39.185759
-6.2455 28.029396
-6.2408 41.010407
-6.2362 40.241061
-6.2315 30.227515
-6.2269 44.060374
-6.2222 41.056947
-6.2176 29.120339
-6.2129 41.015808
-6.2082 41.202491
-6.2036 40.110084
-6.1989 36.255004
-6.1943 37.151787
-6.1896 45.134762
-6.1850 38.059585
-6.1803 46.032981
-6.1757 40.184786
-6.1710 43.187918
-6.1663 41.123753
-6.1617 37.172027
-6.1570 22.143110
-6.1524 43.235461
-6.1477 41.130034
-6.1431 45.999353
-6.1384 39.123658
-6.1338 32.119142
-6.1291 47.195073
-6.1244 38.157448
-6.1198 42.123945
-6.1151 35.113220
-6.1105 47.102265
-6.1058 50.134687
-6.1012 38.123885
-6.0965 34.208344
-6.0919 36.312770
-6.0872 40.033265
-6.0825 42.112829
-6.0779 50.036471
-6.0732 52.340394
-6.0686 41.141376
-6.0639 56.030728
-6.0593 43.284329
-6.0546 51.015106
-6.0500 42.149690
-6.0453 34.292220
-6.0407 52.948451
-6.0360 41.243774
-6.0313 40.082271
-6.0267 36.244777
-6.0220 38.104162
-6.0174 46.999761
-6.0127 34.313473
-6.0081 25.064571
-6.0034 41.106314
-5.9988 52.071965
-5.9941 36.178073
-5.9894 40.249449
-5.9848 52.874206
-5.9801 35.303675
-5.9755 40.258482
-5.9708 46.040936
-5.9662 37.168824
-5.9615 54.173025
-5.9569 46.048743
-5.9522 52.267188
-5.9475 37.247832
-5.9429 54.976468
-5.9382 40.177601
-5.9336 38.226545
-5.9289 39.206711
-5.9243 58.974354
-5.9196 40.309340
-5.9150 48.089214
-5.9103 49.153832
-5.9056 52.085787
-5.9010 39.189300
-5.8963 51.124485
-5.8917 46.072502
-5.8870 42.309026
-5.8824 35.203606
-5.8777 37.195552
-5.8731 36.003279
-5.8684 46.222000
-5.8637 44.141858
-5.8591 43.038170
-5.8544 40.188138
-5.8498 48.044668
-5.8451 35.370711
-5.8405 47.016074
-5.8358 52.029399
-5.8312 37.257275
-5.8265 55.011258
-5.8219 40.282850
-5.8172 42.150082
-5.8125 51.083593
-5.8079 45.282658
-5.8032 62.068379
-5.7986 45.206176
-5.7939 54.129033
-5.7893 40.230530
-5.7846 51.264359
-5.7800 50.084650
-5.7753 34.212408
-5.7706 48.123741
-5.7660 44.257063
-5.7613 51.065909
-5.7567 53.921807
-5.7520 51.375153
-5.7474 49.102294
-5.7427 48.220050
-5.7381 59.164479
-5.7334 57.204692
-5.7287 42.134520
-5.7241 45.099712
-5.7194 50.148149
-5.7148 45.289560
-5.7101 53.175838
-5.7055 54.200864
-5.7008 53.990193
-5.6962 37.346009
-5.6915 41.102756
-5.6868 43.239152
-5.6822 67.899758
-5.6775 51.227314
-5.6729 56.165156
-5.6682 53.229504
-5.6636 50.200449
-5.6589 37.368978
-5.6543 52.097479
-5.6496 53.215968
-5.6450 59.145394
-5.6403 61.894695
-5.6356 50.376108
-5.6310 67.032579
-5.6263 51.379033
-5.6217 54.190579
-5.6170 41.101602
-5.6124 40.239204
-5.6077 51.172518
-5.6031 68.132275
-5.5984 58.423196
-5.5937 56.852005
-5.5891 65.302456
-5.5844 64.142231
-5.5798 65.300947
-5.5751 62.374559
-5.5705 64.066535
-5.5658 64.181916
-5.5612 50.247160
-5.5565 47.167816
-5.5518 48.193324
-5.5472 61.108854
-5.5425 58.305785
-5.5379 61.198560
-5.5332 62.073395
-5.5286 62.414142
-5.5239 63.092419
-5.5193 63.110394
-5.5146 64.319364
-5.5099 58.143186
-5.5053 57.237464
-5.5006 70.233064
-5.4960 58.238842
-5.4913 70.963607
-5.4867 59.306617
-5.4820 59.213837
-5.4774 62.242809
-5.4727 70.239639
-5.4680 63.246487
-5.4634 47.266716
-5.4587 58.207235
-5.4541 70.038070
-5.4494 56.053969
-5.4448 67.432368
-5.4401 54.273688
-5.4355 68.051731
-5.4308 65.356699
-5.4262 73.241025
-5.4215 65.223916
-5.4168 60.136873
-5.4122 57.277066
-5.4075 68.086147
-5.4029 59.277035
-5.3982 60.341261
-5.3936 68.135263
-5.3889 59.189108
-5.3843 59.107336
-5.3796 59.371207
-5.3749 66.033211
-5.3703 75.471242
-5.3656 81.121626
-5.3610 59.245300
-5.3563 73.287440
-5.3517 74.299249
-5.3470 65.173270
-5.3424 70.180929
-5.3377 61.294505
-5.3330 62.233966
-5.3284 66.957484
-5.3237 70.340059
-5.3191 60.370306
-5.3144 58.127212
-5.3098 61.154120
-5.3051 51.419744
-5.3005 63.112949
-5.2958 64.146980
-5.2911 66.089770
-5.2865 54.305007
-5.2818 74.976355
-5.2772 71.565728
-5.2725 74.242257
-5.2679 71.210573
-5.2632 63.252811
-5.2586 68.219147
-5.2539 69.108918
-5.2493 55.223309
-5.2446 69.984071
-5.2399 62.275151
-5.2353 66.430445
-5.2306 58.218919
-5.2260 67.277929
-5.2213 65.062692
-5.2167 71.339500
-5.2120 72.222705
-5.2074 62.171276
-5.2027 82.319117
-5.1980 82.359395
-5.1934 73.242315
-5.1887 77.096099
-5.1841 60.387999
-5.1794 68.158242
-5.1748 78.170638
-5.1701 68.291242
-5.1655 79.138979
-5.1608 77.406501
-5.1561 55.274099
-5.1515 85.855208
-5.1468 70.490951
-5.1422 91.172791
-5.1375 74.448225
-5.1329 57.326769
-5.1282 67.149717
-5.1236 79.117519
-5.1189 66.421083
-5.1142 61.068527
-5.1096 74.356963
-5.1049 83.143193
-5.1003 87.332762
-5.0956 87.163206
-5.0910 77.450313
-5.0863 75.264889
-5.0817 85.312156
-5.0770 83.333293
-5.0723 75.094404
-5.0677 100.318679
-5.0630 76.255801
-5.0584 73.257622
-5.0537 63.123718
-5.0491 68.369146
-5.0444 85.978249
-5.0398 54.736636
-5.0351 89.032224
-5.0305 83.338353
-5.0258 73.273365
-5.0211 68.049654
-5.0165 83.343722
-5.0118 67.516974
-5.0072 87.887504
-5.0025 68.296700
-4.9979 73.432461
-4.9932 56.135248
-4.9886 73.175635
-4.9839 82.305204
-4.9792 95.064066
-4.9746 84.459190
-4.9699 80.151550
-4.9653 68.409474
-4.9606 57.439347
-4.9560 74.067146
-4.9513 94.381467
-4.9467 89.128066
-4.9420 94.256044
-4.9373 73.447027
-4.9327 92.023053
-4.9280 83.277740
-4.9234 71.533841
-4.9187 81.396355
-4.9141 89.167477
-4.9094 73.324764
-4.9048 91.235333
-4.9001 101.116822
-4.8954 84.467842
-4.8908 83.393783
-4.8861 74.264991
-4.8815 92.102995
-4.8768 64.435055
-4.8722 95.272855
-4.8675 97.259457
-4.8629 95.338624
-4.8582 91.266681
-4.8536 86.181233
-4.8489 94.321428
-4.8442 96.079735
-4.8396 62.852248
-4.8349 98.847484
-4.8303 99.318474
-4.8256 79.577655
-4.8210 108.078748
-4.8163 82.487270
-4.8117 88.230984
-4.8070 75.260672
-4.8023 84.367451
-4.7977 98.034079
-4.7930 76.620138
-4.7884 96.165470
-4.7837 76.348256
-4.7791 80.082098
-4.7744 81.339711
-4.7698 95.317305
-4.7651 66.488169
-4.7604 103.069908
-4.7558 95.449657
-4.7511 90.208124
-4.7465 101.301144
-4.7418 85.442915
-4.7372 81.251665
-4.7325 104.092822
-4.7279 97.545580
-4.7232 93.278161
-4.7185 95.361648
-4.7139 96.188299
-4.7092 86.355539
-4.7046 82.305847
-4.6999 106.052138
-4.6953 90.522574
-4.6906 89.453610
-4.6860 98.135064
-4.6813 113.201162
-4.6766 93.486002
-4.6720 96.240733
-4.6673 76.549571
-4.6627 80.315232
-4.6580 100.184048
-4.6534 107.292163
-4.6487 93.408852
-4.6441 87.484052
-4.6394 104.020196
-4.6348 91.381995
-4.6301 99.520643
-4.6254 104.218016
-4.6208 87.438783
-4.6161 89.090219
-4.6115 106.524519
-4.6068 117.333295
-4.6022 103.240459
-4.5975 103.380753
-4.5929 103.328896
-4.5882 103.468506
-4.5835 99.359078
-4.5789 112.234248
-4.5742 97.458743
-4.5696 87.336288
-4.5649 105.142740
-4.5603 94.406924
-4.5556 120.146636
-4.5510 91.538754
-4.5463 101.405197
-4.5416 91.562024
-4.5370 112.113663
-4.5323 97.427396
-4.5277 109.387550
-4.5230 98.196085
-4.5184 91.331571
-4.5137 106.250986
-4.5091 117.525547
-4.5044 98.451981
-4.4997 124.225955
-4.4951 111.476442
-4.4904 107.217298
-4.4858 102.453074
-4.4811 81.618599
-4.4765 108.021336
-4.4718 110.484254
-4.4672 112.224898
-4.4625 123.329149
-4.4579 109.307809
-4.4532 109.637150
-4.4485 115.412506
-4.4439 101.196670
-4.4392 107.368333
-4.4346 144.230380
-4.4299 99.618258
-4.4253 104.206618
-4.4206 123.417830
-4.4160 108.641886
-4.4113 111.082828
-4.4066 112.649152
-4.4020 121.190633
-4.3973 116.345705
-4.3927 113.445202
-4.3880 131.220854
-4.3834 95.577264
-4.3787 105.218658
-4.3741 104.535688
-4.3694 107.298848
-4.3647 123.215088
-4.3601 103.637919
-4.3554 145.353534
-4.3508 107.492337
-4.3461 120.527515
-4.3415 116.274885
-4.3368 120.306179
-4.3322 113.331446
-4.3275 110.385511
-4.3228 109.543756
-4.3182 135.066198
-4.3135 96.794219
-4.3089 99.289151
-4.3042 150.022149
-4.2996 121.678067
-4.2949 109.535241
-4.2903 138.185599
-4.2856 119.449427
-4.2809 108.385122
-4.2763 134.271144
-4.2716 118.652403
-4.2670 123.483225
-4.2623 113.503376
-4.2577 124.149178
-4.2530 124.296568
-4.2484 114.529030
-4.2437 121.589447
-4.2391 127.321833
-4.2344 146.491946
-4.2297 139.267984
-4.2251 119.774673
-4.2204 132.491271
-4.2158 139.274687
-4.2111 133.407102
-4.2065 125.334544
-4.2018 117.622383
-4.1972 126.506583
-4.1925 138.140692
-4.1878 138.370546
-4.1832 114.644878
-4.1785 129.570453
-4.1739 123.414821
-4.1692 136.104195
-4.1646 128.681230
-4.1599 136.179352
-4.1553 113.850158
-4.1506 152.985407
-4.1459 120.819955
-4.1413 144.530489
-4.1366 143.995306
-4.1320 128.660978
-4.1273 117.703926
-4.1227 139.171114
-4.1180 139.554305
-4.1134 122.540682
-4.1087 167.030408
-4.1040 142.881105
-4.0994 140.627664
-4.0947 132.439617
-4.0901 154.548246
-4.0854 146.361681
-4.0808 155.390577
-4.0761 119.679404
-4.0715 139.306459
-4.0668 158.329617
-4.0622 143.492674
-4.0575 125.568882
-4.0528 165.220161
-4.0482 154.369033
-4.0435 152.896578
-4.0389 175.527051
-4.0342 154.789777
-4.0296 148.259326
-4.0249 148.675613
-4.0203 139.576763
-4.0156 159.207580
-4.0109 133.747410
-4.0063 176.321144
-4.0016 145.719367
-3.9970 157.282980
-3.9923 155.515733
-3.9877 131.781118
-3.9830 146.310830
-3.9784 149.465048
-3.9737 154.458635
-3.9690 150.474808
-3.9644 159.832031
-3.9597 176.212343
-3.9551 157.653906
-3.9504 160.488848
-3.9458 158.604558
-3.9411 137.786656
-3.9365 171.179451
-3.9318 170.808119
-3.9271 152.645923
-3.9225 139.373092
-3.9178 162.355657
-3.9132 174.432090
-3.9085 140.847042
-3.9039 153.604612
-3.8992 149.394728
-3.8946 180.200042
-3.8899 164.783809
-3.8852 178.635459
-3.8806 156.562477
-3.8759 168.191113
-3.8713 168.911336
-3.8666 158.363971
-3.8620 153.704602
-3.8573 164.559317
-3.8527 171.509565
-3.8480 141.676853
-3.8434 157.475170
-3.8387 132.336103
-3.8340 157.647037
-3.8294 181.589291
-3.8247 164.371509
-3.8201 162.465421
-3.8154 162.943872
-3.8108 190.348540
-3.8061 180.493610
-3.8015 144.826920
-3.7968 157.489575
-3.7921 186.446503
-3.7875 166.616997
-3.7828 168.667595
-3.7782 155.763835
-3.7735 175.327457
-3.7689 198.457876
-3.7642 159.799385
-3.7596 166.517809
-3.7549 185.260721
-3.7502 161.976422
-3.7456 172.416155
-3.7409 171.452174
-3.7363 169.820970
-3.7316 185.669367
-3.7270 173.650835
-3.7223 176.338394
-3.7177 174.545068
-3.7130 198.633015
-3.7083 166.754680
-3.7037 163.719026
-3.6990 168.412257
-3.6944 172.485514
-3.6897 185.505642
-3.6851 177.605856
-3.6804 200.452102
-3.6758 164.175352
-3.6711 190.336168
-3.6664 178.772195
-3.6618 192.441316
-3.6571 182.300755
-3.6525 185.872109
-3.6478 188.632500
-3.6432 198.733899
-3.6385 202.754570
-3.6339 190.627855
-3.6292 175.756576
-3.6246 186.448114
-3.6199 183.436229
-3.6152 150.704699
-3.6106 174.711771
-3.6059 192.390056
-3.6013 178.844009
-3.5966 210.105985
-3.5920 155.405521
-3.5873 193.140158
-3.5827 213.601870
-3.5780 209.888560
-3.5733 209.781160
-3.5687 219.761223
-3.5640 200.627789
-3.5594 209.670015
-3.5547 210.748390
-3.5501 227.815084
-3.5454 205.342012
-3.5408 175.552141
-3.5361 179.836921
-3.5314 221.851911
-3.5268 204.627630
-3.5221 195.852151
-3.5175 195.462785
-3.5128 178.299254
-3.5082 232.012913
-3.5035 191.917712
-3.4989 196.525126
-3.4942 182.866451
-3.4895 211.232846
-3.4849 195.762391
-3.4802 200.715228
-3.4756 242.536865
-3.4709 221.075765
-3.4663 179.666331
-3.4616 188.919271
-3.4570 222.209365
-3.4523 193.322022
-3.4477 225.188075
-3.4430 206.819991
-3.4383 206.742620
-3.4337 185.708895
-3.4290 205.388981
-3.4244 207.633745
-3.4197 215.755031
-3.4151 213.871610
-3.4104 221.896600
-3.4058 185.831676
-3.4011 215.294611
-3.3964 211.497095
-3.3918 180.054713
-3.3871 188.963176
-3.3825 220.242346
-3.3778 195.969955
-3.3732 219.520479
-3.3685 216.578168
-3.3639 222.404137
-3.3592 203.136225
-3.3545 207.521565
-3.3499 201.130046
-3.3452 206.456529
-3.3406 226.520350
-3.3359 220.676648
-3.3313 210.789939
-3.3266 231.287921
-3.3220 234.710897
-3.3173 214.431663
-3.3126 194.836633
-3.3080 222.383730
-3.3033 204.963964
-3.2987 214.843237
-3.2940 204.655193
-3.2894 221.393730
-3.2847 206.175516
-3.2801 211.292791
-3.2754 195.030699
-3.2707 212.182226
-3.2661 237.907113
-3.2614 238.996928
-3.2568 219.925015
-3.2521 215.487537
-3.2475 214.752314
-3.2428 218.709253
-3.2382 199.586294
-3.2335 216.908822
-3.2289 238.791669
-3.2242 215.776712
-3.2195 252.558228
-3.2149 250.608918
-3.2102 226.526401
-3.2056 231.505366
-3.2009 233.354898
-3.1963 205.084291
-3.1916 226.522691
-3.1870 213.265050
-3.1823 239.552567
-3.1776 257.809322
-3.1730 246.610196
-3.1683 242.386458
-3.1637 238.555497
-3.1590 243.884253
-3.1544 212.884929
-3.1497 232.738441
-3.1451 262.521469
-3.1404 207.193767
-3.1357 224.615817
-3.1311 212.673215
-3.1264 217.807848
-3.1218 247.420283
-3.1171 226.095184
-3.1125 237.669483
-3.1078 267.579860
-3.1032 222.202163
-3.0985 231.139113
-3.0938 239.983471
-3.0892 206.286050
-3.0845 222.539523
-3.0799 222.455652
-3.0752 226.909127
-3.0706 246.417197
-3.0659 230.235614
-3.0613 227.983998
-3.0566 241.575786
-3.0520 239.157698
-3.0473 239.476197
-3.0426 251.602203
-3.0380 260.013348
-3.0333 244.569457
-3.0287 234.229114
-3.0240 225.828541
-3.0194 233.671693
-3.0147 235.923821
-3.0101 247.737496
-3.0054 247.524924
-3.0007 245.958810
-2.9961 252.970394
-2.9914 239.790679
-2.9868 254.791827
-2.9821 241.972825
-2.9775 260.716434
-2.9728 258.534025
-2.9682 237.332827
-2.9635 265.714391
-2.9588 241.124958
-2.9542 253.453927
-2.9495 268.091628
-2.9449 245.024250
-2.9402 239.430169
-2.9356 230.032812
-2.9309 236.833574
-2.9263 238.966635
-2.9216 261.606460
-2.9169 263.653914
-2.9123 260.167029
-2.9076 268.801493
-2.9030 242.847532
-2.8983 246.641499
-2.8937 276.871833
-2.8890 264.750044
-2.8844 225.562105
-2.8797 283.575535
-2.8750 253.842657
-2.8704 268.578022
-2.8657 257.288066
-2.8611 288.545665
-2.8564 261.054557
-2.8518 264.227113
-2.8471 288.467607
-2.8425 274.939769
-2.8378 258.781153
-2.8332 248.434917
-2.8285 260.433640
-2.8238 246.987087
-2.8192 248.827718
-2.8145 257.411539
-2.8099 293.272000
-2.8052 271.068465
-2.8006 297.005568
-2.7959 286.654095
-2.7913 258.225308
-2.7866 261.988772
-2.7819 287.647324
-2.7773 279.219726
-2.7726 272.780157
-2.7680 272.933363
-2.7633 278.321906
-2.7587 304.291977
-2.7540 245.564876
-2.7494 280.683108
-2.7447 287.878640
-2.7400 299.100790
-2.7354 283.882316
-2.7307 275.176401
-2.7261 304.695840
-2.7214 287.909964
-2.7168 270.825218
-2.7121 268.865705
-2.7075 287.784113
-2.7028 280.677725
-2.6981 325.082642
-2.6935 289.780636
-2.6888 280.017809
-2.6842 289.019760
-2.6795 276.142295
-2.6749 311.930339
-2.6702 307.021389
-2.6656 320.674064
-2.6609 330.301418
-2.6563 292.010609
-2.6516 313.928481
-2.6469 273.932264
-2.6423 286.758389
-2.6376 320.111332
-2.6330 315.187221
-2.6283 324.851422
-2.6237 325.692573
-2.6190 282.577798
-2.6144 321.831965
-2.6097 286.284891
-2.6050 287.760764
-2.6004 302.963366
-2.5957 294.300129
-2.5911 307.821387
-2.5864 329.294102
-2.5818 326.950926
-2.5771 302.630864
-2.5725 315.396863
-2.5678 313.222548
-2.5631 341.204660
-2.5585 331.686392
-2.5538 329.380357
-2.5492 352.806537
-2.5445 332.921782
-2.5399 311.089335
-2.5352 309.626446
-2.5306 303.767622
-2.5259 308.316919
-2.5212 321.443310
-2.5166 319.021460
-2.5119 330.010297
-2.5073 332.935122
-2.5026 328.804953
-2.4980 302.554220
-2.4933 346.998052
-2.4887 353.572793
-2.4840 327.376592
-2.4793 318.813582
-2.4747 347.494566
-2.4700 311.398512
-2.4654 317.920994
-2.4607 337.885699
-2.4561 315.558820
-2.4514 349.900557
-2.4468 364.916853
-2.4421 280.546903
-2.4375 333.554035
-2.4328 301.837605
-2.4281 317.975947
-2.4235 359.686535
-2.4188 318.370425
-2.4142 302.082771
-2.4095 319.749440
-2.4049 308.229655
-2.4002 323.870371
-2.3956 349.325932
-2.3909 336.893062
-2.3862 321.145136
-2.3816 346.265207
-2.3769 347.072767
-2.3723 332.259344
-2.3676 333.267136
-2.3630 315.041760
-2.3583 329.097824
-2.3537 320.038211
-2.3490 307.223856
-2.3443 353.057795
-2.3397 323.897051
-2.3350 301.548673
-2.3304 335.496925
-2.3257 312.482688
-2.3211 363.939931
-2.3164 336.368564
-2.3118 364.820037
-2.3071 335.395393
-2.3024 317.099038
-2.2978 321.927473
-2.2931 332.373324
-2.2885 341.176452
-2.2838 332.176870
-2.2792 354.105592
-2.2745 334.137053
-2.2699 373.928722
-2.2652 314.565307
-2.2606 340.858002
-2.2559 353.860075
-2.2512 341.103421
-2.2466 346.354192
-2.2419 299.245264
-2.2373 318.654000
-2.2326 323.372249
-2.2280 356.208677
-2.2233 350.095928
-2.2187 322.157556
-2.2140 342.046519
-2.2093 331.927974
-2.2047 348.981462
-2.2000 339.458781
-2.1954 311.487897
-2.1907 352.908676
-2.1861 357.613375
-2.1814 379.334976
-2.1768 305.962608
-2.1721 342.637184
-2.1674 315.319225
-2.1628 330.833858
-2.1581 346.092905
-2.1535 338.443586
-2.1488 347.807189
-2.1442 367.182361
-2.1395 343.576493
-2.1349 347.967450
-2.1302 337.455417
-2.1255 326.128934
-2.1209 353.819540
-2.1162 335.559724
-2.1116 396.948037
-2.1069 318.531536
-2.1023 345.907724
-2.0976 315.356216
-2.0930 361.086284
-2.0883 334.186980
-2.0836 298.411769
-2.0790 329.693857
-2.0743 318.140870
-2.0697 346.072791
-2.0650 338.881717
-2.0604 345.064200
-2.0557 369.255833
-2.0511 352.540449
-2.0464 365.617455
-2.0418 368.070732
-2.0371 358.483240
-2.0324 343.471647
-2.0278 296.013227
-2.0231 297.151259
-2.0185 320.952491
-2.0138 371.351144
-2.0092 350.185641
-2.0045 331.311160
-1.9999 333.037652
-1.9952 343.521850
-1.9905 327.222657
-1.9859 369.117544
-1.9812 342.383863
-1.9766 327.247442
-1.9719 341.277528
-1.9673 305.350305
-1.9626 307.212407
-1.9580 328.786625
-1.9533 352.936666
-1.9486 352.178783
-1.9440 319.279955
-1.9393 343.763413
-1.9347 321.172636
-1.9300 354.056458
-1.9254 330.051101
-1.9207 364.190461
-1.9161 323.074809
-1.9114 348.473206
-1.9067 305.492478
-1.9021 343.514394
-1.8974 314.696492
-1.8928 347.762245
-1.8881 358.132518
-1.8835 297.476008
-1.8788 339.888916
-1.8742 356.833959
-1.8695 352.259477
-1.8649 336.468398
-1.8602 347.923996
-1.8555 334.364061
-1.8509 337.989283
-1.8462 331.040390
-1.8416 319.919863
-1.8369 314.563843
-1.8323 333.166535
-1.8276 338.066556
-1.8230 327.733060
-1.8183 303.429106
-1.8136 381.348036
-1.8090 312.750995
-1.8043 305.141400
-1.7997 309.427936
-1.7950 340.418602
-1.7904 344.106272
-1.7857 293.567078
-1.7811 328.874352
-1.7764 342.703271
-1.7717 282.786478
-1.7671 325.926568
-1.7624 313.012245
-1.7578 321.130593
-1.7531 321.818515
-1.7485 313.949729
-1.7438 295.321961
-1.7392 307.082444
-1.7345 323.835438
-1.7298 316.686226
-1.7252 345.642614
-1.7205 321.000216
-1.7159 317.271109
-1.7112 299.975353
-1.7066 272.105571
-1.7019 290.639059
-1.6973 340.993976
-1.6926 307.322232
-1.6879 283.342299
-1.6833 318.615825
-1.6786 326.790173
-1.6740 314.431698
-1.6693 314.975402
-1.6647 296.420841
-1.6600 299.543487
-1.6554 311.895003
-1.6507 283.225603
-1.6461 302.864807
-1.6414 307.234596
-1.6367 313.168419
-1.6321 318.720393
-1.6274 302.921074
-1.6228 281.269410
-1.6181 260.962053
-1.6135 307.889712
-1.6088 289.688124
-1.6042 309.120180
-1.5995 298.168676
-1.5948 283.827909
-1.5902 273.407506
-1.5855 299.868852
-1.5809 307.871113
-1.5762 314.835324
-1.5716 278.584691
-1.5669 277.799489
-1.5623 293.364495
-1.5576 290.706429
-1.5529 307.702417
-1.5483 305.986621
-1.5436 301.773343
-1.5390 254.277158
-1.5343 281.658945
-1.5297 295.167669
-1.5250 284.197087
-1.5204 283.808403
-1.5157 308.699488
-1.5110 255.308545
-1.5064 271.516799
-1.5017 270.960516
-1.4971 266.139982
-1.4924 242.796926
-1.4878 266.174319
-1.4831 293.716497
-1.4785 280.065442
-1.4738 270.689265
-1.4692 298.049640
-1.4645 281.200330
-1.4598 242.924171
-1.4552 271.871683
-1.4505 254.636941
-1.4459 236.889254
-1.4412 236.164807
-1.4366 266.259355
-1.4319 257.098183
-1.4273 266.705510
-1.4226 216.986263
-1.4179 258.804526
-1.4133 274.798702
-1.4086 221.182401
-1.4040 228.792568
-1.3993 246.851665
-1.3947 258.641790
-1.3900 225.874471
-1.3854 222.822857
-1.3807 210.875431
-1.3760 203.446741
-1.3714 195.882900
-1.3667 209.642062
-1.3621 207.479320
-1.3574 218.013355
-1.3528 259.365322
-1.3481 215.980105
-1.3435 231.786168
-1.3388 221.785877
-1.3341 222.799506
-1.3295 232.817863
-1.3248 205.383723
-1.3202 179.125182
-1.3155 207.333550
-1.3109 177.912102
-1.3062 238.250066
-1.3016 175.188690
-1.2969 177.315244
-1.2922 183.739339
-1.2876 207.677809
-1.2829 178.932546
-1.2783 196.141787
-1.2736 201.557878
-1.2690 167.081607
-1.2643 196.379213
-1.2597 181.747002
-1.2550 179.444429
-1.2504 168.627753
-1.2457 187.787758
-1.2410 201.711425
-1.2364 186.506466
-1.2317 164.700141
-1.2271 167.861723
-1.2224 207.189011
-1.2178 154.881350
-1.2131 159.447699
-1.2085 189.499426
-1.2038 178.541701
-1.1991 178.768181
-1.1945 163.620463
-1.1898 173.292692
-1.1852 178.734970
-1.1805 183.217139
-1.1759 139.153653
-1.1712 167.364017
-1.1666 125.384194
-1.1619 138.748445
-1.1572 170.234435
-1.1526 144.761500
-1.1479 148.455935
-1.1433 151.201574
-1.1386 131.861584
-1.1340 158.150627
-1.1293 154.661641
-1.1247 166.296736
-1.1200 150.827157
-1.1153 176.369131
-1.1107 133.579895
-1.1060 136.344673
-1.1014 147.555610
-1.0967 145.750538
-1.0921 152.126824
-1.0874 124.765050
-1.0828 145.390314
-1.0781 131.765094
-1.0734 142.022628
-1.0688 131.755135
-1.0641 141.011738
-1.0595 128.839132
-1.0548 151.401251
-1.0502 125.554453
-1.0455 133.233480
-1.0409 106.529655
-1.0362 124.498024
-1.0316 123.300845
-1.0269 132.362565
-1.0222 97.480010
-1.0176 138.270028
-1.0129 117.453932
-1.0083 121.374198
-1.0036 108.633440
-0.9990 138.299438
-0.9943 120.365322
-0.9897 100.278578
-0.9850 99.520390
-0.9803 111.383209
-0.9757 93.607986
-0.9710 126.855073
-0.9664 98.674102
-0.9617 119.401535
-0.9571 112.408122
-0.9524 98.341614
-0.9478 116.074184
-0.9431 91.568691
-0.9384 94.406480
-0.9338 113.368952
-0.9291 123.076314
-0.9245 82.541133
-0.9198 104.368042
-0.9152 96.354278
-0.9105 85.604278
-0.9059 110.073355
-0.9012 94.199286
-0.8965 95.340029
-0.8919 89.320010
-0.8872 80.437808
-0.8826 104.070231
-0.8779 87.387348
-0.8733 82.353255
-0.8686 90.140780
-0.8640 86.477366
-0.8593 64.528328
-0.8547 80.976876
-0.8500 104.082825
-0.8453 89.510214
-0.8407 63.568732
-0.8360 85.121448
-0.8314 80.090569
-0.8267 83.265907
-0.8221 82.378221
-0.8174 89.094334
-0.8128 67.489330
-0.8081 64.216707
-0.8034 71.302728
-0.7988 85.961081
-0.7941 83.389500
-0.7895 79.281981
-0.7848 64.244183
-0.7802 70.308282
-0.7755 70.225967
-0.7709 58.328788
-0.7662 83.931793
-0.7615 67.373846
-0.7569 76.104609
-0.7522 53.507326
-0.7476 76.036290
-0.7429 88.163792
-0.7383 70.462750
-0.7336 68.238795
-0.7290 56.226736
-0.7243 77.077876
-0.7196 75.494694
-0.7150 68.203218
-0.7103 66.144172
-0.7057 72.320312
-0.7010 70.996866
-0.6964 68.590909
-0.6917 53.291993
-0.6871 77.948503
-0.6824 61.170605
-0.6777 53.233924
-0.6731 55.356881
-0.6684 62.112647
-0.6638 57.098159
-0.6591 49.307271
-0.6545 65.177228
-0.6498 70.091533
-0.6452 69.409920
-0.6405 66.080255
-0.6359 48.325941
-0.6312 56.108457
-0.6265 52.178030
-0.6219 51.199450
-0.6172 51.280747
-0.6126 52.054892
-0.6079 43.167342
-0.6033 56.227092
-0.5986 53.263398
-0.5940 47.160150
-0.5893 49.074108
-0.5846 50.050369
-0.5800 45.447913
-0.5753 61.822793
-0.5707 42.368609
-0.5660 44.254583
-0.5614 57.998706
-0.5567 58.111744
-0.5521 63.258543
-0.5474 61.265699
-0.5427 43.132966
-0.5381 44.264826
-0.5334 37.078731
-0.5288 40.236982
-0.5241 59.945956
-0.5195 38.318847
-0.5148 43.049893
-0.5102 39.191149
-0.5055 53.058182
-0.5008 35.274842
-0.4962 40.277441
-0.4915 46.974806
-0.4869 44.101268
-0.4822 42.027638
-0.4776 42.345313
-0.4729 44.144704
-0.4683 52.113542
-0.4636 44.054586
-0.4590 35.276768
-0.4543 35.128664
-0.4496 48.927941
-0.4450 39.296515
-0.4403 42.114402
-0.4357 36.153821
-0.4310 40.060223
-0.4264 31.279667
-0.4217 47.889364
-0.4171 41.326351
-0.4124 37.194003
-0.4077 49.138359
-0.4031 45.129034
-0.3984 52.020885
-0.3938 41.154010
-0.3891 32.418685
-0.3845 46.918874
-0.3798 41.168360
-0.3752 30.147003
-0.3705 43.005499
-0.3658 26.211846
-0.3612 52.014415
-0.3565 43.410907
-0.3519 45.073510
-0.3472 34.037301
-0.3426 41.983543
-0.3379 30.402337
-0.3333 43.047203
-0.3286 41.124066
-0.3239 31.218326
-0.3193 42.986334
-0.3146 32.278229
-0.3100 36.147471
-0.3053 42.046606
-0.3007 43.180023
-0.2960 24.132863
-0.2914 26.098871
-0.2867 39.149793
-0.2820 27.069874
-0.2774 33.034182
-0.2727 33.167839
-0.2681 32.101109
-0.2634 36.108430
-0.2588 30.138483
-0.2541 38.071202
-0.2495 37.094645
-0.2448 35.078522
-0.2402 31.169940
-0.2355 22.113085
-0.2308 33.042689
-0.2262 35.182745
-0.2215 20.168531
-0.2169 24.929537
-0.2122 35.124511
-0.2076 32.116008
-0.2029 28.121534
-0.1983 31.105911
-0.1936 36.039830
-0.1889 25.148644
-0.1843 19.078409
-0.1796 40.059588
-0.1750 28.204970
-0.1703 36.050783
-0.1657 32.124945
-0.1610 33.077296
-0.1564 26.133102
-0.1517 40.091831
-0.1470 34.995718
-0.1424 27.223679
-0.1377 35.110980
-0.1331 26.133929
-0.1284 20.033118
-0.1238 22.119322
-0.1191 22.117876
-0.1145 25.961971
-0.1098 21.194127
-0.1051 22.000427
-0.1005 14.121683
-0.0958 30.051943
-0.0912 22.024306
-0.0865 19.102907
-0.0819 14.172379
-0.0772 23.003652
-0.0726 23.138256
-0.0679 30.962774
-0.0633 26.189903
-0.0586 41.981145
-0.0539 38.217464
-0.0493 48.092468
-0.0446 51.018260
-0.0400 66.114601
-0.0353 67.752050
-0.0307 116.032750
-0.0260 156.396109
-0.0214 246.127638
-0.0167 266.756408
-0.0120 337.890511
-0.0074 412.037005
-0.0027 401.295605
0.0019 464.667879
0.0066 376.777377
0.0112 346.870611
0.0159 250.663571
0.0205 139.861440
0.0252 75.380023
0.0299 29.360728
0.0345 27.972437
0.0392 15.051322
0.0438 9.109740
0.0485 1.061497
0.0531 0.998876
0.0578 2.989660
0.0624 2.985337
0.0671 1.053210
0.0718 2.006771
0.0764 0.996331
0.0811 2.961448
0.0857 2.030473
0.0904 1.021546
0.0950 1.027106
0.0997 4.000116
0.1043 2.999860
0.1090 0.993063
0.1137 1.016253
0.1183 2.006771
0.1230 3.957507
0.1276 3.041184
0.1323 2.011466
0.1369 2.024535
0.1416 0.027797
0.1462 1.978973
0.1509 0.000907
0.1555 1.009323
0.1602 0.996541
0.1649 0.979287
0.1695 1.028391
0.1742 1.002479
0.1788 0.000000
0.1835 1.006105
0.1881 3.014280
0.1928 0.996541
0.1974 1.998001
0.2021 2.016447
0.2068 1.983404
0.2114 2.018124
0.2161 1.015398
0.2207 2.966479
0.2254 0.042770
0.2300 0.000907
0.2347 1.002479
0.2393 0.985620
0.2440 1.010828
0.2487 2.012708
0.2533 2.971770
0.2580 0.042770
0.2626 0.002545
0.2673 1.000840
0.2719 0.000000
0.2766 0.992156
0.2812 0.018073
0.2859 3.952698
0.2906 0.053999
0.2952 0.000000
0.2999 0.000000
0.3045 0.013899
0.3092 0.989487
0.3138 0.000907
0.3185 1.002479
0.3231 0.985620
0.3278 0.017765
0.3324 0.006844
0.3371 1.010440
0.3418 0.989487
0.3464 0.000000
0.3511 0.000000
0.3557 0.978380
0.3604 1.003385
0.3650 1.010626
0.3697 0.017765
0.3743 0.000000
0.3790 0.006844
0.3837 0.996541
0.3883 0.000000
0.3930 0.013899
0.3976 0.989487
0.4023 1.003385
0.4069 0.000907
0.4116 1.002479
0.4162 0.002545
0.4209 1.000840
0.4256 0.985620
0.4302 0.017765
0.4349 0.992156
0.4395 0.989609
0.4442 0.025005
0.4488 1.996448
0.4535 1.020552
0.4581 2.013825
0.4628 0.989487
0.4675 0.000000
0.4721 0.000000
0.4768 0.000000
0.4814 0.985620
0.4861 0.017765
0.4907 0.000000
0.4954 0.000000
0.5000 0.000000
0.5047 0.992156
0.5094 0.989609
0.5140 0.025005
0.5187 0.000000
0.5233 0.000000
0.5280 0.002545
0.5326 1.010230
0.5373 1.999926
0.5419 1.000840
0.5466 0.978380
0.5512 0.025005
0.5559 0.992156
0.5606 1.003385
0.5652 0.989609
0.5699 0.025005
0.5745 0.992156
0.5792 0.011229
0.5838 0.000000
0.5885 0.000000
0.5931 0.000000
0.5978 0.000907
0.6025 1.988099
0.6071 0.017765
0.6118 0.002545
0.6164 1.007684
0.6211 0.996541
0.6257 0.000000
0.6304 0.992156
0.6350 1.014614
0.6397 1.003385
0.6444 2.962693
0.6490 1.035629
0.6537 1.018605
0.6583 0.000907
0.6630 1.002479
0.6676 0.000000
0.6723 0.992156
0.6769 0.011229
0.6816 0.000000
0.6863 0.000000
0.6909 0.000000
0.6956 0.000000
0.7002 0.000000
0.7049 0.000000
0.7095 0.000000
0.7142 0.000000
0.7188 0.992465
0.7235 1.021150
0.7281 1.999926
0.7328 0.000000
0.7375 0.002545
0.7421 1.000840
0.7468 0.000000
0.7514 0.000000
0.7561 0.000000
0.7607 0.000000
0.7654 0.000000
0.7700 0.000000
0.7747 0.000000
0.7794 0.000000
0.7840 0.000000
0.7887 0.994702
0.7933 1.012069
0.7980 0.000000
0.8026 0.985620
0.8073 0.017765
0.8119 0.000000
0.8166 0.978380
0.8213 0.027551
0.8259 1.001747
0.8306 1.009323
0.8352 0.996541
0.8399 1.995542
0.8445 1.003508
0.8492 1.014492
0.8538 0.000000
0.8585 0.000000
0.8632 0.002545
0.8678 1.000840
0.8725 0.978380
0.8771 0.025005
0.8818 0.979287
0.8864 1.027484
0.8911 0.000000
0.8957 0.000000
0.9004 0.000000
0.9051 0.000000
0.9097 0.000000
0.9144 0.000000
0.9190 1.995542
0.9237 0.012136
0.9283 1.988099
0.9330 0.017765
0.9376 0.000000
0.9423 0.000000
0.9469 0.985620
0.9516 0.017765
0.9563 0.985224
0.9609 1.021546
0.9656 0.000000
0.9702 0.000000
0.9749 0.000000
0.9795 1.003385
0.9842 0.000000
0.9888 0.006844
0.9935 1.999926
0.9982 0.000000
1.0028 0.000000
1.0075 0.000000
1.0121 1.003385
1.0168 0.000000
1.0214 0.000000
1.0261 0.000000
1.0307 0.007751
1.0354 1.999020
1.0401 0.013899
1.0447 0.996331
1.0494 0.996541
1.0540 0.000000
1.0587 0.000000
1.0633 0.985620
1.0680 0.017765
1.0726 0.000000
1.0773 0.000000
1.0820 0.000907
1.0866 1.002479
1.0913 0.000000
1.0959 0.985620
1.1006 0.017765
1.1052 0.978380
1.1099 0.025005
1.1145 0.000000
1.1192 0.985620
1.1238 0.020310
1.1285 1.000840
1.1332 0.002545
1.1378 1.000840
1.1425 0.985620
1.1471 0.017765
1.1518 0.000000
1.1564 0.000000
1.1611 0.000000
1.1657 0.000000
1.1704 1.017284
1.1751 0.992032
1.1797 1.992996
1.1844 0.031972
1.1890 1.986028
1.1937 1.004292
1.1983 1.002479
1.2030 0.000000
1.2076 0.000907
1.2123 1.002479
1.2170 0.000000
1.2216 1.003385
1.2263 0.000000
1.2309 0.000000
1.2356 0.000000
1.2402 0.000000
1.2449 0.000000
1.2495 0.000000
1.2542 0.000000
1.2589 0.006844
1.2635 0.996541
1.2682 0.000000
1.2728 0.000000
1.2775 0.002545
1.2821 1.001747
1.2868 1.988099
1.2914 1.002989
1.2961 2.024932
1.3008 0.000000
1.3054 0.000000
1.3101 0.000000
1.3147 0.000000
1.3194 0.000000
1.3240 0.000000
1.3287 0.000000
1.3333 0.000000
1.3380 0.000000
1.3426 0.000000
1.3473 0.000000
1.3520 0.000000
1.3566 0.002545
1.3613 1.000840
1.3659 0.000000
1.3706 0.013899
1.3752 0.989487
1.3799 0.013899
1.3845 0.992032
1.3892 1.000840
1.3939 0.000000
1.3985 0.000000
1.4032 1.003385
1.4078 0.992156
1.4125 0.011229
1.4171 0.000000
1.4218 0.000000
1.4264 0.000000
1.4311 0.992156
1.4358 0.025128
1.4404 0.989487
1.4451 0.000000
1.4497 0.000000
1.4544 0.000000
1.4590 0.000000
1.4637 0.000000
1.4683 0.000000
1.4730 0.000000
1.4777 0.000000
1.4823 0.000000
1.4870 0.978380
1.4916 0.025005
1.4963 0.986527
1.5009 1.020244
1.5056 0.000000
1.5102 0.978380
1.5149 0.038904
1.5196 0.990393
1.5242 1.002479
1.5289 0.000000
1.5335 0.985620
1.5382 0.031664
1.5428 0.989487
1.5475 0.000000
1.5521 0.000000
1.5568 0.006844
1.5614 0.996541
1.5661 0.000000
1.5708 0.000000
1.5754 0.000000
1.5801 0.000000
1.5847 0.000000
1.5894 0.000907
1.5940 1.002479
1.5987 0.000000
1.6033 0.000000
1.6080 0.013899
1.6127 0.996331
1.6173 0.996541
1.6220 0.980925
1.6266 1.025845
1.6313 0.000000
1.6359 0.978380
1.6406 0.025005
1.6452 0.000000
1.6499 0.007751
1.6546 2.998020
1.6592 1.008677
1.6639 1.016377
1.6685 1.981643
1.6732 0.013774
1.6778 1.014739
1.6825 0.989487
1.6871 0.000000
1.6918 0.000000
1.6965 0.000000
1.7011 0.000000
1.7058 0.002545
1.7104 1.000840
1.7151 0.000000
1.7197 0.000000
1.7244 0.000000
1.7290 0.000000
1.7337 0.013899
1.7383 0.989487
1.7430 0.000000
1.7477 0.985620
1.7523 0.017765
1.7570 0.006844
1.7616 0.996541
1.7663 0.000000
1.7709 0.980925
1.7756 1.025845
1.7802 0.000000
1.7849 0.006844
1.7896 0.996541
1.7942 0.000000
1.7989 0.000000
1.8035 0.000907
1.8082 2.986791
1.8128 1.025843
1.8175 0.000000
1.8221 0.003452
1.8268 2.988939
1.8315 0.017765
1.8361 0.000000
1.8408 0.000000
1.8454 0.000000
1.8501 0.000000
1.8547 1.003385
1.8594 1.003385
1.8640 0.013899
1.8687 0.989487
1.8734 0.000000
1.8780 0.002545
1.8827 1.000840
1.8873 0.000000
1.8920 0.000907
1.8966 1.002479
1.9013 0.000000
1.9059 0.000000
1.9106 0.000000
1.9153 0.000000
1.9199 0.000000
1.9246 0.000000
1.9292 0.000000
1.9339 0.000907
1.9385 1.005024
1.9432 1.000840
1.9478 0.000000
1.9525 0.000000
1.9571 0.000000
1.9618 1.017284
1.9665 1.967867
1.9711 1.028391
1.9758 0.000000
1.9804 0.000000
1.9851 0.000000
1.9897 0.000000
1.9944 0.000000
1.9990 0.000907
2.0037 1.002479
2.0084 0.000000
2.0130 0.000000
2.0177 0.000000
2.0223 0.000000
2.0270 0.000000
2.0316 0.000000
2.0363 0.000000
2.0409 0.992156
2.0456 1.003385
2.0503 0.011229
2.0549 0.000000
2.0596 0.000000
2.0642 0.000000
2.0689 0.000000
2.0735 0.000000
2.0782 1.977777
2.0828 0.028994
2.0875 0.000000
2.0922 0.978380
2.0968 0.025005
2.1015 0.000000
2.1061 0.000000
2.1108 0.000000
2.1154 0.000000
2.1201 0.000000
2.1247 0.000000
2.1294 0.000907
2.1340 1.002479
2.1387 0.978380
2.1434 0.025005
2.1480 0.000000
2.1527 0.000000
2.1573 0.000000
2.1620 0.000000
2.1666 0.000907
2.1713 2.005864
2.1759 0.000000
2.1806 0.000000
2.1853 0.000000
2.1899 0.000000
2.1946 0.000000
2.1992 0.013899
2.2039 0.989487
2.2085 0.000000
2.2132 0.000000
2.2178 1.964001
2.2225 0.042770
2.2272 0.000000
2.2318 2.020669
2.2365 2.971252
2.2411 0.025005
2.2458 0.002545
2.2504 1.986460
2.2551 0.017765
2.2597 1.003385
2.2644 0.006844
2.2691 0.996541
2.2737 0.000000
2.2784 0.000000
2.2830 0.000000
2.2877 0.000000
2.2923 0.000000
2.2970 0.000000
2.3016 0.020743
2.3063 1.986028
2.3110 0.000000
2.3156 0.000000
2.3203 0.000000
2.3249 0.000000
2.3296 0.000907
2.3342 1.002479
2.3389 0.000000
2.3435 0.002545
2.3482 1.000840
2.3528 0.000000
2.3575 0.000000
2.3622 0.013899
2.3668 1.004292
2.3715 1.991965
2.3761 0.000000
2.3808 0.000000
2.3854 0.000000
2.3901 0.000000
2.3947 0.000000
2.3994 0.000000
2.4041 0.000000
2.4087 0.000000
2.4134 0.000000
2.4180 0.000000
2.4227 0.000000
2.4273 0.000907
2.4320 1.002479
2.4366 0.992156
2.4413 0.011229
2.4460 0.006844
2.4506 0.996541
2.4553 0.013899
2.4599 0.989487
2.4646 0.000000
2.4692 0.000000
2.4739 0.006844
2.4785 0.996541
2.4832 0.000000
2.4879 0.000000
2.4925 0.000000
2.4972 0.000000
2.5018 0.000000
2.5065 0.002545
2.5111 1.000840
2.5158 0.000000
2.5204 0.000000
2.5251 0.000000
2.5297 0.000000
2.5344 0.000000
2.5391 0.000000
2.5437 1.003385
2.5484 0.000000
2.5530 0.000000
2.5577 0.000000
2.5623 0.000000
2.5670 0.000000
2.5716 0.000000
2.5763 0.000000
2.5810 0.001813
2.5856 2.004957
2.5903 0.002545
2.5949 1.000840
2.5996 0.000000
2.6042 0.000000
2.6089 0.000000
2.6135 0.000000
2.6182 0.000000
2.6229 0.000000
2.6275 0.006844
2.6322 0.996541
2.6368 0.985620
2.6415 0.017765
2.6461 0.000000
2.6508 0.000000
2.6554 0.000000
2.6601 0.000000
2.6648 0.000000
2.6694 0.002545
2.6741 1.000840
2.6787 0.000000
2.6834 0.000000
2.6880 0.000000
2.6927 0.000000
2.6973 0.000000
2.7020 0.000000
2.7067 0.000000
2.7113 0.000000
2.7160 0.992156
2.7206 0.013774
2.7253 1.000840
2.7299 0.000000
2.7346 0.000000
2.7392 0.000000
2.7439 0.000000
2.7485 0.000000
2.7532 0.000000
2.7579 0.000000
2.7625 0.000000
2.7672 0.000000
2.7718 0.992156
2.7765 0.011229
2.7811 0.000000
2.7858 0.000000
2.7904 0.000000
2.7951 0.006844
2.7998 0.996541
2.8044 0.000000
2.8091 0.000000
2.8137 0.000000
2.8184 0.000000
2.8230 0.000000
2.8277 0.994702
2.8323 1.012069
2.8370 0.000000
2.8417 0.000000
2.8463 0.000000
2.8510 0.000000
2.8556 0.000000
2.8603 0.000000
2.8649 0.000000
2.8696 0.000000
2.8742 0.000000
2.8789 0.000000
2.8836 0.000000
2.8882 0.000000
2.8929 0.000000
2.8975 0.001813
2.9022 2.007503
2.9068 1.000840
2.9115 0.000000
2.9161 0.006844
2.9208 0.996541
2.9254 0.986527
2.9301 1.020244
2.9348 0.000000
2.9394 0.000000
2.9441 0.000000
2.9487 0.000000
2.9534 0.000000
2.9580 0.000000
2.9627 0.000000
2.9673 0.000000
2.9720 0.000000
2.9767 0.000000
2.9813 0.000000
2.9860 0.000000
2.9906 0.000000
2.9953 0.000000
2.9999 0.000000
3.0046 0.000000
3.0092 0.000000
3.0139 0.000000
3.0186 0.000000
3.0232 0.000000
3.0279 0.000000
3.0325 0.000000
3.0372 0.000000
3.0418 0.000000
3.0465 0.000000
3.0511 0.000000
3.0558 0.000000
3.0605 0.000000
3.0651 0.000000
3.0698 0.000000
3.0744 0.000000
3.0791 0.000000
3.0837 0.000000
3.0884 0.000000
3.0930 0.000000
3.0977 0.000000
3.1024 0.000000
3.1070 0.000000
3.1117 0.000000
3.1163 0.000000
3.1210 0.000000
3.1256 0.000000
3.1303 0.000907
3.1349 1.002479
3.1396 0.000000
3.1442 0.000000
3.1489 0.000000
3.1536 0.000000
3.1582 0.000000
3.1629 0.000000
3.1675 0.000000
3.1722 0.000000
3.1768 0.000000
3.1815 0.000000
3.1861 0.000000
3.1908 0.000000
3.1955 0.000000
3.2001 0.985620
3.2048 0.017765
3.2094 0.000000
3.2141 0.013689
3.2187 1.993082
3.2234 0.000000
3.2280 0.000000
3.2327 0.000000
3.2374 0.000000
3.2420 0.000000
3.2467 0.000000
3.2513 0.000000
3.2560 0.000000
3.2606 0.000000
3.2653 0.000000
3.2699 0.000000
3.2746 0.000000
3.2793 0.000000
3.2839 0.000000
3.2886 0.000000
3.2932 0.000000
3.2979 0.000000
3.3025 0.000000
3.3072 0.000000
3.3118 0.000000
3.3165 0.000000
3.3211 0.000000
3.3258 0.000000
3.3305 0.000000
3.3351 0.000000
3.3398 0.000000
3.3444 0.000000
3.3491 0.000000
3.3537 0.000000
3.3584 0.000000
3.3630 0.000000
3.3677 0.000000
3.3724 0.000000
3.3770 0.000000
3.3817 0.000000
3.3863 0.000000
3.3910 0.000000
3.3956 0.000000
3.4003 0.000000
3.4049 0.000000
3.4096 0.000000
3.4143 0.000000
3.4189 0.000000
3.4236 0.000000
3.4282 0.000000
3.4329 0.000000
3.4375 0.000000
3.4422 0.000000
3.4468 0.000000
3.4515 0.000000
3.4562 0.000000
3.4608 0.000000
3.4655 0.000000
3.4701 0.000000
3.4748 0.000000
3.4794 0.000000
3.4841 0.000000
3.4887 0.013899
3.4934 0.989487
3.4981 0.000000
3.5027 0.000000
3.5074 0.000000
3.5120 0.000000
3.5167 0.000000
3.5213 0.000000
3.5260 0.000000
3.5306 0.000000
3.5353 0.000000
3.5399 0.000000
3.5446 0.000000
3.5493 0.000000
3.5539 0.000000
3.5586 0.000000
3.5632 0.000000
3.5679 0.000000
3.5725 0.000000
3.5772 0.000000
3.5818 0.000000
3.5865 0.000000
3.5912 0.000000
3.5958 0.000000
3.6005 0.000000
3.6051 0.000000
3.6098 0.000000
3.6144 0.000000
3.6191 0.000000
3.6237 0.000000
3.6284 0.000000
3.6331 0.000000
3.6377 0.000000
3.6424 0.000000
3.6470 0.000000
3.6517 0.000000
3.6563 0.000000
3.6610 0.000000
3.6656 0.000000
3.6703 0.000000
3.6750 0.000000
3.6796 0.000000
3.6843 0.000000
3.6889 0.000000
3.6936 0.000000
3.6982 0.000000
3.7029 0.000000
3.7075 0.000000
3.7122 0.000000
3.7168 0.000000
3.7215 0.000000
3.7262 0.000000
3.7308 0.000000
3.7355 0.000000
3.7401 0.000000
3.7448 0.000000
3.7494 0.000000
3.7541 0.000000
3.7587 0.000000
3.7634 0.000000
3.7681 0.000000
3.7727 0.000000
3.7774 0.000000
3.7820 0.000000
3.7867 0.000000
3.7913 0.000000
3.7960 0.000000
3.8006 0.000000
