# Supplementary material for: Spin waves and orbital contribution to ferromagnetism in a topological metal
Source: Nat Commun. 2024 Oct 16;15:8905. doi: 10.1038/s41467-024-53152-1 (PMC11484860; doi:10.1038/s41467-024-53152-1)
Supplement: Supplementary file 3 — Source Data [file 41467_2024_53152_MOESM3_ESM.zip › experiment_data/RIXS_spectra_ESRF/rixs_cl_HHL_4.txt]

 Eloss   intensity
-7.1847 26.896828
-7.1800 23.056142
-7.1754 19.896236
-7.1707 23.942280
-7.1661 22.093045
-7.1614 28.020308
-7.1568 24.851764
-7.1521 22.274146
-7.1474 14.985487
-7.1428 18.891408
-7.1381 30.845823
-7.1335 24.091515
-7.1288 28.026965
-7.1242 25.989061
-7.1195 22.002622
-7.1149 27.011937
-7.1102 25.100789
-7.1055 22.934056
-7.1009 26.002853
-7.0962 22.902899
-7.0916 17.321843
-7.0869 38.755344
-7.0823 25.137692
-7.0776 33.867097
-7.0730 25.065529
-7.0683 31.914928
-7.0636 24.052672
-7.0590 25.048793
-7.0543 24.974269
-7.0497 20.962532
-7.0450 24.037812
-7.0404 24.150811
-7.0357 29.854479
-7.0311 21.046949
-7.0264 31.801075
-7.0218 16.341247
-7.0171 30.857940
-7.0124 24.058935
-7.0078 19.955002
-7.0031 20.092269
-6.9985 31.815857
-6.9938 42.831984
-6.9892 30.235676
-6.9845 21.185165
-6.9799 24.922543
-6.9752 41.673232
-6.9705 25.216176
-6.9659 29.990006
-6.9612 27.009320
-6.9566 28.020620
-6.9519 33.961705
-6.9473 23.188732
-6.9426 30.899079
-6.9380 24.948868
-6.9333 22.006256
-6.9286 31.185249
-6.9240 33.833163
-6.9193 37.992716
-6.9147 24.077169
-6.9100 22.006596
-6.9054 25.000410
-6.9007 29.924891
-6.8961 24.108347
-6.8914 26.994481
-6.8867 24.094517
-6.8821 27.027958
-6.8774 32.780465
-6.8728 20.194272
-6.8681 25.934012
-6.8635 23.037417
-6.8588 24.885054
-6.8542 24.201314
-6.8495 33.869219
-6.8448 28.952855
-6.8402 25.048296
-6.8355 29.926184
-6.8309 30.081210
-6.8262 33.046218
-6.8216 28.858838
-6.8169 24.198772
-6.8123 31.005804
-6.8076 18.933443
-6.8030 25.985511
-6.7983 23.930258
-6.7936 26.077478
-6.7890 32.107462
-6.7843 44.701620
-6.7797 30.157229
-6.7750 26.997399
-6.7704 27.115625
-6.7657 25.823828
-6.7611 33.074005
-6.7564 32.147847
-6.7517 27.887631
-6.7471 32.039322
-6.7424 33.899363
-6.7378 38.958246
-6.7331 31.160174
-6.7285 36.927340
-6.7238 23.204653
-6.7192 29.775403
-6.7145 31.945938
-6.7098 36.987620
-6.7052 30.119814
-6.7005 31.130306
-6.6959 31.987935
-6.6912 39.939025
-6.6866 43.902349
-6.6819 36.025471
-6.6773 37.956229
-6.6726 29.225797
-6.6679 33.009008
-6.6633 26.948862
-6.6586 34.889782
-6.6540 33.047723
-6.6493 34.922342
-6.6447 24.180049
-6.6400 33.812626
-6.6354 19.164390
-6.6307 24.982638
-6.6261 39.805925
-6.6214 31.284713
-6.6167 44.762384
-6.6121 32.056903
-6.6074 39.995050
-6.6028 33.041725
-6.5981 26.138541
-6.5935 35.957267
-6.5888 33.076240
-6.5842 31.865834
-6.5795 29.198127
-6.5748 35.930943
-6.5702 36.898545
-6.5655 27.106757
-6.5609 30.943989
-6.5562 38.018355
-6.5516 43.963614
-6.5469 37.979750
-6.5423 28.161075
-6.5376 33.016126
-6.5329 40.805080
-6.5283 30.113694
-6.5236 33.062261
-6.5190 35.917803
-6.5143 42.904817
-6.5097 38.102103
-6.5050 37.925954
-6.5004 32.064463
-6.4957 25.166730
-6.4910 41.859475
-6.4864 32.025104
-6.4817 26.154328
-6.4771 36.797249
-6.4724 33.159095
-6.4678 35.825474
-6.4631 35.991434
-6.4585 33.109786
-6.4538 34.044251
-6.4491 32.088467
-6.4445 39.825080
-6.4398 30.110075
-6.4352 39.889326
-6.4305 24.175281
-6.4259 36.794606
-6.4212 36.039415
-6.4166 34.045908
-6.4119 43.037386
-6.4073 39.830913
-6.4026 43.162043
-6.3979 45.941046
-6.3933 32.131940
-6.3886 31.933715
-6.3840 41.867437
-6.3793 27.322582
-6.3747 36.795228
-6.3700 36.094189
-6.3654 46.854908
-6.3607 38.072082
-6.3560 37.950960
-6.3514 30.190971
-6.3467 33.995723
-6.3421 40.830567
-6.3374 31.133873
-6.3328 32.164576
-6.3281 35.911440
-6.3235 48.870329
-6.3188 41.050941
-6.3141 40.923379
-6.3095 55.777850
-6.3048 40.349719
-6.3002 41.012417
-6.2955 40.980864
-6.2909 36.158208
-6.2862 47.692003
-6.2816 42.083288
-6.2769 45.923097
-6.2722 47.074944
-6.2676 43.141220
-6.2629 42.912485
-6.2583 45.020746
-6.2536 34.207290
-6.2490 41.878859
-6.2443 42.086607
-6.2397 33.917725
-6.2350 30.006698
-6.2304 41.643131
-6.2257 29.385420
-6.2210 39.800090
-6.2164 40.047565
-6.2117 37.272498
-6.2071 46.908466
-6.2024 36.018569
-6.1978 22.038224
-6.1931 34.960911
-6.1885 48.822368
-6.1838 37.224639
-6.1791 36.001142
-6.1745 40.082881
-6.1698 46.846127
-6.1652 25.153454
-6.1605 44.709377
-6.1559 40.150959
-6.1512 53.928849
-6.1466 37.138574
-6.1419 34.011325
-6.1372 37.000725
-6.1326 44.917704
-6.1279 43.016579
-6.1233 34.136757
-6.1186 38.868146
-6.1140 43.989094
-6.1093 44.853818
-6.1047 40.119879
-6.1000 39.304350
-6.0953 56.549955
-6.0907 41.349220
-6.0860 38.959936
-6.0814 39.096243
-6.0767 45.883299
-6.0721 50.921811
-6.0674 51.155094
-6.0628 49.979346
-6.0581 40.000536
-6.0534 37.142304
-6.0488 36.933481
-6.0441 46.837389
-6.0395 41.140363
-6.0348 42.871064
-6.0302 23.247837
-6.0255 37.807093
-6.0209 38.048926
-6.0162 39.016866
-6.0116 42.134787
-6.0069 48.891068
-6.0022 40.887284
-5.9976 35.198308
-5.9929 47.818575
-5.9883 34.152562
-5.9836 45.794338
-5.9790 54.884628
-5.9743 37.422021
-5.9697 47.832486
-5.9650 54.952565
-5.9603 61.074025
-5.9557 50.913587
-5.9510 36.095965
-5.9464 39.964221
-5.9417 35.095623
-5.9371 39.015088
-5.9324 33.388693
-5.9278 52.514995
-5.9231 30.260335
-5.9184 47.809418
-5.9138 56.973946
-5.9091 48.978474
-5.9045 45.182804
-5.8998 60.678772
-5.8952 41.259788
-5.8905 41.969633
-5.8859 48.964534
-5.8812 50.036742
-5.8765 44.884925
-5.8719 40.029926
-5.8672 45.181263
-5.8626 52.850693
-5.8579 50.174705
-5.8533 51.756602
-5.8486 52.005884
-5.8440 30.322893
-5.8393 45.086648
-5.8347 52.806390
-5.8300 51.136550
-5.8253 55.954598
-5.8207 40.023593
-5.8160 40.914043
-5.8114 49.112568
-5.8067 57.826540
-5.8021 49.024398
-5.7974 48.116193
-5.7928 40.112994
-5.7881 51.850341
-5.7834 48.958395
-5.7788 55.823047
-5.7741 40.343595
-5.7695 49.949065
-5.7648 46.148321
-5.7602 59.845084
-5.7555 35.134642
-5.7509 60.700679
-5.7462 42.258869
-5.7415 48.984265
-5.7369 59.895338
-5.7322 50.112802
-5.7276 53.814731
-5.7229 54.125562
-5.7183 51.028154
-5.7136 48.913587
-5.7090 44.028880
-5.7043 55.914371
-5.6996 58.020337
-5.6950 45.248031
-5.6903 54.924554
-5.6857 40.140344
-5.6810 39.049983
-5.6764 42.034427
-5.6717 52.658398
-5.6671 60.036767
-5.6624 48.105921
-5.6577 49.836451
-5.6531 56.118574
-5.6484 50.200710
-5.6438 53.768017
-5.6391 46.106576
-5.6345 47.122047
-5.6298 64.649728
-5.6252 52.250767
-5.6205 47.146045
-5.6159 48.956111
-5.6112 58.959362
-5.6065 54.057020
-5.6019 67.682266
-5.5972 49.286451
-5.5926 65.006758
-5.5879 58.021464
-5.5833 63.822924
-5.5786 61.926184
-5.5740 47.180830
-5.5693 56.961090
-5.5646 65.050555
-5.5600 54.106252
-5.5553 47.998261
-5.5507 64.115855
-5.5460 52.008132
-5.5414 73.813915
-5.5367 62.929123
-5.5321 38.356862
-5.5274 64.542961
-5.5227 55.167145
-5.5181 49.226621
-5.5134 57.842224
-5.5088 60.848054
-5.5041 67.072702
-5.4995 51.105646
-5.4948 60.944753
-5.4902 57.973460
-5.4855 50.271191
-5.4808 60.996032
-5.4762 48.091465
-5.4715 57.015434
-5.4669 71.737748
-5.4622 55.053179
-5.4576 54.981816
-5.4529 69.916541
-5.4483 60.966701
-5.4436 45.229505
-5.4390 71.847942
-5.4343 58.103094
-5.4296 75.705538
-5.4250 51.571171
-5.4203 57.023806
-5.4157 65.654615
-5.4110 57.205164
-5.4064 70.698228
-5.4017 57.327853
-5.3971 49.045646
-5.3924 70.930724
-5.3877 62.004130
-5.3831 69.838294
-5.3784 58.070807
-5.3738 59.098316
-5.3691 72.828116
-5.3645 57.194067
-5.3598 56.900916
-5.3552 70.028200
-5.3505 65.982017
-5.3458 56.289669
-5.3412 62.705474
-5.3365 58.300061
-5.3319 56.886348
-5.3272 55.041240
-5.3226 62.819609
-5.3179 77.091678
-5.3133 62.028461
-5.3086 50.187172
-5.3039 57.783531
-5.2993 68.905109
-5.2946 58.199719
-5.2900 79.711065
-5.2853 61.251308
-5.2807 66.118163
-5.2760 80.762026
-5.2714 73.966008
-5.2667 49.462313
-5.2620 65.593901
-5.2574 56.200892
-5.2527 57.100406
-5.2481 57.996678
-5.2434 79.744360
-5.2388 66.262822
-5.2341 82.631712
-5.2295 70.227111
-5.2248 68.062979
-5.2202 81.753168
-5.2155 43.539726
-5.2108 77.574919
-5.2062 75.150318
-5.2015 73.974663
-5.1969 75.801042
-5.1922 57.501546
-5.1876 81.614119
-5.1829 76.083320
-5.1783 62.216216
-5.1736 67.875587
-5.1689 71.110883
-5.1643 74.897465
-5.1596 75.106178
-5.1550 75.775067
-5.1503 58.285974
-5.1457 73.013129
-5.1410 88.759483
-5.1364 77.004963
-5.1317 74.185116
-5.1270 81.774355
-5.1224 68.182150
-5.1177 68.982563
-5.1131 66.135939
-5.1084 68.998827
-5.1038 81.862744
-5.0991 73.236383
-5.0945 77.748148
-5.0898 75.094371
-5.0851 65.121455
-5.0805 69.946833
-5.0758 68.050888
-5.0712 68.035523
-5.0665 87.850203
-5.0619 70.119442
-5.0572 57.202509
-5.0526 65.061944
-5.0479 87.988587
-5.0432 74.858538
-5.0386 72.951527
-5.0339 77.884337
-5.0293 86.039143
-5.0246 77.427759
-5.0200 77.723925
-5.0153 68.159740
-5.0107 86.913981
-5.0060 91.711483
-5.0014 70.399769
-4.9967 101.581122
-4.9920 69.512607
-4.9874 97.461837
-4.9827 83.178298
-4.9781 50.574077
-4.9734 93.581877
-4.9688 86.897071
-4.9641 83.083655
-4.9595 81.907852
-4.9548 80.111915
-4.9501 73.338259
-4.9455 82.762860
-4.9408 71.095134
-4.9362 86.698420
-4.9315 72.180026
-4.9269 81.169826
-4.9222 66.146930
-4.9176 92.671538
-4.9129 81.076677
-4.9082 69.181449
-4.9036 81.704613
-4.8989 86.027476
-4.8943 90.129941
-4.8896 80.037590
-4.8850 87.039155
-4.8803 88.829089
-4.8757 85.199516
-4.8710 68.255960
-4.8663 84.831094
-4.8617 86.787680
-4.8570 89.286153
-4.8524 101.725456
-4.8477 86.389438
-4.8431 96.627924
-4.8384 88.052786
-4.8338 74.242091
-4.8291 85.905774
-4.8245 79.296106
-4.8198 100.587934
-4.8151 92.167444
-4.8105 85.134785
-4.8058 78.977340
-4.8012 77.034556
-4.7965 89.925592
-4.7919 87.139402
-4.7872 89.693892
-4.7826 77.442605
-4.7779 100.786359
-4.7732 78.194562
-4.7686 90.753301
-4.7639 87.158934
-4.7593 95.824123
-4.7546 89.937973
-4.7500 81.185483
-4.7453 87.066501
-4.7407 106.676608
-4.7360 118.089533
-4.7313 98.323765
-4.7267 97.931095
-4.7220 101.783950
-4.7174 83.191071
-4.7127 92.827455
-4.7081 71.377325
-4.7034 85.939185
-4.6988 101.007933
-4.6941 99.820285
-4.6894 93.019771
-4.6848 93.062225
-4.6801 105.863969
-4.6755 96.206852
-4.6708 109.889454
-4.6662 94.110816
-4.6615 85.169234
-4.6569 89.067240
-4.6522 92.825924
-4.6475 95.056217
-4.6429 89.067997
-4.6382 81.164633
-4.6336 121.444994
-4.6289 97.331584
-4.6243 91.131776
-4.6196 108.745966
-4.6150 106.081003
-4.6103 97.288125
-4.6057 114.450770
-4.6010 96.300002
-4.5963 111.850351
-4.5917 104.570418
-4.5870 110.729070
-4.5824 111.860753
-4.5777 86.352968
-4.5731 97.000491
-4.5684 110.774842
-4.5638 113.928604
-4.5591 116.050945
-4.5544 100.311231
-4.5498 122.782818
-4.5451 113.100511
-4.5405 87.119230
-4.5358 107.791236
-4.5312 101.132396
-4.5265 118.801520
-4.5219 109.223803
-4.5172 99.336259
-4.5125 92.016100
-4.5079 98.010126
-4.5032 118.384212
-4.4986 98.529729
-4.4939 106.892797
-4.4893 112.605749
-4.4846 92.441157
-4.4800 104.873778
-4.4753 125.019548
-4.4706 107.211419
-4.4660 106.929290
-4.4613 108.881286
-4.4567 117.178923
-4.4520 124.968492
-4.4474 126.875614
-4.4427 128.875659
-4.4381 123.322322
-4.4334 118.120165
-4.4288 112.655321
-4.4241 105.273057
-4.4194 98.332988
-4.4148 126.583352
-4.4101 125.955829
-4.4055 117.130738
-4.4008 93.223715
-4.3962 87.124360
-4.3915 112.635995
-4.3869 110.225549
-4.3822 125.657663
-4.3775 97.275039
-4.3729 117.794912
-4.3682 120.211233
-4.3636 126.978224
-4.3589 117.993825
-4.3543 103.300343
-4.3496 134.413973
-4.3450 95.573535
-4.3403 119.015965
-4.3356 128.649962
-4.3310 104.393235
-4.3263 128.639993
-4.3217 120.375567
-4.3170 122.945075
-4.3124 116.930589
-4.3077 122.074406
-4.3031 118.192866
-4.2984 118.831011
-4.2937 119.076188
-4.2891 143.943956
-4.2844 138.877613
-4.2798 116.243115
-4.2751 136.519410
-4.2705 131.370935
-4.2658 139.716591
-4.2612 114.515248
-4.2565 122.751222
-4.2518 134.762787
-4.2472 118.202294
-4.2425 123.320091
-4.2379 102.283236
-4.2332 124.759437
-4.2286 112.004989
-4.2239 127.779064
-4.2193 125.167200
-4.2146 125.004061
-4.2100 135.934003
-4.2053 149.955823
-4.2006 129.042015
-4.1960 112.270230
-4.1913 150.774856
-4.1867 121.383693
-4.1820 134.698692
-4.1774 132.071173
-4.1727 133.885483
-4.1681 142.924313
-4.1634 147.074004
-4.1587 144.008792
-4.1541 133.131703
-4.1494 138.066115
-4.1448 144.947347
-4.1401 154.841050
-4.1355 127.286446
-4.1308 149.990628
-4.1262 141.219241
-4.1215 131.105347
-4.1168 138.739454
-4.1122 159.766675
-4.1075 126.476884
-4.1029 145.966237
-4.0982 143.953481
-4.0936 137.142249
-4.0889 142.989936
-4.0843 139.840274
-4.0796 159.729007
-4.0749 131.537556
-4.0703 153.720413
-4.0656 141.239874
-4.0610 140.103438
-4.0563 132.968088
-4.0517 126.992650
-4.0470 151.217297
-4.0424 172.696131
-4.0377 125.356577
-4.0331 136.971119
-4.0284 153.093803
-4.0237 169.493493
-4.0191 133.391964
-4.0144 142.049484
-4.0098 145.941791
-4.0051 145.934314
-4.0005 154.726330
-3.9958 148.350560
-3.9912 144.242881
-3.9865 143.771855
-3.9818 156.313436
-3.9772 148.936364
-3.9725 137.165076
-3.9679 149.803693
-3.9632 149.925499
-3.9586 165.904937
-3.9539 158.159807
-3.9493 161.943106
-3.9446 164.954453
-3.9399 168.701211
-3.9353 131.569690
-3.9306 167.168406
-3.9260 150.208317
-3.9213 148.029230
-3.9167 157.676277
-3.9120 173.512748
-3.9074 136.588760
-3.9027 170.763844
-3.8980 175.977682
-3.8934 154.106127
-3.8887 169.290443
-3.8841 170.923469
-3.8794 159.737236
-3.8748 158.248818
-3.8701 160.146902
-3.8655 155.036393
-3.8608 168.789283
-3.8561 179.919214
-3.8515 161.227936
-3.8468 177.151432
-3.8422 174.864461
-3.8375 159.078863
-3.8329 165.944023
-3.8282 160.122874
-3.8236 158.967909
-3.8189 186.770812
-3.8143 165.978058
-3.8096 169.414294
-3.8049 173.929559
-3.8003 160.966170
-3.7956 175.914737
-3.7910 187.237509
-3.7863 190.790996
-3.7817 166.217583
-3.7770 171.686813
-3.7724 157.475107
-3.7677 179.905157
-3.7630 188.072406
-3.7584 154.382763
-3.7537 185.627904
-3.7491 169.858716
-3.7444 191.093104
-3.7398 182.955013
-3.7351 181.151190
-3.7305 169.035109
-3.7258 197.009383
-3.7211 179.231193
-3.7165 173.912580
-3.7118 177.171625
-3.7072 185.776951
-3.7025 168.091417
-3.6979 194.787625
-3.6932 180.915509
-3.6886 173.097656
-3.6839 179.358080
-3.6792 175.074259
-3.6746 167.072092
-3.6699 197.773962
-3.6653 193.755214
-3.6606 191.357623
-3.6560 158.086194
-3.6513 187.986026
-3.6467 174.497903
-3.6420 170.523993
-3.6374 178.985359
-3.6327 188.341340
-3.6280 203.533343
-3.6234 190.088665
-3.6187 194.272387
-3.6141 200.824512
-3.6094 191.225159
-3.6048 203.890612
-3.6001 197.437671
-3.5955 211.797067
-3.5908 171.103804
-3.5861 181.427763
-3.5815 191.560452
-3.5768 209.990249
-3.5722 191.806939
-3.5675 168.284373
-3.5629 188.168427
-3.5582 192.229152
-3.5536 205.450840
-3.5489 183.413377
-3.5442 200.651521
-3.5396 181.319865
-3.5349 212.029579
-3.5303 205.624753
-3.5256 185.400920
-3.5210 162.205253
-3.5163 210.684116
-3.5117 197.204586
-3.5070 191.746457
-3.5023 189.524619
-3.4977 202.891911
-3.4930 201.856546
-3.4884 189.165786
-3.4837 192.878190
-3.4791 247.564333
-3.4744 180.998461
-3.4698 202.455020
-3.4651 199.137872
-3.4604 216.672495
-3.4558 220.890159
-3.4511 198.744437
-3.4465 219.847479
-3.4418 206.311071
-3.4372 227.706149
-3.4325 223.711874
-3.4279 214.203058
-3.4232 210.929527
-3.4186 209.264387
-3.4139 202.254780
-3.4092 208.031464
-3.4046 203.999584
-3.3999 216.743774
-3.3953 198.429779
-3.3906 225.758748
-3.3860 241.494094
-3.3813 201.669687
-3.3767 211.063177
-3.3720 192.114199
-3.3673 192.913422
-3.3627 218.526065
-3.3580 199.459595
-3.3534 206.789082
-3.3487 212.949575
-3.3441 193.558545
-3.3394 204.836007
-3.3348 194.851069
-3.3301 230.288628
-3.3254 179.298622
-3.3208 220.671935
-3.3161 202.007050
-3.3115 216.165648
-3.3068 252.750684
-3.3022 227.196843
-3.2975 235.880847
-3.2929 208.340887
-3.2882 208.084535
-3.2835 223.834005
-3.2789 242.940965
-3.2742 192.554521
-3.2696 234.553023
-3.2649 192.251493
-3.2603 226.877803
-3.2556 239.643644
-3.2510 209.876453
-3.2463 229.709301
-3.2417 208.596083
-3.2370 225.298145
-3.2323 205.301827
-3.2277 216.999049
-3.2230 232.719228
-3.2184 221.124879
-3.2137 212.509066
-3.2091 258.241022
-3.2044 210.633192
-3.1998 241.588552
-3.1951 224.328110
-3.1904 236.146230
-3.1858 218.691684
-3.1811 232.806394
-3.1765 246.173363
-3.1718 239.041365
-3.1672 233.007319
-3.1625 223.216740
-3.1579 227.925187
-3.1532 242.963932
-3.1485 193.754200
-3.1439 240.961578
-3.1392 227.930657
-3.1346 225.813160
-3.1299 253.841579
-3.1253 244.148978
-3.1206 225.412590
-3.1160 249.616976
-3.1113 239.020129
-3.1066 245.086835
-3.1020 258.188017
-3.0973 198.676039
-3.0927 274.003940
-3.0880 236.438148
-3.0834 238.248877
-3.0787 274.348585
-3.0741 222.841823
-3.0694 252.637480
-3.0647 242.187178
-3.0601 241.805885
-3.0554 251.069049
-3.0508 256.815909
-3.0461 227.520865
-3.0415 235.794413
-3.0368 235.365248
-3.0322 266.299073
-3.0275 226.519667
-3.0229 276.552765
-3.0182 267.275794
-3.0135 258.029849
-3.0089 250.247370
-3.0042 266.644926
-2.9996 244.142812
-2.9949 262.038279
-2.9903 244.396213
-2.9856 268.006620
-2.9810 258.758406
-2.9763 226.428528
-2.9716 255.163834
-2.9670 279.143131
-2.9623 255.585765
-2.9577 241.600461
-2.9530 266.039459
-2.9484 228.822366
-2.9437 259.580475
-2.9391 265.999193
-2.9344 255.083189
-2.9297 279.064769
-2.9251 276.866340
-2.9204 249.807082
-2.9158 259.722827
-2.9111 273.451716
-2.9065 255.665215
-2.9018 280.540255
-2.8972 250.399738
-2.8925 247.233818
-2.8878 291.942327
-2.8832 278.244703
-2.8785 272.473230
-2.8739 284.748132
-2.8692 265.754044
-2.8646 278.918393
-2.8599 267.975771
-2.8553 275.827856
-2.8506 282.173354
-2.8460 313.540882
-2.8413 276.438901
-2.8366 292.235492
-2.8320 279.420346
-2.8273 287.546658
-2.8227 271.686465
-2.8180 264.360412
-2.8134 267.093904
-2.8087 309.055433
-2.8041 296.061511
-2.7994 274.830508
-2.7947 279.143922
-2.7901 268.659505
-2.7854 299.774115
-2.7808 278.908166
-2.7761 281.855762
-2.7715 265.122918
-2.7668 285.044234
-2.7622 262.998169
-2.7575 277.221804
-2.7528 286.922048
-2.7482 269.175127
-2.7435 321.733850
-2.7389 309.214279
-2.7342 291.910236
-2.7296 277.459250
-2.7249 296.834000
-2.7203 305.913235
-2.7156 319.812473
-2.7109 260.598945
-2.7063 283.655433
-2.7016 268.395579
-2.6970 272.385258
-2.6923 288.916175
-2.6877 308.840511
-2.6830 339.559547
-2.6784 320.350297
-2.6737 289.390482
-2.6690 326.866223
-2.6644 291.948159
-2.6597 283.120887
-2.6551 288.755507
-2.6504 335.491837
-2.6458 343.107832
-2.6411 307.611994
-2.6365 305.914979
-2.6318 336.700717
-2.6272 264.900443
-2.6225 297.743528
-2.6178 312.669080
-2.6132 310.202824
-2.6085 302.973523
-2.6039 299.237366
-2.5992 322.897202
-2.5946 306.524628
-2.5899 314.781640
-2.5853 313.343685
-2.5806 327.688780
-2.5759 322.385034
-2.5713 330.794671
-2.5666 285.628690
-2.5620 320.041291
-2.5573 326.218717
-2.5527 289.825364
-2.5480 298.793486
-2.5434 284.434123
-2.5387 284.646235
-2.5340 290.014366
-2.5294 302.677642
-2.5247 339.505745
-2.5201 320.586130
-2.5154 340.715378
-2.5108 337.080679
-2.5061 285.862545
-2.5015 330.847055
-2.4968 358.442488
-2.4921 325.217672
-2.4875 324.242320
-2.4828 331.489492
-2.4782 290.774577
-2.4735 334.865090
-2.4689 351.395168
-2.4642 310.092371
-2.4596 299.109856
-2.4549 311.750374
-2.4502 325.151485
-2.4456 331.187930
-2.4409 346.514523
-2.4363 338.712364
-2.4316 317.362462
-2.4270 328.274778
-2.4223 352.912911
-2.4177 364.206159
-2.4130 338.296627
-2.4084 311.965663
-2.4037 323.157159
-2.3990 381.409737
-2.3944 330.625690
-2.3897 335.783089
-2.3851 306.253238
-2.3804 349.843608
-2.3758 348.474064
-2.3711 344.970128
-2.3665 347.658023
-2.3618 340.030300
-2.3571 314.364075
-2.3525 324.021450
-2.3478 349.208184
-2.3432 308.778782
-2.3385 336.192840
-2.3339 317.301728
-2.3292 331.752338
-2.3246 330.140812
-2.3199 333.247886
-2.3152 341.861364
-2.3106 310.965994
-2.3059 344.961513
-2.3013 383.532856
-2.2966 356.297939
-2.2920 282.194611
-2.2873 347.174444
-2.2827 316.526979
-2.2780 339.061804
-2.2733 319.296313
-2.2687 323.869148
-2.2640 321.426485
-2.2594 332.295565
-2.2547 332.380670
-2.2501 339.526092
-2.2454 328.251430
-2.2408 339.751587
-2.2361 353.798638
-2.2315 350.165300
-2.2268 340.639926
-2.2221 324.022944
-2.2175 329.518351
-2.2128 361.998908
-2.2082 396.962675
-2.2035 350.688466
-2.1989 318.917178
-2.1942 388.533301
-2.1896 331.878730
-2.1849 332.773874
-2.1802 330.329153
-2.1756 312.362119
-2.1709 328.887179
-2.1663 361.456580
-2.1616 337.476941
-2.1570 386.180597
-2.1523 335.834618
-2.1477 335.983583
-2.1430 328.135887
-2.1383 348.038051
-2.1337 346.798358
-2.1290 317.359300
-2.1244 323.049361
-2.1197 340.091597
-2.1151 350.752721
-2.1104 357.354301
-2.1058 338.954520
-2.1011 335.148847
-2.0964 312.600510
-2.0918 355.541210
-2.0871 366.461982
-2.0825 334.523237
-2.0778 356.861688
-2.0732 339.200852
-2.0685 331.003870
-2.0639 338.349677
-2.0592 342.000423
-2.0545 325.342997
-2.0499 326.996153
-2.0452 370.425014
-2.0406 340.113720
-2.0359 334.068575
-2.0313 332.376939
-2.0266 372.341226
-2.0220 357.167348
-2.0173 348.471511
-2.0127 365.795904
-2.0080 349.291076
-2.0033 335.962176
-1.9987 321.760846
-1.9940 347.435049
-1.9894 363.695862
-1.9847 314.274583
-1.9801 349.436154
-1.9754 342.116740
-1.9708 346.972007
-1.9661 377.947348
-1.9614 329.708391
-1.9568 340.754998
-1.9521 336.460108
-1.9475 344.995282
-1.9428 347.447692
-1.9382 313.099263
-1.9335 333.372750
-1.9289 347.639778
-1.9242 343.252926
-1.9195 357.570791
-1.9149 326.380881
-1.9102 332.038200
-1.9056 347.872033
-1.9009 371.018369
-1.8963 344.382637
-1.8916 349.838422
-1.8870 338.865535
-1.8823 339.430595
-1.8776 366.791675
-1.8730 325.499674
-1.8683 322.120514
-1.8637 370.183025
-1.8590 335.712560
-1.8544 358.016430
-1.8497 363.312943
-1.8451 326.636248
-1.8404 374.955168
-1.8358 315.885329
-1.8311 366.521518
-1.8264 356.881249
-1.8218 335.158170
-1.8171 335.208343
-1.8125 335.890648
-1.8078 321.337631
-1.8032 318.436953
-1.7985 344.604113
-1.7939 322.390000
-1.7892 363.466015
-1.7845 307.276281
-1.7799 301.639662
-1.7752 326.623303
-1.7706 348.496179
-1.7659 354.317067
-1.7613 328.474269
-1.7566 343.264991
-1.7520 354.109455
-1.7473 328.627102
-1.7426 304.531506
-1.7380 337.426286
-1.7333 312.058298
-1.7287 320.227334
-1.7240 312.019777
-1.7194 312.206834
-1.7147 317.676660
-1.7101 290.193118
-1.7054 302.967804
-1.7007 301.196094
-1.6961 284.741116
-1.6914 323.335060
-1.6868 302.195588
-1.6821 276.240811
-1.6775 310.890816
-1.6728 307.328905
-1.6682 287.965115
-1.6635 279.144429
-1.6588 323.387609
-1.6542 336.020357
-1.6495 322.703409
-1.6449 307.849476
-1.6402 314.884509
-1.6356 291.363535
-1.6309 299.164150
-1.6263 338.235072
-1.6216 281.490670
-1.6170 297.307486
-1.6123 323.325307
-1.6076 276.840400
-1.6030 278.087355
-1.5983 294.917225
-1.5937 297.088062
-1.5890 310.050064
-1.5844 275.211856
-1.5797 295.746288
-1.5751 291.102489
-1.5704 304.114740
-1.5657 305.779206
-1.5611 296.503760
-1.5564 318.489889
-1.5518 300.235647
-1.5471 295.799860
-1.5425 253.790657
-1.5378 263.947467
-1.5332 304.549546
-1.5285 273.573988
-1.5238 299.538456
-1.5192 298.149795
-1.5145 297.026760
-1.5099 304.988106
-1.5052 308.184381
-1.5006 307.948291
-1.4959 284.371350
-1.4913 236.682824
-1.4866 263.532780
-1.4819 282.116198
-1.4773 237.125158
-1.4726 251.960820
-1.4680 267.709014
-1.4633 249.359466
-1.4587 285.684976
-1.4540 245.552880
-1.4494 267.601141
-1.4447 269.719898
-1.4401 253.452364
-1.4354 266.570138
-1.4307 261.432428
-1.4261 251.095372
-1.4214 219.776377
-1.4168 239.787132
-1.4121 253.599605
-1.4075 233.433150
-1.4028 218.100005
-1.3982 222.733550
-1.3935 225.167776
-1.3888 223.390115
-1.3842 257.473390
-1.3795 239.494360
-1.3749 242.872788
-1.3702 218.953832
-1.3656 193.416130
-1.3609 242.267118
-1.3563 207.471511
-1.3516 220.036476
-1.3469 218.938646
-1.3423 187.290907
-1.3376 197.203335
-1.3330 210.978702
-1.3283 217.838674
-1.3237 241.549030
-1.3190 232.175660
-1.3144 213.218793
-1.3097 187.491550
-1.3050 206.064516
-1.3004 202.800164
-1.2957 207.726545
-1.2911 174.532051
-1.2864 212.487925
-1.2818 208.409589
-1.2771 202.298932
-1.2725 179.846233
-1.2678 173.419980
-1.2631 188.609593
-1.2585 196.822419
-1.2538 193.420281
-1.2492 174.071200
-1.2445 181.765035
-1.2399 157.579999
-1.2352 186.562494
-1.2306 196.107994
-1.2259 197.962933
-1.2213 164.213537
-1.2166 166.993926
-1.2119 162.766530
-1.2073 172.336091
-1.2026 176.160378
-1.1980 179.610672
-1.1933 161.407236
-1.1887 192.704824
-1.1840 177.307685
-1.1794 169.726916
-1.1747 149.268501
-1.1700 162.742210
-1.1654 153.401171
-1.1607 161.877598
-1.1561 171.975433
-1.1514 178.042751
-1.1468 152.188009
-1.1421 153.105125
-1.1375 160.809623
-1.1328 145.137675
-1.1281 150.102714
-1.1235 154.194888
-1.1188 159.576770
-1.1142 160.926072
-1.1095 151.395305
-1.1049 138.126846
-1.1002 155.669532
-1.0956 137.406488
-1.0909 146.021500
-1.0862 123.061148
-1.0816 138.871506
-1.0769 154.774913
-1.0723 126.277235
-1.0676 131.054632
-1.0630 149.653149
-1.0583 116.606930
-1.0537 140.782377
-1.0490 132.519908
-1.0444 141.538575
-1.0397 141.824230
-1.0350 135.171100
-1.0304 110.213888
-1.0257 136.010257
-1.0211 120.841107
-1.0164 134.487581
-1.0118 133.740159
-1.0071 122.099419
-1.0025 133.936332
-0.9978 128.954833
-0.9931 114.245035
-0.9885 114.928310
-0.9838 111.962866
-0.9792 124.946947
-0.9745 129.850367
-0.9699 106.163593
-0.9652 109.094259
-0.9606 119.983178
-0.9559 123.055324
-0.9512 102.392319
-0.9466 118.818361
-0.9419 109.142861
-0.9373 104.901917
-0.9326 116.026292
-0.9280 94.060355
-0.9233 101.028101
-0.9187 90.108612
-0.9140 94.965152
-0.9093 113.843255
-0.9047 102.000418
-0.9000 106.948816
-0.8954 95.241000
-0.8907 105.726420
-0.8861 100.178721
-0.8814 97.217505
-0.8768 103.917460
-0.8721 104.972310
-0.8674 85.426056
-0.8628 105.398891
-0.8581 76.467703
-0.8535 82.970805
-0.8488 92.923931
-0.8442 84.920224
-0.8395 89.988658
-0.8349 92.212041
-0.8302 78.207088
-0.8256 89.820859
-0.8209 91.804447
-0.8162 80.263014
-0.8116 75.052097
-0.8069 76.281455
-0.8023 86.543123
-0.7976 88.923472
-0.7930 96.100900
-0.7883 76.247026
-0.7837 93.827581
-0.7790 79.994972
-0.7743 77.121275
-0.7697 62.054246
-0.7650 55.168788
-0.7604 82.809488
-0.7557 94.850810
-0.7511 78.250211
-0.7464 65.105674
-0.7418 77.990759
-0.7371 78.893276
-0.7324 64.177400
-0.7278 74.891477
-0.7231 64.012248
-0.7185 72.026548
-0.7138 82.760174
-0.7092 67.256297
-0.7045 77.888295
-0.6999 68.181270
-0.6952 58.917931
-0.6905 55.149124
-0.6859 82.025530
-0.6812 78.075427
-0.6766 68.774093
-0.6719 66.063408
-0.6673 66.188930
-0.6626 50.989534
-0.6580 59.936931
-0.6533 68.049989
-0.6487 58.009059
-0.6440 61.932023
-0.6393 76.877430
-0.6347 62.155946
-0.6300 53.263067
-0.6254 56.804091
-0.6207 56.993395
-0.6161 72.966387
-0.6114 48.177362
-0.6068 57.829034
-0.6021 59.081852
-0.5974 62.959454
-0.5928 64.153723
-0.5881 61.937357
-0.5835 60.003607
-0.5788 46.051336
-0.5742 42.054672
-0.5695 50.956227
-0.5649 65.954456
-0.5602 63.058651
-0.5555 48.001072
-0.5509 56.960726
-0.5462 57.888008
-0.5416 43.419568
-0.5369 55.771151
-0.5323 51.011725
-0.5276 52.942939
-0.5230 33.263469
-0.5183 53.695300
-0.5136 43.245232
-0.5090 43.002223
-0.5043 47.877384
-0.4997 55.946289
-0.4950 52.140232
-0.4904 48.925647
-0.4857 30.258958
-0.4811 44.850191
-0.4764 41.053159
-0.4717 51.039405
-0.4671 59.699332
-0.4624 51.068573
-0.4578 41.182492
-0.4531 47.049065
-0.4485 50.910412
-0.4438 44.110309
-0.4392 57.903650
-0.4345 46.068550
-0.4299 45.094605
-0.4252 45.947233
-0.4205 48.840087
-0.4159 57.001353
-0.4112 44.130027
-0.4066 53.196892
-0.4019 47.973121
-0.3973 34.070474
-0.3926 39.833799
-0.3880 43.871861
-0.3833 40.096945
-0.3786 43.028235
-0.3740 36.896318
-0.3693 43.154581
-0.3647 49.889463
-0.3600 46.968845
-0.3554 41.110329
-0.3507 46.037235
-0.3461 39.007890
-0.3414 39.993607
-0.3367 43.006876
-0.3321 44.019442
-0.3274 48.897971
-0.3228 44.027992
-0.3181 33.252492
-0.3135 38.962777
-0.3088 44.988005
-0.3042 30.074685
-0.2995 37.839360
-0.2948 41.911259
-0.2902 32.113158
-0.2855 35.062050
-0.2809 43.042104
-0.2762 37.975758
-0.2716 32.011544
-0.2669 41.961038
-0.2623 26.154429
-0.2576 41.765011
-0.2530 33.200670
-0.2483 30.026545
-0.2436 41.815816
-0.2390 39.063896
-0.2343 23.268825
-0.2297 31.797408
-0.2250 43.770012
-0.2204 33.309555
-0.2157 25.089751
-0.2111 33.906960
-0.2064 31.042385
-0.2017 28.007772
-0.1971 30.873956
-0.1924 31.098379
-0.1878 37.944770
-0.1831 30.036396
-0.1785 31.008916
-0.1738 35.963986
-0.1692 37.822135
-0.1645 27.239524
-0.1598 27.047913
-0.1552 35.831741
-0.1505 22.346646
-0.1459 38.749623
-0.1412 28.056824
-0.1366 34.889208
-0.1319 21.219810
-0.1273 23.937268
-0.1226 33.046424
-0.1179 33.983784
-0.1133 32.823320
-0.1086 19.188419
-0.1040 27.945499
-0.0993 37.984145
-0.0947 36.915536
-0.0900 24.099030
-0.0854 26.046217
-0.0807 38.800600
-0.0760 27.192678
-0.0714 31.985663
-0.0667 42.054700
-0.0621 47.927508
-0.0574 35.011513
-0.0528 48.896728
-0.0481 62.876064
-0.0435 55.958304
-0.0388 67.054253
-0.0342 97.047531
-0.0295 129.528519
-0.0248 192.425273
-0.0202 253.522028
-0.0155 365.213474
-0.0109 422.994090
-0.0062 488.701219
-0.0016 515.182537
0.0031 611.148373
0.0077 488.788597
0.0124 443.108390
0.0171 284.361124
0.0217 194.825676
0.0264 110.378506
0.0310 61.539905
0.0357 21.423741
0.0403 11.005357
0.0450 8.043216
0.0496 3.039370
0.0543 3.048201
0.0590 4.973719
0.0636 5.980699
0.0683 3.999481
0.0729 5.968975
0.0776 3.047435
0.0822 1.982566
0.0869 3.973864
0.0915 2.047350
0.0962 2.978463
0.1009 2.997371
0.1055 2.039649
0.1102 2.969293
0.1148 2.994838
0.1195 3.028443
0.1241 4.995400
0.1288 1.007609
0.1334 0.000000
0.1381 0.975900
0.1427 0.024269
0.1474 4.948532
0.1521 2.026777
0.1567 1.009555
0.1614 0.016484
0.1660 0.990544
0.1707 2.006835
0.1753 0.003126
0.1800 1.983521
0.1846 1.007360
0.1893 0.987048
0.1940 0.022744
0.1986 0.000000
0.2033 0.977424
0.2079 0.022744
0.2126 0.975900
0.2172 1.024437
0.2219 0.983685
0.2265 1.016652
0.2312 0.000000
0.2359 0.023427
0.2405 0.976741
0.2452 0.000000
0.2498 0.977424
0.2545 1.006429
0.2591 1.013526
0.2638 0.003126
0.2684 0.992977
0.2731 0.007192
0.2778 0.000000
0.2824 0.975900
0.2871 0.024269
0.2917 0.000000
0.2964 1.976661
0.3010 2.024012
0.3057 0.000000
0.3103 0.000000
0.3150 0.000000
0.3197 0.000000
0.3243 0.977424
0.3290 2.003833
0.3336 1.002933
0.3383 1.007028
0.3429 0.033051
0.3476 1.000168
0.3522 0.976741
0.3569 0.000000
0.3615 1.023596
0.3662 2.970826
0.3709 0.006253
0.3755 0.992977
0.3802 0.984616
0.3848 0.046171
0.3895 1.954166
0.3941 0.022744
0.3988 1.000168
0.4034 1.039831
0.4081 1.960674
0.4128 1.000168
0.4174 0.983685
0.4221 2.973472
0.4267 0.043517
0.4314 0.000000
0.4360 0.990544
0.4407 1.002601
0.4453 0.007192
0.4500 0.000000
0.4547 0.990544
0.4593 2.000337
0.4640 0.009624
0.4686 1.976661
0.4733 0.023676
0.4779 0.983685
0.4826 0.016484
0.4872 1.954849
0.4919 0.045488
0.4966 0.023427
0.5012 1.967286
0.5059 0.009624
0.5105 0.000000
0.5152 1.000168
0.5198 0.000000
0.5245 1.974229
0.5291 1.999050
0.5338 3.010391
0.5385 1.010487
0.5431 1.958991
0.5478 0.048537
0.5524 0.000000
0.5571 0.000000
0.5617 0.977424
0.5664 0.022744
0.5710 0.000000
0.5757 0.000000
0.5803 0.000000
0.5850 0.000000
0.5897 0.000000
0.5943 0.990544
0.5990 0.009624
0.6036 0.000000
0.6083 0.000000
0.6129 0.000000
0.6176 1.954849
0.6222 1.021388
0.6269 0.024269
0.6316 0.000000
0.6362 0.000000
0.6409 0.000000
0.6455 0.000000
0.6502 0.000000
0.6548 1.967969
0.6595 0.032368
0.6641 0.000000
0.6688 0.000000
0.6735 0.000000
0.6781 0.000000
0.6828 0.000000
0.6874 0.000000
0.6921 0.000000
0.6967 0.000000
0.7014 1.000168
0.7060 0.975900
0.7107 0.024269
0.7154 0.000000
0.7200 0.000000
0.7247 1.977593
0.7293 0.022744
0.7340 0.000000
0.7386 0.000000
0.7433 0.000000
0.7479 1.000851
0.7526 0.999486
0.7572 0.000000
0.7619 0.997042
0.7666 0.003126
0.7712 0.000000
0.7759 0.000000
0.7805 1.000168
0.7852 0.000000
0.7898 0.975900
0.7945 0.024269
0.7991 0.997042
0.8038 0.003126
0.8085 0.000000
0.8131 0.000000
0.8178 1.972942
0.8224 1.011080
0.8271 1.007028
0.8317 1.000168
0.8364 0.009624
0.8410 0.000000
0.8457 0.000000
0.8504 0.000000
0.8550 0.000000
0.8597 0.000000
0.8643 0.992977
0.8690 1.007360
0.8736 2.004516
0.8783 0.995990
0.8829 0.983685
0.8876 0.016484
0.8923 0.000000
0.8969 1.000168
0.9016 1.993145
0.9062 0.983091
0.9109 0.024269
0.9155 0.000000
0.9202 0.000000
0.9248 0.000000
0.9295 0.000000
0.9342 0.000000
0.9388 0.000000
0.9435 0.000000
0.9481 0.992977
0.9528 0.007192
0.9574 1.997211
0.9621 0.003126
0.9667 0.000000
0.9714 1.974229
0.9760 0.026108
0.9807 0.000000
0.9854 0.000000
0.9900 0.000000
0.9947 0.997042
0.9993 0.003126
1.0040 0.000000
1.0086 0.000000
1.0133 0.000000
1.0179 0.000000
1.0226 1.977593
1.0273 1.015721
1.0319 0.007192
1.0366 0.000000
1.0412 0.990544
1.0459 0.009624
1.0505 0.000000
1.0552 0.977424
1.0598 0.022744
1.0645 0.000000
1.0692 0.000000
1.0738 0.023427
1.0785 0.976741
1.0831 0.000000
1.0878 0.000000
1.0924 0.000000
1.0971 0.990544
1.1017 0.009624
1.1064 0.000000
1.1111 0.983685
1.1157 0.039911
1.1204 1.023596
1.1250 1.953483
1.1297 0.000000
1.1343 0.000000
1.1390 0.000000
1.1436 0.000000
1.1483 0.990544
1.1529 0.009624
1.1576 0.000000
1.1623 0.000000
1.1669 0.000000
1.1716 0.977424
1.1762 0.022744
1.1809 0.975900
1.1855 0.024269
1.1902 0.000000
1.1948 0.000000
1.1995 0.000000
1.2042 0.000000
1.2088 0.992977
1.2135 0.007192
1.2181 0.977424
1.2228 0.022744
1.2274 0.000000
1.2321 0.000000
1.2367 0.000000
1.2414 0.990544
1.2461 0.985524
1.2507 0.024269
1.2554 0.000000
1.2600 1.000168
1.2647 0.000000
1.2693 0.983685
1.2740 0.016484
1.2786 0.023427
1.2833 1.967286
1.2880 0.009624
1.2926 1.983011
1.2973 3.010639
1.3019 0.007192
1.3066 0.983685
1.3112 0.016484
1.3159 0.000000
1.3205 0.000000
1.3252 0.000000
1.3299 0.000000
1.3345 0.000000
1.3392 0.983685
1.3438 0.016484
1.3485 1.000168
1.3531 0.975900
1.3578 0.024269
1.3624 0.997042
1.3671 0.003126
1.3717 0.023427
1.3764 0.976741
1.3811 0.000000
1.3857 0.000000
1.3904 0.000000
1.3950 0.000000
1.3997 1.966444
1.4043 0.033893
1.4090 0.000000
1.4136 0.000000
1.4183 0.975900
1.4230 1.001693
1.4276 0.022744
1.4323 0.990544
1.4369 0.009624
1.4416 0.000000
1.4462 0.000000
1.4509 0.000000
1.4555 0.997042
1.4602 0.003126
1.4649 0.997042
1.4695 0.003126
1.4742 0.000000
1.4788 0.000000
1.4835 0.977424
1.4881 0.022744
1.4928 0.000000
1.4974 0.000000
1.5021 0.023427
1.5068 0.976741
1.5114 0.000000
1.5161 0.000000
1.5207 0.000000
1.5254 0.000000
1.5300 0.000000
1.5347 0.983685
1.5393 0.016484
1.5440 0.000000
1.5486 0.000000
1.5533 0.990544
1.5580 0.009624
1.5626 0.000000
1.5673 0.000000
1.5719 0.000000
1.5766 0.000000
1.5812 0.000000
1.5859 0.000000
1.5905 1.000168
1.5952 0.000000
1.5999 0.000000
1.6045 0.000000
1.6092 0.000000
1.6138 0.990544
1.6185 0.009624
1.6231 0.000000
1.6278 0.000000
1.6324 1.987586
1.6371 0.012750
1.6418 0.000000
1.6464 0.000000
1.6511 0.977424
1.6557 1.996973
1.6604 1.019085
1.6650 0.007192
1.6697 0.023427
1.6743 0.976741
1.6790 0.997042
1.6837 0.980551
1.6883 0.022744
1.6930 0.000000
1.6976 0.000000
1.7023 1.000168
1.7069 0.000000
1.7116 0.000000
1.7162 0.000000
1.7209 0.000000
1.7256 0.992977
1.7302 0.007192
1.7349 0.983685
1.7395 0.016484
1.7442 0.000000
1.7488 0.000000
1.7535 0.000000
1.7581 0.983685
1.7628 0.016484
1.7674 0.000000
1.7721 0.000000
1.7768 0.023427
1.7814 1.973783
1.7861 0.003126
1.7907 0.000000
1.7954 0.000000
1.8000 0.000000
1.8047 0.000000
1.8093 0.992977
1.8140 0.007192
1.8187 0.000000
1.8233 0.000000
1.8280 0.000000
1.8326 0.983685
1.8373 0.039911
1.8419 0.976741
1.8466 0.000000
1.8512 0.000000
1.8559 0.000000
1.8606 0.992977
1.8652 0.007192
1.8699 0.000000
1.8745 0.997042
1.8792 0.003126
1.8838 0.000000
1.8885 0.990544
1.8931 1.000168
1.8978 1.999643
1.9025 1.024290
1.9071 0.986365
1.9118 0.000000
1.9164 0.000000
1.9211 0.000000
1.9257 0.000000
1.9304 0.000000
1.9350 0.983685
1.9397 0.016484
1.9443 0.983685
1.9490 0.016484
1.9537 0.000000
1.9583 0.000000
1.9630 0.000000
1.9676 0.000000
1.9723 0.000000
1.9769 0.000000
1.9816 0.000000
1.9862 0.000000
1.9909 0.000000
1.9956 0.000000
2.0002 0.000000
2.0049 0.000000
2.0095 0.000000
2.0142 0.000000
2.0188 0.023427
2.0235 0.976741
2.0281 0.000000
2.0328 0.000000
2.0375 0.983685
2.0421 1.009460
2.0468 0.007192
2.0514 0.000000
2.0561 0.000000
2.0607 0.000000
2.0654 0.977424
2.0700 0.022744
2.0747 0.000000
2.0794 0.000000
2.0840 0.000000
2.0887 0.000000
2.0933 0.000000
2.0980 0.000000
2.1026 0.000000
2.1073 0.000000
2.1119 0.000000
2.1166 0.000000
2.1213 0.000000
2.1259 0.990544
2.1306 0.009624
2.1352 0.000000
2.1399 0.000000
2.1445 0.000000
2.1492 0.000000
2.1538 0.000000
2.1585 0.990544
2.1631 0.009624
2.1678 0.000000
2.1725 0.000000
2.1771 0.000000
2.1818 0.000000
2.1864 0.000000
2.1911 0.000000
2.1957 0.975900
2.2004 0.024269
2.2050 0.000000
2.2097 1.000168
2.2144 1.000168
2.2190 1.974466
2.2237 0.025871
2.2283 0.000000
2.2330 0.000000
2.2376 0.977424
2.2423 1.019786
2.2469 0.993671
2.2516 0.009624
2.2563 0.000000
2.2609 0.983685
2.2656 0.016484
2.2702 0.990544
2.2749 0.009624
2.2795 0.000000
2.2842 0.000000
2.2888 0.023427
2.2935 0.976741
2.2982 0.000000
2.3028 0.000000
2.3075 0.000000
2.3121 0.000000
2.3168 0.000000
2.3214 0.000000
2.3261 0.975900
2.3307 0.024269
2.3354 0.000000
2.3400 0.000000
2.3447 0.997042
2.3494 0.003126
2.3540 0.000000
2.3587 0.000000
2.3633 0.000000
2.3680 0.000000
2.3726 0.000000
2.3773 0.000000
2.3819 0.023427
2.3866 0.976741
2.3913 0.000000
2.3959 0.997042
2.4006 0.003126
2.4052 0.000000
2.4099 0.997042
2.4145 0.003126
2.4192 0.000000
2.4238 0.000000
2.4285 0.000000
2.4332 0.000000
2.4378 0.000000
2.4425 0.000000
2.4471 0.000000
2.4518 0.000000
2.4564 0.023427
2.4611 1.973783
2.4657 0.003126
2.4704 0.000000
2.4751 0.000000
2.4797 0.000000
2.4844 0.000000
2.4890 0.000000
2.4937 0.983685
2.4983 0.016484
2.5030 0.000000
2.5076 0.000000
2.5123 0.000000
2.5170 0.000000
2.5216 0.000000
2.5263 0.990544
2.5309 0.009624
2.5356 0.000000
2.5402 0.000000
2.5449 0.997042
2.5495 0.980551
2.5542 0.022744
2.5588 0.000000
2.5635 0.000000
2.5682 0.000000
2.5728 0.000000
2.5775 0.000000
2.5821 0.000000
2.5868 0.000000
2.5914 0.000000
2.5961 0.000000
2.6007 0.000000
2.6054 0.000000
2.6101 0.000000
2.6147 0.983685
2.6194 0.016484
2.6240 0.000000
2.6287 0.000000
2.6333 0.000000
2.6380 0.000000
2.6426 0.990544
2.6473 0.009624
2.6520 0.000000
2.6566 0.023427
2.6613 0.976741
2.6659 0.000000
2.6706 0.000000
2.6752 0.000000
2.6799 0.000000
2.6845 0.992977
2.6892 0.007192
2.6939 0.000000
2.6985 0.000000
2.7032 0.000000
2.7078 0.000000
2.7125 0.000000
2.7171 0.975900
2.7218 0.024269
2.7264 0.000000
2.7311 0.000000
2.7357 0.000000
2.7404 0.000000
2.7451 0.000000
2.7497 0.000000
2.7544 0.000000
2.7590 0.990544
2.7637 0.009624
2.7683 0.000000
2.7730 0.000000
2.7776 0.997042
2.7823 0.003126
2.7870 0.000000
2.7916 0.000000
2.7963 0.000000
2.8009 0.000000
2.8056 0.000000
2.8102 0.000000
2.8149 0.000000
2.8195 0.000000
2.8242 0.000000
2.8289 0.000000
2.8335 0.000000
2.8382 0.000000
2.8428 0.000000
2.8475 0.000000
2.8521 0.000000
2.8568 0.000000
2.8614 0.000000
2.8661 0.000000
2.8708 0.000000
2.8754 0.000000
2.8801 0.000000
2.8847 0.000000
2.8894 0.000000
2.8940 0.000000
2.8987 0.000000
2.9033 0.000000
2.9080 0.000000
2.9127 0.000000
2.9173 0.000000
2.9220 0.000000
2.9266 0.000000
2.9313 0.000000
2.9359 0.000000
2.9406 0.000000
2.9452 0.000000
2.9499 0.000000
2.9545 0.997042
2.9592 1.000168
2.9639 0.003126
2.9685 0.000000
2.9732 0.992977
2.9778 0.007192
2.9825 0.000000
2.9871 0.000000
2.9918 1.954849
2.9964 0.045488
3.0011 0.000000
3.0058 0.000000
3.0104 0.977424
3.0151 0.022744
3.0197 0.000000
3.0244 0.000000
3.0290 0.000000
3.0337 0.000000
3.0383 0.000000
3.0430 0.000000
3.0477 0.000000
3.0523 0.000000
3.0570 0.000000
3.0616 0.000000
3.0663 0.000000
3.0709 0.000000
3.0756 0.000000
3.0802 0.000000
3.0849 0.000000
3.0896 0.000000
3.0942 0.000000
3.0989 0.000000
3.1035 0.000000
3.1082 0.000000
3.1128 0.000000
3.1175 0.000000
3.1221 0.000000
3.1268 0.000000
3.1315 0.000000
3.1361 0.000000
3.1408 0.000000
3.1454 0.000000
3.1501 0.977424
3.1547 0.022744
3.1594 0.000000
3.1640 0.000000
3.1687 0.000000
3.1733 0.000000
3.1780 0.000000
3.1827 0.000000
3.1873 0.000000
3.1920 0.000000
3.1966 0.000000
3.2013 0.000000
3.2059 0.000000
3.2106 0.000000
3.2152 0.000000
3.2199 0.000000
3.2246 0.000000
3.2292 0.000000
3.2339 0.000000
3.2385 0.000000
3.2432 0.000000
3.2478 0.000000
3.2525 0.000000
3.2571 0.000000
3.2618 0.000000
3.2665 0.000000
3.2711 0.000000
3.2758 0.000000
3.2804 0.000000
3.2851 0.000000
3.2897 0.000000
3.2944 0.000000
3.2990 0.000000
3.3037 0.000000
3.3084 0.000000
3.3130 0.000000
3.3177 0.000000
3.3223 0.000000
3.3270 0.000000
3.3316 0.000000
3.3363 0.000000
3.3409 0.000000
3.3456 0.000000
3.3502 0.000000
3.3549 0.000000
3.3596 0.000000
3.3642 0.000000
3.3689 0.000000
3.3735 0.000000
3.3782 0.000000
3.3828 0.000000
3.3875 0.000000
3.3921 0.000000
3.3968 0.000000
3.4015 0.000000
3.4061 0.000000
3.4108 0.000000
3.4154 0.000000
3.4201 0.000000
3.4247 0.000000
3.4294 0.000000
3.4340 0.000000
3.4387 0.000000
3.4434 0.000000
3.4480 0.000000
3.4527 0.000000
3.4573 0.000000
3.4620 0.000000
3.4666 0.000000
3.4713 0.000000
3.4759 0.000000
3.4806 0.000000
3.4853 0.000000
3.4899 0.000000
