# Supplementary material for: Spin waves and orbital contribution to ferromagnetism in a topological metal
Source: Nat Commun. 2024 Oct 16;15:8905. doi: 10.1038/s41467-024-53152-1 (PMC11484860; doi:10.1038/s41467-024-53152-1)
Supplement: Supplementary file 3 — Source Data [file 41467_2024_53152_MOESM3_ESM.zip › experiment_data/RIXS_spectra_ESRF/rixs_cl_HHL_5.txt]

 Eloss   intensity
-7.5399 22.220970
-7.5352 23.213298
-7.5305 19.258464
-7.5259 17.025295
-7.5212 12.266094
-7.5166 22.164018
-7.5119 30.263064
-7.5073 27.306362
-7.5026 19.088176
-7.4980 18.099980
-7.4933 21.218603
-7.4886 19.327792
-7.4840 19.163388
-7.4793 30.202968
-7.4747 22.298615
-7.4700 31.143051
-7.4654 26.213722
-7.4607 22.142705
-7.4561 21.283663
-7.4514 18.095057
-7.4467 25.173026
-7.4421 18.278172
-7.4374 21.121907
-7.4328 20.307469
-7.4281 37.093420
-7.4235 27.336878
-7.4188 28.268044
-7.4142 25.309907
-7.4095 24.977312
-7.4049 21.397776
-7.4002 24.132612
-7.3955 18.284667
-7.3909 30.148344
-7.3862 19.175113
-7.3816 22.208287
-7.3769 28.319710
-7.3723 31.173431
-7.3676 25.166078
-7.3630 29.163635
-7.3583 24.377021
-7.3536 27.339259
-7.3490 31.090063
-7.3443 13.396771
-7.3397 24.002377
-7.3350 22.095093
-7.3304 23.219500
-7.3257 19.286218
-7.3211 21.250563
-7.3164 26.175191
-7.3117 28.051992
-7.3071 23.407930
-7.3024 35.178931
-7.2978 20.308723
-7.2931 28.067011
-7.2885 13.402870
-7.2838 32.112594
-7.2792 29.194177
-7.2745 23.208203
-7.2698 21.410450
-7.2652 30.074695
-7.2605 26.205216
-7.2559 22.131797
-7.2512 20.190235
-7.2466 23.348306
-7.2419 27.200091
-7.2373 29.133674
-7.2326 17.231906
-7.2280 28.098094
-7.2233 23.282417
-7.2186 25.272660
-7.2140 25.191230
-7.2093 22.218523
-7.2047 23.193469
-7.2000 19.374839
-7.1954 30.021928
-7.1907 20.222843
-7.1861 29.252692
-7.1814 25.296907
-7.1767 33.103887
-7.1721 17.289416
-7.1674 19.110668
-7.1628 28.191739
-7.1581 24.364225
-7.1535 26.226212
-7.1488 26.093325
-7.1442 19.208827
-7.1395 20.136751
-7.1348 23.266198
-7.1302 25.343800
-7.1255 34.157342
-7.1209 23.331539
-7.1162 33.172406
-7.1116 28.175131
-7.1069 21.216991
-7.1023 24.312872
-7.0976 28.193501
-7.0929 27.289942
-7.0883 29.399582
-7.0836 39.174397
-7.0790 26.247838
-7.0743 21.233746
-7.0697 25.072029
-7.0650 23.199375
-7.0604 26.428905
-7.0557 37.184133
-7.0510 26.222973
-7.0464 27.171273
-7.0417 24.324268
-7.0371 25.338578
-7.0324 28.215212
-7.0278 29.224231
-7.0231 27.314726
-7.0185 25.056688
-7.0138 26.304151
-7.0092 35.136075
-7.0045 23.316428
-6.9998 32.361623
-6.9952 30.188884
-6.9905 30.375057
-6.9859 37.038265
-6.9812 20.602925
-6.9766 44.061197
-6.9719 28.486410
-6.9673 35.233012
-6.9626 26.183254
-6.9579 24.114923
-6.9533 28.361734
-6.9486 31.431358
-6.9440 37.027844
-6.9393 28.274869
-6.9347 26.370123
-6.9300 31.253004
-6.9254 33.252552
-6.9207 30.342708
-6.9160 27.291932
-6.9114 35.084353
-6.9067 24.334683
-6.9021 28.331732
-6.8974 34.152122
-6.8928 31.239346
-6.8881 30.286715
-6.8835 36.147523
-6.8788 19.373129
-6.8741 23.089968
-6.8695 26.248418
-6.8648 16.121805
-6.8602 24.293238
-6.8555 36.376814
-6.8509 34.273186
-6.8462 32.377928
-6.8416 33.017557
-6.8369 17.385060
-6.8323 40.191265
-6.8276 32.472220
-6.8229 35.103993
-6.8183 23.267856
-6.8136 28.308432
-6.8090 26.162715
-6.8043 21.373887
-6.7997 29.320715
-6.7950 29.112247
-6.7904 34.254971
-6.7857 34.098670
-6.7810 23.338237
-6.7764 29.131979
-6.7717 27.380661
-6.7671 22.166125
-6.7624 24.284318
-6.7578 26.107556
-6.7531 27.216973
-6.7485 26.441453
-6.7438 28.207629
-6.7391 35.210783
-6.7345 25.409963
-6.7298 32.164746
-6.7252 36.124666
-6.7205 27.499059
-6.7159 30.211257
-6.7112 32.384178
-6.7066 34.217485
-6.7019 44.263430
-6.6972 32.249922
-6.6926 22.431240
-6.6879 41.185179
-6.6833 31.575806
-6.6786 42.008139
-6.6740 36.240638
-6.6693 31.431357
-6.6647 30.359599
-6.6600 32.207424
-6.6553 28.245213
-6.6507 32.329333
-6.6460 28.234236
-6.6414 28.191918
-6.6367 28.254069
-6.6321 30.411399
-6.6274 39.237346
-6.6228 33.361350
-6.6181 41.256402
-6.6135 36.312003
-6.6088 33.247250
-6.6041 28.460213
-6.5995 32.155730
-6.5948 26.267294
-6.5902 27.274860
-6.5855 41.175768
-6.5809 37.388306
-6.5762 36.376035
-6.5716 35.261366
-6.5669 34.437697
-6.5622 38.189859
-6.5576 29.219516
-6.5529 33.432378
-6.5483 40.144886
-6.5436 24.193706
-6.5390 31.349353
-6.5343 37.200991
-6.5297 26.284204
-6.5250 31.376746
-6.5203 29.369190
-6.5157 37.141937
-6.5110 25.236445
-6.5064 25.252988
-6.5017 33.301426
-6.4971 31.429346
-6.4924 39.412248
-6.4878 37.371097
-6.4831 47.136305
-6.4784 41.419690
-6.4738 42.412612
-6.4691 28.320897
-6.4645 42.256279
-6.4598 46.277011
-6.4552 34.324438
-6.4505 35.405730
-6.4459 30.271648
-6.4412 35.331687
-6.4366 33.105351
-6.4319 23.456511
-6.4272 37.232269
-6.4226 36.405474
-6.4179 42.320062
-6.4133 39.318959
-6.4086 34.274625
-6.4040 27.337596
-6.3993 40.240328
-6.3947 33.354245
-6.3900 25.187386
-6.3853 28.323361
-6.3807 39.402945
-6.3760 34.237543
-6.3714 38.375376
-6.3667 37.258775
-6.3621 37.145348
-6.3574 31.413406
-6.3528 32.382283
-6.3481 36.096530
-6.3434 26.361757
-6.3388 37.223100
-6.3341 35.394602
-6.3295 40.277525
-6.3248 41.155716
-6.3202 37.561354
-6.3155 37.592958
-6.3109 43.190897
-6.3062 37.395640
-6.3015 38.354995
-6.2969 39.211577
-6.2922 38.452442
-6.2876 40.211697
-6.2829 44.466462
-6.2783 39.348618
-6.2736 44.339197
-6.2690 41.352061
-6.2643 39.104506
-6.2596 18.407253
-6.2550 30.457714
-6.2503 39.190785
-6.2457 30.360243
-6.2410 51.289587
-6.2364 40.350199
-6.2317 34.341794
-6.2271 32.296429
-6.2224 31.208445
-6.2178 30.209423
-6.2131 32.474845
-6.2084 43.261005
-6.2038 42.499282
-6.1991 48.451883
-6.1945 48.275225
-6.1898 41.325786
-6.1852 27.270885
-6.1805 44.394580
-6.1759 40.375224
-6.1712 38.446917
-6.1665 41.309497
-6.1619 34.259161
-6.1572 37.496017
-6.1526 43.113411
-6.1479 52.525221
-6.1433 40.574765
-6.1386 55.383460
-6.1340 48.311989
-6.1293 43.407033
-6.1246 50.529772
-6.1200 47.282532
-6.1153 46.457827
-6.1107 37.479726
-6.1060 47.137920
-6.1014 48.598926
-6.0967 52.410100
-6.0921 45.396472
-6.0874 35.227835
-6.0827 38.429261
-6.0781 40.331546
-6.0734 47.347402
-6.0688 46.384907
-6.0641 40.494860
-6.0595 46.233245
-6.0548 40.418980
-6.0502 37.303990
-6.0455 43.504493
-6.0409 47.203870
-6.0362 36.480895
-6.0315 45.060788
-6.0269 37.550683
-6.0222 39.491397
-6.0176 53.245808
-6.0129 48.542537
-6.0083 39.458265
-6.0036 41.252221
-5.9990 47.494516
-5.9943 43.197634
-5.9896 26.476806
-5.9850 55.409818
-5.9803 53.425995
-5.9757 50.344745
-5.9710 55.406949
-5.9664 33.691634
-5.9617 54.109167
-5.9571 38.544277
-5.9524 39.457305
-5.9477 49.324042
-5.9431 59.262741
-5.9384 49.582994
-5.9338 44.413271
-5.9291 47.419951
-5.9245 46.316804
-5.9198 48.369071
-5.9152 42.510256
-5.9105 38.429399
-5.9058 47.478625
-5.9012 61.224223
-5.8965 46.612997
-5.8919 54.505817
-5.8872 52.528696
-5.8826 52.155057
-5.8779 32.510137
-5.8733 55.299977
-5.8686 51.617732
-5.8639 52.313319
-5.8593 41.433206
-5.8546 45.398287
-5.8500 51.464549
-5.8453 41.368658
-5.8407 49.398312
-5.8360 46.462677
-5.8314 47.589489
-5.8267 49.203423
-5.8221 39.307883
-5.8174 43.641742
-5.8127 55.403102
-5.8081 58.199993
-5.8034 36.546737
-5.7988 44.377548
-5.7941 50.434693
-5.7895 46.402916
-5.7848 53.388931
-5.7802 46.451858
-5.7755 45.547721
-5.7708 52.410897
-5.7662 51.381312
-5.7615 56.380427
-5.7569 49.401199
-5.7522 52.744121
-5.7476 60.378334
-5.7429 59.390303
-5.7383 38.587070
-5.7336 46.488756
-5.7289 54.162295
-5.7243 46.811109
-5.7196 61.617579
-5.7150 61.358944
-5.7103 70.397496
-5.7057 58.699057
-5.7010 71.310990
-5.6964 52.650456
-5.6917 62.383549
-5.6870 47.684171
-5.6824 48.466767
-5.6777 56.544155
-5.6731 75.482288
-5.6684 69.593550
-5.6638 52.334038
-5.6591 52.521478
-5.6545 52.313797
-5.6498 51.603980
-5.6452 58.462534
-5.6405 46.446626
-5.6358 54.594719
-5.6312 67.471409
-5.6265 51.723674
-5.6219 56.240883
-5.6172 56.500187
-5.6126 57.508640
-5.6079 56.600992
-5.6033 53.389573
-5.5986 45.368981
-5.5939 55.513404
-5.5893 57.540391
-5.5846 57.576650
-5.5800 57.265501
-5.5753 43.594581
-5.5707 52.508622
-5.5660 60.367121
-5.5614 69.119255
-5.5567 42.780233
-5.5520 70.590983
-5.5474 59.691799
-5.5427 70.671930
-5.5381 68.406118
-5.5334 57.490081
-5.5288 54.590535
-5.5241 56.592074
-5.5195 59.493610
-5.5148 69.534527
-5.5101 63.500252
-5.5055 56.770160
-5.5008 71.256701
-5.4962 56.386954
-5.4915 55.396071
-5.4869 45.827640
-5.4822 69.226316
-5.4776 53.548925
-5.4729 63.551487
-5.4682 53.778159
-5.4636 58.879001
-5.4589 66.151587
-5.4543 45.483137
-5.4496 59.345188
-5.4450 49.585509
-5.4403 59.688978
-5.4357 66.191613
-5.4310 54.510920
-5.4264 55.619836
-5.4217 55.570782
-5.4170 57.340604
-5.4124 59.403545
-5.4077 55.452645
-5.4031 51.506304
-5.3984 65.783761
-5.3938 71.349489
-5.3891 63.567455
-5.3845 52.662794
-5.3798 67.443755
-5.3751 55.652663
-5.3705 79.349027
-5.3658 48.861616
-5.3612 62.739933
-5.3565 78.336372
-5.3519 56.739664
-5.3472 70.251590
-5.3426 53.564326
-5.3379 58.735192
-5.3332 69.476248
-5.3286 70.583285
-5.3239 72.615223
-5.3193 78.575705
-5.3146 64.862923
-5.3100 85.757162
-5.3053 78.496605
-5.3007 65.461086
-5.2960 66.542228
-5.2913 60.539674
-5.2867 66.676633
-5.2820 67.598763
-5.2774 51.466698
-5.2727 67.430357
-5.2681 62.909227
-5.2634 84.186363
-5.2588 57.861133
-5.2541 63.771020
-5.2495 85.400795
-5.2448 61.697851
-5.2401 59.474238
-5.2355 53.641041
-5.2308 57.340950
-5.2262 60.768487
-5.2215 79.461532
-5.2169 61.562463
-5.2122 64.833516
-5.2076 79.447567
-5.2029 69.799055
-5.1982 83.586239
-5.1936 74.747673
-5.1889 69.487397
-5.1843 80.480989
-5.1796 67.899688
-5.1750 79.673041
-5.1703 71.333701
-5.1657 52.741498
-5.1610 77.596699
-5.1563 68.583188
-5.1517 75.747135
-5.1470 74.560528
-5.1424 73.541998
-5.1377 71.691678
-5.1331 69.838242
-5.1284 79.448918
-5.1238 76.860847
-5.1191 68.402406
-5.1144 77.721557
-5.1098 85.073896
-5.1051 83.382011
-5.1005 61.909683
-5.0958 82.583497
-5.0912 73.550409
-5.0865 77.680437
-5.0819 88.679703
-5.0772 79.714982
-5.0725 81.967703
-5.0679 80.438911
-5.0632 80.485978
-5.0586 63.936674
-5.0539 78.712503
-5.0493 80.427699
-5.0446 70.712174
-5.0400 72.544806
-5.0353 84.053536
-5.0307 99.585114
-5.0260 72.814645
-5.0213 74.771677
-5.0167 84.332525
-5.0120 67.823196
-5.0074 84.571439
-5.0027 83.775904
-4.9981 87.636062
-4.9934 82.048643
-4.9888 83.673245
-4.9841 75.026768
-4.9794 91.240421
-4.9748 67.821173
-4.9701 75.557998
-4.9655 78.738438
-4.9608 83.654836
-4.9562 76.727998
-4.9515 68.749927
-4.9469 88.672587
-4.9422 80.677060
-4.9375 75.597877
-4.9329 84.831902
-4.9282 72.601122
-4.9236 76.380959
-4.9189 71.772052
-4.9143 83.871868
-4.9096 73.636781
-4.9050 70.600772
-4.9003 91.786034
-4.8956 95.755122
-4.8910 85.749038
-4.8863 69.864648
-4.8817 98.646728
-4.8770 92.971307
-4.8724 87.667396
-4.8677 72.682956
-4.8631 77.717569
-4.8584 87.793595
-4.8538 91.726607
-4.8491 79.954175
-4.8444 99.361029
-4.8398 86.118672
-4.8351 86.495088
-4.8305 85.852989
-4.8258 99.818761
-4.8212 83.971338
-4.8165 99.429253
-4.8119 77.834595
-4.8072 72.037200
-4.8025 93.276442
-4.7979 78.167074
-4.7932 92.943660
-4.7886 113.517255
-4.7839 81.832149
-4.7793 82.754823
-4.7746 81.537888
-4.7700 84.876348
-4.7653 99.927419
-4.7606 95.014585
-4.7560 95.929530
-4.7513 102.666469
-4.7467 101.547079
-4.7420 91.143232
-4.7374 97.703880
-4.7327 97.960490
-4.7281 87.706178
-4.7234 89.751125
-4.7187 78.755659
-4.7141 107.126917
-4.7094 108.785693
-4.7048 91.788703
-4.7001 98.119170
-4.6955 101.506565
-4.6908 83.934855
-4.6862 82.197012
-4.6815 123.192588
-4.6768 91.738029
-4.6722 71.394885
-4.6675 104.739655
-4.6629 103.773033
-4.6582 106.973348
-4.6536 105.820613
-4.6489 95.953601
-4.6443 94.948100
-4.6396 103.602248
-4.6350 84.866566
-4.6303 83.515902
-4.6256 85.050048
-4.6210 113.843068
-4.6163 113.008902
-4.6117 112.033987
-4.6070 105.833715
-4.6024 107.777290
-4.5977 96.097631
-4.5931 92.324409
-4.5884 128.858299
-4.5837 119.755034
-4.5791 125.002432
-4.5744 106.969376
-4.5698 92.049727
-4.5651 99.705493
-4.5605 100.825176
-4.5558 91.810806
-4.5512 100.088582
-4.5465 107.764108
-4.5418 103.234151
-4.5372 115.146345
-4.5325 126.809195
-4.5279 117.713844
-4.5232 97.832185
-4.5186 97.137224
-4.5139 107.737853
-4.5093 110.052887
-4.5046 106.159429
-4.4999 112.655835
-4.4953 97.722190
-4.4906 96.826028
-4.4860 99.243934
-4.4813 111.844836
-4.4767 111.219411
-4.4720 114.721077
-4.4674 107.001088
-4.4627 107.937616
-4.4580 115.232279
-4.4534 111.992864
-4.4487 139.879122
-4.4441 103.983962
-4.4394 109.926147
-4.4348 113.148522
-4.4301 111.076353
-4.4255 131.604628
-4.4208 119.087491
-4.4162 114.049999
-4.4115 106.482964
-4.4068 123.769254
-4.4022 126.065410
-4.3975 111.120455
-4.3929 114.970598
-4.3882 135.929200
-4.3836 110.301352
-4.3789 130.973180
-4.3743 132.276582
-4.3696 130.905585
-4.3649 113.355370
-4.3603 117.930550
-4.3556 128.691929
-4.3510 101.150687
-4.3463 120.168441
-4.3417 146.943885
-4.3370 114.419016
-4.3324 119.262929
-4.3277 127.078611
-4.3230 139.797490
-4.3184 133.507074
-4.3137 132.784414
-4.3091 104.037385
-4.3044 118.887775
-4.2998 108.458134
-4.2951 151.078851
-4.2905 124.242617
-4.2858 130.898105
-4.2811 110.401390
-4.2765 143.936031
-4.2718 137.940916
-4.2672 119.318204
-4.2625 128.105279
-4.2579 145.943822
-4.2532 123.229920
-4.2486 132.130233
-4.2439 136.139859
-4.2393 135.381736
-4.2346 120.370731
-4.2299 145.486518
-4.2253 125.225221
-4.2206 122.264562
-4.2160 127.314975
-4.2113 123.060140
-4.2067 144.206740
-4.2020 138.230189
-4.1974 129.112799
-4.1927 119.859818
-4.1880 118.407883
-4.1834 157.815581
-4.1787 125.635155
-4.1741 132.240346
-4.1694 130.962696
-4.1648 133.931608
-4.1601 115.366797
-4.1555 154.219283
-4.1508 142.102075
-4.1461 109.344833
-4.1415 138.951864
-4.1368 138.476288
-4.1322 156.227437
-4.1275 141.869632
-4.1229 139.359741
-4.1182 134.633683
-4.1136 157.105976
-4.1089 131.997967
-4.1042 121.247814
-4.0996 135.123376
-4.0949 139.123040
-4.0903 132.039072
-4.0856 131.466095
-4.0810 149.965634
-4.0763 133.309420
-4.0717 150.053203
-4.0670 150.830648
-4.0623 158.962083
-4.0577 131.522919
-4.0530 148.595250
-4.0484 137.625343
-4.0437 156.325504
-4.0391 148.342179
-4.0344 141.204852
-4.0298 136.282269
-4.0251 135.176180
-4.0205 154.566626
-4.0158 160.471430
-4.0111 153.060864
-4.0065 151.349938
-4.0018 152.525741
-3.9972 155.213582
-3.9925 140.504478
-3.9879 176.219820
-3.9832 139.561708
-3.9786 159.438946
-3.9739 156.063026
-3.9692 170.452604
-3.9646 173.548199
-3.9599 165.562556
-3.9553 148.299790
-3.9506 155.988941
-3.9460 158.515950
-3.9413 162.374790
-3.9367 146.505925
-3.9320 164.007183
-3.9273 149.449098
-3.9227 149.304923
-3.9180 163.344607
-3.9134 154.784400
-3.9087 164.264032
-3.9041 150.518749
-3.8994 159.979963
-3.8948 147.584037
-3.8901 166.379844
-3.8854 173.378090
-3.8808 147.819409
-3.8761 185.176590
-3.8715 176.490152
-3.8668 179.850488
-3.8622 184.559997
-3.8575 170.314705
-3.8529 170.280416
-3.8482 159.824906
-3.8436 169.203185
-3.8389 171.362674
-3.8342 155.831826
-3.8296 155.526037
-3.8249 196.326038
-3.8203 153.703123
-3.8156 177.082681
-3.8110 170.651520
-3.8063 177.735218
-3.8017 174.200973
-3.7970 181.595428
-3.7923 186.681096
-3.7877 180.748563
-3.7830 178.392092
-3.7784 180.002471
-3.7737 192.287730
-3.7691 187.710985
-3.7644 181.343501
-3.7598 171.434978
-3.7551 155.767136
-3.7504 186.082463
-3.7458 164.678487
-3.7411 165.651674
-3.7365 184.530433
-3.7318 167.757891
-3.7272 174.208791
-3.7225 179.477381
-3.7179 155.705348
-3.7132 181.485381
-3.7085 186.491854
-3.7039 166.026177
-3.6992 196.263832
-3.6946 168.624982
-3.6899 178.387306
-3.6853 179.454352
-3.6806 187.432876
-3.6760 151.146857
-3.6713 192.352102
-3.6666 185.369756
-3.6620 186.910939
-3.6573 211.749614
-3.6527 197.485369
-3.6480 153.715699
-3.6434 168.496920
-3.6387 202.337906
-3.6341 191.039573
-3.6294 214.319251
-3.6248 174.003323
-3.6201 196.630514
-3.6154 208.697162
-3.6108 203.817742
-3.6061 219.107179
-3.6015 179.737334
-3.5968 228.612364
-3.5922 211.829198
-3.5875 197.928874
-3.5829 197.392104
-3.5782 233.396236
-3.5735 215.677521
-3.5689 194.729118
-3.5642 188.858676
-3.5596 207.682749
-3.5549 187.693169
-3.5503 188.531857
-3.5456 197.473937
-3.5410 180.828913
-3.5363 212.652904
-3.5316 183.618483
-3.5270 204.123882
-3.5223 207.533868
-3.5177 225.854577
-3.5130 215.287697
-3.5084 213.580626
-3.5037 200.916270
-3.4991 186.612149
-3.4944 206.369445
-3.4897 185.191967
-3.4851 203.322118
-3.4804 200.346651
-3.4758 226.836954
-3.4711 220.821989
-3.4665 205.029618
-3.4618 212.151834
-3.4572 227.688446
-3.4525 214.857396
-3.4479 229.721669
-3.4432 189.451909
-3.4385 232.607853
-3.4339 218.851201
-3.4292 209.473418
-3.4246 188.005586
-3.4199 207.649298
-3.4153 198.820508
-3.4106 240.365257
-3.4060 203.355202
-3.4013 200.752981
-3.3966 218.824117
-3.3920 191.741534
-3.3873 211.675364
-3.3827 204.216598
-3.3780 223.858044
-3.3734 225.719258
-3.3687 207.732790
-3.3641 205.147330
-3.3594 236.540380
-3.3547 198.083256
-3.3501 213.202729
-3.3454 201.866648
-3.3408 216.571890
-3.3361 215.149572
-3.3315 228.518468
-3.3268 203.399202
-3.3222 218.890673
-3.3175 232.008732
-3.3128 234.637068
-3.3082 247.266465
-3.3035 223.876565
-3.2989 224.892034
-3.2942 239.217178
-3.2896 251.855434
-3.2849 234.106588
-3.2803 208.059188
-3.2756 233.998891
-3.2709 208.111538
-3.2663 227.028120
-3.2616 248.545495
-3.2570 224.418731
-3.2523 227.972349
-3.2477 226.096980
-3.2430 234.651872
-3.2384 217.937378
-3.2337 209.978749
-3.2291 248.392173
-3.2244 252.291758
-3.2197 232.584462
-3.2151 232.553007
-3.2104 190.581865
-3.2058 220.723853
-3.2011 260.715662
-3.1965 229.221249
-3.1918 221.362048
-3.1872 248.018608
-3.1825 233.614122
-3.1778 219.482205
-3.1732 234.089516
-3.1685 246.698440
-3.1639 208.421824
-3.1592 253.995152
-3.1546 237.708456
-3.1499 224.221286
-3.1453 249.594844
-3.1406 213.616448
-3.1359 237.779403
-3.1313 210.303707
-3.1266 248.467299
-3.1220 265.075584
-3.1173 240.005586
-3.1127 225.944078
-3.1080 247.088407
-3.1034 246.703081
-3.0987 233.294923
-3.0940 229.562436
-3.0894 261.871850
-3.0847 265.045128
-3.0801 251.276515
-3.0754 241.758749
-3.0708 270.009317
-3.0661 250.869747
-3.0615 215.210124
-3.0568 241.945238
-3.0522 233.052641
-3.0475 230.415858
-3.0428 265.566771
-3.0382 229.725625
-3.0335 255.151509
-3.0289 273.767785
-3.0242 245.508412
-3.0196 235.136810
-3.0149 245.089938
-3.0103 255.401626
-3.0056 265.558368
-3.0009 270.945025
-2.9963 222.956097
-2.9916 246.158028
-2.9870 264.023154
-2.9823 256.540104
-2.9777 243.245589
-2.9730 253.309413
-2.9684 281.377108
-2.9637 265.790169
-2.9590 298.860323
-2.9544 275.395311
-2.9497 261.357765
-2.9451 283.351531
-2.9404 283.485543
-2.9358 283.359918
-2.9311 282.281059
-2.9265 239.608031
-2.9218 244.365775
-2.9171 287.505655
-2.9125 287.313591
-2.9078 247.216268
-2.9032 249.173649
-2.8985 252.746378
-2.8939 281.203803
-2.8892 261.044950
-2.8846 259.854144
-2.8799 285.567129
-2.8752 260.515921
-2.8706 275.988030
-2.8659 288.484162
-2.8613 265.814106
-2.8566 310.389333
-2.8520 275.928498
-2.8473 278.156259
-2.8427 236.698463
-2.8380 315.316864
-2.8334 303.592759
-2.8287 299.331499
-2.8240 293.902761
-2.8194 302.278707
-2.8147 287.117548
-2.8101 293.885338
-2.8054 264.006990
-2.8008 307.537515
-2.7961 306.329144
-2.7915 296.511529
-2.7868 281.811539
-2.7821 304.886954
-2.7775 295.493343
-2.7728 288.064005
-2.7682 265.174147
-2.7635 280.784556
-2.7589 301.854512
-2.7542 284.631133
-2.7496 258.464809
-2.7449 259.290383
-2.7402 321.354757
-2.7356 309.818203
-2.7309 292.469696
-2.7263 294.149955
-2.7216 299.730326
-2.7170 292.717143
-2.7123 311.927644
-2.7077 287.599023
-2.7030 317.395233
-2.6983 286.822657
-2.6937 315.284203
-2.6890 316.072632
-2.6844 328.233067
-2.6797 292.368983
-2.6751 332.944395
-2.6704 352.292151
-2.6658 320.622203
-2.6611 312.054857
-2.6565 291.820920
-2.6518 289.252717
-2.6471 312.349558
-2.6425 321.873032
-2.6378 357.044515
-2.6332 341.296891
-2.6285 344.187394
-2.6239 306.966973
-2.6192 297.013295
-2.6146 320.382886
-2.6099 300.332065
-2.6052 303.097007
-2.6006 305.550755
-2.5959 342.709687
-2.5913 345.953734
-2.5866 298.977001
-2.5820 321.822499
-2.5773 338.604701
-2.5727 334.244079
-2.5680 331.650123
-2.5633 318.140173
-2.5587 323.346258
-2.5540 364.920903
-2.5494 354.951022
-2.5447 357.967567
-2.5401 333.980820
-2.5354 304.280262
-2.5308 357.386855
-2.5261 334.477081
-2.5214 306.067771
-2.5168 317.123151
-2.5121 337.687338
-2.5075 345.934565
-2.5028 338.501665
-2.4982 318.765967
-2.4935 335.413966
-2.4889 350.606759
-2.4842 362.329090
-2.4795 327.794990
-2.4749 318.594913
-2.4702 340.276318
-2.4656 309.645017
-2.4609 331.172765
-2.4563 361.046409
-2.4516 325.739811
-2.4470 330.118084
-2.4423 358.284362
-2.4377 334.805940
-2.4330 349.735384
-2.4283 325.778456
-2.4237 348.432283
-2.4190 296.158064
-2.4144 304.031593
-2.4097 355.012527
-2.4051 325.686335
-2.4004 358.514183
-2.3958 319.200616
-2.3911 364.716091
-2.3864 351.932558
-2.3818 324.272410
-2.3771 349.676768
-2.3725 343.110712
-2.3678 333.864101
-2.3632 353.109761
-2.3585 339.250251
-2.3539 340.831221
-2.3492 338.142933
-2.3445 353.840999
-2.3399 325.013722
-2.3352 342.657898
-2.3306 379.266139
-2.3259 363.613985
-2.3213 366.093100
-2.3166 385.911336
-2.3120 355.141624
-2.3073 385.887471
-2.3026 343.568153
-2.2980 333.040111
-2.2933 360.225197
-2.2887 345.129541
-2.2840 341.460582
-2.2794 397.591099
-2.2747 324.767361
-2.2701 369.508601
-2.2654 354.539052
-2.2608 357.864837
-2.2561 354.033317
-2.2514 342.922415
-2.2468 347.229215
-2.2421 360.826619
-2.2375 342.499599
-2.2328 362.402894
-2.2282 311.311767
-2.2235 365.927000
-2.2189 326.397201
-2.2142 330.449351
-2.2095 346.679840
-2.2049 340.486364
-2.2002 358.699300
-2.1956 346.462836
-2.1909 333.492170
-2.1863 311.629948
-2.1816 386.277842
-2.1770 311.387006
-2.1723 335.806286
-2.1676 351.972041
-2.1630 376.416701
-2.1583 377.665476
-2.1537 357.741746
-2.1490 375.229170
-2.1444 359.206041
-2.1397 352.203606
-2.1351 337.160902
-2.1304 360.773529
-2.1257 364.929753
-2.1211 383.497651
-2.1164 378.636493
-2.1118 296.327272
-2.1071 344.994377
-2.1025 338.119190
-2.0978 322.808318
-2.0932 354.251700
-2.0885 336.922106
-2.0838 364.904530
-2.0792 335.650425
-2.0745 364.226171
-2.0699 367.462055
-2.0652 365.585926
-2.0606 328.395336
-2.0559 358.833984
-2.0513 341.253436
-2.0466 335.866391
-2.0420 346.200464
-2.0373 353.492968
-2.0326 363.544378
-2.0280 323.294507
-2.0233 336.339082
-2.0187 333.883338
-2.0140 396.990239
-2.0094 363.820129
-2.0047 346.172965
-2.0001 357.096781
-1.9954 358.647844
-1.9907 378.874492
-1.9861 356.743883
-1.9814 342.291871
-1.9768 365.023400
-1.9721 326.384402
-1.9675 339.150807
-1.9628 355.896508
-1.9582 373.772226
-1.9535 327.807961
-1.9488 337.194036
-1.9442 350.035724
-1.9395 316.766219
-1.9349 333.527090
-1.9302 355.485167
-1.9256 340.504784
-1.9209 369.806006
-1.9163 353.817126
-1.9116 322.518367
-1.9069 354.676953
-1.9023 361.984774
-1.8976 337.956067
-1.8930 403.896866
-1.8883 301.666530
-1.8837 385.796745
-1.8790 335.494116
-1.8744 332.969520
-1.8697 335.373693
-1.8650 350.918608
-1.8604 325.428381
-1.8557 334.049286
-1.8511 325.788724
-1.8464 331.576919
-1.8418 314.381958
-1.8371 345.203304
-1.8325 360.390765
-1.8278 334.435398
-1.8232 319.902753
-1.8185 325.540827
-1.8138 344.854280
-1.8092 340.689710
-1.8045 336.044365
-1.7999 330.012079
-1.7952 352.152452
-1.7906 324.546147
-1.7859 344.299637
-1.7813 320.140412
-1.7766 341.915607
-1.7719 324.754962
-1.7673 342.374035
-1.7626 329.919358
-1.7580 327.144326
-1.7533 349.548797
-1.7487 308.933140
-1.7440 330.791131
-1.7394 338.649201
-1.7347 319.826825
-1.7300 311.132079
-1.7254 325.032262
-1.7207 348.205243
-1.7161 326.431163
-1.7114 325.873765
-1.7068 331.728800
-1.7021 319.736197
-1.6975 338.749961
-1.6928 297.809452
-1.6881 286.760511
-1.6835 320.380216
-1.6788 306.428164
-1.6742 312.595613
-1.6695 328.832996
-1.6649 335.031671
-1.6602 317.991473
-1.6556 271.155523
-1.6509 314.896024
-1.6463 310.917268
-1.6416 288.129483
-1.6369 341.737077
-1.6323 322.616693
-1.6276 294.033516
-1.6230 328.435604
-1.6183 305.641361
-1.6137 292.880060
-1.6090 280.660475
-1.6044 326.471948
-1.5997 308.975712
-1.5950 263.844229
-1.5904 287.204446
-1.5857 322.335359
-1.5811 290.970167
-1.5764 333.253751
-1.5718 289.651073
-1.5671 286.279505
-1.5625 299.861855
-1.5578 301.821276
-1.5531 306.684242
-1.5485 300.566090
-1.5438 286.666283
-1.5392 307.367511
-1.5345 299.894501
-1.5299 308.455066
-1.5252 289.213507
-1.5206 250.767770
-1.5159 272.006936
-1.5112 268.181670
-1.5066 292.808958
-1.5019 285.070418
-1.4973 263.355781
-1.4926 263.247017
-1.4880 254.852600
-1.4833 275.916978
-1.4787 264.679069
-1.4740 277.691910
-1.4693 296.779887
-1.4647 267.701834
-1.4600 270.203230
-1.4554 276.381632
-1.4507 270.186842
-1.4461 246.607287
-1.4414 274.541675
-1.4368 277.616087
-1.4321 282.888580
-1.4275 262.945577
-1.4228 276.795643
-1.4181 247.393606
-1.4135 248.481131
-1.4088 260.602452
-1.4042 282.447691
-1.3995 263.283986
-1.3949 241.047562
-1.3902 282.388005
-1.3856 242.154994
-1.3809 229.577437
-1.3762 270.859193
-1.3716 244.217707
-1.3669 233.254621
-1.3623 239.530683
-1.3576 219.060691
-1.3530 202.327098
-1.3483 231.764867
-1.3437 218.151939
-1.3390 241.004942
-1.3343 242.030044
-1.3297 241.584399
-1.3250 218.883528
-1.3204 195.268624
-1.3157 235.954375
-1.3111 235.757985
-1.3064 214.416393
-1.3018 208.542069
-1.2971 203.573866
-1.2924 191.861719
-1.2878 224.915821
-1.2831 205.454219
-1.2785 189.940764
-1.2738 207.735691
-1.2692 207.846764
-1.2645 198.356932
-1.2599 203.750900
-1.2552 174.054726
-1.2506 193.474782
-1.2459 194.001336
-1.2412 185.592030
-1.2366 177.187470
-1.2319 205.608193
-1.2273 185.761891
-1.2226 187.239917
-1.2180 216.432927
-1.2133 199.606213
-1.2087 175.678781
-1.2040 169.433124
-1.1993 159.379994
-1.1947 163.297860
-1.1900 155.345519
-1.1854 165.555346
-1.1807 174.597375
-1.1761 166.599331
-1.1714 176.377512
-1.1668 159.435656
-1.1621 162.057233
-1.1574 140.536455
-1.1528 180.354108
-1.1481 147.389758
-1.1435 167.232241
-1.1388 149.740921
-1.1342 153.433290
-1.1295 174.557113
-1.1249 157.219750
-1.1202 162.203751
-1.1155 157.284784
-1.1109 162.321231
-1.1062 151.482911
-1.1016 146.792811
-1.0969 152.243534
-1.0923 152.016916
-1.0876 135.210402
-1.0830 127.296952
-1.0783 135.758097
-1.0736 132.385357
-1.0690 152.148123
-1.0643 132.221259
-1.0597 134.154335
-1.0550 146.353290
-1.0504 149.040961
-1.0457 125.143267
-1.0411 137.496357
-1.0364 166.985972
-1.0318 122.759487
-1.0271 156.765920
-1.0224 118.279848
-1.0178 128.224411
-1.0131 133.024584
-1.0085 126.165308
-1.0038 146.894953
-0.9992 135.399373
-0.9945 109.192076
-0.9899 118.868792
-0.9852 132.294214
-0.9805 125.102765
-0.9759 122.229828
-0.9712 131.806213
-0.9666 122.343268
-0.9619 152.016734
-0.9573 127.518295
-0.9526 132.645686
-0.9480 116.141126
-0.9433 112.919965
-0.9386 109.244709
-0.9340 133.544114
-0.9293 91.397370
-0.9247 99.730006
-0.9200 100.982927
-0.9154 105.803368
-0.9107 113.777580
-0.9061 112.995511
-0.9014 110.684772
-0.8967 102.459678
-0.8921 106.825303
-0.8874 95.623031
-0.8828 87.795968
-0.8781 85.128774
-0.8735 113.678302
-0.8688 96.743505
-0.8642 98.022085
-0.8595 99.665908
-0.8549 75.907592
-0.8502 83.558560
-0.8455 91.686897
-0.8409 90.061421
-0.8362 95.929087
-0.8316 79.480307
-0.8269 90.888934
-0.8223 98.920420
-0.8176 107.785611
-0.8130 74.837678
-0.8083 93.734093
-0.8036 93.552025
-0.7990 82.878298
-0.7943 81.682586
-0.7897 88.618848
-0.7850 80.916385
-0.7804 83.787198
-0.7757 97.794151
-0.7711 83.748324
-0.7664 86.789537
-0.7617 77.585383
-0.7571 85.423987
-0.7524 64.834884
-0.7478 66.576381
-0.7431 70.459197
-0.7385 62.795035
-0.7338 84.781854
-0.7292 90.482346
-0.7245 64.925404
-0.7198 80.481196
-0.7152 70.724634
-0.7105 69.687050
-0.7059 78.379602
-0.7012 77.957031
-0.6966 88.555956
-0.6919 67.809395
-0.6873 64.676389
-0.6826 78.606642
-0.6779 67.547716
-0.6733 69.598133
-0.6686 75.507630
-0.6640 66.610426
-0.6593 73.720547
-0.6547 60.701267
-0.6500 87.501300
-0.6454 89.674434
-0.6407 71.612280
-0.6361 56.774323
-0.6314 62.396987
-0.6267 59.476127
-0.6221 63.556676
-0.6174 64.664185
-0.6128 70.447634
-0.6081 81.829582
-0.6035 62.712506
-0.5988 73.219276
-0.5942 61.019829
-0.5895 73.387151
-0.5848 58.603297
-0.5802 70.495581
-0.5755 54.464604
-0.5709 62.561438
-0.5662 58.387399
-0.5616 63.619657
-0.5569 51.483501
-0.5523 52.470802
-0.5476 68.521126
-0.5429 53.482109
-0.5383 50.635736
-0.5336 70.314347
-0.5290 69.778529
-0.5243 43.587689
-0.5197 53.387917
-0.5150 49.547960
-0.5104 75.391840
-0.5057 61.398264
-0.5010 57.658436
-0.4964 61.621736
-0.4917 54.566618
-0.4871 65.626568
-0.4824 69.313464
-0.4778 59.366851
-0.4731 45.608880
-0.4685 51.567069
-0.4638 64.348289
-0.4592 51.683892
-0.4545 55.493733
-0.4498 63.402989
-0.4452 67.613071
-0.4405 57.568396
-0.4359 58.157868
-0.4312 52.482528
-0.4266 42.752495
-0.4219 51.444023
-0.4173 57.415875
-0.4126 55.449464
-0.4079 62.422480
-0.4033 49.448621
-0.3986 46.390815
-0.3940 49.643213
-0.3893 60.166295
-0.3847 42.692433
-0.3800 53.385762
-0.3754 44.375925
-0.3707 47.491706
-0.3660 58.295185
-0.3614 47.448035
-0.3567 46.395661
-0.3521 35.398593
-0.3474 42.400935
-0.3428 48.665488
-0.3381 65.246712
-0.3335 36.623006
-0.3288 62.252109
-0.3241 52.403415
-0.3195 50.636784
-0.3148 44.329784
-0.3102 48.350885
-0.3055 49.614106
-0.3009 51.404495
-0.2962 45.221265
-0.2916 45.476046
-0.2869 44.445542
-0.2822 47.469715
-0.2776 40.315726
-0.2729 56.302026
-0.2683 47.569275
-0.2636 39.323110
-0.2590 41.444064
-0.2543 46.181362
-0.2497 33.295649
-0.2450 31.514374
-0.2404 46.154196
-0.2357 27.396146
-0.2310 38.184624
-0.2264 29.260457
-0.2217 31.368485
-0.2171 40.324899
-0.2124 38.197488
-0.2078 29.431043
-0.2031 45.266645
-0.1985 25.219523
-0.1938 28.378491
-0.1891 37.270094
-0.1845 33.155244
-0.1798 25.291491
-0.1752 32.521877
-0.1705 40.159371
-0.1659 30.350250
-0.1612 34.117492
-0.1566 23.331268
-0.1519 36.228285
-0.1472 37.280303
-0.1426 20.352989
-0.1379 28.273336
-0.1333 35.281707
-0.1286 28.063122
-0.1240 17.339903
-0.1193 29.070089
-0.1147 22.330621
-0.1100 27.290537
-0.1053 29.228779
-0.1007 29.256135
-0.0960 25.297164
-0.0914 25.242174
-0.0867 31.208177
-0.0821 31.176545
-0.0774 21.336230
-0.0728 39.323625
-0.0681 42.216160
-0.0635 41.371861
-0.0588 46.697318
-0.0541 54.752194
-0.0495 74.519398
-0.0448 73.506548
-0.0402 81.187447
-0.0355 127.198906
-0.0309 173.766096
-0.0262 209.998241
-0.0216 273.519443
-0.0169 388.929497
-0.0122 497.759447
-0.0076 654.496744
-0.0029 774.237689
0.0017 747.410290
0.0064 688.423530
0.0110 612.346564
0.0157 441.780313
0.0203 238.874353
0.0250 125.955578
0.0297 70.112370
0.0343 27.136849
0.0390 12.233174
0.0436 9.025026
0.0483 6.064767
0.0529 6.061773
0.0576 5.023316
0.0622 1.977967
0.0669 3.046313
0.0716 3.036814
0.0762 3.035989
0.0809 3.005500
0.0855 6.010272
0.0902 4.069359
0.0948 3.028795
0.0995 3.029207
0.1041 1.008812
0.1088 3.010936
0.1135 0.045799
0.1181 1.990839
0.1228 3.080432
0.1274 3.972615
0.1321 2.007252
0.1367 1.018173
0.1414 3.995314
0.1460 6.087417
0.1507 4.045206
0.1553 2.022714
0.1600 1.998612
0.1647 0.000000
0.1693 0.040671
0.1740 1.996834
0.1786 3.015918
0.1833 1.013057
0.1879 1.983082
0.1926 1.059174
0.1972 1.997707
0.2019 2.975055
0.2066 0.041875
0.2112 0.000000
0.2159 0.013605
0.2205 0.995208
0.2252 0.000000
0.2298 0.043903
0.2345 3.970409
0.2391 1.022882
0.2438 2.046265
0.2485 3.014171
0.2531 0.999306
0.2578 0.030298
0.2624 0.978515
0.2671 0.000000
0.2717 0.025874
0.2764 1.991751
0.2810 0.030298
0.2857 1.966389
0.2904 0.077813
0.2950 4.004248
0.2997 1.991751
0.3043 0.000000
0.3090 0.992438
0.3136 1.004249
0.3183 1.008812
0.3229 0.051236
0.3276 1.008812
0.3322 0.978515
0.3369 0.000000
0.3416 0.000000
0.3462 0.015501
0.3509 1.019186
0.3555 4.011549
0.3602 4.078875
0.3648 1.985431
0.3695 1.022417
0.3741 1.990416
0.3788 0.000000
0.3835 0.000000
0.3881 0.987875
0.3928 0.020938
0.3974 0.000000
0.4021 0.031001
0.4067 2.016921
0.4114 0.988888
0.4160 1.023447
0.4207 2.980492
0.4254 0.020938
0.4300 0.000000
0.4347 0.015501
0.4393 0.993312
0.4440 0.000000
0.4486 0.992438
0.4533 0.041382
0.4579 3.001430
0.4626 0.000000
0.4673 1.022417
0.4719 1.021082
0.4766 1.991751
0.4812 0.000000
0.4859 0.000000
0.4905 2.007060
0.4952 2.028189
0.4998 0.000000
0.5045 1.008812
0.5092 0.000000
0.5138 0.010373
0.5185 1.008812
0.5231 1.007946
0.5278 0.999306
0.5324 0.000000
0.5371 0.000000
0.5417 0.000000
0.5464 0.000000
0.5510 0.010373
0.5557 2.983695
0.5604 1.041181
0.5650 0.000000
0.5697 0.000000
0.5743 0.000000
0.5790 2.041922
0.5836 3.001267
0.5883 1.029566
0.5929 1.997745
0.5976 0.015501
0.6023 1.008812
0.6069 0.993312
0.6116 0.987875
0.6162 0.020938
0.6209 0.000000
0.6255 0.000000
0.6302 0.000000
0.6348 1.008812
0.6395 1.019186
0.6442 1.008812
0.6488 0.998439
0.6535 0.000000
0.6581 0.000000
0.6628 0.030298
0.6674 0.978515
0.6721 0.000000
0.6767 0.009507
0.6814 0.999306
0.6861 1.008812
0.6907 1.008812
0.6954 0.000000
0.7000 0.000000
0.7047 0.000000
0.7093 0.000000
0.7140 0.050321
0.7186 4.993742
0.7233 1.975749
0.7280 0.041875
0.7326 0.000000
0.7373 0.010373
0.7419 1.986314
0.7466 0.020938
0.7512 0.992438
0.7559 0.016374
0.7605 0.010373
0.7652 1.012044
0.7698 0.995208
0.7745 0.015501
0.7792 2.002124
0.7838 0.000000
0.7885 0.013605
0.7931 0.995208
0.7978 0.010373
0.8024 0.998439
0.8071 0.000000
0.8117 1.008812
0.8164 0.015501
0.8211 1.006916
0.8257 0.995208
0.8304 1.006043
0.8350 1.037456
0.8397 1.991751
0.8443 0.000000
0.8490 0.000000
0.8536 1.006043
0.8583 1.011582
0.8630 0.000000
0.8676 0.992438
0.8723 0.016374
0.8769 0.000000
0.8816 0.009507
0.8862 1.009679
0.8909 0.998439
0.8955 0.000000
0.9002 0.000000
0.9049 0.987875
0.9095 0.020938
0.9142 0.000000
0.9188 1.008812
0.9235 0.000000
0.9281 1.008812
0.9328 0.000000
0.9374 0.000000
0.9421 0.030298
0.9467 0.978515
0.9514 0.009507
0.9561 0.999306
0.9607 0.000000
0.9654 0.000000
0.9700 0.000000
0.9747 0.000000
0.9793 0.000000
0.9840 0.000000
0.9886 0.000000
0.9933 1.980313
0.9980 0.037312
1.0026 0.010373
1.0073 0.998439
1.0119 0.010373
1.0166 0.998439
1.0212 0.987875
1.0259 0.020938
1.0305 0.000000
1.0352 0.000000
1.0399 0.000000
1.0445 0.030298
1.0492 0.978515
1.0538 0.000000
1.0585 0.000000
1.0631 0.013605
1.0678 0.995208
1.0724 0.000000
1.0771 0.000000
1.0818 1.990686
1.0864 1.051252
1.0911 0.993312
1.0957 0.000000
1.1004 0.000000
1.1050 0.030298
1.1097 1.966389
1.1143 0.020938
1.1190 0.000000
1.1237 0.015501
1.1283 2.002124
1.1330 0.987875
1.1376 0.020938
1.1423 0.009507
1.1469 0.999306
1.1516 0.000000
1.1562 0.000000
1.1609 0.000000
1.1655 0.000000
1.1702 0.000000
1.1749 0.000000
1.1795 0.000000
1.1842 0.000000
1.1888 0.000000
1.1935 0.000000
1.1981 0.000000
1.2028 0.000000
1.2074 0.000000
1.2121 0.000000
1.2168 0.013605
1.2214 0.995208
1.2261 0.000000
1.2307 0.000000
1.2354 0.013605
1.2400 0.995208
1.2447 0.010373
1.2493 0.998439
1.2540 0.000000
1.2587 0.009507
1.2633 0.999306
1.2680 0.015501
1.2726 0.993312
1.2773 0.000000
1.2819 0.000000
1.2866 0.000000
1.2912 0.000000
1.2959 0.000000
1.3006 0.000000
1.3052 0.000000
1.3099 0.000000
1.3145 0.010373
1.3192 0.998439
1.3238 1.022736
1.3285 0.994889
1.3331 0.010373
1.3378 1.008812
1.3424 2.016751
1.3471 2.008125
1.3518 0.000000
1.3564 0.030298
1.3611 0.978515
1.3657 0.000000
1.3704 0.000000
1.3750 1.008812
1.3797 0.000000
1.3843 0.000000
1.3890 0.000000
1.3937 0.000000
1.3983 0.000000
1.4030 0.015501
1.4076 0.993312
1.4123 0.000000
1.4169 0.045799
1.4216 2.964264
1.4262 1.004249
1.4309 0.020938
1.4356 0.000000
1.4402 0.000000
1.4449 0.000000
1.4495 0.009507
1.4542 1.008812
1.4588 0.999306
1.4635 0.013605
1.4681 0.995208
1.4728 0.000000
1.4775 0.030298
1.4821 0.978515
1.4868 0.000000
1.4914 0.000000
1.4961 0.000000
1.5007 0.000000
1.5054 0.000000
1.5100 0.000000
1.5147 0.000000
1.5194 0.000000
1.5240 0.000000
1.5287 0.000000
1.5333 0.000000
1.5380 0.000000
1.5426 0.000000
1.5473 0.015501
1.5519 0.993312
1.5566 0.000000
1.5612 0.000000
1.5659 0.000000
1.5706 0.000000
1.5752 0.000000
1.5799 0.000000
1.5845 0.000000
1.5892 1.008812
1.5938 0.000000
1.5985 0.000000
1.6031 0.013605
1.6078 0.995208
1.6125 0.000000
1.6171 0.987875
1.6218 0.020938
1.6264 0.000000
1.6311 0.000000
1.6357 0.000000
1.6404 2.001251
1.6450 0.016374
1.6497 0.000000
1.6544 0.000000
1.6590 1.975749
1.6637 0.041875
1.6683 0.000000
1.6730 0.000000
1.6776 0.000000
1.6823 1.002811
1.6869 1.014813
1.6916 0.000000
1.6963 1.008812
1.7009 0.000000
1.7056 0.000000
1.7102 0.000000
1.7149 0.000000
1.7195 0.987875
1.7242 0.020938
1.7288 0.000000
1.7335 0.000000
1.7381 0.000000
1.7428 0.000000
1.7475 0.000000
1.7521 0.000000
1.7568 0.009507
1.7614 0.999306
1.7661 0.000000
1.7707 0.000000
1.7754 0.000000
1.7800 0.992438
1.7847 0.016374
1.7894 0.009507
1.7940 0.999306
1.7987 0.000000
1.8033 0.000000
1.8080 0.000000
1.8126 0.015501
1.8173 1.003685
1.8219 0.998439
1.8266 0.000000
1.8313 0.000000
1.8359 0.000000
1.8406 0.000000
1.8452 0.000000
1.8499 0.000000
1.8545 0.000000
1.8592 0.009507
1.8638 2.984182
1.8685 0.032748
1.8732 0.000000
1.8778 0.000000
1.8825 0.000000
1.8871 0.000000
1.8918 0.000000
1.8964 0.000000
1.9011 0.000000
1.9057 0.000000
1.9104 0.000000
1.9151 0.000000
1.9197 0.000000
1.9244 0.000000
1.9290 0.000000
1.9337 0.997381
1.9383 1.020244
1.9430 0.000000
1.9476 0.000000
1.9523 0.000000
1.9569 0.000000
1.9616 0.000000
1.9663 0.000000
1.9709 0.000000
1.9756 0.000000
1.9802 0.000000
1.9849 0.000000
1.9895 0.992438
1.9942 0.025881
1.9988 1.008812
2.0035 0.999306
2.0082 0.000000
2.0128 0.000000
2.0175 0.000000
2.0221 0.000000
2.0268 0.009507
2.0314 0.999306
2.0361 0.992438
2.0407 0.016374
2.0454 0.000000
2.0501 0.000000
2.0547 0.000000
2.0594 0.000000
2.0640 0.000000
2.0687 0.000000
2.0733 0.000000
2.0780 0.000000
2.0826 0.992438
2.0873 0.016374
2.0920 0.000000
2.0966 0.000000
2.1013 0.000000
2.1059 0.000000
2.1106 0.000000
2.1152 0.000000
2.1199 0.000000
2.1245 0.000000
2.1292 0.000000
2.1338 0.000000
2.1385 0.000000
2.1432 0.000000
2.1478 0.015501
2.1525 0.993312
2.1571 0.009507
2.1618 0.999306
2.1664 0.000000
2.1711 0.000000
2.1757 0.000000
2.1804 0.000000
2.1851 0.000000
2.1897 0.013605
2.1944 0.995208
2.1990 0.000000
2.2037 0.000000
2.2083 0.000000
2.2130 0.000000
2.2176 0.000000
2.2223 0.000000
2.2270 0.000000
2.2316 0.000000
2.2363 0.000000
2.2409 0.000000
2.2456 0.000000
2.2502 0.000000
2.2549 0.000000
2.2595 0.000000
2.2642 0.000000
2.2689 0.025874
2.2735 1.991751
2.2782 0.000000
2.2828 0.000000
2.2875 0.000000
2.2921 0.000000
2.2968 0.000000
2.3014 0.000000
2.3061 0.000000
2.3108 0.000000
2.3154 0.000000
2.3201 0.000000
2.3247 0.000000
2.3294 0.000000
2.3340 0.000000
2.3387 0.000000
2.3433 0.000000
2.3480 0.992438
2.3526 0.016374
2.3573 0.000000
2.3620 0.000000
2.3666 0.000000
2.3713 0.000000
2.3759 0.000000
2.3806 0.000000
2.3852 0.000000
2.3899 0.040671
2.3945 1.976954
2.3992 0.000000
2.4039 0.000000
2.4085 0.000000
2.4132 0.000000
2.4178 0.000000
2.4225 0.000000
2.4271 0.000000
2.4318 0.000000
2.4364 0.000000
2.4411 0.000000
2.4458 0.992438
2.4504 1.008812
2.4551 0.016374
2.4597 0.000000
2.4644 0.000000
2.4690 0.000000
2.4737 0.000000
2.4783 0.000000
2.4830 0.992438
2.4877 0.016374
2.4923 0.000000
2.4970 0.000000
2.5016 0.000000
2.5063 0.000000
2.5109 1.008812
2.5156 0.000000
2.5202 0.000000
2.5249 0.000000
2.5295 0.010373
2.5342 0.998439
2.5389 0.000000
2.5435 0.010373
2.5482 0.998439
2.5528 0.000000
2.5575 0.000000
2.5621 0.000000
2.5668 0.000000
2.5714 0.000000
2.5761 0.000000
2.5808 0.000000
2.5854 0.000000
2.5901 0.000000
2.5947 0.000000
2.5994 0.000000
2.6040 0.000000
2.6087 0.000000
2.6133 0.000000
2.6180 0.000000
2.6227 0.000000
2.6273 0.000000
2.6320 0.000000
2.6366 0.000000
2.6413 0.000000
2.6459 0.000000
2.6506 0.000000
2.6552 0.000000
2.6599 0.000000
2.6646 0.000000
2.6692 0.009507
2.6739 0.999306
2.6785 0.000000
2.6832 0.000000
2.6878 0.000000
2.6925 0.000000
2.6971 0.000000
2.7018 0.000000
2.7065 0.000000
2.7111 0.000000
2.7158 0.000000
2.7204 0.000000
2.7251 0.000000
2.7297 0.000000
2.7344 0.992438
2.7390 0.016374
2.7437 0.000000
2.7483 0.000000
2.7530 0.000000
2.7577 0.000000
2.7623 0.992438
2.7670 0.016374
2.7716 0.000000
2.7763 0.000000
2.7809 0.000000
2.7856 0.000000
2.7902 0.000000
2.7949 0.000000
2.7996 0.000000
2.8042 0.000000
2.8089 0.000000
2.8135 0.000000
2.8182 0.000000
2.8228 0.000000
2.8275 0.000000
2.8321 0.000000
2.8368 0.000000
2.8415 0.000000
2.8461 0.000000
2.8508 0.000000
2.8554 0.000000
2.8601 0.000000
2.8647 0.000000
2.8694 0.000000
2.8740 0.000000
2.8787 0.000000
2.8834 0.000000
2.8880 0.000000
2.8927 0.000000
2.8973 0.000000
2.9020 0.000000
2.9066 0.000000
2.9113 0.000000
2.9159 0.000000
2.9206 0.000000
2.9252 0.000000
2.9299 0.000000
2.9346 0.000000
2.9392 0.000000
2.9439 0.000000
2.9485 0.000000
2.9532 0.000000
2.9578 0.000000
2.9625 0.000000
2.9671 0.000000
2.9718 0.000000
2.9765 0.000000
2.9811 0.000000
2.9858 0.000000
2.9904 0.000000
2.9951 0.000000
2.9997 0.000000
3.0044 0.000000
3.0090 0.000000
3.0137 0.000000
3.0184 0.000000
3.0230 0.000000
3.0277 0.000000
3.0323 0.000000
3.0370 0.000000
3.0416 0.000000
3.0463 0.000000
3.0509 0.000000
3.0556 0.000000
3.0603 0.000000
3.0649 0.000000
3.0696 0.000000
3.0742 0.000000
3.0789 0.000000
3.0835 0.000000
3.0882 0.000000
3.0928 0.000000
3.0975 0.000000
3.1022 0.000000
3.1068 0.000000
3.1115 0.000000
3.1161 0.000000
3.1208 0.000000
3.1254 0.000000
3.1301 0.000000
