# Supplementary material for: Spin waves and orbital contribution to ferromagnetism in a topological metal
Source: Nat Commun. 2024 Oct 16;15:8905. doi: 10.1038/s41467-024-53152-1 (PMC11484860; doi:10.1038/s41467-024-53152-1)
Supplement: Supplementary file 3 — Source Data [file 41467_2024_53152_MOESM3_ESM.zip › experiment_data/RIXS_spectra_ESRF/rixs_cl_HHL_6.txt]

 Eloss   intensity
-7.9235 22.017470
-7.9188 17.975917
-7.9142 15.028764
-7.9095 8.031580
-7.9049 16.126181
-7.9002 23.010602
-7.8956 20.895566
-7.8909 15.026696
-7.8863 16.115709
-7.8816 23.950652
-7.8769 14.264589
-7.8723 24.888080
-7.8676 16.141075
-7.8630 21.088180
-7.8583 24.764062
-7.8537 12.171145
-7.8490 19.035737
-7.8444 17.177232
-7.8397 24.948280
-7.8350 22.991025
-7.8304 24.016166
-7.8257 23.905001
-7.8211 14.113481
-7.8164 12.902249
-7.8118 15.040780
-7.8071 14.029453
-7.8025 17.190764
-7.7978 31.894061
-7.7931 22.116183
-7.7885 24.036501
-7.7838 23.067629
-7.7792 25.963541
-7.7745 23.032769
-7.7699 17.088619
-7.7652 19.051197
-7.7606 23.997781
-7.7559 22.000181
-7.7512 20.038734
-7.7466 25.007826
-7.7419 22.045677
-7.7373 19.018012
-7.7326 14.078123
-7.7280 24.926023
-7.7233 19.132476
-7.7187 16.022061
-7.7140 18.023847
-7.7094 19.025676
-7.7047 20.168247
-7.7000 21.912961
-7.6954 21.939289
-7.6907 14.048835
-7.6861 16.000202
-7.6814 19.018662
-7.6768 11.093690
-7.6721 15.962801
-7.6675 17.026865
-7.6628 18.105499
-7.6581 27.127476
-7.6535 25.878205
-7.6488 26.034364
-7.6442 20.129485
-7.6395 29.072194
-7.6349 18.129702
-7.6302 32.770452
-7.6256 19.156584
-7.6209 33.103993
-7.6162 36.919229
-7.6116 22.217309
-7.6069 32.796535
-7.6023 19.028312
-7.5976 21.167060
-7.5930 26.080052
-7.5883 22.948059
-7.5837 20.107360
-7.5790 27.890545
-7.5743 18.300855
-7.5697 34.863174
-7.5650 24.084927
-7.5604 23.955242
-7.5557 26.071492
-7.5511 23.119145
-7.5464 22.152674
-7.5418 32.754581
-7.5371 18.026008
-7.5325 14.211745
-7.5278 23.940872
-7.5231 18.089044
-7.5185 26.959687
-7.5138 20.105774
-7.5092 26.923496
-7.5045 22.135341
-7.4999 25.917352
-7.4952 19.094312
-7.4906 24.136275
-7.4859 31.941521
-7.4812 17.017979
-7.4766 21.017191
-7.4719 17.223034
-7.4673 32.989694
-7.4626 25.985526
-7.4580 26.021305
-7.4533 19.949751
-7.4487 15.945324
-7.4440 13.340120
-7.4393 28.823421
-7.4347 22.092001
-7.4300 23.224062
-7.4254 30.882251
-7.4207 25.066199
-7.4161 25.942323
-7.4114 28.058799
-7.4068 19.174435
-7.4021 33.896366
-7.3974 25.072201
-7.3928 25.033492
-7.3881 28.971931
-7.3835 22.159740
-7.3788 29.955018
-7.3742 20.037230
-7.3695 28.179919
-7.3649 26.862822
-7.3602 25.061621
-7.3555 23.953361
-7.3509 18.142392
-7.3462 26.149556
-7.3416 25.927071
-7.3369 19.130897
-7.3323 28.887982
-7.3276 22.937378
-7.3230 20.157530
-7.3183 19.127174
-7.3137 23.935738
-7.3090 24.063445
-7.3043 25.062099
-7.2997 28.871768
-7.2950 22.146012
-7.2904 20.985842
-7.2857 21.172311
-7.2811 24.020648
-7.2764 33.926468
-7.2718 29.272716
-7.2671 34.841926
-7.2624 23.022438
-7.2578 19.127440
-7.2531 22.986341
-7.2485 22.095208
-7.2438 26.884082
-7.2392 17.118124
-7.2345 19.980847
-7.2299 21.151250
-7.2252 26.949717
-7.2205 24.932948
-7.2159 11.302744
-7.2112 39.035774
-7.2066 34.979628
-7.2019 31.094041
-7.1973 30.866041
-7.1926 18.056294
-7.1880 27.995148
-7.1833 19.188216
-7.1786 26.906549
-7.1740 20.039108
-7.1693 23.129011
-7.1647 37.213293
-7.1600 27.937414
-7.1554 26.917069
-7.1507 20.122324
-7.1461 35.961274
-7.1414 25.035580
-7.1368 26.036972
-7.1321 25.111530
-7.1274 24.079994
-7.1228 27.876938
-7.1181 19.310287
-7.1135 33.872272
-7.1088 22.014303
-7.1042 25.053447
-7.0995 22.832158
-7.0949 16.408845
-7.0902 36.811144
-7.0855 25.146877
-7.0809 33.769673
-7.0762 28.195428
-7.0716 32.985315
-7.0669 26.220133
-7.0623 38.052849
-7.0576 32.058327
-7.0530 34.895944
-7.0483 20.158965
-7.0436 28.087927
-7.0390 31.894662
-7.0343 25.129362
-7.0297 35.034919
-7.0250 28.908122
-7.0204 27.105123
-7.0157 27.109355
-7.0111 37.037844
-7.0064 30.031830
-7.0017 28.033163
-6.9971 23.233252
-6.9924 38.923604
-6.9878 27.999837
-6.9831 23.948654
-6.9785 30.022423
-6.9738 18.288664
-6.9692 32.080773
-6.9645 35.989717
-6.9598 28.921970
-6.9552 31.074953
-6.9505 33.121092
-6.9459 35.975170
-6.9412 30.966689
-6.9366 21.170143
-6.9319 34.932392
-6.9273 37.093233
-6.9226 27.919854
-6.9180 28.039907
-6.9133 21.111718
-6.9086 29.060332
-6.9040 29.109498
-6.8993 27.051483
-6.8947 30.939267
-6.8900 24.241413
-6.8854 39.847018
-6.8807 28.072454
-6.8761 30.923007
-6.8714 22.372151
-6.8667 34.887684
-6.8621 31.996994
-6.8574 28.107338
-6.8528 33.757751
-6.8481 13.208083
-6.8435 33.114557
-6.8388 36.070741
-6.8342 26.934598
-6.8295 26.048534
-6.8248 20.245723
-6.8202 29.909705
-6.8155 26.020907
-6.8109 38.061203
-6.8062 31.227855
-6.8016 43.751580
-6.7969 32.080767
-6.7923 18.058254
-6.7876 24.165346
-6.7829 33.192983
-6.7783 47.844537
-6.7736 36.176796
-6.7690 34.006791
-6.7643 30.974244
-6.7597 29.002257
-6.7550 32.052018
-6.7504 32.093652
-6.7457 38.001209
-6.7411 28.156556
-6.7364 28.027307
-6.7317 32.933973
-6.7271 25.126802
-6.7224 30.981703
-6.7178 34.044238
-6.7131 28.987788
-6.7085 39.088538
-6.7038 46.155552
-6.6992 33.168932
-6.6945 40.862005
-6.6898 33.064902
-6.6852 29.249666
-6.6805 38.703277
-6.6759 18.087571
-6.6712 26.097707
-6.6666 29.196106
-6.6619 34.916352
-6.6573 28.011401
-6.6526 30.225297
-6.6479 36.922732
-6.6433 32.103773
-6.6386 40.002613
-6.6340 34.168702
-6.6293 34.887837
-6.6247 21.174346
-6.6200 29.015628
-6.6154 37.171720
-6.6107 40.912363
-6.6060 35.180769
-6.6014 36.012320
-6.5967 34.048883
-6.5921 34.022892
-6.5874 33.103553
-6.5828 38.064708
-6.5781 38.043168
-6.5735 39.016094
-6.5688 39.041415
-6.5641 39.057733
-6.5595 36.128424
-6.5548 43.945532
-6.5502 36.046105
-6.5455 32.009155
-6.5409 33.971975
-6.5362 33.007055
-6.5316 21.246778
-6.5269 37.046582
-6.5223 47.906919
-6.5176 36.182601
-6.5129 41.057311
-6.5083 34.158620
-6.5036 42.024410
-6.4990 42.987308
-6.4943 37.955477
-6.4897 24.038985
-6.4850 28.236687
-6.4804 38.939745
-6.4757 30.169119
-6.4710 43.944940
-6.4664 30.111228
-6.4617 51.004473
-6.4571 33.058808
-6.4524 35.189987
-6.4478 37.000198
-6.4431 40.050866
-6.4385 41.860921
-6.4338 29.266062
-6.4291 44.926341
-6.4245 32.089098
-6.4198 35.066032
-6.4152 39.141850
-6.4105 34.030114
-6.4059 37.072445
-6.4012 36.130743
-6.3966 44.719675
-6.3919 33.347070
-6.3872 45.901086
-6.3826 40.390377
-6.3779 56.854359
-6.3733 40.998694
-6.3686 29.244056
-6.3640 39.819697
-6.3593 38.292596
-6.3547 51.030462
-6.3500 48.016824
-6.3453 45.080943
-6.3407 39.980802
-6.3360 36.005812
-6.3314 41.176171
-6.3267 53.957546
-6.3221 44.045267
-6.3174 43.142241
-6.3128 38.163154
-6.3081 41.107594
-6.3035 41.961969
-6.2988 43.789333
-6.2941 30.469087
-6.2895 40.915744
-6.2848 42.009834
-6.2802 44.263354
-6.2755 57.890088
-6.2709 40.914881
-6.2662 37.319444
-6.2616 45.112543
-6.2569 44.895677
-6.2522 34.002173
-6.2476 31.167543
-6.2429 35.054610
-6.2383 40.853269
-6.2336 46.057398
-6.2290 34.273698
-6.2243 46.086466
-6.2197 38.928217
-6.2150 38.088420
-6.2103 36.014347
-6.2057 40.046101
-6.2010 36.029092
-6.1964 41.281083
-6.1917 51.846984
-6.1871 39.133225
-6.1824 35.987974
-6.1778 35.004712
-6.1731 27.226843
-6.1684 47.061962
-6.1638 46.080389
-6.1591 46.970406
-6.1545 45.039678
-6.1498 48.182111
-6.1452 43.985156
-6.1405 35.927770
-6.1359 40.340068
-6.1312 39.963905
-6.1266 38.162833
-6.1219 50.947321
-6.1172 42.173778
-6.1126 55.929582
-6.1079 39.126646
-6.1033 48.102968
-6.0986 56.060692
-6.0940 47.046429
-6.0893 41.118319
-6.0847 45.017681
-6.0800 44.257030
-6.0753 49.724654
-6.0707 42.226887
-6.0660 47.127524
-6.0614 46.078178
-6.0567 52.189104
-6.0521 52.784788
-6.0474 31.184386
-6.0428 45.861874
-6.0381 43.449378
-6.0334 52.866395
-6.0288 56.304854
-6.0241 56.736523
-6.0195 30.056738
-6.0148 38.348916
-6.0102 55.748338
-6.0055 39.273828
-6.0009 55.053634
-5.9962 48.250922
-5.9915 54.723750
-5.9869 36.131143
-5.9822 44.186996
-5.9776 44.948742
-5.9729 38.150802
-5.9683 48.111365
-5.9636 49.997421
-5.9590 50.973883
-5.9543 36.030169
-5.9496 37.348019
-5.9450 44.964710
-5.9403 49.914191
-5.9357 42.246520
-5.9310 39.979979
-5.9264 44.883376
-5.9217 38.328521
-5.9171 47.969280
-5.9124 38.122676
-5.9078 52.893528
-5.9031 48.080695
-5.8984 37.285640
-5.8938 44.035849
-5.8891 47.131048
-5.8845 55.097392
-5.8798 46.213041
-5.8752 60.580673
-5.8705 41.281373
-5.8659 44.243530
-5.8612 51.884278
-5.8565 45.023933
-5.8519 43.265186
-5.8472 58.160389
-5.8426 67.818025
-5.8379 60.340314
-5.8333 59.998696
-5.8286 55.036796
-5.8240 48.028632
-5.8193 51.192498
-5.8146 54.859140
-5.8100 40.252807
-5.8053 59.894580
-5.8007 46.310280
-5.7960 61.154756
-5.7914 62.976829
-5.7867 51.030939
-5.7821 49.169351
-5.7774 66.981382
-5.7727 46.132528
-5.7681 63.898072
-5.7634 49.270136
-5.7588 56.018112
-5.7541 56.906143
-5.7495 43.105763
-5.7448 49.171345
-5.7402 62.255313
-5.7355 67.028676
-5.7309 57.094540
-5.7262 46.903779
-5.7215 53.209121
-5.7169 45.054825
-5.7122 52.068071
-5.7076 54.237323
-5.7029 65.932570
-5.6983 61.917848
-5.6936 50.418511
-5.6890 63.817668
-5.6843 48.128421
-5.6796 49.957557
-5.6750 50.440803
-5.6703 63.119536
-5.6657 62.889101
-5.6610 54.219983
-5.6564 60.925885
-5.6517 58.995471
-5.6471 62.348501
-5.6424 62.862814
-5.6377 56.080319
-5.6331 52.175601
-5.6284 60.002119
-5.6238 64.043153
-5.6191 57.042938
-5.6145 49.224343
-5.6098 55.018845
-5.6052 51.211483
-5.6005 60.120539
-5.5958 59.077408
-5.5912 64.984590
-5.5865 62.921053
-5.5819 53.255607
-5.5772 57.979650
-5.5726 48.147962
-5.5679 64.998045
-5.5633 55.302268
-5.5586 68.997618
-5.5539 63.016427
-5.5493 59.050630
-5.5446 61.187783
-5.5400 65.267610
-5.5353 67.027372
-5.5307 63.212396
-5.5260 73.014265
-5.5214 61.166751
-5.5167 54.791186
-5.5121 55.309541
-5.5074 70.990893
-5.5027 51.020554
-5.4981 49.258317
-5.4934 64.813711
-5.4888 53.387180
-5.4841 71.991031
-5.4795 67.288882
-5.4748 62.093539
-5.4702 68.711574
-5.4655 45.283286
-5.4608 62.233576
-5.4562 69.923888
-5.4515 66.985580
-5.4469 49.078841
-5.4422 50.579359
-5.4376 83.908241
-5.4329 66.078900
-5.4283 68.811891
-5.4236 59.265989
-5.4189 59.276313
-5.4143 72.996606
-5.4096 67.096732
-5.4050 62.324800
-5.4003 76.865114
-5.3957 68.040824
-5.3910 62.442395
-5.3864 75.628061
-5.3817 67.242335
-5.3770 66.093375
-5.3724 72.984579
-5.3677 62.366907
-5.3631 75.026466
-5.3584 85.041839
-5.3538 70.126398
-5.3491 72.060257
-5.3445 56.177170
-5.3398 64.080818
-5.3352 65.807844
-5.3305 52.080514
-5.3258 62.283408
-5.3212 70.285918
-5.3165 76.051331
-5.3119 72.029525
-5.3072 69.232615
-5.3026 75.762381
-5.2979 59.428387
-5.2933 59.189886
-5.2886 83.017957
-5.2839 59.745168
-5.2793 47.150959
-5.2746 66.340200
-5.2700 74.987118
-5.2653 75.153023
-5.2607 73.127155
-5.2560 83.060440
-5.2514 66.050839
-5.2467 73.299323
-5.2420 75.105465
-5.2374 65.399200
-5.2327 86.740679
-5.2281 59.193097
-5.2234 69.948636
-5.2188 67.007408
-5.2141 67.055309
-5.2095 64.251653
-5.2048 68.042230
-5.2001 64.097732
-5.1955 61.182916
-5.1908 66.316126
-5.1862 82.130495
-5.1815 86.013373
-5.1769 83.026995
-5.1722 74.330913
-5.1676 82.883629
-5.1629 63.249976
-5.1582 80.975099
-5.1536 75.241601
-5.1489 79.127902
-5.1443 82.003971
-5.1396 76.166466
-5.1350 85.989536
-5.1303 71.096730
-5.1257 71.411357
-5.1210 87.028105
-5.1164 83.128478
-5.1117 86.806406
-5.1070 79.308769
-5.1024 71.032531
-5.0977 68.960383
-5.0931 72.472537
-5.0884 83.301289
-5.0838 95.635144
-5.0791 83.260386
-5.0745 71.323150
-5.0698 73.157190
-5.0651 89.160735
-5.0605 85.916144
-5.0558 84.282398
-5.0512 88.684541
-5.0465 59.464847
-5.0419 79.860922
-5.0372 79.232551
-5.0326 75.228703
-5.0279 80.377744
-5.0232 94.839436
-5.0186 85.803214
-5.0139 69.455452
-5.0093 81.257234
-5.0046 90.877019
-5.0000 91.443480
-4.9953 87.952654
-4.9907 91.258456
-4.9860 89.985939
-4.9813 81.865294
-4.9767 83.164907
-4.9720 59.289698
-4.9674 84.000708
-4.9627 78.393876
-4.9581 93.961605
-4.9534 95.064873
-4.9488 80.363694
-4.9441 87.057510
-4.9395 95.163862
-4.9348 88.007105
-4.9301 88.001595
-4.9255 82.153092
-4.9208 84.253816
-4.9162 88.089965
-4.9115 86.059701
-4.9069 76.398081
-4.9022 90.137067
-4.8976 98.842027
-4.8929 88.468834
-4.8882 95.809580
-4.8836 86.062367
-4.8789 87.316511
-4.8743 83.298002
-4.8696 105.892251
-4.8650 80.074031
-4.8603 73.200818
-4.8557 83.180971
-4.8510 93.964837
-4.8463 84.155292
-4.8417 85.443996
-4.8370 101.967809
-4.8324 88.127591
-4.8277 92.983738
-4.8231 74.496729
-4.8184 108.822500
-4.8138 97.280636
-4.8091 80.280509
-4.8044 101.915469
-4.7998 100.105300
-4.7951 90.354615
-4.7905 103.871338
-4.7858 90.230904
-4.7812 95.047080
-4.7765 87.105619
-4.7719 82.415594
-4.7672 105.491452
-4.7625 119.883712
-4.7579 113.850123
-4.7532 86.280403
-4.7486 94.038648
-4.7439 86.520853
-4.7393 112.968509
-4.7346 99.048839
-4.7300 95.204665
-4.7253 100.253906
-4.7207 97.163268
-4.7160 98.946856
-4.7113 90.109670
-4.7067 80.214912
-4.7020 104.960721
-4.6974 77.421578
-4.6927 107.021366
-4.6881 93.179914
-4.6834 101.874002
-4.6788 89.802462
-4.6741 121.859880
-4.6694 115.142901
-4.6648 97.180933
-4.6601 111.649788
-4.6555 114.722458
-4.6508 96.202752
-4.6462 113.825722
-4.6415 106.350131
-4.6369 123.056447
-4.6322 100.143043
-4.6275 98.269567
-4.6229 104.340541
-4.6182 123.731123
-4.6136 92.704689
-4.6089 122.102364
-4.6043 118.771151
-4.5996 97.390263
-4.5950 102.905102
-4.5903 95.369883
-4.5856 115.308636
-4.5810 111.940475
-4.5763 91.235761
-4.5717 113.211798
-4.5670 129.047418
-4.5624 124.188444
-4.5577 117.127715
-4.5531 99.096194
-4.5484 108.878539
-4.5438 85.319735
-4.5391 87.711526
-4.5344 140.598466
-4.5298 108.512159
-4.5251 132.122511
-4.5205 113.246818
-4.5158 122.680801
-4.5112 92.662631
-4.5065 114.092517
-4.5019 110.398182
-4.4972 130.878282
-4.4925 105.327902
-4.4879 129.054404
-4.4832 121.952058
-4.4786 109.508959
-4.4739 125.201697
-4.4693 112.070740
-4.4646 120.072319
-4.4600 115.511654
-4.4553 130.145162
-4.4506 130.821737
-4.4460 106.375267
-4.4413 131.657876
-4.4367 98.701635
-4.4320 128.817559
-4.4274 108.629814
-4.4227 115.224052
-4.4181 125.926884
-4.4134 118.035846
-4.4087 112.271293
-4.4041 130.300755
-4.3994 132.903333
-4.3948 108.281414
-4.3901 117.559326
-4.3855 130.943889
-4.3808 120.969122
-4.3762 118.448262
-4.3715 125.435572
-4.3668 120.136796
-4.3622 127.661375
-4.3575 102.458453
-4.3529 110.911412
-4.3482 108.269694
-4.3436 105.479176
-4.3389 133.927620
-4.3343 123.403164
-4.3296 144.158842
-4.3250 122.392520
-4.3203 125.084710
-4.3156 121.964699
-4.3110 118.312887
-4.3063 148.119459
-4.3017 128.394260
-4.2970 128.281457
-4.2924 136.581801
-4.2877 113.320255
-4.2831 113.310947
-4.2784 125.269375
-4.2737 118.263336
-4.2691 122.059892
-4.2644 115.218039
-4.2598 132.334452
-4.2551 122.058628
-4.2505 143.112343
-4.2458 141.325306
-4.2412 148.740774
-4.2365 160.270496
-4.2318 137.689120
-4.2272 142.039508
-4.2225 131.603427
-4.2179 143.939309
-4.2132 128.130153
-4.2086 140.165887
-4.2039 134.967017
-4.1993 117.538675
-4.1946 152.839869
-4.1899 135.412171
-4.1853 133.654895
-4.1806 160.978656
-4.1760 139.305861
-4.1713 163.952224
-4.1667 133.371913
-4.1620 144.351158
-4.1574 154.269600
-4.1527 164.915549
-4.1481 139.215942
-4.1434 142.456811
-4.1387 147.215294
-4.1341 144.374750
-4.1294 147.646765
-4.1248 132.731007
-4.1201 155.917348
-4.1155 143.541612
-4.1108 157.862315
-4.1062 130.126697
-4.1015 142.239956
-4.0968 146.376296
-4.0922 151.288639
-4.0875 141.044070
-4.0829 145.455030
-4.0782 159.221983
-4.0736 156.514787
-4.0689 159.129586
-4.0643 160.841013
-4.0596 143.309295
-4.0549 151.624154
-4.0503 176.763270
-4.0456 147.565448
-4.0410 178.905893
-4.0363 161.279788
-4.0317 153.128374
-4.0270 124.711333
-4.0224 158.767079
-4.0177 148.419364
-4.0130 151.408339
-4.0084 164.962406
-4.0037 171.356724
-3.9991 157.295680
-3.9944 150.435321
-3.9898 156.093151
-3.9851 153.098002
-3.9805 157.400694
-3.9758 155.849011
-3.9711 152.331157
-3.9665 140.348145
-3.9618 171.015047
-3.9572 152.494102
-3.9525 160.819648
-3.9479 134.361706
-3.9432 140.724234
-3.9386 184.133370
-3.9339 190.418144
-3.9293 180.800158
-3.9246 172.681968
-3.9199 159.036779
-3.9153 170.100750
-3.9106 160.472112
-3.9060 181.010858
-3.9013 158.384676
-3.8967 171.242204
-3.8920 169.477566
-3.8874 181.649941
-3.8827 155.296510
-3.8780 182.559869
-3.8734 166.092036
-3.8687 142.478789
-3.8641 167.967260
-3.8594 157.390081
-3.8548 190.226048
-3.8501 165.434320
-3.8455 174.565589
-3.8408 190.981825
-3.8361 182.871992
-3.8315 168.500643
-3.8268 170.367342
-3.8222 190.159870
-3.8175 169.054611
-3.8129 155.424528
-3.8082 188.212581
-3.8036 173.930060
-3.7989 190.205662
-3.7942 157.594812
-3.7896 178.372592
-3.7849 199.261991
-3.7803 168.406711
-3.7756 181.310678
-3.7710 176.404531
-3.7663 190.306793
-3.7617 180.397941
-3.7570 206.516156
-3.7523 175.970527
-3.7477 204.979306
-3.7430 184.361747
-3.7384 186.396824
-3.7337 193.565437
-3.7291 210.913388
-3.7244 190.293925
-3.7198 198.052730
-3.7151 187.471634
-3.7105 192.982135
-3.7058 177.336010
-3.7011 177.493190
-3.6965 195.162282
-3.6918 188.282059
-3.6872 179.201236
-3.6825 182.634955
-3.6779 196.142933
-3.6732 192.260327
-3.6686 213.546533
-3.6639 213.203538
-3.6592 197.429818
-3.6546 217.139498
-3.6499 194.852555
-3.6453 221.426895
-3.6406 173.726063
-3.6360 193.319468
-3.6313 213.172826
-3.6267 204.828077
-3.6220 162.360746
-3.6173 179.084130
-3.6127 191.682170
-3.6080 198.379522
-3.6034 225.858918
-3.5987 184.687108
-3.5941 190.453427
-3.5894 195.272426
-3.5848 191.644085
-3.5801 209.898544
-3.5754 189.367823
-3.5708 202.374061
-3.5661 222.002111
-3.5615 189.331784
-3.5568 193.264827
-3.5522 192.648374
-3.5475 209.371485
-3.5429 228.129121
-3.5382 210.599907
-3.5336 229.031822
-3.5289 219.223936
-3.5242 199.858319
-3.5196 213.862924
-3.5149 212.144307
-3.5103 211.993602
-3.5056 195.901723
-3.5010 231.965709
-3.4963 190.613362
-3.4917 212.038782
-3.4870 195.137917
-3.4823 194.379596
-3.4777 192.494743
-3.4730 226.675452
-3.4684 196.173496
-3.4637 234.312063
-3.4591 236.814227
-3.4544 198.651366
-3.4498 228.871528
-3.4451 197.219440
-3.4404 225.994159
-3.4358 211.549205
-3.4311 240.966822
-3.4265 233.580690
-3.4218 242.486338
-3.4172 234.895754
-3.4125 211.749928
-3.4079 220.874538
-3.4032 214.220576
-3.3985 208.651948
-3.3939 213.507866
-3.3892 238.254267
-3.3846 223.915075
-3.3799 211.797942
-3.3753 233.039582
-3.3706 221.246305
-3.3660 212.274576
-3.3613 200.481886
-3.3566 214.337968
-3.3520 225.164260
-3.3473 224.133800
-3.3427 201.952889
-3.3380 227.134584
-3.3334 227.239872
-3.3287 227.594420
-3.3241 250.161374
-3.3194 211.343732
-3.3148 219.261629
-3.3101 214.933263
-3.3054 216.844884
-3.3008 251.786531
-3.2961 213.764421
-3.2915 236.029086
-3.2868 216.415937
-3.2822 230.657187
-3.2775 240.361201
-3.2729 239.413805
-3.2682 244.095082
-3.2635 230.831688
-3.2589 206.642105
-3.2542 235.461018
-3.2496 209.376308
-3.2449 229.225226
-3.2403 221.811512
-3.2356 254.056894
-3.2310 250.942431
-3.2263 220.735927
-3.2216 217.326540
-3.2170 225.613657
-3.2123 246.639171
-3.2077 253.832896
-3.2030 247.228743
-3.1984 231.668291
-3.1937 245.229612
-3.1891 248.271734
-3.1844 256.615006
-3.1797 269.917999
-3.1751 238.041873
-3.1704 263.351373
-3.1658 265.568262
-3.1611 260.188880
-3.1565 258.897030
-3.1518 244.429733
-3.1472 258.718870
-3.1425 267.136886
-3.1379 232.478591
-3.1332 242.067734
-3.1285 281.658616
-3.1239 232.343356
-3.1192 259.324735
-3.1146 251.115924
-3.1099 228.682110
-3.1053 252.411341
-3.1006 251.846700
-3.0960 273.719498
-3.0913 245.862014
-3.0866 277.005667
-3.0820 253.023876
-3.0773 227.974451
-3.0727 279.079278
-3.0680 244.348549
-3.0634 252.318026
-3.0587 236.809544
-3.0541 271.296763
-3.0494 258.714607
-3.0447 272.968471
-3.0401 254.150261
-3.0354 246.496344
-3.0308 258.756752
-3.0261 281.130316
-3.0215 273.463216
-3.0168 261.180518
-3.0122 240.879367
-3.0075 302.172989
-3.0028 296.106586
-2.9982 250.830420
-2.9935 274.379506
-2.9889 293.971970
-2.9842 278.561377
-2.9796 264.647361
-2.9749 269.668540
-2.9703 303.934865
-2.9656 255.662954
-2.9609 274.410110
-2.9563 300.741785
-2.9516 257.966618
-2.9470 296.635037
-2.9423 281.478202
-2.9377 275.954641
-2.9330 254.121422
-2.9284 259.540710
-2.9237 264.309169
-2.9191 257.972974
-2.9144 301.429379
-2.9097 297.067190
-2.9051 262.838063
-2.9004 282.402617
-2.8958 288.007113
-2.8911 260.003207
-2.8865 318.179891
-2.8818 304.043521
-2.8772 292.878057
-2.8725 288.685672
-2.8678 305.173294
-2.8632 312.123058
-2.8585 300.603523
-2.8539 275.608739
-2.8492 272.611920
-2.8446 290.202515
-2.8399 292.880521
-2.8353 247.923449
-2.8306 287.741662
-2.8259 313.321559
-2.8213 309.138876
-2.8166 294.447406
-2.8120 308.359060
-2.8073 276.073440
-2.8027 308.959261
-2.7980 282.743747
-2.7934 334.078833
-2.7887 274.032004
-2.7840 324.596782
-2.7794 288.285239
-2.7747 289.740470
-2.7701 300.844724
-2.7654 304.772768
-2.7608 331.068370
-2.7561 325.428059
-2.7515 341.748126
-2.7468 315.264940
-2.7422 338.421245
-2.7375 310.379513
-2.7328 296.499634
-2.7282 294.696291
-2.7235 326.231334
-2.7189 289.311789
-2.7142 311.211290
-2.7096 332.262928
-2.7049 313.231371
-2.7003 314.637017
-2.6956 341.332699
-2.6909 325.002470
-2.6863 297.051340
-2.6816 345.930243
-2.6770 290.814663
-2.6723 302.681385
-2.6677 327.503032
-2.6630 362.755348
-2.6584 291.275984
-2.6537 347.491811
-2.6490 299.564029
-2.6444 338.299571
-2.6397 326.623647
-2.6351 346.213502
-2.6304 329.704802
-2.6258 330.506711
-2.6211 342.236856
-2.6165 336.557724
-2.6118 321.339939
-2.6071 314.199245
-2.6025 322.805886
-2.5978 326.207279
-2.5932 327.538526
-2.5885 313.583791
-2.5839 310.328910
-2.5792 316.389454
-2.5746 353.384689
-2.5699 372.055460
-2.5652 357.497298
-2.5606 348.929681
-2.5559 311.293881
-2.5513 357.474563
-2.5466 341.841406
-2.5420 352.672565
-2.5373 310.439765
-2.5327 361.076886
-2.5280 359.048667
-2.5234 316.272817
-2.5187 342.277398
-2.5140 387.172739
-2.5094 340.337661
-2.5047 338.240300
-2.5001 376.164326
-2.4954 381.597187
-2.4908 344.094797
-2.4861 333.849684
-2.4815 350.379923
-2.4768 330.372516
-2.4721 369.054969
-2.4675 334.207170
-2.4628 345.451591
-2.4582 419.563619
-2.4535 325.959154
-2.4489 337.688910
-2.4442 340.780760
-2.4396 335.636314
-2.4349 324.736676
-2.4302 350.304594
-2.4256 353.343106
-2.4209 365.794649
-2.4163 357.430666
-2.4116 319.645415
-2.4070 349.057088
-2.4023 346.803544
-2.3977 354.638915
-2.3930 382.166816
-2.3883 386.268520
-2.3837 382.234802
-2.3790 371.014240
-2.3744 330.933852
-2.3697 347.674789
-2.3651 372.465203
-2.3604 375.486661
-2.3558 359.373990
-2.3511 370.969546
-2.3465 361.464165
-2.3418 376.316967
-2.3371 362.820524
-2.3325 388.235738
-2.3278 364.083265
-2.3232 320.188436
-2.3185 353.374750
-2.3139 363.337017
-2.3092 351.565549
-2.3046 358.844137
-2.2999 352.425832
-2.2952 352.625751
-2.2906 362.346209
-2.2859 356.381468
-2.2813 356.739200
-2.2766 360.052919
-2.2720 345.844606
-2.2673 353.307462
-2.2627 387.828111
-2.2580 340.006130
-2.2533 363.285857
-2.2487 342.427828
-2.2440 352.307705
-2.2394 373.855534
-2.2347 361.620387
-2.2301 302.220085
-2.2254 351.141113
-2.2208 333.899785
-2.2161 374.390108
-2.2114 361.916397
-2.2068 370.504454
-2.2021 404.202391
-2.1975 367.878689
-2.1928 352.335944
-2.1882 363.032717
-2.1835 391.187255
-2.1789 376.329580
-2.1742 374.761978
-2.1695 360.266116
-2.1649 351.681198
-2.1602 378.084018
-2.1556 364.454066
-2.1509 340.439712
-2.1463 336.498210
-2.1416 352.037664
-2.1370 386.175979
-2.1323 345.129420
-2.1277 355.258563
-2.1230 344.496624
-2.1183 372.249165
-2.1137 356.130229
-2.1090 377.013601
-2.1044 351.615198
-2.0997 404.667976
-2.0951 351.636617
-2.0904 372.631471
-2.0858 349.245170
-2.0811 350.470215
-2.0764 338.366577
-2.0718 372.949006
-2.0671 328.613518
-2.0625 363.792028
-2.0578 392.082152
-2.0532 357.844605
-2.0485 368.783793
-2.0439 388.983317
-2.0392 345.187076
-2.0345 352.982612
-2.0299 344.257239
-2.0252 346.731457
-2.0206 364.664305
-2.0159 366.635749
-2.0113 364.207581
-2.0066 361.714370
-2.0020 359.599802
-1.9973 396.363617
-1.9926 356.140119
-1.9880 364.881561
-1.9833 368.183969
-1.9787 357.232943
-1.9740 381.218424
-1.9694 369.594150
-1.9647 345.242214
-1.9601 368.682065
-1.9554 336.963225
-1.9508 368.356589
-1.9461 384.507574
-1.9414 337.171264
-1.9368 329.023591
-1.9321 385.143532
-1.9275 373.587432
-1.9228 358.452082
-1.9182 353.501915
-1.9135 341.555373
-1.9089 398.067282
-1.9042 400.536915
-1.8995 374.337350
-1.8949 356.087248
-1.8902 346.206041
-1.8856 371.149299
-1.8809 344.531296
-1.8763 355.223432
-1.8716 334.760922
-1.8670 387.647163
-1.8623 391.391487
-1.8576 371.403640
-1.8530 357.595180
-1.8483 345.618185
-1.8437 378.354640
-1.8390 346.811391
-1.8344 331.920383
-1.8297 372.684496
-1.8251 380.714811
-1.8204 364.621191
-1.8157 380.191078
-1.8111 397.903584
-1.8064 360.811546
-1.8018 356.005652
-1.7971 347.119728
-1.7925 385.252408
-1.7878 393.103466
-1.7832 394.188944
-1.7785 352.303241
-1.7738 331.286039
-1.7692 319.033606
-1.7645 347.362847
-1.7599 331.000791
-1.7552 340.388920
-1.7506 329.731561
-1.7459 315.127496
-1.7413 284.276717
-1.7366 347.156879
-1.7320 333.495767
-1.7273 357.895122
-1.7226 364.149887
-1.7180 342.349659
-1.7133 332.435976
-1.7087 353.043194
-1.7040 359.866566
-1.6994 335.079248
-1.6947 340.925906
-1.6901 316.185953
-1.6854 353.530176
-1.6807 351.450036
-1.6761 275.262716
-1.6714 340.334918
-1.6668 329.869276
-1.6621 303.213178
-1.6575 330.898674
-1.6528 311.383720
-1.6482 319.216487
-1.6435 359.971553
-1.6388 326.178968
-1.6342 307.919601
-1.6295 334.483619
-1.6249 303.840677
-1.6202 319.303397
-1.6156 352.331703
-1.6109 329.597782
-1.6063 309.426415
-1.6016 316.763186
-1.5969 327.585221
-1.5923 371.870911
-1.5876 312.568675
-1.5830 322.551801
-1.5783 320.951294
-1.5737 340.001614
-1.5690 309.571088
-1.5644 319.042693
-1.5597 305.496095
-1.5551 304.003383
-1.5504 306.351007
-1.5457 302.746151
-1.5411 286.479284
-1.5364 289.523926
-1.5318 285.902750
-1.5271 308.135394
-1.5225 296.293560
-1.5178 297.839403
-1.5132 318.464366
-1.5085 285.798653
-1.5038 265.281077
-1.4992 282.615546
-1.4945 278.384817
-1.4899 279.086112
-1.4852 317.813016
-1.4806 276.182634
-1.4759 255.568315
-1.4713 307.692359
-1.4666 311.508141
-1.4619 299.311021
-1.4573 269.661331
-1.4526 308.816628
-1.4480 278.590016
-1.4433 282.505893
-1.4387 281.911052
-1.4340 279.527853
-1.4294 291.681037
-1.4247 270.510331
-1.4200 275.322694
-1.4154 271.303352
-1.4107 261.666780
-1.4061 263.524733
-1.4014 275.768712
-1.3968 255.245497
-1.3921 247.999320
-1.3875 297.801022
-1.3828 244.304074
-1.3781 263.118126
-1.3735 271.825142
-1.3688 247.558988
-1.3642 236.432063
-1.3595 241.922726
-1.3549 217.096243
-1.3502 246.157544
-1.3456 229.417546
-1.3409 263.135322
-1.3363 250.417298
-1.3316 220.977007
-1.3269 249.066509
-1.3223 221.943793
-1.3176 231.153219
-1.3130 230.348725
-1.3083 227.587913
-1.3037 243.157127
-1.2990 228.797874
-1.2944 196.728669
-1.2897 223.441870
-1.2850 227.628972
-1.2804 200.798337
-1.2757 201.451969
-1.2711 221.804287
-1.2664 191.965713
-1.2618 165.907643
-1.2571 214.114809
-1.2525 193.382535
-1.2478 200.244613
-1.2431 200.815365
-1.2385 242.775756
-1.2338 199.050525
-1.2292 179.206344
-1.2245 165.781562
-1.2199 199.953861
-1.2152 176.335726
-1.2106 188.466569
-1.2059 203.297817
-1.2012 203.038237
-1.1966 182.236174
-1.1919 200.432637
-1.1873 199.139142
-1.1826 184.091034
-1.1780 183.414179
-1.1733 183.031174
-1.1687 139.635649
-1.1640 175.233253
-1.1593 169.034436
-1.1547 176.443983
-1.1500 176.081174
-1.1454 160.457490
-1.1407 179.305724
-1.1361 175.044353
-1.1314 170.104246
-1.1268 176.143154
-1.1221 168.613702
-1.1175 177.138026
-1.1128 178.175778
-1.1081 186.123569
-1.1035 154.624627
-1.0988 172.927137
-1.0942 151.258556
-1.0895 165.984227
-1.0849 155.442027
-1.0802 175.261233
-1.0756 134.298305
-1.0709 143.096252
-1.0662 156.414012
-1.0616 153.799556
-1.0569 138.425793
-1.0523 146.075498
-1.0476 151.985822
-1.0430 124.753296
-1.0383 158.137610
-1.0337 154.220915
-1.0290 154.041394
-1.0243 141.266479
-1.0197 133.177123
-1.0150 143.402537
-1.0104 143.253962
-1.0057 145.882300
-1.0011 127.633057
-0.9964 151.983435
-0.9918 136.623410
-0.9871 112.676959
-0.9824 130.189603
-0.9778 138.837006
-0.9731 130.277166
-0.9685 127.450036
-0.9638 138.074576
-0.9592 132.041854
-0.9545 139.516638
-0.9499 130.851177
-0.9452 130.265276
-0.9406 135.488387
-0.9359 131.959775
-0.9312 126.588664
-0.9266 131.715221
-0.9219 107.121293
-0.9173 117.625752
-0.9126 129.979820
-0.9080 127.941600
-0.9033 110.893865
-0.8987 109.242159
-0.8940 101.528305
-0.8893 112.101296
-0.8847 122.954940
-0.8800 111.392978
-0.8754 110.458371
-0.8707 129.649825
-0.8661 112.361667
-0.8614 116.868516
-0.8568 100.396547
-0.8521 112.993181
-0.8474 102.641078
-0.8428 114.795972
-0.8381 103.031621
-0.8335 92.270895
-0.8288 97.438656
-0.8242 124.837328
-0.8195 109.173095
-0.8149 103.942939
-0.8102 106.829399
-0.8055 65.437503
-0.8009 84.330564
-0.7962 104.738960
-0.7916 88.481882
-0.7869 101.979946
-0.7823 99.409326
-0.7776 105.201463
-0.7730 109.248572
-0.7683 131.785650
-0.7636 87.473488
-0.7590 109.821150
-0.7543 85.055400
-0.7497 81.052281
-0.7450 72.259662
-0.7404 78.068592
-0.7357 77.194773
-0.7311 75.213629
-0.7264 98.171286
-0.7218 89.117788
-0.7171 103.939467
-0.7124 87.165193
-0.7078 65.170677
-0.7031 76.098576
-0.6985 89.015078
-0.6938 84.366480
-0.6892 91.189485
-0.6845 101.987053
-0.6799 87.112069
-0.6752 85.889228
-0.6705 70.361712
-0.6659 75.790388
-0.6612 67.508572
-0.6566 78.810963
-0.6519 66.125689
-0.6473 71.109685
-0.6426 69.191899
-0.6380 77.955112
-0.6333 57.193056
-0.6286 64.108935
-0.6240 73.729384
-0.6193 52.480388
-0.6147 77.048726
-0.6100 66.146694
-0.6054 73.990109
-0.6007 71.196032
-0.5961 71.983397
-0.5914 71.223420
-0.5867 77.066251
-0.5821 81.177927
-0.5774 79.186622
-0.5728 81.620252
-0.5681 53.390291
-0.5635 57.903362
-0.5588 49.298603
-0.5542 61.926427
-0.5495 54.174758
-0.5449 67.210267
-0.5402 71.170822
-0.5355 81.049061
-0.5309 62.929191
-0.5262 53.185822
-0.5216 63.090096
-0.5169 51.161075
-0.5123 70.263709
-0.5076 79.030729
-0.5030 69.030299
-0.4983 60.144190
-0.4936 60.157478
-0.4890 66.794607
-0.4843 62.982274
-0.4797 65.543871
-0.4750 78.815177
-0.4704 55.063032
-0.4657 52.071209
-0.4611 60.184686
-0.4564 60.858907
-0.4517 54.159372
-0.4471 53.291954
-0.4424 64.801175
-0.4378 62.177341
-0.4331 65.093781
-0.4285 55.955311
-0.4238 47.235378
-0.4192 63.311588
-0.4145 69.971724
-0.4098 72.167813
-0.4052 71.085791
-0.4005 72.168285
-0.3959 76.017858
-0.3912 55.162176
-0.3866 58.794536
-0.3819 42.282806
-0.3773 58.078754
-0.3726 70.181007
-0.3679 70.033652
-0.3633 68.907007
-0.3586 52.341514
-0.3540 69.166842
-0.3493 69.874881
-0.3447 48.090366
-0.3400 52.144418
-0.3354 59.837140
-0.3307 47.201655
-0.3261 65.952614
-0.3214 56.299642
-0.3167 53.094185
-0.3121 53.015410
-0.3074 49.125932
-0.3028 51.969824
-0.2981 52.074377
-0.2935 54.088936
-0.2888 46.218175
-0.2842 52.861776
-0.2795 46.939798
-0.2748 36.390620
-0.2702 51.893519
-0.2655 52.110172
-0.2609 43.930358
-0.2562 42.067915
-0.2516 43.157769
-0.2469 43.044672
-0.2423 46.318373
-0.2376 56.901077
-0.2329 48.047121
-0.2283 46.033662
-0.2236 41.854435
-0.2190 28.287557
-0.2143 43.814657
-0.2097 29.202168
-0.2050 34.089850
-0.2004 42.863417
-0.1957 27.337127
-0.1910 38.950332
-0.1864 42.055369
-0.1817 39.906624
-0.1771 28.238875
-0.1724 38.780573
-0.1678 26.260403
-0.1631 32.949576
-0.1585 32.045188
-0.1538 37.987811
-0.1492 27.002693
-0.1445 29.138161
-0.1398 33.064862
-0.1352 31.152492
-0.1305 41.958365
-0.1259 30.887882
-0.1212 30.158435
-0.1166 28.224883
-0.1119 42.841798
-0.1073 27.116439
-0.1026 32.122893
-0.0979 33.150371
-0.0933 36.058168
-0.0886 42.953238
-0.0840 40.243362
-0.0793 47.873127
-0.0747 39.182687
-0.0700 44.999977
-0.0654 48.122140
-0.0607 61.210095
-0.0560 57.263064
-0.0514 77.151549
-0.0467 77.556744
-0.0421 131.262364
-0.0374 147.914920
-0.0328 215.195286
-0.0281 282.595546
-0.0235 389.628013
-0.0188 599.939721
-0.0141 796.246075
-0.0095 1075.081692
-0.0048 1290.638026
-0.0002 1430.838630
0.0045 1361.228122
0.0091 1135.014780
0.0138 864.484924
0.0184 610.126042
0.0231 345.503769
0.0278 173.593413
0.0324 75.942839
0.0371 39.943886
0.0417 30.865563
0.0464 19.005109
0.0510 11.045378
0.0557 5.988103
0.0603 9.890858
0.0650 5.158534
0.0696 9.904142
0.0743 3.054482
0.0790 2.989979
0.0836 3.064741
0.0883 6.027445
0.0929 5.940111
0.0976 3.005836
0.1022 3.017163
0.1069 4.950095
0.1115 1.053782
0.1162 4.010071
0.1209 4.023687
0.1255 4.970338
0.1302 2.968429
0.1348 0.019538
0.1395 1.046777
0.1441 3.971242
0.1488 1.992284
0.1534 1.007261
0.1581 3.997059
0.1628 2.008059
0.1674 1.980042
0.1721 0.987036
0.1767 2.017380
0.1814 1.001472
0.1860 0.059207
0.1907 4.932428
0.1953 0.042708
0.2000 1.001472
0.2047 1.997574
0.2093 0.986934
0.2140 0.995683
0.2186 0.067504
0.2233 2.936911
0.2279 1.001472
0.2326 0.021614
0.2372 1.012080
0.2419 1.970721
0.2465 0.000000
0.2512 0.000000
0.2559 0.025696
0.2605 1.016928
0.2652 1.961791
0.2698 0.000000
0.2745 0.985748
0.2791 0.073643
0.2838 2.946496
0.2884 0.000000
0.2931 0.000000
0.2978 0.019538
0.3024 1.025449
0.3071 2.960901
0.3117 0.000000
0.3164 0.041152
0.3210 2.967764
0.3257 1.997155
0.3303 0.007077
0.3350 2.022851
0.3397 1.993359
0.3443 2.972580
0.3490 0.037338
0.3536 0.979857
0.3583 1.000184
0.3629 1.062099
0.3676 2.945075
0.3722 0.985748
0.3769 1.017195
0.3816 0.000000
0.3862 0.019538
0.3909 1.007630
0.3955 0.975775
0.4002 0.005789
0.4048 0.995683
0.4095 2.035166
0.4141 2.970905
0.4188 1.002759
0.4235 1.001472
0.4281 0.027403
0.4328 1.975540
0.4374 1.016296
0.4421 0.986648
0.4467 0.025696
0.4514 0.975775
0.4560 0.000000
0.4607 0.021614
0.4653 0.979857
0.4700 1.001472
0.4747 1.000184
0.4793 1.001472
0.4840 0.026984
0.4886 2.976144
0.4933 1.019809
0.4979 1.987182
0.5026 0.000000
0.5072 1.000184
0.5119 0.001288
0.5166 0.000000
0.5212 0.000000
0.5259 0.000000
0.5305 1.023086
0.5352 0.979857
0.5398 1.000184
0.5445 0.987036
0.5491 0.031835
0.5538 1.011057
0.5585 1.001472
0.5631 1.007261
0.5678 1.993073
0.5724 0.979857
0.5771 0.000000
0.5817 1.011444
0.5864 1.038810
0.5910 1.971744
0.5957 1.006975
0.6004 0.979857
0.6050 0.985748
0.6097 0.037338
0.6143 0.979857
0.6190 1.001859
0.6236 1.046318
0.6283 1.993359
0.6329 2.968766
0.6376 0.000000
0.6422 0.985748
0.6469 0.015724
0.6516 0.021614
0.6562 0.995969
0.6609 0.985360
0.6655 0.000000
0.6702 0.000000
0.6748 1.001472
0.6795 0.019538
0.6841 0.981934
0.6888 0.025696
0.6935 0.975775
0.6981 0.000000
0.7028 0.025327
0.7074 1.977617
0.7121 0.985748
0.7167 0.015724
0.7214 0.000000
0.7260 0.000000
0.7307 0.005789
0.7354 1.017297
0.7400 0.979857
0.7447 0.000000
0.7493 0.019538
0.7540 0.981934
0.7586 1.001472
0.7633 0.045234
0.7679 2.965072
0.7726 0.995581
0.7773 1.007261
0.7819 0.995683
0.7866 0.000000
0.7912 0.000000
0.7959 0.000000
0.8005 0.051393
0.8052 1.951551
0.8098 0.000000
0.8145 0.000000
0.8192 0.000000
0.8238 0.000000
0.8285 1.021798
0.8331 0.981145
0.8378 0.051393
0.8424 1.957340
0.8471 0.995683
0.8517 1.000184
0.8564 1.014439
0.8610 1.991264
0.8657 0.000000
0.8704 0.000000
0.8750 0.000000
0.8797 0.021614
0.8843 0.979857
0.8890 0.021614
0.8936 0.979857
0.8983 0.000000
0.9029 0.985748
0.9076 0.015724
0.9123 1.005286
0.9169 2.983590
0.9216 0.017011
0.9262 0.000000
0.9309 0.000000
0.9355 0.985748
0.9402 0.015724
0.9448 0.000000
0.9495 0.000000
0.9542 0.019538
0.9588 0.981934
0.9635 0.000000
0.9681 0.000000
0.9728 0.000000
0.9774 0.000000
0.9821 0.019538
0.9867 0.981934
0.9914 0.047311
0.9961 1.955633
1.0007 0.985748
1.0054 0.015724
1.0100 0.021614
1.0147 0.979857
1.0193 0.985748
1.0240 0.015724
1.0286 0.067504
1.0333 2.936911
1.0379 0.025696
1.0426 0.975775
1.0473 1.001472
1.0519 0.000000
1.0566 0.000000
1.0612 0.985748
1.0659 0.015724
1.0705 0.000000
1.0752 0.000000
1.0798 0.000000
1.0845 1.001472
1.0892 0.000000
1.0938 0.000000
1.0985 1.000184
1.1031 0.001288
1.1078 0.000000
1.1124 0.000000
1.1171 0.000000
1.1217 0.000000
1.1264 0.000000
1.1311 0.019538
1.1357 1.007630
1.1404 1.001472
1.1450 0.997390
1.1497 0.979857
1.1543 0.000000
1.1590 0.000000
1.1636 0.000000
1.1683 0.000000
1.1730 0.000000
1.1776 0.000000
1.1823 0.025696
1.1869 0.975775
1.1916 0.985748
1.1962 0.063034
1.2009 1.955633
1.2055 0.000000
1.2102 0.000000
1.2149 0.000000
1.2195 0.021614
1.2242 0.979857
1.2288 0.063422
1.2335 2.966690
1.2381 0.975775
1.2428 1.001472
1.2474 0.025696
1.2521 1.001472
1.2567 0.975775
1.2614 0.000000
1.2661 0.000000
1.2707 0.005789
1.2754 0.995683
1.2800 0.016111
1.2847 0.985360
1.2893 0.000000
1.2940 0.000000
1.2986 0.000000
1.3033 0.000000
1.3080 0.021614
1.3126 0.979857
1.3173 0.000000
1.3219 0.021614
1.3266 0.979857
1.3312 0.000000
1.3359 0.000000
1.3405 0.000000
1.3452 0.000000
1.3499 0.000000
1.3545 0.000000
1.3592 0.000000
1.3638 0.000000
1.3685 0.000000
1.3731 0.051761
1.3778 2.952655
1.3824 0.000000
1.3871 0.000000
1.3918 0.000000
1.3964 0.000000
1.4011 0.000000
1.4057 0.000000
1.4104 0.985748
1.4150 0.021513
1.4197 0.995683
1.4243 0.000000
1.4290 0.000000
1.4337 0.000000
1.4383 0.000000
1.4430 0.000000
1.4476 0.000000
1.4523 0.000000
1.4569 0.000000
1.4616 1.011444
1.4662 1.991683
1.4709 0.017399
1.4755 0.985360
1.4802 0.000000
1.4849 0.000000
1.4895 0.000000
1.4942 1.027168
1.4988 0.975775
1.5035 0.005789
1.5081 0.995683
1.5128 0.016111
1.5174 0.985360
1.5221 0.000000
1.5268 0.000000
1.5314 0.000000
1.5361 0.000000
1.5407 0.000000
1.5454 0.000000
1.5500 0.000000
1.5547 0.000000
1.5593 1.016296
1.5640 0.986648
1.5687 0.016111
1.5733 0.985360
1.5780 0.000000
1.5826 0.000000
1.5873 0.000000
1.5919 0.043229
1.5966 1.959715
1.6012 0.000000
1.6059 0.985748
1.6106 0.015724
1.6152 0.005789
1.6199 0.995683
1.6245 0.000000
1.6292 0.000000
1.6338 0.000000
1.6385 0.019538
1.6431 0.981934
1.6478 0.000000
1.6524 0.000000
1.6571 0.000000
1.6618 0.039076
1.6664 1.963868
1.6711 0.000000
1.6757 0.000000
1.6804 0.985748
1.6850 0.015724
1.6897 0.005789
1.6943 0.995683
1.6990 0.025696
1.7037 0.975775
1.7083 1.000184
1.7130 0.026984
1.7176 0.975775
1.7223 0.000000
1.7269 0.000000
1.7316 0.000000
1.7362 0.000000
1.7409 1.000184
1.7456 0.001288
1.7502 0.000000
1.7549 0.000000
1.7595 0.000000
1.7642 0.000000
1.7688 0.025696
1.7735 0.975775
1.7781 0.000000
1.7828 1.000184
1.7875 0.001288
1.7921 0.000000
1.7968 0.000000
1.8014 0.000000
1.8061 0.000000
1.8107 0.985748
1.8154 0.015724
1.8200 0.000000
1.8247 0.000000
1.8294 1.001472
1.8340 1.001472
1.8387 0.000000
1.8433 0.000000
1.8480 0.019538
1.8526 0.981934
1.8573 0.000000
1.8619 0.000000
1.8666 0.000000
1.8712 0.000000
1.8759 0.000000
1.8806 1.001472
1.8852 0.000000
1.8899 0.000000
1.8945 0.000000
1.8992 0.000000
1.9038 0.000000
1.9085 0.000000
1.9131 0.005789
1.9178 0.995683
1.9225 0.000000
1.9271 0.005789
1.9318 0.995683
1.9364 0.000000
1.9411 0.000000
1.9457 0.000000
1.9504 0.000000
1.9550 0.000000
1.9597 0.000000
1.9644 0.000000
1.9690 0.000000
1.9737 0.005789
1.9783 0.995683
1.9830 0.000000
1.9876 0.000000
1.9923 0.000000
1.9969 0.000000
2.0016 0.000000
2.0063 0.000000
2.0109 0.000000
2.0156 0.000000
2.0202 0.000000
2.0249 0.000000
2.0295 0.000000
2.0342 0.000000
2.0388 0.000000
2.0435 0.000000
2.0481 0.000000
2.0528 0.985748
2.0575 0.015724
2.0621 0.000000
2.0668 0.021614
2.0714 0.979857
2.0761 1.001472
2.0807 0.000000
2.0854 0.000000
2.0900 0.000000
2.0947 0.000000
2.0994 0.000000
2.1040 0.000000
2.1087 0.000000
2.1133 0.000000
2.1180 0.000000
2.1226 0.000000
2.1273 0.000000
2.1319 0.000000
2.1366 0.000000
2.1413 0.000000
2.1459 0.000000
2.1506 0.000000
2.1552 0.019538
2.1599 0.981934
2.1645 0.985748
2.1692 0.015724
2.1738 0.000000
2.1785 0.000000
2.1832 0.000000
2.1878 0.000000
2.1925 0.000000
2.1971 0.000000
2.2018 0.000000
2.2064 0.000000
2.2111 0.019538
2.2157 0.981934
2.2204 0.000000
2.2251 0.000000
2.2297 0.000000
2.2344 0.000000
2.2390 0.000000
2.2437 0.021900
2.2483 1.981043
2.2530 0.000000
2.2576 0.016111
2.2623 0.985360
2.2669 0.000000
2.2716 0.000000
2.2763 0.000000
2.2809 0.000000
2.2856 0.000000
2.2902 0.000000
2.2949 0.000000
2.2995 0.000000
2.3042 0.000000
2.3088 0.000000
2.3135 0.000000
2.3182 0.000000
2.3228 0.000000
2.3275 0.000000
2.3321 0.000000
2.3368 0.000000
2.3414 0.000000
2.3461 0.000000
2.3507 0.000000
2.3554 0.000000
2.3601 0.000000
2.3647 0.000000
2.3694 0.000000
2.3740 0.000000
2.3787 0.000000
2.3833 0.000000
2.3880 0.000000
2.3926 0.000000
2.3973 0.000000
2.4020 0.000000
2.4066 0.000000
2.4113 0.000000
2.4159 0.000000
2.4206 0.000000
2.4252 0.000000
2.4299 0.000000
2.4345 0.000000
2.4392 0.000000
2.4438 0.000000
2.4485 0.000000
2.4532 0.000000
2.4578 0.000000
2.4625 0.000000
2.4671 0.000000
2.4718 0.000000
2.4764 0.000000
2.4811 0.000000
2.4857 0.000000
2.4904 0.000000
2.4951 0.000000
2.4997 0.000000
2.5044 0.000000
2.5090 0.000000
2.5137 0.000000
2.5183 0.000000
2.5230 0.000000
2.5276 0.000000
2.5323 0.000000
2.5370 0.000000
2.5416 0.000000
2.5463 0.000000
2.5509 0.000000
2.5556 0.000000
2.5602 0.000000
2.5649 0.000000
2.5695 0.000000
2.5742 0.000000
2.5789 0.000000
2.5835 0.000000
2.5882 0.000000
2.5928 0.000000
2.5975 0.000000
2.6021 0.000000
2.6068 0.000000
2.6114 0.000000
2.6161 0.000000
2.6208 0.000000
2.6254 0.000000
2.6301 0.000000
2.6347 0.000000
2.6394 0.000000
2.6440 0.000000
2.6487 0.000000
2.6533 0.000000
2.6580 0.000000
2.6626 0.000000
2.6673 0.000000
2.6720 0.000000
2.6766 0.000000
2.6813 0.000000
2.6859 0.000000
2.6906 0.000000
2.6952 0.000000
2.6999 0.000000
2.7045 0.000000
2.7092 0.000000
2.7139 0.000000
2.7185 0.000000
2.7232 0.000000
2.7278 0.000000
2.7325 0.000000
2.7371 0.000000
