# Supplementary material for: Spin waves and orbital contribution to ferromagnetism in a topological metal
Source: Nat Commun. 2024 Oct 16;15:8905. doi: 10.1038/s41467-024-53152-1 (PMC11484860; doi:10.1038/s41467-024-53152-1)
Supplement: Supplementary file 3 — Source Data [file 41467_2024_53152_MOESM3_ESM.zip › experiment_data/RIXS_spectra_ESRF/rixs_cr_HHL_1.txt]

 Eloss   intensity
-7.5667 15.937966
-7.5621 18.992766
-7.5574 19.945172
-7.5527 18.976225
-7.5481 19.987967
-7.5434 23.932967
-7.5388 21.084465
-7.5341 17.031069
-7.5295 19.048895
-7.5248 22.009534
-7.5202 25.997241
-7.5155 22.971101
-7.5108 20.979819
-7.5062 18.959720
-7.5015 20.035687
-7.4969 18.046251
-7.4922 21.029245
-7.4876 27.931567
-7.4829 27.931398
-7.4783 17.097505
-7.4736 19.140471
-7.4689 16.972725
-7.4643 23.873587
-7.4596 31.770071
-7.4550 25.218100
-7.4503 28.835117
-7.4457 26.106360
-7.4410 25.054261
-7.4364 21.975182
-7.4317 27.020088
-7.4270 28.940856
-7.4224 25.099210
-7.4177 20.046246
-7.4131 26.815933
-7.4084 23.000186
-7.4038 20.117432
-7.3991 24.067859
-7.3945 23.944747
-7.3898 23.966681
-7.3851 33.869684
-7.3805 32.034249
-7.3758 24.099548
-7.3712 29.845861
-7.3665 26.016460
-7.3619 23.260707
-7.3572 29.762088
-7.3526 25.132253
-7.3479 21.977450
-7.3433 20.048356
-7.3386 28.003059
-7.3339 30.011925
-7.3293 31.765830
-7.3246 23.235823
-7.3200 26.954883
-7.3153 26.031931
-7.3107 33.777310
-7.3060 26.160083
-7.3014 22.120142
-7.2967 19.981712
-7.2920 25.941277
-7.2874 24.127875
-7.2827 27.806670
-7.2781 25.964563
-7.2734 27.130676
-7.2688 23.079943
-7.2641 26.865453
-7.2595 19.071666
-7.2548 20.993660
-7.2501 28.950917
-7.2455 25.971104
-7.2408 23.911823
-7.2362 28.029075
-7.2315 23.192952
-7.2269 28.873725
-7.2222 24.006633
-7.2176 25.930738
-7.2129 21.156473
-7.2082 31.908169
-7.2036 37.742395
-7.1989 23.222054
-7.1943 23.058638
-7.1896 24.967804
-7.1850 21.084449
-7.1803 30.037212
-7.1757 27.886758
-7.1710 27.092204
-7.1664 25.944170
-7.1617 27.960471
-7.1570 34.022154
-7.1524 27.914616
-7.1477 22.053089
-7.1431 17.116260
-7.1384 44.700436
-7.1338 31.141951
-7.1291 31.921832
-7.1245 27.195920
-7.1198 25.944745
-7.1151 29.056798
-7.1105 33.935681
-7.1058 25.103006
-7.1012 24.028297
-7.0965 34.770346
-7.0919 27.126571
-7.0872 29.994808
-7.0826 35.936873
-7.0779 35.887159
-7.0732 23.160771
-7.0686 30.860316
-7.0639 17.129578
-7.0593 30.879527
-7.0546 28.102923
-7.0500 27.034289
-7.0453 30.889787
-7.0407 25.167701
-7.0360 30.961772
-7.0313 27.944775
-7.0267 38.076450
-7.0220 34.003210
-7.0174 18.216054
-7.0127 23.807229
-7.0081 19.969525
-7.0034 40.926647
-6.9988 30.169474
-6.9941 28.783554
-6.9894 31.981629
-6.9848 23.083396
-6.9801 29.002528
-6.9755 31.951559
-6.9708 39.766270
-6.9662 24.280543
-6.9615 27.002372
-6.9569 19.177800
-6.9522 33.757866
-6.9476 32.074525
-6.9429 29.012386
-6.9382 23.058166
-6.9336 28.939748
-6.9289 32.896716
-6.9243 29.984580
-6.9196 21.113531
-6.9150 30.915848
-6.9103 22.185256
-6.9057 21.982421
-6.9010 25.859032
-6.8963 22.044494
-6.8917 33.037517
-6.8870 29.914680
-6.8824 26.179590
-6.8777 46.658723
-6.8731 29.206057
-6.8684 27.972430
-6.8638 29.116886
-6.8591 33.945460
-6.8544 23.048152
-6.8498 26.972976
-6.8451 28.118665
-6.8405 40.885551
-6.8358 34.917532
-6.8312 29.120903
-6.8265 33.992543
-6.8219 30.962548
-6.8172 31.965201
-6.8125 34.878214
-6.8079 33.032383
-6.8032 36.948949
-6.7986 26.183227
-6.7939 32.891840
-6.7893 33.150328
-6.7846 34.864091
-6.7800 29.038794
-6.7753 25.016020
-6.7707 30.951780
-6.7660 19.270650
-6.7613 29.932221
-6.7567 38.847971
-6.7520 41.856327
-6.7474 25.179013
-6.7427 25.972981
-6.7381 25.985550
-6.7334 27.117446
-6.7288 37.792267
-6.7241 31.115431
-6.7194 42.953432
-6.7148 34.170101
-6.7101 36.905154
-6.7055 34.881705
-6.7008 35.038379
-6.6962 37.025155
-6.6915 35.030434
-6.6869 33.810082
-6.6822 29.158187
-6.6775 34.006928
-6.6729 27.978899
-6.6682 34.912357
-6.6636 29.176760
-6.6589 31.855583
-6.6543 27.102009
-6.6496 40.795620
-6.6450 30.137493
-6.6403 32.984336
-6.6356 28.338948
-6.6310 29.715406
-6.6263 34.759753
-6.6217 30.228576
-6.6170 28.219623
-6.6124 42.859247
-6.6077 26.978775
-6.6031 29.921424
-6.5984 28.147540
-6.5937 44.745414
-6.5891 37.003173
-6.5844 22.327163
-6.5798 34.884498
-6.5751 37.940059
-6.5705 48.920666
-6.5658 39.109573
-6.5612 42.913055
-6.5565 29.037101
-6.5519 43.996512
-6.5472 36.179703
-6.5425 35.950349
-6.5379 39.805850
-6.5332 33.142623
-6.5286 35.921717
-6.5239 43.856404
-6.5193 37.109950
-6.5146 36.165139
-6.5100 39.849753
-6.5053 30.957752
-6.5006 29.248157
-6.4960 33.854321
-6.4913 40.961180
-6.4867 44.945742
-6.4820 44.004901
-6.4774 33.228174
-6.4727 41.947346
-6.4681 48.720497
-6.4634 32.113971
-6.4587 33.981539
-6.4541 38.020232
-6.4494 30.171147
-6.4448 38.999509
-6.4401 47.825023
-6.4355 45.060147
-6.4308 40.088178
-6.4262 45.008418
-6.4215 44.787643
-6.4168 34.984883
-6.4122 36.320977
-6.4075 50.650918
-6.4029 32.278527
-6.3982 44.767507
-6.3936 45.815778
-6.3889 27.280196
-6.3843 27.220570
-6.3796 41.820832
-6.3750 42.011516
-6.3703 40.880240
-6.3656 32.098270
-6.3610 38.907732
-6.3563 34.180260
-6.3517 32.033059
-6.3470 34.069198
-6.3424 43.757169
-6.3377 37.976903
-6.3331 45.101983
-6.3284 40.004031
-6.3237 46.792585
-6.3191 37.191809
-6.3144 44.829365
-6.3098 43.158186
-6.3051 42.978259
-6.3005 37.218222
-6.2958 60.683150
-6.2912 35.216912
-6.2865 41.105881
-6.2818 52.679402
-6.2772 37.110297
-6.2725 42.846071
-6.2679 40.977254
-6.2632 39.090710
-6.2586 38.999555
-6.2539 32.103134
-6.2493 43.911467
-6.2446 39.048395
-6.2399 36.287130
-6.2353 45.706626
-6.2306 42.007677
-6.2260 47.022885
-6.2213 44.005099
-6.2167 49.923588
-6.2120 44.067919
-6.2074 30.093163
-6.2027 41.847118
-6.1980 46.962502
-6.1934 31.220818
-6.1887 49.983906
-6.1841 44.914743
-6.1794 51.676406
-6.1748 45.092343
-6.1701 57.964639
-6.1655 38.207433
-6.1608 43.884522
-6.1562 39.280461
-6.1515 52.821881
-6.1468 37.246345
-6.1422 36.795254
-6.1375 45.978558
-6.1329 36.079058
-6.1282 30.087388
-6.1236 46.948915
-6.1189 41.895813
-6.1143 48.908948
-6.1096 48.922928
-6.1049 32.290644
-6.1003 38.119600
-6.0956 57.535668
-6.0910 43.153426
-6.0863 39.145240
-6.0817 44.004372
-6.0770 46.788735
-6.0724 29.221843
-6.0677 50.893425
-6.0630 42.008491
-6.0584 44.955933
-6.0537 37.083128
-6.0491 57.884252
-6.0444 59.860457
-6.0398 43.415183
-6.0351 61.783213
-6.0305 46.894172
-6.0258 45.077862
-6.0211 53.086838
-6.0165 42.931747
-6.0118 35.164051
-6.0072 50.814151
-6.0025 39.010517
-5.9979 33.289120
-5.9932 45.142581
-5.9886 63.539707
-5.9839 56.914704
-5.9793 48.205816
-5.9746 55.922994
-5.9699 45.214012
-5.9653 54.797553
-5.9606 54.009293
-5.9560 48.098073
-5.9513 52.898885
-5.9467 47.072676
-5.9420 47.013683
-5.9374 48.912315
-5.9327 60.999470
-5.9280 43.124680
-5.9234 50.086219
-5.9187 54.890104
-5.9141 58.911527
-5.9094 55.035645
-5.9048 49.052767
-5.9001 47.073423
-5.8955 57.798284
-5.8908 47.206644
-5.8861 58.704364
-5.8815 46.042739
-5.8768 37.249337
-5.8722 48.830714
-5.8675 54.898787
-5.8629 47.126068
-5.8582 46.886348
-5.8536 46.033492
-5.8489 39.249961
-5.8442 58.800739
-5.8396 54.885641
-5.8349 45.224140
-5.8303 45.967048
-5.8256 52.780790
-5.8210 39.267334
-5.8163 44.956886
-5.8117 52.983241
-5.8070 59.875763
-5.8023 58.177983
-5.7977 42.074069
-5.7930 59.753558
-5.7884 47.136882
-5.7837 54.058603
-5.7791 54.801296
-5.7744 55.006920
-5.7698 47.358484
-5.7651 60.789420
-5.7605 50.889397
-5.7558 54.040554
-5.7511 59.828973
-5.7465 49.105035
-5.7418 44.229492
-5.7372 58.945596
-5.7325 61.917614
-5.7279 49.958690
-5.7232 45.997244
-5.7186 48.034791
-5.7139 63.960970
-5.7092 47.164654
-5.7046 52.875537
-5.6999 62.845353
-5.6953 54.314245
-5.6906 62.033774
-5.6860 63.818398
-5.6813 61.853863
-5.6767 44.175835
-5.6720 51.082802
-5.6673 68.725727
-5.6627 47.354984
-5.6580 63.611804
-5.6534 58.987609
-5.6487 48.058319
-5.6441 51.997134
-5.6394 58.268758
-5.6348 58.844443
-5.6301 51.337997
-5.6254 61.655196
-5.6208 60.886126
-5.6161 51.210702
-5.6115 52.054352
-5.6068 69.656070
-5.6022 59.247890
-5.5975 76.814472
-5.5929 62.234391
-5.5882 49.228525
-5.5836 52.731772
-5.5789 50.093185
-5.5742 50.048735
-5.5696 57.934475
-5.5649 61.808081
-5.5603 48.028740
-5.5556 47.195975
-5.5510 55.963920
-5.5463 62.066515
-5.5417 92.465648
-5.5370 61.321144
-5.5323 66.222294
-5.5277 82.533925
-5.5230 56.345677
-5.5184 55.785061
-5.5137 49.215303
-5.5091 50.077541
-5.5044 57.865519
-5.4998 71.036403
-5.4951 72.970407
-5.4904 67.153206
-5.4858 66.960735
-5.4811 69.740668
-5.4765 55.168913
-5.4718 60.885187
-5.4672 56.117864
-5.4625 58.063798
-5.4579 79.596232
-5.4532 61.302364
-5.4485 66.006425
-5.4439 54.957578
-5.4392 52.001495
-5.4346 64.889466
-5.4299 61.192502
-5.4253 67.002294
-5.4206 54.089162
-5.4160 65.748432
-5.4113 55.372998
-5.4066 66.935559
-5.4020 68.815311
-5.3973 67.047987
-5.3927 66.985832
-5.3880 70.981796
-5.3834 67.921046
-5.3787 56.208193
-5.3741 67.691739
-5.3694 49.156801
-5.3648 65.960259
-5.3601 71.742188
-5.3554 66.271652
-5.3508 62.028208
-5.3461 70.024501
-5.3415 61.140729
-5.3368 62.993973
-5.3322 67.685127
-5.3275 63.033064
-5.3229 61.224585
-5.3182 53.900345
-5.3135 67.902618
-5.3089 77.918361
-5.3042 69.217372
-5.2996 72.944266
-5.2949 69.235631
-5.2903 67.894225
-5.2856 74.743389
-5.2810 73.178231
-5.2763 79.887620
-5.2716 65.232800
-5.2670 68.076691
-5.2623 65.743463
-5.2577 63.878040
-5.2530 59.300425
-5.2484 79.680003
-5.2437 69.218800
-5.2391 66.874907
-5.2344 59.170679
-5.2297 59.874211
-5.2251 53.243380
-5.2204 71.880828
-5.2158 60.067049
-5.2111 76.827767
-5.2065 79.718979
-5.2018 63.394880
-5.1972 86.684756
-5.1925 87.892336
-5.1879 69.374663
-5.1832 68.676564
-5.1785 59.473267
-5.1739 87.593025
-5.1692 66.055637
-5.1646 82.086431
-5.1599 76.104722
-5.1553 80.968128
-5.1506 86.763672
-5.1460 83.095542
-5.1413 80.069532
-5.1366 73.958012
-5.1320 76.156706
-5.1273 77.130766
-5.1227 60.973069
-5.1180 73.621281
-5.1134 64.464632
-5.1087 75.638202
-5.1041 84.024037
-5.0994 84.965136
-5.0947 79.165202
-5.0901 77.911289
-5.0854 75.157142
-5.0808 76.055499
-5.0761 86.788742
-5.0715 74.315858
-5.0668 86.557283
-5.0622 70.185339
-5.0575 82.264037
-5.0528 86.763767
-5.0482 89.640557
-5.0435 89.793224
-5.0389 54.876656
-5.0342 71.925235
-5.0296 80.095593
-5.0249 91.633906
-5.0203 89.770040
-5.0156 83.947228
-5.0109 65.493824
-5.0063 87.944409
-5.0016 77.908845
-4.9970 80.848608
-4.9923 92.000505
-4.9877 82.254297
-4.9830 77.191316
-4.9784 79.635852
-4.9737 81.962019
-4.9691 75.259479
-4.9644 95.570996
-4.9597 88.983030
-4.9551 79.133146
-4.9504 83.114287
-4.9458 98.029009
-4.9411 91.706956
-4.9365 85.310761
-4.9318 95.811963
-4.9272 91.201564
-4.9225 84.815332
-4.9178 76.311195
-4.9132 96.797995
-4.9085 78.044145
-4.9039 86.184325
-4.8992 102.669533
-4.8946 74.253250
-4.8899 80.994202
-4.8853 101.510148
-4.8806 74.547626
-4.8759 85.095964
-4.8713 111.598275
-4.8666 92.015113
-4.8620 91.108394
-4.8573 91.487405
-4.8527 100.446410
-4.8480 88.040342
-4.8434 96.832282
-4.8387 85.113827
-4.8340 75.280108
-4.8294 91.929233
-4.8247 75.015372
-4.8201 90.775422
-4.8154 70.495246
-4.8108 88.660074
-4.8061 96.541526
-4.8015 102.224732
-4.7968 98.888361
-4.7921 83.028139
-4.7875 80.289414
-4.7828 97.149567
-4.7782 107.783512
-4.7735 114.851975
-4.7689 99.111631
-4.7642 97.057583
-4.7596 101.818181
-4.7549 92.010997
-4.7503 81.369860
-4.7456 109.668608
-4.7409 109.983514
-4.7363 93.957237
-4.7316 89.109546
-4.7270 91.332381
-4.7223 114.765533
-4.7177 95.806361
-4.7130 85.997852
-4.7084 85.276441
-4.7037 89.924836
-4.6990 95.230084
-4.6944 106.971778
-4.6897 111.792247
-4.6851 109.684614
-4.6804 85.331097
-4.6758 110.697434
-4.6711 104.243857
-4.6665 91.899597
-4.6618 102.022210
-4.6571 98.949006
-4.6525 107.860359
-4.6478 93.176809
-4.6432 105.864696
-4.6385 103.485288
-4.6339 122.529799
-4.6292 105.062719
-4.6246 92.273454
-4.6199 94.044416
-4.6152 124.787414
-4.6106 128.969610
-4.6059 106.146482
-4.6013 143.475969
-4.5966 102.577117
-4.5920 108.777662
-4.5873 114.932276
-4.5827 117.096917
-4.5780 121.864699
-4.5734 113.058833
-4.5687 107.226419
-4.5640 109.753912
-4.5594 104.174859
-4.5547 109.967607
-4.5501 105.052611
-4.5454 112.045499
-4.5408 120.151594
-4.5361 116.693824
-4.5315 129.967012
-4.5268 131.031486
-4.5221 125.028802
-4.5175 107.237884
-4.5128 117.162576
-4.5082 127.438877
-4.5035 100.676115
-4.4989 129.417902
-4.4942 108.955802
-4.4896 109.059144
-4.4849 102.006513
-4.4802 103.350988
-4.4756 109.588660
-4.4709 107.026382
-4.4663 98.402661
-4.4616 123.737502
-4.4570 109.951814
-4.4523 99.497331
-4.4477 129.546136
-4.4430 113.380652
-4.4383 126.688591
-4.4337 128.802576
-4.4290 110.226670
-4.4244 118.025029
-4.4197 120.107087
-4.4151 125.449154
-4.4104 116.488708
-4.4058 119.892316
-4.4011 132.655965
-4.3964 101.192684
-4.3918 120.102094
-4.3871 121.999494
-4.3825 133.860925
-4.3778 123.991630
-4.3732 133.863690
-4.3685 101.375591
-4.3639 122.803686
-4.3592 124.132864
-4.3546 109.264549
-4.3499 131.831062
-4.3452 137.639505
-4.3406 95.509793
-4.3359 144.410284
-4.3313 134.207760
-4.3266 133.854419
-4.3220 134.474461
-4.3173 140.748518
-4.3127 121.041683
-4.3080 109.281056
-4.3033 132.459566
-4.2987 122.488457
-4.2940 147.458093
-4.2894 122.112657
-4.2847 117.431896
-4.2801 131.967224
-4.2754 137.888709
-4.2708 144.593650
-4.2661 131.858299
-4.2614 120.671535
-4.2568 151.466595
-4.2521 121.547129
-4.2475 154.504376
-4.2428 128.307939
-4.2382 153.827998
-4.2335 132.760212
-4.2289 125.191597
-4.2242 131.192689
-4.2195 142.646516
-4.2149 121.342766
-4.2102 139.938145
-4.2056 140.966821
-4.2009 130.230064
-4.1963 157.736699
-4.1916 138.289490
-4.1870 138.878798
-4.1823 140.732964
-4.1777 128.272699
-4.1730 137.115241
-4.1683 143.749508
-4.1637 130.209175
-4.1590 130.817929
-4.1544 150.831898
-4.1497 138.306512
-4.1451 141.995114
-4.1404 125.107844
-4.1358 133.257292
-4.1311 163.485718
-4.1264 135.153395
-4.1218 137.047890
-4.1171 147.963419
-4.1125 128.104377
-4.1078 153.575350
-4.1032 152.094384
-4.0985 145.555536
-4.0939 160.618608
-4.0892 143.222541
-4.0845 171.513172
-4.0799 163.173850
-4.0752 159.926089
-4.0706 155.228346
-4.0659 170.364474
-4.0613 138.460781
-4.0566 144.024194
-4.0520 134.320823
-4.0473 177.245050
-4.0426 137.412551
-4.0380 141.108496
-4.0333 147.236229
-4.0287 182.400105
-4.0240 167.025173
-4.0194 136.840709
-4.0147 156.695508
-4.0101 154.033977
-4.0054 165.621331
-4.0007 159.171867
-3.9961 146.133901
-3.9914 169.559526
-3.9868 166.006362
-3.9821 175.726229
-3.9775 151.434629
-3.9728 171.724303
-3.9682 161.347880
-3.9635 153.347823
-3.9589 169.646286
-3.9542 184.846360
-3.9495 186.830124
-3.9449 162.387621
-3.9402 166.880922
-3.9356 158.315845
-3.9309 184.479385
-3.9263 182.249829
-3.9216 168.930350
-3.9170 161.949368
-3.9123 173.070583
-3.9076 159.219569
-3.9030 153.949332
-3.8983 172.561508
-3.8937 167.205792
-3.8890 174.803683
-3.8844 164.630093
-3.8797 206.440567
-3.8751 172.154877
-3.8704 163.385659
-3.8657 185.723576
-3.8611 158.465108
-3.8564 180.827410
-3.8518 189.676433
-3.8471 170.306665
-3.8425 186.624672
-3.8378 169.875310
-3.8332 183.376511
-3.8285 176.815505
-3.8238 198.025765
-3.8192 195.066150
-3.8145 189.865985
-3.8099 189.786027
-3.8052 196.825091
-3.8006 181.615379
-3.7959 182.640716
-3.7913 174.087171
-3.7866 178.989035
-3.7820 184.240627
-3.7773 186.099810
-3.7726 194.513875
-3.7680 178.375985
-3.7633 179.190877
-3.7587 184.759018
-3.7540 177.166732
-3.7494 188.018078
-3.7447 186.777746
-3.7401 193.321355
-3.7354 206.344694
-3.7307 179.462365
-3.7261 220.615678
-3.7214 194.340589
-3.7168 177.581516
-3.7121 189.132762
-3.7075 173.460008
-3.7028 201.628984
-3.6982 211.996379
-3.6935 189.177058
-3.6888 201.637194
-3.6842 197.238035
-3.6795 214.838572
-3.6749 197.181350
-3.6702 208.787598
-3.6656 199.359723
-3.6609 177.381721
-3.6563 199.625041
-3.6516 207.205762
-3.6469 210.721986
-3.6423 196.424903
-3.6376 231.371823
-3.6330 192.296790
-3.6283 208.738191
-3.6237 179.347230
-3.6190 192.160505
-3.6144 199.681969
-3.6097 180.340289
-3.6050 218.727389
-3.6004 224.642490
-3.5957 207.882274
-3.5911 186.248038
-3.5864 196.054479
-3.5818 192.369562
-3.5771 210.901525
-3.5725 208.295381
-3.5678 192.384569
-3.5632 191.120309
-3.5585 196.730830
-3.5538 213.237791
-3.5492 239.597924
-3.5445 217.567882
-3.5399 204.127478
-3.5352 200.033960
-3.5306 237.037962
-3.5259 215.308220
-3.5213 214.049189
-3.5166 221.887481
-3.5119 181.820253
-3.5073 206.630237
-3.5026 217.104593
-3.4980 221.735772
-3.4933 207.027957
-3.4887 224.683937
-3.4840 199.906779
-3.4794 228.385678
-3.4747 236.694971
-3.4700 206.181785
-3.4654 196.532931
-3.4607 223.819360
-3.4561 221.192843
-3.4514 216.686880
-3.4468 220.019141
-3.4421 211.272464
-3.4375 200.929386
-3.4328 220.508856
-3.4281 228.407074
-3.4235 254.345743
-3.4188 202.628821
-3.4142 225.919204
-3.4095 214.169037
-3.4049 227.704637
-3.4002 265.550646
-3.3956 230.491563
-3.3909 224.652077
-3.3863 239.002075
-3.3816 248.073604
-3.3769 204.684084
-3.3723 226.779197
-3.3676 237.969996
-3.3630 234.930062
-3.3583 226.162628
-3.3537 243.340357
-3.3490 222.359863
-3.3444 233.182402
-3.3397 241.084950
-3.3350 223.037095
-3.3304 223.841896
-3.3257 216.864000
-3.3211 233.231176
-3.3164 226.817257
-3.3118 244.103135
-3.3071 253.053116
-3.3025 242.967875
-3.2978 213.945238
-3.2931 221.767882
-3.2885 225.135873
-3.2838 266.806978
-3.2792 212.623782
-3.2745 236.615423
-3.2699 260.781925
-3.2652 268.685475
-3.2606 247.045398
-3.2559 228.536515
-3.2512 226.105661
-3.2466 241.149974
-3.2419 252.410133
-3.2373 212.543432
-3.2326 238.636563
-3.2280 230.537046
-3.2233 249.145519
-3.2187 230.421656
-3.2140 249.605546
-3.2093 214.428082
-3.2047 225.043816
-3.2000 248.404159
-3.1954 248.650322
-3.1907 259.883131
-3.1861 270.629037
-3.1814 246.136303
-3.1768 250.022373
-3.1721 237.993631
-3.1675 258.119425
-3.1628 261.035113
-3.1581 252.667799
-3.1535 242.377648
-3.1488 262.893300
-3.1442 277.949162
-3.1395 245.502652
-3.1349 256.733850
-3.1302 261.510932
-3.1256 239.028542
-3.1209 270.408981
-3.1162 235.603442
-3.1116 259.286589
-3.1069 239.413424
-3.1023 259.439928
-3.0976 227.668103
-3.0930 272.035503
-3.0883 253.221575
-3.0837 238.423058
-3.0790 273.290446
-3.0743 287.439011
-3.0697 238.885937
-3.0650 291.157098
-3.0604 263.395114
-3.0557 268.694102
-3.0511 265.967625
-3.0464 244.826031
-3.0418 246.478732
-3.0371 271.931001
-3.0324 295.385032
-3.0278 250.783507
-3.0231 272.921911
-3.0185 268.013216
-3.0138 306.036529
-3.0092 254.562721
-3.0045 271.872990
-2.9999 238.870238
-2.9952 277.446560
-2.9906 278.740743
-2.9859 272.500177
-2.9812 261.887095
-2.9766 257.449320
-2.9719 292.444654
-2.9673 265.903392
-2.9626 297.600210
-2.9580 289.161315
-2.9533 270.079862
-2.9487 294.082068
-2.9440 289.047509
-2.9393 263.391013
-2.9347 283.480791
-2.9300 259.407716
-2.9254 274.585643
-2.9207 339.792823
-2.9161 270.694612
-2.9114 289.611635
-2.9068 284.753360
-2.9021 272.252544
-2.8974 287.587852
-2.8928 280.701738
-2.8881 274.436116
-2.8835 324.973082
-2.8788 305.299709
-2.8742 278.105084
-2.8695 268.625952
-2.8649 321.553201
-2.8602 312.681301
-2.8555 280.279411
-2.8509 282.333827
-2.8462 297.258339
-2.8416 259.294554
-2.8369 268.239151
-2.8323 270.317392
-2.8276 291.725148
-2.8230 318.750510
-2.8183 318.764140
-2.8136 285.501363
-2.8090 318.496050
-2.8043 275.846663
-2.7997 329.073674
-2.7950 304.904322
-2.7904 303.716589
-2.7857 336.922506
-2.7811 345.747478
-2.7764 317.779937
-2.7718 306.872834
-2.7671 341.753553
-2.7624 264.002128
-2.7578 302.784635
-2.7531 347.528145
-2.7485 314.438891
-2.7438 322.637487
-2.7392 285.874966
-2.7345 322.275795
-2.7299 352.011228
-2.7252 365.459056
-2.7205 314.984766
-2.7159 319.886233
-2.7112 281.983803
-2.7066 298.649636
-2.7019 320.037243
-2.6973 325.208242
-2.6926 314.148653
-2.6880 324.825889
-2.6833 324.673967
-2.6786 342.082777
-2.6740 313.864538
-2.6693 351.973323
-2.6647 347.096396
-2.6600 324.560575
-2.6554 345.595865
-2.6507 311.461148
-2.6461 315.492823
-2.6414 300.992050
-2.6367 342.824826
-2.6321 322.264651
-2.6274 317.235418
-2.6228 357.679713
-2.6181 350.714768
-2.6135 339.114464
-2.6088 319.576037
-2.6042 339.234851
-2.5995 342.703949
-2.5949 301.007784
-2.5902 326.615907
-2.5855 356.539655
-2.5809 411.737048
-2.5762 357.618489
-2.5716 337.166423
-2.5669 343.841621
-2.5623 354.318146
-2.5576 362.568688
-2.5530 330.858303
-2.5483 370.394934
-2.5436 396.687370
-2.5390 372.197820
-2.5343 366.967216
-2.5297 357.136089
-2.5250 365.745453
-2.5204 352.737315
-2.5157 377.198373
-2.5111 328.893247
-2.5064 379.380761
-2.5017 357.808952
-2.4971 376.385440
-2.4924 372.740155
-2.4878 360.962467
-2.4831 368.122354
-2.4785 375.097874
-2.4738 384.398244
-2.4692 358.497213
-2.4645 379.747913
-2.4598 351.628073
-2.4552 339.262050
-2.4505 351.170134
-2.4459 374.178057
-2.4412 336.651738
-2.4366 374.511337
-2.4319 382.775114
-2.4273 381.919413
-2.4226 378.087347
-2.4179 357.292010
-2.4133 400.802471
-2.4086 397.013330
-2.4040 369.884169
-2.3993 348.268423
-2.3947 375.199770
-2.3900 385.797173
-2.3854 365.541601
-2.3807 359.238602
-2.3761 370.142441
-2.3714 385.337589
-2.3667 380.960722
-2.3621 375.982542
-2.3574 362.256644
-2.3528 386.420352
-2.3481 401.817764
-2.3435 378.523221
-2.3388 373.820938
-2.3342 408.664880
-2.3295 377.360728
-2.3248 388.877257
-2.3202 363.209142
-2.3155 361.709938
-2.3109 411.048970
-2.3062 336.979998
-2.3016 384.151077
-2.2969 381.024309
-2.2923 390.709733
-2.2876 381.525895
-2.2829 396.246542
-2.2783 414.833491
-2.2736 404.491378
-2.2690 397.007216
-2.2643 365.329224
-2.2597 380.875231
-2.2550 411.933468
-2.2504 398.389556
-2.2457 395.676794
-2.2410 355.575676
-2.2364 396.438832
-2.2317 383.701851
-2.2271 343.208233
-2.2224 410.553607
-2.2178 383.452879
-2.2131 404.916907
-2.2085 396.200567
-2.2038 352.440112
-2.1992 387.917301
-2.1945 378.128772
-2.1898 391.937578
-2.1852 387.839412
-2.1805 360.568452
-2.1759 399.470410
-2.1712 388.581395
-2.1666 407.116068
-2.1619 376.729152
-2.1573 351.753708
-2.1526 406.509084
-2.1479 404.249722
-2.1433 380.894471
-2.1386 381.134376
-2.1340 386.886959
-2.1293 401.054837
-2.1247 417.834555
-2.1200 353.711795
-2.1154 422.724212
-2.1107 366.265063
-2.1060 409.189224
-2.1014 385.991396
-2.0967 372.543860
-2.0921 369.388704
-2.0874 384.074117
-2.0828 350.627718
-2.0781 373.821069
-2.0735 352.057638
-2.0688 359.911915
-2.0641 390.596759
-2.0595 375.565850
-2.0548 374.731713
-2.0502 385.020249
-2.0455 394.349445
-2.0409 408.087946
-2.0362 378.770247
-2.0316 400.072756
-2.0269 381.984065
-2.0222 431.206178
-2.0176 360.171115
-2.0129 435.505570
-2.0083 407.382878
-2.0036 399.373046
-1.9990 354.416533
-1.9943 387.496485
-1.9897 377.630339
-1.9850 379.868028
-1.9804 379.116689
-1.9757 385.701553
-1.9710 395.324441
-1.9664 425.769499
-1.9617 365.774495
-1.9571 388.331138
-1.9524 383.999125
-1.9478 406.508734
-1.9431 363.233976
-1.9385 362.439234
-1.9338 381.697914
-1.9291 384.956380
-1.9245 392.833967
-1.9198 385.483644
-1.9152 411.021192
-1.9105 435.680458
-1.9059 382.306702
-1.9012 386.599553
-1.8966 384.651727
-1.8919 389.810304
-1.8872 364.852338
-1.8826 399.586690
-1.8779 423.812879
-1.8733 408.098460
-1.8686 354.734790
-1.8640 377.777763
-1.8593 387.398629
-1.8547 422.123415
-1.8500 337.782208
-1.8453 376.357760
-1.8407 384.985542
-1.8360 437.028405
-1.8314 354.048949
-1.8267 365.310040
-1.8221 388.630416
-1.8174 344.808755
-1.8128 375.239043
-1.8081 392.825331
-1.8034 372.414608
-1.7988 413.334604
-1.7941 356.269115
-1.7895 399.475340
-1.7848 361.062238
-1.7802 434.099523
-1.7755 384.509134
-1.7709 379.303741
-1.7662 377.846246
-1.7616 391.779324
-1.7569 394.429021
-1.7522 403.897382
-1.7476 351.867540
-1.7429 371.146661
-1.7383 367.007702
-1.7336 365.827990
-1.7290 378.191563
-1.7243 384.072325
-1.7197 369.860906
-1.7150 355.112860
-1.7103 345.373170
-1.7057 352.870786
-1.7010 355.982290
-1.6964 342.672819
-1.6917 326.848206
-1.6871 364.130252
-1.6824 362.311851
-1.6778 359.807744
-1.6731 354.137963
-1.6684 381.171039
-1.6638 392.601270
-1.6591 387.549810
-1.6545 348.493270
-1.6498 357.362573
-1.6452 312.285395
-1.6405 363.729794
-1.6359 384.299879
-1.6312 390.797031
-1.6265 341.486025
-1.6219 378.813458
-1.6172 361.841678
-1.6126 357.417274
-1.6079 342.116246
-1.6033 338.145513
-1.5986 344.244846
-1.5940 341.553104
-1.5893 329.579351
-1.5847 313.713752
-1.5800 324.663292
-1.5753 353.557035
-1.5707 340.963542
-1.5660 333.806650
-1.5614 381.403202
-1.5567 332.350554
-1.5521 358.963527
-1.5474 324.905552
-1.5428 324.355178
-1.5381 355.960826
-1.5334 345.628724
-1.5288 311.588661
-1.5241 321.769136
-1.5195 324.861801
-1.5148 359.743667
-1.5102 346.458635
-1.5055 321.426697
-1.5009 332.619018
-1.4962 326.320413
-1.4915 331.901963
-1.4869 332.164293
-1.4822 301.127722
-1.4776 365.384061
-1.4729 346.878931
-1.4683 322.255387
-1.4636 320.682068
-1.4590 364.946984
-1.4543 302.997551
-1.4496 303.382927
-1.4450 306.269971
-1.4403 310.924757
-1.4357 297.729420
-1.4310 318.436655
-1.4264 290.089951
-1.4217 331.559900
-1.4171 300.557825
-1.4124 275.587505
-1.4077 286.987391
-1.4031 280.711196
-1.3984 264.633350
-1.3938 269.357283
-1.3891 285.615357
-1.3845 256.062982
-1.3798 286.788483
-1.3752 289.922198
-1.3705 276.142757
-1.3659 270.161501
-1.3612 284.747972
-1.3565 248.231949
-1.3519 255.632907
-1.3472 257.678594
-1.3426 278.753713
-1.3379 266.586353
-1.3333 271.896635
-1.3286 256.219900
-1.3240 247.308416
-1.3193 270.448249
-1.3146 257.869885
-1.3100 260.764861
-1.3053 253.714806
-1.3007 218.407997
-1.2960 241.104323
-1.2914 255.084143
-1.2867 216.454161
-1.2821 243.995844
-1.2774 217.440226
-1.2727 229.881893
-1.2681 243.508955
-1.2634 214.241822
-1.2588 194.397351
-1.2541 200.142111
-1.2495 215.834306
-1.2448 211.955354
-1.2402 206.028466
-1.2355 200.598463
-1.2308 176.541016
-1.2262 210.796070
-1.2215 212.606865
-1.2169 204.333163
-1.2122 194.112022
-1.2076 177.830820
-1.2029 179.074005
-1.1983 183.118128
-1.1936 182.105946
-1.1890 181.946562
-1.1843 193.643093
-1.1796 168.497530
-1.1750 185.766149
-1.1703 159.815908
-1.1657 175.059907
-1.1610 177.031163
-1.1564 189.763739
-1.1517 156.804443
-1.1471 177.853576
-1.1424 167.511444
-1.1377 156.343594
-1.1331 155.082081
-1.1284 164.911212
-1.1238 165.073743
-1.1191 164.053746
-1.1145 191.486760
-1.1098 166.214648
-1.1052 140.306540
-1.1005 140.180817
-1.0958 163.887964
-1.0912 138.270739
-1.0865 155.829705
-1.0819 165.611587
-1.0772 129.321679
-1.0726 158.796548
-1.0679 169.978018
-1.0633 159.565489
-1.0586 128.757177
-1.0539 132.924138
-1.0493 137.062270
-1.0446 126.174651
-1.0400 141.475687
-1.0353 132.969505
-1.0307 122.314505
-1.0260 123.140964
-1.0214 131.789069
-1.0167 121.124647
-1.0120 120.386339
-1.0074 137.621570
-1.0027 129.883482
-0.9981 104.328120
-0.9934 132.766530
-0.9888 132.907829
-0.9841 109.157552
-0.9795 117.938669
-0.9748 118.111835
-0.9702 126.039841
-0.9655 131.789330
-0.9608 119.869397
-0.9562 122.213897
-0.9515 103.887655
-0.9469 118.793916
-0.9422 97.445454
-0.9376 138.617001
-0.9329 119.009927
-0.9283 109.180365
-0.9236 110.152625
-0.9189 106.986172
-0.9143 105.943867
-0.9096 103.288054
-0.9050 117.576845
-0.9003 105.377746
-0.8957 93.047551
-0.8910 99.825694
-0.8864 102.125042
-0.8817 97.924675
-0.8770 100.072017
-0.8724 103.993474
-0.8677 114.831925
-0.8631 82.390553
-0.8584 86.673581
-0.8538 71.347848
-0.8491 95.641974
-0.8445 101.089799
-0.8398 79.256800
-0.8351 91.686296
-0.8305 72.243095
-0.8258 91.751479
-0.8212 98.031258
-0.8165 104.919639
-0.8119 102.057008
-0.8072 82.939897
-0.8026 72.318137
-0.7979 84.865418
-0.7933 76.960314
-0.7886 71.064125
-0.7839 70.859061
-0.7793 89.638976
-0.7746 59.487297
-0.7700 54.012723
-0.7653 78.770892
-0.7607 64.191200
-0.7560 68.794507
-0.7514 65.347173
-0.7467 81.864316
-0.7420 90.820626
-0.7374 56.293233
-0.7327 67.926687
-0.7281 54.146851
-0.7234 68.783308
-0.7188 71.095821
-0.7141 75.805155
-0.7095 51.099687
-0.7048 54.161881
-0.7001 56.959306
-0.6955 56.905715
-0.6908 74.032606
-0.6862 60.970509
-0.6815 51.989675
-0.6769 48.239577
-0.6722 59.846074
-0.6676 59.011916
-0.6629 66.863671
-0.6582 57.280715
-0.6536 64.660591
-0.6489 56.047394
-0.6443 56.043950
-0.6396 43.347194
-0.6350 60.758623
-0.6303 40.123224
-0.6257 49.894673
-0.6210 52.985235
-0.6163 47.065740
-0.6117 58.858103
-0.6070 54.952803
-0.6024 53.935008
-0.5977 50.219606
-0.5931 50.026511
-0.5884 52.794100
-0.5838 46.072449
-0.5791 44.197804
-0.5745 51.981539
-0.5698 47.016278
-0.5651 49.993461
-0.5605 56.763116
-0.5558 40.353119
-0.5512 37.921020
-0.5465 32.046640
-0.5419 35.040600
-0.5372 43.960614
-0.5326 49.813757
-0.5279 43.979149
-0.5232 33.349530
-0.5186 46.660862
-0.5139 42.038470
-0.5093 34.047286
-0.5046 39.005275
-0.5000 47.985984
-0.4953 36.979281
-0.4907 30.080948
-0.4860 40.754605
-0.4813 31.257785
-0.4767 38.984850
-0.4720 45.840831
-0.4674 30.212873
-0.4627 37.012301
-0.4581 38.945541
-0.4534 34.155357
-0.4488 47.608767
-0.4441 24.306694
-0.4394 30.007479
-0.4348 35.912206
-0.4301 35.941434
-0.4255 38.095093
-0.4208 40.778478
-0.4162 32.311794
-0.4115 35.927927
-0.4069 31.056907
-0.4022 35.924078
-0.3976 40.933404
-0.3929 30.188686
-0.3882 32.916938
-0.3836 38.742047
-0.3789 26.225664
-0.3743 37.820786
-0.3696 25.248546
-0.3650 33.746730
-0.3603 27.031543
-0.3557 28.043429
-0.3510 26.144828
-0.3463 25.042620
-0.3417 31.944979
-0.3370 31.902918
-0.3324 36.923931
-0.3277 31.153701
-0.3231 35.857092
-0.3184 22.158809
-0.3138 29.120524
-0.3091 31.919464
-0.3044 31.889714
-0.2998 32.936481
-0.2951 23.219219
-0.2905 29.901523
-0.2858 21.917094
-0.2812 19.109898
-0.2765 30.045630
-0.2719 31.865869
-0.2672 24.164009
-0.2625 36.876908
-0.2579 38.038250
-0.2532 40.753019
-0.2486 28.373044
-0.2439 37.829991
-0.2393 34.031598
-0.2346 47.935614
-0.2300 41.042481
-0.2253 33.936490
-0.2206 40.120804
-0.2160 47.948430
-0.2113 39.916004
-0.2067 35.959428
-0.2020 36.095219
-0.1974 58.837181
-0.1927 64.993678
-0.1881 56.141463
-0.1834 68.751758
-0.1788 60.266640
-0.1741 84.776326
-0.1694 93.825247
-0.1648 97.119349
-0.1601 119.831679
-0.1555 103.934543
-0.1508 106.207262
-0.1462 98.162126
-0.1415 108.632921
-0.1369 92.173397
-0.1322 91.915336
-0.1275 82.330716
-0.1229 79.993022
-0.1182 57.178592
-0.1136 57.052590
-0.1089 45.913292
-0.1043 44.025874
-0.0996 38.956462
-0.0950 23.033496
-0.0903 26.940460
-0.0856 17.195511
-0.0810 20.972546
-0.0763 24.864917
-0.0717 23.904437
-0.0670 25.073602
-0.0624 26.059828
-0.0577 28.936921
-0.0531 33.042372
-0.0484 47.857789
-0.0437 57.928628
-0.0391 83.792514
-0.0344 115.665132
-0.0298 183.705273
-0.0251 245.944571
-0.0205 364.131724
-0.0158 492.976764
-0.0112 635.653955
-0.0065 800.906346
-0.0019 753.905791
0.0028 780.931653
0.0075 702.821680
0.0121 581.583087
0.0168 433.824037
0.0214 231.821392
0.0261 164.185829
0.0307 87.117176
0.0354 40.253969
0.0400 17.100407
0.0447 9.110194
0.0494 7.031815
0.0540 5.928541
0.0587 2.994055
0.0633 1.068045
0.0680 3.012898
0.0726 4.963483
0.0773 5.017994
0.0819 2.025706
0.0866 2.961549
0.0913 1.978320
0.0959 2.999400
0.1006 3.004471
0.1052 2.983496
0.1099 3.039445
0.1145 2.010030
0.1192 1.989334
0.1238 1.986020
0.1285 1.981314
0.1332 2.985108
0.1378 0.058352
0.1425 0.000000
0.1471 0.019868
0.1518 2.955473
0.1564 0.044570
0.1611 0.980147
0.1657 1.965736
0.1704 0.034292
0.1751 0.019868
0.1797 1.955459
0.1844 0.024702
0.1890 0.000000
0.1937 2.025661
0.1983 4.928942
0.2030 0.045496
0.2076 0.000000
0.2123 0.987430
0.2169 1.012598
0.2216 0.000000
0.2263 0.975312
0.2309 0.024702
0.2356 0.000000
0.2402 0.000000
0.2449 1.000712
0.2495 0.999317
0.2542 1.000014
0.2588 0.025400
0.2635 1.019882
0.2682 1.980161
0.2728 1.000014
0.2775 1.962045
0.2821 0.032451
0.2868 1.971308
0.2914 0.008853
0.2961 1.003706
0.3007 3.012898
0.3054 0.983467
0.3101 0.987430
0.3147 1.017531
0.3194 1.970393
0.3240 0.024702
0.3287 0.000000
0.3333 1.039749
0.3380 1.960293
0.3426 0.000000
0.3473 0.000000
0.3520 0.000000
0.3566 0.019868
0.3613 1.955459
0.3659 1.024716
0.3706 0.019868
0.3752 0.980147
0.3799 0.000000
0.3845 0.000000
0.3892 0.000000
0.3938 0.000000
0.3985 0.991161
0.4032 0.008853
0.4078 0.000000
0.4125 0.000000
0.4171 0.000000
0.4218 1.016561
0.4264 0.983467
0.4311 1.000014
0.4357 0.985079
0.4404 0.014935
0.4451 0.000000
0.4497 1.011029
0.4544 2.976444
0.4590 0.997663
0.4637 0.040335
0.4683 1.974628
0.4730 0.000000
0.4776 0.000000
0.4823 0.000000
0.4870 0.000000
0.4916 0.978306
0.4963 0.021708
0.5009 0.000000
0.5056 0.991161
0.5102 0.008853
0.5149 0.000000
0.5195 0.019868
0.5242 0.980147
0.5289 0.000000
0.5335 1.000014
0.5382 0.025400
0.5428 0.974614
0.5475 0.987430
0.5521 0.012584
0.5568 0.000000
0.5614 0.000000
0.5661 3.932946
0.5708 0.067110
0.5754 0.000000
0.5801 0.000000
0.5847 0.000000
0.5894 0.000000
0.5940 0.000000
0.5987 1.966473
0.6033 1.008867
0.6080 1.025414
0.6126 1.990478
0.6173 1.008867
0.6220 0.019868
0.6266 0.980147
0.6313 0.000000
0.6359 0.000000
0.6406 0.000000
0.6452 0.000000
0.6499 0.000000
0.6545 1.960391
0.6592 0.039637
0.6639 0.019868
0.6685 2.022107
0.6732 1.958082
0.6778 0.000000
0.6825 0.000000
0.6871 0.987430
0.6918 0.012584
0.6964 1.970159
0.7011 0.029870
0.7058 0.019868
0.7104 1.967577
0.7151 0.032451
0.7197 0.980147
0.7244 1.032698
0.7290 1.967345
0.7337 0.000000
0.7383 1.953618
0.7430 0.046411
0.7477 0.000000
0.7523 0.985079
0.7570 1.025414
0.7616 0.989549
0.7663 0.000000
0.7709 0.000000
0.7756 0.000000
0.7802 0.000000
0.7849 1.969467
0.7896 0.030561
0.7942 0.000000
0.7989 1.976241
0.8035 0.069055
0.8082 1.954761
0.8128 0.000000
0.8175 0.000000
0.8221 0.000000
0.8268 0.000000
0.8314 0.000000
0.8361 0.000000
0.8408 0.000000
0.8454 0.000000
0.8501 0.000000
0.8547 0.000000
0.8594 0.000000
0.8640 0.000000
0.8687 0.000000
0.8733 0.000000
0.8780 0.985079
0.8827 0.014935
0.8873 1.000014
0.8920 0.000000
0.8966 1.000014
0.9013 1.966473
0.9059 0.033555
0.9106 0.000000
0.9152 0.000000
0.9199 0.975312
0.9246 0.024702
0.9292 1.978320
0.9339 0.041576
0.9385 0.980147
0.9432 0.978306
0.9478 0.021708
0.9525 0.991161
0.9571 0.987159
0.9618 0.021708
0.9665 0.000000
0.9711 0.000000
0.9758 0.000000
0.9804 0.975312
0.9851 0.024702
0.9897 0.975312
0.9944 0.044570
0.9990 1.005546
1.0037 0.974614
1.0083 0.000000
1.0130 0.000000
1.0177 0.000000
1.0223 0.985079
1.0270 1.980671
1.0316 2.010533
1.0363 1.014949
1.0409 0.028721
1.0456 1.971308
1.0502 0.008853
1.0549 0.000000
1.0596 0.000000
1.0642 0.000000
1.0689 0.000000
1.0735 0.000000
1.0782 0.000000
1.0828 0.025400
1.0875 0.974614
1.0921 0.000000
1.0968 0.985079
1.1015 0.014935
1.1061 0.000000
1.1108 1.000014
1.1154 0.975312
1.1201 0.024702
1.1247 0.985079
1.1294 0.040335
1.1340 1.965775
1.1387 0.008853
1.1434 0.000000
1.1480 0.978306
1.1527 0.021708
1.1573 0.000000
1.1620 0.000000
1.1666 0.000000
1.1713 0.000000
1.1759 0.000000
1.1806 0.000000
1.1853 0.991161
1.1899 0.008853
1.1946 0.000000
1.1992 0.000000
1.2039 0.019868
1.2085 0.980147
1.2132 0.000000
1.2178 0.000000
1.2225 0.000000
1.2271 0.000000
1.2318 0.000000
1.2365 0.000000
1.2411 0.000000
1.2458 0.975312
1.2504 0.024702
1.2551 2.941785
1.2597 0.058257
1.2644 0.025400
1.2690 1.974628
1.2737 0.987430
1.2784 0.012584
1.2830 0.000000
1.2877 0.000000
1.2923 0.000000
1.2970 0.000000
1.3016 0.019868
1.3063 0.980147
1.3109 0.000000
1.3156 0.025400
1.3203 0.974614
1.3249 0.000000
1.3296 0.019868
1.3342 0.980147
1.3389 0.000000
1.3435 0.025400
1.3482 0.974614
1.3528 0.000000
1.3575 0.000000
1.3622 0.000000
1.3668 0.000000
1.3715 0.000000
1.3761 0.000000
1.3808 0.000000
1.3854 0.000000
1.3901 0.000000
1.3947 0.000000
1.3994 0.000000
1.4040 0.000000
1.4087 0.000000
1.4134 0.000000
1.4180 0.019868
1.4227 1.000014
1.4273 0.980147
1.4320 0.000000
1.4366 0.000000
1.4413 0.000000
1.4459 0.000000
1.4506 0.000000
1.4553 0.987430
1.4599 1.012598
1.4646 0.000000
1.4692 0.991161
1.4739 0.008853
1.4785 0.000000
1.4832 0.000000
1.4878 0.000000
1.4925 0.000000
1.4972 0.000000
1.5018 0.000000
1.5065 0.000000
1.5111 0.025400
1.5158 0.974614
1.5204 0.019868
1.5251 0.980147
1.5297 0.000000
1.5344 0.000000
1.5391 0.000000
1.5437 0.985079
1.5484 0.014935
1.5530 0.000000
1.5577 0.000000
1.5623 0.000000
1.5670 0.000000
1.5716 0.987430
1.5763 0.032451
1.5810 1.967577
1.5856 0.012584
1.5903 0.978306
1.5949 0.021708
1.5996 0.000000
1.6042 0.000000
1.6089 1.000014
1.6135 1.000014
1.6182 0.025400
1.6228 1.959694
1.6275 1.000014
1.6322 0.014935
1.6368 0.000000
1.6415 0.000000
1.6461 0.000000
1.6508 0.000000
1.6554 0.000000
1.6601 0.025400
1.6647 0.974614
1.6694 0.025400
1.6741 1.959694
1.6787 0.014935
1.6834 0.000000
1.6880 0.000000
1.6927 0.985079
1.6973 0.014935
1.7020 0.000000
1.7066 0.000000
1.7113 0.985079
1.7160 0.014935
1.7206 0.025400
1.7253 0.974614
1.7299 0.000000
1.7346 0.000000
1.7392 0.000000
1.7439 0.000000
1.7485 0.000000
1.7532 0.000000
1.7579 0.000000
1.7625 0.000000
1.7672 0.987430
1.7718 1.966201
1.7765 0.046411
1.7811 0.000000
1.7858 0.000000
1.7904 0.000000
1.7951 0.000000
1.7997 0.000000
1.8044 0.000000
1.8091 0.000000
1.8137 0.000000
1.8184 0.000000
1.8230 0.019868
1.8277 0.980147
1.8323 0.000000
1.8370 0.000000
1.8416 0.000000
1.8463 0.975312
1.8510 0.024702
1.8556 0.000000
1.8603 0.000000
1.8649 0.000000
1.8696 0.000000
1.8742 0.000000
1.8789 0.987430
1.8835 0.990889
1.8882 0.021708
1.8929 0.000000
1.8975 0.000000
1.9022 1.025414
1.9068 0.974614
1.9115 0.000000
1.9161 0.000000
1.9208 0.000000
1.9254 1.950624
1.9301 0.049404
1.9348 0.975312
1.9394 0.024702
1.9441 0.000000
1.9487 0.000000
1.9534 0.000000
1.9580 0.000000
1.9627 0.000000
1.9673 0.019868
1.9720 1.000014
1.9767 1.000014
1.9813 0.980147
1.9860 0.987430
1.9906 0.012584
1.9953 0.000000
1.9999 0.000000
2.0046 0.000000
2.0092 0.975312
2.0139 0.044570
2.0185 1.955459
2.0232 0.024702
2.0279 0.000000
2.0325 0.975312
2.0372 0.024702
2.0418 0.000000
2.0465 0.000000
2.0511 0.000000
2.0558 0.000000
2.0604 0.000000
2.0651 0.019868
2.0698 0.980147
2.0744 0.000000
2.0791 0.000000
2.0837 0.000000
2.0884 0.000000
2.0930 0.000000
2.0977 0.000000
2.1023 0.000000
2.1070 0.000000
2.1117 2.000261
2.1163 0.999782
2.1210 0.000000
2.1256 0.000000
2.1303 0.991161
2.1349 0.008853
2.1396 0.000000
2.1442 0.000000
2.1489 0.000000
2.1536 0.000000
2.1582 0.000000
2.1629 0.000000
2.1675 0.025400
2.1722 0.974614
2.1768 0.000000
2.1815 0.000000
2.1861 0.025400
2.1908 0.974614
2.1954 0.000000
2.2001 0.000000
2.2048 0.000000
2.2094 0.000000
2.2141 0.000000
2.2187 0.000000
2.2234 0.000000
2.2280 0.000000
2.2327 0.000000
2.2373 0.000000
2.2420 0.000000
2.2467 0.000000
2.2513 0.019868
2.2560 0.980147
2.2606 0.000000
2.2653 0.000000
2.2699 0.000000
2.2746 0.000000
2.2792 0.000000
2.2839 0.000000
2.2886 0.000000
2.2932 0.000000
2.2979 0.000000
2.3025 0.000000
2.3072 0.000000
2.3118 0.000000
2.3165 0.000000
2.3211 0.000000
2.3258 0.000000
2.3305 0.000000
2.3351 0.000000
2.3398 0.000000
2.3444 0.000000
2.3491 0.000000
2.3537 0.978306
2.3584 0.021708
2.3630 0.000000
2.3677 0.000000
2.3724 0.000000
2.3770 0.000000
2.3817 0.000000
2.3863 0.987430
2.3910 0.012584
2.3956 0.000000
2.4003 0.000000
2.4049 0.000000
2.4096 0.000000
2.4142 0.000000
2.4189 0.000000
2.4236 0.000000
2.4282 0.000000
2.4329 0.978306
2.4375 0.021708
2.4422 0.000000
2.4468 0.000000
2.4515 0.000000
2.4561 0.000000
2.4608 0.000000
2.4655 0.000000
2.4701 0.000000
2.4748 0.000000
2.4794 0.000000
2.4841 0.000000
2.4887 0.000000
2.4934 0.000000
2.4980 0.000000
2.5027 0.000000
2.5074 0.000000
2.5120 0.000000
2.5167 0.000000
2.5213 0.000000
2.5260 0.987430
2.5306 0.012584
2.5353 0.985079
2.5399 0.014935
2.5446 0.000000
2.5493 0.025400
2.5539 0.974614
2.5586 0.000000
2.5632 0.987430
2.5679 0.012584
2.5725 0.000000
2.5772 0.000000
2.5818 0.000000
2.5865 0.000000
2.5911 0.000000
2.5958 0.000000
2.6005 0.000000
2.6051 0.000000
2.6098 0.978306
2.6144 0.021708
2.6191 0.000000
2.6237 0.000000
2.6284 0.000000
2.6330 0.000000
2.6377 0.000000
2.6424 0.000000
2.6470 0.000000
2.6517 0.000000
2.6563 0.000000
2.6610 0.000000
2.6656 0.000000
2.6703 0.000000
2.6749 0.000000
2.6796 0.000000
2.6843 0.000000
2.6889 0.000000
2.6936 0.000000
2.6982 0.000000
2.7029 0.000000
2.7075 0.000000
2.7122 0.000000
2.7168 0.000000
2.7215 0.000000
2.7262 0.000000
2.7308 0.000000
2.7355 0.000000
2.7401 0.000000
2.7448 0.000000
2.7494 0.000000
2.7541 0.000000
2.7587 0.000000
2.7634 0.000000
2.7681 0.000000
2.7727 0.000000
2.7774 0.000000
2.7820 0.000000
2.7867 0.000000
2.7913 0.000000
2.7960 0.000000
2.8006 0.000000
2.8053 0.000000
2.8099 0.000000
2.8146 0.000000
2.8193 0.000000
2.8239 0.000000
2.8286 0.000000
2.8332 0.000000
2.8379 0.000000
2.8425 0.000000
2.8472 0.000000
2.8518 0.000000
2.8565 0.000000
2.8612 0.000000
2.8658 0.000000
2.8705 0.000000
2.8751 0.000000
2.8798 0.000000
2.8844 0.000000
2.8891 0.000000
2.8937 0.000000
2.8984 0.000000
2.9031 0.000000
2.9077 0.000000
2.9124 0.000000
2.9170 0.000000
2.9217 0.000000
2.9263 0.000000
2.9310 0.000000
2.9356 0.000000
2.9403 0.000000
2.9450 0.000000
2.9496 0.000000
2.9543 0.000000
2.9589 0.000000
2.9636 0.000000
2.9682 0.000000
2.9729 0.000000
2.9775 0.000000
2.9822 0.000000
2.9868 0.000000
2.9915 0.000000
2.9962 0.000000
3.0008 0.000000
3.0055 0.000000
3.0101 0.000000
3.0148 0.000000
3.0194 0.000000
3.0241 0.000000
3.0287 0.000000
3.0334 0.000000
3.0381 0.000000
3.0427 0.000000
3.0474 0.000000
3.0520 0.000000
3.0567 0.000000
3.0613 0.000000
3.0660 0.000000
3.0706 0.000000
3.0753 0.000000
3.0800 0.000000
3.0846 0.000000
3.0893 0.000000
3.0939 0.000000
3.0986 0.000000
