# Supplementary material for: Spin waves and orbital contribution to ferromagnetism in a topological metal
Source: Nat Commun. 2024 Oct 16;15:8905. doi: 10.1038/s41467-024-53152-1 (PMC11484860; doi:10.1038/s41467-024-53152-1)
Supplement: Supplementary file 3 — Source Data [file 41467_2024_53152_MOESM3_ESM.zip › experiment_data/RIXS_spectra_ESRF/rixs_cr_HHL_2.txt]

 Eloss   intensity
-7.0131 23.932020
-7.0084 27.082112
-7.0037 33.997468
-6.9991 31.025513
-6.9944 29.047049
-6.9898 31.973421
-6.9851 25.008749
-6.9805 22.995841
-6.9758 36.937285
-6.9712 29.285892
-6.9665 41.853184
-6.9618 40.051653
-6.9572 31.021903
-6.9525 27.106389
-6.9479 22.118235
-6.9432 33.983636
-6.9386 19.160490
-6.9339 37.639055
-6.9293 29.235916
-6.9246 33.883006
-6.9200 40.046771
-6.9153 24.196740
-6.9106 29.974565
-6.9060 29.046656
-6.9013 25.840936
-6.8967 23.293800
-6.8920 34.918194
-6.8874 23.199865
-6.8827 34.903324
-6.8781 34.814466
-6.8734 26.222254
-6.8687 30.012323
-6.8641 33.874780
-6.8594 27.008526
-6.8548 21.364839
-6.8501 38.053179
-6.8455 31.801540
-6.8408 30.903158
-6.8362 28.266422
-6.8315 35.927492
-6.8268 28.924419
-6.8222 23.345312
-6.8175 36.946482
-6.8129 32.053255
-6.8082 35.814154
-6.8036 27.296420
-6.7989 30.878530
-6.7943 29.129946
-6.7896 31.051962
-6.7849 28.907571
-6.7803 40.872020
-6.7756 30.201418
-6.7710 27.063281
-6.7663 34.940504
-6.7617 41.010611
-6.7570 31.202809
-6.7524 36.876303
-6.7477 28.134861
-6.7430 42.959712
-6.7384 32.057553
-6.7337 28.103982
-6.7291 28.957796
-6.7244 27.038756
-6.7198 28.065643
-6.7151 33.167058
-6.7105 33.042151
-6.7058 39.747557
-6.7012 23.376257
-6.6965 45.738718
-6.6918 33.159091
-6.6872 29.010804
-6.6825 35.920985
-6.6779 37.191558
-6.6732 39.973276
-6.6686 40.039573
-6.6639 31.182620
-6.6593 34.876550
-6.6546 34.094553
-6.6499 32.896565
-6.6453 23.246434
-6.6406 35.947590
-6.6360 40.715095
-6.6313 26.360598
-6.6267 44.758918
-6.6220 23.497758
-6.6174 37.748596
-6.6127 32.075285
-6.6080 36.083993
-6.6034 40.900546
-6.5987 39.045348
-6.5941 43.930540
-6.5894 41.007495
-6.5848 42.112054
-6.5801 34.153625
-6.5755 33.091918
-6.5708 35.963081
-6.5661 35.133170
-6.5615 38.860034
-6.5568 32.045739
-6.5522 32.229621
-6.5475 33.924774
-6.5429 27.236404
-6.5382 32.947034
-6.5336 40.832325
-6.5289 43.006188
-6.5243 39.192529
-6.5196 41.049403
-6.5149 41.814370
-6.5103 44.140320
-6.5056 34.195985
-6.5010 28.043009
-6.4963 37.710807
-6.4917 34.275735
-6.4870 34.984517
-6.4824 46.822637
-6.4777 37.378810
-6.4730 27.122589
-6.4684 32.945137
-6.4637 29.918803
-6.4591 31.178948
-6.4544 43.866755
-6.4498 37.090908
-6.4451 33.164911
-6.4405 37.976877
-6.4358 38.853182
-6.4311 36.296169
-6.4265 42.033754
-6.4218 40.950998
-6.4172 31.183175
-6.4125 45.873607
-6.4079 32.056828
-6.4032 35.012137
-6.3986 30.071117
-6.3939 38.842123
-6.3892 34.073124
-6.3846 47.983257
-6.3799 39.033848
-6.3753 36.253429
-6.3706 35.011988
-6.3660 31.865252
-6.3613 38.167917
-6.3567 45.783112
-6.3520 40.279726
-6.3473 48.848014
-6.3427 36.380684
-6.3380 45.719415
-6.3334 36.178976
-6.3287 31.250188
-6.3241 38.902264
-6.3194 49.790260
-6.3148 41.253603
-6.3101 48.065129
-6.3055 48.876791
-6.3008 48.202992
-6.2961 43.037569
-6.2915 51.840983
-6.2868 50.289010
-6.2822 39.244649
-6.2775 50.763382
-6.2729 46.147904
-6.2682 51.963082
-6.2636 46.937446
-6.2589 36.040063
-6.2542 34.255440
-6.2496 39.942783
-6.2449 48.048658
-6.2403 45.850892
-6.2356 54.229626
-6.2310 45.086827
-6.2263 43.914740
-6.2217 41.831244
-6.2170 38.337730
-6.2123 36.034371
-6.2077 44.809021
-6.2030 35.332602
-6.1984 51.902261
-6.1937 55.086833
-6.1891 38.932987
-6.1844 48.189963
-6.1798 53.070726
-6.1751 50.092185
-6.1704 36.870990
-6.1658 35.090818
-6.1611 57.826932
-6.1565 39.306167
-6.1518 37.048012
-6.1472 35.188093
-6.1425 37.018004
-6.1379 39.100573
-6.1332 48.915287
-6.1286 47.005871
-6.1239 36.108581
-6.1192 42.826244
-6.1146 35.307392
-6.1099 50.960451
-6.1053 57.994392
-6.1006 47.072776
-6.0960 41.157473
-6.0913 50.714182
-6.0867 39.376885
-6.0820 42.613289
-6.0773 34.216695
-6.0727 42.120296
-6.0680 46.019213
-6.0634 44.122046
-6.0587 43.039187
-6.0541 38.086025
-6.0494 54.816195
-6.0448 51.174769
-6.0401 47.991095
-6.0354 32.279589
-6.0308 36.831675
-6.0261 49.046036
-6.0215 41.168728
-6.0168 52.790175
-6.0122 49.082909
-6.0075 54.130490
-6.0029 43.305992
-5.9982 45.709316
-5.9935 49.233917
-5.9889 56.855862
-5.9842 41.310534
-5.9796 58.903365
-5.9749 53.945478
-5.9703 49.049129
-5.9656 49.192404
-5.9610 50.868216
-5.9563 54.170892
-5.9516 48.999407
-5.9470 47.200200
-5.9423 44.212990
-5.9377 53.897604
-5.9330 50.924824
-5.9284 50.067764
-5.9237 47.881784
-5.9191 38.256364
-5.9144 52.073721
-5.9098 44.270638
-5.9051 64.767401
-5.9004 50.075028
-5.8958 56.110429
-5.8911 50.011362
-5.8865 45.094541
-5.8818 39.065320
-5.8772 58.566680
-5.8725 47.276926
-5.8679 51.085868
-5.8632 43.266040
-5.8585 45.089073
-5.8539 44.838250
-5.8492 39.269434
-5.8446 52.735515
-5.8399 50.159250
-5.8353 39.378460
-5.8306 48.808302
-5.8260 59.883397
-5.8213 64.967215
-5.8166 54.362417
-5.8120 45.996796
-5.8073 54.141921
-5.8027 65.988875
-5.7980 53.903224
-5.7934 49.979367
-5.7887 55.252229
-5.7841 56.102711
-5.7794 52.083836
-5.7747 52.918808
-5.7701 59.987747
-5.7654 62.106667
-5.7608 58.094080
-5.7561 43.366259
-5.7515 56.598171
-5.7468 55.308540
-5.7422 46.016552
-5.7375 51.881289
-5.7329 43.248205
-5.7282 43.091697
-5.7235 51.819810
-5.7189 46.168977
-5.7142 47.982879
-5.7096 47.206267
-5.7049 50.959613
-5.7003 60.726057
-5.6956 54.155424
-5.6910 55.264794
-5.6863 47.993204
-5.6816 43.146002
-5.6770 70.993204
-5.6723 71.898072
-5.6677 66.952429
-5.6630 46.450194
-5.6584 61.931084
-5.6537 54.893388
-5.6491 43.407777
-5.6444 72.681782
-5.6397 53.315181
-5.6351 50.166180
-5.6304 48.843430
-5.6258 73.622542
-5.6211 55.548351
-5.6165 69.808936
-5.6118 50.246163
-5.6072 53.186426
-5.6025 56.738031
-5.5978 54.234726
-5.5932 51.062504
-5.5885 63.059111
-5.5839 57.098334
-5.5792 47.080272
-5.5746 55.850930
-5.5699 51.267646
-5.5653 48.008099
-5.5606 59.945831
-5.5559 53.065670
-5.5513 56.220208
-5.5466 74.897648
-5.5420 56.948030
-5.5373 57.227097
-5.5327 55.233030
-5.5280 53.136468
-5.5234 71.675413
-5.5187 71.011345
-5.5141 74.292887
-5.5094 61.120966
-5.5047 72.254661
-5.5001 71.756799
-5.4954 65.825880
-5.4908 56.256295
-5.4861 85.650422
-5.4815 56.554181
-5.4768 62.066194
-5.4722 58.229523
-5.4675 75.825479
-5.4628 61.284871
-5.4582 68.901754
-5.4535 62.890012
-5.4489 75.883050
-5.4442 65.508719
-5.4396 77.020165
-5.4349 68.246818
-5.4303 64.981890
-5.4256 73.885731
-5.4209 62.052886
-5.4163 67.156551
-5.4116 73.926430
-5.4070 57.304578
-5.4023 79.985673
-5.3977 72.138930
-5.3930 90.774772
-5.3884 62.283146
-5.3837 81.761951
-5.3790 65.245435
-5.3744 56.339788
-5.3697 47.128826
-5.3651 66.758032
-5.3604 54.290596
-5.3558 73.707670
-5.3511 55.383323
-5.3465 67.856773
-5.3418 74.174794
-5.3372 77.906761
-5.3325 65.106305
-5.3278 85.953638
-5.3232 67.326547
-5.3185 74.067466
-5.3139 74.093275
-5.3092 73.855271
-5.3046 64.208352
-5.2999 70.090461
-5.2953 81.781767
-5.2906 75.301419
-5.2859 74.874227
-5.2813 83.276808
-5.2766 74.181720
-5.2720 66.902369
-5.2673 64.113410
-5.2627 85.816542
-5.2580 66.610235
-5.2534 62.922277
-5.2487 76.699927
-5.2440 58.459651
-5.2394 70.039826
-5.2347 84.988702
-5.2301 74.275830
-5.2254 81.446125
-5.2208 76.468008
-5.2161 80.975575
-5.2115 66.336834
-5.2068 58.197832
-5.2021 64.758597
-5.1975 77.225388
-5.1928 84.005952
-5.1882 83.898063
-5.1835 77.022197
-5.1789 62.347856
-5.1742 77.872997
-5.1696 73.198901
-5.1649 62.362208
-5.1602 87.802196
-5.1556 78.131915
-5.1509 56.254933
-5.1463 77.578398
-5.1416 89.217910
-5.1370 71.214684
-5.1323 76.978109
-5.1277 73.148606
-5.1230 68.087824
-5.1184 67.250846
-5.1137 83.798739
-5.1090 71.989514
-5.1044 78.329062
-5.0997 95.043102
-5.0951 77.221753
-5.0904 79.865789
-5.0858 91.658499
-5.0811 68.689950
-5.0765 86.797649
-5.0718 80.109175
-5.0671 72.075994
-5.0625 87.795078
-5.0578 80.434266
-5.0532 94.087001
-5.0485 106.873670
-5.0439 73.461544
-5.0392 71.176479
-5.0346 83.699084
-5.0299 85.693646
-5.0252 63.786361
-5.0206 85.916846
-5.0159 81.886273
-5.0113 79.112685
-5.0066 88.921609
-5.0020 86.160487
-4.9973 89.358305
-4.9927 94.907684
-4.9880 75.274922
-4.9833 86.845270
-4.9787 77.276371
-4.9740 62.278859
-4.9694 92.571422
-4.9647 97.899310
-4.9601 86.343302
-4.9554 80.187247
-4.9508 87.137651
-4.9461 102.085616
-4.9415 96.974958
-4.9368 101.215629
-4.9321 84.100520
-4.9275 69.538338
-4.9228 113.073163
-4.9182 82.619304
-4.9135 89.882327
-4.9089 79.559575
-4.9042 71.123252
-4.8996 91.543654
-4.8949 97.110328
-4.8902 81.153840
-4.8856 99.311313
-4.8809 81.935126
-4.8763 90.048348
-4.8716 89.006964
-4.8670 77.604443
-4.8623 89.922481
-4.8577 86.463730
-4.8530 77.496766
-4.8483 89.251786
-4.8437 89.063137
-4.8390 88.909906
-4.8344 107.922652
-4.8297 89.435423
-4.8251 120.343211
-4.8204 91.457359
-4.8158 99.427027
-4.8111 98.076162
-4.8064 100.242723
-4.8018 81.963855
-4.7971 96.305325
-4.7925 120.602275
-4.7878 94.140536
-4.7832 89.407864
-4.7785 91.927123
-4.7739 84.625381
-4.7692 105.461951
-4.7645 101.695597
-4.7599 77.549573
-4.7552 97.166003
-4.7506 93.354063
-4.7459 110.038870
-4.7413 91.171951
-4.7366 99.051120
-4.7320 112.777963
-4.7273 111.028246
-4.7227 118.977745
-4.7180 106.893827
-4.7133 92.434063
-4.7087 105.518481
-4.7040 109.813442
-4.6994 112.122182
-4.6947 91.421744
-4.6901 89.083961
-4.6854 93.075393
-4.6808 89.940868
-4.6761 105.741065
-4.6714 87.588553
-4.6668 108.841137
-4.6621 99.594701
-4.6575 88.833312
-4.6528 110.876093
-4.6482 89.287869
-4.6435 87.201971
-4.6389 99.960328
-4.6342 108.059708
-4.6295 102.089197
-4.6249 111.992312
-4.6202 108.003649
-4.6156 103.661530
-4.6109 119.700188
-4.6063 118.854955
-4.6016 112.060561
-4.5970 106.106270
-4.5923 104.555895
-4.5876 117.494486
-4.5830 96.496425
-4.5783 108.198282
-4.5737 124.762495
-4.5690 119.206491
-4.5644 92.602358
-4.5597 106.688119
-4.5551 99.192146
-4.5504 99.272197
-4.5457 124.625540
-4.5411 103.778916
-4.5364 141.625759
-4.5318 114.158230
-4.5271 116.023025
-4.5225 115.217873
-4.5178 104.417884
-4.5132 113.647666
-4.5085 113.312526
-4.5039 112.176646
-4.4992 120.877822
-4.4945 105.522639
-4.4899 109.052501
-4.4852 120.050408
-4.4806 107.062386
-4.4759 105.086429
-4.4713 136.747941
-4.4666 111.235768
-4.4620 115.074643
-4.4573 136.215598
-4.4526 121.106609
-4.4480 100.431463
-4.4433 134.652319
-4.4387 102.083673
-4.4340 105.928944
-4.4294 114.484583
-4.4247 112.104031
-4.4201 96.299948
-4.4154 104.327175
-4.4107 127.880726
-4.4061 121.727479
-4.4014 108.914630
-4.3968 120.831613
-4.3921 131.134745
-4.3875 136.648508
-4.3828 137.305856
-4.3782 136.062644
-4.3735 123.132534
-4.3688 106.343114
-4.3642 112.875407
-4.3595 127.240779
-4.3549 137.074920
-4.3502 137.369088
-4.3456 136.092034
-4.3409 136.997448
-4.3363 95.582842
-4.3316 144.387844
-4.3270 118.394207
-4.3223 137.133496
-4.3176 122.223623
-4.3130 121.087013
-4.3083 133.966868
-4.3037 158.773954
-4.2990 131.419356
-4.2944 127.374342
-4.2897 125.173241
-4.2851 125.234235
-4.2804 111.102493
-4.2757 151.273278
-4.2711 147.329143
-4.2664 130.695241
-4.2618 133.933642
-4.2571 129.078608
-4.2525 118.351804
-4.2478 125.366701
-4.2432 161.392210
-4.2385 131.317411
-4.2338 141.308450
-4.2292 145.626747
-4.2245 128.058243
-4.2199 144.737513
-4.2152 149.376166
-4.2106 122.177421
-4.2059 146.647445
-4.2013 124.414798
-4.1966 122.724631
-4.1919 132.626714
-4.1873 161.657258
-4.1826 153.256814
-4.1780 149.152483
-4.1733 170.100368
-4.1687 141.588761
-4.1640 151.103639
-4.1594 143.798265
-4.1547 144.570907
-4.1500 146.926096
-4.1454 153.733558
-4.1407 147.698428
-4.1361 161.683197
-4.1314 157.565672
-4.1268 166.142334
-4.1221 139.578246
-4.1175 153.339688
-4.1128 150.281737
-4.1082 163.135179
-4.1035 156.475621
-4.0988 162.646248
-4.0942 138.144426
-4.0895 157.452363
-4.0849 150.052368
-4.0802 145.119597
-4.0756 137.214694
-4.0709 180.706155
-4.0663 166.122449
-4.0616 134.027290
-4.0569 193.171631
-4.0523 147.785047
-4.0476 152.202016
-4.0430 145.132030
-4.0383 149.025852
-4.0337 147.642141
-4.0290 173.616135
-4.0244 132.532174
-4.0197 154.096153
-4.0150 161.775859
-4.0104 164.194931
-4.0057 159.594460
-4.0011 159.845209
-3.9964 157.842250
-3.9918 156.184012
-3.9871 146.672619
-3.9825 173.930205
-3.9778 150.475510
-3.9731 177.793724
-3.9685 178.591255
-3.9638 165.559066
-3.9592 149.501159
-3.9545 185.726006
-3.9499 174.427314
-3.9452 171.225779
-3.9406 158.862130
-3.9359 180.493523
-3.9313 155.018765
-3.9266 161.805420
-3.9219 161.847097
-3.9173 149.331561
-3.9126 152.984362
-3.9080 175.993339
-3.9033 181.749863
-3.8987 182.416127
-3.8940 178.641832
-3.8894 187.852134
-3.8847 184.965133
-3.8800 159.692290
-3.8754 179.549457
-3.8707 192.329345
-3.8661 180.122717
-3.8614 203.316787
-3.8568 207.774011
-3.8521 199.426887
-3.8475 164.574039
-3.8428 197.492306
-3.8381 195.094515
-3.8335 200.837534
-3.8288 192.213011
-3.8242 199.336772
-3.8195 189.950568
-3.8149 214.026177
-3.8102 181.459199
-3.8056 205.852090
-3.8009 175.595675
-3.7962 203.904154
-3.7916 217.073306
-3.7869 197.923616
-3.7823 185.703927
-3.7776 167.813087
-3.7730 214.108482
-3.7683 182.947511
-3.7637 184.260332
-3.7590 180.532459
-3.7543 178.349369
-3.7497 194.300366
-3.7450 210.130981
-3.7404 184.274545
-3.7357 210.569342
-3.7311 196.725797
-3.7264 194.240656
-3.7218 194.535121
-3.7171 201.919146
-3.7125 201.060675
-3.7078 192.164516
-3.7031 174.809297
-3.6985 234.257733
-3.6938 175.129096
-3.6892 221.717741
-3.6845 208.211748
-3.6799 230.816320
-3.6752 196.802966
-3.6706 190.826408
-3.6659 195.764141
-3.6612 219.857978
-3.6566 211.078821
-3.6519 166.146561
-3.6473 209.129853
-3.6426 192.409331
-3.6380 192.855431
-3.6333 210.067228
-3.6287 197.514127
-3.6240 215.147379
-3.6193 235.017764
-3.6147 223.346590
-3.6100 243.847417
-3.6054 217.847640
-3.6007 192.561085
-3.5961 191.210882
-3.5914 229.422309
-3.5868 193.801454
-3.5821 216.897923
-3.5774 199.279459
-3.5728 199.521728
-3.5681 209.027104
-3.5635 246.329435
-3.5588 201.015386
-3.5542 205.316480
-3.5495 213.059598
-3.5449 214.386263
-3.5402 215.894568
-3.5356 216.189834
-3.5309 221.858738
-3.5262 231.938423
-3.5216 220.000314
-3.5169 216.289078
-3.5123 215.121791
-3.5076 208.870473
-3.5030 220.534453
-3.4983 225.041770
-3.4937 187.743342
-3.4890 255.321572
-3.4843 258.963644
-3.4797 215.958829
-3.4750 222.624293
-3.4704 215.733086
-3.4657 237.411562
-3.4611 244.046136
-3.4564 244.627119
-3.4518 234.810768
-3.4471 229.185582
-3.4424 233.849658
-3.4378 222.743169
-3.4331 198.625872
-3.4285 221.037735
-3.4238 246.618510
-3.4192 238.629274
-3.4145 241.131780
-3.4099 225.138339
-3.4052 232.301764
-3.4005 236.093675
-3.3959 208.392473
-3.3912 222.394641
-3.3866 253.840779
-3.3819 211.819631
-3.3773 226.966268
-3.3726 222.716615
-3.3680 249.665664
-3.3633 240.474242
-3.3586 224.301348
-3.3540 272.433817
-3.3493 249.698576
-3.3447 224.129443
-3.3400 260.161635
-3.3354 241.165849
-3.3307 229.936465
-3.3261 255.116846
-3.3214 244.507285
-3.3168 243.711152
-3.3121 240.664278
-3.3074 236.064808
-3.3028 224.864259
-3.2981 273.740817
-3.2935 224.000163
-3.2888 246.052614
-3.2842 238.874207
-3.2795 242.557994
-3.2749 253.301984
-3.2702 254.123657
-3.2655 236.542589
-3.2609 235.381778
-3.2562 243.483166
-3.2516 249.744482
-3.2469 256.975267
-3.2423 223.939078
-3.2376 266.235605
-3.2330 217.007392
-3.2283 273.294650
-3.2236 246.171872
-3.2190 235.082153
-3.2143 277.135661
-3.2097 264.093531
-3.2050 226.970163
-3.2004 233.208486
-3.1957 298.814527
-3.1911 232.282856
-3.1864 270.058211
-3.1817 244.260381
-3.1771 235.778982
-3.1724 268.320831
-3.1678 232.813889
-3.1631 226.442926
-3.1585 234.380385
-3.1538 262.310618
-3.1492 229.146737
-3.1445 274.491870
-3.1399 253.266536
-3.1352 251.507087
-3.1305 245.336441
-3.1259 242.091099
-3.1212 265.977140
-3.1166 254.658536
-3.1119 266.136648
-3.1073 252.994369
-3.1026 256.129058
-3.0980 263.551756
-3.0933 277.597305
-3.0886 271.224645
-3.0840 260.389819
-3.0793 263.516545
-3.0747 273.396402
-3.0700 292.389649
-3.0654 282.134061
-3.0607 263.049275
-3.0561 308.539923
-3.0514 291.301752
-3.0467 261.655879
-3.0421 259.681870
-3.0374 260.520439
-3.0328 254.003494
-3.0281 271.052271
-3.0235 248.532749
-3.0188 268.592834
-3.0142 265.211229
-3.0095 261.254691
-3.0048 264.274125
-3.0002 320.158340
-2.9955 283.513957
-2.9909 267.666724
-2.9862 292.278097
-2.9816 251.863812
-2.9769 293.955203
-2.9723 317.174146
-2.9676 297.010640
-2.9629 290.026400
-2.9583 275.473351
-2.9536 278.824289
-2.9490 310.748329
-2.9443 270.749198
-2.9397 305.718247
-2.9350 286.159363
-2.9304 257.634354
-2.9257 257.940846
-2.9211 254.904365
-2.9164 290.057529
-2.9117 286.571031
-2.9071 318.002212
-2.9024 295.521369
-2.8978 261.832342
-2.8931 295.675722
-2.8885 260.646594
-2.8838 305.588571
-2.8792 275.271206
-2.8745 315.698788
-2.8698 307.341112
-2.8652 306.438559
-2.8605 284.425082
-2.8559 297.295693
-2.8512 293.197708
-2.8466 316.535540
-2.8419 294.825087
-2.8373 324.580253
-2.8326 302.605276
-2.8279 313.285539
-2.8233 303.007281
-2.8186 297.073044
-2.8140 339.205457
-2.8093 314.490979
-2.8047 287.707562
-2.8000 321.148274
-2.7954 320.789475
-2.7907 340.439283
-2.7860 315.377981
-2.7814 316.416349
-2.7767 346.971956
-2.7721 321.183608
-2.7674 328.622526
-2.7628 340.993260
-2.7581 336.851960
-2.7535 335.071508
-2.7488 321.772691
-2.7442 315.423509
-2.7395 305.846281
-2.7348 355.590590
-2.7302 319.040560
-2.7255 303.886186
-2.7209 341.529019
-2.7162 343.495446
-2.7116 347.456194
-2.7069 297.680487
-2.7023 354.849793
-2.6976 379.021435
-2.6929 328.436578
-2.6883 320.457108
-2.6836 337.500703
-2.6790 339.561231
-2.6743 358.181710
-2.6697 359.211219
-2.6650 346.913448
-2.6604 314.918297
-2.6557 369.187629
-2.6510 344.059908
-2.6464 336.323595
-2.6417 342.929043
-2.6371 326.141746
-2.6324 354.197372
-2.6278 356.876403
-2.6231 337.468589
-2.6185 358.106293
-2.6138 363.969256
-2.6091 343.570521
-2.6045 344.450327
-2.5998 355.401680
-2.5952 351.789219
-2.5905 345.667134
-2.5859 364.439091
-2.5812 365.063229
-2.5766 380.470833
-2.5719 376.198321
-2.5672 359.643017
-2.5626 360.661744
-2.5579 388.967042
-2.5533 369.179149
-2.5486 378.842963
-2.5440 320.240165
-2.5393 334.790105
-2.5347 370.839353
-2.5300 364.608337
-2.5254 364.505609
-2.5207 388.148529
-2.5160 402.858121
-2.5114 382.047882
-2.5067 413.871216
-2.5021 369.114445
-2.4974 366.964456
-2.4928 362.331005
-2.4881 379.068618
-2.4835 366.178034
-2.4788 336.499626
-2.4741 351.898224
-2.4695 404.918261
-2.4648 405.226244
-2.4602 399.265158
-2.4555 329.926906
-2.4509 385.898059
-2.4462 415.007551
-2.4416 398.142724
-2.4369 360.280224
-2.4322 373.153892
-2.4276 371.144083
-2.4229 411.920619
-2.4183 398.212389
-2.4136 368.542085
-2.4090 422.620346
-2.4043 387.257283
-2.3997 377.114401
-2.3950 394.420050
-2.3903 457.609927
-2.3857 394.844536
-2.3810 379.912867
-2.3764 385.164732
-2.3717 360.634389
-2.3671 411.983125
-2.3624 377.029377
-2.3578 419.029133
-2.3531 403.316564
-2.3485 378.235526
-2.3438 415.282133
-2.3391 378.717444
-2.3345 358.460319
-2.3298 401.690208
-2.3252 375.653941
-2.3205 434.246855
-2.3159 403.929059
-2.3112 377.955652
-2.3066 373.811941
-2.3019 383.016807
-2.2972 399.404175
-2.2926 442.428040
-2.2879 398.123701
-2.2833 380.954175
-2.2786 408.465966
-2.2740 386.756123
-2.2693 401.306525
-2.2647 412.349551
-2.2600 392.712859
-2.2553 409.322755
-2.2507 435.962993
-2.2460 406.098751
-2.2414 398.376810
-2.2367 382.007692
-2.2321 423.244378
-2.2274 396.715368
-2.2228 372.920402
-2.2181 401.010125
-2.2134 378.637603
-2.2088 388.398213
-2.2041 407.908954
-2.1995 385.999548
-2.1948 405.232147
-2.1902 392.409526
-2.1855 406.931445
-2.1809 415.949940
-2.1762 412.844391
-2.1715 386.571184
-2.1669 413.723566
-2.1622 406.011675
-2.1576 379.506709
-2.1529 395.524679
-2.1483 376.957041
-2.1436 392.569904
-2.1390 383.069438
-2.1343 387.389340
-2.1297 407.131836
-2.1250 415.740471
-2.1203 405.982380
-2.1157 407.035849
-2.1110 420.610163
-2.1064 381.732141
-2.1017 402.953268
-2.0971 386.432128
-2.0924 386.549053
-2.0878 390.876187
-2.0831 414.948195
-2.0784 371.067385
-2.0738 414.821611
-2.0691 430.364507
-2.0645 372.716944
-2.0598 409.182555
-2.0552 421.267723
-2.0505 418.498930
-2.0459 416.695218
-2.0412 393.463784
-2.0365 394.579219
-2.0319 398.965181
-2.0272 422.938706
-2.0226 406.350401
-2.0179 375.054004
-2.0133 376.451315
-2.0086 401.440508
-2.0040 380.652781
-1.9993 421.575579
-1.9946 396.480908
-1.9900 395.324950
-1.9853 423.109448
-1.9807 374.989310
-1.9760 406.840568
-1.9714 401.480192
-1.9667 378.201476
-1.9621 386.773634
-1.9574 392.737699
-1.9527 420.501407
-1.9481 376.021246
-1.9434 362.565348
-1.9388 462.025859
-1.9341 390.511498
-1.9295 391.484254
-1.9248 412.544079
-1.9202 419.728777
-1.9155 412.386296
-1.9109 437.996113
-1.9062 416.615690
-1.9015 379.540771
-1.8969 386.912158
-1.8922 401.506835
-1.8876 412.091938
-1.8829 357.465522
-1.8783 430.499089
-1.8736 379.735304
-1.8690 402.103766
-1.8643 408.130880
-1.8596 368.553908
-1.8550 417.208428
-1.8503 403.673143
-1.8457 441.785496
-1.8410 395.934785
-1.8364 390.309758
-1.8317 370.668907
-1.8271 377.307723
-1.8224 421.245400
-1.8177 371.922623
-1.8131 358.440895
-1.8084 423.588844
-1.8038 423.031285
-1.7991 352.160927
-1.7945 447.116163
-1.7898 372.917408
-1.7852 373.105710
-1.7805 366.048369
-1.7758 385.413276
-1.7712 388.958404
-1.7665 400.598936
-1.7619 391.794693
-1.7572 381.737570
-1.7526 393.488470
-1.7479 395.747458
-1.7433 372.576691
-1.7386 389.955203
-1.7340 386.841404
-1.7293 389.994094
-1.7246 381.886293
-1.7200 398.952959
-1.7153 406.644492
-1.7107 382.857068
-1.7060 417.125898
-1.7014 339.829913
-1.6967 364.290246
-1.6921 388.649156
-1.6874 343.025551
-1.6827 358.926387
-1.6781 379.617149
-1.6734 373.354638
-1.6688 410.004525
-1.6641 383.566043
-1.6595 353.710509
-1.6548 358.142990
-1.6502 361.056577
-1.6455 382.098592
-1.6408 409.437503
-1.6362 367.158013
-1.6315 362.009161
-1.6269 358.776482
-1.6222 331.266985
-1.6176 397.230884
-1.6129 328.934607
-1.6083 355.588279
-1.6036 352.548620
-1.5989 357.511679
-1.5943 360.023600
-1.5896 325.181277
-1.5850 358.450581
-1.5803 377.547625
-1.5757 334.849732
-1.5710 358.020379
-1.5664 352.854899
-1.5617 379.387788
-1.5570 358.874031
-1.5524 335.908251
-1.5477 344.096195
-1.5431 346.567344
-1.5384 376.932866
-1.5338 369.742580
-1.5291 351.881660
-1.5245 368.926339
-1.5198 347.374943
-1.5152 342.609568
-1.5105 339.395102
-1.5058 339.663476
-1.5012 387.373232
-1.4965 319.634427
-1.4919 361.321375
-1.4872 313.022084
-1.4826 337.669298
-1.4779 301.922321
-1.4733 307.024417
-1.4686 301.994982
-1.4639 337.246635
-1.4593 313.787283
-1.4546 303.143867
-1.4500 292.080811
-1.4453 329.047890
-1.4407 339.956544
-1.4360 285.263812
-1.4314 339.520139
-1.4267 312.906455
-1.4220 315.601935
-1.4174 331.410955
-1.4127 332.424273
-1.4081 304.298119
-1.4034 295.178726
-1.3988 276.036148
-1.3941 297.908828
-1.3895 294.713236
-1.3848 293.738852
-1.3801 284.214218
-1.3755 279.508331
-1.3708 276.998208
-1.3662 277.960618
-1.3615 264.659996
-1.3569 275.012237
-1.3522 268.724228
-1.3476 255.613627
-1.3429 256.224064
-1.3383 266.762002
-1.3336 244.916293
-1.3289 285.018072
-1.3243 274.334314
-1.3196 277.723340
-1.3150 243.993450
-1.3103 273.749236
-1.3057 261.322269
-1.3010 219.017284
-1.2964 242.004396
-1.2917 240.385721
-1.2870 253.968081
-1.2824 232.956309
-1.2777 253.296487
-1.2731 223.024108
-1.2684 244.447175
-1.2638 230.327796
-1.2591 236.755723
-1.2545 233.224325
-1.2498 241.086290
-1.2451 236.516781
-1.2405 196.255342
-1.2358 225.926353
-1.2312 206.059119
-1.2265 202.992223
-1.2219 220.225377
-1.2172 185.558008
-1.2126 194.429405
-1.2079 211.858532
-1.2032 206.326557
-1.1986 201.098693
-1.1939 198.981895
-1.1893 200.328713
-1.1846 190.596777
-1.1800 199.684986
-1.1753 194.341981
-1.1707 189.400085
-1.1660 182.230639
-1.1613 152.663801
-1.1567 201.148423
-1.1520 182.696633
-1.1474 194.406780
-1.1427 185.037613
-1.1381 173.959908
-1.1334 187.461016
-1.1288 164.625599
-1.1241 209.735814
-1.1195 144.621423
-1.1148 183.469836
-1.1101 161.406875
-1.1055 179.689809
-1.1008 144.633759
-1.0962 146.685856
-1.0915 164.795738
-1.0869 163.934549
-1.0822 155.257646
-1.0776 151.103031
-1.0729 155.273882
-1.0682 163.118578
-1.0636 151.013399
-1.0589 145.163279
-1.0543 149.221718
-1.0496 140.393785
-1.0450 142.018367
-1.0403 133.147929
-1.0357 137.315415
-1.0310 144.273753
-1.0263 147.952497
-1.0217 141.082796
-1.0170 142.745930
-1.0124 124.496799
-1.0077 135.439130
-1.0031 130.946046
-0.9984 142.036437
-0.9938 132.269304
-0.9891 149.659097
-0.9844 136.341482
-0.9798 135.190621
-0.9751 120.294505
-0.9705 129.121366
-0.9658 101.429297
-0.9612 119.529487
-0.9565 100.577249
-0.9519 120.857610
-0.9472 112.926365
-0.9426 93.410895
-0.9379 85.979830
-0.9332 119.999403
-0.9286 116.280043
-0.9239 110.878811
-0.9193 101.358920
-0.9146 94.020846
-0.9100 96.325832
-0.9053 97.054658
-0.9007 102.867667
-0.8960 88.300108
-0.8913 93.187366
-0.8867 89.043056
-0.8820 96.937890
-0.8774 116.144158
-0.8727 109.825326
-0.8681 89.680959
-0.8634 87.792454
-0.8588 90.130370
-0.8541 99.145993
-0.8494 86.331557
-0.8448 88.163301
-0.8401 111.621951
-0.8355 101.233644
-0.8308 94.200731
-0.8262 89.151963
-0.8215 87.229862
-0.8169 95.815770
-0.8122 105.934150
-0.8075 87.243066
-0.8029 73.433632
-0.7982 91.837781
-0.7936 97.947647
-0.7889 67.342308
-0.7843 62.116087
-0.7796 74.011638
-0.7750 83.757394
-0.7703 67.281086
-0.7656 83.067793
-0.7610 82.148573
-0.7563 81.878068
-0.7517 58.348537
-0.7470 62.271055
-0.7424 73.756063
-0.7377 77.885758
-0.7331 78.202831
-0.7284 77.171654
-0.7238 75.915218
-0.7191 62.303022
-0.7144 62.053165
-0.7098 75.002302
-0.7051 68.211200
-0.7005 65.922356
-0.6958 62.290724
-0.6912 60.005766
-0.6865 65.060096
-0.6819 75.866026
-0.6772 66.254754
-0.6725 60.843441
-0.6679 73.763607
-0.6632 69.550404
-0.6586 71.905131
-0.6539 60.144141
-0.6493 53.079271
-0.6446 46.177321
-0.6400 57.914026
-0.6353 51.241036
-0.6306 63.841288
-0.6260 60.044802
-0.6213 59.218659
-0.6167 48.251637
-0.6120 61.815213
-0.6074 50.012928
-0.6027 55.072024
-0.5981 51.191188
-0.5934 41.117222
-0.5887 56.871374
-0.5841 52.971402
-0.5794 49.000580
-0.5748 46.309688
-0.5701 46.832516
-0.5655 49.090015
-0.5608 49.236110
-0.5562 50.058451
-0.5515 46.865583
-0.5469 53.093049
-0.5422 58.058144
-0.5375 49.325613
-0.5329 45.943472
-0.5282 41.917306
-0.5236 58.969761
-0.5189 42.198464
-0.5143 48.905887
-0.5096 33.337658
-0.5050 54.641226
-0.5003 36.176426
-0.4956 52.902775
-0.4910 45.170750
-0.4863 47.860846
-0.4817 49.274075
-0.4770 43.212925
-0.4724 42.995230
-0.4677 37.913284
-0.4631 40.009324
-0.4584 33.290898
-0.4537 43.969451
-0.4491 36.004484
-0.4444 33.911190
-0.4398 44.020419
-0.4351 46.120732
-0.4305 33.019120
-0.4258 27.277205
-0.4212 41.854367
-0.4165 40.145535
-0.4118 40.183589
-0.4072 42.765860
-0.4025 35.113089
-0.3979 38.895634
-0.3932 40.208001
-0.3886 38.034261
-0.3839 40.084242
-0.3793 37.147824
-0.3746 46.746586
-0.3699 40.061461
-0.3653 32.118077
-0.3606 30.136845
-0.3560 34.076373
-0.3513 43.055892
-0.3467 39.873462
-0.3420 46.739990
-0.3374 30.342955
-0.3327 34.090134
-0.3281 32.027719
-0.3234 33.150848
-0.3187 33.933619
-0.3141 36.012963
-0.3094 25.067620
-0.3048 31.035277
-0.3001 35.030029
-0.2955 29.082916
-0.2908 33.850161
-0.2862 26.345155
-0.2815 45.740805
-0.2768 34.155972
-0.2722 35.783907
-0.2675 30.092660
-0.2629 26.045951
-0.2582 41.981586
-0.2536 33.371679
-0.2489 44.757419
-0.2443 36.058230
-0.2396 32.271568
-0.2349 34.758125
-0.2303 34.114028
-0.2256 34.995487
-0.2210 37.981777
-0.2163 40.051460
-0.2117 39.498009
-0.2070 54.483631
-0.2024 33.388287
-0.1977 46.814397
-0.1930 60.013924
-0.1884 54.101181
-0.1837 63.947380
-0.1791 64.091128
-0.1744 75.955112
-0.1698 89.875051
-0.1651 97.087513
-0.1605 101.197165
-0.1558 110.937263
-0.1512 114.118540
-0.1465 128.008567
-0.1418 116.971615
-0.1372 101.354540
-0.1325 98.133237
-0.1279 91.109027
-0.1232 79.295548
-0.1186 71.108806
-0.1139 71.015269
-0.1093 58.295767
-0.1046 42.053798
-0.0999 42.718722
-0.0953 27.445590
-0.0906 35.885150
-0.0860 26.164310
-0.0813 32.067035
-0.0767 30.891274
-0.0720 28.154580
-0.0674 25.204202
-0.0627 32.928906
-0.0580 37.957758
-0.0534 39.895146
-0.0487 67.611855
-0.0441 71.505431
-0.0394 97.002214
-0.0348 139.764672
-0.0301 175.986774
-0.0255 243.754554
-0.0208 332.209316
-0.0161 485.574058
-0.0115 574.287791
-0.0068 603.186498
-0.0022 735.342289
0.0025 639.095040
0.0071 625.761153
0.0118 486.402339
0.0164 409.138715
0.0211 256.720914
0.0258 159.824337
0.0304 87.744260
0.0351 44.388226
0.0397 24.105285
0.0444 10.194848
0.0490 12.991001
0.0537 8.036198
0.0583 9.905381
0.0630 8.042745
0.0676 3.081614
0.0723 3.046825
0.0770 6.948745
0.0816 4.962672
0.0863 2.077778
0.0909 1.990781
0.0956 1.036913
0.1002 2.944886
0.1049 0.049954
0.1095 1.983616
0.1142 1.987953
0.1189 2.002809
0.1235 1.014205
0.1282 0.018371
0.1328 3.882612
0.1375 1.085829
0.1421 5.948559
0.1468 0.075557
0.1514 0.985243
0.1561 1.003533
0.1608 1.983616
0.1654 2.041711
0.1701 3.985046
0.1747 3.992142
0.1794 1.023613
0.1840 1.950532
0.1887 1.016744
0.1933 1.027290
0.1980 1.000994
0.2027 0.009408
0.2073 2.971398
0.2120 1.016825
0.2166 1.997165
0.2213 1.021567
0.2259 0.000000
0.2306 3.959313
0.2352 0.044661
0.2399 0.991586
0.2445 1.000994
0.2492 0.009408
0.2539 1.019365
0.2585 0.982622
0.2632 0.000000
0.2678 0.985243
0.2725 0.015751
0.2771 0.000000
0.2818 1.995448
0.2864 1.000994
0.2911 0.975950
0.2958 1.982115
0.3004 1.020865
0.3051 1.032576
0.3097 2.001987
0.3144 0.000000
0.3190 0.000000
0.3237 1.976828
0.3283 2.014068
0.3330 1.023035
0.3377 0.992030
0.3423 0.000000
0.3470 0.000000
0.3516 0.965290
0.3563 0.035704
0.3609 1.995448
0.3656 0.006539
0.3702 1.963865
0.3749 2.027031
0.3796 0.013078
0.3842 0.000000
0.3889 1.995448
0.3935 0.971829
0.3982 1.036697
0.4028 0.982838
0.4075 2.020142
0.4121 0.018371
0.4168 0.982622
0.4215 0.965290
0.4261 0.035704
0.4308 0.017549
0.4354 1.984438
0.4401 0.000000
0.4447 0.965290
0.4494 0.035704
0.4540 0.000000
0.4587 0.000000
0.4633 0.000000
0.4680 0.991586
0.4727 0.009408
0.4773 0.994454
0.4820 0.006539
0.4866 2.962071
0.4913 0.040910
0.4959 0.000000
0.5006 1.986040
0.5052 0.981236
0.5099 1.996700
0.5146 0.040991
0.5192 0.017549
0.5239 1.968687
0.5285 1.007337
0.5332 0.009408
0.5378 0.054291
0.5425 2.948689
0.5471 0.000000
0.5518 0.000000
0.5565 0.000000
0.5611 0.000000
0.5658 0.000000
0.5704 0.017549
0.5751 0.983445
0.5797 2.003589
0.5844 1.968802
0.5890 1.023169
0.5937 0.996367
0.5984 2.027853
0.6030 1.983616
0.6077 0.991782
0.6123 0.015751
0.6170 0.017549
0.6216 1.948734
0.6263 1.020946
0.6309 0.015751
0.6356 0.000000
0.6402 0.000000
0.6449 0.000000
0.6496 0.000000
0.6542 0.000000
0.6589 0.000000
0.6635 0.000000
0.6682 0.969411
0.6728 0.031583
0.6775 0.965290
0.6821 0.035704
0.6868 0.000000
0.6915 0.017549
0.6961 1.001816
0.7008 1.983616
0.7054 0.035097
0.7101 2.949728
0.7147 2.010734
0.7194 0.009408
0.7240 0.000000
0.7287 2.939896
0.7334 0.063085
0.7380 0.969411
0.7427 2.010128
0.7473 2.016021
0.7520 0.009408
0.7566 0.018371
0.7613 1.977077
0.7659 0.006539
0.7706 0.000000
0.7753 0.969411
0.7799 0.996872
0.7846 1.005115
0.7892 0.049132
0.7939 1.975031
0.7985 0.974697
0.8032 0.035704
0.8078 0.000000
0.8125 0.017549
0.8172 0.983445
0.8218 0.000000
0.8265 1.995448
0.8311 0.024910
0.8358 0.982622
0.8404 0.000000
0.8451 0.000000
0.8497 0.000000
0.8544 0.000000
0.8590 0.000000
0.8637 0.000000
0.8684 0.000000
0.8730 0.965290
0.8777 0.035704
0.8823 0.994454
0.8870 0.006539
0.8916 0.000000
0.8963 0.000000
0.9009 0.985243
0.9056 0.015751
0.9103 0.991586
0.9149 0.994650
0.9196 0.981041
0.9242 0.053253
0.9289 0.983445
0.9335 0.018371
0.9382 1.947912
0.9428 0.035704
0.9475 0.991586
0.9522 0.009408
0.9568 0.000000
0.9615 0.000000
0.9661 0.000000
0.9708 0.000000
0.9754 0.000000
0.9801 0.000000
0.9847 0.000000
0.9894 0.000000
0.9941 0.000000
0.9987 0.991586
1.0034 0.009408
1.0080 0.017549
1.0127 0.983445
1.0173 0.000000
1.0220 0.000000
1.0266 0.000000
1.0313 0.000000
1.0360 0.000000
1.0406 0.000000
1.0453 0.000000
1.0499 0.000000
1.0546 1.000994
1.0592 0.965290
1.0639 2.989902
1.0685 0.066331
1.0732 0.983445
1.0778 1.979697
1.0825 0.022290
1.0872 0.000000
1.0918 0.000000
1.0965 0.000000
1.1011 0.000000
1.1058 0.000000
1.1104 1.986040
1.1151 0.015947
1.1197 0.991586
1.1244 1.003862
1.1291 0.998125
1.1337 0.009408
1.1384 0.000000
1.1430 0.000000
1.1477 0.000000
1.1523 0.969411
1.1570 2.035172
1.1616 1.984634
1.1663 0.015751
1.1710 0.991586
1.1756 0.009408
1.1803 0.018371
1.1849 1.000171
1.1896 1.948734
1.1942 0.053253
1.1989 1.000994
1.2035 0.983445
1.2082 0.969411
1.2129 0.049132
1.2175 0.983445
1.2222 0.991586
1.2268 0.009408
1.2315 0.000000
1.2361 1.012826
1.2408 0.989161
1.2454 0.000000
1.2501 0.000000
1.2547 0.985243
1.2594 1.970404
1.2641 0.065705
1.2687 1.977077
1.2734 0.006539
1.2780 0.018371
1.2827 3.979064
1.2873 1.977024
1.2920 0.031502
1.2966 0.000000
1.3013 0.000000
1.3060 0.000000
1.3106 0.000000
1.3153 0.000000
1.3199 0.000000
1.3246 0.000000
1.3292 0.000000
1.3339 0.000000
1.3385 0.000000
1.3432 1.009134
1.3479 0.992853
1.3525 0.000000
1.3572 0.000000
1.3618 0.000000
1.3665 0.000000
1.3711 0.000000
1.3758 0.000000
1.3804 0.000000
1.3851 0.000000
1.3898 0.018371
1.3944 1.947912
1.3991 0.035704
1.4037 0.000000
1.4084 0.000000
1.4130 0.000000
1.4177 0.018371
1.4223 0.982622
1.4270 1.956875
1.4317 1.030354
1.4363 0.033300
1.4410 0.983445
1.4456 0.000000
1.4503 0.000000
1.4549 0.000000
1.4596 0.000000
1.4642 0.969411
1.4689 0.031583
1.4735 0.000000
1.4782 0.965290
1.4829 0.035704
1.4875 0.017549
1.4922 2.940320
1.4968 0.045112
1.5015 0.000000
1.5061 0.000000
1.5108 0.000000
1.5154 0.969411
1.5201 0.031583
1.5248 0.000000
1.5294 0.000000
1.5341 2.007280
1.5387 0.995700
1.5434 0.985243
1.5480 1.007337
1.5527 0.009408
1.5573 0.000000
1.5620 0.000000
1.5667 0.000000
1.5713 1.000994
1.5760 0.000000
1.5806 0.000000
1.5853 1.963865
1.5899 0.055671
1.5946 0.983445
1.5992 0.000000
1.6039 0.000000
1.6086 0.000000
1.6132 0.000000
1.6179 0.017549
1.6225 1.968687
1.6272 0.034122
1.6318 1.947912
1.6365 0.035704
1.6411 0.000000
1.6458 0.000000
1.6504 0.000000
1.6551 0.000000
1.6598 1.000994
1.6644 0.000000
1.6691 0.018371
1.6737 0.982622
1.6784 0.000000
1.6830 0.018371
1.6877 2.953107
1.6923 0.031502
1.6970 0.000000
1.7017 0.000000
1.7063 0.000000
1.7110 0.018371
1.7156 1.947912
1.7203 0.054075
1.7249 0.982622
1.7296 0.000000
1.7342 0.000000
1.7389 0.000000
1.7436 0.000000
1.7482 0.000000
1.7529 0.017549
1.7575 0.983445
1.7622 0.969411
1.7668 0.031583
1.7715 1.009957
1.7761 0.992030
1.7808 0.000000
1.7855 0.000000
1.7901 0.000000
1.7948 0.000000
1.7994 0.000000
1.8041 0.000000
1.8087 0.000000
1.8134 0.994454
1.8180 0.006539
1.8227 0.000000
1.8274 1.000994
1.8320 0.000000
1.8367 0.000000
1.8413 0.000000
1.8460 0.000000
1.8506 0.000000
1.8553 0.000000
1.8599 0.000000
1.8646 0.000000
1.8692 0.991586
1.8739 0.027779
1.8786 1.977077
1.8832 0.006539
1.8879 0.000000
1.8925 0.000000
1.8972 0.000000
1.9018 0.991586
1.9065 1.979893
1.9111 1.025956
1.9158 0.975950
1.9205 0.031583
1.9251 1.003614
1.9298 0.998373
1.9344 0.000000
1.9391 0.000000
1.9437 1.000994
1.9484 0.000000
1.9530 0.000000
1.9577 0.000000
1.9624 0.969411
1.9670 0.031583
1.9717 0.000000
1.9763 1.012003
1.9810 0.989984
1.9856 0.000000
1.9903 0.000000
1.9949 0.000000
1.9996 0.000000
2.0043 0.000000
2.0089 0.000000
2.0136 0.000000
2.0182 0.000000
2.0229 0.000000
2.0275 0.000000
2.0322 0.000000
2.0368 0.000000
2.0415 0.000000
2.0461 0.000000
2.0508 0.000000
2.0555 0.000000
2.0601 0.000000
2.0648 1.000994
2.0694 0.000000
2.0741 0.000000
2.0787 0.000000
2.0834 0.000000
2.0880 0.000000
2.0927 0.000000
2.0974 0.000000
2.1020 0.000000
2.1067 0.018371
2.1113 0.982622
2.1160 0.000000
2.1206 0.000000
2.1253 1.000994
2.1299 0.000000
2.1346 0.000000
2.1393 0.000000
2.1439 0.000000
2.1486 0.000000
2.1532 0.000000
2.1579 0.018371
2.1625 0.982622
2.1672 0.000000
2.1718 0.000000
2.1765 0.000000
2.1812 0.000000
2.1858 0.969411
2.1905 0.031583
2.1951 0.991586
2.1998 0.009408
2.2044 0.000000
2.2091 0.000000
2.2137 0.000000
2.2184 0.000000
2.2231 2.001987
2.2277 0.991586
2.2324 0.044505
2.2370 1.966890
2.2417 0.000000
2.2463 1.000994
2.2510 0.000000
2.2556 0.000000
2.2603 0.000000
2.2649 0.000000
2.2696 0.000000
2.2743 0.000000
2.2789 0.000000
2.2836 0.000000
2.2882 0.000000
2.2929 0.000000
2.2975 0.000000
2.3022 0.000000
2.3068 0.000000
2.3115 0.000000
2.3162 1.000994
2.3208 0.000000
2.3255 0.000000
2.3301 0.000000
2.3348 0.018371
2.3394 1.977077
2.3441 0.006539
2.3487 0.000000
2.3534 0.000000
2.3581 0.969411
2.3627 1.000994
2.3674 1.000994
2.3720 0.031583
2.3767 0.000000
2.3813 0.000000
2.3860 0.000000
2.3906 0.985243
2.3953 0.015751
2.4000 0.000000
2.4046 0.000000
2.4093 1.000994
2.4139 0.000000
2.4186 0.994454
2.4232 0.006539
2.4279 0.000000
2.4325 0.000000
2.4372 0.985243
2.4418 1.000994
2.4465 0.015751
2.4512 0.018371
2.4558 0.982622
2.4605 0.991586
2.4651 0.009408
2.4698 0.000000
2.4744 0.000000
2.4791 0.000000
2.4837 0.000000
2.4884 0.000000
2.4931 0.000000
2.4977 0.000000
2.5024 0.000000
2.5070 0.000000
2.5117 0.000000
2.5163 0.000000
2.5210 0.000000
2.5256 0.000000
2.5303 0.000000
2.5350 0.000000
2.5396 0.000000
2.5443 1.000994
2.5489 0.000000
2.5536 1.000994
2.5582 0.000000
2.5629 0.000000
2.5675 1.934700
2.5722 0.067287
2.5769 0.000000
2.5815 0.000000
2.5862 0.000000
2.5908 0.000000
2.5955 0.000000
2.6001 0.000000
2.6048 0.000000
2.6094 1.000994
2.6141 0.000000
2.6188 0.000000
2.6234 0.000000
2.6281 0.000000
2.6327 0.000000
2.6374 0.017549
2.6420 0.983445
2.6467 0.000000
2.6513 1.000994
2.6560 0.000000
2.6606 0.985243
2.6653 0.981041
2.6700 0.035704
2.6746 0.000000
2.6793 0.000000
2.6839 0.000000
2.6886 0.000000
2.6932 0.000000
2.6979 0.000000
2.7025 0.000000
2.7072 0.000000
2.7119 0.965290
2.7165 0.035704
2.7212 0.000000
2.7258 0.000000
2.7305 0.000000
2.7351 0.000000
2.7398 0.000000
2.7444 0.000000
2.7491 0.000000
2.7538 0.000000
2.7584 0.000000
2.7631 0.000000
2.7677 0.000000
2.7724 0.000000
2.7770 0.985243
2.7817 0.015751
2.7863 0.000000
2.7910 0.000000
2.7957 0.000000
2.8003 0.000000
2.8050 0.000000
2.8096 0.000000
2.8143 0.000000
2.8189 0.000000
2.8236 0.000000
2.8282 0.000000
2.8329 0.000000
2.8375 0.000000
2.8422 0.994454
2.8469 0.006539
2.8515 0.000000
2.8562 0.000000
2.8608 0.000000
2.8655 0.000000
2.8701 0.000000
2.8748 0.000000
2.8794 0.000000
2.8841 0.000000
2.8888 0.969411
2.8934 0.031583
2.8981 0.000000
2.9027 0.000000
2.9074 0.000000
2.9120 0.000000
2.9167 0.000000
2.9213 0.000000
2.9260 0.000000
2.9307 0.000000
2.9353 0.000000
2.9400 0.000000
2.9446 0.994454
2.9493 0.006539
2.9539 0.000000
2.9586 0.017549
2.9632 0.983445
2.9679 0.000000
2.9726 0.000000
2.9772 0.000000
2.9819 0.000000
2.9865 0.000000
2.9912 0.991586
2.9958 1.948229
3.0005 0.063166
3.0051 0.000000
3.0098 0.969411
3.0145 1.026037
3.0191 0.006539
3.0238 0.000000
3.0284 0.000000
3.0331 0.000000
3.0377 0.000000
3.0424 0.000000
3.0470 0.000000
3.0517 0.000000
3.0563 0.000000
3.0610 0.000000
3.0657 0.000000
3.0703 0.000000
3.0750 0.000000
3.0796 0.000000
3.0843 0.000000
3.0889 0.000000
3.0936 0.000000
3.0982 0.000000
3.1029 0.000000
3.1076 0.000000
3.1122 0.000000
3.1169 0.000000
3.1215 0.000000
3.1262 0.000000
3.1308 0.000000
3.1355 0.000000
3.1401 0.000000
3.1448 0.000000
3.1495 0.000000
3.1541 0.000000
3.1588 0.000000
3.1634 0.000000
3.1681 0.000000
3.1727 0.000000
3.1774 0.000000
3.1820 0.000000
3.1867 0.000000
3.1914 0.000000
3.1960 0.000000
3.2007 0.000000
3.2053 0.000000
3.2100 0.000000
3.2146 0.000000
3.2193 0.000000
3.2239 0.000000
3.2286 0.000000
3.2332 0.000000
3.2379 0.000000
3.2426 0.000000
3.2472 0.018371
3.2519 0.982622
3.2565 0.000000
3.2612 0.000000
3.2658 0.000000
3.2705 0.000000
3.2751 0.000000
3.2798 0.000000
3.2845 0.000000
3.2891 0.000000
3.2938 0.000000
3.2984 0.000000
3.3031 0.000000
3.3077 0.000000
3.3124 0.000000
3.3170 0.000000
3.3217 0.000000
3.3264 0.000000
3.3310 0.000000
3.3357 0.000000
3.3403 0.000000
3.3450 0.000000
3.3496 0.000000
3.3543 0.000000
3.3589 0.000000
3.3636 0.000000
3.3683 0.000000
3.3729 0.000000
3.3776 0.000000
3.3822 0.000000
3.3869 0.000000
3.3915 0.000000
3.3962 0.000000
3.4008 0.000000
3.4055 0.000000
3.4102 0.000000
3.4148 0.000000
3.4195 0.000000
3.4241 0.000000
3.4288 0.000000
3.4334 0.000000
3.4381 0.000000
3.4427 0.000000
3.4474 0.000000
3.4520 0.000000
3.4567 0.000000
3.4614 0.000000
3.4660 0.000000
3.4707 0.000000
3.4753 0.000000
3.4800 0.000000
3.4846 0.000000
3.4893 0.000000
3.4939 0.000000
3.4986 0.000000
3.5033 0.000000
3.5079 0.000000
3.5126 0.000000
3.5172 0.000000
3.5219 0.000000
3.5265 0.000000
3.5312 0.000000
3.5358 0.000000
3.5405 0.000000
3.5452 0.000000
3.5498 0.000000
3.5545 0.000000
3.5591 0.000000
3.5638 0.000000
3.5684 0.000000
3.5731 0.000000
3.5777 0.000000
3.5824 0.000000
3.5871 0.000000
3.5917 0.000000
3.5964 0.000000
3.6010 0.000000
3.6057 0.000000
3.6103 0.000000
3.6150 0.000000
3.6196 0.000000
3.6243 0.000000
3.6290 0.000000
3.6336 0.000000
3.6383 0.000000
3.6429 0.000000
