# Supplementary material for: Spin waves and orbital contribution to ferromagnetism in a topological metal
Source: Nat Commun. 2024 Oct 16;15:8905. doi: 10.1038/s41467-024-53152-1 (PMC11484860; doi:10.1038/s41467-024-53152-1)
Supplement: Supplementary file 3 — Source Data [file 41467_2024_53152_MOESM3_ESM.zip › experiment_data/RIXS_spectra_ESRF/rixs_cr_HHL_3.txt]

 Eloss   intensity
-6.8654 26.022823
-6.8608 25.055733
-6.8561 33.274063
-6.8515 34.392823
-6.8468 39.250464
-6.8421 36.057245
-6.8375 33.280971
-6.8328 34.977135
-6.8282 24.437275
-6.8235 36.998771
-6.8189 28.411817
-6.8142 38.996268
-6.8096 23.143261
-6.8049 24.203181
-6.8002 27.400433
-6.7956 43.997790
-6.7909 46.241763
-6.7863 28.259563
-6.7816 36.062833
-6.7770 29.349912
-6.7723 45.068176
-6.7677 36.383183
-6.7630 37.115150
-6.7584 28.133877
-6.7537 24.341880
-6.7490 43.983635
-6.7444 26.181088
-6.7397 30.265053
-6.7351 34.454462
-6.7304 39.022118
-6.7258 33.210309
-6.7211 24.084243
-6.7165 33.389839
-6.7118 33.950329
-6.7071 27.342510
-6.7025 35.045088
-6.6978 35.223129
-6.6932 26.175193
-6.6885 33.491558
-6.6839 41.830648
-6.6792 28.336717
-6.6746 22.126867
-6.6699 25.090322
-6.6652 32.220992
-6.6606 34.315843
-6.6559 29.000366
-6.6513 20.290984
-6.6466 36.100901
-6.6420 27.498522
-6.6373 44.835891
-6.6327 37.535348
-6.6280 36.020736
-6.6233 30.437166
-6.6187 46.888781
-6.6140 31.287017
-6.6094 31.387024
-6.6047 46.018644
-6.6001 25.258774
-6.5954 42.115162
-6.5908 35.383112
-6.5861 37.027378
-6.5814 34.144636
-6.5768 28.020890
-6.5721 23.369630
-6.5675 35.336027
-6.5628 31.124413
-6.5582 35.116462
-6.5535 40.272954
-6.5489 36.186969
-6.5442 32.292585
-6.5396 41.216914
-6.5349 36.350670
-6.5302 45.979124
-6.5256 32.355314
-6.5209 34.156639
-6.5163 27.128018
-6.5116 28.135604
-6.5070 32.202451
-6.5023 41.100274
-6.4977 23.289473
-6.4930 32.299276
-6.4883 36.356274
-6.4837 47.947580
-6.4790 36.453661
-6.4744 39.980920
-6.4697 31.234912
-6.4651 35.264234
-6.4604 32.183082
-6.4558 52.850730
-6.4511 30.669774
-6.4464 44.380283
-6.4418 51.962818
-6.4371 39.316297
-6.4325 36.398914
-6.4278 41.967106
-6.4232 27.455918
-6.4185 36.900568
-6.4139 33.520732
-6.4092 46.984292
-6.4045 36.295601
-6.3999 35.251974
-6.3952 33.212747
-6.3906 32.287876
-6.3859 37.935880
-6.3813 36.370366
-6.3766 35.251309
-6.3720 39.386135
-6.3673 47.870196
-6.3627 27.512426
-6.3580 43.413240
-6.3533 50.026325
-6.3487 43.300872
-6.3440 39.198322
-6.3394 46.324362
-6.3347 45.203955
-6.3301 47.133444
-6.3254 42.321030
-6.3208 36.364767
-6.3161 49.064848
-6.3114 37.527188
-6.3068 49.918374
-6.3021 36.502044
-6.2975 37.183752
-6.2928 38.963699
-6.2882 30.481660
-6.2835 52.125871
-6.2789 27.341752
-6.2742 42.021607
-6.2695 37.309969
-6.2649 38.061215
-6.2602 30.312284
-6.2556 30.405160
-6.2509 43.992960
-6.2463 44.253709
-6.2416 45.229631
-6.2370 41.476602
-6.2323 39.120000
-6.2276 46.278075
-6.2230 40.150277
-6.2183 36.123677
-6.2137 40.475826
-6.2090 40.100052
-6.2044 43.223635
-6.1997 41.324062
-6.1951 40.210590
-6.1904 39.230519
-6.1857 54.185974
-6.1811 41.506053
-6.1764 39.071249
-6.1718 31.053100
-6.1671 40.680405
-6.1625 53.003308
-6.1578 51.229778
-6.1532 51.067036
-6.1485 45.751807
-6.1439 51.113461
-6.1392 44.130245
-6.1345 40.424973
-6.1299 40.950216
-6.1252 37.463549
-6.1206 40.610841
-6.1159 57.940203
-6.1113 41.304984
-6.1066 37.243627
-6.1020 34.172301
-6.0973 33.158378
-6.0926 54.389542
-6.0880 51.100121
-6.0833 47.472398
-6.0787 42.214798
-6.0740 43.247200
-6.0694 45.306094
-6.0647 47.174369
-6.0601 46.590067
-6.0554 49.819772
-6.0507 50.415151
-6.0461 42.204135
-6.0414 47.429438
-6.0368 35.390761
-6.0321 39.834749
-6.0275 43.667513
-6.0228 65.439593
-6.0182 63.185360
-6.0135 46.130538
-6.0088 50.242503
-6.0042 45.511453
-5.9995 49.108239
-5.9949 36.215755
-5.9902 47.329812
-5.9856 49.223287
-5.9809 56.509643
-5.9763 54.353014
-5.9716 48.422217
-5.9670 66.333101
-5.9623 52.817513
-5.9576 34.175253
-5.9530 39.559818
-5.9483 43.387401
-5.9437 58.209795
-5.9390 46.194286
-5.9344 52.169106
-5.9297 40.516432
-5.9251 49.158803
-5.9204 49.240443
-5.9157 48.254889
-5.9111 46.287918
-5.9064 45.070125
-5.9018 43.504537
-5.8971 57.711825
-5.8925 62.172149
-5.8878 55.147217
-5.8832 54.123734
-5.8785 51.258839
-5.8738 49.434308
-5.8692 58.244754
-5.8645 45.253625
-5.8599 53.635863
-5.8552 68.376921
-5.8506 56.189615
-5.8459 46.324077
-5.8413 50.162041
-5.8366 58.650406
-5.8319 57.963293
-5.8273 37.174388
-5.8226 38.643597
-5.8180 57.832000
-5.8133 41.331054
-5.8087 40.528305
-5.8040 56.287507
-5.7994 60.292382
-5.7947 57.385010
-5.7900 55.436800
-5.7854 52.233938
-5.7807 65.289285
-5.7761 54.137242
-5.7714 36.670887
-5.7668 59.182914
-5.7621 51.288130
-5.7575 58.240657
-5.7528 65.442126
-5.7482 59.193790
-5.7435 48.258311
-5.7388 54.417623
-5.7342 55.333791
-5.7295 53.342750
-5.7249 49.339111
-5.7202 56.069053
-5.7156 48.324548
-5.7109 61.511700
-5.7063 58.592262
-5.7016 65.951811
-5.6969 47.397485
-5.6923 53.594527
-5.6876 57.221661
-5.6830 60.298035
-5.6783 56.229650
-5.6737 56.418789
-5.6690 45.255575
-5.6644 52.193808
-5.6597 48.325366
-5.6550 59.341858
-5.6504 52.288413
-5.6457 51.599186
-5.6411 53.224118
-5.6364 60.055598
-5.6318 58.264576
-5.6271 53.406134
-5.6225 65.418948
-5.6178 54.183643
-5.6131 39.553291
-5.6085 63.458112
-5.6038 54.872147
-5.5992 44.529303
-5.5945 62.259944
-5.5899 68.429101
-5.5852 50.295227
-5.5806 54.276862
-5.5759 65.162946
-5.5713 38.487556
-5.5666 50.412875
-5.5619 63.447778
-5.5573 74.234877
-5.5526 63.628420
-5.5480 68.475420
-5.5433 69.022919
-5.5387 51.383938
-5.5340 49.454236
-5.5294 65.537937
-5.5247 64.225833
-5.5200 62.345713
-5.5154 57.148970
-5.5107 58.270262
-5.5061 73.575195
-5.5014 76.518095
-5.4968 74.519547
-5.4921 56.223846
-5.4875 64.170307
-5.4828 60.612479
-5.4781 65.207477
-5.4735 58.351500
-5.4688 69.264783
-5.4642 48.533647
-5.4595 70.190550
-5.4549 57.646687
-5.4502 58.405822
-5.4456 58.084175
-5.4409 59.135923
-5.4362 69.361398
-5.4316 59.852913
-5.4269 71.207761
-5.4223 58.458188
-5.4176 65.156565
-5.4130 65.985388
-5.4083 86.969415
-5.4037 67.505506
-5.3990 64.356622
-5.3943 65.412295
-5.3897 72.244154
-5.3850 52.763705
-5.3804 66.790596
-5.3757 60.574919
-5.3711 70.531013
-5.3664 62.636360
-5.3618 85.856796
-5.3571 59.851944
-5.3525 74.976729
-5.3478 68.197098
-5.3431 76.829496
-5.3385 71.293778
-5.3338 58.498048
-5.3292 71.364894
-5.3245 78.518857
-5.3199 67.363902
-5.3152 64.513855
-5.3106 71.458521
-5.3059 72.406440
-5.3012 72.111151
-5.2966 59.727259
-5.2919 85.109163
-5.2873 56.506988
-5.2826 73.469837
-5.2780 73.303110
-5.2733 71.451729
-5.2687 72.656015
-5.2640 91.107189
-5.2593 78.365694
-5.2547 59.892343
-5.2500 77.960877
-5.2454 60.542414
-5.2407 68.795717
-5.2361 93.004077
-5.2314 67.608928
-5.2268 72.328129
-5.2221 72.393693
-5.2174 67.712957
-5.2128 69.530779
-5.2081 88.606418
-5.2035 85.003239
-5.1988 79.619770
-5.1942 74.290718
-5.1895 62.384538
-5.1849 66.556023
-5.1802 91.424965
-5.1756 71.093660
-5.1709 55.896679
-5.1662 96.063642
-5.1616 70.955234
-5.1569 74.499840
-5.1523 81.978066
-5.1476 64.722238
-5.1430 77.552469
-5.1383 78.135909
-5.1337 67.648459
-5.1290 94.403539
-5.1243 85.671183
-5.1197 74.329974
-5.1150 85.429189
-5.1104 89.546854
-5.1057 82.581152
-5.1011 83.561983
-5.0964 88.140364
-5.0918 83.273083
-5.0871 83.930594
-5.0824 89.666864
-5.0778 84.171802
-5.0731 78.750865
-5.0685 93.452267
-5.0638 87.752765
-5.0592 78.054256
-5.0545 83.406966
-5.0499 71.638885
-5.0452 87.548402
-5.0405 77.344225
-5.0359 73.666879
-5.0312 84.453918
-5.0266 91.538942
-5.0219 84.453080
-5.0173 86.305048
-5.0126 89.826195
-5.0080 89.169607
-5.0033 89.690078
-4.9986 82.494359
-4.9940 91.688061
-4.9893 80.388094
-4.9847 89.465059
-4.9800 83.646468
-4.9754 96.197934
-4.9707 85.648059
-4.9661 95.547923
-4.9614 73.411383
-4.9568 91.558159
-4.9521 85.355702
-4.9474 69.547678
-4.9428 89.252792
-4.9381 78.671930
-4.9335 87.335242
-4.9288 83.727937
-4.9242 85.165734
-4.9195 94.872161
-4.9149 97.413851
-4.9102 88.572892
-4.9055 82.615957
-4.9009 83.732875
-4.8962 97.455002
-4.8916 78.424137
-4.8869 85.875251
-4.8823 98.256642
-4.8776 95.214774
-4.8730 64.837520
-4.8683 109.471393
-4.8636 91.376174
-4.8590 98.306336
-4.8543 92.794034
-4.8497 101.536243
-4.8450 84.592802
-4.8404 88.048999
-4.8357 81.816010
-4.8311 93.702738
-4.8264 86.360776
-4.8217 88.619012
-4.8171 97.071132
-4.8124 108.087519
-4.8078 85.573086
-4.8031 106.467521
-4.7985 112.483129
-4.7938 87.362534
-4.7892 89.227626
-4.7845 93.418204
-4.7799 107.621055
-4.7752 115.377396
-4.7705 95.768459
-4.7659 92.772411
-4.7612 113.257041
-4.7566 95.521761
-4.7519 95.709151
-4.7473 109.824424
-4.7426 101.506100
-4.7380 96.324789
-4.7333 76.742885
-4.7286 102.545624
-4.7240 90.682088
-4.7193 120.462484
-4.7147 102.342610
-4.7100 84.048758
-4.7054 88.384220
-4.7007 104.484189
-4.6961 110.263966
-4.6914 88.880088
-4.6867 102.743862
-4.6821 107.200509
-4.6774 98.949526
-4.6728 99.554241
-4.6681 107.551969
-4.6635 93.703381
-4.6588 87.706533
-4.6542 110.311834
-4.6495 102.377274
-4.6448 114.611009
-4.6402 96.922020
-4.6355 95.902069
-4.6309 129.586742
-4.6262 92.727443
-4.6216 108.189995
-4.6169 101.674729
-4.6123 107.860789
-4.6076 102.658126
-4.6029 98.557722
-4.5983 110.622405
-4.5936 119.445891
-4.5890 104.013966
-4.5843 123.867252
-4.5797 97.740726
-4.5750 99.625559
-4.5704 104.005276
-4.5657 108.630584
-4.5611 110.671186
-4.5564 108.662921
-4.5517 111.115208
-4.5471 94.472215
-4.5424 111.864490
-4.5378 121.428705
-4.5331 101.780157
-4.5285 122.852350
-4.5238 80.829829
-4.5192 105.542133
-4.5145 101.575228
-4.5098 121.722434
-4.5052 109.621062
-4.5005 132.432561
-4.4959 112.156449
-4.4912 126.353383
-4.4866 121.143177
-4.4819 111.513432
-4.4773 121.371451
-4.4726 113.623016
-4.4679 105.033850
-4.4633 129.520268
-4.4586 127.791733
-4.4540 111.290388
-4.4493 93.038632
-4.4447 116.817002
-4.4400 123.180598
-4.4354 93.527102
-4.4307 122.017203
-4.4260 115.799398
-4.4214 122.629479
-4.4167 114.017862
-4.4121 126.272359
-4.4074 134.528276
-4.4028 124.105329
-4.3981 121.843578
-4.3935 135.124515
-4.3888 104.102193
-4.3842 117.603425
-4.3795 111.015706
-4.3748 114.515600
-4.3702 138.027769
-4.3655 144.803819
-4.3609 127.517280
-4.3562 136.724074
-4.3516 126.540276
-4.3469 113.686539
-4.3423 107.245464
-4.3376 131.121671
-4.3329 110.939831
-4.3283 129.666024
-4.3236 135.554416
-4.3190 121.927403
-4.3143 136.600329
-4.3097 143.722042
-4.3050 132.277216
-4.3004 139.651875
-4.2957 132.756087
-4.2910 124.813979
-4.2864 136.507561
-4.2817 121.307313
-4.2771 129.229606
-4.2724 134.754204
-4.2678 132.110770
-4.2631 146.611145
-4.2585 136.093413
-4.2538 146.773623
-4.2491 135.865803
-4.2445 155.533157
-4.2398 139.977895
-4.2352 133.927208
-4.2305 150.467928
-4.2259 121.880019
-4.2212 141.039039
-4.2166 150.431991
-4.2119 133.426823
-4.2072 146.179447
-4.2026 110.206040
-4.1979 132.939477
-4.1933 152.161354
-4.1886 160.225827
-4.1840 141.884636
-4.1793 163.637568
-4.1747 134.996885
-4.1700 133.956802
-4.1654 143.663551
-4.1607 135.476337
-4.1560 165.414537
-4.1514 153.145240
-4.1467 153.579451
-4.1421 168.793039
-4.1374 157.025735
-4.1328 149.428345
-4.1281 166.543214
-4.1235 146.899192
-4.1188 149.663294
-4.1141 132.930869
-4.1095 121.954645
-4.1048 155.431322
-4.1002 145.158315
-4.0955 146.586572
-4.0909 136.282520
-4.0862 157.684998
-4.0816 153.191177
-4.0769 159.864636
-4.0722 176.776433
-4.0676 155.217268
-4.0629 164.452655
-4.0583 145.427695
-4.0536 162.514362
-4.0490 136.458167
-4.0443 175.368659
-4.0397 163.772958
-4.0350 163.145379
-4.0303 158.922682
-4.0257 125.243356
-4.0210 149.533419
-4.0164 156.702529
-4.0117 160.848245
-4.0071 150.391364
-4.0024 163.595871
-3.9978 152.010707
-3.9931 159.938046
-3.9884 186.535395
-3.9838 154.622957
-3.9791 166.972866
-3.9745 171.118915
-3.9698 198.869571
-3.9652 188.104846
-3.9605 164.870173
-3.9559 169.921217
-3.9512 176.305717
-3.9466 167.217980
-3.9419 182.735452
-3.9372 148.692477
-3.9326 172.905157
-3.9279 144.737464
-3.9233 180.432086
-3.9186 182.667190
-3.9140 155.492806
-3.9093 181.697558
-3.9047 186.005593
-3.9000 169.896352
-3.8953 168.749868
-3.8907 168.766550
-3.8860 175.843698
-3.8814 175.384437
-3.8767 189.109467
-3.8721 200.456473
-3.8674 167.278676
-3.8628 187.081180
-3.8581 190.443236
-3.8534 181.360928
-3.8488 162.392296
-3.8441 177.651893
-3.8395 167.792870
-3.8348 192.747085
-3.8302 185.415548
-3.8255 197.530809
-3.8209 173.374991
-3.8162 181.883919
-3.8115 195.236448
-3.8069 198.062633
-3.8022 159.323473
-3.7976 206.287878
-3.7929 194.230331
-3.7883 190.409916
-3.7836 196.865293
-3.7790 213.770089
-3.7743 188.577036
-3.7697 224.439704
-3.7650 189.946360
-3.7603 217.778895
-3.7557 188.140594
-3.7510 199.168877
-3.7464 211.366749
-3.7417 197.895467
-3.7371 206.176856
-3.7324 181.415645
-3.7278 194.149517
-3.7231 217.273226
-3.7184 176.073528
-3.7138 200.188184
-3.7091 202.539602
-3.7045 227.832074
-3.6998 214.046204
-3.6952 202.171789
-3.6905 219.126423
-3.6859 182.644180
-3.6812 230.575850
-3.6765 195.252711
-3.6719 206.554315
-3.6672 214.297503
-3.6626 199.541533
-3.6579 212.532460
-3.6533 215.688427
-3.6486 224.918567
-3.6440 211.380102
-3.6393 193.792993
-3.6346 193.344012
-3.6300 190.501316
-3.6253 219.136471
-3.6207 229.446854
-3.6160 211.439289
-3.6114 235.521725
-3.6067 219.554765
-3.6021 201.842488
-3.5974 219.542900
-3.5927 211.420444
-3.5881 208.746345
-3.5834 221.907423
-3.5788 218.710898
-3.5741 209.526879
-3.5695 225.347669
-3.5648 207.010380
-3.5602 252.095034
-3.5555 193.338192
-3.5509 188.541161
-3.5462 218.368300
-3.5415 233.881800
-3.5369 228.679744
-3.5322 218.513499
-3.5276 206.039658
-3.5229 214.673695
-3.5183 229.891413
-3.5136 220.748679
-3.5090 241.233976
-3.5043 232.228773
-3.4996 208.247938
-3.4950 233.115831
-3.4903 215.476785
-3.4857 228.963723
-3.4810 193.249632
-3.4764 220.220988
-3.4717 229.670115
-3.4671 226.126828
-3.4624 218.360357
-3.4577 197.613244
-3.4531 236.016428
-3.4484 218.314352
-3.4438 217.250511
-3.4391 232.195776
-3.4345 260.063560
-3.4298 208.775554
-3.4252 233.814244
-3.4205 201.368765
-3.4158 246.560107
-3.4112 217.556644
-3.4065 218.413393
-3.4019 224.000625
-3.3972 223.649286
-3.3926 241.410174
-3.3879 228.452338
-3.3833 261.293425
-3.3786 254.801269
-3.3740 229.074237
-3.3693 245.408470
-3.3646 256.198413
-3.3600 237.104666
-3.3553 207.967344
-3.3507 250.155441
-3.3460 256.252278
-3.3414 232.811719
-3.3367 246.774413
-3.3321 222.499301
-3.3274 226.325532
-3.3227 231.713625
-3.3181 237.015732
-3.3134 236.425403
-3.3088 222.826816
-3.3041 260.860217
-3.2995 231.605507
-3.2948 242.334321
-3.2902 248.339133
-3.2855 209.317880
-3.2808 238.847287
-3.2762 251.287316
-3.2715 228.729453
-3.2669 262.425212
-3.2622 220.562890
-3.2576 269.790316
-3.2529 253.912964
-3.2483 252.935829
-3.2436 232.961760
-3.2389 257.876265
-3.2343 242.749000
-3.2296 262.639605
-3.2250 282.673042
-3.2203 267.099367
-3.2157 240.897285
-3.2110 260.876775
-3.2064 239.074964
-3.2017 253.713283
-3.1970 290.186446
-3.1924 270.232910
-3.1877 243.135951
-3.1831 276.464343
-3.1784 269.546253
-3.1738 297.151878
-3.1691 231.790209
-3.1645 262.788151
-3.1598 273.018644
-3.1552 247.118723
-3.1505 267.894588
-3.1458 269.902981
-3.1412 249.814469
-3.1365 266.474836
-3.1319 277.442143
-3.1272 270.163546
-3.1226 264.302840
-3.1179 250.695780
-3.1133 281.815644
-3.1086 277.893044
-3.1039 261.200286
-3.0993 262.676349
-3.0946 274.840531
-3.0900 283.326682
-3.0853 270.945865
-3.0807 254.450129
-3.0760 279.967916
-3.0714 233.606330
-3.0667 264.802022
-3.0620 268.752212
-3.0574 299.040490
-3.0527 254.364555
-3.0481 279.891001
-3.0434 295.128423
-3.0388 256.448888
-3.0341 253.789513
-3.0295 286.582514
-3.0248 290.004957
-3.0201 306.974166
-3.0155 263.518863
-3.0108 290.221917
-3.0062 291.333373
-3.0015 271.111294
-2.9969 288.448265
-2.9922 280.645465
-2.9876 283.677505
-2.9829 290.472434
-2.9783 277.699978
-2.9736 302.096109
-2.9689 272.920558
-2.9643 311.372738
-2.9596 311.212028
-2.9550 321.053038
-2.9503 259.993312
-2.9457 293.463902
-2.9410 297.752908
-2.9364 284.276820
-2.9317 269.412891
-2.9270 261.604721
-2.9224 308.854694
-2.9177 310.397190
-2.9131 308.352834
-2.9084 300.457008
-2.9038 306.031519
-2.8991 285.650567
-2.8945 292.834428
-2.8898 283.436048
-2.8851 321.334959
-2.8805 328.359322
-2.8758 332.909570
-2.8712 313.088999
-2.8665 293.338523
-2.8619 307.010663
-2.8572 329.975979
-2.8526 318.119022
-2.8479 311.867194
-2.8432 292.693903
-2.8386 277.564890
-2.8339 320.708948
-2.8293 285.313392
-2.8246 317.722619
-2.8200 327.122457
-2.8153 294.806534
-2.8107 304.695630
-2.8060 324.743593
-2.8013 297.937082
-2.7967 316.362772
-2.7920 321.187250
-2.7874 349.010337
-2.7827 328.123909
-2.7781 295.607376
-2.7734 296.011042
-2.7688 333.664814
-2.7641 329.240639
-2.7595 336.502797
-2.7548 317.392136
-2.7501 307.367079
-2.7455 293.951837
-2.7408 334.779460
-2.7362 319.034313
-2.7315 339.006988
-2.7269 340.427880
-2.7222 336.055374
-2.7176 340.174549
-2.7129 315.593087
-2.7082 329.612247
-2.7036 350.502485
-2.6989 336.151779
-2.6943 354.708376
-2.6896 324.282978
-2.6850 342.025134
-2.6803 323.979511
-2.6757 381.444168
-2.6710 327.387991
-2.6663 340.322666
-2.6617 358.858255
-2.6570 331.384474
-2.6524 340.214572
-2.6477 376.689514
-2.6431 383.426896
-2.6384 350.854098
-2.6338 381.201637
-2.6291 366.123522
-2.6244 351.631858
-2.6198 406.769977
-2.6151 343.162447
-2.6105 386.887196
-2.6058 353.725993
-2.6012 364.815355
-2.5965 371.843638
-2.5919 386.273660
-2.5872 345.087405
-2.5826 369.597604
-2.5779 402.407653
-2.5732 366.705874
-2.5686 381.544374
-2.5639 382.391765
-2.5593 332.663154
-2.5546 361.184103
-2.5500 373.452247
-2.5453 347.533310
-2.5407 394.459587
-2.5360 340.829542
-2.5313 360.799596
-2.5267 368.200138
-2.5220 407.275703
-2.5174 375.563587
-2.5127 365.741651
-2.5081 348.258582
-2.5034 349.672414
-2.4988 394.437318
-2.4941 366.374133
-2.4894 395.227042
-2.4848 373.346937
-2.4801 392.517590
-2.4755 418.509321
-2.4708 367.165199
-2.4662 386.975693
-2.4615 397.087677
-2.4569 387.722492
-2.4522 374.882076
-2.4475 380.727254
-2.4429 380.646583
-2.4382 398.508808
-2.4336 377.363775
-2.4289 414.433768
-2.4243 412.451864
-2.4196 353.220282
-2.4150 415.276068
-2.4103 376.800048
-2.4056 399.337616
-2.4010 389.609885
-2.3963 393.906777
-2.3917 420.392968
-2.3870 396.672591
-2.3824 384.032121
-2.3777 386.349646
-2.3731 347.838906
-2.3684 396.896803
-2.3638 392.492085
-2.3591 394.230660
-2.3544 360.226659
-2.3498 401.024249
-2.3451 429.595345
-2.3405 389.573269
-2.3358 398.109369
-2.3312 409.825775
-2.3265 387.804949
-2.3219 415.200948
-2.3172 400.264608
-2.3125 400.904890
-2.3079 423.980876
-2.3032 429.402664
-2.2986 394.562083
-2.2939 410.512548
-2.2893 363.533306
-2.2846 403.803081
-2.2800 379.495803
-2.2753 357.400726
-2.2706 438.043489
-2.2660 385.326864
-2.2613 391.513851
-2.2567 381.905836
-2.2520 421.812088
-2.2474 402.615104
-2.2427 439.417031
-2.2381 425.168228
-2.2334 432.090733
-2.2287 416.405613
-2.2241 450.203974
-2.2194 438.890654
-2.2148 417.715321
-2.2101 400.594789
-2.2055 375.410551
-2.2008 415.103076
-2.1962 419.437845
-2.1915 458.504622
-2.1869 410.704845
-2.1822 379.211769
-2.1775 423.589765
-2.1729 405.421794
-2.1682 385.050097
-2.1636 416.987203
-2.1589 407.805184
-2.1543 378.446434
-2.1496 409.611325
-2.1450 416.974434
-2.1403 376.728955
-2.1356 407.003620
-2.1310 388.087976
-2.1263 395.513812
-2.1217 389.242204
-2.1170 396.648255
-2.1124 381.969485
-2.1077 442.339670
-2.1031 386.463500
-2.0984 408.595068
-2.0937 424.577423
-2.0891 412.978697
-2.0844 395.090580
-2.0798 367.377070
-2.0751 445.231245
-2.0705 409.618813
-2.0658 396.751108
-2.0612 431.767442
-2.0565 431.043799
-2.0518 400.933336
-2.0472 405.243135
-2.0425 432.786368
-2.0379 432.579905
-2.0332 401.818592
-2.0286 405.039203
-2.0239 396.257807
-2.0193 453.895400
-2.0146 411.604741
-2.0099 431.362387
-2.0053 430.775656
-2.0006 429.433173
-1.9960 407.999254
-1.9913 416.200293
-1.9867 389.484017
-1.9820 448.663802
-1.9774 397.327615
-1.9727 450.387582
-1.9681 397.026517
-1.9634 425.186594
-1.9587 428.273379
-1.9541 384.137315
-1.9494 455.216299
-1.9448 447.594781
-1.9401 410.886784
-1.9355 394.425640
-1.9308 422.661402
-1.9262 398.027572
-1.9215 387.579040
-1.9168 345.947396
-1.9122 423.306020
-1.9075 408.658142
-1.9029 354.898505
-1.8982 406.019262
-1.8936 404.041715
-1.8889 419.379486
-1.8843 406.343626
-1.8796 400.489582
-1.8749 394.428542
-1.8703 397.254167
-1.8656 443.793380
-1.8610 394.820634
-1.8563 393.385036
-1.8517 415.640192
-1.8470 394.408461
-1.8424 379.442542
-1.8377 440.254715
-1.8330 402.140333
-1.8284 403.113677
-1.8237 396.105819
-1.8191 428.158324
-1.8144 400.390515
-1.8098 384.670926
-1.8051 393.413526
-1.8005 417.222284
-1.7958 402.215845
-1.7912 408.364936
-1.7865 387.359934
-1.7818 386.089427
-1.7772 381.494434
-1.7725 418.165248
-1.7679 388.947676
-1.7632 401.276011
-1.7586 407.984679
-1.7539 392.216123
-1.7493 358.005710
-1.7446 361.226699
-1.7399 395.496696
-1.7353 379.988156
-1.7306 396.257378
-1.7260 364.768639
-1.7213 407.913596
-1.7167 413.912338
-1.7120 399.084891
-1.7074 396.308427
-1.7027 410.106098
-1.6980 388.364296
-1.6934 419.569151
-1.6887 385.262326
-1.6841 414.743541
-1.6794 365.326615
-1.6748 405.728013
-1.6701 391.737636
-1.6655 442.383021
-1.6608 388.288754
-1.6561 387.001612
-1.6515 365.777141
-1.6468 383.457933
-1.6422 347.496833
-1.6375 410.586272
-1.6329 388.853434
-1.6282 379.029804
-1.6236 399.560877
-1.6189 358.335531
-1.6142 378.649310
-1.6096 391.001429
-1.6049 380.517408
-1.6003 343.111041
-1.5956 358.504884
-1.5910 374.787182
-1.5863 344.614395
-1.5817 339.450397
-1.5770 424.390509
-1.5724 355.680442
-1.5677 330.817879
-1.5630 338.812193
-1.5584 382.779426
-1.5537 388.255755
-1.5491 345.407248
-1.5444 378.729175
-1.5398 356.235449
-1.5351 341.791145
-1.5305 376.864938
-1.5258 348.270348
-1.5211 350.368765
-1.5165 347.032325
-1.5118 370.032506
-1.5072 375.064804
-1.5025 338.925378
-1.4979 326.672411
-1.4932 383.994490
-1.4886 354.115423
-1.4839 360.729271
-1.4792 355.895979
-1.4746 330.228935
-1.4699 313.520974
-1.4653 337.583837
-1.4606 385.023222
-1.4560 313.379342
-1.4513 305.921488
-1.4467 310.249082
-1.4420 325.048125
-1.4373 347.543610
-1.4327 342.063230
-1.4280 305.946918
-1.4234 319.442502
-1.4187 348.431283
-1.4141 302.261592
-1.4094 305.968983
-1.4048 287.249652
-1.4001 298.990569
-1.3954 309.353074
-1.3908 291.219822
-1.3861 321.527551
-1.3815 308.099025
-1.3768 292.995228
-1.3722 281.669894
-1.3675 310.010677
-1.3629 301.441741
-1.3582 260.272352
-1.3536 296.995835
-1.3489 289.020943
-1.3442 253.761358
-1.3396 269.767845
-1.3349 285.085990
-1.3303 291.357338
-1.3256 244.119170
-1.3210 276.447695
-1.3163 262.165679
-1.3117 259.227234
-1.3070 247.309862
-1.3023 218.197676
-1.2977 246.294099
-1.2930 281.598036
-1.2884 252.408041
-1.2837 253.464256
-1.2791 240.674749
-1.2744 230.382303
-1.2698 257.366904
-1.2651 249.720691
-1.2604 221.437788
-1.2558 215.122357
-1.2511 223.012998
-1.2465 201.305174
-1.2418 232.988288
-1.2372 225.206960
-1.2325 220.013178
-1.2279 206.101529
-1.2232 265.446492
-1.2185 212.075674
-1.2139 166.250890
-1.2092 199.166250
-1.2046 179.533159
-1.1999 212.781709
-1.1953 195.240006
-1.1906 197.140491
-1.1860 189.007716
-1.1813 172.826393
-1.1767 173.900129
-1.1720 193.541537
-1.1673 208.541108
-1.1627 161.468218
-1.1580 201.051403
-1.1534 188.978109
-1.1487 170.218269
-1.1441 171.132322
-1.1394 181.058384
-1.1348 174.621627
-1.1301 171.953505
-1.1254 184.064499
-1.1208 167.101977
-1.1161 185.773445
-1.1115 154.818572
-1.1068 166.338140
-1.1022 176.303058
-1.0975 197.525648
-1.0929 157.960358
-1.0882 177.854797
-1.0835 152.868636
-1.0789 170.703786
-1.0742 153.767889
-1.0696 170.567955
-1.0649 152.136214
-1.0603 150.818356
-1.0556 152.264068
-1.0510 148.087238
-1.0463 180.389564
-1.0416 182.087394
-1.0370 169.528578
-1.0323 135.210342
-1.0277 143.301155
-1.0230 153.465525
-1.0184 144.820572
-1.0137 152.671340
-1.0091 142.217217
-1.0044 165.040387
-0.9997 161.408714
-0.9951 124.633572
-0.9904 132.836379
-0.9858 114.355883
-0.9811 157.123087
-0.9765 100.169712
-0.9718 129.422533
-0.9672 125.572489
-0.9625 141.680199
-0.9579 112.026119
-0.9532 136.205791
-0.9485 102.788462
-0.9439 118.893790
-0.9392 127.943025
-0.9346 128.474887
-0.9299 116.997986
-0.9253 119.449748
-0.9206 107.729204
-0.9160 111.923085
-0.9113 111.604889
-0.9066 124.452616
-0.9020 113.800067
-0.8973 110.500906
-0.8927 117.738832
-0.8880 135.491582
-0.8834 111.882934
-0.8787 108.125984
-0.8741 132.184055
-0.8694 113.781915
-0.8647 114.672935
-0.8601 122.750072
-0.8554 99.427436
-0.8508 97.280689
-0.8461 94.132910
-0.8415 106.263882
-0.8368 100.365935
-0.8322 84.664675
-0.8275 98.880821
-0.8228 99.325613
-0.8182 86.277699
-0.8135 72.703771
-0.8089 104.054763
-0.8042 84.931825
-0.7996 91.409654
-0.7949 82.745760
-0.7903 91.227820
-0.7856 74.499514
-0.7810 82.812695
-0.7763 93.348004
-0.7716 79.425618
-0.7670 75.373606
-0.7623 87.562998
-0.7577 90.566501
-0.7530 81.497431
-0.7484 75.364492
-0.7437 85.734268
-0.7391 82.208093
-0.7344 94.418336
-0.7297 67.774532
-0.7251 84.138065
-0.7204 74.423130
-0.7158 75.229429
-0.7111 64.590396
-0.7065 79.652386
-0.7018 79.326035
-0.6972 72.149707
-0.6925 53.704721
-0.6878 73.197239
-0.6832 60.531555
-0.6785 69.038416
-0.6739 54.512362
-0.6692 53.300734
-0.6646 53.342852
-0.6599 64.446459
-0.6553 74.616685
-0.6506 73.269225
-0.6459 62.445886
-0.6413 65.956610
-0.6366 49.548586
-0.6320 67.404479
-0.6273 60.186753
-0.6227 63.319942
-0.6180 61.688467
-0.6134 60.114771
-0.6087 61.294747
-0.6040 60.588482
-0.5994 54.232099
-0.5947 58.507466
-0.5901 65.337069
-0.5854 58.382778
-0.5808 59.269744
-0.5761 60.175708
-0.5715 55.425097
-0.5668 52.163808
-0.5622 56.202515
-0.5575 56.340991
-0.5528 51.520183
-0.5482 60.457713
-0.5435 57.126049
-0.5389 50.538880
-0.5342 48.045162
-0.5296 38.206179
-0.5249 54.177821
-0.5203 38.165562
-0.5156 35.453336
-0.5109 50.145986
-0.5063 55.191074
-0.5016 35.624176
-0.4970 48.238582
-0.4923 43.318161
-0.4877 53.980453
-0.4830 38.507425
-0.4784 53.363503
-0.4737 53.145967
-0.4690 49.236464
-0.4644 48.269145
-0.4597 51.096347
-0.4551 37.323936
-0.4504 37.439445
-0.4458 54.206640
-0.4411 46.165582
-0.4365 36.315232
-0.4318 40.997277
-0.4271 40.492341
-0.4225 53.280072
-0.4178 44.176367
-0.4132 36.335593
-0.4085 34.320223
-0.4039 56.942785
-0.3992 44.426350
-0.3946 33.380389
-0.3899 41.919492
-0.3853 50.341552
-0.3806 37.318743
-0.3759 41.515431
-0.3713 42.856649
-0.3666 39.401758
-0.3620 42.335744
-0.3573 55.200229
-0.3527 45.243958
-0.3480 38.240140
-0.3434 53.167375
-0.3387 34.411032
-0.3340 41.130563
-0.3294 30.277384
-0.3247 38.098098
-0.3201 31.294511
-0.3154 39.208708
-0.3108 35.304761
-0.3061 38.925766
-0.3015 27.525519
-0.2968 41.015076
-0.2921 39.082755
-0.2875 28.251663
-0.2828 38.094358
-0.2782 31.138688
-0.2735 28.320575
-0.2689 29.293351
-0.2642 44.314994
-0.2596 38.269946
-0.2549 24.265091
-0.2502 40.953909
-0.2456 47.072128
-0.2409 37.566421
-0.2363 48.022883
-0.2316 39.324298
-0.2270 34.197314
-0.2223 31.113228
-0.2177 27.402786
-0.2130 40.939229
-0.2083 28.316525
-0.2037 46.364957
-0.1990 43.306811
-0.1944 48.063296
-0.1897 36.685562
-0.1851 59.309931
-0.1804 58.115402
-0.1758 50.207996
-0.1711 52.825333
-0.1665 94.393056
-0.1618 92.654734
-0.1571 95.816096
-0.1525 102.231209
-0.1478 114.696735
-0.1432 114.281834
-0.1385 97.597076
-0.1339 74.656831
-0.1292 74.412817
-0.1246 84.574231
-0.1199 78.262262
-0.1152 67.385571
-0.1106 57.207090
-0.1059 47.101185
-0.1013 36.435706
-0.0966 45.234631
-0.0920 34.100813
-0.0873 32.255425
-0.0827 34.090493
-0.0780 44.189930
-0.0733 47.104268
-0.0687 40.581018
-0.0640 48.102622
-0.0594 25.597882
-0.0547 54.289559
-0.0501 64.400110
-0.0454 83.483067
-0.0408 83.775185
-0.0361 123.146965
-0.0314 194.500321
-0.0268 304.798287
-0.0221 357.740150
-0.0175 470.411359
-0.0128 621.791421
-0.0082 715.880099
-0.0035 746.441037
0.0011 779.357984
0.0058 647.587143
0.0104 542.189033
0.0151 422.910372
0.0198 263.078695
0.0244 191.335274
0.0291 117.288443
0.0337 58.022248
0.0384 20.049928
0.0430 17.995759
0.0477 8.108598
0.0523 7.032673
0.0570 6.009756
0.0617 6.012350
0.0663 0.085685
0.0710 6.000811
0.0756 6.031932
0.0803 8.990793
0.0849 2.048531
0.0896 1.972487
0.0942 2.052700
0.0989 4.017547
0.1036 3.003422
0.1082 3.037674
0.1129 5.067995
0.1175 1.966161
0.1222 1.005859
0.1268 1.031845
0.1315 3.005198
0.1361 2.986010
0.1408 1.005859
0.1455 0.018560
0.1501 5.995984
0.1548 1.038537
0.1594 3.029257
0.1641 1.078801
0.1687 1.932982
0.1734 1.015023
0.1780 2.996033
0.1827 0.984053
0.1874 0.021806
0.1920 0.000000
0.1967 3.036944
0.2013 4.010865
0.2060 3.034528
0.2106 1.983585
0.2153 1.010241
0.2199 0.992615
0.2246 1.019102
0.2292 0.045557
0.2339 0.960302
0.2386 1.012657
0.2432 2.044896
0.2479 0.965882
0.2525 1.012657
0.2572 1.016484
0.2618 0.994925
0.2665 1.058973
0.2711 4.947883
0.2758 0.021806
0.2805 1.985529
0.2851 2.050283
0.2898 1.993760
0.2944 0.012070
0.2991 2.028978
0.3037 1.027665
0.3084 0.972680
0.3130 1.039037
0.3177 1.960581
0.3224 1.011438
0.3270 0.000000
0.3317 0.000000
0.3363 3.004332
0.3410 1.019102
0.3456 0.045557
0.3503 0.960302
0.3549 0.984053
0.3596 0.034184
0.3643 0.993481
0.3689 0.012378
0.3736 1.002043
0.3782 0.997296
0.3829 1.018237
0.3875 1.039037
0.3922 0.960302
0.3968 1.968105
0.4015 1.027665
0.4061 0.021806
0.4108 1.005859
0.4155 2.006138
0.4201 0.005580
0.4248 0.000000
0.4294 0.000000
0.4341 1.000279
0.4387 0.005580
0.4434 0.000000
0.4480 1.001477
0.4527 1.048605
0.4574 3.963264
0.4620 0.034184
0.4667 1.056461
0.4713 1.948737
0.4760 0.000000
0.4806 0.000000
0.4853 1.000279
0.4899 0.005580
0.4946 0.000000
0.4993 0.008563
0.5039 1.021210
0.5086 2.000181
0.5132 0.993481
0.5179 0.012378
0.5225 2.007902
0.5272 1.014720
0.5318 1.000813
0.5365 0.993481
0.5412 0.000000
0.5458 0.000000
0.5505 0.045557
0.5551 0.960302
0.5598 0.000000
0.5644 0.984053
0.5691 1.005859
0.5737 2.006138
0.5784 1.011438
0.5831 0.067363
0.5877 0.960302
0.5924 1.000279
0.5970 0.005580
0.6017 0.000000
0.6063 0.000000
0.6110 0.000000
0.6156 0.000000
0.6203 0.000000
0.6249 1.038172
0.6296 2.985263
0.6343 0.017424
0.6389 0.988435
0.6436 0.000000
0.6482 0.000000
0.6529 0.000000
0.6575 0.000000
0.6622 0.000000
0.6668 0.000000
0.6715 0.045557
0.6762 0.960302
0.6808 0.000000
0.6855 1.068839
0.6901 1.948737
0.6948 0.017424
0.6994 1.005859
0.7041 0.988435
0.7087 0.000000
0.7134 0.006490
0.7181 1.005859
0.7227 1.005859
0.7274 0.999369
0.7320 0.008563
0.7367 1.997575
0.7413 0.051136
0.7460 0.960302
0.7506 0.000000
0.7553 0.045557
0.7600 1.972651
0.7646 0.999369
0.7693 0.000000
0.7739 0.000000
0.7786 0.008563
0.7832 0.997296
0.7879 1.014421
0.7925 1.981349
0.7972 0.021806
0.8018 0.006490
0.8065 0.999369
0.8112 0.000000
0.8158 0.000000
0.8205 0.000000
0.8251 0.012980
0.8298 1.998737
0.8344 0.000000
0.8391 0.000000
0.8437 0.000000
0.8484 0.000000
0.8531 0.000000
0.8577 0.017424
0.8624 0.988435
0.8670 1.005859
0.8717 0.000000
0.8763 0.008563
0.8810 0.997296
0.8856 1.000279
0.8903 0.012070
0.8950 1.044925
0.8996 0.960302
0.9043 0.008563
0.9089 0.997296
0.9136 1.005859
0.9182 0.000000
0.9229 0.000000
0.9275 0.000000
0.9322 0.000000
0.9369 0.000000
0.9415 0.000000
0.9462 0.006490
0.9508 0.999369
0.9555 0.000000
0.9601 0.000000
0.9648 0.017424
0.9694 0.988435
0.9741 0.012980
0.9788 1.998737
0.9834 0.000000
0.9881 0.984053
0.9927 0.034184
0.9974 0.993481
1.0020 0.000000
1.0067 1.021220
1.0113 1.996356
1.0160 0.000000
1.0206 0.000000
1.0253 0.008563
1.0300 1.997575
1.0346 0.023004
1.0393 1.988714
1.0439 0.005580
1.0486 0.984053
1.0532 0.021806
1.0579 0.000000
1.0625 1.017703
1.0672 0.994014
1.0719 0.000000
1.0765 0.000000
1.0812 0.000000
1.0858 0.017424
1.0905 1.988714
1.0951 0.012070
1.0998 0.999369
1.1044 0.000000
1.1091 0.000000
1.1138 0.000000
1.1184 0.000000
1.1231 0.984053
1.1277 0.021806
1.1324 0.000000
1.1370 0.000000
1.1417 0.000000
1.1463 0.000000
1.1510 0.000000
1.1557 0.000000
1.1603 0.990543
1.1650 1.038599
1.1696 0.988435
1.1743 0.000000
1.1789 0.000000
1.1836 0.034848
1.1882 3.012969
1.1929 1.981477
1.1976 0.000000
1.2022 0.000000
1.2069 0.000000
1.2115 1.029773
1.2162 1.987803
1.2208 0.000000
1.2255 0.000000
1.2301 0.000000
1.2348 0.000000
1.2394 0.000000
1.2441 0.000000
1.2488 0.000000
1.2534 0.000000
1.2581 1.000279
1.2627 0.005580
1.2674 0.045557
1.2720 0.960302
1.2767 0.017424
1.2813 0.988435
1.2860 0.000000
1.2907 1.005859
1.2953 0.000000
1.3000 0.000000
1.3046 0.000000
1.3093 0.000000
1.3139 0.017424
1.3186 0.988435
1.3232 0.012378
1.3279 0.993481
1.3326 0.006490
1.3372 0.999369
1.3419 0.000000
1.3465 0.000000
1.3512 0.000000
1.3558 0.000000
1.3605 0.012378
1.3651 0.993481
1.3698 0.000000
1.3745 0.000000
1.3791 0.000000
1.3838 0.000000
1.3884 0.000000
1.3931 0.000000
1.3977 0.000000
1.4024 0.045557
1.4070 0.960302
1.4117 0.984053
1.4163 0.067363
1.4210 1.960581
1.4257 0.005580
1.4303 0.000000
1.4350 0.000000
1.4396 0.000000
1.4443 0.000000
1.4489 1.040707
1.4536 1.983359
1.4582 0.999369
1.4629 0.000000
1.4676 0.000000
1.4722 0.006490
1.4769 0.999369
1.4815 0.000000
1.4862 0.000000
1.4908 0.000000
1.4955 1.020911
1.5001 1.996665
1.5048 0.000000
1.5095 0.000000
1.5141 0.000000
1.5188 0.984053
1.5234 0.021806
1.5281 0.006490
1.5327 0.999369
1.5374 0.012378
1.5420 1.999339
1.5467 0.000000
1.5514 0.000000
1.5560 1.989911
1.5607 0.028296
1.5653 0.999369
1.5700 0.000000
1.5746 0.000000
1.5793 0.012378
1.5839 1.010606
1.5886 1.994592
1.5933 0.000000
1.5979 0.000000
1.6026 0.000000
1.6072 0.000000
1.6119 0.017424
1.6165 2.956540
1.6212 0.089168
1.6258 0.960302
1.6305 0.000000
1.6351 0.000000
1.6398 0.984053
1.6445 0.021806
1.6491 0.000000
1.6538 0.000000
1.6584 0.045557
1.6631 1.005859
1.6677 0.960302
1.6724 0.000000
1.6770 0.000000
1.6817 0.045557
1.6864 0.960302
1.6910 0.000000
1.6957 1.000279
1.7003 0.005580
1.7050 0.006490
1.7096 1.999648
1.7143 0.005580
1.7189 0.000000
1.7236 0.000000
1.7283 0.045557
1.7329 0.960302
1.7376 1.017703
1.7422 0.994014
1.7469 0.000000
1.7515 0.000000
1.7562 0.000000
1.7608 0.012378
1.7655 0.993481
1.7702 0.045557
1.7748 0.960302
1.7795 1.989911
1.7841 0.021806
1.7888 0.000000
1.7934 0.017424
1.7981 0.988435
1.8027 0.000000
1.8074 0.006490
1.8120 0.999369
1.8167 0.017424
1.8214 0.988435
1.8260 0.000000
1.8307 0.000000
1.8353 0.000000
1.8400 0.000000
1.8446 0.000000
1.8493 0.017424
1.8539 0.988435
1.8586 0.045557
1.8633 1.960581
1.8679 0.005580
1.8726 0.017424
1.8772 0.988435
1.8819 0.000000
1.8865 0.000000
1.8912 0.000000
1.8958 0.000000
1.9005 0.006490
1.9052 1.983421
1.9098 0.021806
1.9145 0.000000
1.9191 0.006490
1.9238 0.999369
1.9284 0.017424
1.9331 1.005859
1.9377 0.988435
1.9424 0.012378
1.9471 0.999971
1.9517 2.005227
1.9564 0.017424
1.9610 0.988435
1.9657 0.000000
1.9703 0.000000
1.9750 0.000000
1.9796 0.000000
1.9843 0.000000
1.9890 0.000000
1.9936 0.017424
1.9983 0.988435
2.0029 0.000000
2.0076 0.000000
2.0122 0.000000
2.0169 0.000000
2.0215 0.000000
2.0262 1.005859
2.0308 0.000000
2.0355 0.052047
2.0402 1.959671
2.0448 0.000000
2.0495 0.024756
2.0541 1.986961
2.0588 0.000000
2.0634 0.000000
2.0681 0.000000
2.0727 0.000000
2.0774 0.000000
2.0821 0.000000
2.0867 0.000000
2.0914 0.000000
2.0960 0.000000
2.1007 0.000000
2.1053 0.006490
2.1100 0.999369
2.1146 0.000000
2.1193 0.000000
2.1240 1.005859
2.1286 0.000000
2.1333 0.000000
2.1379 0.000000
2.1426 1.005859
2.1472 0.000000
2.1519 0.006490
2.1565 0.999369
2.1612 0.000000
2.1659 0.045557
2.1705 0.960302
2.1752 0.000000
2.1798 0.000000
2.1845 0.000000
2.1891 0.000000
2.1938 0.000000
2.1984 0.000000
2.2031 0.000000
2.2077 0.000000
2.2124 0.000000
2.2171 0.000000
2.2217 0.000000
2.2264 0.045557
2.2310 0.960302
2.2357 0.045557
2.2403 0.960302
2.2450 0.000000
2.2496 0.000000
2.2543 0.000000
2.2590 0.000000
2.2636 1.000279
2.2683 0.012070
2.2729 0.999369
2.2776 1.000279
2.2822 0.005580
2.2869 0.000000
2.2915 1.005859
2.2962 0.006490
2.3009 0.999369
2.3055 0.000000
2.3102 0.000000
2.3148 0.000000
2.3195 0.057935
2.3241 1.953783
2.3288 0.000000
2.3334 0.000000
2.3381 0.000000
2.3428 1.000279
2.3474 0.005580
2.3521 0.000000
2.3567 0.000000
2.3614 0.000000
2.3660 0.000000
2.3707 1.005859
2.3753 0.000000
2.3800 0.000000
2.3847 0.000000
2.3893 0.000000
2.3940 0.000000
2.3986 0.000000
2.4033 0.000000
2.4079 0.008563
2.4126 1.009674
2.4172 0.993481
2.4219 0.000000
2.4265 1.005859
2.4312 0.000000
2.4359 0.000000
2.4405 0.000000
2.4452 0.000000
2.4498 0.000000
2.4545 1.005859
2.4591 0.000000
2.4638 0.000000
2.4684 0.000000
2.4731 0.000000
2.4778 0.000000
2.4824 1.005859
2.4871 0.000000
2.4917 0.000000
2.4964 0.000000
2.5010 0.000000
2.5057 0.000000
2.5103 0.000000
2.5150 0.000000
2.5197 0.000000
2.5243 0.000000
2.5290 0.000000
2.5336 0.000000
2.5383 0.000000
2.5429 0.000000
2.5476 0.000000
2.5522 0.000000
2.5569 0.000000
2.5616 0.000000
2.5662 0.000000
2.5709 0.000000
2.5755 0.000000
2.5802 0.000000
2.5848 0.000000
2.5895 1.000279
2.5941 0.005580
2.5988 1.000279
2.6034 0.005580
2.6081 0.000000
2.6128 0.000000
2.6174 0.000000
2.6221 0.000000
2.6267 0.000000
2.6314 0.000000
2.6360 0.000000
2.6407 0.000000
2.6453 0.000000
2.6500 0.000000
2.6547 0.000000
2.6593 0.000000
2.6640 0.000000
2.6686 1.005859
2.6733 0.000000
2.6779 0.000000
2.6826 0.000000
2.6872 0.006490
2.6919 0.999369
2.6966 0.017424
2.7012 0.988435
2.7059 0.000000
2.7105 0.000000
2.7152 0.000000
2.7198 0.000000
2.7245 0.000000
2.7291 0.000000
2.7338 0.000000
2.7385 0.000000
2.7431 0.006490
2.7478 1.005859
2.7524 0.999369
2.7571 0.000000
2.7617 0.000000
2.7664 1.000279
2.7710 0.014142
2.7757 0.997296
2.7804 0.000000
2.7850 0.000000
2.7897 0.000000
2.7943 0.000000
2.7990 0.000000
2.8036 0.000000
2.8083 0.000000
2.8129 0.000000
2.8176 0.000000
2.8222 0.000000
2.8269 0.000000
2.8316 0.000000
2.8362 0.000000
2.8409 0.000000
2.8455 0.000000
2.8502 0.000000
2.8548 0.000000
2.8595 0.000000
2.8641 0.000000
2.8688 0.000000
2.8735 0.000000
2.8781 0.000000
2.8828 0.000000
2.8874 0.000000
2.8921 0.008563
2.8967 0.997296
2.9014 0.000000
2.9060 0.000000
2.9107 0.000000
2.9154 0.012378
2.9200 0.993481
2.9247 0.045557
2.9293 0.960302
2.9340 0.000000
2.9386 0.008563
2.9433 0.997296
2.9479 0.000000
2.9526 0.000000
2.9573 0.000000
2.9619 0.000000
2.9666 0.000000
2.9712 0.000000
2.9759 0.000000
2.9805 0.000000
2.9852 0.000000
2.9898 0.006490
2.9945 0.999369
2.9991 0.000000
3.0038 1.000279
3.0085 0.005580
3.0131 0.000000
3.0178 0.000000
3.0224 0.000000
3.0271 0.000000
3.0317 0.000000
3.0364 0.000000
3.0410 0.000000
3.0457 0.000000
3.0504 0.000000
3.0550 0.000000
3.0597 0.000000
3.0643 0.000000
3.0690 0.000000
3.0736 0.000000
3.0783 0.000000
3.0829 0.000000
3.0876 0.000000
3.0923 0.000000
3.0969 0.000000
3.1016 0.000000
3.1062 0.000000
3.1109 0.000000
3.1155 0.000000
3.1202 0.984053
3.1248 0.021806
3.1295 0.000000
3.1342 0.000000
3.1388 0.000000
3.1435 0.000000
3.1481 0.012378
3.1528 0.993481
3.1574 0.000000
3.1621 0.000000
3.1667 0.000000
3.1714 0.000000
3.1761 0.000000
3.1807 0.000000
3.1854 0.000000
3.1900 0.000000
3.1947 0.000000
3.1993 0.000000
3.2040 0.000000
3.2086 0.000000
3.2133 0.000000
3.2179 0.000000
3.2226 0.000000
3.2273 0.000000
3.2319 0.984053
3.2366 0.021806
3.2412 0.000000
3.2459 0.000000
3.2505 0.000000
3.2552 0.000000
3.2598 0.000000
3.2645 0.000000
3.2692 0.000000
3.2738 0.000000
3.2785 0.000000
3.2831 0.000000
3.2878 0.000000
3.2924 0.000000
3.2971 0.045557
3.3017 0.960302
3.3064 0.000000
3.3111 0.000000
3.3157 0.000000
3.3204 0.000000
3.3250 0.000000
3.3297 0.000000
3.3343 0.000000
3.3390 0.000000
3.3436 0.000000
3.3483 1.005859
3.3530 0.000000
3.3576 0.000000
3.3623 0.000000
3.3669 1.000279
3.3716 0.005580
3.3762 0.000000
3.3809 0.018868
3.3855 2.998708
3.3902 0.000000
3.3948 0.000000
3.3995 0.000000
3.4042 0.000000
3.4088 0.000000
3.4135 0.000000
3.4181 0.000000
3.4228 0.000000
3.4274 0.000000
3.4321 0.000000
3.4367 0.000000
3.4414 0.000000
3.4461 0.000000
3.4507 0.000000
3.4554 0.000000
3.4600 0.000000
3.4647 0.000000
3.4693 0.000000
3.4740 0.000000
3.4786 1.000279
3.4833 0.005580
3.4880 0.000000
3.4926 0.000000
3.4973 0.000000
3.5019 1.005859
3.5066 0.000000
3.5112 0.000000
3.5159 0.000000
3.5205 0.000000
3.5252 0.000000
3.5299 0.000000
3.5345 0.000000
3.5392 0.000000
3.5438 0.000000
3.5485 0.000000
3.5531 0.000000
3.5578 0.000000
3.5624 0.000000
3.5671 0.000000
3.5718 0.000000
3.5764 0.000000
3.5811 0.000000
3.5857 0.000000
3.5904 0.000000
3.5950 0.000000
3.5997 0.000000
3.6043 0.000000
3.6090 0.000000
3.6136 0.000000
3.6183 0.000000
3.6230 0.000000
3.6276 0.000000
3.6323 0.000000
3.6369 0.000000
3.6416 0.000000
3.6462 0.000000
3.6509 0.000000
3.6555 0.000000
3.6602 0.000000
3.6649 0.000000
3.6695 0.000000
3.6742 0.000000
3.6788 0.000000
3.6835 0.000000
3.6881 0.000000
3.6928 0.000000
3.6974 0.000000
3.7021 0.000000
3.7068 0.000000
3.7114 0.000000
3.7161 0.000000
3.7207 0.000000
3.7254 0.000000
3.7300 0.000000
3.7347 0.000000
3.7393 0.000000
3.7440 0.000000
3.7487 0.000000
3.7533 0.000000
3.7580 0.000000
3.7626 0.000000
3.7673 0.000000
3.7719 0.000000
3.7766 0.000000
3.7812 0.000000
3.7859 0.000000
3.7906 0.000000
3.7952 0.000000
3.7999 0.000000
3.8045 0.000000
