# Supplementary material for: Spin waves and orbital contribution to ferromagnetism in a topological metal
Source: Nat Commun. 2024 Oct 16;15:8905. doi: 10.1038/s41467-024-53152-1 (PMC11484860; doi:10.1038/s41467-024-53152-1)
Supplement: Supplementary file 3 — Source Data [file 41467_2024_53152_MOESM3_ESM.zip › experiment_data/RIXS_spectra_ESRF/rixs_cr_HHL_4.txt]

 Eloss   intensity
-7.1795 21.037593
-7.1749 26.927277
-7.1702 21.150268
-7.1656 30.856150
-7.1609 27.005506
-7.1563 28.893003
-7.1516 20.160835
-7.1470 30.791136
-7.1423 21.151190
-7.1376 32.825470
-7.1330 38.749062
-7.1283 24.235661
-7.1237 34.819692
-7.1190 20.108756
-7.1144 25.996318
-7.1097 30.073797
-7.1051 35.833567
-7.1004 24.912205
-7.0957 29.020162
-7.0911 34.841034
-7.0864 27.063685
-7.0818 24.123361
-7.0771 34.790458
-7.0725 29.019463
-7.0678 29.114576
-7.0632 31.931193
-7.0585 28.040734
-7.0538 35.777048
-7.0492 31.921771
-7.0445 22.071404
-7.0399 24.944530
-7.0352 23.018232
-7.0306 39.033045
-7.0259 38.043143
-7.0213 28.962598
-7.0166 30.804846
-7.0120 24.985050
-7.0073 35.929379
-7.0026 27.082116
-6.9980 18.087942
-6.9933 35.901639
-6.9887 30.892727
-6.9840 24.943708
-6.9794 21.029331
-6.9747 25.058005
-6.9701 37.756126
-6.9654 22.385906
-6.9607 46.540549
-6.9561 32.085237
-6.9514 26.079852
-6.9468 26.898631
-6.9421 21.960767
-6.9375 25.950171
-6.9328 26.905329
-6.9282 31.010579
-6.9235 34.936546
-6.9188 29.154628
-6.9142 32.799787
-6.9095 25.046761
-6.9049 25.907498
-6.9002 29.085682
-6.8956 39.865429
-6.8909 34.051414
-6.8863 31.979060
-6.8816 31.892356
-6.8769 31.121287
-6.8723 32.883610
-6.8676 33.929543
-6.8630 20.118374
-6.8583 37.760554
-6.8537 18.288077
-6.8490 40.702789
-6.8444 28.221268
-6.8397 41.679698
-6.8351 30.240149
-6.8304 41.772444
-6.8257 40.854582
-6.8211 30.223955
-6.8164 42.758706
-6.8118 26.931898
-6.8071 25.098791
-6.8025 27.035194
-6.7978 29.875909
-6.7932 28.039979
-6.7885 36.819859
-6.7838 36.922437
-6.7792 24.118266
-6.7745 28.892995
-6.7699 26.047420
-6.7652 31.032796
-6.7606 37.950041
-6.7559 35.022144
-6.7513 31.993698
-6.7466 37.823769
-6.7419 29.933473
-6.7373 26.172335
-6.7326 34.883935
-6.7280 25.005677
-6.7233 30.075536
-6.7187 49.644752
-6.7140 32.224779
-6.7094 40.799803
-6.7047 26.147771
-6.7000 31.919186
-6.6954 37.978727
-6.6907 42.866488
-6.6861 33.955967
-6.6814 35.892177
-6.6768 33.125096
-6.6721 38.948406
-6.6675 40.861519
-6.6628 42.067987
-6.6581 42.820823
-6.6535 34.192275
-6.6488 46.789545
-6.6442 27.194547
-6.6395 32.947053
-6.6349 37.981852
-6.6302 47.548953
-6.6256 30.211144
-6.6209 34.892024
-6.6163 30.002466
-6.6116 35.848248
-6.6069 31.178594
-6.6023 40.931917
-6.5976 33.967893
-6.5930 36.761644
-6.5883 29.102068
-6.5837 36.971515
-6.5790 37.943347
-6.5744 32.056892
-6.5697 31.940259
-6.5650 33.047358
-6.5604 33.987205
-6.5557 40.966409
-6.5511 40.041496
-6.5464 48.831943
-6.5418 42.816521
-6.5371 41.946697
-6.5325 38.993227
-6.5278 37.969624
-6.5231 35.905747
-6.5185 24.413608
-6.5138 40.664525
-6.5092 32.941542
-6.5045 53.755698
-6.4999 33.212227
-6.4952 32.959479
-6.4906 49.814697
-6.4859 40.189227
-6.4812 33.869943
-6.4766 43.727317
-6.4719 26.287525
-6.4673 27.021088
-6.4626 33.807877
-6.4580 39.945055
-6.4533 39.057007
-6.4487 34.002802
-6.4440 41.850228
-6.4393 48.814852
-6.4347 38.149343
-6.4300 43.933155
-6.4254 48.945067
-6.4207 46.993270
-6.4161 42.945477
-6.4114 35.083699
-6.4068 44.812029
-6.4021 36.004547
-6.3975 33.009674
-6.3928 37.988342
-6.3881 39.888976
-6.3835 32.128637
-6.3788 33.045093
-6.3742 46.496473
-6.3695 28.137468
-6.3649 37.944843
-6.3602 41.920023
-6.3556 40.042280
-6.3509 42.046704
-6.3462 41.897348
-6.3416 52.736923
-6.3369 43.235411
-6.3323 48.859745
-6.3276 45.066790
-6.3230 44.918201
-6.3183 42.096322
-6.3137 39.771291
-6.3090 36.848999
-6.3043 38.970519
-6.2997 43.157365
-6.2950 51.802896
-6.2904 49.019626
-6.2857 44.896475
-6.2811 43.058646
-6.2764 47.807331
-6.2718 31.184440
-6.2671 42.004444
-6.2624 52.805710
-6.2578 39.898066
-6.2531 37.995135
-6.2485 37.917853
-6.2438 45.028198
-6.2392 50.935672
-6.2345 48.876798
-6.2299 39.155153
-6.2252 51.836524
-6.2206 43.095014
-6.2159 60.497949
-6.2112 33.514214
-6.2066 46.837800
-6.2019 47.920283
-6.1973 43.940891
-6.1926 29.092069
-6.1880 44.780279
-6.1833 48.021951
-6.1787 54.798756
-6.1740 46.239897
-6.1693 63.729410
-6.1647 45.000104
-6.1600 41.034268
-6.1554 45.863718
-6.1507 45.766335
-6.1461 32.399825
-6.1414 54.791107
-6.1368 55.955961
-6.1321 48.930320
-6.1274 46.921718
-6.1228 45.968732
-6.1181 38.229085
-6.1135 54.621930
-6.1088 50.020150
-6.1042 44.916274
-6.0995 40.948953
-6.0949 46.048677
-6.0902 39.014553
-6.0855 35.099526
-6.0809 45.688902
-6.0762 35.124495
-6.0716 59.745681
-6.0669 52.804389
-6.0623 41.262483
-6.0576 49.876018
-6.0530 42.226969
-6.0483 53.742253
-6.0436 45.154115
-6.0390 63.501601
-6.0343 49.026870
-6.0297 48.011353
-6.0250 59.752952
-6.0204 41.148700
-6.0157 45.090892
-6.0111 46.105511
-6.0064 45.030421
-6.0018 57.730587
-5.9971 54.822596
-5.9924 43.039291
-5.9878 50.975921
-5.9831 58.887246
-5.9785 45.104370
-5.9738 47.824242
-5.9692 52.724463
-5.9645 35.359847
-5.9599 50.770741
-5.9552 49.872791
-5.9505 38.993624
-5.9459 36.119017
-5.9412 57.715754
-5.9366 39.136187
-5.9319 49.703106
-5.9273 49.061334
-5.9226 41.278401
-5.9180 55.569198
-5.9133 42.089958
-5.9086 41.037879
-5.9040 41.903360
-5.8993 59.632023
-5.8947 36.425329
-5.8900 57.801349
-5.8854 52.949889
-5.8807 52.955552
-5.8761 63.984615
-5.8714 63.792681
-5.8667 45.189625
-5.8621 54.807017
-5.8574 45.999060
-5.8528 44.981480
-5.8481 45.995811
-5.8435 57.816328
-5.8388 51.057369
-5.8342 48.860359
-5.8295 58.954579
-5.8249 55.883467
-5.8202 52.288200
-5.8155 60.755197
-5.8109 49.155109
-5.8062 57.822033
-5.8016 63.741367
-5.7969 44.132738
-5.7923 57.922711
-5.7876 63.778858
-5.7830 46.162880
-5.7783 70.691008
-5.7736 65.869306
-5.7690 64.086622
-5.7643 59.108477
-5.7597 59.734057
-5.7550 58.115804
-5.7504 71.758751
-5.7457 54.071703
-5.7411 56.860085
-5.7364 50.177133
-5.7317 70.703624
-5.7271 63.106532
-5.7224 64.856894
-5.7178 57.956480
-5.7131 53.881204
-5.7085 42.265955
-5.7038 71.463765
-5.6992 49.222850
-5.6945 55.055022
-5.6898 73.634081
-5.6852 43.433872
-5.6805 63.468408
-5.6759 60.021394
-5.6712 68.899908
-5.6666 65.046768
-5.6619 58.940582
-5.6573 52.066066
-5.6526 69.760499
-5.6479 58.033827
-5.6433 56.113808
-5.6386 57.727680
-5.6340 57.998084
-5.6293 60.880376
-5.6247 70.994755
-5.6200 67.779082
-5.6154 65.939182
-5.6107 53.226973
-5.6061 71.582834
-5.6014 60.988373
-5.5967 63.003244
-5.5921 63.801194
-5.5874 53.119922
-5.5828 64.904364
-5.5781 64.076154
-5.5735 65.706323
-5.5688 54.887980
-5.5642 52.037455
-5.5595 56.115757
-5.5548 51.976164
-5.5502 50.016580
-5.5455 62.748075
-5.5409 62.984256
-5.5362 60.862587
-5.5316 56.170334
-5.5269 69.068637
-5.5223 62.886087
-5.5176 66.811284
-5.5129 69.875383
-5.5083 65.091201
-5.5036 73.598483
-5.4990 67.884996
-5.4943 62.317013
-5.4897 70.892643
-5.4850 74.542773
-5.4804 66.019024
-5.4757 56.057135
-5.4710 67.027607
-5.4664 61.215056
-5.4617 74.686556
-5.4571 61.082564
-5.4524 70.841150
-5.4478 63.741528
-5.4431 43.120694
-5.4385 58.847821
-5.4338 68.031596
-5.4292 57.976245
-5.4245 64.731311
-5.4198 72.041042
-5.4152 75.786907
-5.4105 54.220438
-5.4059 63.842463
-5.4012 61.894778
-5.3966 73.790264
-5.3919 55.184776
-5.3873 61.983533
-5.3826 67.839838
-5.3779 77.825579
-5.3733 63.129204
-5.3686 67.981711
-5.3640 64.966675
-5.3593 70.837197
-5.3547 67.975552
-5.3500 74.786689
-5.3454 76.804086
-5.3407 58.347432
-5.3360 71.715850
-5.3314 73.911805
-5.3267 60.159876
-5.3221 61.898070
-5.3174 88.618742
-5.3128 66.052660
-5.3081 66.029194
-5.3035 63.026556
-5.2988 69.031883
-5.2941 85.475285
-5.2895 62.112562
-5.2848 73.003114
-5.2802 79.799634
-5.2755 78.842119
-5.2709 70.104290
-5.2662 73.111892
-5.2616 82.926940
-5.2569 86.651450
-5.2522 74.009438
-5.2476 68.057095
-5.2429 80.821310
-5.2383 78.814839
-5.2336 76.818277
-5.2290 62.401663
-5.2243 91.570443
-5.2197 88.808502
-5.2150 69.244538
-5.2104 79.678285
-5.2057 71.394003
-5.2010 86.611962
-5.1964 74.776132
-5.1917 70.124718
-5.1871 80.909174
-5.1824 86.873060
-5.1778 81.655447
-5.1731 66.309468
-5.1685 83.615606
-5.1638 60.367612
-5.1591 71.828101
-5.1545 71.899855
-5.1498 77.802465
-5.1452 85.720206
-5.1405 72.331665
-5.1359 89.553495
-5.1312 63.252042
-5.1266 70.000255
-5.1219 84.843001
-5.1172 78.688753
-5.1126 63.213620
-5.1079 77.944167
-5.1033 75.047184
-5.0986 91.540444
-5.0940 77.156330
-5.0893 88.091349
-5.0847 91.625691
-5.0800 73.852226
-5.0753 65.147324
-5.0707 76.098124
-5.0660 88.809798
-5.0614 94.863240
-5.0567 80.962389
-5.0521 90.677123
-5.0474 91.854339
-5.0428 78.999161
-5.0381 75.989782
-5.0335 81.931669
-5.0288 84.789123
-5.0241 67.245194
-5.0195 81.741547
-5.0148 86.739732
-5.0102 80.065230
-5.0055 91.898309
-5.0009 94.939356
-4.9962 84.840392
-4.9916 80.918407
-4.9869 68.344928
-4.9822 101.464707
-4.9776 84.155175
-4.9729 102.468306
-4.9683 84.272260
-4.9636 96.019583
-4.9590 86.957140
-4.9543 87.820636
-4.9497 81.978701
-4.9450 89.972215
-4.9403 104.568096
-4.9357 79.337779
-4.9310 104.578816
-4.9264 102.626128
-4.9217 88.306477
-4.9171 105.779204
-4.9124 82.990865
-4.9078 78.311126
-4.9031 96.418022
-4.8984 81.238912
-4.8938 106.848150
-4.8891 102.825450
-4.8845 96.885617
-4.8798 96.659898
-4.8752 84.131918
-4.8705 95.895883
-4.8659 79.139220
-4.8612 94.606007
-4.8565 71.938745
-4.8519 75.971304
-4.8472 85.923156
-4.8426 76.975418
-4.8379 93.046965
-4.8333 103.748624
-4.8286 95.889708
-4.8240 98.975462
-4.8193 81.071979
-4.8147 87.049227
-4.8100 92.738076
-4.8053 89.005539
-4.8007 100.404080
-4.7960 83.167086
-4.7914 84.930517
-4.7867 88.048649
-4.7821 90.896480
-4.7774 92.243095
-4.7728 114.514254
-4.7681 91.943226
-4.7634 96.632218
-4.7588 87.357949
-4.7541 113.561891
-4.7495 93.966712
-4.7448 98.878836
-4.7402 98.979655
-4.7355 99.901384
-4.7309 87.285996
-4.7262 92.869048
-4.7215 104.609090
-4.7169 108.794217
-4.7122 80.986873
-4.7076 93.676065
-4.7029 102.311819
-4.6983 112.511181
-4.6936 96.066281
-4.6890 97.140096
-4.6843 99.877965
-4.6796 100.015208
-4.6750 106.959076
-4.6703 114.852738
-4.6657 124.529210
-4.6610 105.929504
-4.6564 88.401125
-4.6517 130.565871
-4.6471 118.564714
-4.6424 108.873407
-4.6378 93.322015
-4.6331 112.701263
-4.6284 114.911058
-4.6238 113.907968
-4.6191 101.133566
-4.6145 114.816038
-4.6098 110.826395
-4.6052 104.992933
-4.6005 105.910460
-4.5959 123.478508
-4.5912 96.223776
-4.5865 103.034266
-4.5819 128.503624
-4.5772 112.963392
-4.5726 91.330088
-4.5679 102.800843
-4.5633 108.766624
-4.5586 114.629263
-4.5540 104.374057
-4.5493 124.712313
-4.5446 117.554975
-4.5400 100.076900
-4.5353 103.923895
-4.5307 96.157196
-4.5260 107.775369
-4.5214 107.783440
-4.5167 117.006479
-4.5121 118.792984
-4.5074 110.921968
-4.5027 112.870930
-4.4981 123.774743
-4.4934 130.787929
-4.4888 118.050059
-4.4841 111.132513
-4.4795 117.867914
-4.4748 123.645235
-4.4702 115.895774
-4.4655 109.064998
-4.4608 121.900406
-4.4562 128.812626
-4.4515 125.134476
-4.4469 131.756459
-4.4422 132.515331
-4.4376 140.075543
-4.4329 125.776463
-4.4283 113.280611
-4.4236 131.549521
-4.4190 123.320097
-4.4143 139.935219
-4.4096 145.303343
-4.4050 123.112556
-4.4003 133.824466
-4.3957 118.024916
-4.3910 111.694925
-4.3864 126.887518
-4.3817 132.890926
-4.3771 141.604686
-4.3724 118.081466
-4.3677 126.755113
-4.3631 117.416119
-4.3584 144.804656
-4.3538 140.749241
-4.3491 136.791040
-4.3445 136.701840
-4.3398 148.876921
-4.3352 126.106757
-4.3305 137.797018
-4.3258 158.515804
-4.3212 127.529950
-4.3165 137.501888
-4.3119 129.789359
-4.3072 121.022586
-4.3026 158.574086
-4.2979 119.190874
-4.2933 125.984722
-4.2886 144.470887
-4.2839 141.808586
-4.2793 135.109187
-4.2746 142.020904
-4.2700 128.725638
-4.2653 128.976371
-4.2607 131.889044
-4.2560 127.848698
-4.2514 140.886280
-4.2467 148.054250
-4.2421 150.427266
-4.2374 133.107559
-4.2327 134.024393
-4.2281 151.546185
-4.2234 132.895221
-4.2188 124.917357
-4.2141 140.893282
-4.2095 145.674030
-4.2048 129.271615
-4.2002 152.685457
-4.1955 130.985987
-4.1908 137.347459
-4.1862 115.654528
-4.1815 151.506219
-4.1769 154.837012
-4.1722 158.791519
-4.1676 149.666594
-4.1629 131.477283
-4.1583 155.352354
-4.1536 140.237251
-4.1489 167.733160
-4.1443 165.691855
-4.1396 148.783069
-4.1350 143.902723
-4.1303 158.828886
-4.1257 164.891417
-4.1210 150.941292
-4.1164 162.902697
-4.1117 196.282172
-4.1070 157.231040
-4.1024 137.055008
-4.0977 150.887703
-4.0931 163.773001
-4.0884 149.984247
-4.0838 150.922801
-4.0791 177.723579
-4.0745 182.756517
-4.0698 154.938439
-4.0651 164.542180
-4.0605 162.859809
-4.0558 147.125963
-4.0512 185.227956
-4.0465 168.952601
-4.0419 150.521638
-4.0372 184.682079
-4.0326 170.833946
-4.0279 155.772423
-4.0233 170.785385
-4.0186 155.954913
-4.0139 145.863418
-4.0093 192.461598
-4.0046 189.001147
-4.0000 155.130857
-3.9953 156.579591
-3.9907 161.818788
-3.9860 157.058546
-3.9814 169.654680
-3.9767 153.835941
-3.9720 124.241239
-3.9674 147.651827
-3.9627 184.468252
-3.9581 150.442973
-3.9534 191.660253
-3.9488 178.536523
-3.9441 162.241037
-3.9395 177.603008
-3.9348 188.897947
-3.9301 178.040827
-3.9255 182.664892
-3.9208 184.687027
-3.9162 172.088222
-3.9115 177.874211
-3.9069 182.479261
-3.9022 182.660776
-3.8976 159.387961
-3.8929 195.525761
-3.8882 202.107215
-3.8836 195.636146
-3.8789 191.591963
-3.8743 176.198246
-3.8696 171.088270
-3.8650 183.963366
-3.8603 182.593412
-3.8557 205.195162
-3.8510 175.003395
-3.8463 168.134328
-3.8417 183.855530
-3.8370 195.472107
-3.8324 180.954987
-3.8277 213.698822
-3.8231 200.128454
-3.8184 214.282077
-3.8138 169.342827
-3.8091 179.165827
-3.8045 205.481272
-3.7998 191.393686
-3.7951 165.200804
-3.7905 172.807911
-3.7858 189.819575
-3.7812 184.160202
-3.7765 195.446112
-3.7719 175.701673
-3.7672 203.034302
-3.7626 201.214426
-3.7579 219.380618
-3.7532 189.775019
-3.7486 212.772608
-3.7439 175.058749
-3.7393 230.794404
-3.7346 182.414830
-3.7300 178.998784
-3.7253 179.972313
-3.7207 197.928010
-3.7160 209.480078
-3.7113 199.893577
-3.7067 192.994201
-3.7020 175.141176
-3.6974 187.676981
-3.6927 215.572041
-3.6881 213.621654
-3.6834 222.379978
-3.6788 194.309202
-3.6741 198.833250
-3.6694 189.180801
-3.6648 191.918103
-3.6601 225.514811
-3.6555 220.541326
-3.6508 201.214580
-3.6462 205.878612
-3.6415 204.407728
-3.6369 203.949998
-3.6322 199.621117
-3.6276 200.984175
-3.6229 228.523793
-3.6182 230.518627
-3.6136 208.424413
-3.6089 227.621724
-3.6043 199.284161
-3.5996 227.232817
-3.5950 219.183388
-3.5903 232.383819
-3.5857 198.803535
-3.5810 210.890932
-3.5763 208.033550
-3.5717 230.453254
-3.5670 212.170711
-3.5624 213.632220
-3.5577 222.529379
-3.5531 217.932918
-3.5484 209.174842
-3.5438 230.690157
-3.5391 247.166014
-3.5344 213.167123
-3.5298 223.237243
-3.5251 252.443919
-3.5205 230.502240
-3.5158 213.174332
-3.5112 240.520635
-3.5065 222.830165
-3.5019 252.358657
-3.4972 225.095430
-3.4925 216.232061
-3.4879 250.965039
-3.4832 219.039496
-3.4786 209.104742
-3.4739 221.102229
-3.4693 241.252761
-3.4646 212.920430
-3.4600 213.311895
-3.4553 257.282331
-3.4506 235.781637
-3.4460 253.551434
-3.4413 263.903114
-3.4367 251.993824
-3.4320 243.832695
-3.4274 256.580230
-3.4227 241.524463
-3.4181 232.029673
-3.4134 229.962528
-3.4088 209.869015
-3.4041 235.557611
-3.3994 259.502959
-3.3948 243.024656
-3.3901 243.790060
-3.3855 274.279667
-3.3808 245.099732
-3.3762 225.039897
-3.3715 248.043595
-3.3669 216.257815
-3.3622 241.878841
-3.3575 264.598966
-3.3529 265.723808
-3.3482 219.158004
-3.3436 235.540093
-3.3389 233.712161
-3.3343 253.730362
-3.3296 250.913991
-3.3250 263.547456
-3.3203 232.044698
-3.3156 252.675934
-3.3110 240.718826
-3.3063 252.060572
-3.3017 269.174853
-3.2970 239.932769
-3.2924 256.722459
-3.2877 253.100349
-3.2831 265.667496
-3.2784 255.808093
-3.2737 258.307133
-3.2691 272.021545
-3.2644 239.979119
-3.2598 232.723552
-3.2551 218.344978
-3.2505 289.159904
-3.2458 252.687787
-3.2412 233.006340
-3.2365 239.984802
-3.2319 267.957702
-3.2272 247.042956
-3.2225 263.082466
-3.2179 263.029857
-3.2132 284.397140
-3.2086 271.759357
-3.2039 266.873236
-3.1993 282.490168
-3.1946 268.982676
-3.1900 284.972757
-3.1853 232.532170
-3.1806 253.082053
-3.1760 271.137692
-3.1713 266.521791
-3.1667 277.970738
-3.1620 262.991353
-3.1574 252.860336
-3.1527 276.673412
-3.1481 273.168966
-3.1434 253.909804
-3.1387 244.884376
-3.1341 303.852905
-3.1294 278.688759
-3.1248 246.090842
-3.1201 289.605579
-3.1155 267.109688
-3.1108 300.285292
-3.1062 282.838318
-3.1015 272.748267
-3.0968 295.314905
-3.0922 264.997678
-3.0875 264.693105
-3.0829 272.758182
-3.0782 273.927152
-3.0736 263.866494
-3.0689 268.850406
-3.0643 315.895767
-3.0596 282.957702
-3.0549 296.957091
-3.0503 262.606175
-3.0456 287.417207
-3.0410 288.510800
-3.0363 271.261223
-3.0317 283.546572
-3.0270 266.575333
-3.0224 288.133453
-3.0177 249.111638
-3.0131 266.970201
-3.0084 285.417230
-3.0037 267.982565
-2.9991 311.138517
-2.9944 283.948472
-2.9898 286.690355
-2.9851 283.578623
-2.9805 270.137827
-2.9758 313.489026
-2.9712 298.925957
-2.9665 301.546297
-2.9618 280.275454
-2.9572 321.518604
-2.9525 312.778389
-2.9479 300.769635
-2.9432 327.311512
-2.9386 312.699048
-2.9339 308.568370
-2.9293 285.870802
-2.9246 293.798458
-2.9199 299.751881
-2.9153 295.774965
-2.9106 281.982486
-2.9060 304.917096
-2.9013 281.046193
-2.8967 315.140050
-2.8920 293.219729
-2.8874 322.676196
-2.8827 316.529777
-2.8780 308.637730
-2.8734 304.450982
-2.8687 333.499845
-2.8641 332.366500
-2.8594 312.962442
-2.8548 320.389378
-2.8501 287.244215
-2.8455 336.989513
-2.8408 291.442532
-2.8362 332.991476
-2.8315 299.208687
-2.8268 308.704353
-2.8222 322.952497
-2.8175 326.456281
-2.8129 314.999610
-2.8082 315.700564
-2.8036 341.506140
-2.7989 338.796357
-2.7943 354.955363
-2.7896 328.838350
-2.7849 354.608903
-2.7803 329.900896
-2.7756 295.044655
-2.7710 325.429156
-2.7663 331.914015
-2.7617 348.557726
-2.7570 371.780314
-2.7524 369.544219
-2.7477 337.296603
-2.7430 356.604969
-2.7384 313.204886
-2.7337 358.214415
-2.7291 358.814084
-2.7244 358.855900
-2.7198 362.444789
-2.7151 326.421713
-2.7105 382.431837
-2.7058 402.097961
-2.7011 370.774739
-2.6965 333.864034
-2.6918 343.764560
-2.6872 371.678696
-2.6825 389.103291
-2.6779 338.099784
-2.6732 361.542452
-2.6686 364.713963
-2.6639 343.550361
-2.6592 324.205023
-2.6546 355.167014
-2.6499 313.859369
-2.6453 341.991999
-2.6406 355.393922
-2.6360 364.584280
-2.6313 360.166259
-2.6267 376.521407
-2.6220 367.377993
-2.6174 331.961568
-2.6127 360.214998
-2.6080 360.892958
-2.6034 406.763109
-2.5987 360.270334
-2.5941 353.308582
-2.5894 400.959995
-2.5848 370.258369
-2.5801 415.871763
-2.5755 359.568814
-2.5708 423.480640
-2.5661 398.555423
-2.5615 366.160142
-2.5568 372.521990
-2.5522 382.334788
-2.5475 364.274480
-2.5429 340.597034
-2.5382 378.799690
-2.5336 363.649560
-2.5289 393.089197
-2.5242 356.329053
-2.5196 400.592545
-2.5149 390.434066
-2.5103 370.148067
-2.5056 390.666515
-2.5010 413.843044
-2.4963 388.547039
-2.4917 370.512350
-2.4870 425.342075
-2.4823 393.132205
-2.4777 386.139137
-2.4730 390.348531
-2.4684 403.210365
-2.4637 374.180355
-2.4591 415.594431
-2.4544 412.071838
-2.4498 450.184632
-2.4451 394.160861
-2.4405 415.625135
-2.4358 396.925910
-2.4311 397.261701
-2.4265 453.808596
-2.4218 390.187185
-2.4172 346.616417
-2.4125 397.223809
-2.4079 426.924720
-2.4032 438.109237
-2.3986 373.197182
-2.3939 396.885882
-2.3892 380.620686
-2.3846 437.247613
-2.3799 391.079695
-2.3753 372.197825
-2.3706 421.921207
-2.3660 402.377258
-2.3613 433.940951
-2.3567 430.647141
-2.3520 430.741702
-2.3473 419.087043
-2.3427 411.493188
-2.3380 382.772146
-2.3334 392.500371
-2.3287 403.521990
-2.3241 391.836983
-2.3194 422.260697
-2.3148 409.459853
-2.3101 412.664207
-2.3054 433.296749
-2.3008 391.094289
-2.2961 389.771304
-2.2915 409.125724
-2.2868 391.749434
-2.2822 412.701683
-2.2775 390.032247
-2.2729 427.547077
-2.2682 435.558315
-2.2635 445.615373
-2.2589 451.562004
-2.2542 397.444820
-2.2496 434.892858
-2.2449 383.848144
-2.2403 410.202688
-2.2356 438.597345
-2.2310 405.505709
-2.2263 383.133259
-2.2217 414.906591
-2.2170 391.146224
-2.2123 438.206813
-2.2077 446.160755
-2.2030 407.447858
-2.1984 425.568460
-2.1937 437.951231
-2.1891 399.255535
-2.1844 442.232400
-2.1798 450.172139
-2.1751 381.599935
-2.1704 413.541749
-2.1658 405.452537
-2.1611 458.114667
-2.1565 414.430613
-2.1518 433.206146
-2.1472 427.393570
-2.1425 433.610936
-2.1379 413.290436
-2.1332 427.169903
-2.1285 403.767342
-2.1239 413.343754
-2.1192 388.201506
-2.1146 416.432267
-2.1099 432.268246
-2.1053 442.438125
-2.1006 428.830085
-2.0960 401.692996
-2.0913 405.797695
-2.0866 429.222325
-2.0820 445.037953
-2.0773 413.414917
-2.0727 450.215771
-2.0680 421.417976
-2.0634 413.893584
-2.0587 401.857395
-2.0541 432.094510
-2.0494 415.213874
-2.0448 446.890424
-2.0401 438.874824
-2.0354 440.594851
-2.0308 424.941474
-2.0261 441.178960
-2.0215 402.049758
-2.0168 408.656518
-2.0122 425.469312
-2.0075 426.761093
-2.0029 411.651889
-1.9982 439.702376
-1.9935 434.971288
-1.9889 436.756364
-1.9842 400.166471
-1.9796 413.618914
-1.9749 434.797166
-1.9703 420.994982
-1.9656 436.578892
-1.9610 454.119173
-1.9563 387.410335
-1.9516 385.005828
-1.9470 424.083536
-1.9423 447.331542
-1.9377 447.866045
-1.9330 443.310232
-1.9284 444.064790
-1.9237 447.069855
-1.9191 409.771096
-1.9144 433.496122
-1.9097 394.096026
-1.9051 441.882573
-1.9004 426.257405
-1.8958 464.634115
-1.8911 437.132700
-1.8865 406.895369
-1.8818 410.700077
-1.8772 418.356384
-1.8725 377.238969
-1.8678 427.905598
-1.8632 421.534992
-1.8585 409.929191
-1.8539 423.339700
-1.8492 400.720443
-1.8446 430.750968
-1.8399 432.598991
-1.8353 422.317191
-1.8306 409.843554
-1.8260 427.338059
-1.8213 450.572112
-1.8166 466.281473
-1.8120 390.704986
-1.8073 416.179774
-1.8027 391.551103
-1.7980 425.170075
-1.7934 446.212304
-1.7887 374.263060
-1.7841 377.873972
-1.7794 384.216532
-1.7747 451.971865
-1.7701 443.161251
-1.7654 418.773338
-1.7608 397.808864
-1.7561 379.526046
-1.7515 408.569826
-1.7468 397.435077
-1.7422 413.255487
-1.7375 379.479923
-1.7328 434.885022
-1.7282 353.041024
-1.7235 453.360565
-1.7189 420.795797
-1.7142 411.932139
-1.7096 422.508183
-1.7049 394.741707
-1.7003 418.605499
-1.6956 413.697938
-1.6909 413.103532
-1.6863 372.382107
-1.6816 359.911640
-1.6770 401.771955
-1.6723 383.296791
-1.6677 376.263201
-1.6630 368.767831
-1.6584 361.101621
-1.6537 391.246456
-1.6491 385.071396
-1.6444 333.972704
-1.6397 423.854902
-1.6351 415.008845
-1.6304 373.968568
-1.6258 376.464105
-1.6211 388.939409
-1.6165 378.937915
-1.6118 404.498053
-1.6072 383.974214
-1.6025 378.558222
-1.5978 398.393107
-1.5932 336.956451
-1.5885 365.118545
-1.5839 375.677383
-1.5792 340.405778
-1.5746 380.213192
-1.5699 359.298815
-1.5653 346.036819
-1.5606 364.762157
-1.5559 385.446552
-1.5513 352.758490
-1.5466 393.471457
-1.5420 352.895270
-1.5373 362.354535
-1.5327 334.298598
-1.5280 341.191890
-1.5234 325.475008
-1.5187 342.446826
-1.5140 350.050178
-1.5094 349.115431
-1.5047 378.661858
-1.5001 367.557197
-1.4954 358.660086
-1.4908 352.368174
-1.4861 361.400023
-1.4815 350.696338
-1.4768 319.113648
-1.4721 334.845314
-1.4675 319.509946
-1.4628 320.595932
-1.4582 365.308820
-1.4535 317.497278
-1.4489 360.442220
-1.4442 361.586621
-1.4396 308.939978
-1.4349 361.663263
-1.4303 333.085788
-1.4256 346.553634
-1.4209 352.724533
-1.4163 328.299622
-1.4116 332.584761
-1.4070 335.569700
-1.4023 341.699045
-1.3977 314.840414
-1.3930 329.548665
-1.3884 301.822725
-1.3837 273.019280
-1.3790 316.326458
-1.3744 301.844184
-1.3697 344.228503
-1.3651 296.998269
-1.3604 301.789046
-1.3558 312.457142
-1.3511 293.871339
-1.3465 294.936379
-1.3418 296.669212
-1.3371 279.156731
-1.3325 288.083175
-1.3278 252.018116
-1.3232 288.425386
-1.3185 281.907218
-1.3139 296.656836
-1.3092 286.999362
-1.3046 269.406990
-1.2999 259.015652
-1.2952 251.894821
-1.2906 261.644002
-1.2859 281.217860
-1.2813 256.003255
-1.2766 252.904248
-1.2720 230.408966
-1.2673 250.691466
-1.2627 268.248609
-1.2580 244.681018
-1.2533 257.574115
-1.2487 240.197467
-1.2440 246.461200
-1.2394 230.943259
-1.2347 237.882032
-1.2301 229.587738
-1.2254 212.023407
-1.2208 196.810295
-1.2161 215.785854
-1.2115 214.639962
-1.2068 208.303056
-1.2021 243.474373
-1.1975 221.084764
-1.1928 226.434405
-1.1882 220.930313
-1.1835 216.702526
-1.1789 226.791781
-1.1742 192.935461
-1.1696 174.349818
-1.1649 218.150797
-1.1602 231.377874
-1.1556 200.004701
-1.1509 188.969654
-1.1463 196.927908
-1.1416 207.902683
-1.1370 189.020438
-1.1323 184.480553
-1.1277 158.380643
-1.1230 178.476967
-1.1183 186.185777
-1.1137 207.477011
-1.1090 194.631729
-1.1044 185.786910
-1.0997 187.895164
-1.0951 178.769138
-1.0904 169.757798
-1.0858 162.169839
-1.0811 171.606104
-1.0764 160.886941
-1.0718 144.423796
-1.0671 182.392513
-1.0625 152.945913
-1.0578 161.895438
-1.0532 177.614903
-1.0485 147.267135
-1.0439 151.826465
-1.0392 164.435661
-1.0346 139.193137
-1.0299 155.868422
-1.0252 143.001365
-1.0206 156.645886
-1.0159 159.095297
-1.0113 183.941764
-1.0066 143.167747
-1.0020 138.334095
-0.9973 148.702002
-0.9927 134.780771
-0.9880 118.166225
-0.9833 161.811741
-0.9787 157.605348
-0.9740 133.720423
-0.9694 124.524324
-0.9647 158.188260
-0.9601 125.982568
-0.9554 135.223149
-0.9508 151.459401
-0.9461 127.911308
-0.9414 111.040823
-0.9368 116.089893
-0.9321 132.760332
-0.9275 127.839679
-0.9228 127.940512
-0.9182 128.878111
-0.9135 101.028528
-0.9089 146.369780
-0.9042 121.150695
-0.8995 116.000649
-0.8949 116.024130
-0.8902 121.724234
-0.8856 115.019928
-0.8809 136.625990
-0.8763 124.223333
-0.8716 139.383212
-0.8670 113.821405
-0.8623 120.888961
-0.8576 112.243709
-0.8530 104.075178
-0.8483 109.533037
-0.8437 85.157797
-0.8390 102.700463
-0.8344 108.886256
-0.8297 92.173358
-0.8251 98.934592
-0.8204 98.801493
-0.8158 88.980299
-0.8111 113.615761
-0.8064 114.777408
-0.8018 73.675573
-0.7971 118.369855
-0.7925 95.216205
-0.7878 101.658647
-0.7832 97.922592
-0.7785 93.974354
-0.7739 98.748586
-0.7692 76.285809
-0.7645 80.910274
-0.7599 100.660659
-0.7552 80.925814
-0.7506 88.985133
-0.7459 98.988444
-0.7413 96.585298
-0.7366 58.404883
-0.7320 81.648711
-0.7273 78.930742
-0.7226 77.840184
-0.7180 74.995829
-0.7133 95.795243
-0.7087 82.928870
-0.7040 82.082144
-0.6994 96.857948
-0.6947 82.939859
-0.6901 80.884742
-0.6854 75.856368
-0.6807 72.077269
-0.6761 83.668571
-0.6714 69.067391
-0.6668 77.994046
-0.6621 77.673369
-0.6575 65.075347
-0.6528 70.094187
-0.6482 66.046309
-0.6435 68.994521
-0.6389 66.911111
-0.6342 76.785663
-0.6295 79.706286
-0.6249 63.176778
-0.6202 63.924368
-0.6156 58.883808
-0.6109 52.134800
-0.6063 66.974810
-0.6016 69.811671
-0.5970 67.972288
-0.5923 75.822075
-0.5876 58.019251
-0.5830 50.921534
-0.5783 52.911505
-0.5737 59.960094
-0.5690 64.796879
-0.5644 58.959374
-0.5597 64.947363
-0.5551 59.877713
-0.5504 54.166866
-0.5457 62.739065
-0.5411 53.154470
-0.5364 58.090679
-0.5318 61.774732
-0.5271 55.829485
-0.5225 36.344298
-0.5178 60.644516
-0.5132 63.021349
-0.5085 60.854062
-0.5038 54.029407
-0.4992 56.959108
-0.4945 62.932155
-0.4899 45.974322
-0.4852 47.986798
-0.4806 56.784264
-0.4759 51.028258
-0.4713 51.969704
-0.4666 60.873910
-0.4619 59.048891
-0.4573 53.153641
-0.4526 70.669914
-0.4480 52.939315
-0.4433 50.906548
-0.4387 39.159823
-0.4340 44.953403
-0.4294 50.890078
-0.4247 45.030672
-0.4201 48.804222
-0.4154 42.039802
-0.4107 43.973778
-0.4061 57.020287
-0.4014 54.844666
-0.3968 52.995930
-0.3921 45.075977
-0.3875 47.866739
-0.3828 43.856084
-0.3782 49.665004
-0.3735 35.322554
-0.3688 51.912277
-0.3642 42.916879
-0.3595 37.012679
-0.3549 50.936095
-0.3502 46.045710
-0.3456 52.855016
-0.3409 51.897117
-0.3363 49.882497
-0.3316 42.206796
-0.3269 59.715400
-0.3223 43.221856
-0.3176 50.801375
-0.3130 38.851460
-0.3083 36.332421
-0.3037 52.734623
-0.2990 45.824435
-0.2944 42.037850
-0.2897 39.001970
-0.2850 44.991264
-0.2804 42.948700
-0.2757 41.968247
-0.2711 41.049990
-0.2664 47.707873
-0.2618 43.046502
-0.2571 39.152803
-0.2525 41.007236
-0.2478 50.714219
-0.2432 48.948091
-0.2385 39.048322
-0.2338 40.927960
-0.2292 32.021487
-0.2245 36.911856
-0.2199 39.015027
-0.2152 42.867690
-0.2106 38.052460
-0.2059 37.001218
-0.2013 37.838988
-0.1966 41.860633
-0.1919 42.957590
-0.1873 37.268200
-0.1826 45.097144
-0.1780 67.625852
-0.1733 62.822731
-0.1687 65.116721
-0.1640 85.811402
-0.1594 99.787621
-0.1547 86.055024
-0.1500 87.176030
-0.1454 117.460628
-0.1407 87.255276
-0.1361 92.673023
-0.1314 87.951731
-0.1268 79.903773
-0.1221 67.872009
-0.1175 52.099453
-0.1128 61.792737
-0.1081 48.118567
-0.1035 40.015547
-0.0988 51.156026
-0.0942 45.879573
-0.0895 44.827360
-0.0849 33.919152
-0.0802 31.116022
-0.0756 46.796225
-0.0709 46.888254
-0.0662 37.189520
-0.0616 49.007865
-0.0569 51.848155
-0.0523 62.758208
-0.0476 74.023225
-0.0430 100.811932
-0.0383 126.071529
-0.0337 170.875962
-0.0290 276.656484
-0.0244 379.242056
-0.0197 441.326550
-0.0150 584.037824
-0.0104 740.414425
-0.0057 831.820970
-0.0011 798.487538
0.0036 810.810651
0.0082 717.392966
0.0129 618.983016
0.0175 445.385293
0.0222 296.155674
0.0269 209.090835
0.0315 108.017372
0.0362 48.109094
0.0408 22.153827
0.0455 16.089784
0.0501 9.946111
0.0548 4.984761
0.0594 6.924411
0.0641 7.015112
0.0688 3.067367
0.0734 6.937107
0.0781 4.037076
0.0827 5.011252
0.0874 5.941497
0.0920 2.991968
0.0967 1.034582
0.1013 2.958633
0.1060 1.054573
0.1107 2.999612
0.1153 2.984906
0.1200 3.963043
0.1246 2.024093
0.1293 5.920056
0.1339 4.003631
0.1386 3.036029
0.1432 2.008923
0.1479 1.041059
0.1525 3.977126
0.1572 2.958581
0.1619 3.055177
0.1665 4.931777
0.1712 1.982336
0.1758 0.056552
0.1805 0.979755
0.1851 2.005151
0.1898 4.940687
0.1944 0.047664
0.1991 0.984989
0.2038 0.033400
0.2084 2.946042
0.2131 1.016845
0.2177 2.075412
0.2224 4.928470
0.2270 1.002776
0.2317 0.000000
0.2363 2.945897
0.2410 1.039960
0.2457 0.028153
0.2503 1.983774
0.2550 0.995718
0.2596 0.036754
0.2643 1.961390
0.2689 1.004306
0.2736 2.963815
0.2782 1.013155
0.2829 0.014083
0.2876 0.000000
0.2922 1.006366
0.2969 3.946743
0.3015 1.042950
0.3062 0.997442
0.3108 0.999072
0.3155 0.000000
0.3201 0.017723
0.3248 0.981348
0.3295 1.018138
0.3341 1.998394
0.3388 1.978826
0.3434 1.000701
0.3481 0.997442
0.3527 0.000000
0.3574 0.038634
0.3620 1.959509
0.3667 0.000000
0.3713 0.000000
0.3760 0.017437
0.3807 0.981635
0.3853 0.000000
0.3900 0.017437
0.3946 0.981635
0.3993 0.000000
0.4039 0.000000
0.4086 0.984989
0.4132 0.014083
0.4179 0.977644
0.4226 0.021427
0.4272 0.984989
0.4319 0.084690
0.4365 3.943403
0.4412 0.981348
0.4458 0.019317
0.4505 0.979755
0.4551 1.977285
0.4598 0.020858
0.4645 0.000000
0.4691 0.983264
0.4738 1.014879
0.4784 0.000000
0.4831 0.000000
0.4877 0.038634
0.4924 1.996550
0.4970 2.944367
0.5017 1.000796
0.5064 0.014083
0.5110 0.977644
0.5157 0.040744
0.5203 0.979755
0.5250 0.000000
0.5296 0.000000
0.5343 0.017437
0.5389 0.999072
0.5436 1.984217
0.5482 1.034196
0.5529 2.948152
0.5576 2.008573
0.5622 0.000000
0.5669 1.023623
0.5715 2.972664
0.5762 0.984989
0.5808 0.031807
0.5855 1.966337
0.5901 0.031807
0.5948 1.980420
0.5995 0.000000
0.6041 0.984989
0.6088 1.991368
0.6134 0.020858
0.6181 0.983264
0.6227 2.967083
0.6274 1.023584
0.6320 0.021427
0.6367 0.977644
0.6414 0.021427
0.6460 1.016508
0.6507 0.981635
0.6553 0.983264
0.6600 0.015807
0.6646 0.000000
0.6693 0.000000
0.6739 0.000000
0.6786 0.000000
0.6833 0.999072
0.6879 0.000000
0.6926 0.000000
0.6972 0.977644
0.7019 0.021427
0.7065 0.000000
0.7112 1.000988
0.7158 0.997156
0.7205 0.000000
0.7252 0.017437
0.7298 0.981635
0.7345 0.000000
0.7391 0.017437
0.7438 0.981635
0.7484 0.000000
0.7531 0.000000
0.7577 0.988643
0.7624 0.010429
0.7670 0.017723
0.7717 1.958993
0.7764 0.021427
0.7810 0.000000
0.7857 0.000000
0.7903 0.988643
0.7950 0.010429
0.7996 0.988643
0.8043 0.010429
0.8089 0.000000
0.8136 0.000000
0.8183 0.000000
0.8229 1.960909
0.8276 1.022223
0.8322 0.999072
0.8369 0.014083
0.8415 0.000000
0.8462 0.000000
0.8508 1.016795
0.8555 0.981348
0.8602 1.966529
0.8648 2.003522
0.8695 1.014879
0.8741 0.995418
0.8788 0.014083
0.8834 0.000000
0.8881 0.988643
0.8927 0.993694
0.8974 0.015807
0.9021 0.000000
0.9067 0.000000
0.9114 0.017437
0.9160 0.981635
0.9207 0.999072
0.9253 0.000000
0.9300 0.017437
0.9346 2.963971
0.9393 0.015807
0.9439 1.000701
0.9486 1.986085
0.9533 0.010429
0.9579 0.017437
0.9626 0.981635
0.9672 0.017723
0.9719 0.981348
0.9765 0.000000
0.9812 0.000000
0.9858 0.000000
0.9905 0.000000
0.9952 0.000000
0.9998 0.019317
1.0045 0.979755
1.0091 0.000000
1.0138 0.000000
1.0184 0.983264
1.0231 0.015807
1.0277 0.000000
1.0324 0.983264
1.0371 0.015807
1.0417 0.000000
1.0464 0.000000
1.0510 0.000000
1.0557 0.019317
1.0603 0.979755
1.0650 0.000000
1.0696 0.000000
1.0743 0.000000
1.0790 0.000000
1.0836 0.983264
1.0883 0.015807
1.0929 0.000000
1.0976 0.000000
1.1022 0.000000
1.1069 0.000000
1.1115 0.000000
1.1162 0.977644
1.1209 0.021427
1.1255 0.017437
1.1302 0.981635
1.1348 0.000000
1.1395 0.000000
1.1441 0.000000
1.1488 0.017723
1.1534 0.981348
1.1581 0.000000
1.1627 0.000000
1.1674 0.000000
1.1721 0.038634
1.1767 1.977233
1.1814 0.981348
1.1860 0.000000
1.1907 0.000000
1.1953 0.017723
1.2000 0.981348
1.2046 0.017723
1.2093 0.981348
1.2140 0.983264
1.2186 0.015807
1.2233 0.000000
1.2279 0.000000
1.2326 0.995081
1.2372 1.003062
1.2419 0.017723
1.2465 0.981348
1.2512 0.984989
1.2559 0.031520
1.2605 0.981635
1.2652 0.000000
1.2698 1.971907
1.2745 0.043960
1.2791 0.981348
1.2838 0.000000
1.2884 0.983264
1.2931 0.015807
1.2978 0.000000
1.3024 0.000000
1.3071 0.977644
1.3117 1.004692
1.3164 0.015807
1.3210 0.999072
1.3257 0.000000
1.3303 0.000000
1.3350 0.000000
1.3397 0.983264
1.3443 1.004450
1.3490 0.010429
1.3536 0.999072
1.3583 0.000000
1.3629 0.984989
1.3676 0.014083
1.3722 0.977644
1.3769 0.021427
1.3815 0.983264
1.3862 0.015807
1.3909 0.977644
1.3955 0.021427
1.4002 0.000000
1.4048 0.000000
1.4095 0.000000
1.4141 0.000000
1.4188 0.000000
1.4234 0.988643
1.4281 0.993694
1.4328 0.015807
1.4374 0.017437
1.4421 0.981635
1.4467 0.000000
1.4514 0.984989
1.4560 0.014083
1.4607 0.000000
1.4653 0.017723
1.4700 0.981348
1.4747 0.000000
1.4793 0.000000
1.4840 0.983264
1.4886 0.015807
1.4933 0.000000
1.4979 2.011876
1.5026 1.984411
1.5072 0.988643
1.5119 0.010429
1.5166 0.000000
1.5212 0.000000
1.5259 1.962633
1.5305 0.035510
1.5352 0.000000
1.5398 0.000000
1.5445 0.999072
1.5491 0.988643
1.5538 0.999072
1.5584 0.010429
1.5631 0.000000
1.5678 0.988643
1.5724 0.029746
1.5771 0.979755
1.5817 0.000000
1.5864 0.000000
1.5910 0.000000
1.5957 0.017723
1.6003 0.981348
1.6050 0.000000
1.6097 0.000000
1.6143 0.017723
1.6190 0.981348
1.6236 0.017723
1.6283 0.981348
1.6329 0.000000
1.6376 0.000000
1.6422 0.000000
1.6469 0.019317
1.6516 0.979755
1.6562 0.999072
1.6609 0.000000
1.6655 0.983264
1.6702 0.015807
1.6748 0.000000
1.6795 0.000000
1.6841 0.019317
1.6888 0.979755
1.6935 0.000000
1.6981 0.000000
1.7028 0.000000
1.7074 0.019317
1.7121 0.979755
1.7167 0.000000
1.7214 0.000000
1.7260 0.000000
1.7307 0.019317
1.7354 0.979755
1.7400 0.000000
1.7447 0.000000
1.7493 0.000000
1.7540 0.000000
1.7586 0.000000
1.7633 0.000000
1.7679 0.000000
1.7726 0.000000
1.7772 0.988643
1.7819 0.010429
1.7866 0.000000
1.7912 0.000000
1.7959 0.037040
1.8005 1.961103
1.8052 0.000000
1.8098 0.000000
1.8145 0.000000
1.8191 2.938553
1.8238 0.076099
1.8285 0.981635
1.8331 0.000000
1.8378 0.999072
1.8424 0.000000
1.8471 0.977644
1.8517 0.021427
1.8564 0.000000
1.8610 0.000000
1.8657 0.019317
1.8704 0.979755
1.8750 0.983264
1.8797 0.015807
1.8843 0.019317
1.8890 0.979755
1.8936 0.000000
1.8983 0.000000
1.9029 0.000000
1.9076 0.983264
1.9123 1.004450
1.9169 0.010429
1.9216 0.000000
1.9262 0.000000
1.9309 0.000000
1.9355 0.000000
1.9402 2.954929
1.9448 0.042286
1.9495 0.000000
1.9541 0.000000
1.9588 0.000000
1.9635 0.000000
1.9681 0.000000
1.9728 0.000000
1.9774 0.000000
1.9821 0.000000
1.9867 0.999072
1.9914 0.000000
1.9960 0.036754
2.0007 1.961390
2.0054 0.017723
2.0100 1.958993
2.0147 0.021427
2.0193 0.000000
2.0240 0.000000
2.0286 0.000000
2.0333 0.000000
2.0379 0.000000
2.0426 0.988643
2.0473 0.010429
2.0519 0.000000
2.0566 0.000000
2.0612 0.000000
2.0659 0.000000
2.0705 0.000000
2.0752 0.019317
2.0798 0.979755
2.0845 0.000000
2.0892 0.999072
2.0938 0.000000
2.0985 0.000000
2.1031 0.000000
2.1078 0.000000
2.1124 0.000000
2.1171 0.000000
2.1217 0.017437
2.1264 0.981635
2.1311 0.000000
2.1357 0.000000
2.1404 0.000000
2.1450 0.000000
2.1497 0.000000
2.1543 0.000000
2.1590 0.000000
2.1636 1.006366
2.1683 1.027224
2.1729 1.962697
2.1776 0.017723
2.1823 0.981348
2.1869 0.983264
2.1916 0.015807
2.1962 0.000000
2.2009 0.000000
2.2055 0.000000
2.2102 0.000000
2.2148 0.000000
2.2195 0.000000
2.2242 0.017723
2.2288 0.981348
2.2335 0.000000
2.2381 0.000000
2.2428 0.000000
2.2474 0.000000
2.2521 0.000000
2.2567 0.017437
2.2614 0.981635
2.2661 0.000000
2.2707 0.999072
2.2754 0.000000
2.2800 0.000000
2.2847 0.000000
2.2893 0.000000
2.2940 0.000000
2.2986 0.000000
2.3033 0.000000
2.3080 0.000000
2.3126 0.017437
2.3173 0.981635
2.3219 0.000000
2.3266 0.000000
2.3312 0.000000
2.3359 0.000000
2.3405 0.000000
2.3452 0.000000
2.3498 0.000000
2.3545 0.000000
2.3592 0.017437
2.3638 0.981635
2.3685 0.000000
2.3731 0.000000
2.3778 0.988643
2.3824 0.010429
2.3871 1.000701
2.3917 1.986085
2.3964 0.010429
2.4011 0.000000
2.4057 0.000000
2.4104 0.000000
2.4150 0.000000
2.4197 0.000000
2.4243 0.000000
2.4290 0.983264
2.4336 0.015807
2.4383 0.000000
2.4430 0.000000
2.4476 0.000000
2.4523 0.000000
2.4569 0.000000
2.4616 0.000000
2.4662 0.000000
2.4709 0.000000
2.4755 0.000000
2.4802 0.000000
2.4849 0.000000
2.4895 0.000000
2.4942 0.000000
2.4988 0.000000
2.5035 0.000000
2.5081 0.000000
2.5128 0.017723
2.5174 1.000665
2.5221 0.979755
2.5268 0.000000
2.5314 0.000000
2.5361 0.000000
2.5407 0.000000
2.5454 0.000000
2.5500 0.000000
2.5547 0.017437
2.5593 0.981635
2.5640 0.000000
2.5686 0.000000
2.5733 0.000000
2.5780 0.000000
2.5826 0.000000
2.5873 0.000000
2.5919 0.000000
2.5966 0.000000
2.6012 0.000000
2.6059 0.000000
2.6105 0.000000
2.6152 0.000000
2.6199 0.000000
2.6245 0.000000
2.6292 0.000000
2.6338 0.000000
2.6385 0.000000
2.6431 0.000000
2.6478 0.000000
2.6524 0.017437
2.6571 0.981635
2.6618 0.000000
2.6664 0.000000
2.6711 0.000000
2.6757 0.000000
2.6804 0.000000
2.6850 0.000000
2.6897 0.000000
2.6943 0.000000
2.6990 0.000000
2.7037 0.000000
2.7083 0.000000
2.7130 0.000000
2.7176 0.000000
2.7223 0.000000
2.7269 0.999072
2.7316 0.000000
2.7362 0.000000
2.7409 0.000000
2.7455 0.000000
2.7502 0.000000
2.7549 0.000000
2.7595 0.000000
2.7642 0.000000
2.7688 0.000000
2.7735 0.000000
2.7781 0.000000
2.7828 0.000000
2.7874 0.000000
2.7921 0.000000
2.7968 0.000000
2.8014 0.000000
2.8061 0.000000
2.8107 0.000000
2.8154 0.000000
2.8200 0.000000
2.8247 0.000000
2.8293 0.000000
2.8340 0.000000
2.8387 0.000000
2.8433 0.000000
2.8480 0.000000
2.8526 0.000000
2.8573 0.000000
2.8619 0.000000
2.8666 0.019317
2.8712 0.979755
2.8759 0.000000
2.8806 0.000000
2.8852 0.000000
2.8899 0.000000
2.8945 0.000000
2.8992 0.000000
2.9038 0.000000
2.9085 0.000000
2.9131 0.000000
2.9178 0.000000
2.9225 0.000000
2.9271 0.000000
2.9318 0.000000
2.9364 0.000000
2.9411 0.000000
2.9457 0.000000
2.9504 0.000000
2.9550 0.000000
2.9597 0.000000
2.9643 0.000000
2.9690 0.000000
2.9737 0.000000
2.9783 0.000000
2.9830 0.017437
2.9876 0.981635
2.9923 0.000000
2.9969 0.000000
3.0016 0.000000
3.0062 0.000000
3.0109 0.983264
3.0156 0.015807
3.0202 0.000000
3.0249 0.000000
3.0295 0.000000
3.0342 0.000000
3.0388 0.000000
3.0435 0.000000
3.0481 0.000000
3.0528 0.000000
3.0575 0.000000
3.0621 0.000000
3.0668 0.999072
3.0714 0.000000
3.0761 0.000000
3.0807 0.000000
3.0854 0.000000
3.0900 0.000000
3.0947 0.019317
3.0994 0.979755
3.1040 0.000000
3.1087 0.000000
3.1133 0.000000
3.1180 0.000000
3.1226 0.000000
3.1273 0.000000
3.1319 0.000000
3.1366 0.000000
3.1412 0.000000
3.1459 0.000000
3.1506 0.000000
3.1552 0.000000
3.1599 0.000000
3.1645 0.000000
3.1692 0.000000
3.1738 0.000000
3.1785 0.000000
3.1831 0.000000
3.1878 0.000000
3.1925 0.000000
3.1971 0.000000
3.2018 0.000000
3.2064 0.000000
3.2111 0.000000
3.2157 0.000000
3.2204 0.000000
3.2250 0.000000
3.2297 0.000000
3.2344 0.000000
3.2390 0.000000
3.2437 0.000000
3.2483 0.983264
3.2530 0.015807
3.2576 0.000000
3.2623 0.000000
3.2669 0.000000
3.2716 0.983264
3.2763 0.015807
3.2809 0.000000
3.2856 0.000000
3.2902 0.000000
3.2949 0.000000
3.2995 0.000000
3.3042 0.000000
3.3088 0.000000
3.3135 0.000000
3.3182 0.000000
3.3228 0.000000
3.3275 0.000000
3.3321 0.000000
3.3368 0.000000
3.3414 0.000000
3.3461 0.000000
3.3507 0.000000
3.3554 0.000000
3.3600 0.000000
3.3647 0.000000
3.3694 0.000000
3.3740 0.000000
3.3787 0.000000
3.3833 0.000000
3.3880 0.000000
3.3926 0.000000
3.3973 0.000000
3.4019 0.000000
3.4066 0.000000
3.4113 0.000000
3.4159 0.000000
3.4206 0.000000
3.4252 0.000000
3.4299 0.000000
3.4345 0.000000
3.4392 0.000000
3.4438 0.000000
3.4485 0.000000
3.4532 0.000000
3.4578 0.000000
3.4625 0.000000
3.4671 0.000000
3.4718 0.000000
3.4764 0.000000
3.4811 0.000000
3.4857 0.000000
3.4904 0.000000
3.4951 0.000000
