# Supplementary material for: Spin waves and orbital contribution to ferromagnetism in a topological metal
Source: Nat Commun. 2024 Oct 16;15:8905. doi: 10.1038/s41467-024-53152-1 (PMC11484860; doi:10.1038/s41467-024-53152-1)
Supplement: Supplementary file 3 — Source Data [file 41467_2024_53152_MOESM3_ESM.zip › experiment_data/RIXS_spectra_ESRF/rixs_cr_HHL_5.txt]

 Eloss   intensity
-7.5351 23.276958
-7.5304 22.121376
-7.5258 30.089373
-7.5211 28.262094
-7.5165 20.307278
-7.5118 28.166348
-7.5072 37.999230
-7.5025 27.339550
-7.4979 28.107126
-7.4932 21.289528
-7.4886 31.107861
-7.4839 24.234356
-7.4792 24.145110
-7.4746 33.170901
-7.4699 19.243812
-7.4653 23.215614
-7.4606 25.075399
-7.4560 26.222583
-7.4513 15.301255
-7.4467 30.972941
-7.4420 26.241515
-7.4373 23.305545
-7.4327 30.078277
-7.4280 25.241621
-7.4234 32.033207
-7.4187 27.263057
-7.4141 22.212003
-7.4094 20.233693
-7.4048 23.175103
-7.4001 25.124854
-7.3954 34.064518
-7.3908 23.308485
-7.3861 26.268922
-7.3815 23.150159
-7.3768 29.014898
-7.3722 21.315095
-7.3675 23.210332
-7.3629 29.091996
-7.3582 30.144613
-7.3535 29.173221
-7.3489 22.263895
-7.3442 17.265592
-7.3396 25.154763
-7.3349 29.072470
-7.3303 33.201296
-7.3256 20.260898
-7.3210 28.116961
-7.3163 22.215876
-7.3117 30.129477
-7.3070 23.355293
-7.3023 23.082313
-7.2977 32.070749
-7.2930 20.217756
-7.2884 21.168135
-7.2837 20.148415
-7.2791 34.210428
-7.2744 29.337011
-7.2698 36.104043
-7.2651 13.266292
-7.2604 32.019026
-7.2558 25.338817
-7.2511 39.007182
-7.2465 23.355475
-7.2418 32.079276
-7.2372 25.256590
-7.2325 24.318426
-7.2279 31.190984
-7.2232 32.130342
-7.2185 30.287865
-7.2139 29.328413
-7.2092 35.002232
-7.2046 28.279136
-7.1999 38.075714
-7.1953 29.321145
-7.1906 28.214532
-7.1860 30.286272
-7.1813 29.197144
-7.1766 22.200933
-7.1720 31.109570
-7.1673 24.335948
-7.1627 37.050448
-7.1580 26.361038
-7.1534 37.114138
-7.1487 33.252380
-7.1441 37.199516
-7.1394 31.274762
-7.1347 33.326650
-7.1301 31.223376
-7.1254 25.252394
-7.1208 23.217809
-7.1161 27.058753
-7.1115 31.181285
-7.1068 32.143402
-7.1022 21.327813
-7.0975 33.152566
-7.0929 41.194679
-7.0882 26.273578
-7.0835 20.352241
-7.0789 46.100275
-7.0742 29.290570
-7.0696 37.114102
-7.0649 35.349788
-7.0603 21.220168
-7.0556 24.121958
-7.0510 29.169605
-7.0463 33.275721
-7.0416 34.081134
-7.0370 31.516790
-7.0323 41.052468
-7.0277 40.152011
-7.0230 24.366359
-7.0184 36.145724
-7.0137 31.328263
-7.0091 32.315117
-7.0044 44.263782
-6.9997 38.172663
-6.9951 31.262945
-6.9904 27.289806
-6.9858 30.206039
-6.9811 33.139929
-6.9765 21.292781
-6.9718 34.193393
-6.9672 27.202882
-6.9625 36.138300
-6.9578 31.278585
-6.9532 26.147497
-6.9485 27.190287
-6.9439 34.252375
-6.9392 33.186222
-6.9346 27.268200
-6.9299 31.211927
-6.9253 32.226036
-6.9206 40.137544
-6.9159 28.372537
-6.9113 39.153645
-6.9066 30.376681
-6.9020 30.961156
-6.8973 37.288118
-6.8927 31.480684
-6.8880 23.266938
-6.8834 36.984889
-6.8787 33.277413
-6.8741 40.224108
-6.8694 40.293182
-6.8647 29.275605
-6.8601 38.296989
-6.8554 27.268998
-6.8508 37.065635
-6.8461 37.208278
-6.8415 38.248660
-6.8368 29.513989
-6.8322 37.097602
-6.8275 32.319536
-6.8228 38.265625
-6.8182 38.204178
-6.8135 47.150409
-6.8089 35.401411
-6.8042 40.340319
-6.7996 28.303153
-6.7949 36.086456
-6.7903 41.297680
-6.7856 32.387366
-6.7809 28.138027
-6.7763 34.198564
-6.7716 34.321131
-6.7670 48.046939
-6.7623 33.521540
-6.7577 45.216077
-6.7530 45.174160
-6.7484 36.396902
-6.7437 30.269002
-6.7390 32.204007
-6.7344 38.254162
-6.7297 35.291718
-6.7251 51.114571
-6.7204 26.582455
-6.7158 40.054197
-6.7111 41.276399
-6.7065 33.356513
-6.7018 43.171450
-6.6972 40.217831
-6.6925 29.376660
-6.6878 36.153440
-6.6832 30.350535
-6.6785 38.070529
-6.6739 25.365421
-6.6692 42.072931
-6.6646 34.437681
-6.6599 31.282686
-6.6553 32.153496
-6.6506 38.330397
-6.6459 38.105582
-6.6413 37.261648
-6.6366 27.366727
-6.6320 41.111060
-6.6273 35.310957
-6.6227 34.276107
-6.6180 42.263712
-6.6134 28.280207
-6.6087 32.103339
-6.6040 25.313875
-6.5994 39.109597
-6.5947 44.240447
-6.5901 35.335345
-6.5854 30.224105
-6.5808 42.217490
-6.5761 40.364852
-6.5715 40.309068
-6.5668 40.375823
-6.5621 33.281587
-6.5575 30.106251
-6.5528 34.340009
-6.5482 45.217303
-6.5435 36.273533
-6.5389 45.242948
-6.5342 43.251959
-6.5296 46.296605
-6.5249 45.335528
-6.5202 37.378398
-6.5156 45.445136
-6.5109 42.301748
-6.5063 45.090658
-6.5016 32.355475
-6.4970 39.229101
-6.4923 34.278169
-6.4877 33.271016
-6.4830 22.348855
-6.4784 39.187402
-6.4737 42.130946
-6.4690 44.211818
-6.4644 30.367745
-6.4597 42.313846
-6.4551 35.299416
-6.4504 46.189135
-6.4458 46.276455
-6.4411 34.487459
-6.4365 40.101057
-6.4318 39.300462
-6.4271 39.403778
-6.4225 53.226809
-6.4178 39.458139
-6.4132 50.119553
-6.4085 41.447778
-6.4039 46.200582
-6.3992 40.424156
-6.3946 45.267836
-6.3899 42.222651
-6.3852 46.283972
-6.3806 39.423877
-6.3759 48.328487
-6.3713 40.151350
-6.3666 35.500603
-6.3620 39.207436
-6.3573 49.284863
-6.3527 57.307931
-6.3480 46.356550
-6.3433 44.141041
-6.3387 32.625413
-6.3340 53.111358
-6.3294 48.484432
-6.3247 39.244639
-6.3201 42.318412
-6.3154 40.365527
-6.3108 44.110396
-6.3061 42.352240
-6.3015 36.362743
-6.2968 41.220778
-6.2921 44.241000
-6.2875 34.419004
-6.2828 51.157505
-6.2782 37.386032
-6.2735 46.368034
-6.2689 48.232734
-6.2642 41.296496
-6.2596 41.246770
-6.2549 41.435074
-6.2502 49.183118
-6.2456 31.390664
-6.2409 39.261151
-6.2363 63.179039
-6.2316 49.494035
-6.2270 45.302901
-6.2223 49.369303
-6.2177 52.234435
-6.2130 52.459960
-6.2083 52.516767
-6.2037 49.336223
-6.1990 51.298131
-6.1944 50.421605
-6.1897 44.072144
-6.1851 42.431828
-6.1804 38.523552
-6.1758 49.230232
-6.1711 45.194079
-6.1664 58.147200
-6.1618 32.619136
-6.1571 33.307198
-6.1525 41.125765
-6.1478 43.171282
-6.1432 43.500655
-6.1385 38.433823
-6.1339 57.911189
-6.1292 46.462026
-6.1245 56.269324
-6.1199 47.549878
-6.1152 35.471078
-6.1106 44.217119
-6.1059 52.356685
-6.1013 53.423114
-6.0966 60.436928
-6.0920 47.288436
-6.0873 47.436521
-6.0827 42.341073
-6.0780 43.100706
-6.0733 48.371920
-6.0687 55.282669
-6.0640 65.379134
-6.0594 44.524790
-6.0547 48.307343
-6.0501 57.296087
-6.0454 51.456093
-6.0408 48.393173
-6.0361 40.254863
-6.0314 49.303728
-6.0268 42.471970
-6.0221 64.111482
-6.0175 58.489116
-6.0128 62.330732
-6.0082 40.694514
-6.0035 47.216513
-5.9989 52.337255
-5.9942 53.380083
-5.9895 59.265845
-5.9849 66.522505
-5.9802 61.311320
-5.9756 46.510712
-5.9709 54.272408
-5.9663 46.439447
-5.9616 66.330860
-5.9570 52.377401
-5.9523 50.343333
-5.9476 46.586695
-5.9430 59.271025
-5.9383 57.406209
-5.9337 54.368784
-5.9290 52.497712
-5.9244 65.305288
-5.9197 57.381331
-5.9151 49.443587
-5.9104 73.280672
-5.9058 68.417694
-5.9011 43.820932
-5.8964 74.126978
-5.8918 41.609918
-5.8871 48.197176
-5.8825 61.176078
-5.8778 52.645956
-5.8732 42.491551
-5.8685 49.332258
-5.8639 60.104135
-5.8592 54.597693
-5.8545 55.394355
-5.8499 47.322808
-5.8452 64.253992
-5.8406 48.486751
-5.8359 70.427269
-5.8313 61.425373
-5.8266 57.332474
-5.8220 58.425522
-5.8173 61.399889
-5.8126 67.495832
-5.8080 47.555406
-5.8033 68.272276
-5.7987 54.735920
-5.7940 57.353885
-5.7894 65.272843
-5.7847 62.440237
-5.7801 55.379469
-5.7754 63.191614
-5.7707 51.745688
-5.7661 55.370442
-5.7614 51.328026
-5.7568 60.378374
-5.7521 57.531836
-5.7475 57.417092
-5.7428 54.313580
-5.7382 58.406413
-5.7335 60.399775
-5.7288 51.416567
-5.7242 62.147673
-5.7195 47.492097
-5.7149 37.416594
-5.7102 65.145096
-5.7056 51.673143
-5.7009 60.396867
-5.6963 42.407738
-5.6916 51.202170
-5.6870 60.481327
-5.6823 48.321504
-5.6776 58.396861
-5.6730 65.426374
-5.6683 67.291681
-5.6637 49.545998
-5.6590 54.432865
-5.6544 64.523382
-5.6497 74.319351
-5.6451 57.539471
-5.6404 42.344733
-5.6357 39.431131
-5.6311 56.100386
-5.6264 61.346454
-5.6218 70.500518
-5.6171 63.516994
-5.6125 63.433337
-5.6078 61.417445
-5.6032 67.667308
-5.5985 80.355492
-5.5938 73.464252
-5.5892 49.438487
-5.5845 57.312231
-5.5799 60.481352
-5.5752 61.300984
-5.5706 55.645403
-5.5659 62.384600
-5.5613 58.565537
-5.5566 62.332564
-5.5519 53.427460
-5.5473 65.338120
-5.5426 65.524373
-5.5380 70.428473
-5.5333 45.608031
-5.5287 64.110177
-5.5240 68.495731
-5.5194 76.355616
-5.5147 62.721119
-5.5101 66.482165
-5.5054 58.504330
-5.5007 63.304556
-5.4961 69.439438
-5.4914 61.523523
-5.4868 60.417528
-5.4821 63.430287
-5.4775 55.477094
-5.4728 65.393663
-5.4682 54.412397
-5.4635 78.424814
-5.4588 61.634456
-5.4542 48.380114
-5.4495 73.265439
-5.4449 63.618185
-5.4402 70.480921
-5.4356 75.358904
-5.4309 79.559196
-5.4263 70.642309
-5.4216 80.334312
-5.4169 66.598155
-5.4123 82.494924
-5.4076 61.747611
-5.4030 81.148458
-5.3983 72.733113
-5.3937 75.512618
-5.3890 50.643046
-5.3844 72.169438
-5.3797 62.577603
-5.3750 73.347503
-5.3704 68.643018
-5.3657 74.528312
-5.3611 75.586003
-5.3564 65.679978
-5.3518 80.115473
-5.3471 69.584989
-5.3425 69.502357
-5.3378 75.513131
-5.3331 71.551241
-5.3285 72.418506
-5.3238 78.537540
-5.3192 79.558925
-5.3145 64.827742
-5.3099 68.463974
-5.3052 58.373114
-5.3006 76.432928
-5.2959 88.474121
-5.2913 87.579675
-5.2866 69.573595
-5.2819 74.581568
-5.2773 88.491807
-5.2726 89.569675
-5.2680 88.679519
-5.2633 73.668800
-5.2587 73.476845
-5.2540 71.624830
-5.2494 71.468071
-5.2447 68.380609
-5.2400 73.277715
-5.2354 66.701918
-5.2307 69.452632
-5.2261 59.433429
-5.2214 68.586654
-5.2168 79.459970
-5.2121 86.384889
-5.2075 68.894649
-5.2028 75.574394
-5.1981 81.457884
-5.1935 66.818929
-5.1888 68.101560
-5.1842 82.492026
-5.1795 76.779943
-5.1749 67.580985
-5.1702 62.372166
-5.1656 83.101105
-5.1609 87.801000
-5.1562 72.681790
-5.1516 64.404832
-5.1469 87.464810
-5.1423 63.811897
-5.1376 82.438467
-5.1330 106.545628
-5.1283 85.554177
-5.1237 84.754308
-5.1190 68.601654
-5.1144 75.519609
-5.1097 88.595749
-5.1050 94.447193
-5.1004 67.701901
-5.0957 85.538440
-5.0911 85.556645
-5.0864 81.443826
-5.0818 74.661770
-5.0771 67.721201
-5.0725 84.460020
-5.0678 80.509626
-5.0631 63.555550
-5.0585 76.361696
-5.0538 90.364742
-5.0492 91.781026
-5.0445 75.957633
-5.0399 108.267313
-5.0352 67.817028
-5.0306 73.423076
-5.0259 70.617217
-5.0212 90.399168
-5.0166 79.745206
-5.0119 91.397301
-5.0073 89.636914
-5.0026 77.822838
-4.9980 99.379315
-4.9933 90.850809
-4.9887 71.673101
-4.9840 98.363864
-4.9793 100.544566
-4.9747 93.716172
-4.9700 91.825696
-4.9654 96.643755
-4.9607 79.793326
-4.9561 99.466105
-4.9514 92.647206
-4.9468 89.700550
-4.9421 92.687924
-4.9374 97.548128
-4.9328 76.849119
-4.9281 92.419946
-4.9235 84.724970
-4.9188 90.587471
-4.9142 98.496665
-4.9095 95.901467
-4.9049 85.650133
-4.9002 89.641432
-4.8956 94.512247
-4.8909 103.719835
-4.8862 82.803895
-4.8816 95.755878
-4.8769 104.597021
-4.8723 90.699851
-4.8676 126.380862
-4.8630 88.071862
-4.8583 120.383996
-4.8537 90.029699
-4.8490 99.642730
-4.8443 108.609543
-4.8397 89.849231
-4.8350 85.696440
-4.8304 82.731549
-4.8257 108.441450
-4.8211 98.885648
-4.8164 94.577275
-4.8118 104.715458
-4.8071 103.780829
-4.8024 77.706194
-4.7978 102.249146
-4.7931 98.744520
-4.7885 101.809246
-4.7838 93.982515
-4.7792 104.650680
-4.7745 103.739387
-4.7699 118.571172
-4.7652 105.722515
-4.7605 98.080575
-4.7559 116.652680
-4.7512 110.699549
-4.7466 108.642026
-4.7419 101.764779
-4.7373 87.873801
-4.7326 110.600329
-4.7280 120.695088
-4.7233 100.014111
-4.7187 120.595697
-4.7140 130.764800
-4.7093 93.317965
-4.7047 102.332367
-4.7000 105.750361
-4.6954 120.553995
-4.6907 123.948262
-4.6861 115.869325
-4.6814 122.977117
-4.6768 119.787090
-4.6721 102.036945
-4.6674 124.479699
-4.6628 102.901383
-4.6581 110.780151
-4.6535 120.646982
-4.6488 109.026740
-4.6442 107.746802
-4.6395 122.461273
-4.6349 105.316923
-4.6302 106.624777
-4.6255 96.813588
-4.6209 111.536350
-4.6162 126.645056
-4.6116 101.874938
-4.6069 111.733580
-4.6023 115.149493
-4.5976 121.667011
-4.5930 126.710252
-4.5883 124.991136
-4.5836 138.866995
-4.5790 117.139764
-4.5743 122.644224
-4.5697 114.058859
-4.5650 129.492983
-4.5604 124.975880
-4.5557 112.975389
-4.5511 120.036713
-4.5464 132.650188
-4.5417 102.872847
-4.5371 115.748585
-4.5324 109.745046
-4.5278 115.838006
-4.5231 124.718777
-4.5185 137.671927
-4.5138 114.277289
-4.5092 134.810771
-4.5045 105.993964
-4.4999 96.823913
-4.4952 127.692962
-4.4905 129.931855
-4.4859 117.717248
-4.4812 104.948143
-4.4766 117.751793
-4.4719 116.921686
-4.4673 141.529867
-4.4626 130.250022
-4.4580 123.801375
-4.4533 117.021912
-4.4486 120.693494
-4.4440 128.748044
-4.4393 135.952152
-4.4347 139.920717
-4.4300 130.961531
-4.4254 118.068674
-4.4207 104.897202
-4.4161 125.737494
-4.4114 147.572192
-4.4067 123.263026
-4.4021 130.984048
-4.3974 132.743341
-4.3928 117.883051
-4.3881 125.162808
-4.3835 153.698946
-4.3788 115.275820
-4.3742 120.840048
-4.3695 143.795898
-4.3648 141.989392
-4.3602 132.843672
-4.3555 131.807151
-4.3509 136.873609
-4.3462 117.075787
-4.3416 121.893771
-4.3369 129.846798
-4.3323 125.930422
-4.3276 129.815377
-4.3229 127.049680
-4.3183 123.931480
-4.3136 135.835029
-4.3090 155.132340
-4.3043 132.971156
-4.2997 137.002022
-4.2950 145.256895
-4.2904 150.487273
-4.2857 132.332741
-4.2811 121.900978
-4.2764 156.702887
-4.2717 126.412013
-4.2671 150.656867
-4.2624 143.118598
-4.2578 134.081695
-4.2531 143.637928
-4.2485 127.052098
-4.2438 154.907256
-4.2392 150.274244
-4.2345 166.063254
-4.2298 158.230196
-4.2252 156.018078
-4.2205 156.032173
-4.2159 143.095754
-4.2112 143.186145
-4.2066 159.049535
-4.2019 138.155664
-4.1973 148.789596
-4.1926 141.782374
-4.1879 160.231335
-4.1833 146.120195
-4.1786 142.135286
-4.1740 149.929002
-4.1693 147.276380
-4.1647 169.940759
-4.1600 155.257624
-4.1554 168.840922
-4.1507 144.243474
-4.1460 155.970976
-4.1414 180.926232
-4.1367 165.689406
-4.1321 161.181663
-4.1274 142.052611
-4.1228 152.082710
-4.1181 144.001725
-4.1135 151.011179
-4.1088 146.121679
-4.1042 147.852618
-4.0995 156.062410
-4.0948 161.234725
-4.0902 174.936417
-4.0855 164.390524
-4.0809 144.411248
-4.0762 169.749305
-4.0716 167.158307
-4.0669 166.219676
-4.0623 183.193411
-4.0576 151.402876
-4.0529 169.946756
-4.0483 152.301837
-4.0436 175.907563
-4.0390 156.216470
-4.0343 160.190893
-4.0297 156.248761
-4.0250 164.101952
-4.0204 176.014284
-4.0157 169.153216
-4.0110 171.203250
-4.0064 175.325793
-4.0017 160.184674
-3.9971 167.059591
-3.9924 166.531462
-3.9878 187.034823
-3.9831 160.278197
-3.9785 187.054545
-3.9738 165.523133
-3.9691 158.138556
-3.9645 171.058246
-3.9598 182.576621
-3.9552 198.832829
-3.9505 180.605499
-3.9459 189.083371
-3.9412 220.930368
-3.9366 163.253994
-3.9319 172.221109
-3.9272 208.681709
-3.9226 180.457343
-3.9179 152.467179
-3.9133 186.031356
-3.9086 182.270705
-3.9040 180.290669
-3.8993 186.383421
-3.8947 191.179250
-3.8900 186.377731
-3.8854 191.224636
-3.8807 159.955166
-3.8760 176.611335
-3.8714 182.243405
-3.8667 197.465954
-3.8621 195.134837
-3.8574 184.213004
-3.8528 201.700233
-3.8481 201.167821
-3.8435 179.426925
-3.8388 169.313649
-3.8341 201.295992
-3.8295 221.258196
-3.8248 186.901455
-3.8202 193.160357
-3.8155 200.079596
-3.8109 196.688369
-3.8062 194.392595
-3.8016 205.535037
-3.7969 203.311900
-3.7922 177.451917
-3.7876 180.314491
-3.7829 167.380683
-3.7783 181.127260
-3.7736 192.091844
-3.7690 212.994180
-3.7643 185.760283
-3.7597 193.513777
-3.7550 158.489469
-3.7503 226.907457
-3.7457 204.790987
-3.7410 187.381061
-3.7364 172.473404
-3.7317 232.922211
-3.7271 209.788799
-3.7224 185.789860
-3.7178 217.966835
-3.7131 203.550168
-3.7085 206.321227
-3.7038 229.332398
-3.6991 190.214630
-3.6945 242.893706
-3.6898 209.151681
-3.6852 202.485842
-3.6805 231.982327
-3.6759 194.896854
-3.6712 240.019884
-3.6666 214.869981
-3.6619 207.456343
-3.6572 204.466834
-3.6526 190.395847
-3.6479 170.449841
-3.6433 219.067278
-3.6386 213.730225
-3.6340 204.463331
-3.6293 208.463973
-3.6247 209.577787
-3.6200 212.608596
-3.6153 233.168800
-3.6107 214.916426
-3.6060 200.767394
-3.6014 255.178764
-3.5967 230.747627
-3.5921 222.801003
-3.5874 258.231872
-3.5828 228.047839
-3.5781 216.528559
-3.5734 222.543579
-3.5688 235.373503
-3.5641 236.663170
-3.5595 221.061656
-3.5548 243.420757
-3.5502 211.460697
-3.5455 218.784026
-3.5409 243.621778
-3.5362 237.577420
-3.5315 247.466272
-3.5269 241.887522
-3.5222 250.738847
-3.5176 241.801593
-3.5129 228.668023
-3.5083 254.380816
-3.5036 199.187947
-3.4990 245.128006
-3.4943 231.596038
-3.4897 226.889185
-3.4850 256.791087
-3.4803 258.527708
-3.4757 261.984394
-3.4710 214.849050
-3.4664 237.380123
-3.4617 252.652049
-3.4571 237.873372
-3.4524 247.575260
-3.4478 207.228616
-3.4431 273.225411
-3.4384 260.798241
-3.4338 254.881872
-3.4291 213.960163
-3.4245 262.532809
-3.4198 253.833882
-3.4152 275.081129
-3.4105 238.312529
-3.4059 222.799984
-3.4012 240.470201
-3.3965 254.722029
-3.3919 222.027786
-3.3872 257.606462
-3.3826 245.852954
-3.3779 249.145967
-3.3733 229.409518
-3.3686 239.622067
-3.3640 273.185195
-3.3593 263.037046
-3.3546 232.019027
-3.3500 231.636679
-3.3453 232.754250
-3.3407 256.859025
-3.3360 262.530421
-3.3314 258.762060
-3.3267 251.457240
-3.3221 228.223603
-3.3174 248.895514
-3.3128 262.647418
-3.3081 254.744207
-3.3034 257.832450
-3.2988 256.961445
-3.2941 260.603490
-3.2895 263.624402
-3.2848 248.796174
-3.2802 277.916025
-3.2755 259.946330
-3.2709 268.809459
-3.2662 224.352196
-3.2615 275.317912
-3.2569 256.548758
-3.2522 264.258853
-3.2476 255.786744
-3.2429 238.926116
-3.2383 252.429006
-3.2336 274.885796
-3.2290 259.872812
-3.2243 268.702224
-3.2196 261.928403
-3.2150 265.125231
-3.2103 270.028251
-3.2057 291.762819
-3.2010 288.645610
-3.1964 285.820133
-3.1917 272.226613
-3.1871 261.135427
-3.1824 269.860312
-3.1777 262.068641
-3.1731 285.989251
-3.1684 273.731900
-3.1638 257.995553
-3.1591 255.153443
-3.1545 285.539944
-3.1498 293.845812
-3.1452 276.351260
-3.1405 284.788975
-3.1358 267.723296
-3.1312 273.901499
-3.1265 293.226819
-3.1219 277.301130
-3.1172 249.170131
-3.1126 250.338986
-3.1079 275.598115
-3.1033 287.936467
-3.0986 262.147663
-3.0940 280.079027
-3.0893 278.012773
-3.0846 262.878718
-3.0800 260.464283
-3.0753 261.449008
-3.0707 291.436641
-3.0660 252.147044
-3.0614 258.011637
-3.0567 282.851855
-3.0521 298.894772
-3.0474 309.870043
-3.0427 294.284200
-3.0381 287.258155
-3.0334 310.863919
-3.0288 278.083345
-3.0241 285.162331
-3.0195 304.332890
-3.0148 311.864453
-3.0102 299.783409
-3.0055 315.431024
-3.0008 311.145723
-2.9962 302.211199
-2.9915 306.924699
-2.9869 318.657123
-2.9822 329.679812
-2.9776 294.957289
-2.9729 359.023055
-2.9683 312.453512
-2.9636 326.895511
-2.9589 288.031315
-2.9543 339.459126
-2.9496 288.650640
-2.9450 331.978912
-2.9403 327.237272
-2.9357 346.188243
-2.9310 299.472420
-2.9264 329.184221
-2.9217 343.085745
-2.9171 326.492356
-2.9124 309.419817
-2.9077 327.234845
-2.9031 303.268361
-2.8984 279.247068
-2.8938 303.662725
-2.8891 350.025624
-2.8845 329.607258
-2.8798 355.407502
-2.8752 310.055213
-2.8705 298.208654
-2.8658 314.679920
-2.8612 340.383261
-2.8565 350.074363
-2.8519 317.584192
-2.8472 302.396519
-2.8426 364.794836
-2.8379 319.888098
-2.8333 327.185682
-2.8286 322.124097
-2.8239 326.734909
-2.8193 341.905040
-2.8146 359.291358
-2.8100 333.040256
-2.8053 329.126043
-2.8007 371.474450
-2.7960 358.541461
-2.7914 329.708202
-2.7867 311.906979
-2.7820 340.134009
-2.7774 378.313559
-2.7727 350.487400
-2.7681 378.053667
-2.7634 358.581071
-2.7588 355.287480
-2.7541 355.912500
-2.7495 356.253655
-2.7448 345.674276
-2.7401 350.554568
-2.7355 367.409963
-2.7308 346.671487
-2.7262 386.948182
-2.7215 363.114850
-2.7169 329.765281
-2.7122 352.342491
-2.7076 367.008383
-2.7029 359.581043
-2.6983 337.723023
-2.6936 361.399659
-2.6889 349.890547
-2.6843 386.973503
-2.6796 371.076894
-2.6750 375.406187
-2.6703 349.831786
-2.6657 347.422585
-2.6610 384.101240
-2.6564 354.112675
-2.6517 357.310552
-2.6470 355.836561
-2.6424 361.717701
-2.6377 346.330307
-2.6331 339.585010
-2.6284 392.150049
-2.6238 380.491797
-2.6191 371.901050
-2.6145 375.528112
-2.6098 364.800023
-2.6051 362.808631
-2.6005 366.582049
-2.5958 384.037683
-2.5912 368.236043
-2.5865 369.011580
-2.5819 390.533312
-2.5772 415.513864
-2.5726 355.060890
-2.5679 348.120553
-2.5632 357.688595
-2.5586 415.966871
-2.5539 388.037780
-2.5493 378.977979
-2.5446 371.949585
-2.5400 419.280835
-2.5353 369.105458
-2.5307 392.409237
-2.5260 416.690540
-2.5214 418.786651
-2.5167 393.271530
-2.5120 384.992183
-2.5074 409.770264
-2.5027 421.902640
-2.4981 392.627214
-2.4934 413.517171
-2.4888 406.414732
-2.4841 402.570385
-2.4795 462.445578
-2.4748 373.154436
-2.4701 432.645833
-2.4655 398.228824
-2.4608 441.358886
-2.4562 482.988988
-2.4515 392.701982
-2.4469 444.338234
-2.4422 436.431538
-2.4376 425.001453
-2.4329 386.703736
-2.4282 423.247130
-2.4236 444.989910
-2.4189 388.341363
-2.4143 408.965983
-2.4096 434.005969
-2.4050 404.966545
-2.4003 390.679853
-2.3957 479.290257
-2.3910 390.597592
-2.3863 425.567967
-2.3817 439.842182
-2.3770 388.223920
-2.3724 420.686445
-2.3677 406.201779
-2.3631 397.735596
-2.3584 397.787306
-2.3538 424.968356
-2.3491 445.518533
-2.3444 447.304616
-2.3398 422.588432
-2.3351 437.161911
-2.3305 470.003461
-2.3258 423.709972
-2.3212 387.256176
-2.3165 457.356392
-2.3119 427.905876
-2.3072 424.874118
-2.3026 400.792131
-2.2979 382.290213
-2.2932 416.450687
-2.2886 434.709096
-2.2839 422.953788
-2.2793 456.107363
-2.2746 463.006540
-2.2700 409.932326
-2.2653 462.498380
-2.2607 390.091791
-2.2560 422.773887
-2.2513 434.502581
-2.2467 457.769127
-2.2420 420.628312
-2.2374 437.769520
-2.2327 433.151348
-2.2281 412.189136
-2.2234 417.528566
-2.2188 438.715004
-2.2141 472.153856
-2.2094 428.476004
-2.2048 455.836243
-2.2001 410.381444
-2.1955 422.925122
-2.1908 439.407621
-2.1862 444.887901
-2.1815 409.837430
-2.1769 401.957308
-2.1722 464.506586
-2.1675 456.790047
-2.1629 418.045475
-2.1582 416.872341
-2.1536 434.153967
-2.1489 427.062499
-2.1443 437.320019
-2.1396 418.724641
-2.1350 454.893205
-2.1303 423.438797
-2.1257 414.190498
-2.1210 426.835356
-2.1163 472.759515
-2.1117 441.315821
-2.1070 390.344657
-2.1024 403.493800
-2.0977 421.964394
-2.0931 440.812031
-2.0884 393.265685
-2.0838 434.270502
-2.0791 385.146667
-2.0744 402.729014
-2.0698 454.423282
-2.0651 443.137094
-2.0605 436.351458
-2.0558 441.929254
-2.0512 441.048086
-2.0465 468.606599
-2.0419 402.935423
-2.0372 411.659231
-2.0325 445.869456
-2.0279 450.299767
-2.0232 419.160932
-2.0186 462.862956
-2.0139 441.854168
-2.0093 446.848685
-2.0046 419.822767
-2.0000 451.801063
-1.9953 424.783559
-1.9906 461.282288
-1.9860 451.752121
-1.9813 453.828213
-1.9767 398.820260
-1.9720 442.371163
-1.9674 450.941799
-1.9627 462.332062
-1.9581 451.409614
-1.9534 455.943813
-1.9487 425.641417
-1.9441 458.588071
-1.9394 452.597800
-1.9348 412.516856
-1.9301 449.268547
-1.9255 417.089447
-1.9208 441.949277
-1.9162 419.370533
-1.9115 455.025760
-1.9069 438.980911
-1.9022 392.449990
-1.8975 451.836045
-1.8929 461.583602
-1.8882 450.790980
-1.8836 442.782643
-1.8789 414.688212
-1.8743 434.723924
-1.8696 394.966290
-1.8650 427.659346
-1.8603 435.287312
-1.8556 423.158587
-1.8510 442.556177
-1.8463 423.991207
-1.8417 409.514567
-1.8370 431.147030
-1.8324 427.591607
-1.8277 475.715981
-1.8231 434.481490
-1.8184 414.208043
-1.8137 387.986225
-1.8091 425.471482
-1.8044 439.409915
-1.7998 427.154119
-1.7951 404.941955
-1.7905 446.648952
-1.7858 404.137307
-1.7812 446.222671
-1.7765 471.266114
-1.7718 407.903960
-1.7672 421.568901
-1.7625 429.226040
-1.7579 357.372657
-1.7532 409.266124
-1.7486 449.828045
-1.7439 401.519626
-1.7393 366.951774
-1.7346 395.470560
-1.7299 372.812708
-1.7253 404.570256
-1.7206 384.020567
-1.7160 432.173768
-1.7113 427.063880
-1.7067 420.317685
-1.7020 442.910134
-1.6974 401.261831
-1.6927 417.545734
-1.6881 414.985337
-1.6834 415.163128
-1.6787 396.970414
-1.6741 351.375471
-1.6694 409.801330
-1.6648 391.008954
-1.6601 412.725400
-1.6555 382.924401
-1.6508 398.456578
-1.6462 405.482902
-1.6415 381.691476
-1.6368 377.258517
-1.6322 401.955164
-1.6275 390.822500
-1.6229 430.329965
-1.6182 364.752220
-1.6136 414.202525
-1.6089 381.013685
-1.6043 345.078741
-1.5996 422.259690
-1.5949 413.476397
-1.5903 372.160885
-1.5856 353.607514
-1.5810 413.408014
-1.5763 369.113325
-1.5717 376.491075
-1.5670 375.459308
-1.5624 386.532701
-1.5577 351.051219
-1.5530 400.365405
-1.5484 381.695142
-1.5437 396.791322
-1.5391 360.287268
-1.5344 361.850309
-1.5298 381.272318
-1.5251 383.364107
-1.5205 366.902488
-1.5158 385.445852
-1.5112 342.126337
-1.5065 390.070648
-1.5018 344.721930
-1.4972 341.640519
-1.4925 352.431597
-1.4879 365.499126
-1.4832 366.736976
-1.4786 379.359473
-1.4739 369.447153
-1.4693 343.658486
-1.4646 344.558126
-1.4599 343.297476
-1.4553 347.614662
-1.4506 359.569682
-1.4460 298.718899
-1.4413 320.664976
-1.4367 326.652184
-1.4320 356.049036
-1.4274 331.353245
-1.4227 327.254812
-1.4180 357.331233
-1.4134 313.006101
-1.4087 352.023555
-1.4041 339.352489
-1.3994 308.195866
-1.3948 302.562939
-1.3901 338.225745
-1.3855 324.980474
-1.3808 336.417901
-1.3761 328.497952
-1.3715 297.558611
-1.3668 289.755408
-1.3622 316.004948
-1.3575 290.558743
-1.3529 316.813025
-1.3482 292.082857
-1.3436 282.471415
-1.3389 310.336092
-1.3342 263.738333
-1.3296 278.797023
-1.3249 288.806347
-1.3203 261.032855
-1.3156 243.001877
-1.3110 300.711656
-1.3063 292.096857
-1.3017 256.064455
-1.2970 248.795549
-1.2924 256.003193
-1.2877 300.528672
-1.2830 267.193017
-1.2784 267.019378
-1.2737 256.788896
-1.2691 260.823292
-1.2644 224.841566
-1.2598 253.468277
-1.2551 257.902050
-1.2505 255.876175
-1.2458 224.010892
-1.2411 229.438199
-1.2365 244.699081
-1.2318 243.496218
-1.2272 222.914546
-1.2225 238.553154
-1.2179 229.076469
-1.2132 242.317470
-1.2086 217.689943
-1.2039 253.771170
-1.1992 224.464845
-1.1946 219.411864
-1.1899 216.700931
-1.1853 235.339829
-1.1806 205.076730
-1.1760 227.198461
-1.1713 205.581305
-1.1667 195.507078
-1.1620 206.349923
-1.1573 192.729131
-1.1527 179.390174
-1.1480 224.909293
-1.1434 194.725500
-1.1387 203.518602
-1.1341 224.093167
-1.1294 216.429322
-1.1248 180.843640
-1.1201 209.270208
-1.1155 192.637709
-1.1108 193.429071
-1.1061 213.254693
-1.1015 194.733955
-1.0968 199.071802
-1.0922 173.341440
-1.0875 169.215879
-1.0829 183.112368
-1.0782 164.378725
-1.0736 179.612035
-1.0689 186.100441
-1.0642 176.110143
-1.0596 161.342141
-1.0549 163.176612
-1.0503 178.026016
-1.0456 154.225001
-1.0410 170.245546
-1.0363 178.902156
-1.0317 136.451336
-1.0270 159.160811
-1.0223 178.703306
-1.0177 145.603678
-1.0130 159.202536
-1.0084 162.818400
-1.0037 162.118819
-0.9991 152.351639
-0.9944 149.138686
-0.9898 170.936930
-0.9851 162.188895
-0.9804 126.101931
-0.9758 148.873944
-0.9711 170.068466
-0.9665 158.054419
-0.9618 142.258709
-0.9572 131.325397
-0.9525 162.662769
-0.9479 153.028387
-0.9432 137.005972
-0.9385 132.115589
-0.9339 120.067171
-0.9292 140.664855
-0.9246 123.014196
-0.9199 134.912641
-0.9153 131.218878
-0.9106 128.928013
-0.9060 134.760078
-0.9013 120.051528
-0.8967 144.583603
-0.8920 137.135320
-0.8873 125.986220
-0.8827 134.765779
-0.8780 126.928294
-0.8734 108.980686
-0.8687 107.051637
-0.8641 115.618574
-0.8594 121.654405
-0.8548 125.068092
-0.8501 121.748523
-0.8454 122.786824
-0.8408 117.154068
-0.8361 122.382408
-0.8315 115.087955
-0.8268 115.752259
-0.8222 106.863150
-0.8175 104.777696
-0.8129 117.837860
-0.8082 109.751862
-0.8035 104.694841
-0.7989 93.891453
-0.7942 92.461582
-0.7896 103.978243
-0.7849 119.595092
-0.7803 100.660619
-0.7756 105.651328
-0.7710 99.052650
-0.7663 93.928047
-0.7616 98.413264
-0.7570 105.756877
-0.7523 108.456082
-0.7477 82.921405
-0.7430 89.617686
-0.7384 100.571516
-0.7337 77.790677
-0.7291 99.382305
-0.7244 92.889875
-0.7198 95.563531
-0.7151 82.515969
-0.7104 64.765149
-0.7058 83.437114
-0.7011 67.690211
-0.6965 84.588778
-0.6918 83.404165
-0.6872 85.486779
-0.6825 86.468625
-0.6779 58.862130
-0.6732 82.305702
-0.6685 68.022518
-0.6639 74.300012
-0.6592 88.371765
-0.6546 79.606675
-0.6499 79.658114
-0.6453 88.436032
-0.6406 72.620224
-0.6360 71.498519
-0.6313 71.769804
-0.6266 87.248107
-0.6220 68.659095
-0.6173 70.493466
-0.6127 58.469273
-0.6080 77.493246
-0.6034 74.501221
-0.5987 85.528132
-0.5941 71.502042
-0.5894 62.794178
-0.5847 71.338538
-0.5801 67.411274
-0.5754 76.364580
-0.5708 68.740104
-0.5661 70.307116
-0.5615 66.603833
-0.5568 80.400793
-0.5522 55.733362
-0.5475 68.152657
-0.5428 55.666046
-0.5382 54.377216
-0.5335 60.301436
-0.5289 66.540027
-0.5242 75.479731
-0.5196 66.546754
-0.5149 66.344795
-0.5103 63.602757
-0.5056 60.409142
-0.5010 53.455928
-0.4963 57.151471
-0.4916 55.523259
-0.4870 59.623153
-0.4823 67.160459
-0.4777 51.635341
-0.4730 63.365948
-0.4684 50.532528
-0.4637 54.158843
-0.4591 57.421533
-0.4544 45.395367
-0.4497 52.304174
-0.4451 48.364931
-0.4404 58.320654
-0.4358 54.546230
-0.4311 55.289557
-0.4265 52.421747
-0.4218 62.277203
-0.4172 60.572211
-0.4125 62.333981
-0.4078 48.512200
-0.4032 59.392416
-0.3985 67.417454
-0.3939 51.310663
-0.3892 36.613326
-0.3846 47.168323
-0.3799 46.195626
-0.3753 47.178029
-0.3706 50.440908
-0.3659 33.545248
-0.3613 51.066569
-0.3566 50.519462
-0.3520 55.340498
-0.3473 48.403562
-0.3427 50.204055
-0.3380 45.439748
-0.3334 55.257756
-0.3287 39.378575
-0.3241 52.302877
-0.3194 56.391732
-0.3147 56.330852
-0.3101 48.498986
-0.3054 36.296725
-0.3008 43.253070
-0.2961 38.475181
-0.2915 53.287879
-0.2868 49.294742
-0.2822 33.250998
-0.2775 42.286519
-0.2728 39.241501
-0.2682 49.297941
-0.2635 60.347253
-0.2589 44.600369
-0.2542 53.221765
-0.2496 54.232343
-0.2449 41.448828
-0.2403 45.414041
-0.2356 43.286993
-0.2309 45.260416
-0.2263 45.241658
-0.2216 46.490738
-0.2170 45.174493
-0.2123 45.245705
-0.2077 44.337199
-0.2030 41.447412
-0.1984 44.233642
-0.1937 36.466296
-0.1890 51.169970
-0.1844 51.304537
-0.1797 48.305942
-0.1751 66.142891
-0.1704 43.886401
-0.1658 66.216202
-0.1611 87.096634
-0.1565 59.939903
-0.1518 67.428503
-0.1471 67.480239
-0.1425 74.453033
-0.1378 77.326187
-0.1332 57.710575
-0.1285 64.424685
-0.1239 61.324368
-0.1192 54.571498
-0.1146 48.435204
-0.1099 47.275527
-0.1053 53.357924
-0.1006 55.196698
-0.0959 46.652654
-0.0913 36.379973
-0.0866 39.156233
-0.0820 45.211374
-0.0773 41.386272
-0.0727 45.145084
-0.0680 39.440904
-0.0634 57.058055
-0.0587 55.564430
-0.0540 66.375689
-0.0494 66.681678
-0.0447 116.467538
-0.0401 136.650798
-0.0354 202.903408
-0.0308 308.419209
-0.0261 380.199648
-0.0215 556.283745
-0.0168 698.850444
-0.0121 817.361744
-0.0075 941.775858
-0.0028 1021.348159
0.0018 1001.663605
0.0065 959.959539
0.0111 846.280368
0.0158 585.524414
0.0204 448.071638
0.0251 239.053918
0.0298 135.027443
0.0344 63.975319
0.0391 18.434919
0.0437 14.129708
0.0484 18.109169
0.0530 7.195177
0.0577 9.029022
0.0623 8.958910
0.0670 6.099114
0.0716 9.997894
0.0763 3.132147
0.0810 4.975026
0.0856 9.994200
0.0903 7.111988
0.0949 2.087181
0.0996 2.023388
0.1042 1.021343
0.1089 0.981637
0.1135 1.018779
0.1182 2.020966
0.1229 2.021333
0.1275 2.000416
0.1322 4.028034
0.1368 6.016918
0.1415 1.070499
0.1461 2.972554
0.1508 1.032601
0.1554 3.974546
0.1601 2.037808
0.1648 2.002823
0.1694 2.025496
0.1741 2.040122
0.1787 2.004647
0.1834 0.025897
0.1880 0.995446
0.1927 1.984137
0.1973 4.004776
0.2020 3.021229
0.2067 1.058485
0.2113 2.037987
0.2160 5.988707
0.2206 0.056155
0.2253 1.990904
0.2299 0.992895
0.2346 0.025884
0.2392 1.983823
0.2439 1.011650
0.2486 0.014224
0.2532 2.956169
0.2579 3.034812
0.2625 1.044628
0.2672 0.014224
0.2718 0.000000
0.2765 0.000000
0.2811 0.981637
0.2858 1.013847
0.2904 0.018755
0.2951 1.002486
0.2998 3.016345
0.3044 2.023883
0.3091 0.000000
0.3137 0.988364
0.3184 0.018755
0.3230 0.000000
0.3277 0.011660
0.3323 0.995459
0.3370 1.018779
0.3417 2.002578
0.3463 0.992895
0.3510 0.014224
0.3556 0.981637
0.3603 1.030038
0.3649 2.016802
0.3696 0.000000
0.3742 0.981637
0.3789 1.016309
0.3836 1.009188
0.3882 1.995876
0.3929 0.032585
0.3975 1.997945
0.4022 0.016293
0.4068 0.000000
0.4115 0.000000
0.4161 0.000000
0.4208 0.011660
0.4255 0.995459
0.4301 0.990826
0.4348 1.004657
0.4394 0.018755
0.4441 0.000000
0.4487 0.000000
0.4534 0.000000
0.4580 0.000000
0.4627 3.021357
0.4673 0.000000
0.4720 0.000000
0.4767 0.000000
0.4813 0.000000
0.4860 0.000000
0.4906 1.986104
0.4953 0.028134
0.4999 0.981637
0.5046 0.025482
0.5092 0.011673
0.5139 0.995446
0.5186 0.990826
0.5232 0.016293
0.5279 0.000000
0.5325 0.000000
0.5372 1.974947
0.5418 2.065203
0.5465 2.002565
0.5511 0.000000
0.5558 0.000000
0.5605 0.000000
0.5651 0.993052
0.5698 0.014067
0.5744 0.000000
0.5791 0.990826
0.5837 1.009345
0.5884 1.018636
0.5930 1.009669
0.5977 0.000000
0.6024 0.000000
0.6070 0.000000
0.6117 0.000000
0.6163 0.000000
0.6210 0.000000
0.6256 0.000000
0.6303 0.000000
0.6349 1.000038
0.6396 1.014200
0.6443 0.000000
0.6489 0.011660
0.6536 0.995459
0.6582 0.992895
0.6629 1.033003
0.6675 0.995459
0.6722 0.000000
0.6768 1.981260
0.6815 0.032978
0.6861 0.011660
0.6908 1.988354
0.6955 0.014224
0.7001 0.000000
0.7048 0.000000
0.7094 0.992895
0.7141 0.014224
0.7187 0.000000
0.7234 1.995483
0.7280 0.018755
0.7327 0.981637
0.7374 0.025482
0.7420 0.000000
0.7467 0.000000
0.7513 0.011660
0.7560 0.995459
0.7606 0.000000
0.7653 1.007119
0.7699 0.000000
0.7746 0.000000
0.7793 0.000000
0.7839 0.000000
0.7886 0.000000
0.7932 0.990826
0.7979 0.016293
0.8025 0.000000
0.8072 1.983878
0.8118 1.018724
0.8165 2.016700
0.8212 1.004657
0.8258 1.025874
0.8305 0.000000
0.8351 0.993052
0.8398 0.014067
0.8444 0.992895
0.8491 1.014248
0.8537 2.007265
0.8584 1.004893
0.8630 0.016293
0.8677 0.000000
0.8724 0.000000
0.8770 1.970001
0.8817 1.037132
0.8863 1.005050
0.8910 0.027953
0.8956 1.983823
0.9003 0.018755
0.9049 2.000171
0.9096 2.014081
0.9143 0.014224
0.9189 0.000000
0.9236 0.000000
0.9282 0.000000
0.9329 0.000000
0.9375 0.000000
0.9422 0.992895
0.9468 1.002588
0.9515 1.025874
0.9562 0.011660
0.9608 1.007119
0.9655 2.002578
0.9701 0.000000
0.9748 0.000000
0.9794 0.000000
0.9841 0.992895
0.9887 1.007119
0.9934 1.007276
0.9981 0.014067
1.0027 0.993052
1.0074 0.014067
1.0120 0.000000
1.0167 0.000000
1.0213 0.000000
1.0260 0.992895
1.0306 0.014224
1.0353 0.992895
1.0400 0.014224
1.0446 0.000000
1.0493 0.000000
1.0539 0.990826
1.0586 2.016464
1.0632 0.025727
1.0679 0.995459
1.0725 0.000000
1.0772 0.000000
1.0818 0.000000
1.0865 0.000000
1.0912 1.007119
1.0958 0.990826
1.1005 0.016293
1.1051 0.992895
1.1098 1.002588
1.1144 0.018755
1.1191 0.000000
1.1237 0.000000
1.1284 0.000000
1.1331 0.981637
1.1377 0.025482
1.1424 0.000000
1.1470 0.000000
1.1517 0.000000
1.1563 0.992895
1.1610 0.014224
1.1656 0.000000
1.1703 0.000000
1.1750 0.000000
1.1796 0.988364
1.1843 0.018755
1.1889 0.000000
1.1936 0.000000
1.1982 0.993052
1.2029 0.025727
1.2075 1.007132
1.2122 1.988497
1.2169 0.014067
1.2215 0.000000
1.2262 0.000000
1.2308 0.000000
1.2355 0.000000
1.2401 1.981260
1.2448 0.032978
1.2494 0.000000
1.2541 0.000000
1.2588 0.000000
1.2634 0.990826
1.2681 0.016293
1.2727 0.011673
1.2774 0.995446
1.2820 0.000000
1.2867 0.000000
1.2913 0.988364
1.2960 0.018755
1.3006 0.000000
1.3053 0.011660
1.3100 0.995459
1.3146 0.000000
1.3193 0.981637
1.3239 0.037156
1.3286 0.995446
1.3332 0.000000
1.3379 1.981260
1.3425 0.032978
1.3472 0.990826
1.3519 0.016293
1.3565 0.000000
1.3612 0.000000
1.3658 0.011660
1.3705 0.995459
1.3751 0.990826
1.3798 1.007119
1.3844 0.016293
1.3891 0.000000
1.3938 0.000000
1.3984 1.974689
1.4031 0.039549
1.4077 0.000000
1.4124 0.000000
1.4170 0.990826
1.4217 0.016293
1.4263 0.992895
1.4310 2.979739
1.4357 0.055842
1.4403 0.000000
1.4450 0.981637
1.4496 1.032601
1.4543 1.018779
1.4589 0.995459
1.4636 0.000000
1.4682 0.000000
1.4729 0.981637
1.4775 1.016309
1.4822 0.016293
1.4869 0.000000
1.4915 0.000000
1.4962 0.000000
1.5008 0.000000
1.5055 1.007119
1.5101 0.000000
1.5148 0.000000
1.5194 0.981637
1.5241 0.025482
1.5288 0.000000
1.5334 0.000000
1.5381 1.004569
1.5427 1.009669
1.5474 0.000000
1.5520 0.000000
1.5567 0.011673
1.5613 4.954012
1.5660 0.069909
1.5707 1.018779
1.5753 0.995459
1.5800 0.000000
1.5846 0.981637
1.5893 1.018534
1.5939 0.014067
1.5986 0.000000
1.6032 0.000000
1.6079 0.000000
1.6126 0.000000
1.6172 0.988364
1.6219 0.018755
1.6265 0.000000
1.6312 0.992895
1.6358 0.014224
1.6405 0.000000
1.6451 0.000000
1.6498 0.992895
1.6545 0.014224
1.6591 0.000000
1.6638 0.981637
1.6684 1.016309
1.6731 0.016293
1.6777 0.000000
1.6824 0.000000
1.6870 0.000000
1.6917 0.000000
1.6963 0.981637
1.7010 0.025482
1.7057 1.007119
1.7103 0.000000
1.7150 0.981637
1.7196 0.037142
1.7243 0.995459
1.7289 0.011660
1.7336 0.995459
1.7382 1.007119
1.7429 0.000000
1.7476 0.000000
1.7522 0.000000
1.7569 0.000000
1.7615 0.000000
1.7662 0.000000
1.7708 0.000000
1.7755 0.000000
1.7801 0.000000
1.7848 0.000000
1.7895 0.000000
1.7941 0.992895
1.7988 0.014224
1.8034 0.000000
1.8081 0.000000
1.8127 0.993052
1.8174 0.014067
1.8220 0.000000
1.8267 0.000000
1.8314 0.000000
1.8360 0.992895
1.8407 0.014224
1.8453 0.000000
1.8500 0.990826
1.8546 0.016293
1.8593 1.963273
1.8639 0.050965
1.8686 0.000000
1.8732 0.000000
1.8779 0.993052
1.8826 1.006962
1.8872 0.014224
1.8919 0.992895
1.8965 0.014224
1.9012 0.000000
1.9058 0.000000
1.9105 0.000000
1.9151 0.000000
1.9198 0.000000
1.9245 0.000000
1.9291 0.000000
1.9338 0.000000
1.9384 0.000000
1.9431 0.000000
1.9477 0.011673
1.9524 0.995446
1.9570 0.000000
1.9617 0.000000
1.9664 0.000000
1.9710 0.000000
1.9757 0.000000
1.9803 0.000000
1.9850 0.988364
1.9896 0.018755
1.9943 0.000000
1.9989 0.981637
2.0036 0.025482
2.0083 0.000000
2.0129 0.000000
2.0176 0.000000
2.0222 0.000000
2.0269 0.000000
2.0315 0.000000
2.0362 0.000000
2.0408 0.992895
2.0455 0.014224
2.0502 1.007119
2.0548 0.000000
2.0595 0.990826
2.0641 0.016293
2.0688 0.000000
2.0734 0.000000
2.0781 0.000000
2.0827 0.000000
2.0874 0.000000
2.0920 0.000000
2.0967 0.000000
2.1014 0.000000
2.1060 0.000000
2.1107 0.000000
2.1153 0.992895
2.1200 0.014224
2.1246 0.000000
2.1293 0.990826
2.1339 0.016293
2.1386 0.000000
2.1433 0.000000
2.1479 0.000000
2.1526 0.000000
2.1572 0.000000
2.1619 0.000000
2.1665 1.986104
2.1712 0.028134
2.1758 0.992895
2.1805 0.014224
2.1852 0.000000
2.1898 0.000000
2.1945 0.000000
2.1991 0.000000
2.2038 0.000000
2.2084 0.000000
2.2131 0.000000
2.2177 0.990826
2.2224 0.027966
2.2271 0.995446
2.2317 0.011673
2.2364 0.995446
2.2410 0.000000
2.2457 0.000000
2.2503 0.000000
2.2550 0.000000
2.2596 0.000000
2.2643 0.981637
2.2689 0.025482
2.2736 0.000000
2.2783 0.000000
2.2829 0.000000
2.2876 0.000000
2.2922 0.000000
2.2969 0.000000
2.3015 0.000000
2.3062 0.000000
2.3108 0.000000
2.3155 0.993052
2.3202 0.025727
2.3248 0.995459
2.3295 0.000000
2.3341 0.000000
2.3388 0.000000
2.3434 0.000000
2.3481 0.000000
2.3527 0.000000
2.3574 0.000000
2.3621 0.000000
2.3667 0.000000
2.3714 0.000000
2.3760 0.000000
2.3807 0.000000
2.3853 0.000000
2.3900 0.000000
2.3946 0.990826
2.3993 0.016293
2.4040 0.000000
2.4086 0.000000
2.4133 0.000000
2.4179 0.000000
2.4226 0.000000
2.4272 0.000000
2.4319 0.000000
2.4365 0.000000
2.4412 0.000000
2.4459 0.000000
2.4505 0.000000
2.4552 0.000000
2.4598 0.000000
2.4645 0.000000
2.4691 0.988364
2.4738 0.018755
2.4784 0.000000
2.4831 0.000000
2.4877 0.981637
2.4924 0.025482
2.4971 0.000000
2.5017 0.000000
2.5064 0.990826
2.5110 0.016293
2.5157 0.000000
2.5203 0.000000
2.5250 0.000000
2.5296 0.000000
2.5343 0.990826
2.5390 0.016293
2.5436 0.000000
2.5483 0.000000
2.5529 0.000000
2.5576 0.000000
2.5622 0.000000
2.5669 0.000000
2.5715 0.000000
2.5762 0.000000
2.5809 0.000000
2.5855 0.000000
2.5902 0.000000
2.5948 0.000000
2.5995 0.000000
2.6041 0.000000
2.6088 0.000000
2.6134 0.000000
2.6181 0.000000
2.6228 0.000000
2.6274 0.000000
2.6321 0.000000
2.6367 0.000000
2.6414 0.000000
2.6460 0.000000
2.6507 0.981637
2.6553 0.025482
2.6600 0.000000
2.6646 0.000000
2.6693 0.000000
2.6740 0.981637
2.6786 0.025482
2.6833 0.000000
2.6879 0.000000
2.6926 0.000000
2.6972 0.000000
2.7019 0.000000
2.7065 0.000000
2.7112 0.000000
2.7159 0.000000
2.7205 0.000000
2.7252 0.000000
2.7298 0.000000
2.7345 0.000000
2.7391 0.000000
2.7438 0.000000
2.7484 0.000000
2.7531 0.000000
2.7578 0.000000
2.7624 0.000000
2.7671 0.000000
2.7717 0.000000
2.7764 0.000000
2.7810 0.000000
2.7857 0.000000
2.7903 0.000000
2.7950 0.000000
2.7997 0.000000
2.8043 0.000000
2.8090 0.000000
2.8136 0.000000
2.8183 0.000000
2.8229 0.000000
2.8276 0.000000
2.8322 0.000000
2.8369 0.000000
2.8416 0.000000
2.8462 0.000000
2.8509 0.000000
2.8555 0.000000
2.8602 0.000000
2.8648 0.000000
2.8695 0.000000
2.8741 0.000000
2.8788 0.000000
2.8834 0.000000
2.8881 0.000000
2.8928 0.000000
2.8974 0.000000
2.9021 0.000000
2.9067 0.000000
2.9114 0.000000
2.9160 0.000000
2.9207 0.000000
2.9253 0.000000
2.9300 0.000000
2.9347 0.000000
2.9393 0.000000
2.9440 0.000000
2.9486 0.000000
2.9533 0.000000
2.9579 0.000000
2.9626 0.000000
2.9672 0.000000
2.9719 0.000000
2.9766 0.000000
2.9812 0.000000
2.9859 0.000000
2.9905 0.000000
2.9952 0.000000
2.9998 0.000000
3.0045 0.000000
3.0091 0.000000
3.0138 0.000000
3.0185 0.000000
3.0231 0.000000
3.0278 0.000000
3.0324 0.000000
3.0371 0.000000
3.0417 0.000000
3.0464 0.000000
3.0510 0.000000
3.0557 0.000000
3.0603 0.000000
3.0650 0.000000
3.0697 0.000000
3.0743 0.000000
3.0790 0.000000
3.0836 0.000000
3.0883 0.000000
3.0929 0.000000
3.0976 0.000000
3.1022 0.000000
3.1069 0.000000
3.1116 0.000000
3.1162 0.000000
3.1209 0.000000
3.1255 0.000000
3.1302 0.000000
3.1348 0.000000
