# Supplementary material for: Spin waves and orbital contribution to ferromagnetism in a topological metal
Source: Nat Commun. 2024 Oct 16;15:8905. doi: 10.1038/s41467-024-53152-1 (PMC11484860; doi:10.1038/s41467-024-53152-1)
Supplement: Supplementary file 3 — Source Data [file 41467_2024_53152_MOESM3_ESM.zip › experiment_data/RIXS_spectra_ESRF/rixs_cr_HHL_6.txt]

 Eloss   intensity
-7.9173 29.001804
-7.9127 18.508003
-7.9080 15.271526
-7.9034 24.806017
-7.8987 30.155559
-7.8941 17.299386
-7.8894 18.091299
-7.8847 27.065040
-7.8801 22.388949
-7.8754 30.944045
-7.8708 16.381286
-7.8661 29.059576
-7.8615 21.075592
-7.8568 20.323523
-7.8522 28.994125
-7.8475 22.175802
-7.8428 23.267684
-7.8382 11.285970
-7.8335 20.160354
-7.8289 24.930686
-7.8242 27.274344
-7.8196 22.255440
-7.8149 27.147275
-7.8103 28.023788
-7.8056 32.183186
-7.8009 15.526776
-7.7963 29.915349
-7.7916 26.215661
-7.7870 34.980819
-7.7823 20.484726
-7.7777 22.151164
-7.7730 22.198190
-7.7684 23.392609
-7.7637 24.926914
-7.7590 21.104402
-7.7544 17.185531
-7.7497 28.047308
-7.7451 21.340353
-7.7404 26.911187
-7.7358 17.649305
-7.7311 23.869616
-7.7265 14.511264
-7.7218 26.912415
-7.7171 19.077677
-7.7125 19.266081
-7.7078 27.097117
-7.7032 23.169299
-7.6985 27.038241
-7.6939 18.464130
-7.6892 30.967483
-7.6846 22.225748
-7.6799 22.199027
-7.6753 18.329159
-7.6706 20.097297
-7.6659 24.094265
-7.6613 21.202006
-7.6566 27.896959
-7.6520 23.268018
-7.6473 29.311382
-7.6427 26.175448
-7.6380 34.198351
-7.6334 37.099371
-7.6287 25.266809
-7.6240 31.092930
-7.6194 23.421048
-7.6147 21.432085
-7.6101 22.967239
-7.6054 15.203406
-7.6008 22.227941
-7.5961 25.027107
-7.5915 27.937040
-7.5868 24.183693
-7.5821 20.317503
-7.5775 26.146713
-7.5728 35.101750
-7.5682 25.509030
-7.5635 28.945861
-7.5589 25.322506
-7.5542 38.037069
-7.5496 30.448253
-7.5449 32.168509
-7.5402 31.315766
-7.5356 30.081477
-7.5309 28.144739
-7.5263 26.315661
-7.5216 29.314106
-7.5170 21.289075
-7.5123 26.027663
-7.5077 26.142820
-7.5030 33.138192
-7.4984 27.300847
-7.4937 20.311182
-7.4890 24.029130
-7.4844 30.055916
-7.4797 32.300469
-7.4751 27.480012
-7.4704 35.115687
-7.4658 26.254199
-7.4611 28.074587
-7.4565 32.207846
-7.4518 24.323749
-7.4471 24.227524
-7.4425 27.207885
-7.4378 25.280427
-7.4332 34.918762
-7.4285 30.409590
-7.4239 28.030835
-7.4192 33.052248
-7.4146 23.509998
-7.4099 28.179459
-7.4052 32.091958
-7.4006 23.257142
-7.3959 25.199101
-7.3913 28.107105
-7.3866 29.207265
-7.3820 24.594242
-7.3773 27.013686
-7.3727 34.110916
-7.3680 34.069186
-7.3633 22.426582
-7.3587 25.257217
-7.3540 37.146827
-7.3494 25.259678
-7.3447 33.983014
-7.3401 20.453520
-7.3354 28.185835
-7.3308 31.011747
-7.3261 29.238374
-7.3214 33.135417
-7.3168 25.480209
-7.3121 22.149494
-7.3075 33.878972
-7.3028 25.373246
-7.2982 34.084011
-7.2935 31.472794
-7.2889 26.277525
-7.2842 32.937557
-7.2796 30.441882
-7.2749 23.238176
-7.2702 25.342432
-7.2656 25.170666
-7.2609 27.016213
-7.2563 30.375811
-7.2516 33.987348
-7.2470 31.244029
-7.2423 32.392903
-7.2377 28.111210
-7.2330 25.426683
-7.2283 37.954435
-7.2237 24.247550
-7.2190 26.145621
-7.2144 24.142075
-7.2097 29.247397
-7.2051 18.545828
-7.2004 29.811316
-7.1958 41.781648
-7.1911 28.011911
-7.1864 39.908621
-7.1818 28.281466
-7.1771 23.339808
-7.1725 40.957561
-7.1678 37.358604
-7.1632 26.444250
-7.1585 29.328377
-7.1539 36.019745
-7.1492 28.239523
-7.1445 37.083392
-7.1399 30.533930
-7.1352 24.324827
-7.1306 21.955172
-7.1259 24.165162
-7.1213 25.282525
-7.1166 31.044188
-7.1120 28.173912
-7.1073 33.144853
-7.1026 30.309114
-7.0980 36.223940
-7.0933 30.246800
-7.0887 24.477440
-7.0840 31.079899
-7.0794 28.218729
-7.0747 25.257262
-7.0701 17.272810
-7.0654 34.787289
-7.0608 30.280271
-7.0561 26.373509
-7.0514 30.163463
-7.0468 34.090727
-7.0421 30.274716
-7.0375 25.359316
-7.0328 39.255848
-7.0282 45.015160
-7.0235 36.637592
-7.0189 29.183249
-7.0142 28.425606
-7.0095 37.073773
-7.0049 23.178661
-7.0002 29.095268
-6.9956 28.544901
-6.9909 38.986832
-6.9863 32.337927
-6.9816 31.906986
-6.9770 25.408438
-6.9723 23.311254
-6.9676 30.206678
-6.9630 26.006728
-6.9583 29.370480
-6.9537 37.028181
-6.9490 28.318546
-6.9444 27.282090
-6.9397 30.242947
-6.9351 31.070276
-6.9304 27.358587
-6.9257 23.334638
-6.9211 38.666679
-6.9164 31.460189
-6.9118 32.265439
-6.9071 33.539618
-6.9025 38.003165
-6.8978 35.227528
-6.8932 33.520349
-6.8885 31.966662
-6.8839 31.268493
-6.8792 32.309944
-6.8745 33.136804
-6.8699 30.355885
-6.8652 43.204559
-6.8606 26.403414
-6.8559 35.948930
-6.8513 40.211154
-6.8466 35.372242
-6.8420 34.379321
-6.8373 39.259244
-6.8326 32.366374
-6.8280 36.207529
-6.8233 40.292699
-6.8187 44.060947
-6.8140 34.393713
-6.8094 33.521873
-6.8047 43.078756
-6.8001 36.437922
-6.7954 37.175135
-6.7907 33.983892
-6.7861 40.317529
-6.7814 38.624440
-6.7768 36.148917
-6.7721 29.300466
-6.7675 33.152855
-6.7628 30.140283
-6.7582 30.274426
-6.7535 40.079652
-6.7488 47.074218
-6.7442 31.745958
-6.7395 35.366470
-6.7349 34.088693
-6.7302 30.379568
-6.7256 36.142738
-6.7209 55.017170
-6.7163 36.353710
-6.7116 36.363667
-6.7069 40.149359
-6.7023 30.398996
-6.6976 41.107657
-6.6930 41.425164
-6.6883 27.689012
-6.6837 37.153386
-6.6790 41.027165
-6.6744 31.298353
-6.6697 29.515172
-6.6651 33.112558
-6.6604 43.143366
-6.6557 28.376681
-6.6511 33.985385
-6.6464 35.183856
-6.6418 44.437754
-6.6371 31.466040
-6.6325 37.063075
-6.6278 30.549299
-6.6232 37.939606
-6.6185 52.188500
-6.6138 31.642171
-6.6092 39.154412
-6.6045 37.195261
-6.5999 41.211114
-6.5952 35.332345
-6.5906 44.177165
-6.5859 36.309399
-6.5813 28.681268
-6.5766 43.861746
-6.5719 34.477342
-6.5673 26.380183
-6.5626 35.120054
-6.5580 34.368397
-6.5533 46.920534
-6.5487 43.288371
-6.5440 42.340676
-6.5394 45.186302
-6.5347 38.560408
-6.5300 44.150300
-6.5254 38.359194
-6.5207 35.321471
-6.5161 33.381060
-6.5114 46.159127
-6.5068 35.239392
-6.5021 37.597282
-6.4975 42.169202
-6.4928 38.157527
-6.4882 47.238468
-6.4835 43.278446
-6.4788 44.316185
-6.4742 50.226318
-6.4695 42.347860
-6.4649 38.494341
-6.4602 30.711052
-6.4556 47.059005
-6.4509 38.137119
-6.4463 49.963046
-6.4416 40.673234
-6.4369 51.135126
-6.4323 36.573613
-6.4276 47.267056
-6.4230 45.250557
-6.4183 48.005416
-6.4137 39.601138
-6.4090 50.276085
-6.4044 45.535266
-6.3997 55.222241
-6.3950 37.394808
-6.3904 42.394334
-6.3857 48.264293
-6.3811 45.253135
-6.3764 49.203357
-6.3718 48.407438
-6.3671 34.572685
-6.3625 52.917466
-6.3578 40.921821
-6.3531 49.078730
-6.3485 51.372648
-6.3438 47.380984
-6.3392 48.125110
-6.3345 42.633569
-6.3299 33.244184
-6.3252 38.215248
-6.3206 38.503349
-6.3159 46.385828
-6.3112 51.026830
-6.3066 54.320499
-6.3019 43.627421
-6.2973 53.157887
-6.2926 47.452580
-6.2880 47.319634
-6.2833 42.192479
-6.2787 38.225619
-6.2740 41.360123
-6.2694 38.399266
-6.2647 40.197883
-6.2600 46.292271
-6.2554 38.667106
-6.2507 45.036619
-6.2461 59.342319
-6.2414 42.426084
-6.2368 39.331775
-6.2321 40.428059
-6.2275 33.272866
-6.2228 45.018001
-6.2181 52.206714
-6.2135 49.260218
-6.2088 35.762056
-6.2042 42.355438
-6.1995 46.099902
-6.1949 57.209348
-6.1902 49.345094
-6.1856 49.563334
-6.1809 41.365993
-6.1762 45.539281
-6.1716 57.978369
-6.1669 39.708900
-6.1623 51.176695
-6.1576 49.620286
-6.1530 54.035029
-6.1483 45.377770
-6.1437 42.434266
-6.1390 50.155006
-6.1343 49.471851
-6.1297 52.277909
-6.1250 50.700308
-6.1204 54.261985
-6.1157 64.026848
-6.1111 53.586320
-6.1064 42.845423
-6.1018 55.126769
-6.0971 60.230835
-6.0925 42.346278
-6.0878 38.626075
-6.0831 41.179985
-6.0785 68.990843
-6.0738 48.705124
-6.0692 59.055032
-6.0645 45.589296
-6.0599 47.328103
-6.0552 45.341976
-6.0506 58.248382
-6.0459 36.784960
-6.0412 47.223558
-6.0366 53.377241
-6.0319 58.998332
-6.0273 43.610149
-6.0226 49.522763
-6.0180 53.334331
-6.0133 58.907012
-6.0087 52.094415
-6.0040 48.429614
-5.9993 60.896341
-5.9947 58.391015
-5.9900 53.973127
-5.9854 62.888811
-5.9807 49.405451
-5.9761 39.624831
-5.9714 63.210607
-5.9668 67.392703
-5.9621 55.562654
-5.9574 50.641598
-5.9528 64.981615
-5.9481 60.219192
-5.9435 43.000746
-5.9388 56.006757
-5.9342 66.322513
-5.9295 55.542060
-5.9249 38.684191
-5.9202 52.322187
-5.9155 44.276988
-5.9109 58.339075
-5.9062 40.778747
-5.9016 55.946839
-5.8969 63.305889
-5.8923 61.407339
-5.8876 43.548079
-5.8830 60.233745
-5.8783 57.099881
-5.8737 76.550439
-5.8690 43.765728
-5.8643 38.709441
-5.8597 66.781162
-5.8550 72.600065
-5.8504 71.627390
-5.8457 57.425312
-5.8411 58.736469
-5.8364 69.351118
-5.8318 63.393244
-5.8271 49.702883
-5.8224 62.083179
-5.8178 47.411460
-5.8131 53.339660
-5.8085 54.449217
-5.8038 56.160710
-5.7992 51.726217
-5.7945 49.335344
-5.7899 60.098124
-5.7852 57.605672
-5.7805 54.385544
-5.7759 65.707370
-5.7712 70.547596
-5.7666 70.024102
-5.7619 49.074655
-5.7573 59.022036
-5.7526 51.478759
-5.7480 65.076984
-5.7433 62.049217
-5.7386 71.874920
-5.7340 52.912862
-5.7293 59.341739
-5.7247 71.058326
-5.7200 56.811254
-5.7154 78.193345
-5.7107 65.538223
-5.7061 64.539677
-5.7014 72.252687
-5.6968 51.845712
-5.6921 61.241540
-5.6874 55.583770
-5.6828 70.115174
-5.6781 52.194408
-5.6735 73.926863
-5.6688 69.499307
-5.6642 48.797524
-5.6595 60.206058
-5.6549 70.157945
-5.6502 52.790725
-5.6455 46.430267
-5.6409 59.639870
-5.6362 64.494586
-5.6316 61.322493
-5.6269 64.187013
-5.6223 75.300559
-5.6176 70.911531
-5.6130 55.302876
-5.6083 56.783097
-5.6036 76.308502
-5.5990 67.563169
-5.5943 61.196268
-5.5897 54.473379
-5.5850 64.388879
-5.5804 60.519405
-5.5757 71.363924
-5.5711 59.341186
-5.5664 61.701515
-5.5617 69.292318
-5.5571 59.796180
-5.5524 69.187412
-5.5478 63.604906
-5.5431 78.110455
-5.5385 55.111206
-5.5338 49.616007
-5.5292 48.210407
-5.5245 56.960396
-5.5198 72.563074
-5.5152 70.723107
-5.5105 72.289319
-5.5059 78.592941
-5.5012 63.424364
-5.4966 66.449812
-5.4919 45.833003
-5.4873 78.115862
-5.4826 81.245565
-5.4780 71.767141
-5.4733 67.858146
-5.4686 66.679246
-5.4640 70.160933
-5.4593 76.226651
-5.4547 62.009238
-5.4500 60.207922
-5.4454 91.117024
-5.4407 69.076690
-5.4361 76.443915
-5.4314 80.305423
-5.4267 73.586088
-5.4221 76.566995
-5.4174 71.717534
-5.4128 71.921574
-5.4081 73.503791
-5.4035 72.305516
-5.3988 93.399602
-5.3942 82.399944
-5.3895 70.074752
-5.3848 67.342193
-5.3802 72.355019
-5.3755 67.539242
-5.3709 61.740170
-5.3662 57.723779
-5.3616 76.082499
-5.3569 79.357106
-5.3523 61.934072
-5.3476 69.463051
-5.3429 86.130114
-5.3383 79.789191
-5.3336 61.931327
-5.3290 77.211806
-5.3243 56.736139
-5.3197 76.990184
-5.3150 68.385229
-5.3104 80.925702
-5.3057 77.495155
-5.3011 67.216368
-5.2964 92.601421
-5.2917 68.943448
-5.2871 66.038977
-5.2824 75.085197
-5.2778 89.762177
-5.2731 99.281740
-5.2685 85.299100
-5.2638 65.255102
-5.2592 87.280221
-5.2545 87.324621
-5.2498 70.241761
-5.2452 85.213480
-5.2405 69.589878
-5.2359 70.791257
-5.2312 93.223536
-5.2266 70.013962
-5.2219 79.262725
-5.2173 90.448525
-5.2126 83.597111
-5.2079 83.521539
-5.2033 81.758657
-5.1986 82.669406
-5.1940 66.601835
-5.1893 88.398283
-5.1847 77.878000
-5.1800 73.520911
-5.1754 74.419454
-5.1707 103.256589
-5.1660 86.718518
-5.1614 74.884168
-5.1567 77.497580
-5.1521 85.928199
-5.1474 78.879811
-5.1428 84.240962
-5.1381 85.263948
-5.1335 91.713194
-5.1288 83.557290
-5.1241 86.957748
-5.1195 88.731154
-5.1148 92.507327
-5.1102 84.991896
-5.1055 92.091795
-5.1009 82.074207
-5.0962 82.647405
-5.0916 82.137445
-5.0869 87.058769
-5.0823 89.111850
-5.0776 78.834256
-5.0729 84.791951
-5.0683 95.414451
-5.0636 80.917415
-5.0590 88.653382
-5.0543 86.335111
-5.0497 82.034624
-5.0450 99.270724
-5.0404 75.747286
-5.0357 82.579755
-5.0310 90.611341
-5.0264 93.691487
-5.0217 97.653608
-5.0171 99.628756
-5.0124 90.618929
-5.0078 79.745092
-5.0031 95.346668
-4.9985 98.928985
-4.9938 94.854687
-4.9891 93.235531
-4.9845 82.387601
-4.9798 102.129693
-4.9752 107.438486
-4.9705 74.394882
-4.9659 89.351609
-4.9612 93.514924
-4.9566 84.934057
-4.9519 65.832167
-4.9472 98.402212
-4.9426 99.327733
-4.9379 94.210498
-4.9333 90.662208
-4.9286 100.271278
-4.9240 100.967781
-4.9193 104.910110
-4.9147 112.550731
-4.9100 95.747570
-4.9054 97.566845
-4.9007 84.560335
-4.8960 82.001534
-4.8914 90.721663
-4.8867 118.986808
-4.8821 103.336675
-4.8774 80.792403
-4.8728 107.368881
-4.8681 100.823202
-4.8635 87.929429
-4.8588 103.372039
-4.8541 86.246597
-4.8495 105.426002
-4.8448 95.743175
-4.8402 79.033506
-4.8355 87.395344
-4.8309 102.451812
-4.8262 101.390078
-4.8216 114.938466
-4.8169 101.897418
-4.8122 95.074723
-4.8076 95.375094
-4.8029 104.608651
-4.7983 88.730312
-4.7936 107.864578
-4.7890 114.437743
-4.7843 98.034504
-4.7797 100.511736
-4.7750 95.973408
-4.7703 101.833477
-4.7657 132.622306
-4.7610 99.130447
-4.7564 96.592487
-4.7517 114.512195
-4.7471 123.791235
-4.7424 97.171054
-4.7378 103.672358
-4.7331 105.752034
-4.7284 102.794333
-4.7238 100.990058
-4.7191 121.390117
-4.7145 104.992646
-4.7098 119.002527
-4.7052 137.512855
-4.7005 105.163550
-4.6959 112.434970
-4.6912 102.850947
-4.6866 105.927429
-4.6819 120.246844
-4.6772 118.307960
-4.6726 113.962008
-4.6679 105.330590
-4.6633 123.225952
-4.6586 116.155480
-4.6540 109.064525
-4.6493 131.299465
-4.6447 90.650733
-4.6400 111.964921
-4.6353 102.890264
-4.6307 109.635802
-4.6260 94.078510
-4.6214 111.529708
-4.6167 124.791543
-4.6121 118.112505
-4.6074 114.536173
-4.6028 119.133244
-4.5981 123.000445
-4.5934 127.491832
-4.5888 107.370404
-4.5841 113.292449
-4.5795 120.085554
-4.5748 118.566060
-4.5702 111.215238
-4.5655 111.028501
-4.5609 116.614147
-4.5562 121.586344
-4.5515 117.839208
-4.5469 106.297425
-4.5422 115.792191
-4.5376 113.776877
-4.5329 119.693394
-4.5283 126.517065
-4.5236 104.004163
-4.5190 116.434349
-4.5143 108.310537
-4.5096 105.364703
-4.5050 121.093878
-4.5003 125.576204
-4.4957 134.974174
-4.4910 129.210881
-4.4864 126.992495
-4.4817 86.563526
-4.4771 144.024706
-4.4724 128.971080
-4.4678 143.095002
-4.4631 131.744011
-4.4584 126.970702
-4.4538 131.324618
-4.4491 117.096540
-4.4445 109.080689
-4.4398 119.479336
-4.4352 122.953581
-4.4305 134.617712
-4.4259 145.952919
-4.4212 127.552215
-4.4165 128.403561
-4.4119 117.326772
-4.4072 120.044300
-4.4026 121.084132
-4.3979 141.334139
-4.3933 140.101991
-4.3886 138.023296
-4.3840 128.736344
-4.3793 137.261562
-4.3746 123.994262
-4.3700 145.660836
-4.3653 138.038722
-4.3607 111.542368
-4.3560 123.526410
-4.3514 121.848962
-4.3467 147.611539
-4.3421 146.334951
-4.3374 127.096915
-4.3327 131.815225
-4.3281 131.339281
-4.3234 138.545479
-4.3188 131.627790
-4.3141 143.622460
-4.3095 150.117415
-4.3048 139.234819
-4.3002 151.343885
-4.2955 112.831773
-4.2909 143.634205
-4.2862 153.636828
-4.2815 148.547612
-4.2769 172.256954
-4.2722 119.105833
-4.2676 130.953013
-4.2629 136.860876
-4.2583 142.391584
-4.2536 136.190407
-4.2490 149.596668
-4.2443 177.344569
-4.2396 152.441317
-4.2350 152.906378
-4.2303 173.348660
-4.2257 137.075153
-4.2210 129.428369
-4.2164 138.243234
-4.2117 151.333264
-4.2071 155.001728
-4.2024 146.331797
-4.1977 166.126441
-4.1931 153.772989
-4.1884 129.892770
-4.1838 154.456271
-4.1791 146.257758
-4.1745 149.136920
-4.1698 160.060286
-4.1652 147.931397
-4.1605 136.611891
-4.1558 147.950210
-4.1512 161.777929
-4.1465 152.146781
-4.1419 191.956369
-4.1372 156.716970
-4.1326 172.790434
-4.1279 159.893967
-4.1233 165.171940
-4.1186 154.922257
-4.1139 160.139405
-4.1093 153.194642
-4.1046 165.785497
-4.1000 159.560654
-4.0953 169.108642
-4.0907 164.278143
-4.0860 156.273119
-4.0814 163.540760
-4.0767 161.371838
-4.0721 156.407531
-4.0674 151.452068
-4.0627 178.637100
-4.0581 183.643681
-4.0534 155.261291
-4.0488 171.744018
-4.0441 145.399396
-4.0395 155.991198
-4.0348 171.255314
-4.0302 173.124024
-4.0255 128.273902
-4.0208 184.138374
-4.0162 165.234844
-4.0115 143.695691
-4.0069 176.279287
-4.0022 158.031428
-3.9976 172.264969
-3.9929 177.750433
-3.9883 178.057614
-3.9836 162.645864
-3.9789 153.536790
-3.9743 161.906233
-3.9696 184.907115
-3.9650 189.782255
-3.9603 210.850919
-3.9557 210.885777
-3.9510 176.790667
-3.9464 173.408842
-3.9417 160.974998
-3.9370 203.981762
-3.9324 162.602134
-3.9277 163.002570
-3.9231 178.279130
-3.9184 170.312075
-3.9138 179.018299
-3.9091 193.288377
-3.9045 186.736772
-3.8998 188.298149
-3.8952 204.788921
-3.8905 165.866585
-3.8858 184.405360
-3.8812 191.128954
-3.8765 177.386735
-3.8719 185.433339
-3.8672 172.659390
-3.8626 208.170811
-3.8579 178.588171
-3.8533 192.940852
-3.8486 190.563589
-3.8439 192.465884
-3.8393 205.229390
-3.8346 216.526823
-3.8300 223.569091
-3.8253 202.563946
-3.8207 192.495951
-3.8160 239.166679
-3.8114 219.617130
-3.8067 187.238008
-3.8020 189.470984
-3.7974 230.403708
-3.7927 222.000289
-3.7881 209.098923
-3.7834 205.542620
-3.7788 187.039738
-3.7741 193.656642
-3.7695 207.547904
-3.7648 197.685815
-3.7601 196.547694
-3.7555 211.338121
-3.7508 198.176710
-3.7462 230.649674
-3.7415 237.988399
-3.7369 167.535258
-3.7322 198.561276
-3.7276 196.298415
-3.7229 208.784715
-3.7182 219.458619
-3.7136 208.453405
-3.7089 189.222276
-3.7043 225.944131
-3.6996 187.966805
-3.6950 187.156235
-3.6903 212.539887
-3.6857 217.263484
-3.6810 218.038717
-3.6764 212.361930
-3.6717 211.898479
-3.6670 214.180857
-3.6624 239.672625
-3.6577 245.463746
-3.6531 237.259953
-3.6484 220.041177
-3.6438 216.636770
-3.6391 245.655841
-3.6345 239.858681
-3.6298 207.731098
-3.6251 217.124896
-3.6205 223.905906
-3.6158 212.344186
-3.6112 212.250701
-3.6065 235.312924
-3.6019 243.001807
-3.5972 235.614725
-3.5926 232.079629
-3.5879 252.804012
-3.5832 222.099438
-3.5786 195.661104
-3.5739 232.960470
-3.5693 216.001788
-3.5646 220.859944
-3.5600 227.388412
-3.5553 222.595414
-3.5507 229.716369
-3.5460 234.905695
-3.5413 240.185931
-3.5367 219.445228
-3.5320 236.527553
-3.5274 239.192790
-3.5227 242.914611
-3.5181 222.466044
-3.5134 242.556812
-3.5088 224.712489
-3.5041 266.261721
-3.4995 239.463550
-3.4948 214.339501
-3.4901 218.847704
-3.4855 242.727675
-3.4808 246.193273
-3.4762 214.091611
-3.4715 227.995977
-3.4669 257.965931
-3.4622 220.702883
-3.4576 217.742236
-3.4529 260.856955
-3.4482 223.873208
-3.4436 239.295408
-3.4389 261.698751
-3.4343 224.912337
-3.4296 242.664938
-3.4250 238.238020
-3.4203 264.680883
-3.4157 266.395284
-3.4110 242.027626
-3.4063 270.063701
-3.4017 233.514702
-3.3970 260.335940
-3.3924 262.036489
-3.3877 223.749055
-3.3831 248.615118
-3.3784 266.227877
-3.3738 270.026077
-3.3691 247.384789
-3.3644 245.582313
-3.3598 273.303534
-3.3551 250.206701
-3.3505 257.338600
-3.3458 277.433896
-3.3412 245.142105
-3.3365 235.439810
-3.3319 245.589499
-3.3272 240.713007
-3.3225 265.844053
-3.3179 261.608907
-3.3132 276.412580
-3.3086 264.596727
-3.3039 264.413200
-3.2993 228.817171
-3.2946 287.827588
-3.2900 270.949467
-3.2853 284.594202
-3.2807 279.026222
-3.2760 261.928645
-3.2713 250.318106
-3.2667 290.687707
-3.2620 274.521637
-3.2574 260.495716
-3.2527 259.153196
-3.2481 273.678512
-3.2434 288.682955
-3.2388 281.255652
-3.2341 283.591560
-3.2294 279.471836
-3.2248 252.398261
-3.2201 289.568820
-3.2155 271.115890
-3.2108 239.378222
-3.2062 271.412182
-3.2015 261.532063
-3.1969 294.801939
-3.1922 282.499021
-3.1875 272.814079
-3.1829 295.978657
-3.1782 305.290728
-3.1736 315.528352
-3.1689 291.097232
-3.1643 295.770980
-3.1596 267.001740
-3.1550 326.341936
-3.1503 263.628513
-3.1456 295.758739
-3.1410 281.504948
-3.1363 281.714650
-3.1317 311.547816
-3.1270 297.334659
-3.1224 247.632777
-3.1177 238.457253
-3.1131 282.213357
-3.1084 293.537045
-3.1038 303.830593
-3.0991 287.111049
-3.0944 289.080509
-3.0898 311.152942
-3.0851 314.983869
-3.0805 338.677323
-3.0758 263.394181
-3.0712 287.325397
-3.0665 256.014913
-3.0619 274.723806
-3.0572 312.635676
-3.0525 319.228895
-3.0479 293.855174
-3.0432 320.979871
-3.0386 309.202867
-3.0339 309.789088
-3.0293 281.180404
-3.0246 339.597300
-3.0200 316.670410
-3.0153 285.046053
-3.0106 298.959657
-3.0060 312.931587
-3.0013 309.850712
-2.9967 294.881032
-2.9920 343.656239
-2.9874 320.023957
-2.9827 309.950584
-2.9781 303.453494
-2.9734 301.523212
-2.9687 289.972818
-2.9641 328.551369
-2.9594 284.612827
-2.9548 320.819561
-2.9501 290.583783
-2.9455 311.872931
-2.9408 298.375240
-2.9362 294.373855
-2.9315 304.063828
-2.9268 328.821287
-2.9222 316.516509
-2.9175 326.982184
-2.9129 363.430216
-2.9082 287.587930
-2.9036 329.302698
-2.8989 329.573730
-2.8943 303.778707
-2.8896 343.045093
-2.8850 342.219511
-2.8803 355.672134
-2.8756 332.864897
-2.8710 315.020660
-2.8663 321.440405
-2.8617 318.932685
-2.8570 374.168282
-2.8524 342.796208
-2.8477 322.817626
-2.8431 341.283276
-2.8384 322.401908
-2.8337 336.694228
-2.8291 335.862881
-2.8244 347.548471
-2.8198 339.956810
-2.8151 353.853945
-2.8105 326.455496
-2.8058 332.704708
-2.8012 348.731016
-2.7965 327.875594
-2.7918 330.908907
-2.7872 338.469729
-2.7825 335.673557
-2.7779 366.924351
-2.7732 345.255115
-2.7686 341.373619
-2.7639 344.583545
-2.7593 338.601652
-2.7546 358.016968
-2.7499 371.270625
-2.7453 341.717935
-2.7406 359.719572
-2.7360 361.099127
-2.7313 381.867323
-2.7267 339.969832
-2.7220 393.192493
-2.7174 373.881006
-2.7127 387.486540
-2.7081 368.746140
-2.7034 310.541373
-2.6987 360.998229
-2.6941 356.813200
-2.6894 355.847258
-2.6848 381.878660
-2.6801 355.965846
-2.6755 370.265358
-2.6708 362.879009
-2.6662 370.103027
-2.6615 356.401370
-2.6568 372.579124
-2.6522 349.889983
-2.6475 395.253150
-2.6429 346.473509
-2.6382 385.012259
-2.6336 421.560853
-2.6289 403.915643
-2.6243 377.711132
-2.6196 407.150937
-2.6149 369.750826
-2.6103 385.003869
-2.6056 392.037997
-2.6010 413.738324
-2.5963 380.715624
-2.5917 410.511717
-2.5870 405.923274
-2.5824 401.600996
-2.5777 380.838060
-2.5730 391.346439
-2.5684 362.947642
-2.5637 373.475484
-2.5591 428.275774
-2.5544 398.147779
-2.5498 384.290876
-2.5451 407.299541
-2.5405 430.772212
-2.5358 360.044655
-2.5311 392.201039
-2.5265 371.379947
-2.5218 414.988245
-2.5172 420.709685
-2.5125 417.197948
-2.5079 421.977384
-2.5032 373.866459
-2.4986 436.669117
-2.4939 407.429912
-2.4893 359.324562
-2.4846 392.549564
-2.4799 403.964181
-2.4753 425.917321
-2.4706 419.387211
-2.4660 391.465628
-2.4613 424.616096
-2.4567 422.596648
-2.4520 468.684600
-2.4474 428.733358
-2.4427 421.257493
-2.4380 437.364014
-2.4334 377.110585
-2.4287 403.499216
-2.4241 431.297579
-2.4194 422.981801
-2.4148 432.585906
-2.4101 436.211290
-2.4055 437.833159
-2.4008 379.029996
-2.3961 385.920233
-2.3915 402.589051
-2.3868 412.184436
-2.3822 427.029688
-2.3775 441.879725
-2.3729 403.411238
-2.3682 426.949781
-2.3636 434.331429
-2.3589 394.640923
-2.3542 410.592621
-2.3496 437.017999
-2.3449 448.506433
-2.3403 405.615312
-2.3356 431.295569
-2.3310 436.749817
-2.3263 394.883225
-2.3217 426.085281
-2.3170 466.757612
-2.3124 396.250153
-2.3077 382.758311
-2.3030 429.240930
-2.2984 434.684033
-2.2937 480.545469
-2.2891 460.141584
-2.2844 436.437050
-2.2798 444.448704
-2.2751 416.690779
-2.2705 432.388416
-2.2658 430.584681
-2.2611 451.840233
-2.2565 418.663623
-2.2518 439.787347
-2.2472 396.197431
-2.2425 454.802581
-2.2379 436.893796
-2.2332 447.523605
-2.2286 442.021626
-2.2239 472.283812
-2.2192 398.629268
-2.2146 454.788812
-2.2099 445.577386
-2.2053 448.910377
-2.2006 427.871775
-2.1960 420.026091
-2.1913 434.179851
-2.1867 451.950119
-2.1820 407.177999
-2.1773 451.247765
-2.1727 442.526756
-2.1680 401.523831
-2.1634 443.121109
-2.1587 459.282895
-2.1541 410.904284
-2.1494 444.710036
-2.1448 440.026237
-2.1401 403.745449
-2.1354 446.205208
-2.1308 425.534364
-2.1261 457.302856
-2.1215 443.607808
-2.1168 424.382049
-2.1122 428.743828
-2.1075 429.757249
-2.1029 464.437163
-2.0982 414.641330
-2.0936 453.654455
-2.0889 472.929866
-2.0842 412.158983
-2.0796 453.062578
-2.0749 458.641296
-2.0703 423.453706
-2.0656 469.782253
-2.0610 436.406078
-2.0563 435.038147
-2.0517 438.494983
-2.0470 437.965424
-2.0423 479.649744
-2.0377 423.445618
-2.0330 452.557621
-2.0284 399.789491
-2.0237 437.726397
-2.0191 482.394211
-2.0144 431.268412
-2.0098 410.302711
-2.0051 416.572114
-2.0004 464.481888
-1.9958 409.215072
-1.9911 438.757880
-1.9865 411.901449
-1.9818 440.456808
-1.9772 487.918486
-1.9725 401.517655
-1.9679 442.986448
-1.9632 437.665390
-1.9585 439.339719
-1.9539 441.916632
-1.9492 428.358225
-1.9446 438.479583
-1.9399 470.392711
-1.9353 431.924080
-1.9306 441.832578
-1.9260 437.077851
-1.9213 445.918820
-1.9167 440.629311
-1.9120 467.231942
-1.9073 440.342465
-1.9027 398.260585
-1.8980 456.606679
-1.8934 436.289717
-1.8887 432.655003
-1.8841 441.310596
-1.8794 431.951289
-1.8748 436.377842
-1.8701 431.882316
-1.8654 422.346366
-1.8608 432.547095
-1.8561 420.698212
-1.8515 423.377603
-1.8468 432.343622
-1.8422 467.979542
-1.8375 429.179589
-1.8329 436.614763
-1.8282 440.595475
-1.8235 444.272902
-1.8189 418.726733
-1.8142 472.594514
-1.8096 439.116995
-1.8049 425.943687
-1.8003 441.217821
-1.7956 473.520716
-1.7910 441.641540
-1.7863 401.257254
-1.7816 389.793699
-1.7770 411.730549
-1.7723 460.294641
-1.7677 453.039813
-1.7630 409.963889
-1.7584 427.454314
-1.7537 404.206680
-1.7491 400.726705
-1.7444 399.751783
-1.7397 407.496324
-1.7351 428.912630
-1.7304 422.642506
-1.7258 429.604100
-1.7211 404.261345
-1.7165 394.880392
-1.7118 396.096532
-1.7072 457.795676
-1.7025 410.133989
-1.6979 397.092663
-1.6932 380.552293
-1.6885 380.465718
-1.6839 400.142533
-1.6792 430.685515
-1.6746 404.277170
-1.6699 416.549886
-1.6653 389.491291
-1.6606 413.380148
-1.6560 424.991917
-1.6513 409.934227
-1.6466 407.844172
-1.6420 380.332615
-1.6373 426.037203
-1.6327 369.706354
-1.6280 414.854836
-1.6234 392.678787
-1.6187 402.448584
-1.6141 393.702263
-1.6094 396.327563
-1.6047 410.371320
-1.6001 406.522669
-1.5954 416.555833
-1.5908 396.349056
-1.5861 419.862896
-1.5815 391.504512
-1.5768 368.249263
-1.5722 375.248043
-1.5675 363.570459
-1.5628 349.662941
-1.5582 349.677824
-1.5535 392.897355
-1.5489 382.968319
-1.5442 376.846108
-1.5396 411.832157
-1.5349 384.124737
-1.5303 353.165017
-1.5256 381.968585
-1.5209 381.320539
-1.5163 359.352583
-1.5116 360.285919
-1.5070 391.373638
-1.5023 389.194174
-1.4977 370.787595
-1.4930 371.732029
-1.4884 343.255567
-1.4837 368.512287
-1.4791 374.450238
-1.4744 361.988720
-1.4697 327.925184
-1.4651 390.356771
-1.4604 341.690879
-1.4558 344.905032
-1.4511 361.365345
-1.4465 370.960271
-1.4418 342.382407
-1.4372 320.924677
-1.4325 365.400356
-1.4278 347.073792
-1.4232 361.388020
-1.4185 326.691004
-1.4139 340.545250
-1.4092 333.817973
-1.4046 314.114878
-1.3999 350.236618
-1.3953 330.873357
-1.3906 310.544821
-1.3859 302.942851
-1.3813 311.891776
-1.3766 292.460827
-1.3720 326.157439
-1.3673 331.934759
-1.3627 328.425439
-1.3580 328.739374
-1.3534 317.991704
-1.3487 287.016476
-1.3440 304.295571
-1.3394 284.730919
-1.3347 279.499432
-1.3301 284.008638
-1.3254 337.533041
-1.3208 280.698410
-1.3161 252.070678
-1.3115 321.040209
-1.3068 290.852956
-1.3022 280.293259
-1.2975 277.247497
-1.2928 292.618517
-1.2882 277.530161
-1.2835 272.124263
-1.2789 288.674382
-1.2742 238.756387
-1.2696 275.199801
-1.2649 263.289888
-1.2603 278.797243
-1.2556 262.747828
-1.2509 245.310824
-1.2463 250.509726
-1.2416 261.153312
-1.2370 282.610693
-1.2323 234.423198
-1.2277 216.143851
-1.2230 244.213412
-1.2184 250.615167
-1.2137 245.126851
-1.2090 229.681909
-1.2044 221.620780
-1.1997 243.375777
-1.1951 231.542165
-1.1904 190.638236
-1.1858 226.275645
-1.1811 215.252614
-1.1765 209.901036
-1.1718 223.940276
-1.1671 225.310408
-1.1625 224.175067
-1.1578 182.449790
-1.1532 202.211857
-1.1485 218.921460
-1.1439 195.211290
-1.1392 187.208742
-1.1346 215.227762
-1.1299 202.715848
-1.1252 208.188640
-1.1206 193.619664
-1.1159 199.090502
-1.1113 202.600451
-1.1066 197.905932
-1.1020 186.986045
-1.0973 174.812400
-1.0927 207.906721
-1.0880 200.710712
-1.0834 176.716434
-1.0787 184.545419
-1.0740 189.895212
-1.0694 194.224932
-1.0647 183.618292
-1.0601 190.620171
-1.0554 155.138702
-1.0508 153.239697
-1.0461 185.078711
-1.0415 172.819740
-1.0368 181.304611
-1.0321 178.527975
-1.0275 172.591384
-1.0228 158.238846
-1.0182 163.993842
-1.0135 154.505424
-1.0089 161.256991
-1.0042 146.446169
-0.9996 151.636278
-0.9949 158.189666
-0.9902 159.970177
-0.9856 180.580224
-0.9809 145.813127
-0.9763 151.128037
-0.9716 170.965804
-0.9670 140.452515
-0.9623 149.964278
-0.9577 174.188465
-0.9530 159.388630
-0.9483 134.268389
-0.9437 141.955320
-0.9390 136.597949
-0.9344 168.072658
-0.9297 160.152762
-0.9251 138.232499
-0.9204 146.143531
-0.9158 139.339750
-0.9111 138.633755
-0.9065 126.179764
-0.9018 111.087710
-0.8971 148.379544
-0.8925 124.725724
-0.8878 137.676043
-0.8832 129.916794
-0.8785 140.151562
-0.8739 126.069108
-0.8692 112.633433
-0.8646 129.654361
-0.8599 129.461639
-0.8552 138.948144
-0.8506 134.523677
-0.8459 118.238569
-0.8413 130.694012
-0.8366 110.107919
-0.8320 127.409464
-0.8273 106.771975
-0.8227 126.061268
-0.8180 113.074573
-0.8133 95.146511
-0.8087 95.871079
-0.8040 137.909580
-0.7994 93.725289
-0.7947 118.164219
-0.7901 101.224146
-0.7854 110.024730
-0.7808 115.087874
-0.7761 91.292208
-0.7714 109.561628
-0.7668 112.928608
-0.7621 126.663939
-0.7575 106.796799
-0.7528 99.134080
-0.7482 95.853581
-0.7435 119.419544
-0.7389 110.550306
-0.7342 85.501235
-0.7295 90.202501
-0.7249 93.717109
-0.7202 89.966001
-0.7156 94.478262
-0.7109 113.184346
-0.7063 95.078576
-0.7016 97.746073
-0.6970 87.150793
-0.6923 91.611474
-0.6877 98.439918
-0.6830 96.687359
-0.6783 102.742912
-0.6737 117.580613
-0.6690 77.335780
-0.6644 91.061977
-0.6597 89.703328
-0.6551 83.941457
-0.6504 93.623214
-0.6458 68.874421
-0.6411 85.291254
-0.6364 96.467272
-0.6318 86.801512
-0.6271 68.483654
-0.6225 89.455864
-0.6178 72.821132
-0.6132 94.287229
-0.6085 69.310033
-0.6039 76.490435
-0.5992 88.283124
-0.5945 95.653488
-0.5899 68.698916
-0.5852 73.486327
-0.5806 72.016854
-0.5759 80.938365
-0.5713 78.445776
-0.5666 68.848131
-0.5620 66.669281
-0.5573 55.924308
-0.5526 81.862077
-0.5480 95.482505
-0.5433 77.836999
-0.5387 65.138752
-0.5340 69.679598
-0.5294 74.424782
-0.5247 70.789281
-0.5201 80.311752
-0.5154 72.645525
-0.5108 70.712546
-0.5061 65.912786
-0.5014 64.328564
-0.4968 75.103370
-0.4921 63.097471
-0.4875 72.963484
-0.4828 58.684465
-0.4782 59.558695
-0.4735 88.704411
-0.4689 60.440507
-0.4642 50.371290
-0.4595 70.103922
-0.4549 68.672152
-0.4502 75.282339
-0.4456 64.513334
-0.4409 51.460201
-0.4363 58.291197
-0.4316 59.718984
-0.4270 60.409916
-0.4223 62.323672
-0.4176 64.752494
-0.4130 56.374599
-0.4083 63.279101
-0.4037 55.348983
-0.3990 59.668706
-0.3944 58.338272
-0.3897 78.094172
-0.3851 49.162252
-0.3804 69.991791
-0.3757 59.863642
-0.3711 52.635837
-0.3664 57.201541
-0.3618 67.965328
-0.3571 57.588744
-0.3525 46.831973
-0.3478 44.094872
-0.3432 56.258987
-0.3385 67.163149
-0.3338 53.893008
-0.3292 59.475004
-0.3245 64.205722
-0.3199 58.683804
-0.3152 54.502628
-0.3106 65.910496
-0.3059 48.760838
-0.3013 56.300344
-0.2966 48.503348
-0.2920 37.467950
-0.2873 42.284668
-0.2826 52.134757
-0.2780 54.327058
-0.2733 45.479896
-0.2687 58.000139
-0.2640 53.958032
-0.2594 66.280271
-0.2547 44.595344
-0.2501 47.951662
-0.2454 42.661527
-0.2407 64.050549
-0.2361 51.263367
-0.2314 40.843922
-0.2268 64.758230
-0.2221 41.046676
-0.2175 55.026751
-0.2128 45.504781
-0.2082 41.304075
-0.2035 46.243216
-0.1988 52.266966
-0.1942 50.247706
-0.1895 49.434939
-0.1849 54.407694
-0.1802 45.467807
-0.1756 53.362364
-0.1709 50.439352
-0.1663 60.161712
-0.1616 69.160254
-0.1569 66.839571
-0.1523 65.316259
-0.1476 65.741726
-0.1430 70.235577
-0.1383 51.574515
-0.1337 51.495799
-0.1290 46.355353
-0.1244 50.603007
-0.1197 55.089265
-0.1151 39.579121
-0.1104 56.106101
-0.1057 47.495552
-0.1011 46.492068
-0.0964 58.372985
-0.0918 52.197549
-0.0871 46.460499
-0.0825 44.482555
-0.0778 65.873483
-0.0732 53.766661
-0.0685 43.558987
-0.0638 63.206109
-0.0592 69.274971
-0.0545 75.675223
-0.0499 101.720326
-0.0452 139.963453
-0.0406 147.786824
-0.0359 194.251743
-0.0313 332.018406
-0.0266 482.450154
-0.0219 637.623418
-0.0173 840.007277
-0.0126 1047.320057
-0.0080 1403.690161
-0.0033 1449.409592
0.0013 1452.476252
0.0060 1426.215950
0.0106 1219.964388
0.0153 915.571760
0.0200 603.350969
0.0246 360.959076
0.0293 195.064746
0.0339 87.957771
0.0386 50.934029
0.0432 26.625746
0.0479 18.268600
0.0525 9.210826
0.0572 13.883207
0.0619 14.108695
0.0665 10.207571
0.0712 9.095801
0.0758 5.152471
0.0805 6.996264
0.0851 8.019565
0.0898 5.037857
0.0944 3.030850
0.0991 3.999298
0.1037 4.231121
0.1084 8.857167
0.1131 5.056821
0.1177 4.052563
0.1224 2.156510
0.1270 4.925902
0.1317 4.981332
0.1363 4.044493
0.1410 4.180081
0.1456 3.011110
0.1503 1.937332
0.1550 2.978985
0.1596 2.115435
0.1643 6.858612
0.1689 5.102490
0.1736 1.087213
0.1782 0.995183
0.1829 1.022401
0.1875 1.004508
0.1922 3.013364
0.1969 2.046109
0.2015 0.982034
0.2062 1.987427
0.2108 2.987259
0.2155 3.147956
0.2201 1.976329
0.2248 1.017092
0.2294 2.016727
0.2341 3.976621
0.2388 1.025820
0.2434 1.021743
0.2481 0.990308
0.2527 1.024420
0.2574 0.980804
0.2620 3.006202
0.2667 1.032757
0.2713 0.069891
0.2760 3.930264
0.2806 1.027161
0.2853 2.071470
0.2900 2.969257
0.2946 1.012961
0.2993 2.007223
0.3039 1.017546
0.3086 2.017584
0.3132 1.992075
0.3179 0.087011
0.3225 1.947514
0.3272 0.022653
0.3319 2.016840
0.3365 1.979781
0.3412 3.046653
0.3458 0.992985
0.3505 1.039745
0.3551 1.982347
0.3598 1.141048
0.3644 3.893095
0.3691 0.025330
0.3738 0.000000
0.3784 1.007364
0.3831 1.957242
0.3877 0.057487
0.3924 2.953655
0.3970 0.068437
0.4017 0.000000
0.4063 1.017092
0.4110 1.985204
0.4157 1.991417
0.4203 0.043107
0.4250 0.000000
0.4296 1.983801
0.4343 2.014728
0.4389 0.030927
0.4436 1.981124
0.4482 0.033604
0.4529 0.974529
0.4576 0.032835
0.4622 0.000000
0.4669 0.000000
0.4715 0.000000
0.4762 0.044561
0.4808 0.962803
0.4855 1.007364
0.4901 0.972530
0.4948 1.994074
0.4994 1.030017
0.5041 1.020402
0.5088 0.019797
0.5134 0.987567
0.5181 0.019797
0.5227 0.000000
0.5274 1.992075
0.5320 0.022653
0.5367 0.000000
0.5413 0.000000
0.5460 0.000000
0.5507 0.000000
0.5553 1.964068
0.5600 2.045591
0.5646 0.019797
0.5693 0.999090
0.5739 1.037546
0.5786 0.985456
0.5832 2.004659
0.5879 3.012364
0.5926 0.019797
0.5972 0.982034
0.6019 2.051785
0.6065 2.003001
0.6112 1.029273
0.6158 1.992820
0.6205 3.005544
0.6251 1.015638
0.6298 0.008274
0.6345 0.000000
0.6391 0.987567
0.6438 0.994326
0.6484 1.007364
0.6531 1.994931
0.6577 0.052631
0.6624 0.000000
0.6670 0.000000
0.6717 1.966745
0.6763 0.092544
0.6810 0.962803
0.6857 1.007364
0.6903 0.972530
0.6950 1.007364
0.6996 1.061429
0.7043 0.988133
0.7089 1.945061
0.7136 1.044196
0.7182 0.032835
0.7229 0.000000
0.7276 1.007364
0.7322 0.000000
0.7369 0.000000
0.7415 0.000000
0.7462 0.984711
0.7508 1.074578
0.7555 1.950370
0.7601 1.108010
0.7648 2.908408
0.7695 0.077396
0.7741 0.962803
0.7788 0.982034
0.7834 0.025330
0.7881 2.024456
0.7927 2.005000
0.7974 1.017092
0.8020 1.985204
0.8067 0.019797
0.8114 0.000000
0.8160 0.974529
0.8207 2.013959
0.8253 0.033604
0.8300 1.007364
0.8346 0.000000
0.8393 0.000000
0.8439 0.000000
0.8486 0.000000
0.8533 0.000000
0.8579 0.044561
0.8626 1.944837
0.8672 0.025330
0.8719 0.000000
0.8765 0.000000
0.8812 0.982034
0.8858 0.025330
0.8905 1.983801
0.8951 1.003457
0.8998 0.034834
0.9045 0.044561
0.9091 2.909862
0.9138 2.031736
0.9184 0.050660
0.9231 0.987567
0.9277 3.981589
0.9324 2.093349
0.9370 1.970936
0.9417 1.017546
0.9464 0.067214
0.9510 0.962803
0.9557 0.000000
0.9603 0.000000
0.9650 0.000000
0.9696 0.044561
0.9743 0.962803
0.9789 0.982034
0.9836 0.025330
0.9883 0.044561
0.9929 1.935333
0.9976 1.042198
1.0022 1.007364
1.0069 0.984711
1.0115 0.997182
1.0162 2.998670
1.0208 1.043824
1.0255 0.019797
1.0302 0.000000
1.0348 2.942132
1.0395 0.079960
1.0441 0.044561
1.0488 2.977531
1.0534 0.972530
1.0581 1.009363
1.0627 0.032835
1.0674 1.007364
1.0721 0.972530
1.0767 2.004435
1.0814 0.045127
1.0860 0.044561
1.0907 1.935333
1.0953 0.034834
1.1000 0.000000
1.1046 0.000000
1.1093 0.000000
1.1139 0.044561
1.1186 0.962803
1.1233 0.000000
1.1279 0.987567
1.1326 0.019797
1.1372 0.000000
1.1419 0.000000
1.1465 0.044561
1.1512 0.962803
1.1558 2.957169
1.1605 0.064923
1.1652 0.000000
1.1698 0.000000
1.1745 1.007364
1.1791 0.000000
1.1838 0.000000
1.1884 0.000000
1.1931 0.000000
1.1977 0.000000
1.2024 0.000000
1.2071 0.000000
1.2117 0.000000
1.2164 0.000000
1.2210 0.000000
1.2257 0.000000
1.2303 0.000000
1.2350 0.000000
1.2396 0.000000
1.2443 0.982034
1.2490 0.997860
1.2536 1.019545
1.2583 1.007364
1.2629 0.022653
1.2676 0.000000
1.2722 0.000000
1.2769 0.000000
1.2815 0.000000
1.2862 0.000000
1.2908 0.000000
1.2955 0.982034
1.3002 1.007364
1.3048 0.025330
1.3095 0.000000
1.3141 1.957242
1.3188 0.102048
1.3234 0.962803
1.3281 0.972530
1.3327 1.078485
1.3374 0.971076
1.3421 0.000000
1.3467 0.972530
1.3514 0.034834
1.3560 1.073834
1.3607 1.948258
1.3653 0.000000
1.3700 0.000000
1.3746 0.982034
1.3793 0.025330
1.3840 0.984711
1.3886 1.021743
1.3933 0.008274
1.3979 0.000000
1.4026 0.000000
1.4072 0.984711
1.4119 1.010220
1.4165 0.019797
1.4212 0.000000
1.4259 0.000000
1.4305 0.987567
1.4352 0.019797
1.4398 0.984711
1.4445 0.022653
1.4491 0.000000
1.4538 0.000000
1.4584 0.000000
1.4631 0.000000
1.4678 0.000000
1.4724 0.000000
1.4771 0.000000
1.4817 0.000000
1.4864 0.987567
1.4910 0.019797
1.4957 0.974529
1.5003 0.032835
1.5050 0.000000
1.5096 0.000000
1.5143 0.999090
1.5190 0.008274
1.5236 0.999090
1.5283 0.008274
1.5329 0.000000
1.5376 0.972530
1.5422 0.034834
1.5469 0.974529
1.5515 1.007364
1.5562 0.032835
1.5609 0.000000
1.5655 0.000000
1.5702 0.000000
1.5748 0.000000
1.5795 0.000000
1.5841 0.000000
1.5888 0.000000
1.5934 0.000000
1.5981 0.000000
1.6028 0.044561
1.6074 0.962803
1.6121 0.000000
1.6167 0.000000
1.6214 0.987567
1.6260 1.036889
1.6307 0.997636
1.6353 0.000000
1.6400 0.984711
1.6447 0.995183
1.6493 1.019545
1.6540 0.022653
1.6586 0.000000
1.6633 0.000000
1.6679 0.972530
1.6726 0.034834
1.6772 0.000000
1.6819 0.000000
1.6865 0.000000
1.6912 0.000000
1.6959 0.000000
1.7005 0.972530
1.7052 0.034834
1.7098 0.044561
1.7145 0.962803
1.7191 0.000000
1.7238 0.000000
1.7284 0.000000
1.7331 0.972530
1.7378 0.034834
1.7424 0.000000
1.7471 2.931771
1.7517 0.090321
1.7564 0.000000
1.7610 0.000000
1.7657 1.019091
1.7703 0.995637
1.7750 0.000000
1.7797 0.000000
1.7843 0.000000
1.7890 0.000000
1.7936 0.000000
1.7983 0.000000
1.8029 1.032129
1.8076 0.982599
1.8122 0.000000
1.8169 0.000000
1.8216 0.000000
1.8262 0.000000
1.8309 0.972530
1.8355 0.034834
1.8402 0.000000
1.8448 0.000000
1.8495 0.000000
1.8541 0.000000
1.8588 0.000000
1.8635 0.000000
1.8681 1.962097
1.8728 1.037343
1.8774 0.022653
1.8821 0.000000
1.8867 0.000000
1.8914 0.000000
1.8960 0.000000
1.9007 0.000000
1.9053 1.975135
1.9100 0.039593
1.9147 0.000000
1.9193 0.000000
1.9240 0.000000
1.9286 0.000000
1.9333 0.000000
1.9379 0.000000
1.9426 0.972530
1.9472 0.034834
1.9519 0.987567
1.9566 1.007364
1.9612 0.019797
1.9659 0.000000
1.9705 0.982034
1.9752 0.025330
1.9798 0.000000
1.9845 0.000000
1.9891 0.999090
1.9938 0.008274
1.9985 0.000000
2.0031 0.974529
2.0078 1.007364
2.0124 1.031925
2.0171 0.008274
2.0217 0.000000
2.0264 0.000000
2.0310 0.000000
2.0357 0.000000
2.0404 0.000000
2.0450 0.000000
2.0497 1.007364
2.0543 0.000000
2.0590 0.000000
2.0636 0.000000
2.0683 0.982034
2.0729 0.025330
2.0776 0.000000
2.0822 0.000000
2.0869 0.974529
2.0916 0.032835
2.0962 0.000000
2.1009 0.000000
2.1055 0.000000
2.1102 0.000000
2.1148 1.007364
2.1195 0.000000
2.1241 0.000000
2.1288 0.000000
2.1335 0.000000
2.1381 0.000000
2.1428 0.000000
2.1474 0.000000
2.1521 0.000000
2.1567 0.000000
2.1614 0.000000
2.1660 0.000000
2.1707 0.000000
2.1754 0.000000
2.1800 0.000000
2.1847 0.000000
2.1893 0.000000
2.1940 0.000000
2.1986 0.000000
2.2033 0.000000
2.2079 0.987567
2.2126 0.019797
2.2173 0.000000
2.2219 0.000000
2.2266 0.000000
2.2312 0.000000
2.2359 0.000000
2.2405 0.000000
2.2452 0.000000
2.2498 1.007364
2.2545 0.000000
2.2592 0.000000
2.2638 0.000000
2.2685 0.000000
2.2731 0.000000
2.2778 0.000000
2.2824 0.000000
2.2871 0.000000
2.2917 0.000000
2.2964 0.000000
2.3010 0.000000
2.3057 0.000000
2.3104 0.000000
2.3150 0.000000
2.3197 0.000000
2.3243 0.000000
2.3290 0.000000
2.3336 0.000000
2.3383 0.000000
2.3429 0.000000
2.3476 0.000000
2.3523 0.000000
2.3569 0.000000
2.3616 0.000000
2.3662 0.000000
2.3709 0.000000
2.3755 0.000000
2.3802 0.000000
2.3848 0.000000
2.3895 0.000000
2.3942 0.000000
2.3988 0.000000
2.4035 0.000000
2.4081 0.000000
2.4128 0.000000
2.4174 0.000000
2.4221 0.000000
2.4267 0.000000
2.4314 0.000000
2.4361 0.000000
2.4407 0.000000
2.4454 0.000000
2.4500 0.000000
2.4547 0.000000
2.4593 0.000000
2.4640 0.000000
2.4686 0.000000
2.4733 0.000000
2.4779 0.000000
2.4826 0.000000
2.4873 0.000000
2.4919 0.000000
2.4966 0.000000
2.5012 0.000000
2.5059 0.000000
2.5105 0.000000
2.5152 0.000000
2.5198 0.000000
2.5245 0.000000
2.5292 0.000000
2.5338 0.000000
2.5385 0.000000
2.5431 0.000000
2.5478 0.000000
2.5524 0.999090
2.5571 0.008274
2.5617 0.000000
2.5664 0.000000
2.5711 0.000000
2.5757 0.000000
2.5804 0.000000
2.5850 0.000000
2.5897 0.000000
2.5943 0.000000
2.5990 0.000000
2.6036 0.000000
2.6083 0.000000
2.6130 0.000000
2.6176 0.000000
2.6223 0.000000
2.6269 0.000000
2.6316 0.000000
2.6362 0.000000
2.6409 0.000000
2.6455 0.000000
2.6502 0.000000
2.6549 0.000000
2.6595 0.000000
2.6642 0.000000
2.6688 0.000000
2.6735 0.000000
2.6781 0.000000
2.6828 0.000000
2.6874 0.000000
2.6921 0.000000
2.6967 0.000000
2.7014 0.000000
2.7061 0.000000
2.7107 0.000000
2.7154 0.000000
2.7200 0.000000
2.7247 0.000000
2.7293 0.000000
2.7340 0.000000
2.7386 0.000000
2.7433 0.000000
2.7480 0.000000
