# Supplementary material for: Spin waves and orbital contribution to ferromagnetism in a topological metal
Source: Nat Commun. 2024 Oct 16;15:8905. doi: 10.1038/s41467-024-53152-1 (PMC11484860; doi:10.1038/s41467-024-53152-1)
Supplement: Supplementary file 3 — Source Data [file 41467_2024_53152_MOESM3_ESM.zip › experiment_data/RIXS_spectra_SLS/E_detuning_map/E_incident.txt]

706.85,707.05,707.25,707.45,707.65,707.85,708.05,708.25,708.45,708.65,708.85,709.05,709.25,709.45,709.65,709.85,710.05,710.25,710.45,710.65,710.85,711.05,711.25,711.45,711.65,711.85,712.05
