# Supplementary material for: Spin waves and orbital contribution to ferromagnetism in a topological metal
Source: Nat Commun. 2024 Oct 16;15:8905. doi: 10.1038/s41467-024-53152-1 (PMC11484860; doi:10.1038/s41467-024-53152-1)
Supplement: Supplementary file 3 — Source Data [file 41467_2024_53152_MOESM3_ESM.zip › experiment_data/RIXS_spectra_SLS/E_detuning_map/E_loss.txt]

-9.9957
-9.9801
-9.9645
-9.9489
-9.9333
-9.9177
-9.9021
-9.8865
-9.8709
-9.8553
-9.8397
-9.8241
-9.8085
-9.7929
-9.7773
-9.7617
-9.7461
-9.7305
-9.7149
-9.6993
-9.6837
-9.6681
-9.6525
-9.6369
-9.6213
-9.6057
-9.5901
-9.5745
-9.5589
-9.5433
-9.5277
-9.5121
-9.4965
-9.4809
-9.4653
-9.4497
-9.4341
-9.4185
-9.4029
-9.3873
-9.3717
-9.3561
-9.3405
-9.3249
-9.3093
-9.2937
-9.2781
-9.2625
-9.2469
-9.2313
-9.2157
-9.2001
-9.1845
-9.1689
-9.1533
-9.1377
-9.1221
-9.1065
-9.0909
-9.0753
-9.0597
-9.0441
-9.0285
-9.0129
-8.9973
-8.9817
-8.9661
-8.9505
-8.9349
-8.9193
-8.9037
-8.8881
-8.8725
-8.8569
-8.8413
-8.8257
-8.8101
-8.7945
-8.7789
-8.7633
-8.7477
-8.7321
-8.7165
-8.7009
-8.6853
-8.6697
-8.6541
-8.6385
-8.6229
-8.6073
-8.5917
-8.5761
-8.5605
-8.5449
-8.5293
-8.5137
-8.4981
-8.4825
-8.4669
-8.4513
-8.4357
-8.4201
-8.4045
-8.3889
-8.3733
-8.3577
-8.3421
-8.3265
-8.3109
-8.2953
-8.2797
-8.2641
-8.2485
-8.2329
-8.2173
-8.2017
-8.1861
-8.1705
-8.1549
-8.1393
-8.1237
-8.1081
-8.0925
-8.0769
-8.0613
-8.0457
-8.0301
-8.0145
-7.9989
-7.9833
-7.9677
-7.9521
-7.9365
-7.9209
-7.9053
-7.8897
-7.8741
-7.8585
-7.8429
-7.8273
-7.8117
-7.7961
-7.7805
-7.7649
-7.7493
-7.7337
-7.7181
-7.7025
-7.6869
-7.6713
-7.6557
-7.6401
-7.6245
-7.6089
-7.5933
-7.5777
-7.5621
-7.5465
-7.5309
-7.5153
-7.4997
-7.4841
-7.4685
-7.4529
-7.4373
-7.4217
-7.4061
-7.3905
-7.3749
-7.3593
-7.3437
-7.3281
-7.3125
-7.2969
-7.2813
-7.2657
-7.2501
-7.2345
-7.2189
-7.2033
-7.1877
-7.1721
-7.1565
-7.1409
-7.1253
-7.1097
-7.0941
-7.0785
-7.0629
-7.0473
-7.0317
-7.0161
-7.0005
-6.9849
-6.9693
-6.9537
-6.9381
-6.9225
-6.9069
-6.8913
-6.8757
-6.8601
-6.8445
-6.8289
-6.8133
-6.7977
-6.7821
-6.7665
-6.7509
-6.7353
-6.7197
-6.7041
-6.6885
-6.6729
-6.6573
-6.6417
-6.6261
-6.6105
-6.5949
-6.5793
-6.5637
-6.5481
-6.5325
-6.5169
-6.5013
-6.4857
-6.4701
-6.4545
-6.4389
-6.4233
-6.4077
-6.3921
-6.3765
-6.3609
-6.3453
-6.3297
-6.3141
-6.2985
-6.2829
-6.2673
-6.2517
-6.2361
-6.2205
-6.2049
-6.1893
-6.1737
-6.1581
-6.1425
-6.1269
-6.1113
-6.0957
-6.0801
-6.0645
-6.0489
-6.0333
-6.0177
-6.0021
-5.9865
-5.9709
-5.9553
-5.9397
-5.9241
-5.9085
-5.8929
-5.8773
-5.8617
-5.8461
-5.8305
-5.8149
-5.7993
-5.7837
-5.7681
-5.7525
-5.7369
-5.7213
-5.7057
-5.6901
-5.6745
-5.6589
-5.6433
-5.6277
-5.6121
-5.5965
-5.5809
-5.5653
-5.5497
-5.5341
-5.5185
-5.5029
-5.4873
-5.4717
-5.4561
-5.4405
-5.4249
-5.4093
-5.3937
-5.3781
-5.3625
-5.3469
-5.3313
-5.3157
-5.3001
-5.2845
-5.2689
-5.2533
-5.2377
-5.2221
-5.2065
-5.1909
-5.1753
-5.1597
-5.1441
-5.1285
-5.1129
-5.0973
-5.0817
-5.0661
-5.0505
-5.0349
-5.0193
-5.0037
-4.9881
-4.9725
-4.9569
-4.9413
-4.9257
-4.9101
-4.8945
-4.8789
-4.8633
-4.8477
-4.8321
-4.8165
-4.8009
-4.7853
-4.7697
-4.7541
-4.7385
-4.7229
-4.7073
-4.6917
-4.6761
-4.6605
-4.6449
-4.6293
-4.6137
-4.5981
-4.5825
-4.5669
-4.5513
-4.5357
-4.5201
-4.5045
-4.4889
-4.4733
-4.4577
-4.4421
-4.4265
-4.4109
-4.3953
-4.3797
-4.3641
-4.3485
-4.3329
-4.3173
-4.3017
-4.2861
-4.2705
-4.2549
-4.2393
-4.2237
-4.2081
-4.1925
-4.1769
-4.1613
-4.1457
-4.1301
-4.1145
-4.0989
-4.0833
-4.0677
-4.0521
-4.0365
-4.0209
-4.0053
-3.9897
-3.9741
-3.9585
-3.9429
-3.9273
-3.9117
-3.8961
-3.8805
-3.8649
-3.8493
-3.8337
-3.8181
-3.8025
-3.7869
-3.7713
-3.7557
-3.7401
-3.7245
-3.7089
-3.6933
-3.6777
-3.6621
-3.6465
-3.6309
-3.6153
-3.5997
-3.5841
-3.5685
-3.5529
-3.5373
-3.5217
-3.5061
-3.4905
-3.4749
-3.4593
-3.4437
-3.4281
-3.4125
-3.3969
-3.3813
-3.3657
-3.3501
-3.3345
-3.3189
-3.3033
-3.2877
-3.2721
-3.2565
-3.2409
-3.2253
-3.2097
-3.1941
-3.1785
-3.1629
-3.1473
-3.1317
-3.1161
-3.1005
-3.0849
-3.0693
-3.0537
-3.0381
-3.0225
-3.0069
-2.9913
-2.9757
-2.9601
-2.9445
-2.9289
-2.9133
-2.8977
-2.8821
-2.8665
-2.8509
-2.8353
-2.8197
-2.8041
-2.7885
-2.7729
-2.7573
-2.7417
-2.7261
-2.7105
-2.6949
-2.6793
-2.6637
-2.6481
-2.6325
-2.6169
-2.6013
-2.5857
-2.5701
-2.5545
-2.5389
-2.5233
-2.5077
-2.4921
-2.4765
-2.4609
-2.4453
-2.4297
-2.4141
-2.3985
-2.3829
-2.3673
-2.3517
-2.3361
-2.3205
-2.3049
-2.2893
-2.2737
-2.2581
-2.2425
-2.2269
-2.2113
-2.1957
-2.1801
-2.1645
-2.1489
-2.1333
-2.1177
-2.1021
-2.0865
-2.0709
-2.0553
-2.0397
-2.0241
-2.0085
-1.9929
-1.9773
-1.9617
-1.9461
-1.9305
-1.9149
-1.8993
-1.8837
-1.8681
-1.8525
-1.8369
-1.8213
-1.8057
-1.7901
-1.7745
-1.7589
-1.7433
-1.7277
-1.7121
-1.6965
-1.6809
-1.6653
-1.6497
-1.6341
-1.6185
-1.6029
-1.5873
-1.5717
-1.5561
-1.5405
-1.5249
-1.5093
-1.4937
-1.4781
-1.4625
-1.4469
-1.4313
-1.4157
-1.4001
-1.3845
-1.3689
-1.3533
-1.3377
-1.3221
-1.3065
-1.2909
-1.2753
-1.2597
-1.2441
-1.2285
-1.2129
-1.1973
-1.1817
-1.1661
-1.1505
-1.1349
-1.1193
-1.1037
-1.0881
-1.0725
-1.0569
-1.0413
-1.0257
-1.0101
-0.9945
-0.9789
-0.9633
-0.9477
-0.9321
-0.9165
-0.9009
-0.8853
-0.8697
-0.8541
-0.8385
-0.8229
-0.8073
-0.7917
-0.7761
-0.7605
-0.7449
-0.7293
-0.7137
-0.6981
-0.6825
-0.6669
-0.6513
-0.6357
-0.6201
-0.6045
-0.5889
-0.5733
-0.5577
-0.5421
-0.5265
-0.5109
-0.4953
-0.4797
-0.4641
-0.4485
-0.4329
-0.4173
-0.4017
-0.3861
-0.3705
-0.3549
-0.3393
-0.3237
-0.3081
-0.2925
-0.2769
-0.2613
-0.2457
-0.2301
-0.2145
-0.1989
-0.1833
-0.1677
-0.1521
-0.1365
-0.1209
-0.1053
-0.0897
-0.0741
-0.0585
-0.0429
-0.0273
-0.0117
0.0039
0.0195
0.0351
0.0507
0.0663
0.0819
0.0975
0.1131
0.1287
0.1443
0.1599
0.1755
0.1911
0.2067
0.2223
0.2379
0.2535
0.2691
0.2847
0.3003
0.3159
0.3315
0.3471
0.3627
0.3783
0.3939
0.4095
0.4251
0.4407
0.4563
0.4719
0.4875
0.5031
0.5187
0.5343
0.5499
0.5655
0.5811
0.5967
0.6123
0.6279
0.6435
0.6591
0.6747
0.6903
0.7059
0.7215
0.7371
0.7527
0.7683
0.7839
0.7995
0.8151
0.8307
0.8463
0.8619
0.8775
0.8931
0.9087
0.9243
0.9399
0.9555
0.9711
0.9867
