# Supplementary material for: Spin waves and orbital contribution to ferromagnetism in a topological metal
Source: Nat Commun. 2024 Oct 16;15:8905. doi: 10.1038/s41467-024-53152-1 (PMC11484860; doi:10.1038/s41467-024-53152-1)
Supplement: Supplementary file 3 — Source Data [file 41467_2024_53152_MOESM3_ESM.zip › experiment_data/RIXS_spectra_SLS/E_detuning_map/rixs_cr.txt]

1.2667	1.775	3.8083	3.325	3.5889	4.3	4.9	5.9583	6.75	5.5833	5.7917	5.9778	6.0111	6.5583	6.8167	7.1042	7.25	7.7417	7.2167	8.0667	8.8533	9.8583	9.0833	11.089	10.1	12.271	13.538
1.25	2.3	3.2167	4.0833	5.6667	6.0833	5.2583	5.4583	6.8083	6.7583	6.4583	6.7778	7.1722	5.5958	7.1375	7.55	8.3267	7.625	7.6083	8.1625	8.13	8.5375	9.2542	10.239	12.142	13.475	12.4
1.15	1.4	3.0667	3.1417	4.15	5.6111	4.9417	5.1	6.05	5.5667	6.4333	5.5222	7.5333	6.925	6.4375	6.9708	6.7	7.0792	8.3875	8.2833	8.22	8.8917	10.05	11.172	11.75	13.142	13.913
1.1958	1.5	3.2917	3.1958	3.8944	5.3333	6.0917	5.2083	6.15	5.8667	5.8167	6.8667	6.0222	6.4583	6.9792	6.7875	7.9933	7.5958	7.5042	8.8042	8.81	9.6125	9.5667	12.856	10.896	13.2	14.242
1.0833	2.0083	3.225	3.525	4.3111	4.8778	6.0667	6.3833	5.4833	5.2833	6.55	6.7222	6.0944	6.7417	7.0333	5.7042	7.99	7.3125	7.1792	8.0667	8.6867	10.288	9.9083	11.05	12.308	13.338	11.967
1.1625	2.1667	2.9667	3.9208	4.3111	4.4444	5.5833	5.6083	4.775	6.7833	6.55	5.9944	6.7833	6.7833	6.7875	7.0625	7.4333	7.4042	8.6875	8.675	8.13	9.275	10.137	10.856	12.721	13.433	13.204
1.1667	1.85	2.8083	4.0042	3.9889	4.3	5.7083	5.7417	6.575	6.0917	5.45	6.5222	6.8056	7.4375	7.1125	6.2708	7.7967	7.0375	7.4208	8.4917	8.73	8.2208	10.804	11.217	12.029	13.346	13.521
0.99167	1.0833	3.25	4.225	5.0111	4.9889	5.9417	5.7	7.2917	6.4417	6.3333	5.4556	6.9556	7.4458	7.475	7.3333	6.55	8.0458	8.7208	6.8792	8.9167	9.0542	10.229	10.511	11.987	13.379	13.537
0.92917	2.0583	2.5667	3.3875	4.1	4.8056	5.025	5.6167	5.575	6.3667	6.125	6.25	6.9111	7.4625	6.7125	7.5958	7.4233	8.0583	8.2167	7.8875	9.6433	9.525	10.217	10.6	11.1	12.437	13.812
1.3375	1.375	3.4333	3.775	3.8556	4.7056	5.5583	4.7333	5.8833	7.2833	7.6333	6.3889	6.4833	6.025	7.425	8.0583	7.7	7.7083	8.6167	7.1792	9.03	10.712	10.671	11.961	11.858	13.721	14.067
1.3667	1.6417	1.7667	3.9833	4.9	5.7889	5.3833	5.2167	6.8083	6.8167	6.625	6.3556	6.8944	7.1792	6.1292	6.9333	7.0467	8.1583	7.5042	8.5708	9.92	9.4833	9.8792	11.872	12.062	13.133	14.067
1.4042	1.5167	3.1	3.5042	4.9556	4.7778	6.3	6.25	6.5333	6.1583	5.55	6.9556	7.5222	6.7875	6.6583	7.1375	8.04	7.7875	8.0292	7.9708	8.98	8.9292	9.6958	12.661	11.475	12.758	13.367
1.35	2.175	3.0667	4.2708	5.55	5.5833	6.8667	6.8167	6.9167	6.4	5.7333	6.8611	6.0444	7.1125	7.45	7.5458	6.97	6.9375	8.0292	8.1	8.8133	8.7542	10.592	13.361	13.117	14.358	13.254
1.4458	2.125	2.725	4.4375	4.6722	4.6278	6.7917	6.4667	5.5917	5.725	6.25	7.0056	6.45	7.4542	7.25	8.8875	7.5	7.6458	8.6375	8.9333	8.94	9.3708	10.929	12.117	13.9	14.221	13.304
1.3083	2.3417	2.8333	3.8125	3.9278	4.6056	6.1583	5.175	5.8583	6.0167	6.825	7.3056	6.9056	7.125	7.425	7.4917	8.1933	7.5333	8.5208	9.1458	9.41	9.4125	9.9375	12.278	12.325	14.567	15.279
1.4167	2.125	3.625	3.4042	4.0389	5.4056	5.0083	6.4833	6.4083	5.4667	6.8333	6.8611	5.9556	7.2208	7.5167	7.6583	7.7633	7.9333	7.9708	8.5042	10.123	9.025	10.117	14.55	13.342	13.804	14.537
0.99583	2.0333	2.9083	4.1292	4.5944	4.7611	5.2917	5.9833	6.2417	6.9583	6.0667	6.2833	7.5222	7.8792	7.4542	8.175	8.7333	8.2917	8.4667	8.6833	9.4	10.371	11.004	11.689	13.196	13.554	14.55
1.0667	2.2917	2.4167	3.925	4.65	5.7	5.2	5.5167	6.0583	6.8417	7.3833	5.7111	7.2722	7.4833	8.0625	6.9625	7.4367	7.9417	7.8917	8.425	9.57	9.8542	11.258	10.461	12.337	14.533	16.646
1.1958	1.625	2.3333	4.7	4.7944	5.1889	5.5333	5.6917	7.2167	6.725	7.3833	7.2444	8.4722	6.4083	7.3458	8.6125	8.0233	8.6292	8.6333	8.4333	9.4067	9.6375	10.629	11.767	14.246	14.992	16.088
1.1208	1.75	3.1333	3.45	4.1889	6.1444	4.7667	5.575	6.175	5.75	6.5	6.7556	7.1	7.425	7.6167	8.35	7.9967	9.3917	8.4833	8.5375	9.8567	10.217	10.717	12.289	13.833	14.575	14.971
1.4125	2.3083	3.025	3.6917	4.3389	5.1222	4.9583	5.0333	6.6583	6.9667	8.025	7.0667	6.7056	6.6917	7.8625	6.9792	8.3933	7.6958	8.175	8.6333	9.33	10.788	10.883	12.328	12.775	14.217	16.096
0.9875	2.1833	2.5	4.2708	4.9778	4.9167	6.6333	6.1333	5.925	6.3417	7.1917	6.65	6.9222	7.0417	7.6417	8.1042	8.9967	7.1083	8.6708	8.7958	9.5467	10.396	12.283	11.661	12.463	14.654	15.3
1.4125	1.425	3.3	4.1417	5.6722	5.6722	6.925	6.6333	4.85	5.55	6.55	7.7667	6.6278	6.8167	7.3625	7.625	8.1367	7.225	10.187	8.8583	9.0767	10.054	11.446	11.789	12.65	14.292	15.283
1.1125	1.7333	2.8333	3.7167	5.45	5.3167	6.0583	5.7917	7.025	6.275	7.625	6.9778	6.95	6.2667	7.325	7.3708	8.7567	6.8	9.0583	9.8375	9.5833	10.892	11.771	13.428	13.717	14.813	14.45
1.3167	1.9417	3.0333	3.2917	4.9889	5.6444	6.95	5.6583	5.6167	6.2583	6.3667	7.1389	6.9222	7.3167	8.4333	8.1833	8.17	8.125	8.7417	9.6958	10.18	10.254	11.683	12.5	13.871	15.042	15.625
1.075	1.625	3.5333	5.1458	5.5	4.8833	4.8833	7.0333	5.9167	6.2583	6.4	6.8389	7.5333	7.3708	7.6625	8.0625	7.8	8.4333	9.3958	10.354	9.2967	11.113	11.504	14.256	13.808	16.929	17.229
1.1458	2.0417	3	4.1667	5.0611	5.4222	5.7917	4.5833	5.55	7.5	7.1917	5.8111	7.7056	6.7333	7.4167	8.8583	8.0467	8.8542	8.5292	10.062	8.74	11.042	11.5	13.578	14.804	15.208	15.846
1.0375	2.4333	3.5167	4.075	5.7889	6.8944	5.925	5.8917	6.725	6.3667	6.4167	6.9778	7.3222	6.8708	8.525	8.3333	8.52	9.15	8.0958	9.3667	10.147	10.592	12.758	12.461	16.892	15.946	17.158
1.5125	2.5917	3.3667	3.5292	5.2556	5.4833	5.25	6.2833	6.5667	7.5083	6.85	6.6333	8.3389	7.9125	6.8667	7.9167	8.3	8.7292	9.1083	9.2958	9.6633	11.758	11.487	12.95	15.192	15.417	15.571
1.275	2.3417	2.4583	3.7583	5.0278	6.4056	6.6	6.225	7.1	7.7583	6.825	6.8111	7.7333	7.3292	7.3292	9.5083	7.67	9.4667	9.2333	9.1833	9.8	11.604	12.35	13.661	14.379	15.904	16.388
1.275	2.0667	3.575	4.1583	5.0222	5.8833	6.575	6.0667	6.9583	7.6917	8.1333	6.9222	6.9556	7.4167	8.3333	8.2333	8.9	9.2042	8.7917	10.5	9.54	12.017	11.183	13.25	13.467	13.521	18.025
1.3375	1.8917	2.9667	4.95	4.4667	5.1778	6.2083	6.275	6.525	7.75	8.425	7.7	7.2111	7.2583	7.2125	8.8917	9.2633	8.6208	8.5792	9.9625	9.79	11.058	11.275	13.244	13.458	15.904	17.408
0.975	1.8083	3.6417	4.9083	5.5778	4.8167	6.075	5.825	5.3333	8.1167	8.975	7.5278	7.6611	7.7417	7.1625	7.6292	9.0533	8.6375	9.0458	9.075	11	10.592	11.3	12.35	15.217	16.404	16.879
1.4792	3.0083	3	3.4583	4.5944	4.7667	6.1583	6.4	6.8083	7.8167	6.4	6.6278	7.5278	7.6708	8.6542	8.4583	7.9633	9.0208	9.8292	9.65	10.63	10.383	12.246	12.272	14.871	15.279	16.179
1.4417	1.6667	3.4667	3.9667	5.7222	6.0889	6.0167	5.8	7.1333	7.7667	6.5833	6.9222	8.2889	7.9708	8.6708	9.2917	8.2267	9.0042	8.8708	10.337	9.8333	11.871	11.475	12.856	14.787	15.35	17.987
1.05	2.3417	3.2	4.2833	5.3722	7.1056	5.775	7.2167	7.275	7.775	7.2583	7.9222	7.0722	8.125	8.3167	8.4958	9.0267	9.525	9.5375	9.3542	10.633	12.513	12.371	15.161	14.829	16.862	18.513
1.2167	2.425	3.3667	4.3	4.6722	5.8111	5.9583	8.325	7.1083	5.6333	6.3583	8.1778	7.2333	8.8208	8.0167	8.3583	9.0367	9.3167	8.8917	11.025	10.57	11.608	12.912	12.572	15.213	16.237	16.975
1.2667	1.4333	3.4	4.0708	5.0889	5.7556	5.2417	5.9167	7.325	6.75	6.475	7.6833	8.1722	7.8125	8.1125	7.6875	8.05	9.3042	9.4667	10.158	11.057	11.433	11.367	14.1	15.158	15.379	16.967
1.3083	1.5583	4.0333	4.2375	5.6833	4.6722	7.3583	5.625	5.8833	6.725	7.2583	7.5667	6.6611	8.5333	7.7042	8.3292	9.2233	8.7708	10.271	9.8292	10.333	11.8	11.925	14.556	14.737	16.096	18.304
1.1917	1.375	2.925	4.1875	4.8444	5.9	5.9083	6.4917	5.4083	6.5917	7.6917	7.9333	6.7111	7.4708	8.6458	8.9125	9.6667	9.4	9.8792	10.129	10.38	11.242	13.258	14.378	15.233	16.908	17.283
0.93333	2.2417	3.2	4.6083	5.5556	5.6389	6.1917	5.3667	7.4	6.975	8.075	7.5833	7.9611	7.8625	8.1583	9.3417	9.46	8.9708	8.5667	8.8125	10.33	11.263	12.108	14.794	14.854	16.329	17.288
1.1625	1.8417	3.5167	4.4417	5.1444	5.2333	5.4667	6.2	7.2167	7.1	7.8583	8.0389	7.0611	7.9292	8.9917	9.6292	9.19	10.146	10.892	8.9958	10.527	12.438	14.063	15.056	15.746	17.6	18.829
1.6958	1.1417	3.2833	4.1917	5.0167	5.0556	5.75	5.6833	6.8417	6.8583	6.6833	7.7056	7.2389	8.625	8.225	8.4	9.3867	9.0833	9.7958	9.4292	10.19	12.746	13.354	14.517	14.837	16.192	19.771
1.5917	1.7667	3.0667	4.0333	5.7222	5.5944	6.125	8.0833	6.6667	7.4667	6.5417	6.4722	8.6278	6.7	9.1667	9.4542	9.09	8.725	10.6	10.213	11.227	12.417	12.783	13.489	17.575	16.542	18.262
1.4208	1.6083	3.75	3.7625	6.0833	5.1778	6.2583	6.2417	7.5583	7.025	8.075	8.1111	7.5833	8.2083	8.625	8.7958	9.4133	8.1208	9.8667	10.783	11.447	12.662	13.667	15.606	17.7	18.642	19.554
1.3167	2.125	2.7083	4.5375	4.8889	5.2556	5.4167	6.8833	6.0083	7.075	7.725	7.5778	8.3556	8.25	8.8542	8.85	9.7567	9.1208	9.9583	10.842	11.383	11.688	13.967	14.972	16.492	17.25	19.283
1.2083	2.05	3.175	4.8542	5.0944	5.3389	5.6417	6.9417	7.4917	7.85	6.2083	8.3056	8.2222	8.4583	7.8917	9.1125	9.79	8.3917	10.513	10.35	10.603	12.012	13.192	14.294	16.033	17.446	19.233
1.2125	2.0167	3.2833	5.2875	6.5833	6.0611	6.775	7.0083	7.4583	6.525	7.725	7.5278	8.05	7.2	7.4875	9.475	9.0967	9.6917	9.5208	9.775	11.873	11.4	12.646	15.906	17.463	18.304	19.467
1.8667	2.5	4.5167	4.675	5.9278	6.2667	7.0917	5.7083	7.3833	7.6333	6.4917	6.9944	7.6444	7.4375	7.9917	9.2875	8.4533	10.254	9.85	9.85	12.427	11.942	12.688	15.283	16.187	18.346	20.762
1.2708	2.0333	3.8917	4.1625	5.0111	5.8667	5.875	6.4333	8.0583	7.1167	7.4833	7.6722	8.0389	8.9167	8.5375	8.2917	9.6933	8.7083	11.588	10.558	11.57	12.158	13.817	15.922	15.188	18.017	19.7
1.2458	2	3.3833	4.6042	6.5667	6.3333	5.3333	7.375	8.2	6.7833	8.5333	7.5444	8.3333	7.5833	8.8375	8.1417	9.3267	9.8833	10.296	11.158	11.723	12.438	13.8	15.139	17.133	17.683	20.587
1.725	3.0667	3.325	4.3792	4.7667	6.7944	6.8083	6	6.9583	7.6833	8.025	8.1556	8.2778	8.4417	9.7	9.0458	9.1733	9.6	10.171	11.433	11.2	12.029	14.642	15.617	17.579	18.317	22.196
1.5542	2.1333	3.5917	4.3167	5.9222	5.7778	6.575	6.0417	6.9667	8.125	6.5667	7.1333	8.5556	9.2667	8.9667	9.325	9.48	11.004	9.9333	11.596	12.883	12.254	13.421	13.65	17.567	18.196	19.292
1.5375	2.4333	3.475	5.3	4.4889	5.7667	5.7083	7.55	7.775	6.1917	7.3667	8.8833	9.3611	8.0042	8.2917	9.275	10.04	10.096	9.65	11.692	11.993	13.671	13.596	14.494	17.142	18.975	22.375
1.375	2.6833	4.1417	3.9333	5.3278	5.8056	6.25	5.9917	6.4667	7.8833	9.2583	8.6111	8.6556	8.3417	8.1833	8.9833	9.7733	10.354	10.679	11.308	12.683	12.9	14.613	15.211	17.938	18.863	19.654
1.4625	1.9083	3.7917	4.1458	5.55	5.6111	6.5083	7.5	7.4917	8.7083	8.1417	8.8278	9.2889	9.8208	8.6875	9.6083	9.6733	10.242	10.312	11.004	12.14	12.988	14.262	16.883	16.842	19.487	21.829
1.7083	2.3	2.9583	4.6667	5.6778	6.3778	6.95	6.775	7.0167	8.325	7.2833	7.6722	7.9056	8.3875	8.7542	9.3625	9.0067	10.65	11.125	10.338	13.28	13.846	14.717	15.939	17.704	19.55	20.8
1.5958	1.7583	2.5167	4.5625	5.9722	6.7222	6.475	6.8583	8.9833	6.8333	10.317	8.5222	8.4	9.075	9.275	9.8417	9.45	9.275	9.7167	10.658	12.403	13.837	13.467	15.833	17.804	20.35	21.029
1.5458	2.2	3.2417	4.8875	5.0889	6.55	6.5083	7.2667	7.475	6.1667	8.05	8.55	8.0056	8.2083	9.95	9.825	9.9667	11.446	11.517	11.363	12.18	13.613	15.313	15.394	18.287	19.596	20.467
1.5208	1.9417	3.8333	4.5792	6.0444	5.3389	6.1167	7.75	7.9833	8.6167	7.85	7.45	8.2833	8.5125	8.7958	9.0875	8.9233	10.875	10.575	12.908	12.31	13.383	14.217	15.578	17.454	20.254	21.338
1.5875	2.6667	3.3083	4.7833	4.4722	6.4556	7.0083	5.4167	6.4083	7.2667	7.3	7.6222	8.8056	8.7167	8.675	9.5667	10.143	10.325	11.646	11.929	13.49	12.838	14.433	16.05	19.283	21.062	22.554
1.4958	1.9333	3.2417	4.7708	5.9667	5.7278	6.7417	6.1083	7.1167	7.85	7.3	7.3111	8.2722	8.6667	9.0958	9.3625	10.42	10.808	11.4	12.121	10.743	13.642	14.937	15.794	18.046	18.371	22.825
1.4625	1.7333	3.8167	4.4708	4.9889	5.9667	6.55	8	8.0417	8.3833	7.4333	8.4111	8.45	8.8083	9.7125	9.6	9.9233	10.771	11.754	12.046	12.91	13.604	16.358	16.789	18.854	20.546	22.917
1.1917	2.15	3.4833	4.4083	6.1278	5.8778	5.9083	6.5333	8.6667	8.0417	7.425	9.2333	8.3056	7.925	9.9	10.258	10.117	10.612	11.604	11.479	13.14	15.933	15.221	16.539	19.604	21.625	22.9
1.8	2.8917	2.8833	4.6875	4.55	6.1333	6.1667	7.0333	7.7833	7.925	6.9333	9.2389	9.3778	9.0292	9.9208	8.9958	10.753	11.892	11.471	12.55	14.033	14.633	14.85	17.078	18.108	20.221	21.613
1.275	2.625	3.7583	4.1792	5.1833	6.5889	7.8583	7.0917	7.2333	6.6917	8.1667	8.5944	8.7889	10.675	9.9125	9.6708	11.667	10.8	11.833	11.421	13.627	13.654	16.029	17.283	20.042	21.079	24.117
1.5542	2.325	4.0917	4.825	6.3667	6.5444	7.0167	7.4417	8.0583	6.725	6.1083	8.5389	8.4778	8.9333	9.8458	10.312	10.747	11.375	11.65	10.825	13.273	14.838	15.883	17.611	19.383	22.587	23.371
1.3833	2.1417	4.35	4.5125	5.7389	7.1389	7.2667	7.6417	8.1667	7.4333	8.3917	6.7944	9.4833	8.7958	9.2792	10.925	10.77	10.929	12.317	11.833	12.223	13.529	16.125	17.683	19.4	21.283	23.617
1.4167	1.8833	4.5833	4.3083	5.7278	6.1222	8.2833	7.1	6.85	8.2	9.1917	8.9667	10.161	10.458	8.8125	10.492	11.087	11.796	12.288	11.592	13.257	16.546	16.646	17.767	18.779	21.142	24.167
1.7625	1.9833	4.7	5.0458	5.4167	6.05	6.1583	7.4	6.625	7.775	7.8917	8.8278	9.4222	10.504	9.1875	8.9958	10.137	11.429	12.013	12.275	14.057	14.4	15.696	19.383	21.25	21.963	24.221
1.4625	2	4.0333	5.4458	5.1833	5.7833	6.0417	5.75	7.0667	7.3833	7.9667	9.7389	9.75	9.9	10.454	10.013	10.96	11.233	11.733	12.412	12.617	15.846	14.5	17.594	18.821	21.683	23.962
2.1208	1.8583	3.425	4.3333	5.8611	6.3556	6.725	8.6833	7.4333	8.8	8.1917	9.2778	8.7444	9.4	10.237	10.496	10.423	11.162	11.779	13.246	13.847	15.571	15.367	18.122	20.1	22.637	24.858
1.6125	2.275	3.3583	5.0917	6.0667	6.7944	6.3917	6.975	7.2417	8.1083	8.9333	9.3056	8.8833	9.125	9.925	11.175	10.413	11.579	12.779	12.475	13.723	16.754	17.55	19.378	19.592	21.454	24.663
1.6167	2.375	3.6167	5.1667	5.7944	5.9778	5.6667	8.4583	8.5417	7.75	7.7667	9.4167	9.2056	9.7833	9.625	9.8375	10.627	11.283	13.121	13.471	14.563	14.25	15.983	17.694	20.979	24.042	25.292
1.65	1.6	3.6	4.6833	5.9889	5.7611	6.6	7.4083	8.4333	8.1	7.4917	8.9722	8.5833	9.0792	11.092	11.113	11.123	11.442	12.712	13.192	14.553	15.058	17.458	18.267	22.179	23.212	25.542
1.6833	2.95	4.075	5.5958	6.3389	6.2444	7.35	9.0917	8.2167	7.6667	8.2	8.8389	8.1278	9.9333	11.112	11.179	12.173	10.663	13.013	12.862	14.857	14.779	16.358	17.922	21.842	24.283	24.6
1.7	2.3	4.425	5.025	5.1833	7.2944	6.4667	7.9167	8.2083	7.5167	7.9417	8.5889	8.0056	11.196	11.312	10.321	11.243	13.038	10.492	12.879	13.84	14.867	17.446	16.089	22.375	24.083	24.121
1.025	2.1583	4.6583	3.5833	5.3167	7.1389	5.65	7.05	7.025	7.3583	7.5917	8.2833	9.3056	9.6458	9.4375	11.004	11.12	11.925	12.325	12.825	14.967	16.058	17.208	19.106	21.558	23.146	24.396
1.8083	2.4583	3.9333	4.9792	5.7722	6.9333	7	5.9	6.7583	8.325	8.825	9.2556	8.4611	10.012	10.733	10.267	10.897	10.754	12.971	13.808	14.17	16.004	18.604	19.411	22.712	22.979	25.1
1.4083	2.675	4.05	4.9875	5.8944	6.8778	7.6917	7.4167	6.5167	7.8	8.6583	9.1222	9.9278	9.35	10.429	11.871	11.027	12.058	12.875	14.054	14.023	16.242	17.904	19.589	21.608	23.967	25.967
2.1792	3.275	4.45	4.125	5.8444	6.8222	8.0417	6.8333	7.1917	8.6167	8.675	8.5944	8.8889	10.025	12.429	11.558	11.803	12.717	12.458	13.454	14.47	14.996	16.45	19.856	23.004	22.704	25.254
1.8	2.2833	3.7833	4.5792	5.2333	5.9667	7.4167	9.8333	6.75	8.4667	8.5083	9.1389	9.2611	9.2167	10.913	10.937	12.37	12.237	12.921	14.692	14.933	15.529	18.142	18.778	22.308	24.108	26.417
1.475	2.2583	3.5	5.1375	6.2111	5.6833	7.4167	8.7917	7.9417	9.125	8.7417	10.094	9.75	9.8708	11.604	11.775	11.583	12.738	12.496	13.071	14.163	16.075	18.642	17.422	21.046	24.65	26.458
1.3625	1.9833	3.9917	4.7417	5.6111	6.7444	8.2417	6.725	8.275	7.7583	9.8083	9.3111	9.2333	10.696	10.129	11.029	12.807	12.654	12.588	14.071	14.043	16.279	17.096	20.194	22.392	25.704	25.517
1.9125	1.7417	5.5583	4.775	6.5556	6.0333	6.7667	7.4667	7.9667	7.2417	7.6167	10.089	9.2778	10.221	11.167	10.588	11.777	12.696	11.383	14.825	16.21	17.108	17.863	19.767	22.85	26.938	27.308
1.2833	1.6417	2.8667	4.8917	6.6556	6.4667	7.425	6.9667	7.0667	9.0333	8.2333	9.3889	8.7611	9.1292	11.362	10.487	11.597	12.737	13.196	14.787	15.66	16.979	17.075	21.756	21.879	24.379	27.229
1.575	2.4167	3.4083	4.1875	6.3889	6.4278	7.95	6.9167	8.1083	9.1083	8.5583	8.5556	10.778	8.9292	10.529	12.154	12.32	12.558	12.792	13.521	15.897	17.437	19.275	20.739	22.404	25.846	26.817
1.5625	2.1667	3.825	5.1833	6.3222	7.5778	6.9333	7.5167	8.6083	9.4	9.65	9.7722	10.211	10.908	11.375	11.013	12.377	13.804	14.117	13.304	15.837	16.133	17.812	20.761	24.125	27.183	29.921
1.2958	2.225	5.0667	4.1875	5.7278	7.3	8.55	7.2167	7.85	9.1417	7	8.6778	8.7556	10.733	11.483	11.983	12.64	11.896	12.646	14.646	16.077	17.233	18.571	21.5	22.512	26.737	28.292
1.3708	2.2333	4.6083	5.6333	6.2222	6.2	8.2333	5.8583	8.8833	7.65	9.2667	9.5778	9.4889	10.35	12.208	11.263	11.993	13.658	13.283	13.783	14.043	18.171	19.062	20.394	24.454	28.279	30.037
1.675	2.6	4.2417	5.4542	5.4833	6.7222	6.8	6.925	9.6	8.9917	8.0083	10.75	10.1	10.013	12.883	11.288	12.257	13.633	14.117	13.367	16.583	16.304	19.5	21.844	25.383	25.746	28.029
1.3167	0.80833	4.4	5.3125	6.9167	7.7667	7.9333	6.925	8.325	7.6583	8.35	9.6444	10.522	10.829	10.713	11.671	13.563	12.708	14.646	14.171	15.59	16.908	19.033	22.517	24.317	25.825	27.754
1.3125	2.0917	3.725	5.0292	5.55	7.1778	8.0083	8.5667	9.9167	6.875	10.192	9.1667	10.6	10.504	10.912	12.504	13.403	13.858	14.308	15.283	17.617	17.917	20.504	22.628	26.821	28.004	29.8
1.4708	2.25	3.175	5.3125	6	6.9722	8.2083	7.4	8.3333	9.3833	10.292	8.8444	9.3667	9.6208	11.996	12.992	12.84	13.467	14.312	14.558	16.223	17.258	19.754	22.622	24.075	28.587	28.521
1.7042	2.5417	3.8583	5.6542	5.8444	5.9889	7.7917	7.925	8.65	7.85	10.333	9.1278	9.35	12.113	11.667	12.508	13.203	14.15	14.054	16.288	17.163	18.537	19.671	19.483	24.863	26.629	29.933
1.875	2.675	3.6417	6.0625	5.8833	6.1778	7.2667	7.45	7.6833	8.8083	9.3917	9.7056	9.35	9.7708	11.033	11.829	12.893	12.896	13.808	15.529	16.127	17.633	18.667	21.528	25.05	27.204	29.15
1.5583	2.475	3.7833	4.8792	6.1611	7.2111	6.0917	8.2833	8.0417	9.3167	8.0083	10.561	10.344	9.5042	12.004	12.746	13.29	14.288	13.158	16.592	16.597	17.517	19.338	22.472	26.775	28.846	31.813
1.4125	2.475	4.6	6.0792	6.2389	7.0556	7.9417	6.675	8.175	9.4833	8.8833	9.0222	11.483	10.508	11.9	13.292	13.407	13.204	16.267	15.875	17.37	19.104	20.246	22.75	23.525	29.162	30.387
1.5667	2.3583	4.6	5.0625	6.4944	6.2722	6.7083	8.05	9.3917	8.6667	9.55	10.689	10.439	11.129	11.621	12.642	13.647	13.463	14.433	16.725	16.56	20.617	21.458	22.639	24.225	27.213	30.779
1.4	3.075	4.8833	4.9	7.0333	5.8667	7.625	8.45	7.6667	9.5917	9.2167	10.094	12.089	12.021	11.867	12.638	12.707	13.417	15.458	15.983	17.453	18.4	21.621	22.9	26.338	30.092	31.792
1.5708	2.5083	4.1417	6.0458	6.3778	6.1389	6.7417	8.3583	8.5583	7.6	9.0833	10.094	9.0278	10.292	12.588	11.346	13.163	12.608	15	15.492	16.457	18.217	21.112	21.406	25.246	28.7	30.017
1.6125	2.7917	3.6	4.9833	5.8944	7.0333	6.7833	9.1583	8.6417	7.7667	8.9333	10.811	10.55	11.046	11.933	12.621	13.303	14.833	15.013	18.371	16.887	19.133	21.538	21.95	26.058	29.387	33.683
1.8333	1.875	4.775	6.1583	6.1889	6.7389	8.5	10.025	8.85	8.4333	8.8333	9.9222	11.122	9.8208	11.575	12.237	13.557	14.913	15.125	15.121	18.45	18.888	20.512	24.783	25.058	31.442	29.717
1.375	2.4333	4.3917	5.2542	6.6056	5.7667	8.725	8.6417	8.6333	8.4	9.175	8.9556	9.8889	10.892	12.958	12.696	14.033	16.192	16.537	16.875	18.187	18.283	21.542	25.039	27.129	31.062	32.496
1.9375	2.0833	3.775	5.5	7.85	7.2944	8.4417	8.025	9.1833	9.7833	10.033	10.722	10.017	11.679	12.067	12.742	13.133	15.321	15.188	15.887	17.743	18.783	22.25	23.639	28.367	30.188	33.4
1.7625	2.8417	3.725	5.6625	5.75	7.7611	6.1833	7.9917	8.6167	8.6917	10.142	9.0444	11.261	11.408	12.342	13.133	13.63	14.746	15.883	16.963	18.033	19.267	22.512	24.767	25.779	32.138	34.404
1.6167	2.8833	4.0083	5.6417	5.9111	7.0889	6.6417	8.6083	9.2583	10.742	8.7333	10.061	12.989	11.196	13.104	14.771	14.383	14.479	15.462	16.325	17.46	19.292	23.383	25.328	27.517	32.492	31.842
1.7917	3.1333	4.85	6.0042	6.6278	7.6944	8.05	7.0917	9.425	8.9583	11.333	9.2389	11.128	11.192	13.225	13.096	13.787	13.083	14.604	16.808	17.797	19.383	23.629	25.95	26.892	32.383	32.983
2.0833	3.3667	4.1917	5.5042	6.2	7.7667	7.0167	9.6667	8.0917	9.1583	9.9167	10.456	12.278	11.817	12.767	13.742	13.167	14.3	16.037	16.879	18.677	18.562	21.817	26.022	27.633	30.492	32.833
1.65	2.5333	4.075	5.6833	6.5278	7.4556	7.175	9.0917	9.6417	9.7	9.2667	11.078	10.994	13.142	11.104	14.458	14.297	15.788	16.55	18.092	16.85	21.508	24.767	25.372	28.513	31.887	33.146
1.4833	2.475	2.8667	5.5875	6.5389	7.5389	7.6917	7.775	8.625	10.858	10.758	10.417	10.683	12.054	11.75	13.217	14.21	15.896	15.675	17.75	17.717	20.846	20.746	27.089	29.921	31.196	33.629
1.3917	2.3	3.8167	5.8542	6.9333	6.7722	9.9333	10.008	9.0583	9.9667	11.317	10	12.506	12.913	12.688	12.954	15.087	14.604	15.833	17.054	18.11	21.537	23.104	26.317	30.275	31.817	34.637
1.7917	2.3	4.7583	6.4375	6.1056	8.1389	7.2083	9.2417	10.733	8.8333	11.292	10.694	11.506	12.254	14.308	13.758	14.633	14.917	16.242	16.567	19.463	22.763	23.396	24.022	28.067	33.229	36.062
1.7792	2.4667	4.4	5.7458	7.0667	7.3167	8.6167	8.6083	9.4083	8.8083	10.058	10.428	11.606	11.588	12.429	14.067	14.883	15.567	15.942	17.129	18.31	21.596	23.017	27.172	28.579	35.471	36.846
1.7917	2.4917	3.7167	5.9125	6.6111	6.7278	8.3	9.2167	8.8833	8.85	10.792	10.539	12.05	12.192	13.738	14.425	15.37	15.688	16.208	16.767	18.233	19.592	22.533	26.828	28.05	35.446	36.654
1.575	2.5833	4.7917	5.4958	5.9889	6.75	8.325	8.8	8.3917	8.85	11.8	10.733	11.15	12.479	13.958	15.337	14.18	15.592	17.325	19.717	17.837	20.625	23.613	27.083	28.821	34.138	38.242
1.9875	3.1167	4.1333	5.7417	5.8444	7.6444	8.1167	7.7917	9.5583	8.25	9.2167	12.028	11.428	12.129	13.421	14.254	14.827	16.863	16.629	17.879	18.873	22.95	26.121	25.5	31.579	33.012	36.633
1.6083	2.95	3.8083	5.1	5.9222	7.0111	7.6	8.65	8.5	9.2167	11.642	10.478	13.461	12.558	12.525	14.888	15.77	16.383	16.775	18.625	19.863	21.196	24.438	30.233	30.908	35.275	36.275
1.6625	2.7583	4.1333	5.2292	7.4167	7.55	8.4417	9.625	9.7667	9.5	10.017	10.628	12.622	12.596	13.687	13.192	16.24	16.579	16.083	18.708	20.747	22.604	25.321	26.572	31.358	36.067	40.013
1.7333	3.0667	3.825	4.9958	6.0333	7.4	7.55	8.8167	8.9417	9.85	12.267	10.578	12.772	12.892	13.225	15.313	15.09	16.279	17.346	18.354	19.333	20.967	24.804	25.861	31.471	38.058	39.85
1.3542	1.9167	3.65	5.75	6.6444	7.4	8.5167	9.5583	8.475	10.917	10.142	10.922	13.194	12.825	15.429	13.854	15.053	15.179	17.329	17.917	19.837	21.65	24.496	25.911	33.213	34.696	38.962
1.4375	3.15	4.1917	5.725	6.7222	7.1889	8.6833	10.317	9.3083	8.5417	9.9667	12.561	12.117	13.846	15.354	13.158	16.01	17.029	15.542	18.129	20.9	23.233	24.333	29.811	33.221	36.154	35.054
1.375	3.025	4.4	4.6042	6.0056	8.0111	7.1833	8.2083	9.3	9.5583	10.508	11.572	12.189	13.246	14.292	15.892	16.937	16.112	16.287	18.579	20.307	22.829	27.688	29.256	30.442	35.879	39.621
1.7708	2.4833	5.4083	5.6583	6.8056	7.4611	9	8.6083	9.1667	11.508	11.617	11.161	11.133	13.625	14.146	14.225	16.637	15.658	15.8	19.646	20.977	23.229	27.221	30.217	31.246	35.608	40.071
2.4167	3.2333	3.8167	5.5042	6.8278	8.1278	7.6167	9.7917	7.7417	11.033	11.767	11.422	12.422	12.8	14.325	14.763	16.593	17.679	16.771	19.142	21.33	23.008	25.038	30.85	32.346	36.275	39.288
1.8125	3.1	4.8833	5.8625	6	7.3333	8.425	11.042	9.3	10.408	10.258	12.272	12.283	14.571	15.55	14.996	15.747	17.208	17.792	19.571	20.547	22.038	23.704	28.911	34.317	36.737	39.858
1.8583	2.575	4.9	5.5583	7.3222	7.05	8.3917	8.9083	9.5583	10.075	10.358	10.994	13.45	12.717	15.596	14.733	15.833	15.788	17.258	21.071	21.4	20.971	26.437	30.528	32.346	38.163	38.825
1.95	2.2417	5.1083	5.2458	7.0778	7.8611	6.7917	8.475	9.3417	10.875	10.725	12.339	13	12.842	13.913	15.654	17.44	17.133	16.942	20.029	21.687	22.196	27.238	28.017	33.967	38.267	42.562
1.6	2.7583	4.9333	5.1833	6.9389	8.2	7.975	8.8333	8.5	10.825	9.975	13.472	12.678	14.075	15.392	15.688	15.97	18.671	18.229	19.079	20.103	22.35	29.05	28.983	33.95	36.342	39.946
1.9708	2.4667	4.6333	5.725	7.5778	7.3222	8.9167	9.2667	11.133	11.275	12.333	9.8278	13.256	13.042	15.817	14.279	16.237	18.146	19.254	20.408	22.853	24.658	27.192	31.322	36.812	39.046	41.05
2.3458	2.05	4.7167	6.0583	6.6056	7.6778	8.7667	9.375	9.8333	10.958	11.817	11.522	12.289	14.321	16.25	16.238	16.933	18.908	18.517	19.563	21.527	25.567	28.442	29.244	34.188	37.146	43.125
2.1458	2.3	5.075	6.1375	7.3111	7.6889	7.5917	8.8417	10.4	8.1417	11.992	11.289	12.428	13.992	16.562	15.85	16.83	17.846	19.742	19.596	22.72	23.796	28.021	29.589	35.942	40.192	43.883
1.3167	2.2	3.275	5.5	7.1667	7.95	7.275	9.6833	11.433	10.017	12.675	12.283	12.206	13.567	14.704	15.617	16.947	18.371	19.225	21.096	23.237	24.871	28.588	30.106	35.612	39.454	41.846
1.8875	3.2083	4.45	6.0458	7.3778	8.2944	8.1083	8.8833	9.6	10.525	10.95	12.894	13.717	14.358	15.512	16.313	16.403	18.138	19.45	19.592	23.893	23.35	27.283	30.917	35.988	38.842	44.288
1.9875	3.6667	3.7167	5.6	6.7	8.2556	7.75	9.05	9.7667	10.425	10.842	12.389	12.922	14.7	14.971	16.175	17.86	18.35	18.867	21.833	23.133	23.429	29.646	31.133	35.358	37.5	44.654
2.1625	3.9833	4.8917	6.0917	6.5722	7.0667	8.75	9.225	11.683	11.475	12.408	11.639	13.156	15.496	15.138	16.946	17.517	18.625	19.654	19.804	23.523	24.904	28.375	29.633	38.242	40.867	44.088
1.6792	3.425	5.4	5.6167	7.2667	8.4333	8.4667	9.8667	9.2333	11.5	11.508	12.444	14.089	14.608	15.425	16.692	17.66	19.267	18.487	20.283	22.54	26.554	29.2	29.433	36.1	43.771	46.85
2.1792	2.6917	4.9583	5.8333	7.6889	7.1778	9.425	10.058	9.05	10.225	11.033	13.011	13.228	15.029	16.338	16.754	16.7	18.796	21.392	20.271	23.803	25.262	28.829	33.528	38.367	43.767	45.596
1.8333	2.025	4.9167	6.1083	7.4444	7.7389	9.4167	8.1	10.083	10.842	12.883	13.306	14.433	15.458	15.821	16.35	17.19	18.683	18.917	22.413	24.48	26.5	27.579	30.922	36.837	41.733	45.175
2.2375	3.5333	5.25	6.1917	7.4222	7.5111	8.95	9.9917	9.5	11.167	11.317	12.989	13.528	14.492	16.117	16.221	19.067	19.813	20.354	21.308	22.467	27.562	28.204	34.811	36.237	42.992	48.188
1.7333	2.575	4.025	5.6708	7.0111	7.9333	8.95	10.533	11.108	10.867	11.992	13.083	13.389	15.212	16.558	15.946	19.327	19.712	19.429	22.725	25.59	26.7	29.538	33.722	40.246	44.579	47.979
1.9333	2.8667	4.6333	7.1667	7.3389	7.8111	8.4083	9.9083	8.8417	11.333	13.375	12.917	14.172	15.138	14.987	16.783	19.07	18.775	22.146	22.683	24.06	26.254	30.1	34.306	38.642	43.654	49.208
2.2083	2.5417	4.7667	6.1583	7.1944	8.3444	8.9917	8.475	11.117	10.275	12	13.067	12.639	15.112	16.15	15.362	18.6	20.142	20.838	22.733	25.087	26.917	29.937	33.656	39.529	45.054	44.6
1.5625	2.025	5.1	6.1292	7.5	7.7278	10.083	10.267	11.483	10.658	12.525	13.039	12.278	15.808	17.017	16.571	19.27	19.696	20.25	22.846	25.387	25.913	31.133	32.956	38.204	44.642	47.492
2.0833	2.2583	5.475	6.5458	7.3556	7.4667	8.7417	9.9333	10.392	12.75	13.533	13.75	13.239	16.296	14.762	19.612	18.143	20.192	22.2	22.667	25.64	28.85	29.658	37.439	39	45.567	47.1
1.8542	2.7917	4.6583	7.0417	7.1889	7.6778	9.6	10.258	9.5583	11.65	13.083	13.172	14.183	15.625	16.208	19.229	19.367	20.604	21.079	21.288	25.067	28.6	29.904	37.694	39.404	43.529	50.321
2.0375	2.7083	4.6917	6.4625	6.5889	7.9722	9.65	11.467	11.3	11.042	11.95	13.35	16.044	15.937	15.95	18.638	19.113	20.988	20.708	21.396	24.34	30.367	30.621	37.944	39.283	43.9	49.625
1.7042	3.125	4.1417	6.0083	7.9111	7.9111	8.7833	9.5167	9.425	10.992	13.658	13.506	15.656	16.208	17.008	19.429	20.997	19.954	22.867	22.258	25.77	29.142	32.425	34.261	39.987	45.4	51.721
2.0292	2.6667	5.325	6.5833	6.9722	7.1833	8.2417	11.458	10.892	11.683	12.442	13.067	15.15	15.129	17.887	17.067	18.607	21.579	23.267	23.563	24.877	28.667	32.454	34.344	41.438	46.167	47.729
2.0292	2.7583	4.5083	6.2917	7.9056	8.0778	8.75	10.658	12	11.658	12.008	13.283	15.506	14.846	17.333	18.433	18.883	21.033	22.042	23.771	25.433	27.95	31.433	38.8	42.025	48.55	52.667
2.0375	2.5833	5.25	6.2208	8.5556	8.3222	8.775	8.6417	11.425	12.208	13.85	14.061	13.744	15.546	18.379	17.104	19.063	21.075	22.817	25.883	27.027	28.846	33.238	37.544	41.163	47.392	50.692
1.7625	2.65	4.6333	7.1125	7.0167	7.9889	8.9583	11.142	10.358	13.533	12.308	15.017	14.778	16.958	18.975	18.963	18.337	20.558	23.217	24.408	27.69	29.333	33.333	39.617	44.004	46.329	53.687
1.8167	2.5667	3.9167	6.6542	8.9056	7.9944	8.0083	10.408	12.542	11.15	13.825	12.361	14.833	16.483	17.846	19.583	20.85	21.483	21.192	26.033	26.603	31.837	33.1	39.283	42.625	48.942	55.142
1.7875	2.5583	4.4833	6.3625	8.15	8.85	10.017	11.525	11.575	14.833	12.475	13.039	16.133	14.967	17.446	18.863	18.897	21.367	22.183	25.279	26.907	30.729	34.004	37.233	42.133	48.025	53.05
1.7792	2.35	5.825	6.2	8.0889	8.8389	10.608	10.958	10.5	10.933	14.558	15.044	15.839	15.679	17.008	19.092	19.987	21	21.204	23.071	26.16	29.521	34.175	39.739	42.354	46.792	52.592
1.6417	3.475	5.425	6.9792	7.6056	8.6222	7.8833	10.05	11.3	12.733	13.05	14.822	16.428	17.408	18.542	19.062	21.003	22.192	23.371	25.417	28.587	30.687	33.267	36.794	44.546	51.233	50.85
2.3167	3.2333	5.2583	5.5292	7.8389	8.5333	9.2083	10.183	12.6	14.808	12.858	14.872	14.55	17.192	19.596	17.879	20.23	23.067	23.804	24.483	27.16	30.925	35.071	39.244	44.546	49.75	54.992
1.8708	4.0583	4.9583	6.2458	6.9889	7.3778	10.567	10.917	11.008	12.808	14.442	14.589	16.072	17.083	17.821	19.788	21.643	22.342	22.687	26.517	26.417	30.296	35.933	40.144	45.321	51.2	52.425
1.925	3.5	4.55	6.3917	8.3	7.6611	10.192	10.1	12.95	11.475	14.783	15.294	15.683	17.621	18.771	20.604	21.257	22.562	25.529	25.221	29.147	31.346	38.725	41.994	48.858	51.667	55.246
2.3375	3.3917	4.3083	6.2167	7.8778	8.45	10.408	11.508	12.842	12.425	15.658	14.894	15.322	16.425	19.55	20.771	21.023	23.483	25.004	26.283	28.783	32.679	34.633	39.583	48.392	50.429	56.104
1.8292	2.4667	4.8583	7.1667	7.7222	8.1667	10.542	12.342	11.875	13.925	14.05	13.9	14.811	16.342	19.075	19.671	21.357	23.404	24.133	26.725	28.913	31.542	35.646	41.639	44.221	52.6	55.05
1.9583	3.5667	6.3917	6.1667	8.1944	8.5	11.975	10.025	13.267	12.983	12.7	14.711	15.289	16.858	19.25	19.392	20.717	22.946	24.446	27.488	29.187	34.063	37.05	43.117	45.858	55.429	55.738
1.5458	2.9917	4.2917	6.8417	7.7722	7.8944	10.375	10.733	13.625	11.308	13.667	16.317	16.194	18.708	18.662	21.379	21.573	22.604	24.125	24.983	30.007	32.533	36.867	39.289	49.879	53.933	57.917
2.1333	3.2167	5.6917	7.0667	8.45	8.7722	10.475	10.117	11.492	13.342	15.667	16.228	16.267	18.133	20.842	21.654	21.68	23.217	25.154	25.104	31.577	33.025	38.679	43.833	46.646	54.017	55.596
2.3042	3	5.1	6.8708	8.3944	9.1389	10.583	12.358	11.45	13.15	12.517	15.361	16.317	17.087	20.279	21.508	22.453	22.767	27.462	28.163	30.92	32.108	35.763	41.322	50.575	53.008	59.229
1.8875	3.3667	5.1167	6.7792	8.85	8.4833	9.8	9.7833	12.05	13.65	13.308	14.75	15.9	18.446	19.388	20.708	22.453	24.192	26.987	27.1	29.627	34.2	36.904	44.611	50.638	54.767	58.692
2.325	2.5417	5.375	7.4875	9.3556	8.8333	11.95	8.7833	11.775	12.758	13.567	14.283	17.011	18.013	18.883	20.246	23.333	25.654	23.554	27.488	31.31	34.512	40.242	43.45	48.546	53.125	57.746
1.95	2.7	5.2917	7.2708	9.0778	9.4222	11.517	11.758	12.142	12.942	16.1	17.644	16.667	17.725	18.596	20.346	21.783	24.2	25.425	29.05	30.313	35.938	38.313	44.928	46.783	54.429	59.446
1.825	3.2167	4.9167	6.3667	8.6889	8.3389	10.483	10.375	14.333	13.292	15.292	14.489	19.15	18.65	21.162	21.312	22.197	26.879	24.604	29.854	30.223	35.842	39.842	45.639	49.646	55.021	58.346
2.25	3.575	5.575	6.8917	8.5333	8.2111	11.342	11.892	12.333	14.233	13.15	13.694	18.294	19.721	20.342	22.321	23.263	25.696	24.854	28.975	30.863	37.979	39.871	43.317	53.546	57.658	62.446
1.6583	2.95	5.4833	6.7042	8.1333	9.6222	10.908	10.642	12.358	15.642	12.883	14.761	19.328	18.312	21.171	21.863	22.493	25.838	27.308	30.592	31.37	35.233	40.637	42.789	46.979	55.521	62.25
1.7917	3.9917	5.1917	6.6125	8.5	8.5222	10.592	13.317	13.45	12.892	15.425	16.028	18.622	19.404	21.525	21.737	22.697	24.575	27.242	27.021	32.373	36.225	40.058	43.828	51.375	56.425	61.363
2.5167	2.9333	5.6417	6.6875	7.7722	9.6611	9.3417	11.742	13.667	13.775	16.308	14.667	18.678	18.825	22	21.354	22.863	26.562	26.85	29.921	32.93	34.117	40.883	46.139	50.529	57.475	59.696
1.975	2.5667	5.925	8.1917	7.6111	9.3056	11.142	12.058	13.392	13.767	15.058	16.233	19.333	20.367	20.054	22.596	23.497	26.217	26.767	31.213	33.57	34.171	41.046	46.661	55.933	57.067	61.875
1.725	3.4167	6.575	7.0958	8.7722	8.85	11.042	12.05	11.4	13.825	14.008	16.722	17.844	20.421	20.892	23.154	24.25	26.154	27.242	29.942	34.44	38.383	42.887	44.528	53.917	58.829	61.15
2.4292	2.7417	5.7167	7.5583	10.378	10.617	10.625	12.175	12.967	13.633	15	16.339	19.361	19.467	21.417	22.533	26.01	26.696	28.467	30.033	31.773	36.933	41.4	47.772	51.712	63.408	63.346
2.2333	2.525	5.4833	7.6542	8.9333	10.417	9.7417	10.75	14.217	13.883	14.775	17.317	17.867	18.287	21.608	23.679	25.327	25.408	27.45	31.179	36.237	36.429	42.35	46.839	57.392	59.104	65.263
2.0958	3.0583	4.8667	7.7	9.6944	11.817	10.767	11.958	12.792	13.833	16.517	16.678	19.294	18.933	19.112	23.446	24.977	25.638	27.858	29.454	34.527	37.346	41.538	49.633	52.908	57.487	62.342
2.7167	4	5.6917	7.95	8.0222	11.767	8.1333	13.667	15.075	14.592	16.133	18.211	18	19.154	22.225	24.45	25.393	28.233	28.85	31.379	32.467	39.717	46.879	48.306	54.842	60.617	67.937
1.6167	3.2167	4.8167	7.4917	8.95	10.694	11.608	12.317	13.325	15.883	18.467	17.489	17.989	19.142	21.612	23.363	24.913	25.275	28.521	31.558	36.623	39.287	43.067	49.311	54.3	57.879	65.413
1.525	4.55	5.3583	7.8875	8.5222	8.6722	12.492	12.525	14.825	14.875	16.775	15.944	18.378	21.058	22.254	22.758	25.71	27.454	30.212	32.646	34.153	38.604	42.775	46.767	57.696	62.375	64.579
1.8167	4.225	4.6167	7.85	9.7444	9.3944	11.892	12.858	15.533	14.592	16.633	18.272	18.661	20.846	22.704	22.438	26.183	27.704	29.571	30.725	35.603	39.038	44.254	52.367	57.679	62.329	63.037
2.1833	3.775	6.375	7.2958	9.2778	9.6667	10.883	12.617	12.067	14	15.792	18.389	20.622	19.958	21.562	22.883	26.177	27.133	30.863	30.779	33.637	42.271	45.438	51.15	60.771	63.579	70.708
2.0542	3.9917	4.1917	7.1833	10.244	9.5944	12.642	14.533	12.242	14.808	15.617	19.367	19.689	20.979	21.221	26.225	26.627	27.121	31.55	30.762	33.66	38.254	47.921	49.161	55.908	64.246	68.083
2.1042	3.4667	5.8833	7.325	9.4444	10.006	13.258	12.133	13.508	13.992	16.067	18.1	18.417	20.375	22.196	24.346	26.783	29.317	31.296	32.271	35.937	41.771	46.075	52.444	57.871	59.258	64.062
2.2417	4.0833	6.45	7.9792	10.328	11.472	9.675	11.917	11.967	14.517	18.175	18.172	19.144	21.571	23.537	24.796	27.16	29.808	29.292	33.75	36.387	42.083	47.05	54.733	58.863	62.254	70.108
1.9917	3.375	6.1083	7.7958	9.1667	10.306	10.558	14.092	15.225	15.175	15.667	17.433	19.633	20.787	23.196	25.146	26.847	30.479	28.708	32.117	38.083	40.004	43.367	52.483	61.054	66.312	68.513
1.9792	3.5	6.175	7.8708	10.533	10.411	10.258	11.942	14.267	14.258	16.533	17.85	18.15	21.929	23.717	25.408	28.227	28.212	32.046	35.1	37.643	41.608	49.408	54.778	59.654	67.892	67.862
2.6583	3.3917	5.125	7.7167	9.8	10.961	13.275	12.35	13.633	16.375	17.758	18.961	17.867	21.867	24.675	26.346	27.247	26.946	31.458	34.983	36.327	42.092	50.212	52.472	58.688	66.054	68.675
2.6583	3.9083	5.8583	7.525	8.4722	11.422	11.667	14.558	12.325	15.125	18.175	18.211	19.583	23.646	25.746	26.029	29.713	30.017	31.775	34.712	36.837	43.583	48.408	55.889	62.508	63.754	68.917
2.3	3.725	7.5833	7.625	8.8056	11.261	12.133	12.792	12.967	15.933	16.275	19.222	21.4	21.342	23.933	25.45	27.6	29.796	33.467	34.538	38.437	45.233	48.367	55.322	62.658	68.067	66.696
2.1375	3.525	6.0167	8.0083	9.2889	11.072	11.133	14.467	15.425	15.917	16.925	18.156	21.15	24.325	24.3	26.833	29.817	30.012	33.496	35.742	39.54	43.967	49.854	53.456	60.5	65.846	71.787
3.1333	3.4417	6.425	8.6917	9.65	10.217	11.658	13	13.733	18.692	18.917	20.072	20.367	21.779	25.354	25.029	27.523	30.638	33.192	33.687	38.707	44.979	50.279	55.739	61.283	68.708	72.392
2.55	3.15	5.6917	8.7042	9.8444	10.411	13.042	13.25	14.558	14.4	17.725	18.806	20.944	22.108	24.658	26.396	29.623	31.233	34.567	35.633	39.35	42.321	50.038	54.794	61.108	67.175	69.825
2.3875	3.3167	5.3083	7.8625	11.133	11.583	10.358	12.392	14.458	15.808	16.092	20.483	21.506	22.337	25.521	28.029	30.713	30.787	31.288	35.217	38.917	46.188	49.612	59.167	64.6	68.258	70.775
2.2583	3.375	6.1333	8.1083	9.1167	11.061	12.375	13.15	14.858	15.65	18.067	17.356	19.294	23.75	25.938	28.238	29.847	31.179	33.233	35.158	38.893	44.037	51.504	56.672	63.513	68.283	70.246
2.2375	2.6167	6.775	7.9667	9.8056	10.267	13.067	14.225	15.983	17.05	16.075	20.1	21.761	22.512	26.329	27.767	29.223	31.392	34.708	35.85	38.62	43.508	48.033	60.433	65.262	71.921	79.55
1.9958	3.5667	6.5417	7.4167	10.417	10.422	12.483	12.483	15.992	17.433	18.65	20.144	22.606	24.05	26.037	28.217	30.14	31.817	34.287	35.35	40.59	45.812	53.388	60.683	64.512	70.479	74.792
1.9708	3.2917	6.45	8.15	10.889	11.45	11.925	14.15	15.5	17.8	18.333	20.006	21.883	23.267	25.858	26.871	30.513	32.021	34.104	36.55	44.947	46.483	52.425	57.8	63.429	68.904	69.971
2.4583	3.3917	6.075	8.1167	9.0278	10.672	11.767	14.258	16.142	17.15	20.658	20.528	21.489	25.167	28.379	28.325	28.797	33.475	34.392	37.904	41.737	46.804	52.613	56.833	62.808	71.321	72.288
2.5083	2.1667	6.1833	8.0542	10.567	12.3	14.4	15.25	15.842	16.892	19.125	17.289	21.939	24.279	27.254	27.183	31.293	32.538	34.488	39.063	41.737	49.342	52.087	62.283	66.463	69.271	72.838
2.6417	4.7	5.4167	8.3667	9.85	13.028	12.567	14.375	14.9	17.558	21.333	19.278	22.394	24.304	26.983	28.096	31.583	34.163	35.45	38.108	42.02	48.612	55.5	59.35	68.175	72.754	71.858
3.0917	4.225	6.1167	8.1292	10.506	11.667	12.508	13.425	14.767	18.042	22.35	20.6	23.894	24.325	26.746	30.05	31.167	35.075	35.979	38.017	43.827	49.258	54.5	58.389	67.383	73.292	77.983
2.7	4.2167	7.8417	9.2625	9.9556	10.889	13.308	16.625	17.233	15.617	19.908	19.794	20.894	25.033	28.267	28.121	30.807	32.679	35.329	38.504	44.2	48.337	53.954	64.733	67.433	71.729	75.862
2.475	3.475	6.8833	7.8667	10.094	12.244	11.642	15.533	16.15	18.592	20.425	22.217	22.567	25.533	27.175	28.113	32.247	32.458	37.113	40.775	43.467	49.058	53.783	62.889	66.804	75.421	78.175
2.6083	3.6583	7.2333	7.5333	11.122	12.589	11.992	15.183	15.883	18.35	18.575	19.967	24.039	24.346	28.904	30.142	32.383	33.146	38.983	37.508	43.77	49.9	54.458	63.7	68.817	71.696	77.971
3.05	4.3	6.475	9.6625	11.306	12.722	15	12.15	16.65	19.883	18.842	21.439	25	25.983	27.092	28.083	34.073	32.221	38.088	39.571	45.073	52.721	56.213	63.811	68.254	73.496	79.837
2.6833	3.375	5.9167	8.9083	10.528	12.256	13.617	15.042	17.2	19.675	19.25	22.217	22.856	25.633	28.475	27.771	32.357	34.071	37.258	41.083	46.337	50.262	57.479	63.472	68.737	75.317	81.488
2.85	3.925	7.4167	9.0875	10.722	11.389	15.767	14.508	16.367	19.833	18.492	21.85	22.156	25.346	28.971	30.083	33.26	36.404	38.325	42.429	44.813	52.317	58.483	62.072	69.929	71.954	77.904
2.1583	3.8083	5.7583	8.6833	10.939	11.35	13.175	16.125	14.517	17.033	18.692	23.644	23.939	27.521	27.562	30.446	32.643	37.012	39.754	40.521	44.09	48.042	59.533	68.083	69.425	73.375	79.696
2.7417	4.7833	6.175	8.5667	10.411	11.683	12.908	14.925	18.242	17.025	20.1	20.189	25.683	24.833	28.638	31.317	33.913	36.325	37.446	40.575	48.233	52.029	58.413	64.083	71.908	78.421	81.158
2.9542	3.85	6.6333	9.525	10.794	13.433	13.25	15.175	16.283	19.717	21.258	20.706	24.528	26.333	27.475	31.021	34.06	35.692	37.387	41.45	45.517	54.742	60.229	69.006	71.754	74.842	83.371
2.8	3.7917	5.2833	9.7	11.017	10.778	13.75	15.1	17.708	17.117	19.108	22.728	24.194	26.804	29.75	32.075	33.657	36.825	38.975	42.488	47.69	53.846	58.496	65.361	72.871	75.275	83.7
2.5167	3.475	7.65	8.4583	11.306	12.022	14.242	15.75	17.667	16.683	19.817	21.044	25.511	27.55	29.117	32.45	33.017	36.208	39.983	43.546	48.96	54.908	59.746	66.939	73.317	76.808	82.412
2.7958	4.7667	7.7333	8.4917	12.322	12.956	13.092	16.208	18.55	21.425	18.617	20.717	23.589	26.654	29.313	32.629	35.637	38.238	40.317	46.237	48.43	55.021	61.829	63.883	71.2	81.529	84.771
2.2833	3.2583	6.3	9.6667	10.878	13.106	13.583	16.042	19.95	22.508	21.775	23.761	24.3	28.654	28	32.892	36.05	37.821	40.221	42.754	47.113	53.4	60.746	68.772	73.733	79.15	84.525
2.875	3.9667	7.8083	9.5917	12.039	11.467	13.95	14.4	15.992	18.933	20.625	22.633	26.667	27.867	29.837	33.529	34.947	37.729	41.654	46.596	49.987	55.112	62.996	69.489	73.883	80.421	86.937
3.325	4.4833	6.8583	9.6792	11.639	11.694	14.467	16.483	18.033	18.942	21.717	23.05	25.739	28.25	30.346	32.758	37.263	38.154	40.667	45.042	48.83	56	65.737	66.95	75.512	80.792	81.838
2.3667	4.3833	6.65	8.7458	12.2	14.144	14.967	17.65	21.075	17.9	21.542	22.033	24.594	27.862	30.142	33.154	37.663	39.371	41.788	45.25	50.143	58.029	62.383	65.65	72.4	78.308	88.542
2.8917	4.975	7.075	8.8042	11.772	12.294	14.5	16.483	18.833	20.225	21.908	23.783	25.972	29.458	31.954	33.721	36.51	38.013	42.271	46.246	50.763	55.433	64.2	65.361	75.937	79.467	90.1
3.1708	3.7083	7.025	8.8708	11.022	14.05	15.2	17.858	18.725	21.1	22.067	23.05	27.889	29.579	30.846	32.225	35.967	40.692	43.533	45.533	53.59	59.317	63.996	72.133	74.967	82.833	90.046
2.3042	4.1417	7.125	9.4542	12.778	13.272	13.592	18.4	19.917	21.508	22.2	25.022	27.167	29.179	33.425	35.717	37.11	41.042	43.625	46.2	50.227	58.808	66.808	73.633	76.071	85.196	85.554
3.425	4.1417	8.0083	11.075	10.278	12.35	15.092	14.833	17.983	20.308	20.542	23.567	27.372	28.9	31.542	34.888	35.92	41.55	42.121	48.513	53.017	56.875	65.521	70.472	78.375	83.9	94.146
2.8292	4.6917	7.9417	9.8792	12.172	13.383	14.992	15.358	17.208	20.183	21.825	24.111	26.372	29.483	30.708	33.808	37.197	39.613	43.554	46.625	52.377	58.321	69.2	70.933	78.538	84.604	92.387
3.3917	4.075	5.6333	9.1167	11.294	13.933	14.717	17.05	21	19.9	21.925	25.344	27.683	30.25	32.462	36.929	36.97	41.575	42.387	49.933	54.007	59.213	65.925	69.311	76.267	85.846	90.338
2.9625	4.2833	7.2417	8.675	12.678	14.156	14.908	19.95	19.808	18.55	22.775	24.383	25.928	29.929	32.075	36.167	39.527	38.942	44.033	48.429	56.943	61.962	69.525	70.778	75.437	85.633	94.867
3.0292	3.7	6.9833	10.429	11.767	13.783	15.283	15.792	18.667	22.858	23.258	26.533	26.294	30.321	33.925	35.8	40.67	43.079	46.637	49.342	54.42	64.05	68.262	72.017	77.929	83.463	95.437
2.9708	4.6167	6.6333	8.8792	11.233	12.794	15.1	16.533	19.442	20.85	23.725	26.461	28.106	28.604	35.046	35.208	38.057	45.562	45.188	49.733	53.943	61.217	66.808	73.467	79.888	91.058	94.083
3.0583	4.3917	6.7417	10.079	14.044	13.761	16.583	18.233	18.692	21.758	23.208	25.744	26.283	29.525	32.292	36.421	39.893	43.429	45.092	51.658	57.82	61.687	67.879	74.4	81.462	89.938	97
2.8292	4.85	8.2167	9.9167	12.75	15.383	17.358	17.35	17.942	22.1	22.633	27.478	25.267	30.375	34.242	37.725	39.047	42.454	46.021	48.883	57.173	64.454	70.708	75.372	83.292	90.142	96.117
3.1167	5.5	8.925	10.775	11.011	12.894	15.517	19.667	18.6	23.025	23.183	25.85	28.422	29.896	34.492	37.867	41.41	41.863	48.908	52.979	56.203	63.446	68.621	76.65	80.808	91	96.458
2.9333	4.15	9.1083	9.9792	11.278	14.244	16.108	17.575	17.683	23.158	26.875	24.728	29.089	29.337	35.708	39.429	40.907	46.587	47.288	50.829	56.973	62.358	71.867	76.839	80.763	95.233	94.813
3.1333	5.05	7.55	10.233	12.856	14.389	15.708	17.367	21.125	19.708	22.717	27.033	28.483	32.296	36.383	36.792	41.427	46.558	48.596	53.342	55.687	64.9	69.975	79.939	82.629	90.55	94.954
2.975	3.6167	6.975	10.654	13.094	14.383	15.858	18.675	19.983	21.992	22.333	25.411	30.35	32.529	35.571	37.604	41.157	43.367	48.217	56.712	55.793	66.017	67.788	77.394	82.825	91.242	101.01
2.8083	3.975	6.5	10.254	12.539	15.489	16.05	19.092	22.3	24.183	23.175	26.889	29.267	32.758	33.425	40.454	43.383	45.937	47.029	54.25	57.7	64.067	70.025	76.139	85.154	92.246	98.912
3.1042	4.4167	6.3667	10.925	11.861	15.439	17.308	16.517	19	23.042	21.692	27.244	29.05	32.392	35.542	40.475	42.537	45.671	49.917	52.704	59.537	67.021	72.321	78.167	85.5	94.671	96.637
3.0042	3.7417	8.2583	10.458	14.206	15.089	18.192	17.983	22.417	23.092	26.05	26.461	31.494	33.029	37.021	39.083	42.153	45.7	48.363	54.471	59.18	68.012	72.425	79.967	85.108	96.679	98.658
3.0917	4.9417	8.2583	10.55	11.411	15.411	15.6	16.825	20.867	24.033	24.35	28.511	29.261	34.158	36.729	38.308	43.053	47.617	50.504	55.158	60.447	68.896	74.592	80.083	87.262	97.196	99.471
2.9458	4.9083	7.9417	10.925	11.767	16.094	15.317	17.65	25.575	25.267	23.808	27.478	30.65	34.354	36.7	40.846	45.61	49.167	51.092	55.175	62.323	68.004	73.654	77.544	85.417	99.679	103.97
3.4	4.2917	8.4417	9.9583	14.606	16	17.183	19.367	21.025	25.1	25.225	26.583	32.9	32.717	37.029	40.879	45.01	49.179	52.429	56.654	62.263	69.583	71.129	76.7	90.192	96.867	102.13
2.9583	4.7333	8.625	9.9708	12.4	15.578	17.167	19.533	20.65	25.742	27.475	30.233	30.294	35.733	39	40.696	43.867	48.375	51.937	56.437	64.083	69.017	75.175	79.817	87.275	97.042	97.992
2.8667	4.0167	7.9167	10.896	12.906	15.344	16.075	18.633	20.892	22.617	26.742	27.417	30.911	34.308	38.612	40.417	47.437	46.067	50.379	55.762	63.633	69.462	73.146	78.606	88.821	99.7	101.99
2.575	4.8583	8.8917	10.071	12.483	16.561	17.308	22.575	21.225	22.533	26.5	26.461	30.667	33.783	39.9	42.504	43.65	51.229	51.7	59.196	66.097	69.492	72.021	84.394	88.842	100.55	101.67
3.8083	4.85	8.1167	11.362	14.456	14.722	17.133	19.792	22.892	23.45	26.325	28.133	30.872	36.642	39.746	42.083	44.42	48.754	52.629	60.196	64.877	71.983	75.975	82.022	92.396	102.1	102.2
3.8167	4.8	8.6833	12.275	13.661	15.106	16.967	19.35	21.308	24.3	30.167	28.511	32.894	35.896	39.975	44.479	45.017	49.687	53.608	59.329	62.853	71.3	73.675	81.15	91.733	103.66	101.58
3.8958	4.6833	7.7917	11.096	12.211	14.772	17.517	17.575	25.3	24.683	28.558	29.711	34.456	37.262	38.725	43.667	46.313	50.313	54.392	56.975	62.037	68.704	75.987	81.883	90.238	96.371	105.12
3.5583	4.8333	8.7583	11.629	12.261	16.167	17.683	19.15	24.242	23.725	25.1	28.772	32.306	36.975	39.217	43.292	46.023	52.312	53.683	61.033	62.117	72.363	78.467	82.778	94.671	104.58	104.25
3.1458	4.0417	7.525	11.129	14.556	16.306	18.708	19.542	21.2	26	25.942	28.894	35.133	36.563	40.517	44.238	51.657	53.058	53.088	61.275	64.353	74.137	75.804	86.244	96.338	103.05	100.38
3.1833	4.725	9.45	12.142	14.183	16.472	19.5	20.175	24.833	27.733	25.792	29.811	33.667	37.071	41.833	44.725	48.803	51.925	58.429	60.275	64.91	74.275	76.537	86.828	93.437	102.81	105.3
3.1958	4.775	8.825	10.187	14.078	15.433	18.767	21.5	22.05	25.833	29.208	29.667	34.05	36.767	43.033	46.304	49.327	52.113	55.729	61.042	68.69	75.579	78.425	89.767	95.492	106.73	102.03
3.6292	5.0333	8.2917	11.483	14.439	15.867	18.667	20.892	22.725	25.558	27.808	29.789	33.494	35.546	43.346	46.879	50.317	54.158	59.3	61.075	67.773	76.008	79.546	86.394	98.475	104	101.68
3.775	5.3	9.1417	12.25	14.372	16.467	18.917	20.958	21.275	24.017	29.092	29.117	34	37.217	41.992	47.263	50.117	54.517	61.233	63.646	70.153	71.337	77.862	87.856	98.696	104.82	105.05
3.9625	5.7917	9.4333	10.425	16.394	15.783	18.442	20.783	22.392	24.567	26.517	32.106	36.733	37.8	41.963	44.371	50.147	55.467	59.104	60.625	69.497	74.204	78.663	90.383	97.625	106.62	105.99
3.7208	4.2417	9.6083	11.654	14.144	16.928	19.133	21.975	24.583	25.825	27.425	31.717	37.094	37.587	41.946	48.829	49.867	54.471	58.567	65.242	69.607	71.908	84.237	86.639	97.317	105.45	106.39
3.1	5.45	9.625	12.163	14.883	17.572	20.983	20.192	24.008	26.183	26.983	30.811	36.206	38.446	43.763	45.083	49.36	57.304	59.413	65.375	68.71	75.925	79.95	91.983	99.887	105.35	105.46
3.0583	4.3667	9.9167	12.188	13.739	15.6	19.492	20.408	24.867	25.775	28.95	30.7	38.844	38.25	42.808	46.425	50.36	57.413	56.517	64.925	69.087	76.225	82.842	93.172	102.55	104.65	102.75
3.7958	6.025	7.9167	12.479	14.722	17.8	18.617	22.108	27.142	26.65	30.275	33.433	36.778	39.946	43.1	48.196	52.44	57.142	59.092	68.817	73.093	76.067	83.592	90.306	102.43	110.43	106.31
4.0208	4.8083	7.4083	12.079	15.656	17.35	19.183	22.567	23.033	24.95	31.175	33.95	35.95	41.183	43.775	46.987	51.133	58.25	61.667	68.521	68.427	76.042	78.529	88.539	102.83	104.82	109.57
3.575	5.8417	9.2917	12.004	16.489	14.744	18.317	20.642	24.35	24.95	28.167	32.872	37.094	40.5	44.929	49.117	51.58	57.167	61.562	65.004	70.953	76.862	83.592	94.389	107.39	108.66	106.64
3.2792	6.7833	8.4833	11.867	14.739	17.7	17.367	20.4	25.4	25.758	28.158	32.317	36.667	41.9	44.233	50.292	53.767	56.913	61.837	69.171	72.627	78.262	83.025	93.622	102.92	101.46	102.25
3.3625	5.7667	9.8833	12.033	16.228	16.539	19.125	21.483	25.742	26.2	27.317	36.333	37.089	41.487	45.725	48.708	54.957	59.096	59.262	64.942	75.013	79.358	84.025	97.183	106.13	108.93	102.52
3.8	5.8083	8.2083	12.217	15.639	17.944	20.458	21.925	26.192	28.617	33.092	32.211	36.489	40.983	44.496	52.15	55.643	58.833	64.338	68.067	72.613	80.129	85.142	98.767	104.34	107.98	103.8
3.9625	6.2583	8.85	12.504	14.817	18.056	21.992	21.442	24.925	29.442	32.942	36.478	37.272	40.154	48.817	49.4	55.893	58.542	61.638	70.204	71.8	77.433	87.608	99.828	105.7	106.37	106.42
3.4667	6.9	10.442	13.533	16.828	19.011	18.342	23.058	26.642	25.542	32.008	36.35	37.906	42.633	44.333	53.792	58.11	62.092	66.817	69.637	73.47	82.362	86.154	100.26	106.32	103.89	102.33
3.9125	5.8833	9.925	12.237	15.794	16.161	21.842	23.058	24.733	28.467	28.783	34.967	38.511	42.662	49.013	52.642	54.3	61.267	64.042	69.704	74.537	80.758	87.454	99.794	105.22	105.24	108.78
4.2167	6.55	8.6667	12.012	17.356	18.106	20.525	24.033	24.042	29.883	32.008	35.139	40.056	42.029	48.087	56.558	58.06	61.254	67.85	69.063	77.96	83.538	88.996	100.33	105.41	105.76	102.65
3.5542	5.775	9.175	13.633	15.644	18.256	23.692	24.75	26.708	29.45	32.242	35.294	40.161	46.638	49.038	53.133	56.123	61.879	69.138	73.421	75.6	83.05	89.596	101.56	104.82	111.9	105.9
4.025	7.05	9.8333	13.887	16.761	18.472	21.85	22.575	26.008	27.442	31.642	35.672	39.011	43.896	49.413	53.658	58.04	59.675	66.204	72.392	76.507	83.933	89.783	105.79	110.44	107.6	104.2
4.075	4.6833	10.067	13.829	17.517	19.422	22.475	24.492	23.1	29.842	32.517	38.794	38.817	44.633	49.862	54.363	61.09	63.179	68.433	72.458	78.397	83.338	90.729	102.12	107.51	104.87	101.83
3.55	5.4	9.5417	13.725	18.072	19.056	20.908	22.492	26.508	31.05	34.517	38.228	41.139	45.025	51.387	52.387	58.647	61.658	68.304	72.904	74.587	84.854	97.308	100.98	109.48	105.44	99.758
4.1542	6.2917	9.2	14.863	17.606	19.678	21.125	26.225	29.083	29.092	30.95	36.422	38.806	45.708	50.521	56.538	60.917	66.963	67.508	72.133	79.887	83.975	94.254	103.13	109.1	108.4	106.32
3.975	6.6333	9.675	12.454	17.178	18.161	22.417	23.583	28.683	31.858	34.717	34.7	41.767	45.85	50.754	55.329	61.103	69.617	69.433	73.375	78.123	83.837	94.275	104.34	105.19	107.44	103.42
3.625	6.3417	9.875	12.762	18.6	20.111	21.8	26.075	26.683	28.408	36.483	39.717	43.078	48.012	52.321	55.783	59.547	65.404	69.662	71.504	75.877	87.271	96.704	106.62	111.7	108.15	102.09
4.8875	5.8333	10.567	14.204	18.239	19.278	24.317	27.108	25.367	31.825	32.742	36.044	44.172	49.25	50.6	55.925	60.893	63.225	69.05	73.9	79.733	88.95	93.775	105.47	110.58	106.98	100.3
4.2958	6.1333	9.9667	13.625	15.444	18.906	22.317	26.475	26.642	30.55	32.5	37.733	45.428	48.692	55.904	56.604	61.07	66.967	68.458	74.662	82.317	90.596	96.133	106.46	105.9	106.24	101.37
5.05	5.0667	10.408	15.058	17.394	20.156	22.05	27.142	27.958	30.158	33.417	35.489	45.044	47.246	54.554	55.629	65.05	66.883	70.862	74.933	78.88	88.804	97.333	107.38	109.78	109.74	104.28
3.9708	6.7417	10.383	13.25	17.861	19.056	22.95	26.092	27.475	31.533	35.333	39.861	43.822	47.229	53.896	59.754	62.893	67.442	70.771	76.287	83.597	86.662	95.854	107.37	108.64	107.96	103.3
3.65	5.8667	9.725	15.213	17.772	19.256	22.058	25.217	30.467	35.092	34.933	41.1	42.272	49.537	51.737	60.088	63.61	68.554	73.063	80.658	85.857	88.879	97.867	109.54	108.35	107.38	101.68
3.2625	5.55	10.217	12.333	18.811	19.978	21.608	24.133	29.333	31.658	33.7	38.361	42.506	47.975	51.342	59.067	64.673	73.667	71.417	78.304	82.843	88.079	99.913	107.36	111.05	105.84	100.92
3.7333	6.5	9.9417	14.683	18.128	20.15	23.275	28.45	30.658	33.617	36.158	39.011	43.189	49.967	54.517	60.912	66.987	70.092	74.783	77.771	82.3	89.375	100.79	109.49	108.25	103.72	101.21
5.1417	7.3	10.117	15.263	17.822	18.583	23.017	24.742	29.367	33	34.017	38.222	44.711	49.675	59.871	59.996	65.537	71.092	73.104	77.692	84.827	92.763	105.01	107.39	105.77	108.62	101.25
5.5208	6.5583	12.083	15.708	19.128	19.211	23.358	29.95	25.8	33.042	38.042	41.606	46.3	50.958	57.654	59.758	70.573	72.771	74.783	82.308	86.76	89.583	103.5	107.58	111.55	106.71	96.812
3.9333	6.2333	11.375	13.929	19.406	19.678	25.383	25.733	30.05	32.775	38.142	41.272	45.272	51.225	59.613	62.9	67.197	69.875	75.038	81.783	83.743	93.433	99.104	114.11	109.78	105.54	98.358
4.5458	6.15	12.567	14.213	18.928	20.583	23.717	29.675	33.067	31.767	37.083	40.917	47.083	50.704	55.671	63.396	69.27	71.842	74.129	80.621	89.043	88.792	102.22	111.89	107.5	105.94	98.383
4.2333	6.5167	10.408	15.183	18.35	21.467	26	27.958	30.45	32.275	39.25	44.194	46.017	51.096	58.7	61.904	68.313	73.546	75.542	80.225	89.693	97.621	100.69	108.69	108.45	104.04	94.262
3.9667	6.5667	10.442	14.904	19.817	21.322	24.683	27.092	31.108	33.075	36.392	43.089	47.4	52.158	59.213	66.017	69.243	72.187	79.871	82.8	88.2	99.217	105.95	110.81	111.04	103.8	94.15
4.0958	6.4833	11.2	14.117	20.467	20.806	25.692	28.133	28.567	33.975	37.667	45.211	46.639	51.183	59.729	67.754	70.633	75.633	76.458	82.767	87.657	97.542	107.23	108.77	111.7	102.78	95.358
4.6417	6.2	10.017	15.5	19.056	19.961	23.208	28.792	32.05	37.208	38.167	45.9	51.022	53.525	59.592	65.483	68.757	72.742	78.392	82.858	88.103	94.937	106.79	105.76	106.9	107.85	97.85
4.7625	5.8333	11.283	16.112	20.728	22.144	24.925	28.533	32.492	36.892	37.733	40.944	50.111	54.029	55.958	66.413	73.073	77.333	78.308	84.675	90.64	98.517	106.67	108.96	112.58	104.1	100.79
4.6042	7.4583	11.392	14.563	18.694	23.361	24.767	27.217	33.858	37.075	39.342	44.761	47.417	51.225	60.233	69.279	72.563	74.487	78.817	80.85	89.013	93.925	104.11	115.59	112.79	106.01	92.358
3.9958	5.7917	12.017	16.121	17.35	22.272	24.875	28.95	32.525	36.1	39.908	45.739	51.133	57.437	64.025	67.012	72.287	75.663	79.867	85.454	91.77	96.683	106.78	110.71	111.12	104.54	92.687
4.2458	6.5917	11.592	15.621	19.322	22.989	27.1	27.45	32.383	40.133	44.542	44.089	47.661	57.521	63.05	72.233	70.507	78.646	79.025	82.55	90.903	96.983	105.91	115.87	107.85	103.23	93.675
4.8375	6.9333	11.525	15.388	18.761	21.789	25.233	26.742	33.3	36.992	39.933	43.783	52.75	59.692	65.225	68.121	75.053	78.133	79.021	86.508	93.24	97.713	110.21	114.47	106.43	100.88	92.242
5.5333	5.725	12.892	16.079	19.539	23.267	27.575	33.058	30.617	35.1	40.4	43.461	47.011	57.65	63.521	68.292	74.677	78.971	82.825	87.504	89.99	102.94	112.83	113.28	109.2	102.91	93.558
4.5833	6.6917	12.342	15.342	21.428	24.65	28.142	28.292	33.05	38.942	42.158	45.378	51.167	57.717	61.242	71.183	72.253	79.746	84.696	89.671	94.84	102.62	108.28	113.3	108.52	101.55	89.617
4.0833	7.9667	11.883	16.892	20.528	22.594	27.483	28.892	34.725	38.033	44.008	45.617	54.278	61.483	64.404	71.013	76.333	81.371	81.196	91.279	96.183	102.42	110.74	109.83	108.43	98.762	90.379
5.8792	6.5417	11.1	16.288	20.311	23.211	28.358	30.092	33.683	38.283	41.758	47.378	52.539	58.246	66.4	70.9	75.817	82.308	83.463	85.45	94.81	100.98	110.15	113.33	107.49	104.17	89.121
5.4292	6.9667	12.767	16.25	22.217	23.633	28.183	29.175	35.183	40.35	46.725	45.328	50.872	61.738	63.85	71.708	76.35	78.467	86.225	88.025	90.267	106.41	109.69	117.83	111.5	100.75	87.342
4.85	8.35	12.642	15.788	22.728	25.028	26.5	33.042	35.375	38.7	41.317	51.922	55.772	58.917	68.771	70.258	77.57	84.408	87.587	89.15	97.607	103.89	113.85	111.83	110.83	97.6	91.671
4.9083	7.0167	11.792	15.021	19.561	21.978	28.817	32.742	34.55	40.55	43.375	50.483	53.506	60.563	71.554	75.092	78.387	81.446	83.162	86.533	95.38	109.01	115.91	115.11	107.69	96.771	87.396
4.5417	7.55	11.983	16.425	20.017	21.494	27.583	32.742	35.275	40.442	46.1	46.961	54.839	59.179	71.129	74.992	78.287	85.1	87.013	90.283	99.637	111.04	115.08	114.1	108.51	99.108	85.858
5.3917	7.3583	13.192	16.858	21.65	24.528	25.917	32.967	32.775	38.825	43.767	49.722	55.111	60.483	68.142	75.563	78.223	79.492	84.079	84.975	103.22	106.87	114.96	109.66	108.16	94.654	85.708
5.5625	6.8667	13.258	17.367	19.706	25.95	29	33.108	33.575	41.442	44.533	49.122	52.878	65.112	71.1	77.454	79.72	82.796	84.721	92.488	100.85	106.8	116.46	111.58	107.17	96.417	81.837
5.3125	7.125	11.967	16.858	21.478	23.067	31.117	33.95	35.4	38.35	45.15	49.683	56.6	64.879	70.883	76.479	80.227	81.771	92.621	91.079	100.15	109.06	111.63	116.46	103.85	95.2	82.163
5.1125	6.5583	11.9	16.092	22.561	23.194	29.908	32.267	38.858	41.442	47.017	48.544	54.672	64.187	71.892	77.946	80.21	86.813	88.096	94.25	101.04	109.56	114.11	121.95	104.17	94.708	80.146
5.5792	6.825	13.217	18.313	21.728	24.35	24.992	36.283	35.983	40.4	43.858	51.272	56.128	64.004	69.025	80.096	76.99	82.613	87.142	92.008	102.89	113.34	114.67	113.32	108.47	95.388	76.325
5.1167	6.8417	13.275	17.387	21.228	26.044	27.717	33.75	35.433	43.383	48.85	51.256	57.2	64.721	73.975	78.408	82.12	85.412	88.396	88.867	101.06	111	115.95	113.36	102.86	90.079	76.3
5.6458	6.7417	12.167	17.771	22	24.044	28.892	32.475	38.292	40.583	47.275	49.422	61.289	63.375	71.95	78.525	84.353	85.229	85.663	95.567	104.82	111.85	118.36	111.47	103.2	90.712	75.508
5.4375	7.6417	11.867	18.167	21.706	25.983	32.475	32.4	35.925	43.733	46.992	50.461	59.844	64.45	72.567	76.833	81.813	87.587	90.787	92.579	107.98	115.15	116.95	118.34	101.33	87.65	72.108
5.2042	8.425	13.875	18.183	22.7	25.428	32.992	32.542	36.625	40.65	46.025	52.683	61.033	66.817	73.925	78.921	84.693	86.921	89.746	96.8	104.41	116.17	116.76	115.12	105.26	90.846	70.304
4.8167	8.2333	11.533	19.129	23.333	24.522	30.008	32.575	39.317	43.417	50.683	52.056	59.067	67.329	74.325	78.917	84.633	88.725	88.912	95.154	110.63	110.56	114.45	115.72	104.24	86.983	73.113
5.3625	8.7083	12.35	19.033	23.472	24.461	33.292	32.408	37.583	44.558	48.933	52.839	62.417	69.175	76.775	81.429	83.1	90.146	91.508	97.708	110.01	117.62	116.17	115.83	100.71	86.796	71.6
5.0417	7.0417	14.617	18.383	24.189	27.55	32.092	36.6	39.658	41.533	50.008	53.244	62.983	70.088	78.521	81.979	87.833	89.429	93.775	101.65	110.15	119.13	115.79	116.12	102.17	84.458	69.746
4.6	7.7833	14.425	18.029	23.633	26.244	33.058	32.917	40.283	46.425	46.942	56.417	63.778	73.237	76.05	79.633	84.747	87.237	90.779	100.18	111.09	113.78	116.03	116.13	99.479	82.333	62.271
6.0333	8.2833	15.142	17.612	23.161	27.439	31.467	36.342	40.917	43.083	47.867	59.678	63.933	67.937	78.646	80.375	86.087	88.983	94.55	105.69	109	114.65	115.22	111.26	96.75	82.85	67.513
5.0417	7.575	13.45	18.112	24.878	26.833	30.65	35.692	38.067	47.408	49.767	55.583	63.394	68.729	77.183	81.15	85.047	90.138	96	102.52	115.86	115.05	112.78	113.92	100.11	81.371	63.417
5.3	10.525	14.033	19.479	23.2	26.467	32.275	35.725	40.975	44.883	50.067	56.128	69.45	73.196	76.125	83.558	86.947	91.337	97.646	101.31	111.34	118.77	113.22	111.89	101.98	79.962	58.55
5.0792	8.2333	12.55	18.971	24.094	28.806	31.183	36.85	41.758	43.8	52.283	54.978	63.411	74.633	80.275	85.596	91.11	89.567	93.175	102.73	112.14	122.2	117.71	111.94	94.704	80.962	57.388
5.625	10.05	15.508	19.321	27.156	28.367	31.475	36.592	41.633	47.033	50.492	60.661	64.939	76.467	81.342	83.712	86.123	96.85	94.317	106.08	113.1	116.58	117.78	108	99.563	74.842	55.963
5.9917	8.9167	14.5	18.538	26.517	27.356	34.717	39.1	42.883	47.208	49.4	56.372	66.111	77.375	81.804	86.142	87.937	91.512	99.854	105.13	112.58	120.02	115.62	111.42	94.487	76.063	56.583
5.8208	7.5417	14.608	17.654	23.494	27.633	33.3	38.167	40.217	43.833	50.742	59.361	65.611	77.525	86.508	87.967	92.413	92.821	99.458	105.3	114.93	122.23	115.13	112.07	96	71.612	52.917
5.9625	9.6583	15.408	18.871	26.156	28.183	32.65	38.583	45.883	47.858	53.975	61.122	69.772	74.138	84.917	86.017	89.797	96.433	101.48	101.54	114.46	119.22	116.01	114.14	95.937	74.313	52.612
5.9667	8.4	15.35	19.588	25.978	30.2	33.875	38.783	43.317	48.633	56.292	61.65	70.378	77.629	83.912	87.662	89.357	94.45	100.15	109.3	115.37	117.88	117.17	108.52	93.375	68.396	50.096
6.1542	7.8667	15.583	19.942	25.006	30.339	34.258	40.683	44.608	48.017	58.858	59.067	70.989	76.696	82.925	90.529	92.39	96.812	100.08	105.35	114.84	122.22	120.61	112.01	89.604	66.617	51.233
5.6708	7.8083	15.125	20.304	27.061	28.161	30.133	38.85	46.033	48.6	52.292	60.922	70.822	77.979	84.096	87.975	90.83	94.979	101.47	109.02	118.06	118.4	115.66	111.91	91.592	67.112	46.238
5.5042	8.35	13.125	19.875	28.261	29.767	34.775	39.375	44.3	51.033	58.567	59.944	73.556	73.817	86.008	87.071	91.63	97.813	101.63	110.78	117.95	120.15	114.88	112.04	89.333	65.721	43.296
5.5	9.225	16.108	22.063	26.511	29.717	31.45	40.925	41.742	53.5	54.3	64.844	67.667	78.896	86.708	90.896	91.83	99.137	103.99	112.7	120.3	121.26	113.65	106.27	91.125	65.05	44.487
6.4583	9.225	14.35	20.583	27.306	29.222	34.917	39.692	39.6	53.792	57.358	64.933	71.117	79.329	87.588	90.725	92.647	96.683	104.6	115.23	120.06	125.76	119.43	105.49	90.454	61.317	44.263
5.9125	10.142	15.658	21.929	26.211	30.961	36.525	39.683	45.992	49.242	55.067	63.528	69.233	79.983	85.454	94.275	90.83	100.25	106.75	108.87	117.52	120.91	115.26	100.63	88.354	59.417	42.037
6.1083	7.6	16.017	20.708	27.306	30.567	38.492	39.458	47.05	54.85	57.842	65.2	71.822	81.587	86.817	92.588	96.39	100.16	108.52	112.7	118.63	117.05	115.19	107.32	85.154	59.337	42.5
6.2875	9.2667	14.85	21.696	27.817	30.467	41.092	38.808	46.35	55.133	59.392	68.128	74.572	80.192	88.163	88.521	96.1	100.89	106.58	118.28	124.52	122.99	117.28	108.82	83.475	57.188	43.454
6.2	9.2833	14.775	20.383	28.294	31.789	36.142	40.383	47.633	54.808	60.008	66.244	72.844	82.454	88.875	93.571	97.313	105.97	109.6	116.23	124.11	120.5	117.67	104.1	83.538	55.562	38.029
6.3292	10.35	16.292	20.983	26.089	33.517	37.908	39.908	51.6	53.683	62.058	67	74.067	84.075	89.392	96.058	96.75	103.4	109.77	116.68	117.89	122.06	114.08	103.18	77.821	53.087	40.838
6.1625	9.6667	14.792	22.558	27.744	31.239	40.317	42.983	49.7	53.45	61.692	67.3	75.144	85.525	90.225	89.733	101.59	103.98	109.42	120.07	123.62	118.44	114.2	104.44	77.117	49.458	38.842
6.1375	10.15	15.192	21.387	27.817	32.822	37.325	44.225	45.533	54.167	62.233	68.811	76.222	84.442	91.779	97.717	98.803	103.2	110.18	117.09	123.59	122.06	121.05	105.23	80.071	50.258	37.167
6.025	11.1	17.992	22.587	28.556	33.678	39.708	43.417	50.692	55.292	60.792	71.356	78.283	83.942	91.446	96.013	100.93	105.31	110.98	120.73	118.57	118.09	115.57	101.86	75.821	50.721	35.871
7.1792	10.717	17.092	22.95	28.539	33.056	39.917	45.783	53.033	59.642	60.792	68.517	79.428	86.075	93.138	92.708	99.577	112.85	111.07	117.5	122.99	122.38	113.06	101.09	75.5	50.471	35.883
6.1833	8.75	16.817	22.504	29.589	30.944	38.008	41.442	46.633	57.125	60.75	72.378	79.133	88.208	90.404	97.025	101.08	106.28	114.43	120.86	124.26	127.02	114.47	99.678	70.925	45.042	35.137
6.2667	8.8667	14.517	21.8	28.878	31.794	36.108	44.125	49.667	54.383	66.625	71.139	79.444	85.917	89.346	100.3	103.08	112.95	117.66	120.32	125.07	123.56	112.06	98.894	70.521	47.063	34.625
6.275	9.5083	15.375	23.196	30.556	34.644	40.275	46.2	47.825	57.025	64.908	72.267	79.994	87.371	91.942	97.992	104.07	109.34	118.15	122.27	116.91	121.28	115.51	93.144	67.879	45.508	33.142
6.475	9.65	17.583	22.529	28.572	35.033	41.708	44.508	54.467	54.475	65.467	74.106	80.722	89.567	95.021	96.883	104.22	107.64	119.44	124.41	120.76	120.29	110.73	93.861	68.117	44.437	33.683
6.7125	9.6167	15.558	22.325	28.744	35.622	36.842	45.208	48.825	56.55	70.35	71.75	80.483	88.487	92.317	100.29	104.3	111.54	116.71	121.31	122.85	122.94	114.57	97.361	65.729	43.554	33.488
6.2708	8.6333	15.575	24.417	30.456	36.033	40.467	46.792	50.883	59.867	65.05	76.911	81.017	89.846	96.225	101.26	105.23	112.71	118.08	122.89	119.48	123.09	111.59	95.689	60.075	41.854	30.217
6.3333	10.325	17.092	23.733	30.061	36.256	39.283	43.85	53.083	60.733	66.975	73.228	84.517	89.529	92.375	99.342	103.4	109.79	119.35	120.18	123.14	120.91	107.63	89.722	61.338	42.817	29.896
5.5125	9.3417	18.15	23.363	28.95	35.3	39.775	44.108	51.075	58.75	69.208	76.9	84.478	93.75	97.454	98.683	107.89	118.31	121	126.28	123.13	119.02	111.48	88.783	59.112	39.308	33
7.1667	9.2417	16.983	24.2	30.833	35.889	44.5	47.267	55.25	62.408	67.175	80.522	87.1	93.317	94.271	101.83	109.72	116.93	121.11	121.85	122.1	117.56	108.25	91.717	56.8	40.021	29.146
7.5333	12.1	17.575	24.846	29.411	35.25	43.325	46.225	58.425	61.608	72.175	78.144	82.922	90.542	100.78	103.23	113.82	112.7	120.18	127.77	122.68	123.77	100.87	83.717	55.204	38.029	28.521
7.1333	11.667	16.767	25.563	28.956	34.883	45.692	50.083	55.667	60.1	71.942	74.811	87.244	92.879	98.6	104.07	112.32	119.46	120.83	121.57	123.35	125.9	110.02	85.583	58.133	36.996	28.75
7.0708	11.192	17.5	24.787	31.8	37.45	42.567	51.167	56.392	60.092	66.358	77.683	86.389	95.95	95.388	106.99	116.14	116.85	126.65	122.8	120.27	122.28	110.69	88.244	52.846	34.283	27.933
7.8958	11.05	17.675	26.238	32.856	35.794	44.983	46.925	55.625	59.042	70.242	80.222	88.833	94.979	99.821	103.21	109.58	116.65	123.28	127.67	128.5	118.47	105.2	83.372	52.508	34.004	29.783
7.1167	11.483	18.242	25.879	35.361	37.45	45.317	53.308	53.867	62.742	73.817	81.878	92.439	93.021	101.65	108.49	112.79	121.65	126.08	125.63	123.53	115.33	101.8	78.817	51.117	34.496	26.8
7.8375	11.908	19.608	25.654	32.906	36.739	44.508	52.725	57.567	61.042	72.825	82.011	89.55	96.967	98.125	107.32	114.15	122.23	122.82	126.25	123.32	120.5	105.6	77.278	49.358	31.521	27.317
7.2542	12.733	19.208	26.654	34.528	40.133	44.7	49.483	58.725	64.308	72.683	83.178	91.028	95.721	99.104	103.9	112.75	120.3	124.74	121.19	122.77	119.92	101.03	76.739	44.912	32.954	25.525
8.4958	12.442	20.7	26.721	34.9	39.2	42.658	47.592	62.1	69.3	74.583	79.878	88.744	96.546	100.75	110.02	117.05	121.53	121.27	122.77	124.28	114.03	101.24	74.883	47.579	31.563	25.05
7.1667	10.892	18.875	27.625	33.583	38.239	47.225	51.275	57.842	67.758	79.783	84.378	88.744	97.988	99.433	108.02	115.75	124.27	123.17	124.23	121.28	114.73	103.63	78.722	44.829	33.825	24.783
7.3375	9.6	19.217	26.742	33.65	38.256	45.867	52.9	60.033	66.675	74.917	81.878	94.033	99.412	101.77	114.06	121.32	125.03	129	121.9	121.28	118.32	102.75	71.944	46.233	29.75	21.675
7.7875	11.3	19.225	27.187	32.967	40.894	46.158	49.717	61.067	67.683	75.833	87.956	92.7	101.98	105.08	104.93	119.75	124.01	124.45	126.81	123.56	114.66	97.163	69.117	44.146	30.771	23.125
7.2542	10.775	17.867	25.429	34.378	41.128	43.792	56.533	56.658	68.983	76.792	84.894	93.256	100.26	102.57	111.08	121.35	124.97	127.97	127.39	122.02	112.75	99.417	66.789	43.667	30.804	22.379
8.0875	12.375	20.533	28.196	33.678	39.772	47.292	56.667	59.983	70.117	76.683	81.039	94.078	102.47	106.54	112.27	119.08	125.51	127.35	124.83	124.23	116.38	94.763	65.622	40.613	31.121	22.529
7.1	12.65	20.758	26.421	35.383	38.85	48.1	54	62.4	69	81.708	87.4	98.006	97.979	106.07	117.11	123.51	128.81	126.95	121.36	120.27	114.96	95.496	67.683	40.513	30.271	22.613
8.425	12.783	19.183	26.579	35.356	41.15	50.075	55.558	61.9	70.917	79.283	88.361	99.033	103.16	107.44	118.6	124.03	125.99	128.75	126.03	124.81	114.25	96.725	66.556	38.875	30.433	21.942
8.7917	12.15	20.65	27.6	36.867	44.339	49	56.308	64.917	70.692	78.225	87.922	100.61	101.41	109.43	115.1	127.11	128.77	132.35	125.95	122.61	109.36	93.867	61.289	36.367	28.892	23.154
7.8375	11.408	20.45	29.138	36.128	42.889	51.517	58.358	67.308	74.158	79.383	89.283	92.922	103.56	110.58	119.08	121.41	127.99	127.35	128.39	123.53	111.37	92.963	60.189	38.821	28.579	21.542
8.6417	11.225	20.1	27.858	36.667	43.506	48.433	57.058	60.617	79.475	79.417	87.494	100.08	103.13	107.55	118.93	123.09	129.76	128.97	130.27	121.55	109.79	91.554	59.494	37.525	26.713	23.017
8.1833	13.15	20.792	28.087	37.767	46.567	51.125	58.192	62.633	71.558	79.6	92.072	97.456	105.22	114.33	115.34	127.53	128.56	130.97	125.86	120.59	112.42	84.808	57.428	35.108	24.954	20.75
8.3625	12.742	19.967	30.196	39.083	44.344	52.183	59.7	66.367	75.4	81.275	95.111	98.744	101.85	116.6	120.93	127.1	129.42	127.6	131.15	122.79	109.49	89.304	52.017	34.779	27.187	19.592
8.5875	12.842	22.85	28.533	36.317	45.133	50.533	58.55	66.317	81.167	86.258	89.706	102.44	106	111.85	124.95	127.96	128.29	130.07	122.92	119.64	108.42	84.292	52.544	34.742	24.742	20.608
7.5625	12.383	21.792	29.913	37.644	43.189	54.983	57.583	65.625	77.425	87.233	96.95	102.21	103.34	116.59	120.28	126.57	130.11	132.42	129.43	117.59	109.36	86.463	52.161	33.071	25.863	18.679
7.7083	13.692	20.717	31.017	40.178	44.061	54.683	59.117	74.083	76.542	90.358	92.322	102.72	109.31	117.06	120.77	128.6	129.44	125.68	124.46	119.45	106.67	80.65	53.456	31.496	24.929	22.217
8.6333	12.517	20.225	31.058	40.222	44.611	53.1	61.183	67.608	77.4	89.9	94.289	103.88	104.94	117.52	125.76	126.7	129.36	128.48	128.44	121.07	104.97	78.821	51.039	33.733	25.025	19.129
9.1625	12.7	19.592	30.512	39.872	45.65	54.425	59.75	68.542	77.242	87.625	92.806	99.194	107.3	118.05	123.98	130.55	127.85	130.63	123.68	115.86	104.05	77.671	49.744	31.167	23.467	19.033
9.625	12.583	23.067	29.792	40.378	45.167	53.608	61.142	71.967	77.042	90.4	96.083	99.839	110	116.07	127.39	131.66	134.12	131.51	121.15	117.02	103.16	74.5	47.033	29.467	22.45	20.054
9.2042	13.717	20.867	28.321	37.778	45.594	52.875	60.8	71.908	84.025	86.9	95.167	100.46	105.97	120.82	129.48	132.37	132.38	128.1	130.03	115.95	103.63	75.296	45.35	31.771	22.079	19.383
8.5792	13.275	25.625	30.333	39.467	46.156	54.625	63.558	73.392	79.008	87.908	96.317	104.67	110.92	121.5	129.97	133.71	133.9	129.16	125.03	112.34	101.54	73.425	47.756	28.996	22.208	18.95
8.1333	12.925	24.908	31.054	39.378	49.789	57.217	59.017	72.758	81.992	89.367	97.628	107.39	109.55	117.35	133.2	133.29	133.5	134.2	124.8	113.17	100.81	68.287	44.733	27.704	21.183	18.1
9.525	14.175	22.15	30.242	41.111	48.35	59.2	64.475	71.875	84.717	92.175	97.761	109.36	110.91	121.09	131.85	135.17	130.2	132.4	127.08	114.4	100.82	67	44.072	29.138	22.758	18.958
8.9917	12.892	27.658	31.796	38.533	46.428	58.742	69.842	75.583	84.225	90.05	99.089	103.35	109.8	119.24	130.11	133.67	137.41	130.67	127.74	115.58	98.533	67.196	41.361	27.183	22.146	18.021
8.9875	12.008	22.35	31.842	40.061	48.683	58.667	63.583	73.392	83.467	95.367	101.18	106.99	114.19	124.37	130.99	135.05	129.52	130.59	119.5	113.51	100.44	64.879	40.889	27.725	21.171	17.308
9.9625	12.75	22.608	35.175	42.389	48.217	60.275	65.25	75.533	87.217	93.392	104.51	106.92	115.38	125.76	129.6	132.98	132.59	130.56	124.57	112.47	95.3	61.625	38.778	28.154	20.629	18.15
9.2042	14.367	24.158	34.104	42.333	50.017	59.633	67.625	76.375	87.683	95.083	102.57	105.28	117.36	119.39	132.64	137.17	129.35	132.28	126.31	111.71	92.787	60.05	39.106	24.912	20.554	16.008
9.7625	13.933	24.992	32.454	41.544	50.633	60.117	66.042	81.517	86.708	92.433	99.406	114.27	114.26	128.73	135.15	134.34	134.48	129.55	124.73	113.31	91.404	58.317	37.267	27.192	19.258	15.558
9.4542	17.383	25.575	33.733	43.9	50.206	61.067	68.683	76.925	84.825	95.675	102.73	109.95	116.38	126.43	135.69	134.55	130.01	130.15	127.16	108.38	90.267	55.517	36.383	27.367	20.446	16.375
9.5708	14	25.783	34.179	44.683	49.183	61.667	67.567	77.333	87.742	94.525	105.07	114.46	118.6	131.13	129.72	130.9	129.14	129.33	126.05	109.96	88.25	52.85	35.35	26.492	21.075	17.779
9.875	14.158	24.817	33.596	46.878	52.733	62.125	72.8	81.633	89.717	98.725	107.11	112.91	120.89	133.06	135.59	135.12	133.8	127.44	124.58	109	85.508	53.721	36.9	26.083	19.729	17.05
10.421	15.508	27.633	34.146	45.278	51.778	63.458	72.283	82.783	87.033	99.383	108.5	111.85	120.55	131.54	136.67	141.42	130.91	126.1	121.49	107.51	85.838	50.133	34.306	23.733	19.775	17.25
11.442	14.308	24.925	35.2	46.911	54.578	60.833	73.725	79.575	91.933	98.292	106.45	115.33	124.2	131.57	136.8	137.69	131.55	128.18	118.95	103.12	82.538	50.371	35.639	23.987	19.967	15.608
10.358	13.558	23.742	35.329	42.467	55.061	63.833	74.133	86.008	89.542	101.91	103.39	113.54	121.17	135.94	136.28	137.63	134.26	129.11	119.28	104.52	81.833	50.133	32.983	24.087	17.7	16.425
10.154	14.725	24.258	37.133	44.256	51.083	64.308	71.25	84.708	91.767	96.433	109.72	115.35	125.07	132.07	139.89	135.94	128.75	130.32	116.43	101.99	77	49.458	31.978	23.454	18.758	16.513
9.95	16.825	25.817	36.788	45.361	57.961	62.05	70.983	84.208	95.433	100.32	106.96	117.21	123.17	134.35	135.36	137.47	131.72	126.06	117.77	102.93	74.471	48.375	32.633	22.138	17.496	15.292
9.675	16.583	25.358	39.946	46.806	54.422	65.175	74.6	83.7	89.808	104.51	103.91	113.95	124.12	138.74	138.02	138.09	132.89	126.47	117.9	103.62	75.521	43.583	32.828	23.383	20.15	16.1
9.6458	15.775	27.067	37.146	46.661	57.694	65.808	75.983	85.467	94.367	103.95	107.25	114.34	129.09	135.27	138.31	137.45	133.32	127.37	115.47	103.13	74.238	47.412	31.622	21	18.196	13.529
11.433	17.375	27.533	39.204	47.794	54.261	66.95	76.992	86.383	101.44	102.8	111.59	114.19	131.92	136.34	140.53	133.93	133.9	129.52	113.84	100.57	70.817	46.033	32.544	20.804	17.271	15.417
10.871	18.292	25.817	35.771	51.589	51.356	65.167	76.458	86.358	96.208	99.108	112.33	116.77	130.63	137.36	139.56	134.83	130.51	122.81	112.6	97.947	69.671	44.6	28.467	22.417	17.2	14.383
11.375	17.142	25.508	36.825	49.506	57.711	66.55	82.225	85.683	96.775	106.48	111.24	122.11	130.2	138.96	136.85	138.76	131.24	124.33	112.99	93.44	66.346	41.875	30.461	21.321	17.479	15.042
11.625	14.025	25.4	38.329	50.539	56.583	67.242	78.117	91.375	94.992	103.63	117.31	120.08	129.3	143.78	135.25	135.93	129.57	124.55	114.59	95.627	63.1	42.517	29.172	20.792	16.667	15.796
10.446	15.775	26.3	40.608	49.578	59.072	65.283	78.533	95.933	99.3	104.61	116.1	121.41	134.32	136.48	139.38	137.63	130.48	126.15	108.54	90.013	63.846	41.537	26.828	21.533	17.433	14.225
11.292	17.95	27.092	40.021	50.839	60.967	69.617	80.492	90.542	102.3	103.83	115.38	123.19	131.89	140.41	140.54	138.37	130.01	120.62	114.15	90.6	63.525	39.358	27.494	22.046	16.612	15.304
10.938	16.867	28.533	39.454	52.322	61.094	72.625	85.108	90.342	101.78	109.1	112.86	120.25	139.49	139.44	142.75	134.94	130.71	118.85	108.98	88.56	58.475	40.012	28.389	19.258	17.379	14.958
12.537	15.542	29.167	41.142	50.683	58.783	74.358	79.492	95.008	101.58	108.09	116.01	125.42	134.85	141.92	142.8	138.98	126.36	122.23	112.3	87.31	60.363	36.542	28.961	19.35	15.671	12.971
10.913	17.575	29.308	40.146	54.072	61.206	71.983	86.575	95.667	98.8	112.21	115.55	123.76	134.4	141.46	143.61	137.97	129.68	121.55	110.38	80.83	55.104	36.15	25.067	20.604	14.654	14.908
11.388	16.883	32.808	40.667	53.983	58.517	68.817	79.325	94.017	101.93	108.18	120.68	129.86	139.59	146.64	139.72	137.68	125.7	119.31	106.94	81.777	57.079	38.167	23.967	18.679	16.708	13.275
13.829	17.025	29.458	40.054	54.339	60.344	73.533	77.083	93.025	101.69	107.57	118.67	128.9	140.12	139.6	138.13	136.77	127.38	123.43	104.82	82.017	55.6	34.821	24.344	19.217	15.304	14.417
10.937	16.517	30.3	42.188	52.178	60.417	72.033	78.383	97.117	105.38	106.84	121.06	127.44	137.45	142.67	138.33	137.51	131.02	120.02	100.37	78.677	53.054	36.829	25.339	19.542	15.192	14.192
11.871	16.817	31.35	41.333	55.822	61.961	77.392	80.358	95.342	101.87	110.65	121.53	132.37	141.8	140.95	141.09	133.43	127.07	114.1	98.025	77.837	53.192	35.358	23.289	18.142	15.054	13.146
13.125	18.183	31.242	40.317	54.778	62.922	73.825	83.6	95.45	102.88	110.93	117.67	131.2	138.44	142.49	135	135.83	126.84	115.08	101.48	74.383	46.646	34.817	24.128	19.842	14.717	12.737
12.271	17.092	30.883	42.925	59.761	63.339	74.875	87.242	94.067	101.45	116.24	117.75	129.84	141.68	142.02	137.12	134.28	119.18	117.82	100.45	70.397	52.021	33.817	24.544	17.017	15.654	13.258
12.804	19.65	31.717	42.55	59.172	65.467	71.708	89.567	100.65	109.57	109.7	120.64	130.81	135.55	144.5	139.1	130.96	126.85	113.96	100.54	69.867	46.413	31.933	22.778	18.858	16.05	12.787
12.429	20.658	33.067	42.325	57.883	67.044	78.3	89.683	101.92	110.48	113.55	125.17	134.07	148.1	143.09	137.15	134.82	124.03	112.7	95	66.957	47.729	31.683	25.667	16.721	14.442	13.654
11.808	18.817	32.117	44.033	56.267	68.511	80.65	91.383	98.175	104.69	113.68	122.88	133.58	147.27	146.64	139.14	134.05	127.92	108.26	93.625	64.177	44.658	32.429	21.178	17.467	14.929	12.938
12.429	18.95	32.067	42.729	61.922	68.25	81.092	92.133	101.7	102.49	111.55	129.42	133.32	143.7	144.89	144.23	132.77	123.75	111.74	92.896	64.76	45.737	31.425	23.822	17.446	14.758	12.733
12.492	19.267	32.892	43.825	60.389	67.794	81.567	92.742	104.85	111.66	118.59	124.91	137.49	141.7	147.96	138.5	130.9	122.03	109.37	92.308	65.29	44.092	30.617	23.767	16.921	14.104	12.575
12.567	21.625	32.425	42.479	60.267	66.206	81.508	91.492	100.84	109.63	115.71	129.14	142.08	144.93	147.92	140.95	130.17	121.89	110.34	87.792	60.16	40.671	30.667	20.972	16.779	13.596	11.854
13.183	21.35	32.892	47.646	59.533	71.311	84.825	87.008	102.59	107.7	117.33	128.39	141.67	151.28	145.05	139.69	130.12	117.3	107.72	86.104	57.903	41.196	29.875	21.083	16.458	12.629	13.129
13.454	20.558	30.7	45.758	59.128	70.65	83.633	94.917	105.72	108.23	117.63	132.58	141.08	148.56	148.73	137.57	131.27	118.42	105.65	82.617	57.157	41.429	27.979	22.222	17.104	13.654	13.033
14.512	19.183	33.017	48.221	62.867	73.261	82.992	96.817	108.39	112.3	119.75	130.94	139.48	149.83	141.74	135.28	134.23	122.05	108.83	81.608	54.63	39.863	27.087	21.961	15.442	13.762	12.125
14.296	21.342	37.592	47.45	60.906	71.694	82.65	94.608	106.12	111.53	120.39	133.26	137.39	145.34	143.65	138.59	130.65	115.73	106.36	78.854	53.823	39.246	27.35	19.989	15.892	14.258	12.446
14.208	19.9	33.825	48.575	60.628	72.089	83.917	94.417	101	114.61	121.21	133.51	145.92	146.37	145.18	142.18	125.19	117.44	97.058	78.092	53.503	38.067	26.829	22.094	15.692	13.717	10.846
14.458	19.225	35.575	47.321	63.772	70.8	90.633	98.683	107.22	116.79	122.13	136.99	146.76	148.08	141.95	136.94	128.07	117.43	104.55	76.329	54.083	39.113	27.017	20.178	15.292	13.787	11.754
13.85	20.408	31.483	48.05	64.228	74.022	85.617	94.467	105.48	108.94	124.05	134.21	149.32	148.1	146.62	139.02	131.23	113.05	97.708	72.271	49.22	37.221	26.129	19.767	16.717	14.604	11.779
13.879	18.708	34.9	50.779	65.45	76.339	87.925	106.55	104.24	117.15	123.28	133.68	150.5	151.76	144.46	136.46	125.66	114.28	95.808	72.442	48.097	35.075	26	18.939	17.183	11.9	12.029
14.363	20.233	36.408	48.808	67.428	76.883	88.783	99.342	108.71	117.33	123.35	136.71	147.63	151.75	145.47	134.88	125.38	109.44	93.792	70.833	49.703	35.55	25.55	20.311	15.767	13.046	10.908
15.317	20.85	36.017	53.133	69.772	79.517	90.65	96.117	106.85	116.65	126.81	142.06	151.76	149.26	146.92	139.59	122.47	111.35	92.567	70.225	48.693	33.942	26.317	21.817	14.975	12.621	11.596
14.25	17.35	36.767	51.712	69.706	75.494	87.442	97.775	111.36	113.88	125.11	138.72	150.91	154.45	143.32	140.62	122.47	112.93	92.346	65.875	44.377	33.983	24.154	17.444	16.079	12.121	10.913
14.671	22.283	35.775	53.675	67.717	76.611	90.617	100.1	104.43	112.06	133.67	142.29	154.52	152.52	143.31	135.48	127.7	108.17	90.112	64.808	45.13	34.446	22.488	19.494	15.079	12.05	11.842
14.583	21.567	39.658	54.617	70.194	77.122	90.8	102.83	115.08	116.02	132.83	147.64	153.04	148.28	142.56	131.16	118.52	108.1	86.521	64.388	44.32	33.263	23.692	18.411	14.196	12.346	10.496
15.429	22.492	36.225	51.879	70.45	79.861	94.275	101.38	111.31	116.92	123.27	144.24	149.92	149.9	144.23	136.67	119.73	104.8	86.5	61.508	42.063	31.929	23.542	17.128	13.85	11.983	11.692
14.537	22.292	36.242	50.329	67.661	75.772	96.492	106.51	113.01	119.35	129.7	144.26	154.67	149.55	147.52	131.62	120.14	102.56	79.967	63.417	41.683	30.071	22.604	16.4	14.642	12.3	11.487
14.404	21.692	36.217	53.692	70.317	80.5	93.892	107.64	110.27	123.66	128.17	139.26	154.88	152.83	142.6	133.57	120.27	103.17	83.721	55.592	40.857	30.637	21.488	18.367	14.679	12.413	10.604
15.479	22.175	38.592	56.717	70.194	83.372	94.942	104.49	112.53	119.35	127.13	144.84	149.28	147.9	141.7	132.89	119.82	100.8	78.137	53.746	41.99	31.1	22.117	17.861	13.813	12.783	10.504
14.412	23.583	44.133	56.633	71.772	84.15	98.283	111.13	112.46	127.38	135.23	150.63	156.11	153.67	145.95	136.43	119.04	101.37	75.917	53.833	40.35	32.533	22.762	17.289	13.571	12.592	11.454
15.554	22.9	42.325	59.442	73.056	85.456	93.5	102.83	119.41	122.84	134.83	147.87	156.17	150.74	144.21	128.24	115.37	96.821	76.529	53.842	39.303	28.521	22.704	18.65	14.15	11.75	10.425
16.442	24.092	41.033	58.296	76.089	83.406	96.192	110.96	116.52	124.03	138.12	147.29	152.06	145.62	140.05	130.81	114.08	91.833	75.992	55.092	37.723	27.988	21.604	17.811	13.533	12.471	11.146
16.071	23.875	37.458	58.25	73.594	85.456	95.642	108.54	116.89	125.26	140.8	150.26	155.06	149.28	141.07	125.15	113.02	91.971	71.825	52.5	37.047	27.917	20.596	16.15	13.45	12.517	10.567
15.967	23.958	39.142	57.025	77.094	86.189	97.742	107.73	111.02	127.92	139.52	149.85	154.08	144.35	141.4	128.11	113.94	88.4	69.521	50.458	34.74	28.075	20.054	16.639	14.254	11.396	10.9
17.167	23.733	40.25	60.129	75.311	86.922	103.49	104.44	116.51	127.83	135.09	152.67	153.18	146.04	136.34	124.9	110.77	83.792	65.033	47.662	35.567	28.475	19.871	17.178	13.562	12.162	10.171
16.942	22.892	39.6	60.333	78.578	85.994	104.06	115.82	116.99	127.46	137.29	149.96	157.67	147.63	141.05	123.23	106.28	86.642	63.221	47.338	35.463	26.221	21.717	16.256	12.663	11.458	11.283
17.258	23.333	42.917	58.863	77.283	91.028	101.35	113.15	122.68	128.79	137.67	153.31	157.57	149.8	142.34	125.62	102.96	81.096	63.583	47.771	35.64	27.175	19.45	14.7	13.738	12.254	10.833
17.621	26.325	43.208	64.05	78.056	89.706	106.54	111.11	118.7	129.94	136.78	155.4	156.12	153.21	135.27	123.47	106.11	79.683	63.796	47.004	31.863	25.625	20.321	17.1	12.662	11.029	9.8333
17.158	25.45	41.15	59.721	79.683	92.639	110.55	110.53	122.2	131.57	145.36	151.96	152.97	152.64	138.35	127.3	97.043	79.833	60.254	46.783	32.6	25.263	18.529	16.517	12.7	10.475	10.996
17.721	26.342	40.683	64.454	80.461	87.489	100.22	110.98	123.88	131.04	145.11	154.99	154.83	149.4	144.16	126.27	105.31	78.65	57.067	44.163	32.887	25.021	18.775	14.472	13.696	11.083	10.325
17.854	23.7	46.367	64.15	82.556	87	100.9	117.94	125.49	132.97	152.69	154.13	152.12	148.85	139.84	120.08	99.113	74.413	57.254	42.45	30.68	25.504	19.604	14.411	13.525	10.546	11.079
17.537	27.275	44.725	63.808	84.272	87.217	99.333	111.09	120.67	138.21	151.25	154.48	153.39	148.17	137.81	118.58	96.323	70.546	56.458	40.621	33.24	24.779	19.217	15.533	12.992	9.5458	9.5833
18.075	28.133	45.15	62.075	83.511	92.644	105.38	107.38	123.03	136.57	150.46	152.77	155.92	153.92	135.32	120.84	93.59	71.25	56.262	39.713	31.24	23.788	19.887	15.872	11.95	10.438	10.467
17.283	28.475	44.942	63.329	81.272	92.628	101.98	120.37	121.47	143.45	153.59	158.77	155.49	148.05	135.99	119.22	93.303	72.342	56.479	39.992	30.287	23.975	18.692	14.794	12.25	11.842	9.9708
17.737	29.592	50.658	63.617	83.239	95.978	106.47	117.77	128.4	140.22	153.72	166.16	158.77	146.48	134.23	113.99	90.703	65.646	51.567	38.571	30.803	24.238	18.887	15.411	11.779	10.933	9.7125
17.883	30.158	47.833	67.763	87.139	96.306	112.9	115.12	129.27	140.77	153.2	155.99	153.81	151.65	132	110.02	88.91	65.167	50.35	39.904	29.63	21.95	19.679	14.983	13.15	10.362	9.6875
18.496	27.958	47.158	66.163	86.133	94.944	106.91	123.86	129.82	143.68	154.37	154.03	158.73	145.34	128.22	114.82	85.733	65.804	50.521	36.525	28.84	21.696	17.4	14.317	11.912	10.504	10.121
19.221	27.85	47.7	67.083	83.272	94.644	107.85	114.16	128.43	141.68	153.76	162.08	155.18	145.2	132.19	108.28	81.747	60.883	48.65	38.683	29.463	22.896	17.542	15.667	11.887	12.033	9.575
18.567	28.658	46.45	66.433	84.694	95.25	106.8	116.09	133.48	137.49	156.29	165.97	150.01	144.88	131.87	111.09	81.28	62.363	48.329	35.933	26.893	22.238	18.971	13.583	12.096	9.5583	9.0583
18.871	27.525	48.85	68.383	87.133	98.544	109.07	121.81	128.38	146.46	160.76	166.56	151.34	150.43	132.02	110.58	76.67	61.987	46.571	37.042	25.49	22.967	17.121	14.739	12.729	9.8333	10.196
19.1	28.133	51.325	67.246	88.783	99.039	106.49	113.66	140.46	148.08	154.81	162.21	158.35	146.26	127.15	102.35	77.323	56.688	44.825	36.767	26.84	22.425	17.346	13.25	12.775	10.604	10.262
18.167	31.525	49.908	71.179	88.167	98.939	107.73	121.99	130.71	149.92	160.78	158.03	156.79	147.23	128.5	100.03	74.243	54.696	43.829	34.992	27.527	20.354	16.4	14.422	12.442	9.8542	10.95
19.692	31.692	49.492	72.883	87.972	98.328	117.14	124.89	138.13	152.7	162.33	160.23	151.79	149.45	126.25	100.15	72.377	56.817	46.208	33.354	26.267	22.438	17.7	13.894	12.788	9.8625	9.5083
18.758	30.092	51.542	71.892	89.444	98.239	113.92	128.52	136.45	147.04	154.63	157.64	157.53	140.01	125.91	96.963	70.163	51	41.379	31.854	27.617	21.1	16.671	13.383	11.962	12.033	10.1
20.388	30.358	52.75	71.163	90.433	97.567	116.29	118.93	139.22	154.61	163.61	169.36	158.79	145.94	124.1	96.146	69.54	52.7	41.425	33.854	26.507	22.029	16.929	11.622	10.871	10.625	9.45
20.275	31.375	54.792	71.179	90.45	101.34	111.47	123.86	142.19	152.07	166.9	163.27	155.02	143.05	119.15	99.758	67.743	52.762	40.804	31.3	24.813	19.829	16.663	14.339	11.379	10.396	9.6
20.096	29.883	57.033	73.025	89.328	105.48	115.23	126.36	141.02	157.42	169.09	160.64	153.72	140.34	121.32	88.658	67.353	51.779	40.113	33.729	24.853	19.471	16.925	13.306	11.479	11.475	8.7417
20.808	28.867	54.742	74.562	92.644	105.3	112.92	123.12	143.42	155.59	161.62	159.66	157.51	142.27	117.37	89.513	64.037	47.654	39.8	33.429	24.013	19.417	16.329	12.978	10.408	9.8375	8.2542
20.637	31.808	53.092	75.95	92.417	103.46	116.74	129.9	143.41	157.14	153.61	163.04	153.78	137.5	118.1	88.625	61.11	47.213	38.333	31.05	24.747	19.208	17.042	14.4	12.204	11.517	8.4542
20.821	31.858	57.283	75.204	95.75	106.36	119.03	129.88	146.77	158.84	161.19	159.79	156.64	140.73	117.78	86.85	60.41	44.442	37.567	31.471	23.65	20.2	14.108	15.178	10.987	11.262	9.55
20.142	31.5	55.758	77.692	92.678	105.27	115.93	128.69	143.28	163.2	158.58	159.32	150.82	138.78	115.09	81.212	60.507	45.792	36.167	31.163	23.847	20.667	15.425	12.2	11.871	8.8875	8.3333
21.554	32.375	56.233	76.671	95.183	104.13	118.39	134.05	148.01	155.63	164.44	164.31	153.19	136.66	110	81.883	58.437	44.354	36.442	29.663	23.937	17.321	16.679	12.194	12.25	9.9833	10.275
23.75	31.683	57.175	79.167	93.467	105.81	118.37	126.44	155.33	155.74	163.05	164.97	150.71	133.02	112.63	78.821	57.51	46.8	35.029	31.167	22.843	20.163	15.888	12.239	11.054	9.2167	10.254
20.883	33.675	59.992	78.517	99.411	103.27	120.33	136.31	151.81	167.89	168.08	160.25	154.72	138.8	107.33	74.687	55.067	44.037	37.037	29.462	22.777	18.908	16.579	12.589	11.083	9.5667	8.8458
22.254	37	61.125	77.746	96	107.31	123.17	133.88	152.09	164.74	169.28	165.77	150.69	129.68	105.05	73.883	56.383	41.913	36.296	28.946	23.11	18.333	15.492	12.978	10.608	9.425	10.025
21.967	33.217	59.533	81.662	97.989	106.96	119.79	138.35	147.98	164.17	162.51	162.48	150.24	132.01	106.36	71.279	53.83	40.6	35.667	27.138	22.847	18.092	14.1	12.55	11.25	9.3792	7.9208
23.167	36.292	57.558	83.321	97.906	112.81	126.71	136.4	155.78	168.71	168.49	165.03	153.69	129.32	103.45	71.046	51.793	43.804	34.846	27.137	22.857	17.808	15.038	12.317	10.512	10.433	9.6667
22.367	32.367	59.7	79.717	98.6	108.55	126.53	138.57	160.97	161.93	172.03	161.19	153.99	129.85	98.996	68.208	53.093	40.642	33.363	28.558	22.09	18.958	14.242	11.283	12.25	9.9292	9.4458
22.55	32.133	59.442	83.771	98.711	106.52	121.86	135.43	164.97	165.51	169.65	159.98	151.76	127.66	95.033	67.067	50.32	41.108	33.383	26.846	21.99	17.296	14.854	12.089	11.679	10.296	9.1792
20.567	34.917	56.317	84.742	100.37	108.22	124.69	147.52	151.94	170.21	169.43	157.99	150.22	127.75	96.596	64.017	47.7	40.042	31.171	26.038	21.303	19.433	13.429	11.761	11.037	10.225	9.0875
22.242	33.967	60.6	82.767	100.79	111.64	125.42	141.29	163.2	169.38	172.9	158.43	144.56	124.77	93.958	63.754	47.33	36.65	31.804	25.629	21.153	17.642	13.446	11.8	10.567	9.4125	8.9542
23.867	37.992	61.433	83.267	99.683	109.51	126.14	148.87	162.92	160.29	162.78	161.08	144.81	126.48	88.075	59.371	48.18	38.25	32.417	24.254	20.49	17.567	12.433	12.55	10.733	9.1208	8.4
22.912	33.25	58.75	82.942	98.761	117.04	130.73	142.74	160.17	170.27	173.31	154.56	146.06	126.93	86.113	60.654	44.753	37.6	30.246	24.779	20.56	18.067	13.425	13.422	10.817	10.083	8.8375
23.3	33.608	62.908	84.733	103.47	113.19	127.6	149.37	159.78	164.77	170.84	160.7	149.73	124.89	86	58.25	46.277	38.083	31.775	25.004	20.927	17.296	12.712	12.828	10.4	10.071	8.7625
23.042	35.383	56.375	82.671	104.31	116.83	130.43	140.88	164.3	163.91	172.25	158.83	144.53	115.89	83.083	58.908	44.6	35.829	29.263	25.229	19.68	18.671	12.654	11.344	11.121	9.8917	9.2958
23.158	37.808	61.425	85.3	104.09	119.11	136.19	151.02	166.74	171.67	170.16	155.97	151.34	118.28	78.629	56.538	43.513	33.625	29.996	23.979	19.387	15.854	13.25	10.894	10.05	10.062	8.4042
25.5	34.908	61.292	83.6	103.89	115.27	130.82	159.18	168.98	173.8	164.87	164.85	133.82	113.45	75.033	54.025	42.36	36.425	29.754	24.138	20.06	16.675	13.704	11.822	9.2208	9.9125	8.375
22.521	37.758	61.892	85.463	105.21	116.31	140.94	158.75	162.45	173.4	164	161.63	146.24	112.47	75.075	53.267	42.657	33.692	29.546	22.913	19.057	16.712	14.658	13.361	9.4042	9.9625	8.2833
23.983	36.058	63.433	85.667	103.77	120.59	142.72	156.27	173	166	171.16	159.65	135.99	112.12	74.879	51.008	43.197	32.554	28.042	23.133	18.353	16.004	13.475	11.439	10.092	8.8833	7.3208
24.958	33.067	64.967	86.233	105.21	118.69	140.87	158.5	162.33	167.25	166.54	160.43	137.57	108.11	73.067	51.858	39.99	34.05	27.85	25.313	18.913	16.592	12.142	11.211	10.763	10.071	8.2917
23.163	39.158	64.208	85.258	106.21	122.13	142.32	154.16	170.79	174.7	164.55	153.84	138.88	108.45	71.096	51.525	42.093	34.204	26.996	22.558	18.123	16.492	12.192	11.317	9.325	9.3958	9.9792
23.554	36.067	68.475	88.725	112.89	118.12	148.23	158.02	168.04	170.61	164.37	156.26	137.63	103.02	68.987	50.629	40.68	30.296	27.104	23.117	18.583	16.45	14.046	10.489	9.4125	9.4167	8.05
25.171	35.967	66.017	87.292	106.96	121.97	142.23	156.78	167.43	172.42	171.27	155.95	137.97	102.61	68.054	49.05	39.607	33.346	26.538	21.267	18.97	15.35	12.896	10.128	9.9708	10.162	7.8542
24.921	36.308	63.417	85.058	108.96	124.05	137.81	159.94	174.2	171.33	168.78	155.16	136.96	98.858	65.079	48.204	38.76	31.221	26.279	22.454	18.013	15.992	12.854	11.017	10.037	8.5917	7.3583
26.496	37.6	66.583	87.2	112.67	126.14	148.52	157.68	173.27	173.01	166.46	155.44	131.75	98.633	67.317	48.9	37.117	30.679	25.95	22.858	17.087	14.983	14.217	11.811	10.458	9.25	8.4292
26.125	39.367	67.35	91.871	111.32	129.72	149.24	162.85	168.83	165.05	178.34	153.16	133.42	94.263	62.783	46.775	36.66	32.45	25.2	21.625	18.493	16.383	12.421	11.989	9.7208	8.2375	8.1583
25.071	38.492	69.675	93.263	113.41	127.74	150.37	166.93	170.45	169.93	162.01	149.77	135.12	93.404	62.292	44.45	35.853	30.346	25.129	19.729	18.377	15.104	12.192	11.917	10.108	9.1458	7.9375
25.575	42.65	67.475	90	114.72	129.48	161.16	163.73	176.95	175	172.15	149.64	131.69	92.1	61.367	45.625	36.123	28.517	27.8	19.954	17.497	15.25	14.217	10.4	9.6542	9.4458	8.9667
25.729	40.817	67.483	94.65	117.96	133.97	154.67	168.32	174.54	170.38	165.69	153.49	130.01	88.679	57.779	45.633	34.593	27.663	23.738	20.471	18.153	14.379	12.446	11.933	9.95	8.45	8.0042
26.954	41.967	68.617	94.642	119.04	131.65	155.64	176.53	171.03	177.26	167.87	151.63	122.9	83.867	58.571	43.3	32.333	28.6	23.817	19.463	15.913	15.275	11.65	10.994	9.3667	9.2	9.1375
25.825	39.358	67.992	95.283	116.68	133.69	158.57	163.08	177.92	167.85	167.99	148.37	125.04	82.092	57.721	44.142	32.387	28.092	24.688	19.613	16.227	14.667	12.429	11	9.1667	8.3875	7.8542
28.229	45.525	68.642	91.592	116.74	136.28	157.48	170.48	175.59	170.96	163.03	146.98	123.83	78.658	54.612	39.942	31.49	27.483	24.412	21.433	16.627	13.85	12	11.028	10.071	7.825	8.5792
26.896	43.533	71.442	96.313	117.18	139.34	159.92	166.97	181.8	181.53	164.57	144.65	124.36	78.921	53.417	40.792	32.383	30.225	22.408	19.096	16.797	14	13.275	10.017	8.6167	8.0917	8.4
29.125	44.05	70.225	96.796	125.51	138.85	163.67	176.9	171.9	172.5	164.08	145.22	118.82	76.779	52.787	39.808	31.153	28.171	22.971	19.904	16.493	13.558	12.446	11.8	9.6833	8.3208	7.9292
28.138	44.825	71.167	95.629	123.64	141.29	165.16	176.52	174.51	173.41	168.03	144.26	109.1	76.688	52.438	41.638	31.857	28.317	23.625	19.079	17.097	15.725	12.308	11.606	9.3125	9.6125	7.7875
26.65	41.625	75.608	100.09	125.72	140.83	165.26	178.97	176.37	168.43	166.71	143.49	111.92	75.379	50.575	38.733	32.29	25.492	24.517	19.458	16.377	13.45	12.471	11.094	9.5083	8.9625	6.8917
29.429	42.317	72.633	93.512	125.44	145.81	172.9	169.33	176.73	172.81	155.59	143.18	111.1	67.958	50.983	39.758	31.623	25.862	24.342	18.429	15.87	13.829	13.225	9.7222	10.392	9.5833	8.0208
29.675	43.633	73.008	94.183	130.19	151.5	164.75	173.44	173.99	174.95	163.47	138.01	104.49	70.363	50.85	38.25	30.963	25.113	21.571	18.517	15.503	14.096	11.404	10.3	9.7167	8.9	8.7208
30.258	42.525	76.025	101.82	130.66	150.38	167.8	172.59	177.58	179.92	163.22	140.5	103.52	67.517	47.65	38.013	30.873	23.929	21.637	16.792	16.897	14.992	11.504	11.833	8.9417	9.5417	7.6375
28.621	42.567	73.45	99.925	134.14	146.53	169.35	175.09	181.88	177.72	164.29	134.39	101.09	66.879	47.342	38.8	29.66	24.833	22.533	18.971	16.917	12.171	12.075	10.117	9.45	8.325	7.6208
29.3	45.483	71.358	99.383	135.64	152.81	165.8	180.4	175.14	171.23	157.21	134.58	94.056	65.892	48.079	36.187	29.557	24.575	20.433	18.063	16.74	13.229	11.633	11.044	9.8958	9.275	8.2792
30.6	46.317	74.133	102.24	133.76	155.16	168.07	173.87	170.4	181.07	156.51	135.44	94.767	66.05	45.417	36.258	27.763	24.954	19.904	18.237	17.623	13.746	11.833	11.111	9.5833	9.2875	7.4375
29.571	44.408	76.842	103.93	136.52	149.98	180.02	181.87	167.14	176.97	153.78	131.78	90.483	60.988	46.746	35.288	27.29	24.408	21.254	19.542	15.2	13.233	11.771	10.144	8.6125	8.9792	9.1667
30.067	47	78.483	105.07	139.2	155.91	166.96	172.03	177.55	174.72	156.38	128.78	89.45	60.425	45.117	35.296	27.467	23.404	21.079	18.75	15.483	13.408	10.692	10.861	9.5833	8.825	8.3208
29.721	45.408	75.408	104.81	142.31	159.58	175.43	170.84	173.55	172.25	154.19	134.55	90.978	58.004	44.821	32.829	28.93	22.783	22.671	17.563	16.173	13.488	12.237	11.283	9.8917	8.6292	8.1375
32.117	47.367	83.242	102.95	145.99	154.74	180.76	176.2	177.31	161.18	155.18	125.77	84.733	58.537	41.863	33.25	28.09	23.513	21.592	18.346	17.167	12.2	12.063	10.483	8.4292	9.3583	7.7375
30.921	46.017	74.567	110.17	142.24	157.61	176.45	170.99	178.34	178.89	156.91	127.28	86.311	58.617	43.296	31.871	25.96	23.762	18.658	17.029	14.19	13.55	10.3	9.6889	8.9333	8.5125	8.2583
32.046	46.242	80.2	106.75	144.16	160.68	179.12	179.08	172.08	167.22	147.52	122.29	84.339	56.025	41.267	34.638	26.343	23.95	20.417	17.692	15.297	13.042	11.742	9.7778	9.3667	8.0875	8.275
32.804	49.025	78.567	110.6	145.72	165.73	175.85	174.36	177.55	169.63	152.79	119.88	82.7	51.533	40.342	32.521	26.627	23.283	19.708	18.379	14.833	12.683	11.521	9.1944	9.25	8.7333	7.8583
35.112	48.975	83.625	115.71	146.07	166.02	177.33	176.19	176.07	166.57	146.9	118.86	79.911	53.308	42.696	32.296	26.777	23.25	20.329	15.487	14.89	13.7	11.075	11.25	8.7917	7.9875	7.6917
33.9	47.217	81.608	115.35	144.85	163.08	175.58	176.24	170.99	168.84	148.35	118.48	78.3	54.554	40.717	30.704	25.303	21.754	19.338	19.496	14.507	11.912	11.95	10.494	9.8667	7.6917	7.7458
35.283	47.083	86.4	116.73	149.21	167.74	174.42	177.16	173.93	162.88	141.78	111.75	76.072	51.271	38.3	30.088	26.027	22.029	19.358	16.908	15.307	12.583	11.025	9.3056	9.3375	8.275	7.9
32.487	49.808	82	116.41	152.31	164.17	172.15	175.93	172.19	170.12	150.06	108.99	77.45	52.096	37.908	29.567	24.69	22.537	18.967	16.587	15.293	13.113	11.546	9.9667	8.3792	8.4708	8.4083
32.733	49	81.975	120.72	155.08	171.82	174.07	183.57	173.59	163.77	146.98	109.71	75.178	49.833	39.062	31.629	25.783	23.458	18.75	16.867	14.127	12.987	11.596	11.144	9.575	8.4667	7.5583
34.921	53.958	87.35	119.85	160.38	169.06	178.65	179.32	177.89	168.63	143	110.06	72.25	49.921	39.163	30.25	22.993	21.167	19.204	18.417	13.633	13.263	10.542	9.0722	9.7292	8.4583	8.1875
35.217	55.733	89.317	124.5	156.95	177.13	179.88	182.27	173.07	168.51	147.56	99.744	69.056	48.325	36.212	32.796	25.84	22.375	20.158	17.458	13.86	12.629	10.233	10.967	9.3542	8.5625	9.2583
36.308	49.883	92.092	123.88	158.78	172.95	179.25	183.26	173.54	163.56	141.82	105.76	70.044	46.8	35.763	29.212	23.833	19.904	18.838	17.012	14.69	11.708	10.879	9.1167	7.5042	8.275	8.3833
36.379	53.792	88.758	128.02	157.93	172.22	173.97	183.35	173.54	164.56	137.25	103.27	68.728	46.988	38.029	29.379	25.85	21.312	19.667	16.992	14.277	13.067	11.317	10.022	9.1333	9.1417	6.9833
36.996	55.092	91.242	127.48	159.51	177.5	184.48	177.1	173.04	163.82	138.68	96.861	64.717	48	37.358	29.146	25.16	22.783	19.996	15.733	14.043	11.654	11.775	9.5222	8.4833	8.4583	7.4792
36.063	54.242	89.825	129.57	160.18	172.98	174.9	178.37	169.77	160.22	133.87	96.372	64.583	46.208	34.242	28.329	25.693	21.304	19.904	16.479	14.077	12.796	12.308	9.6611	8.8625	8.3833	7.4375
36.813	59.108	95.35	132.6	161.46	169.69	180.7	176.91	181.22	158.02	138.8	92.178	62.139	44.458	33.771	29.758	25.467	20.463	17.867	15.421	13.997	12.179	11.437	9.9667	8.1625	9.9375	7.7292
40.35	59.717	95.2	131.52	166.51	174.75	183.45	180.33	176.01	159.84	136.2	89.483	60.45	45.363	34.479	27.121	24.137	20.737	18.529	15.621	12.727	11.792	11.075	9.4333	8.0875	8.0208	7.9292
41.4	61.6	99.492	134.49	169.33	179.48	181.09	179.22	175.42	155.73	131.78	82.906	59.894	43.625	33.917	28	24.037	20.929	18.65	16.133	13.277	11.558	10.65	9.4222	8.9042	7.1292	7.775
39.321	60.458	95.592	134.76	165.34	180.03	181.6	177.84	168.61	153.95	135.17	86.506	57.544	43.85	33.125	25.371	23.837	21.196	17.312	16.746	14.527	12.462	10.542	10.272	8.25	9.475	7.8208
40.233	61.817	98.558	136.31	164.87	180.24	176.49	181.17	165.08	153.47	129.25	81.267	61.639	41.375	32.504	26.004	24.593	19.925	17.917	16.013	13.313	12.033	10.771	8.5889	8.4792	8.8083	7.975
43.45	59.017	97.692	139.73	169.82	177.33	183.22	178.59	163.57	154.08	130.14	80.983	56.906	40.971	31.796	26.937	23.097	19.312	16.933	15.742	13.757	11.929	10.904	10.983	9.025	7.7583	7.2292
39.542	62.633	98	141.94	170.77	178.99	173.63	184.74	167.76	151.19	119.44	83.761	57.039	40.5	33.017	27.979	22.927	18.362	18.804	14.646	12.62	11.6	11.771	9.8722	9.525	8.4083	6.7542
40.8	62.067	107.28	143.33	172.57	174.68	180.06	175.4	167.98	154.62	112.08	75.794	55.833	41.383	33.321	24.946	22.403	20.629	18.871	15.612	13.74	12.225	10.875	9.9444	9.4833	8.5083	6.725
40.946	66.567	108.61	144.27	171.82	187.37	173.47	175.16	161.62	153.95	115.27	75.783	52.878	40.117	31.504	25.983	21.857	20.954	16.913	15.85	12.68	11.663	10.917	8.7944	8.5333	8.7208	8.1083
43.813	63.792	108.96	144	167.89	178.81	186.43	177.33	168.44	146.94	113.43	74.467	53.011	40.85	29.613	25.617	22.53	20.842	16.813	16.438	13.367	10.612	10.921	9.3722	8.9625	7.9375	8.8875
40.192	65.108	108.23	147.81	175.81	183.1	179.91	180.38	163.31	146.13	103.92	71.172	52.289	40.45	28.954	26.267	22.417	18.396	17.708	14.496	12.64	11.304	9.8542	9.3778	8.2583	8.6333	7.2417
45.012	63.5	103.73	150.52	171.61	183.61	181.23	176.07	165.22	147.08	104.98	73.172	53.45	40.525	30.996	24.387	21.343	18.3	17.079	15.404	12.45	12.729	10.208	9.1611	9.1875	7.6708	7.9167
40.958	65.308	110.16	152.34	171.26	185.41	178.87	165.67	158.86	139.8	102.16	70.839	50.3	40.133	29.933	25.613	23.153	20.071	16.596	13.708	13.447	11.342	10.217	9.4389	8.8583	8.7292	7.4625
44.229	67.275	115.09	152.1	176.42	181.93	186.96	182.07	159.47	146.82	96.608	65.628	51.728	37.525	27.696	24.608	20.613	17.346	16.404	14.896	13.163	11.304	10.075	10.717	8	6.9708	7.0792
46.087	69.35	118.08	151.03	174.94	182.57	178.47	174.95	160.23	138.96	95.933	68.661	50.322	36.95	28.775	24.35	20.113	18.492	15.838	14.625	12.61	11.15	9.4667	10.344	8.75	8.5	6.9917
47.954	71.233	113.06	150.93	172.92	185.52	185.62	176.56	154.32	131.37	88.867	64.906	48.039	37.225	28.233	24.437	20.137	17.821	16.546	14.233	12.083	10.342	10.521	8.0278	8.5875	7.4625	7.3708
47.867	72.417	116.13	157.53	180.93	184.19	182.97	167.43	162.34	135.56	86.642	63.306	45.567	34.996	28.208	25.042	20.487	18.437	15.725	14.117	11.94	11.271	10.846	9.3722	9.0417	7.7208	7.4958
47.475	72.167	115.99	154.7	173.45	188.86	183.69	179.18	153.13	134.8	85.808	61.911	45.361	33.833	29.338	23.442	20.597	17.75	15.854	13.7	12.727	12.713	9.1542	8.7	8.65	9.075	7.45
47.571	68.692	118.07	157.55	173.7	183.52	183.53	171.04	154.6	132.23	85.983	59.311	48.139	33.812	28.267	23.1	21.57	17.687	15.863	14.196	11.913	10.671	10.467	9.7389	8.5292	7.1708	7.1708
46.325	73.3	124.08	157.94	171.38	181.44	175.36	173.05	149.34	123.68	83.083	58.883	43.444	35.804	28.625	23.183	20.61	16.488	16.729	13.812	11.757	11.421	9.7792	9.4944	9.4792	8.5917	8.3375
49.454	77.242	123.46	155.42	178.33	180.55	175.53	164.57	150.61	120.85	81.8	59.328	44.767	32.983	25.246	22.417	19.197	16.404	14.554	13.917	11.703	10.371	11.646	8.1611	8.3292	7.8	7.6208
48.158	74.725	122.37	157.36	177.32	179.63	184.74	168.5	148.82	113.96	79.542	61.717	42.894	35.433	26.383	22.046	20.273	17.467	14.804	14.063	11.38	11.625	11.588	8.9222	8.4583	8.3125	6.8875
48.333	75.425	118.62	157.86	183.09	181.4	179.67	161.28	148.57	114.59	80.1	55.894	42.75	32.913	25.238	21.683	20.513	17.462	14.758	13.787	12.787	11.75	10.483	9.0722	8.4	8.9792	7.9333
49.05	72.783	124.81	158.24	181.49	176.39	178.26	163.66	141.83	109.93	77.208	55.633	42.794	35.029	26.25	21.875	17.813	17.133	15.071	14.212	12.397	10.587	10.242	8.7222	7.875	7.5792	7.2167
50.025	77.408	128.18	159.79	177.69	177.83	179.91	163.48	149.12	108.89	74.575	56.272	42.144	33.167	25.396	21.229	17.88	15.45	14.946	12.725	12.243	10.242	9.6625	9.8278	9.2958	8.0292	7.0208
48.533	75.233	133.77	165.17	181.03	181.99	181.45	169.95	141.09	101.99	75.15	54.644	42.639	29.383	24.004	23.046	18.52	15.508	15.071	12.725	11.303	10.758	9.8042	9.6056	7.8792	7.7542	8.3
50.588	78.433	123.94	162.03	181.22	183.83	178.78	159.12	134.77	99.2	72.183	53.889	38.85	31.325	23.825	19.4	17.3	16.546	13.929	13.604	12.337	9.7667	9.7083	8.7333	7.975	7.125	7.625
51.937	77.458	127.44	158.16	176.69	182.64	174.77	158.83	132.82	103.89	68.492	49.8	39.45	32.875	24.987	20.675	16.743	16.325	14.458	12.796	11.49	10.825	10.433	8.35	7.9667	7.3125	7.2958
51.029	76.442	129.72	163.76	174.21	182.83	178.67	159.31	129.87	97.333	68.667	50.539	39.522	30.737	23.246	21.704	17.083	16.837	14.292	13.275	12.61	9.9667	10.475	9.6056	7.1583	7.8917	7.3708
53.046	83.442	136.46	156.27	179.39	176.42	170.95	154.47	122.99	95.508	66.7	52.644	40.094	30.592	25.829	20.833	17.13	15.604	14.571	11.929	11.813	10.671	9.5458	9.0722	9.9	8.2375	6.7708
54.587	84.592	130.61	165.82	172.92	184.74	169.22	157.34	128.28	88.358	71.575	47.661	37.728	27.55	24.792	19.929	16.963	14.938	14.296	12.754	11.48	10.679	9.8542	8.2444	7.4417	8.35	7.2
54.454	80.617	131.9	162.45	179.73	183.82	178.24	148.12	120.72	89.633	65.292	46.878	38.906	29.096	24.7	21.362	16.63	15.471	13.646	12.521	11.087	11.296	9.0667	7.9944	7.0542	8.1583	7.325
56.046	84.692	134.57	157.98	179.8	183.27	167.17	151.81	119.41	88.542	58.042	47.928	37.689	29.133	24.379	18.95	16.97	15.179	14.475	12.796	10.783	10.45	8.525	8.4333	8.3958	8.4458	7.0958
53.279	78.808	131.45	161.34	183.33	181.99	167.29	153.26	114.17	86.542	65.05	47.789	33.267	27.108	23.046	19.012	18.36	14.687	14.146	11.85	10.917	9.6917	8.5792	9.7889	8.7875	7.6958	8.0042
51.021	87.017	137.73	164.02	175.3	184.83	165.02	149.02	112.17	75.608	59.942	45.678	34.172	29.196	23.404	19.942	16.95	15.475	13.521	12.913	11.2	9.825	8.9292	8.5389	8.5542	8.5458	6.2708
56.912	84.283	140.5	165.78	181.51	175.03	158.93	150.5	107.32	77.975	59.625	45.383	36.717	28.454	23.108	19.621	16.023	14.233	14.196	12.154	10.947	10.162	9.4458	7.3722	7.2958	7.1875	7.4583
54.117	84.275	135.16	164.39	182.08	179.02	177.08	138.88	102.79	77.233	60.3	44.428	35.233	26.988	21.854	18.154	16.937	12.975	13.304	11.067	10.557	11.058	9.5167	8.0278	7.3292	7.4583	6.2625
53.575	82.392	135.69	167.84	181.32	178.19	173.92	137.43	105.97	80.925	57.708	44.011	33.728	27.396	21.812	18.988	16.153	14.012	13.217	12.321	10.173	10.267	9.8875	7.4556	7.6292	7.5542	6.8292
54.408	86.425	133.92	167.27	179.38	182.58	165.45	133.05	98.067	73.375	58.1	44	35.017	26.413	23.088	18.613	15.867	14.3	13.325	12.808	10.867	8.8167	9.2375	7.4222	7.7125	6.4292	6.5333
55.421	88.292	137.25	167.88	175.92	179.23	162.2	133.52	94.625	76.808	51.625	42.533	32.856	25.937	22	17.704	15.553	13.35	12.421	10.429	10.837	9.7333	9.2042	8.8556	7.3583	7.8333	7.3417
54.225	85.975	138.89	169.55	170.67	180.57	157.4	128.78	94.15	77.383	51.867	39.817	35.328	27.663	20.583	18.092	16.21	12.517	13.133	10.658	10.943	10.363	9.5167	8.75	7.7792	6.9292	6.7167
56.254	88	141.04	169.32	177.9	173.06	158.52	126.42	92.108	73.25	49.292	40.861	33.444	25.383	20.487	17.346	15.633	13.108	11.854	11.513	10.377	9.2875	8.0375	8.2667	7.3167	7.775	7.3083
56.308	94.383	138.23	164.66	174.94	173.13	157.23	124.09	88.567	68.725	50.175	40.2	32.328	25.975	19.542	15.533	15.327	13.233	11.292	12.283	9.86	9.7167	9.1208	7.0333	5.9583	6.4917	6.3417
57.75	87.967	146.15	164.38	188.66	173.91	147.64	111.92	88.875	67.608	46.75	40.656	33.394	23.888	20.675	17.058	14.6	14.042	12.704	11.408	9.4833	9.8542	8.2792	8.0944	7.4583	7.0333	7.5708
52.387	88.15	144.71	164.51	174.92	168.7	152.37	111.87	84.825	63.383	51.55	37.1	30.178	25.154	19.483	16.575	13.997	12.992	11.879	11.263	10.103	10.163	9.0292	7.55	7.8333	6.4208	6.625
55.696	90.217	144.13	165.15	174.41	170.79	148.7	111.75	84.017	63.833	48.158	36.15	33.033	22.604	19.325	16.25	14.8	12.388	12.267	11.017	9.78	9.7333	8.325	8.0056	7.0667	6.9542	6.2875
55.596	89.467	138.8	167.74	175.26	172.42	149.45	105.73	78.742	62.808	45.817	38.039	30.856	22.083	19.279	15.479	14.14	13.683	12.317	10.346	9.6133	8.5667	7.8667	7.5444	7.6667	6.8375	6.6458
57.963	93.292	147.2	168.02	178.19	164.62	144.18	106.95	73.725	61.233	45.967	35.989	30.811	24	17.75	16.525	14.77	12.375	12.083	9.775	9.0433	8.3458	9.1458	7.85	6.6667	7.1083	5.9958
56.258	88.817	138.46	171.31	170.42	164.07	139.43	104.24	77.925	61.592	46.975	35.956	31.111	23.771	18.692	16.608	13	12.258	11.575	8.6	8.99	8.6458	8.1667	8.6944	6.8417	6.2708	6.5667
59.508	93.458	142.4	170.99	173.56	165.09	134.12	99.183	73.45	56.992	43.175	36.433	30.1	23.504	19.925	15.529	12.587	12.667	11.812	10.771	9.3567	8.3875	7.9958	7.6389	7.5292	7	6.8042
58.617	90.333	143.67	165.53	165.79	158.93	130.77	94.433	71	53.325	43.9	33.761	28.772	22.796	18.271	14.996	13.793	12.033	11.533	11.15	8.89	9.2458	8.5917	7.9389	6.8875	6.3917	6.2792
60.842	94.058	148.01	167.54	174.06	159.5	128.4	92.875	69.175	54.283	43.533	31.75	26.044	21.15	16.788	15.575	13.36	11.375	11.733	10.275	9.2767	8.8708	8	7.0111	7.425	7.0667	7.3208
59.308	87.958	147.42	169.79	165.91	159.59	124.53	85.125	67.567	52.133	40.283	32.906	28.228	21.438	17.242	13.917	13.123	12.158	11.283	9.9667	10.093	8.6667	7.0833	7.5333	6.7333	6.9042	6.2958
56.408	87.375	145.08	164.11	162.55	154.38	122.4	82.292	60.3	49.892	39.783	34.194	27.033	21.838	16.562	14.8	12.917	12.267	10.654	9.4875	8.93	8.225	7.4458	7.9	7.05	6.2792	6.3542
58.617	89.833	146.62	167.14	164.28	147.78	122.16	83.158	61.425	52.225	38.142	30.578	26.394	21.279	16.288	13.942	12.27	12.5	11.417	10.6	9.3	9.2792	8.4458	6.7056	7.7542	6.3667	5.2208
58.337	92.133	144.67	162.71	160.22	148.19	114.25	81.808	58.692	47.375	38.958	31.339	23.989	21.408	15.887	13.412	13.357	10.783	10.621	8.5458	8.54	8.0667	7.2417	6.6722	6.8958	5.6958	6.0125
58.683	92.858	149.7	163.29	156.18	150.32	110.11	76.467	60.308	47.933	36.917	30.8	24.189	21.046	16.871	14.758	11.98	10.108	8.9542	9.7042	8.1967	7.7375	7.0292	7.1167	6.8833	6.1292	5.35
54.908	96.45	150.51	161.41	161.09	145.12	107.42	79.217	57.275	48.025	36.1	27.317	24.256	19.946	15.604	13.429	11.99	10.5	9.2167	9.0042	8.3733	8.575	7.0792	6.1389	7.1375	6.1542	5.5875
56.583	94.55	143.13	164.98	154.39	141.42	105.86	73.808	54.858	47.983	36.733	27.422	24.9	17.867	15.788	11.721	12.04	11.788	9.0542	9.8333	8.2933	7.6458	7.125	6.6889	7.0208	6.3875	5.2333
57.454	91.792	139.94	166.94	154.33	138.27	99.392	69.767	53.792	43.633	35.883	29.856	23.439	19.125	13.371	13.183	11.427	10.542	9.1583	8.9958	7.4633	7.6083	7.2792	6.1278	7.0542	5.6458	5.1125
57.562	94.125	152.82	160.78	151.78	135.23	95.275	64.275	52.208	41.283	33.292	28.611	21.506	18.087	13.946	12.742	11.88	10.437	8.7125	9.3167	7.64	6.8125	7.5083	6.05	6.5333	5.7792	5.4042
55.912	95.892	146.8	157.01	144.49	131.07	93.25	67.108	48.225	40.842	31.942	28.078	22.911	18.975	16.113	11.95	12.223	10.125	8.7167	8.5375	7.6333	7.2167	7.1	6.1778	6.0542	5.975	5.2208
56.421	91.858	147.9	158.4	144.17	127.83	87.867	61.542	47.775	42.383	34.708	26.2	20.533	17.842	14.796	13.117	11.583	10.65	9.7625	8.9583	8.0333	7.3667	6.9	6.9333	6.4792	5.8708	5.0875
59.042	95.75	150.98	151.19	144.32	124.97	81.792	59.533	49.433	40.058	29.808	26.011	20.756	18.217	13.533	13.463	11.103	9.8125	9.0583	8.3208	8.12	7.075	6.725	6.4556	5.6875	5.375	5.4458
59.017	90.508	146.02	158.49	139.74	126.21	81.425	58.317	45.658	38.525	30.583	24.539	21.511	17.237	13.742	11.525	11.11	10.033	8.3875	6.5792	8.5767	6.4208	7.0917	5.6111	4.675	5.1208	4.9958
56.571	91.317	151.97	149.17	137.08	114.55	79.058	55.575	46.217	34.508	30.983	25.667	20.1	16.692	13.833	10.875	10.193	8.5625	8.8	7.4667	7.03	7.2458	7.0083	5.3944	5.6625	5.0708	5.475
55.396	96.383	144.91	150.88	133.3	111.51	73.5	52.692	43.25	35.692	30.183	24.111	17.689	16.283	13.633	11.838	9.65	9.4458	8.4417	7.5625	7.1633	7.7917	6.1125	5.4778	5.525	5.2625	4.7667
55.2	91.375	149.54	147.44	131.83	110.48	72.667	48.725	42.883	33.192	29.875	21.806	20.189	15.692	12.317	11.717	9.5533	8.5667	7.625	7.4958	6.04	6.4833	6.025	6.5222	5.4292	5.2292	4.55
53.333	91.425	144.65	146.45	127.9	105.22	67.35	48.892	38.767	34.5	26.692	21.911	20.061	14.058	11.846	10.663	9.3633	8.9292	7.8042	6.6667	7.5	6.5958	5.9375	5.1722	5.5333	4.7208	5.0458
54.321	86.292	136.25	136.92	129.27	97.967	64.442	47.567	37.717	30.508	27.208	21.628	17.628	14.154	12.333	9.6042	10.137	7.3208	8.4	7.4375	7.14	6.65	5.5417	5.2556	5.3875	4.7917	4.4125
52.712	89.792	139.31	143.21	121.13	96.356	66.083	45.108	35.75	30.617	23.75	21.8	17.15	14.654	12.783	9.85	9.5	8.3625	7.7667	7.7917	6.5067	7.0333	6.9	6.0778	5.3083	4.5167	5.3458
54.321	86.208	139.69	133.11	118.54	93.85	58.792	47.425	33.842	32.583	23.825	19.428	17.467	13.533	12.5	9.8792	8.8067	8.0917	7.5625	6.65	6.1233	6.6458	6.6292	5.4278	5.2	4.8083	3.95
51.213	83.108	135.25	139.85	117.03	91.789	58.875	40.367	34.125	31.175	25.842	19.8	16.483	13.637	11.25	8.9958	8.8267	6.9917	7.85	7.6583	5.63	6.3333	5.8583	5.7111	4.7458	4.4833	4.6417
48.5	82.267	132.71	129.52	113.02	86.728	54.208	41.592	33.183	27.483	24.275	17.756	16.567	12.225	9.6667	8.7458	9.0833	8.4542	7.0375	7.3292	5.8767	6.775	5.8458	4.6	3.8708	4.6042	4.3708
47.558	81.433	136.46	132.88	102.06	80.4	53.942	41.55	33.033	25.942	23.942	18.45	16.244	12.892	10.442	9.2667	8.72	7.525	7.1333	6.5125	6.54	5.8375	5.6542	5.9722	4.1542	4.6708	4.8417
47.946	77.2	128.51	129.82	103.65	75.083	49.867	36.6	30.308	26.267	24.125	20.411	15.794	12.392	10.671	9.6417	8.0033	8.075	6.1333	6.1667	6.8967	5.4208	5.4833	4.9889	4.5	3.8583	4.4583
45.779	80.908	127.64	129.2	99.433	73.8	48.058	36.758	29.467	25.892	21.517	17.878	14.617	12.358	9.6708	8.7375	7.8267	7.3042	6.6083	7.1417	5.49	6.2375	5.2458	3.8611	4.0208	3.5083	4.4042
44.296	74.375	128.71	124.82	92.978	69.039	50.558	33.508	26.117	24.733	20.633	17.428	14.317	10.708	10.05	8.475	8.0767	6.3708	7.1833	6.5667	5.3933	5.1958	5.2125	4.7	3.9583	4.0542	3.9833
44.504	76.083	127.11	119.97	89.828	67.328	43.233	33.117	28.6	24.217	19.675	17.872	13.672	11.508	9.7333	9.0042	7.8933	5.9875	6.4583	6.0333	5.99	4.9875	5.5208	4.0444	4.8375	4.3458	3.6542
43.729	73.608	121	114.9	85.122	60.906	41.2	32.558	27.225	22.8	20.7	16.728	14.267	10.871	9.075	8.5667	7.7233	6.8625	6.525	6.1167	5.0467	4.9042	4.6708	4.1222	4.2792	3.3417	3.7583
44.442	71.025	118.7	115.77	82.489	61.411	39.308	28.933	24.858	21.833	17.4	15.944	12.867	12.4	8.5375	7.1625	8.1967	6.1292	6.2583	5.8958	4.8467	4.8917	4.9833	4.4389	4.0667	3.7333	3.8333
42.312	69.358	112.49	111.96	76.111	54.006	38.45	27.817	24.758	23.108	16.108	15.583	13.344	9.7	8.8292	8.5083	7.4467	6.4833	6.4375	4.9042	4.8367	4.9	4.2042	4.4389	3.6833	4	4.2167
39.817	64.8	109.17	107.05	69.861	55.606	36.017	28.733	23.258	17.5	19.4	15.622	14.478	11.079	7.8083	7.425	7.0433	6.5792	5.5625	5.3083	5.3167	4.6708	4.75	4.1444	3.1667	4.1667	4.1333
37.192	65.2	106	106.28	70.494	51.072	34.575	24.992	22.508	21.117	17.083	13.628	10.95	9.4042	7.6958	7.7125	6.6767	6.4	6.4958	4.8958	5.4833	4.1708	4.675	3.9111	4.825	3.8917	3.3333
38.304	57.825	103.17	103.3	64.161	47.794	34.333	29.683	21.725	21.758	18.742	14.967	11.511	9.6792	7.975	7.1542	6.8667	5.9125	5.2875	5.5792	4.5667	4.9417	3.8083	4.0556	3.4083	3.7792	3.4
34.762	58.575	106.26	96.133	59.789	42.706	33.25	25.217	21.075	18.433	15.7	14.011	12.022	9.0875	8.1083	6.6333	6.36	5.9167	6.4917	5.2625	4.2633	5.0042	3.7583	4.5333	3.7833	3.1958	3.3875
36.65	62.767	103.73	99.758	54.467	41.744	31.325	24.575	20.483	19.033	14.108	13.211	11.056	8.8917	7.7958	6.6417	6.03	5.5833	5.6875	6.025	4.9033	4.2208	4.0542	4.1222	3.6583	3.3	3.4417
35.296	59.242	101.87	92.408	51.611	40.789	28.442	22.983	20.067	18.083	17.108	12.983	10.494	8.925	7.9875	6.0792	5.7433	6.3542	4.7458	5.3208	4.36	4.9375	4.2333	3.25	3.1417	3.7625	2.6958
31.946	56.225	97.3	88.812	49.728	37.733	26.283	23.95	16.833	16.05	16.517	11.839	10.711	8.2542	7.2875	6.6042	6.4433	6.4208	5.4583	4.3667	4.0167	4.0292	4.4833	3.5889	3.4042	3.1042	3.175
30.667	55.392	95.592	81.817	49.328	35.644	25.217	20	20.975	17.992	15.617	11.956	10.567	8.5458	6.8333	7.1458	5.2667	5.25	4.6125	4.5083	4.4467	4.4583	3.8375	3.5667	2.9167	3.3375	3.3167
31.075	53.533	89.592	76.767	44.922	35.544	24.292	20.917	16.458	16.217	16.4	13.328	9.3556	9.0208	7.2333	6.4833	4.5367	5.9	5.3875	4.5917	3.7867	3.8083	3.5167	3.55	3.2833	2.8875	3.15
29.696	52.758	83.658	72.583	44.022	31.828	23.6	18.483	19.025	16.042	13.875	11.806	8.45	7.5208	6.6125	7.1167	5.7567	4.9958	4.3708	4.6167	4.3267	4.0833	3.1167	3.4111	3.0792	2.725	2.3875
28.396	52.433	89.892	68.437	34.517	31.144	23.758	21.992	19.417	14.8	13.208	12.483	9.7556	7.725	6.8125	5.5958	4.8633	5.2958	4.1875	4.3042	4.2667	4.2083	2.775	3.1833	3.0042	3.275	2.475
27.763	48.642	86.375	64.158	36.3	28.006	22.067	19.442	19.008	15.942	14.267	11.689	8.9333	8.9083	6.8	5.8667	4.7767	4.875	5.0083	3.8583	4.26	4.3542	2.975	3.4333	3.4833	3.0167	2.35
26.588	46.192	78.533	61.087	34.456	28.317	23.325	18.867	16.608	14.833	11.283	11.172	9.3167	6.7167	7.2792	5.6958	5.1733	4.9125	4.3875	3.7625	3.4033	3.5417	3.4417	3.0611	2.7542	3	2.2708
27.058	44.667	79.633	58	33.094	26.5	18.1	20.333	15.967	14.383	13.742	10.25	9.2444	7.1833	6.4833	5.475	4.8267	4.9292	4.85	4.3958	3.3633	3.7292	3.45	2.9222	2.4792	3.35	2.3833
25.242	45.925	80.15	55.7	30.317	25.617	19.408	18.525	15.275	15.575	13.65	9.0833	9.3389	7.825	6.5958	6.4042	5.0667	5.7042	5.3083	3.9417	3.6433	3.425	2.7625	3.5	2.6625	2.3333	2.7542
23.404	40.608	75.1	52.025	28.089	26.311	18.133	17.175	13.825	14.65	12.758	10.25	8.9278	7.1167	6.1875	6.2833	4.9	4.5792	4.4792	3.7667	4.1167	3.7458	3.575	2.5111	3.1125	2.7167	2.3
24.475	42.717	74.283	48.154	28.494	21.761	18.658	16.692	17.283	13.367	12.125	10.483	8.5056	7.1833	6.3708	5.5333	4.38	4.9125	4.5167	4.1458	4.1933	3.8167	3.7542	2.6444	2.7458	3.225	2.8
22.738	41.008	69.475	44.029	25.806	20.956	18.783	16.583	14.833	12.967	12.583	10.728	8.3444	7.2917	6.1875	5.4542	4.7667	4.2625	4.1125	3.3708	3.74	3.4917	3.3	2.85	2.6042	3.1417	2.6833
20.496	38.2	62.733	41.467	25.15	21.044	19.7	17.008	14.925	12.933	13.133	10.85	8.0444	7.1375	5.925	6.0583	5.1367	4.5625	4.3333	4.3333	3.93	3.9375	4.0125	3.0167	3.0458	2.6083	1.9958
20.067	36.375	64.75	39.158	26.65	20.461	18.967	17.183	15.633	13.183	11.317	11.056	8.9056	7.7292	6.6125	7.05	5.3967	4.1792	5.3333	4	4.11	3.0417	3.1917	3.1222	2.525	3.125	2.6625
22.767	36.825	57.833	34.292	23.433	20.883	18.142	15.792	17.117	13.358	13.325	11.233	9.35	7.775	6.7875	6.1917	5.44	5.8542	4.5625	4.0667	3.9967	3.7792	3.5708	2.9111	3.0542	2.5875	2.3083
19.433	34.95	56.225	34.617	23.333	20.883	19.7	20.492	16.967	13.308	14.033	11.156	9.5167	7.25	6.7208	6.3583	5.5967	5.4125	4.7	4.9458	4.07	3.675	2.95	2.8833	3.5292	3.2667	2.0792
19.725	33.917	51.167	29.913	21.894	21.972	20.6	19.1	20.458	14.6	14.542	11.45	9.5056	8.5417	6.6125	6.3333	6.9567	5.275	5.1042	4.4958	3.94	3.9208	3.7583	2.9556	3.8042	2.5417	3.1292
18.688	32.858	50.008	31.162	23.128	22.583	24.525	21.558	20.45	17.467	17.1	13.033	12.172	9.5375	7.2708	6.8458	7.1133	6.3083	5.4042	5.2167	5.4833	4.8333	4.4333	3.4111	3.5458	3.2333	3.1542
18.621	33.025	46.833	31.933	25.006	23.578	26.492	23.783	21.458	18.542	19.333	14.783	12.694	9.8042	8.1042	8.5833	8.5633	6.8708	5.6958	5.6083	5.6567	5.3	4.2833	4.2833	3.6917	3.825	2.7917
20.467	30.092	42.375	30.746	27.228	26.406	26.958	28.408	24.083	19.133	21.267	18.483	12.944	10.913	10.058	9.3208	8.7333	7.5875	6.5333	6.0083	6.52	5.2208	5.625	4.6833	4.0208	4.1375	4.3292
20.029	33.75	44.825	34.875	31.589	31.089	30.542	27.375	26.683	23.05	25.033	19.206	16.133	13.892	12.021	11.817	10.013	9.5125	6.4833	7.5167	6.7433	5.3708	6.6333	5.2444	5.2417	4.8375	4.1167
22.883	32.783	46.25	36.021	37.039	37.5	37.975	34.717	30.408	26.75	28.842	25.917	20.4	14.504	13.271	13.492	11.493	11.292	8.6417	8.25	9.4767	5.4833	5.95	5.4556	6.4167	5.2125	4.3
24.583	34.025	46.617	38.954	39.861	40.811	42.417	41.458	39.35	31.833	32.875	29.822	20.239	18.175	15.737	15.263	12.47	12.475	11.058	9.6208	8.7	7.4833	7.1792	5.8833	7.1792	5.3833	5.2042
25.437	37.925	47.592	38.854	39.317	43.106	42.917	41.025	40.858	34.908	34.883	31.95	24.994	19.35	17.192	16.317	13.703	12.979	10.675	10.667	9.8067	8.1083	8.3625	7.1833	6.7833	5.9375	5.0875
25.629	36.525	46.15	39.175	40.822	42.433	44.733	44.125	38.117	37.533	37.292	29.767	25.406	21.263	17.471	15.196	13.893	11.396	11.329	10.783	9.4733	8.5458	8.0667	7.0333	5.4583	5.2917	5.6
24.037	33.95	39.983	35.896	36.294	40.861	40.708	33.858	33.775	36.183	29.15	29.989	24.111	20.971	18.583	16.55	13.59	12.642	10.854	10.621	9.8733	8.3917	6.6167	6.8111	5.8917	4.6875	5.375
19.158	28.8	37.45	30.362	30.889	36.889	33.842	33.475	30.6	32.008	27.608	24.961	26.228	20.742	17.942	14.812	12.063	11.033	9.3292	8.7792	8.1467	7.9917	7.4167	7.4278	6.2167	5.6125	5.85
19.546	26.583	31.45	28.6	29.25	35.456	33.225	32.517	31.533	29.158	28.067	23.806	21.778	18.304	15.775	14.158	13.36	12.1	9.9458	8.7333	9.2733	8.7167	7.5208	7.2889	6.5333	6.5875	6.0583
20.55	24.9	30.167	27.887	30.6	37.283	37.75	38.9	35.642	30.1	30.192	24.5	22.2	18.571	15.692	15.95	15.913	15.504	10.663	10.612	11.5	9.625	8.5333	10.567	9.8375	8.8208	7.9458
21.437	28.883	29.408	35.204	37.194	42.561	48.792	52.083	45.117	32.783	37.908	33.328	22.85	20.775	18.15	19.346	21.95	16.867	13.042	14.008	18.38	11.933	13.904	12.911	14.625	13.225	11.642
31.838	42.267	44.675	48.742	58.644	63.439	69.158	68.583	65.075	48.517	51.992	46.506	31.583	29.429	26.087	27.046	30.44	24.321	16.979	19.383	23.873	17.983	17.958	14.75	18.317	16.367	14.975
43.154	57.017	61.683	66.292	76.444	89.489	94.25	103.6	92.067	67.975	72.458	62.783	48.089	40.025	35.475	35.283	34.857	30.279	24.521	24.883	29.223	22.408	24.908	17.672	22.646	23.517	17.271
55.954	74.8	76.125	77.542	89.589	112.92	120.25	113.8	110.52	89.308	82.233	78.511	59.528	54.829	44.929	38.779	38.763	34.246	30.404	24.596	32.537	25.5	27.05	20.117	25.9	26.125	18.479
58.983	76	76.342	72.883	86.739	114.82	117.08	110.75	105.84	100.54	86.408	79.65	67.228	58.013	49.433	41.3	36.657	31.667	30.546	26.25	29.387	24.042	26.738	17.594	22.933	21.425	21.092
52.042	64	66.408	58.567	66.533	101.3	95.6	82.15	80.175	86.45	66.008	62.789	55.55	53.962	42.654	33.162	29.467	23.358	28.375	21.238	20.743	21.583	21.462	15.956	17.829	17.371	18.042
36.421	39.808	42.8	39.129	39.578	66.1	60.508	49.383	52	64.833	44.067	38.022	39.967	38.988	30.65	22.683	17.46	15.208	19.458	15.925	12.24	17.183	15.329	10.956	11.746	10.317	13.8
21.05	23.467	26.942	21.396	22.378	39.144	34.192	27.308	26.25	42.725	24.383	22.433	23.25	24.333	18.117	14.042	11.817	8.9958	13.133	10.062	8.17	12.658	10.675	5.7889	6.425	5.7583	10.675
12.242	12.85	14.4	11.483	12.044	21.917	19.483	14.058	14.033	21.792	12.217	12.094	16.028	15.029	9.5792	6.2458	7.0833	6.425	6.4917	5.5917	4.7267	8.2875	5.575	3.0611	4.0125	4.0958	6.4333
7.5542	7.0083	10.167	7.3542	6.4833	13.283	11.358	8.3167	10.925	12.325	6.6917	6.7667	7.8833	7.6375	6.4333	4.1	4.1067	4.275	4.2417	2.6208	3.3667	5.7083	3.0417	2.7778	2.7583	2.0625	5.8
4.4625	4.5	5.675	5.0833	4.4833	8.4722	6.7167	5.3833	7.0583	8.1333	3.7167	3.7722	4.5333	4.75	3.1958	2.5833	2.4667	2.6167	2.55	2.4167	1.9767	2.4708	1.8583	2.0667	1.7	1.9	3.5667
4.225	2.8583	5.0417	3.6417	4.0056	5.45	5.35	3.45	3.4167	4.6	3.0667	2.35	3.2667	3.0833	2.6417	2.3292	2.1133	1.6458	1.6583	2.0375	1.7767	2.2042	1.7292	1.4056	1.7833	0.92917	2.3958
3.2875	2.8417	3.6083	2.8125	2.5056	3.6389	3.3583	3.075	2.8917	2.5	2.2333	2.1222	2.1389	2.6083	2.0667	1.6708	1.87	1.0375	1.2208	1.575	1.5767	1.4792	1.5333	1.3222	1.05	1.0875	1.7083
2.2958	2.7917	2.6	3.1375	2.1778	3.6333	2.475	1.7083	2.6417	2.1667	1.7	1.8889	1.7056	1.7125	1.4708	1.2333	1.46	1.4958	1.0917	1.1208	1.2067	1.3208	1.1042	0.86111	0.9	0.95417	1.3167
2.5958	2.3833	2.2333	2.4833	2.1333	2.9	2.85	1.7583	2.0667	2.0833	1.7833	1.7	0.98889	1.3792	1.3667	1.0542	1.4433	0.85	0.85417	1.0292	1.4833	1.4542	0.9	0.85556	1.025	0.89583	0.73333
2.0833	2.325	1.8917	2.35	2.0778	1.9833	2.1417	1.75	2.1667	1.625	1.6917	1.0889	0.98333	1.1375	1.2083	1.0083	0.81333	0.89583	0.90833	0.6625	0.71	0.9625	0.77083	0.66667	0.59167	0.92083	0.66667
2.1458	1.4083	1.7583	1.9792	1.7722	1.75	1.7583	1.3083	1.6667	0.95833	1.9083	1.3778	1.5111	0.96667	1.3208	1.15	0.60667	0.65833	0.49167	0.93333	0.9	0.49167	0.52917	0.56667	0.6125	0.9875	0.87083
2.1042	1.5167	1.9583	1.7458	1.7	2.0778	1.475	1.375	1.7667	1.3333	1.3417	1.4	1.15	1.275	1.0125	0.85	0.86333	0.85833	0.74583	0.80833	0.73333	0.69167	0.75	0.29444	0.39167	0.65833	0.85
1.8208	1.1667	1.65	1.75	1.5556	1.5444	1.55	0.975	0.925	1.8667	1.0083	1.3611	0.86667	1.0458	0.78333	0.7625	0.88	0.90417	0.78333	0.73333	0.61	0.90417	0.725	0.45556	0.57083	0.39167	0.41667
1.6458	1.5917	2.1583	1.2708	1.2778	1.2444	1.8667	1.6583	1.0417	1.1917	1	1.0167	0.87778	1.1208	0.95	0.58333	0.88333	0.625	0.54167	0.91667	0.88333	1.0083	0.61667	0.41111	0.3125	0.63333	0.62083
1.3875	1.8	1.6417	1.2333	1.0222	1.2889	1.6917	1.8417	1.3417	1.2667	1.0583	1.3833	1.2944	0.76667	0.80833	1.0667	1.04	0.60833	0.49583	0.83333	0.61333	0.7125	0.6875	0.48333	0.47917	0.5375	0.625
1.375	1.9	1.1583	1.0875	1.2944	1.7333	1.6417	1.2833	1.05	0.84167	0.8	0.95556	1.1167	0.8125	0.7	0.55	1.0333	0.725	0.24167	0.75	0.62333	0.47917	0.55417	0.51667	0.44167	0.425	0.475
1.5833	1.025	1.05	1.5583	1.8444	0.95556	1.2917	1.1167	1.375	1.1917	1.7	0.9	0.86667	0.6875	0.81667	0.6	0.55667	0.5625	0.60417	1.0042	0.46	0.38333	0.75	0.47222	0.5125	0.42917	0.62083
1.5625	0.78333	2.0167	1.8042	1.4833	1.6278	1.6417	1.4833	0.825	1.1167	0.86667	0.91667	0.82222	0.65417	0.54583	0.79167	0.65667	0.44167	0.45	0.50417	0.67667	0.36667	0.5375	0.7	0.4875	0.43333	0.6375
1.375	1.1083	0.93333	1.0875	1.4444	1.6333	0.53333	0.75833	1.375	1.1333	0.8	0.8	0.67778	0.7625	0.65833	0.74167	0.57333	0.82917	0.49167	0.52083	0.51667	0.6	0.54167	0.45	0.72083	0.61667	0.31667
1.1417	0.96667	1.0583	1.1708	1.9444	1.35	1.0917	0.59167	1	0.6	0.88333	0.84444	0.71667	0.58333	0.74167	0.90417	0.63333	0.42917	0.69167	0.71667	0.78333	0.425	0.66667	0.69444	0.67917	0.4625	0.35833
1.2167	1.1667	1.9167	1.1708	1.15	1.2944	1.3333	0.95	0.75	1.2167	1.3167	0.81111	0.68333	0.62917	0.52083	0.71667	0.51333	0.4125	0.75833	0.4125	0.46	0.59583	0.325	0.56667	0.58333	0.35	0.38333
1.1417	0.86667	1.4833	1.0167	0.81111	1.3056	0.80833	1.1833	0.98333	0.95833	0.76667	0.58333	0.79444	0.64583	0.70417	0.3875	0.55333	0.49583	0.74583	0.7	0.42667	0.75	0.53333	0.61111	0.42917	0.42917	0.49167
0.8625	0.45	1.4	1.1083	0.72778	1.0056	1.2833	0.98333	0.98333	1.3333	1.1167	0.52222	0.80556	0.7625	0.67083	0.76667	0.55333	0.65833	0.6625	0.55	0.54	0.47917	0.675	0.63889	0.34583	0.35833	0.38333
1	0.75	0.975	0.925	0.82778	1.1944	0.875	0.7	0.8	0.53333	0.86667	0.51667	0.55	0.53333	0.82917	0.65833	0.52	0.65417	0.89583	0.52083	0.70667	0.72917	0.45417	0.74444	0.65833	0.3875	0.60833
0.83333	1	0.775	1.2958	0.97222	1.05	1.35	0.95	0.825	1.025	0.85833	0.88889	0.85556	0.6	0.85833	0.44167	0.28	0.4	0.8	0.38333	0.59	0.4125	0.20833	0.70556	0.45417	0.17083	0.3125
1.1417	1.2083	0.98333	1.3	0.92222	1.2444	1.2917	1.3167	0.81667	0.88333	0.775	0.47222	0.84444	0.9625	0.95417	0.4625	0.33667	0.60417	0.5375	0.44167	0.4	0.37917	0.47917	0.31667	0.36667	0.37917	0.5375
0.98333	1.2917	1.2833	0.87917	1.2833	0.97222	0.925	0.85	1.0583	0.9	0.80833	0.92222	0.48333	0.875	0.82917	0.5625	0.41667	0.525	0.2875	0.46667	0.73333	0.39583	0.6	0.55	0.35417	0.34167	0.30417
0.8875	0.675	1.4	1.2292	1.1389	1.1167	1.05	1.4167	0.90833	0.85833	0.69167	0.56667	0.43889	0.61667	0.61667	0.68333	0.60333	0.6375	0.42083	0.76667	0.51	0.75	0.4875	0.48333	0.50417	0.35833	0.28333
0.75833	0.85	1.15	1.2125	1.0111	0.88333	0.45833	1.2417	1.15	0.975	1.0583	0.47778	0.68333	0.33333	0.75	0.7	0.69333	0.7875	0.525	0.49583	0.42333	0.525	0.59167	0.3	0.53333	0.2375	0.5375
0.80833	0.95833	1.1917	0.99167	1.2778	1.35	0.9	0.89167	0.95833	0.7	0.825	0.61667	0.68889	0.55	0.69167	0.67917	0.36333	0.45833	0.2375	0.6875	0.47667	0.44583	0.42083	0.28889	0.50833	0.29583	0.52917
0.8625	1.075	1.1667	0.95833	1.25	1.2667	0.73333	0.94167	0.75	1.0583	0.50833	0.63889	0.50556	0.59583	0.65417	0.31667	0.29	0.49167	0.53333	0.5125	0.70667	0.54583	0.64583	0.78333	0.425	0.5	0.7125
0.92917	0.84167	0.975	0.82083	1.0333	0.83889	1.175	0.75	0.55833	1.15	0.525	0.74444	0.54444	0.59167	0.625	0.625	0.68333	0.57083	0.59167	0.3625	0.45	0.6625	0.3375	0.37778	0.47083	0.45	0.45417
0.94167	0.79167	0.56667	0.77917	0.77222	1.1833	0.675	0.74167	0.375	0.90833	0.60833	0.6	0.47778	0.7	0.7625	0.575	0.51333	0.56667	0.4375	0.49167	0.44333	0.45417	0.5875	0.25	0.375	0.3375	0.60417
0.94167	1.05	1.4833	0.56667	0.72222	0.67222	0.78333	0.6	0.675	0.76667	0.60833	0.61667	0.70556	0.65	0.68333	0.47917	0.35	0.57917	0.58333	0.52917	0.36	0.39583	0.47083	0.63333	0.44167	0.53333	0.35
0.62083	0.89167	0.98333	0.61667	0.71667	0.47222	0.525	0.75	0.75	1.3333	0.78333	0.63889	0.62222	0.75	0.525	0.3	0.53	0.51667	0.54167	0.6375	0.48	0.80417	0.35	0.48333	0.43333	0.40833	0.4
1.2083	0.775	0.93333	0.5875	0.74444	0.61667	0.55833	0.85	0.80833	0.56667	0.55833	0.38333	0.77778	0.70833	0.28333	0.56667	0.67	0.67917	0.625	0.5375	0.49	0.65417	0.6	0.30556	0.31667	0.67917	0.33333
1.1917	0.78333	0.88333	0.70417	0.84444	0.72778	0.46667	0.76667	0.68333	0.91667	0.91667	0.57778	0.67222	0.66667	0.39583	0.34583	0.58333	0.45	0.50833	0.52083	0.45333	0.6125	0.41667	0.45556	0.34583	0.69167	0.2875
0.9375	0.83333	0.98333	0.725	0.77222	0.95556	0.63333	0.675	0.35833	0.51667	0.61667	0.53333	0.77778	0.41667	0.55	0.45417	0.58	0.38333	0.56667	0.475	0.35333	0.72083	0.3875	0.21111	0.42083	0.5125	0.38333
0.64583	1.2	1.1167	1.1417	0.9	0.85556	0.61667	0.90833	0.79167	0.30833	0.8	0.76667	0.42222	0.60417	0.45	0.49167	0.55667	0.62083	0.275	0.63333	0.52667	0.525	0.22917	0.38333	0.36667	0.4375	0.2625
0.49583	0.96667	0.75	1.1833	1.0722	0.76667	1.3333	1.1333	0.51667	0.83333	0.8	1.0389	0.67222	0.62083	0.40417	0.58333	0.53333	0.3875	0.4	0.5125	0.32333	0.33333	0.35417	0.71111	0.32917	0.225	0.31667
0.75417	0.825	0.98333	0.99167	0.86667	1.1111	1.0333	0.53333	0.475	0.81667	0.7	0.47778	0.42222	0.63333	0.3875	0.50833	0.41333	0.39583	0.58333	0.49167	0.36333	0.42083	0.2875	0.77778	0.3375	0.125	0.31667
0.45	0.91667	0.93333	0.625	1.2722	0.45	1.2917	0.89167	0.775	0.25833	0.475	0.52778	0.62778	0.59583	0.5	0.4125	0.43333	0.5375	0.56667	0.45833	0.38667	0.52917	0.50833	0.46111	0.55	0.22083	0.53333
0.48333	0.95833	0.675	1.0625	1.0722	0.57778	0.66667	0.46667	0.95833	0.925	0.55	0.61667	0.37778	0.4875	0.4	0.45	0.46667	0.2375	0.75417	0.56667	0.49333	0.40833	0.54167	0.33889	0.5875	0.59583	0.425
0.69167	1.2083	0.60833	1.0833	0.63889	0.66111	0.43333	1.2083	0.88333	0.8	0.60833	0.34444	0.79444	0.72083	0.59167	0.52083	0.22667	0.4	0.24583	0.69167	0.52667	0.63333	0.35	0.1	0.25417	0.45833	0.21667
0.42917	0.8	0.18333	0.67917	1.0222	0.95	0.4	0.88333	0.75	0.775	0.78333	0.73889	0.64444	0.60417	0.62083	0.5875	0.46	0.59583	0.36667	0.63333	0.47333	0.68333	0.29167	0.28889	0.31667	0.39167	0.29167
0.6875	0.90833	0.75833	0.73333	0.72222	0.60556	0.49167	0.59167	0.7	0.86667	0.8	0.37222	0.40556	0.60833	0.55833	0.55833	0.45333	0.475	0.50833	0.6	0.43667	0.34583	0.38333	0.35556	0.48333	0.325	0.325
0.60417	1.075	0.99167	0.77083	0.56667	0.64444	0.425	0.43333	0.69167	0.63333	0.55833	0.79444	0.85	0.32917	0.61667	0.725	0.51333	0.45417	0.61667	0.55417	0.46	0.6125	0.3875	0.31111	0.37083	0.2625	0.47083
0.45833	0.525	0.41667	0.85833	0.70556	0.48333	0.65833	0.48333	0.6	0.78333	0.61667	0.31667	0.72778	0.59583	0.37917	0.59583	0.61333	0.49583	0.42917	0.5625	0.30667	0.65	0.2625	0.18889	0.47917	0.3625	0.15417
0.8375	0.51667	0.55833	0.78333	0.87778	1.3389	0.39167	0.43333	0.60833	0.58333	0.91667	0.78333	0.51667	0.50833	0.45833	0.19167	0.3	0.19583	0.35	0.46667	0.34333	0.35	0.3875	0.52778	0.4625	0.36667	0.25
0.8125	0.475	0.775	0.47917	0.77222	0.88889	0.86667	0.59167	0.53333	0.71667	0.86667	0.73333	0.37778	0.5625	0.31667	0.37083	0.45667	0.6625	0.55	0.2625	0.48333	0.49583	0.3625	0.43889	0.25417	0.4375	0.40833
0.425	0.425	1.25	0.55417	0.56111	0.60556	0.45833	0.49167	1.1583	1.3667	0.86667	0.60556	0.42778	0.2375	0.61667	0.59583	0.50667	0.40833	0.3375	0.45	0.29	0.575	0.27083	0.13889	0.2875	0.49583	0.2875
0.42917	0.31667	0.825	1.1583	0.63889	0.71667	0.75	0.39167	0.29167	0.775	0.75833	0.52778	0.43889	0.55833	0.675	0.45833	0.58	0.34167	0.48333	0.375	0.24333	0.29167	0.5125	0.41111	0.1875	0.4	0.37083
0.70833	0.38333	0.74167	0.52917	0.72222	0.80556	0.56667	0.775	0.55	0.86667	0.59167	0.31111	0.62778	0.46667	0.525	0.19583	0.37333	0.64583	0.55417	0.57917	0.21	0.3125	0.4	0.34444	0.475	0.55417	0.27917
0.60417	0.725	0.79167	0.87083	0.74444	0.67222	0.74167	0.39167	0.71667	0.56667	0.89167	0.54444	0.62778	0.32917	0.54583	0.32083	0.46667	0.47917	0.49583	0.60417	0.54333	0.4	0.38333	0.37778	0.62083	0.1625	0.22917
0.4875	1.0833	1.05	0.68333	1.0889	0.43889	0.59167	0.69167	0.675	0.525	0.65833	0.43333	0.64444	0.75	0.59583	0.35	0.48	0.53333	0.39167	0.4375	0.72333	0.37917	0.3125	0.45556	0.42917	0.36667	0.56667
0.69167	0.575	1.0083	0.84167	0.7	0.97778	0.29167	0.66667	1	0.575	1.0917	0.76667	0.45556	0.57917	0.72917	0.44167	0.39667	0.35417	0.32083	0.4125	0.33	0.32083	0.4625	0.3	0.38333	0.425	0.2375
0.42083	0.59167	0.51667	0.66667	0.83889	0.47778	0.75	0.59167	0.425	0.91667	0.825	0.61667	0.52778	0.61667	0.375	0.32917	0.5	0.47083	0.25417	0.375	0.39333	0.54167	0.30417	0.36667	0.30417	0.28333	0.47917
0.875	0.58333	0.56667	0.77917	0.50556	0.96667	0.46667	1.4083	1.2667	0.68333	0.71667	0.68333	0.41667	0.89167	0.50833	0.62083	0.38333	0.39167	0.51667	0.27917	0.41	0.20417	0.44583	0.41111	0.27917	0.50417	0.45
0.775	0.675	0.375	0.57917	0.81111	0.77222	0.93333	0.41667	0.66667	0.64167	0.34167	0.47778	0.32778	0.65	0.325	0.45833	0.55	0.19583	0.45833	0.43333	0.43333	0.44583	0.45	0.37222	0.34583	0.35417	0.38333
0.45833	0.39167	0.58333	0.71667	0.74444	0.71667	0.53333	0.225	0.76667	0.775	0.05	0.61111	0.3	0.4625	0.425	0.3125	0.58667	0.35833	0.4375	0.375	0.53667	0.26667	0.5125	0.16111	0.5875	0.34167	0.4875
0.40833	0.99167	0.69167	0.53333	1.0667	0.42778	0.68333	0.30833	0.75833	0.75	0.725	0.85	0.33889	0.60833	0.33333	0.45833	0.32667	0.42917	0.5125	0.6875	0.43	0.30417	0.26667	0.37778	0.19583	0.2625	0.5875
0.6	0.6	0.375	0.84583	0.68333	0.68333	0.575	0.725	0.45	0.26667	0.475	0.88333	0.37222	0.44167	0.2125	0.45	0.48333	0.64167	0.52917	0.30833	0.39667	0.30833	0.55833	0.16667	0.31667	0.43333	0.53333
