# Supplementary material for: Spin waves and orbital contribution to ferromagnetism in a topological metal
Source: Nat Commun. 2024 Oct 16;15:8905. doi: 10.1038/s41467-024-53152-1 (PMC11484860; doi:10.1038/s41467-024-53152-1)
Supplement: Supplementary file 3 — Source Data [file 41467_2024_53152_MOESM3_ESM.zip › experiment_data/RIXS_spectra_SLS/resolution.txt]

 Eloss  intensity  error
-26.9802 0.0000 0.0000
-26.9724 0.0000 0.0000
-26.9646 0.0000 0.0000
-26.9568 0.0000 0.0000
-26.9490 0.0000 0.0000
-26.9412 0.0000 0.0000
-26.9334 0.0000 0.0000
-26.9256 0.0000 0.0000
-26.9178 0.0000 0.0000
-26.9100 0.0000 0.0000
-26.9022 0.0000 0.0000
-26.8944 0.0000 0.0000
-26.8866 0.0000 0.0000
-26.8788 0.0000 0.0000
-26.8710 0.0000 0.0000
-26.8632 0.0000 0.0000
-26.8554 0.0000 0.0000
-26.8476 0.0000 0.0000
-26.8398 0.0000 0.0000
-26.8320 0.0000 0.0000
-26.8242 0.0000 0.0000
-26.8164 0.0000 0.0000
-26.8086 0.0000 0.0000
-26.8008 0.0000 0.0000
-26.7930 0.0000 0.0000
-26.7852 0.0000 0.0000
-26.7774 0.0000 0.0000
-26.7696 0.0000 0.0000
-26.7618 0.0000 0.0000
-26.7540 0.0000 0.0000
-26.7462 0.0000 0.0000
-26.7384 0.0000 0.0000
-26.7306 0.3333 0.3333
-26.7228 0.0000 0.0000
-26.7150 0.0000 0.0000
-26.7072 0.0000 0.0000
-26.6994 0.0000 0.0000
-26.6916 0.0000 0.0000
-26.6838 0.0000 0.0000
-26.6760 0.0000 0.0000
-26.6682 0.0000 0.0000
-26.6604 0.0000 0.0000
-26.6526 0.0000 0.0000
-26.6448 0.0000 0.0000
-26.6370 0.0000 0.0000
-26.6292 0.0000 0.0000
-26.6214 0.0000 0.0000
-26.6136 0.0000 0.0000
-26.6058 0.0000 0.0000
-26.5980 0.1667 0.2357
-26.5902 0.1667 0.2357
-26.5824 0.0000 0.0000
-26.5746 0.0000 0.0000
-26.5668 0.0000 0.0000
-26.5590 0.0000 0.0000
-26.5512 0.0000 0.0000
-26.5434 0.0000 0.0000
-26.5356 0.0000 0.0000
-26.5278 0.0000 0.0000
-26.5200 0.3333 0.3333
-26.5122 0.0000 0.0000
-26.5044 0.0000 0.0000
-26.4966 0.0000 0.0000
-26.4888 0.0000 0.0000
-26.4810 0.0000 0.0000
-26.4732 0.0000 0.0000
-26.4654 0.0000 0.0000
-26.4576 0.0000 0.0000
-26.4498 0.0000 0.0000
-26.4420 0.0000 0.0000
-26.4342 0.0000 0.0000
-26.4264 0.0000 0.0000
-26.4186 0.0000 0.0000
-26.4108 0.0000 0.0000
-26.4030 0.0667 0.1491
-26.3952 0.2667 0.2981
-26.3874 0.0000 0.0000
-26.3796 0.0000 0.0000
-26.3718 0.0000 0.0000
-26.3640 0.0000 0.0000
-26.3562 0.0000 0.0000
-26.3484 0.0000 0.0000
-26.3406 0.0000 0.0000
-26.3328 0.0000 0.0000
-26.3250 0.0000 0.0000
-26.3172 0.0000 0.0000
-26.3094 0.0000 0.0000
-26.3016 0.0000 0.0000
-26.2938 0.0000 0.0000
-26.2860 0.0000 0.0000
-26.2782 0.0000 0.0000
-26.2704 0.0000 0.0000
-26.2626 0.0000 0.0000
-26.2548 0.0000 0.0000
-26.2470 0.0000 0.0000
-26.2392 0.0000 0.0000
-26.2314 0.0000 0.0000
-26.2236 0.0000 0.0000
-26.2158 0.0000 0.0000
-26.2080 0.0000 0.0000
-26.2002 0.0000 0.0000
-26.1924 0.0000 0.0000
-26.1846 0.0000 0.0000
-26.1768 0.0000 0.0000
-26.1690 0.0000 0.0000
-26.1612 0.0000 0.0000
-26.1534 0.0667 0.1491
-26.1456 0.2667 0.2981
-26.1378 0.0000 0.0000
-26.1300 0.0000 0.0000
-26.1222 0.0000 0.0000
-26.1144 0.0000 0.0000
-26.1066 0.0000 0.0000
-26.0988 0.3333 0.3333
-26.0910 0.0000 0.0000
-26.0832 0.0000 0.0000
-26.0754 0.0000 0.0000
-26.0676 0.0000 0.0000
-26.0598 0.0000 0.0000
-26.0520 0.0000 0.0000
-26.0442 0.0000 0.0000
-26.0364 0.0000 0.0000
-26.0286 0.0000 0.0000
-26.0208 0.0000 0.0000
-26.0130 0.0000 0.0000
-26.0052 0.0000 0.0000
-25.9974 0.0000 0.0000
-25.9896 0.0000 0.0000
-25.9818 0.0000 0.0000
-25.9740 0.0000 0.0000
-25.9662 0.0000 0.0000
-25.9584 0.0000 0.0000
-25.9506 0.0000 0.0000
-25.9428 0.0000 0.0000
-25.9350 0.1667 0.2357
-25.9272 0.1667 0.2357
-25.9194 0.0000 0.0000
-25.9116 0.0000 0.0000
-25.9038 0.0000 0.0000
-25.8960 0.0000 0.0000
-25.8882 0.0000 0.0000
-25.8804 0.0000 0.0000
-25.8726 0.0000 0.0000
-25.8648 0.0000 0.0000
-25.8570 0.0000 0.0000
-25.8492 0.0000 0.0000
-25.8414 0.0000 0.0000
-25.8336 0.0000 0.0000
-25.8258 0.0000 0.0000
-25.8180 0.0000 0.0000
-25.8102 0.0000 0.0000
-25.8024 0.0000 0.0000
-25.7946 0.0000 0.0000
-25.7868 0.0000 0.0000
-25.7790 0.0000 0.0000
-25.7712 0.0000 0.0000
-25.7634 0.0000 0.0000
-25.7556 0.0000 0.0000
-25.7478 0.0000 0.0000
-25.7400 0.0000 0.0000
-25.7322 0.0000 0.0000
-25.7244 0.0000 0.0000
-25.7166 0.0000 0.0000
-25.7088 0.0000 0.0000
-25.7010 0.0000 0.0000
-25.6932 0.0667 0.1491
-25.6854 0.6000 0.4472
-25.6776 0.0000 0.0000
-25.6698 0.0000 0.0000
-25.6620 0.0000 0.0000
-25.6542 0.0000 0.0000
-25.6464 0.0000 0.0000
-25.6386 0.0000 0.0000
-25.6308 0.0000 0.0000
-25.6230 0.0000 0.0000
-25.6152 0.0000 0.0000
-25.6074 0.0000 0.0000
-25.5996 0.0000 0.0000
-25.5918 0.0000 0.0000
-25.5840 0.0000 0.0000
-25.5762 0.0000 0.0000
-25.5684 0.0000 0.0000
-25.5606 0.0000 0.0000
-25.5528 0.0000 0.0000
-25.5450 0.0000 0.0000
-25.5372 0.0000 0.0000
-25.5294 0.0000 0.0000
-25.5216 0.3333 0.3333
-25.5138 0.0000 0.0000
-25.5060 0.0000 0.0000
-25.4982 0.0000 0.0000
-25.4904 0.0000 0.0000
-25.4826 0.0000 0.0000
-25.4748 0.0000 0.0000
-25.4670 0.0000 0.0000
-25.4592 0.0000 0.0000
-25.4514 0.0000 0.0000
-25.4436 0.0000 0.0000
-25.4358 0.0000 0.0000
-25.4280 0.0000 0.0000
-25.4202 0.0000 0.0000
-25.4124 0.2333 0.2789
-25.4046 0.5000 0.4082
-25.3968 0.2667 0.2981
-25.3890 0.0000 0.0000
-25.3812 0.0000 0.0000
-25.3734 0.4000 0.3651
-25.3656 0.2667 0.2981
-25.3578 0.0000 0.0000
-25.3500 0.0000 0.0000
-25.3422 0.0000 0.0000
-25.3344 0.0000 0.0000
-25.3266 0.0000 0.0000
-25.3188 0.1667 0.2357
-25.3110 0.1667 0.2357
-25.3032 0.0000 0.0000
-25.2954 0.0000 0.0000
-25.2876 0.0000 0.0000
-25.2798 0.0000 0.0000
-25.2720 0.0000 0.0000
-25.2642 0.0000 0.0000
-25.2564 0.0000 0.0000
-25.2486 0.0000 0.0000
-25.2408 0.0000 0.0000
-25.2330 0.0000 0.0000
-25.2252 0.0000 0.0000
-25.2174 0.0000 0.0000
-25.2096 0.0000 0.0000
-25.2018 0.0000 0.0000
-25.1940 0.0000 0.0000
-25.1862 0.0000 0.0000
-25.1784 0.0000 0.0000
-25.1706 0.0000 0.0000
-25.1628 0.0000 0.0000
-25.1550 0.0000 0.0000
-25.1472 0.0000 0.0000
-25.1394 0.0000 0.0000
-25.1316 0.0000 0.0000
-25.1238 0.0000 0.0000
-25.1160 0.0000 0.0000
-25.1082 0.0000 0.0000
-25.1004 0.3333 0.3333
-25.0926 0.0000 0.0000
-25.0848 0.0000 0.0000
-25.0770 0.0000 0.0000
-25.0692 0.0000 0.0000
-25.0614 0.0000 0.0000
-25.0536 0.0000 0.0000
-25.0458 0.0000 0.0000
-25.0380 0.0000 0.0000
-25.0302 0.0000 0.0000
-25.0224 0.0000 0.0000
-25.0146 0.0000 0.0000
-25.0068 0.0000 0.0000
-24.9990 0.0000 0.0000
-24.9912 0.0000 0.0000
-24.9834 0.0000 0.0000
-24.9756 0.0000 0.0000
-24.9678 0.0000 0.0000
-24.9600 0.0000 0.0000
-24.9522 0.0000 0.0000
-24.9444 0.0000 0.0000
-24.9366 0.3333 0.3333
-24.9288 0.0000 0.0000
-24.9210 0.0000 0.0000
-24.9132 0.0000 0.0000
-24.9054 0.0000 0.0000
-24.8976 0.0000 0.0000
-24.8898 0.0000 0.0000
-24.8820 0.0000 0.0000
-24.8742 0.0000 0.0000
-24.8664 0.0000 0.0000
-24.8586 0.0000 0.0000
-24.8508 0.0000 0.0000
-24.8430 0.1667 0.2357
-24.8352 0.1667 0.2357
-24.8274 0.0000 0.0000
-24.8196 0.0000 0.0000
-24.8118 0.0000 0.0000
-24.8040 0.0000 0.0000
-24.7962 0.0000 0.0000
-24.7884 0.0000 0.0000
-24.7806 0.0000 0.0000
-24.7728 0.0000 0.0000
-24.7650 0.0000 0.0000
-24.7572 0.0000 0.0000
-24.7494 0.0000 0.0000
-24.7416 0.0000 0.0000
-24.7338 0.0000 0.0000
-24.7260 0.0000 0.0000
-24.7182 0.0000 0.0000
-24.7104 0.0000 0.0000
-24.7026 0.0000 0.0000
-24.6948 0.0000 0.0000
-24.6870 0.0000 0.0000
-24.6792 0.0000 0.0000
-24.6714 0.0000 0.0000
-24.6636 0.0000 0.0000
-24.6558 0.0000 0.0000
-24.6480 0.0000 0.0000
-24.6402 0.0000 0.0000
-24.6324 0.0000 0.0000
-24.6246 0.0000 0.0000
-24.6168 0.0000 0.0000
-24.6090 0.0000 0.0000
-24.6012 0.0000 0.0000
-24.5934 0.0000 0.0000
-24.5856 0.0000 0.0000
-24.5778 0.0000 0.0000
-24.5700 0.0000 0.0000
-24.5622 0.0000 0.0000
-24.5544 0.0000 0.0000
-24.5466 0.0000 0.0000
-24.5388 0.0000 0.0000
-24.5310 0.0000 0.0000
-24.5232 0.0000 0.0000
-24.5154 0.0000 0.0000
-24.5076 0.0000 0.0000
-24.4998 0.0000 0.0000
-24.4920 0.0000 0.0000
-24.4842 0.0000 0.0000
-24.4764 0.0000 0.0000
-24.4686 0.0000 0.0000
-24.4608 0.0000 0.0000
-24.4530 0.0000 0.0000
-24.4452 0.0000 0.0000
-24.4374 0.0000 0.0000
-24.4296 0.0000 0.0000
-24.4218 0.3333 0.3333
-24.4140 0.0000 0.0000
-24.4062 0.0000 0.0000
-24.3984 0.0000 0.0000
-24.3906 0.0000 0.0000
-24.3828 0.0000 0.0000
-24.3750 0.0000 0.0000
-24.3672 0.0000 0.0000
-24.3594 0.0000 0.0000
-24.3516 0.0000 0.0000
-24.3438 0.0000 0.0000
-24.3360 0.0000 0.0000
-24.3282 0.0000 0.0000
-24.3204 0.0000 0.0000
-24.3126 0.0000 0.0000
-24.3048 0.0000 0.0000
-24.2970 0.0000 0.0000
-24.2892 0.0000 0.0000
-24.2814 0.0000 0.0000
-24.2736 0.0000 0.0000
-24.2658 0.0000 0.0000
-24.2580 0.0000 0.0000
-24.2502 0.0000 0.0000
-24.2424 0.0000 0.0000
-24.2346 0.0000 0.0000
-24.2268 0.0000 0.0000
-24.2190 0.0000 0.0000
-24.2112 0.0000 0.0000
-24.2034 0.0000 0.0000
-24.1956 0.0000 0.0000
-24.1878 0.0000 0.0000
-24.1800 0.0000 0.0000
-24.1722 0.0000 0.0000
-24.1644 0.0000 0.0000
-24.1566 0.0000 0.0000
-24.1488 0.0000 0.0000
-24.1410 0.0000 0.0000
-24.1332 0.0000 0.0000
-24.1254 0.0000 0.0000
-24.1176 0.0000 0.0000
-24.1098 0.0000 0.0000
-24.1020 0.0000 0.0000
-24.0942 0.0000 0.0000
-24.0864 0.0000 0.0000
-24.0786 0.0000 0.0000
-24.0708 0.0000 0.0000
-24.0630 0.0000 0.0000
-24.0552 0.0000 0.0000
-24.0474 0.0000 0.0000
-24.0396 0.0000 0.0000
-24.0318 0.0000 0.0000
-24.0240 0.1667 0.2357
-24.0162 0.1667 0.2357
-24.0084 0.3333 0.3333
-24.0006 0.0000 0.0000
-23.9928 0.3333 0.3333
-23.9850 0.0000 0.0000
-23.9772 0.0000 0.0000
-23.9694 0.0000 0.0000
-23.9616 0.0000 0.0000
-23.9538 0.0000 0.0000
-23.9460 0.0000 0.0000
-23.9382 0.0000 0.0000
-23.9304 0.0000 0.0000
-23.9226 0.0000 0.0000
-23.9148 0.0000 0.0000
-23.9070 0.0000 0.0000
-23.8992 0.0000 0.0000
-23.8914 0.0000 0.0000
-23.8836 0.0000 0.0000
-23.8758 0.0667 0.1491
-23.8680 0.2667 0.2981
-23.8602 0.0000 0.0000
-23.8524 0.0000 0.0000
-23.8446 0.0000 0.0000
-23.8368 0.0000 0.0000
-23.8290 0.0000 0.0000
-23.8212 0.0000 0.0000
-23.8134 0.0000 0.0000
-23.8056 0.0000 0.0000
-23.7978 0.0000 0.0000
-23.7900 0.0000 0.0000
-23.7822 0.0000 0.0000
-23.7744 0.0000 0.0000
-23.7666 0.0000 0.0000
-23.7588 0.0000 0.0000
-23.7510 0.0667 0.1491
-23.7432 0.2667 0.2981
-23.7354 0.0000 0.0000
-23.7276 0.0000 0.0000
-23.7198 0.0000 0.0000
-23.7120 0.0000 0.0000
-23.7042 0.0667 0.1491
-23.6964 0.2667 0.2981
-23.6886 0.0000 0.0000
-23.6808 0.0000 0.0000
-23.6730 0.0000 0.0000
-23.6652 0.0000 0.0000
-23.6574 0.0000 0.0000
-23.6496 0.0000 0.0000
-23.6418 0.0000 0.0000
-23.6340 0.1667 0.2357
-23.6262 0.1667 0.2357
-23.6184 0.0000 0.0000
-23.6106 0.0000 0.0000
-23.6028 0.0000 0.0000
-23.5950 0.0000 0.0000
-23.5872 0.0000 0.0000
-23.5794 0.0000 0.0000
-23.5716 0.0000 0.0000
-23.5638 0.0000 0.0000
-23.5560 0.0000 0.0000
-23.5482 0.0000 0.0000
-23.5404 0.0000 0.0000
-23.5326 0.0000 0.0000
-23.5248 0.0000 0.0000
-23.5170 0.0000 0.0000
-23.5092 0.0000 0.0000
-23.5014 0.0000 0.0000
-23.4936 0.0000 0.0000
-23.4858 0.0000 0.0000
-23.4780 0.0000 0.0000
-23.4702 0.0000 0.0000
-23.4624 0.0000 0.0000
-23.4546 0.0000 0.0000
-23.4468 0.0000 0.0000
-23.4390 0.0000 0.0000
-23.4312 0.0000 0.0000
-23.4234 0.0000 0.0000
-23.4156 0.0667 0.1491
-23.4078 0.2667 0.2981
-23.4000 0.0000 0.0000
-23.3922 0.0000 0.0000
-23.3844 0.0000 0.0000
-23.3766 0.0000 0.0000
-23.3688 0.0000 0.0000
-23.3610 0.0000 0.0000
-23.3532 0.0000 0.0000
-23.3454 0.0000 0.0000
-23.3376 0.0000 0.0000
-23.3298 0.0000 0.0000
-23.3220 0.0000 0.0000
-23.3142 0.0000 0.0000
-23.3064 0.0000 0.0000
-23.2986 0.0000 0.0000
-23.2908 0.0000 0.0000
-23.2830 0.0000 0.0000
-23.2752 0.0000 0.0000
-23.2674 0.0000 0.0000
-23.2596 0.0000 0.0000
-23.2518 0.0000 0.0000
-23.2440 0.0000 0.0000
-23.2362 0.0000 0.0000
-23.2284 0.0000 0.0000
-23.2206 0.0000 0.0000
-23.2128 0.0000 0.0000
-23.2050 0.0000 0.0000
-23.1972 0.0000 0.0000
-23.1894 0.0000 0.0000
-23.1816 0.0000 0.0000
-23.1738 0.0000 0.0000
-23.1660 0.0000 0.0000
-23.1582 0.0000 0.0000
-23.1504 0.0000 0.0000
-23.1426 0.0000 0.0000
-23.1348 0.0000 0.0000
-23.1270 0.0000 0.0000
-23.1192 0.0000 0.0000
-23.1114 0.0000 0.0000
-23.1036 0.0000 0.0000
-23.0958 0.0000 0.0000
-23.0880 0.0000 0.0000
-23.0802 0.0000 0.0000
-23.0724 0.0000 0.0000
-23.0646 0.0000 0.0000
-23.0568 0.1667 0.2357
-23.0490 0.5000 0.4082
-23.0412 0.0000 0.0000
-23.0334 0.0000 0.0000
-23.0256 0.0000 0.0000
-23.0178 0.0000 0.0000
-23.0100 0.0000 0.0000
-23.0022 0.0000 0.0000
-22.9944 0.3333 0.3333
-22.9866 0.1667 0.2357
-22.9788 0.1667 0.2357
-22.9710 0.0000 0.0000
-22.9632 0.0000 0.0000
-22.9554 0.0000 0.0000
-22.9476 0.0000 0.0000
-22.9398 0.0000 0.0000
-22.9320 0.0000 0.0000
-22.9242 0.0000 0.0000
-22.9164 0.0000 0.0000
-22.9086 0.0000 0.0000
-22.9008 0.0000 0.0000
-22.8930 0.0000 0.0000
-22.8852 0.0000 0.0000
-22.8774 0.0000 0.0000
-22.8696 0.0000 0.0000
-22.8618 0.0000 0.0000
-22.8540 0.0000 0.0000
-22.8462 0.0000 0.0000
-22.8384 0.0000 0.0000
-22.8306 0.0000 0.0000
-22.8228 0.0000 0.0000
-22.8150 0.0000 0.0000
-22.8072 0.0000 0.0000
-22.7994 0.0000 0.0000
-22.7916 0.0000 0.0000
-22.7838 0.0000 0.0000
-22.7760 0.0000 0.0000
-22.7682 0.0000 0.0000
-22.7604 0.0000 0.0000
-22.7526 0.0000 0.0000
-22.7448 0.0000 0.0000
-22.7370 0.0000 0.0000
-22.7292 0.0000 0.0000
-22.7214 0.0000 0.0000
-22.7136 0.0000 0.0000
-22.7058 0.0000 0.0000
-22.6980 0.0000 0.0000
-22.6902 0.0000 0.0000
-22.6824 0.0000 0.0000
-22.6746 0.0000 0.0000
-22.6668 0.0000 0.0000
-22.6590 0.0000 0.0000
-22.6512 0.0000 0.0000
-22.6434 0.0000 0.0000
-22.6356 0.0000 0.0000
-22.6278 0.0000 0.0000
-22.6200 0.0000 0.0000
-22.6122 0.0000 0.0000
-22.6044 0.0000 0.0000
-22.5966 0.0000 0.0000
-22.5888 0.0000 0.0000
-22.5810 0.0000 0.0000
-22.5732 0.1667 0.2357
-22.5654 0.1667 0.2357
-22.5576 0.0000 0.0000
-22.5498 0.0000 0.0000
-22.5420 0.0000 0.0000
-22.5342 0.0000 0.0000
-22.5264 0.0000 0.0000
-22.5186 0.0000 0.0000
-22.5108 0.0000 0.0000
-22.5030 0.0000 0.0000
-22.4952 0.0000 0.0000
-22.4874 0.0000 0.0000
-22.4796 0.0000 0.0000
-22.4718 0.0000 0.0000
-22.4640 0.0000 0.0000
-22.4562 0.0000 0.0000
-22.4484 0.0000 0.0000
-22.4406 0.0000 0.0000
-22.4328 0.0000 0.0000
-22.4250 0.0000 0.0000
-22.4172 0.0000 0.0000
-22.4094 0.0000 0.0000
-22.4016 0.0000 0.0000
-22.3938 0.0000 0.0000
-22.3860 0.0000 0.0000
-22.3782 0.0000 0.0000
-22.3704 0.0000 0.0000
-22.3626 0.0000 0.0000
-22.3548 0.0000 0.0000
-22.3470 0.0000 0.0000
-22.3392 0.0000 0.0000
-22.3314 0.0000 0.0000
-22.3236 0.0000 0.0000
-22.3158 0.0000 0.0000
-22.3080 0.0000 0.0000
-22.3002 0.0000 0.0000
-22.2924 0.0000 0.0000
-22.2846 0.3333 0.3333
-22.2768 0.0000 0.0000
-22.2690 0.0000 0.0000
-22.2612 0.0000 0.0000
-22.2534 0.0000 0.0000
-22.2456 0.0000 0.0000
-22.2378 0.0000 0.0000
-22.2300 0.0000 0.0000
-22.2222 0.0000 0.0000
-22.2144 0.0000 0.0000
-22.2066 0.0000 0.0000
-22.1988 0.0000 0.0000
-22.1910 0.0000 0.0000
-22.1832 0.0000 0.0000
-22.1754 0.0000 0.0000
-22.1676 0.0000 0.0000
-22.1598 0.0000 0.0000
-22.1520 0.0000 0.0000
-22.1442 0.0000 0.0000
-22.1364 0.0000 0.0000
-22.1286 0.0000 0.0000
-22.1208 0.0000 0.0000
-22.1130 0.0000 0.0000
-22.1052 0.0000 0.0000
-22.0974 0.0000 0.0000
-22.0896 0.0000 0.0000
-22.0818 0.0667 0.1491
-22.0740 0.2667 0.2981
-22.0662 0.0000 0.0000
-22.0584 0.0000 0.0000
-22.0506 0.0000 0.0000
-22.0428 0.0000 0.0000
-22.0350 0.0000 0.0000
-22.0272 0.0000 0.0000
-22.0194 0.0000 0.0000
-22.0116 0.0000 0.0000
-22.0038 0.0000 0.0000
-21.9960 0.0000 0.0000
-21.9882 0.0000 0.0000
-21.9804 0.0000 0.0000
-21.9726 0.0000 0.0000
-21.9648 0.0000 0.0000
-21.9570 0.0000 0.0000
-21.9492 0.0000 0.0000
-21.9414 0.0000 0.0000
-21.9336 0.0667 0.1491
-21.9258 0.4333 0.3801
-21.9180 0.1667 0.2357
-21.9102 0.0000 0.0000
-21.9024 0.0000 0.0000
-21.8946 0.0000 0.0000
-21.8868 0.0000 0.0000
-21.8790 0.0000 0.0000
-21.8712 0.0000 0.0000
-21.8634 0.0000 0.0000
-21.8556 0.0000 0.0000
-21.8478 0.0000 0.0000
-21.8400 0.0000 0.0000
-21.8322 0.0000 0.0000
-21.8244 0.0000 0.0000
-21.8166 0.0000 0.0000
-21.8088 0.0000 0.0000
-21.8010 0.0000 0.0000
-21.7932 0.0000 0.0000
-21.7854 0.0000 0.0000
-21.7776 0.0000 0.0000
-21.7698 0.0000 0.0000
-21.7620 0.0000 0.0000
-21.7542 0.0000 0.0000
-21.7464 0.1667 0.2357
-21.7386 0.1667 0.2357
-21.7308 0.0000 0.0000
-21.7230 0.0000 0.0000
-21.7152 0.0000 0.0000
-21.7074 0.0000 0.0000
-21.6996 0.0000 0.0000
-21.6918 0.0000 0.0000
-21.6840 0.0000 0.0000
-21.6762 0.0000 0.0000
-21.6684 0.0000 0.0000
-21.6606 0.0000 0.0000
-21.6528 0.0000 0.0000
-21.6450 0.0000 0.0000
-21.6372 0.0000 0.0000
-21.6294 0.0000 0.0000
-21.6216 0.0000 0.0000
-21.6138 0.0000 0.0000
-21.6060 0.0000 0.0000
-21.5982 0.0000 0.0000
-21.5904 0.0000 0.0000
-21.5826 0.0000 0.0000
-21.5748 0.0000 0.0000
-21.5670 0.0000 0.0000
-21.5592 0.0000 0.0000
-21.5514 0.0000 0.0000
-21.5436 0.0000 0.0000
-21.5358 0.0000 0.0000
-21.5280 0.3333 0.3333
-21.5202 0.0000 0.0000
-21.5124 0.1667 0.2357
-21.5046 0.1667 0.2357
-21.4968 0.0000 0.0000
-21.4890 0.0000 0.0000
-21.4812 0.0000 0.0000
-21.4734 0.0000 0.0000
-21.4656 0.0000 0.0000
-21.4578 0.0000 0.0000
-21.4500 0.0000 0.0000
-21.4422 0.0000 0.0000
-21.4344 0.0000 0.0000
-21.4266 0.0000 0.0000
-21.4188 0.0000 0.0000
-21.4110 0.0000 0.0000
-21.4032 0.0000 0.0000
-21.3954 0.0000 0.0000
-21.3876 0.0000 0.0000
-21.3798 0.0000 0.0000
-21.3720 0.0000 0.0000
-21.3642 0.0000 0.0000
-21.3564 0.0000 0.0000
-21.3486 0.0000 0.0000
-21.3408 0.0000 0.0000
-21.3330 0.0000 0.0000
-21.3252 0.0000 0.0000
-21.3174 0.3333 0.3333
-21.3096 0.1667 0.2357
-21.3018 0.1667 0.2357
-21.2940 0.0000 0.0000
-21.2862 0.0000 0.0000
-21.2784 0.0000 0.0000
-21.2706 0.0000 0.0000
-21.2628 0.0000 0.0000
-21.2550 0.0000 0.0000
-21.2472 0.0000 0.0000
-21.2394 0.3333 0.3333
-21.2316 0.0000 0.0000
-21.2238 0.0000 0.0000
-21.2160 0.0000 0.0000
-21.2082 0.0000 0.0000
-21.2004 0.0000 0.0000
-21.1926 0.0000 0.0000
-21.1848 0.0000 0.0000
-21.1770 0.0000 0.0000
-21.1692 0.0000 0.0000
-21.1614 0.0000 0.0000
-21.1536 0.0000 0.0000
-21.1458 0.3333 0.3333
-21.1380 0.0000 0.0000
-21.1302 0.0000 0.0000
-21.1224 0.0000 0.0000
-21.1146 0.0000 0.0000
-21.1068 0.0000 0.0000
-21.0990 0.0000 0.0000
-21.0912 0.0000 0.0000
-21.0834 0.0000 0.0000
-21.0756 0.0000 0.0000
-21.0678 0.0000 0.0000
-21.0600 0.0000 0.0000
-21.0522 0.0000 0.0000
-21.0444 0.0000 0.0000
-21.0366 0.0000 0.0000
-21.0288 0.0000 0.0000
-21.0210 0.0000 0.0000
-21.0132 0.0000 0.0000
-21.0054 0.0000 0.0000
-20.9976 0.0000 0.0000
-20.9898 0.0000 0.0000
-20.9820 0.0000 0.0000
-20.9742 0.0000 0.0000
-20.9664 0.0000 0.0000
-20.9586 0.0000 0.0000
-20.9508 0.0000 0.0000
-20.9430 0.0000 0.0000
-20.9352 0.0000 0.0000
-20.9274 0.0000 0.0000
-20.9196 0.0000 0.0000
-20.9118 0.0000 0.0000
-20.9040 0.3333 0.3333
-20.8962 0.0000 0.0000
-20.8884 0.0000 0.0000
-20.8806 0.0000 0.0000
-20.8728 0.0000 0.0000
-20.8650 0.0000 0.0000
-20.8572 0.0000 0.0000
-20.8494 0.0000 0.0000
-20.8416 0.0000 0.0000
-20.8338 0.0000 0.0000
-20.8260 0.0000 0.0000
-20.8182 0.0000 0.0000
-20.8104 0.0000 0.0000
-20.8026 0.0000 0.0000
-20.7948 0.0000 0.0000
-20.7870 0.0000 0.0000
-20.7792 0.0000 0.0000
-20.7714 0.0000 0.0000
-20.7636 0.0000 0.0000
-20.7558 0.0000 0.0000
-20.7480 0.0000 0.0000
-20.7402 0.0000 0.0000
-20.7324 0.0000 0.0000
-20.7246 0.0000 0.0000
-20.7168 0.0000 0.0000
-20.7090 0.0000 0.0000
-20.7012 0.0000 0.0000
-20.6934 0.0000 0.0000
-20.6856 0.0000 0.0000
-20.6778 0.0000 0.0000
-20.6700 0.0000 0.0000
-20.6622 0.3333 0.3333
-20.6544 0.0000 0.0000
-20.6466 0.0000 0.0000
-20.6388 0.0000 0.0000
-20.6310 0.0000 0.0000
-20.6232 0.0000 0.0000
-20.6154 0.0000 0.0000
-20.6076 0.0000 0.0000
-20.5998 0.0000 0.0000
-20.5920 0.0000 0.0000
-20.5842 0.0000 0.0000
-20.5764 0.0000 0.0000
-20.5686 0.0000 0.0000
-20.5608 0.0000 0.0000
-20.5530 0.0000 0.0000
-20.5452 0.0000 0.0000
-20.5374 0.0000 0.0000
-20.5296 0.0000 0.0000
-20.5218 0.0000 0.0000
-20.5140 0.0000 0.0000
-20.5062 0.0000 0.0000
-20.4984 0.0000 0.0000
-20.4906 0.0000 0.0000
-20.4828 0.0000 0.0000
-20.4750 0.0000 0.0000
-20.4672 0.0000 0.0000
-20.4594 0.0000 0.0000
-20.4516 0.0000 0.0000
-20.4438 0.0000 0.0000
-20.4360 0.0000 0.0000
-20.4282 0.0000 0.0000
-20.4204 0.0000 0.0000
-20.4126 0.0000 0.0000
-20.4048 0.0000 0.0000
-20.3970 0.0000 0.0000
-20.3892 0.0000 0.0000
-20.3814 0.0000 0.0000
-20.3736 0.0000 0.0000
-20.3658 0.0000 0.0000
-20.3580 0.0000 0.0000
-20.3502 0.0000 0.0000
-20.3424 0.0000 0.0000
-20.3346 0.0000 0.0000
-20.3268 0.0000 0.0000
-20.3190 0.0000 0.0000
-20.3112 0.0000 0.0000
-20.3034 0.0000 0.0000
-20.2956 0.0000 0.0000
-20.2878 0.0000 0.0000
-20.2800 0.0667 0.1491
-20.2722 0.2667 0.2981
-20.2644 0.0000 0.0000
-20.2566 0.0000 0.0000
-20.2488 0.0000 0.0000
-20.2410 0.0000 0.0000
-20.2332 0.0000 0.0000
-20.2254 0.0000 0.0000
-20.2176 0.0000 0.0000
-20.2098 0.0000 0.0000
-20.2020 0.0000 0.0000
-20.1942 0.0000 0.0000
-20.1864 0.0000 0.0000
-20.1786 0.0000 0.0000
-20.1708 0.0000 0.0000
-20.1630 0.0000 0.0000
-20.1552 0.0000 0.0000
-20.1474 0.0000 0.0000
-20.1396 0.0000 0.0000
-20.1318 0.0000 0.0000
-20.1240 0.0000 0.0000
-20.1162 0.0000 0.0000
-20.1084 0.0000 0.0000
-20.1006 0.0000 0.0000
-20.0928 0.0667 0.1491
-20.0850 0.2667 0.2981
-20.0772 0.0000 0.0000
-20.0694 0.0000 0.0000
-20.0616 0.0000 0.0000
-20.0538 0.0000 0.0000
-20.0460 0.0000 0.0000
-20.0382 0.0000 0.0000
-20.0304 0.0000 0.0000
-20.0226 0.0000 0.0000
-20.0148 0.0000 0.0000
-20.0070 0.0000 0.0000
-19.9992 0.0000 0.0000
-19.9914 0.0000 0.0000
-19.9836 0.0000 0.0000
-19.9758 0.0000 0.0000
-19.9680 0.1667 0.2357
-19.9602 0.1667 0.2357
-19.9524 0.0000 0.0000
-19.9446 0.0000 0.0000
-19.9368 0.0000 0.0000
-19.9290 0.0000 0.0000
-19.9212 0.0000 0.0000
-19.9134 0.0000 0.0000
-19.9056 0.0000 0.0000
-19.8978 0.0000 0.0000
-19.8900 0.0000 0.0000
-19.8822 0.0000 0.0000
-19.8744 0.0000 0.0000
-19.8666 0.0000 0.0000
-19.8588 0.0000 0.0000
-19.8510 0.0000 0.0000
-19.8432 0.0000 0.0000
-19.8354 0.0000 0.0000
-19.8276 0.0000 0.0000
-19.8198 0.0000 0.0000
-19.8120 0.0000 0.0000
-19.8042 0.0000 0.0000
-19.7964 0.0000 0.0000
-19.7886 0.0000 0.0000
-19.7808 0.0000 0.0000
-19.7730 0.0000 0.0000
-19.7652 0.0000 0.0000
-19.7574 0.0000 0.0000
-19.7496 0.1667 0.2357
-19.7418 0.3333 0.3333
-19.7340 0.5000 0.4082
-19.7262 0.0000 0.0000
-19.7184 0.0000 0.0000
-19.7106 0.0000 0.0000
-19.7028 0.0000 0.0000
-19.6950 0.0000 0.0000
-19.6872 0.3333 0.3333
-19.6794 0.0000 0.0000
-19.6716 0.0000 0.0000
-19.6638 0.0000 0.0000
-19.6560 0.0000 0.0000
-19.6482 0.0000 0.0000
-19.6404 0.0000 0.0000
-19.6326 0.0000 0.0000
-19.6248 0.0000 0.0000
-19.6170 0.0000 0.0000
-19.6092 0.0000 0.0000
-19.6014 0.0000 0.0000
-19.5936 0.0000 0.0000
-19.5858 0.0000 0.0000
-19.5780 0.0000 0.0000
-19.5702 0.0000 0.0000
-19.5624 0.0000 0.0000
-19.5546 0.0000 0.0000
-19.5468 0.0000 0.0000
-19.5390 0.0000 0.0000
-19.5312 0.0000 0.0000
-19.5234 0.0000 0.0000
-19.5156 0.0000 0.0000
-19.5078 0.0000 0.0000
-19.5000 0.0000 0.0000
-19.4922 0.0000 0.0000
-19.4844 0.0000 0.0000
-19.4766 0.0000 0.0000
-19.4688 0.0000 0.0000
-19.4610 0.1667 0.2357
-19.4532 0.1667 0.2357
-19.4454 0.0000 0.0000
-19.4376 0.0000 0.0000
-19.4298 0.0000 0.0000
-19.4220 0.0000 0.0000
-19.4142 0.0000 0.0000
-19.4064 0.0000 0.0000
-19.3986 0.0000 0.0000
-19.3908 0.0000 0.0000
-19.3830 0.0000 0.0000
-19.3752 0.0000 0.0000
-19.3674 0.0000 0.0000
-19.3596 0.0000 0.0000
-19.3518 0.0000 0.0000
-19.3440 0.0000 0.0000
-19.3362 0.0000 0.0000
-19.3284 0.3333 0.3333
-19.3206 0.1667 0.2357
-19.3128 0.1667 0.2357
-19.3050 0.0000 0.0000
-19.2972 0.0000 0.0000
-19.2894 0.0000 0.0000
-19.2816 0.0000 0.0000
-19.2738 0.0000 0.0000
-19.2660 0.0000 0.0000
-19.2582 0.0000 0.0000
-19.2504 0.0000 0.0000
-19.2426 0.0000 0.0000
-19.2348 0.0000 0.0000
-19.2270 0.0000 0.0000
-19.2192 0.0000 0.0000
-19.2114 0.0000 0.0000
-19.2036 0.0000 0.0000
-19.1958 0.0000 0.0000
-19.1880 0.0000 0.0000
-19.1802 0.0000 0.0000
-19.1724 0.0000 0.0000
-19.1646 0.0000 0.0000
-19.1568 0.0000 0.0000
-19.1490 0.0000 0.0000
-19.1412 0.0000 0.0000
-19.1334 0.0000 0.0000
-19.1256 0.0000 0.0000
-19.1178 0.0000 0.0000
-19.1100 0.0000 0.0000
-19.1022 0.0000 0.0000
-19.0944 0.0000 0.0000
-19.0866 0.0000 0.0000
-19.0788 0.0000 0.0000
-19.0710 0.0000 0.0000
-19.0632 0.0000 0.0000
-19.0554 0.1667 0.2357
-19.0476 0.1667 0.2357
-19.0398 0.0000 0.0000
-19.0320 0.0000 0.0000
-19.0242 0.0000 0.0000
-19.0164 0.0000 0.0000
-19.0086 0.0000 0.0000
-19.0008 0.0000 0.0000
-18.9930 0.0000 0.0000
-18.9852 0.0000 0.0000
-18.9774 0.0000 0.0000
-18.9696 0.0000 0.0000
-18.9618 0.0000 0.0000
-18.9540 0.0000 0.0000
-18.9462 0.0000 0.0000
-18.9384 0.0000 0.0000
-18.9306 0.0000 0.0000
-18.9228 0.0000 0.0000
-18.9150 0.0000 0.0000
-18.9072 0.0000 0.0000
-18.8994 0.0000 0.0000
-18.8916 0.0000 0.0000
-18.8838 0.0667 0.1491
-18.8760 0.2667 0.2981
-18.8682 0.0000 0.0000
-18.8604 0.0000 0.0000
-18.8526 0.0000 0.0000
-18.8448 0.0000 0.0000
-18.8370 0.0000 0.0000
-18.8292 0.0000 0.0000
-18.8214 0.0000 0.0000
-18.8136 0.0000 0.0000
-18.8058 0.0000 0.0000
-18.7980 0.0000 0.0000
-18.7902 0.0000 0.0000
-18.7824 0.0000 0.0000
-18.7746 0.0000 0.0000
-18.7668 0.0000 0.0000
-18.7590 0.0000 0.0000
-18.7512 0.0000 0.0000
-18.7434 0.0000 0.0000
-18.7356 0.0000 0.0000
-18.7278 0.0000 0.0000
-18.7200 0.0000 0.0000
-18.7122 0.0000 0.0000
-18.7044 0.0000 0.0000
-18.6966 0.0000 0.0000
-18.6888 0.0000 0.0000
-18.6810 0.0000 0.0000
-18.6732 0.0000 0.0000
-18.6654 0.0000 0.0000
-18.6576 0.0000 0.0000
-18.6498 0.0000 0.0000
-18.6420 0.3333 0.3333
-18.6342 0.0000 0.0000
-18.6264 0.0000 0.0000
-18.6186 0.0000 0.0000
-18.6108 0.0000 0.0000
-18.6030 0.0000 0.0000
-18.5952 0.0000 0.0000
-18.5874 0.0000 0.0000
-18.5796 0.1667 0.2357
-18.5718 0.1667 0.2357
-18.5640 0.0000 0.0000
-18.5562 0.0000 0.0000
-18.5484 0.0000 0.0000
-18.5406 0.0000 0.0000
-18.5328 0.0000 0.0000
-18.5250 0.0000 0.0000
-18.5172 0.0000 0.0000
-18.5094 0.0000 0.0000
-18.5016 0.3333 0.3333
-18.4938 0.0000 0.0000
-18.4860 0.0000 0.0000
-18.4782 0.0000 0.0000
-18.4704 0.0667 0.1491
-18.4626 0.2667 0.2981
-18.4548 0.0000 0.0000
-18.4470 0.0000 0.0000
-18.4392 0.0000 0.0000
-18.4314 0.1667 0.2357
-18.4236 0.1667 0.2357
-18.4158 0.0000 0.0000
-18.4080 0.0000 0.0000
-18.4002 0.0000 0.0000
-18.3924 0.0000 0.0000
-18.3846 0.0000 0.0000
-18.3768 0.0000 0.0000
-18.3690 0.0000 0.0000
-18.3612 0.0000 0.0000
-18.3534 0.5000 0.4082
-18.3456 0.1667 0.2357
-18.3378 0.0000 0.0000
-18.3300 0.0000 0.0000
-18.3222 0.0000 0.0000
-18.3144 0.0000 0.0000
-18.3066 0.1667 0.2357
-18.2988 0.1667 0.2357
-18.2910 0.0000 0.0000
-18.2832 0.0000 0.0000
-18.2754 0.0000 0.0000
-18.2676 0.0000 0.0000
-18.2598 0.0000 0.0000
-18.2520 0.0000 0.0000
-18.2442 0.0000 0.0000
-18.2364 0.0000 0.0000
-18.2286 0.0000 0.0000
-18.2208 0.0000 0.0000
-18.2130 0.0000 0.0000
-18.2052 0.0000 0.0000
-18.1974 0.0000 0.0000
-18.1896 0.0000 0.0000
-18.1818 0.3333 0.3333
-18.1740 0.0000 0.0000
-18.1662 0.0000 0.0000
-18.1584 0.0000 0.0000
-18.1506 0.0000 0.0000
-18.1428 0.0000 0.0000
-18.1350 0.0000 0.0000
-18.1272 0.3333 0.3333
-18.1194 0.0000 0.0000
-18.1116 0.0000 0.0000
-18.1038 0.0000 0.0000
-18.0960 0.0000 0.0000
-18.0882 0.0000 0.0000
-18.0804 0.0000 0.0000
-18.0726 0.0000 0.0000
-18.0648 0.0000 0.0000
-18.0570 0.0000 0.0000
-18.0492 0.0000 0.0000
-18.0414 0.0000 0.0000
-18.0336 0.0000 0.0000
-18.0258 0.0000 0.0000
-18.0180 0.0667 0.1491
-18.0102 0.2667 0.2981
-18.0024 0.0000 0.0000
-17.9946 0.0000 0.0000
-17.9868 0.0000 0.0000
-17.9790 0.0000 0.0000
-17.9712 0.0000 0.0000
-17.9634 0.1667 0.2357
-17.9556 0.2333 0.2789
-17.9478 0.2667 0.2981
-17.9400 0.0000 0.0000
-17.9322 0.0000 0.0000
-17.9244 0.0000 0.0000
-17.9166 0.0000 0.0000
-17.9088 0.0000 0.0000
-17.9010 0.0000 0.0000
-17.8932 0.0000 0.0000
-17.8854 0.0000 0.0000
-17.8776 0.0000 0.0000
-17.8698 0.0000 0.0000
-17.8620 0.0000 0.0000
-17.8542 0.0000 0.0000
-17.8464 0.0000 0.0000
-17.8386 0.0000 0.0000
-17.8308 0.0000 0.0000
-17.8230 0.0000 0.0000
-17.8152 0.0000 0.0000
-17.8074 0.0000 0.0000
-17.7996 0.0000 0.0000
-17.7918 0.0000 0.0000
-17.7840 0.0000 0.0000
-17.7762 0.0000 0.0000
-17.7684 0.0000 0.0000
-17.7606 0.0000 0.0000
-17.7528 0.0000 0.0000
-17.7450 0.0000 0.0000
-17.7372 0.0000 0.0000
-17.7294 0.0000 0.0000
-17.7216 0.0000 0.0000
-17.7138 0.0000 0.0000
-17.7060 0.0000 0.0000
-17.6982 0.0000 0.0000
-17.6904 0.0000 0.0000
-17.6826 0.0000 0.0000
-17.6748 0.0000 0.0000
-17.6670 0.0000 0.0000
-17.6592 0.0000 0.0000
-17.6514 0.0000 0.0000
-17.6436 0.0000 0.0000
-17.6358 0.0000 0.0000
-17.6280 0.0000 0.0000
-17.6202 0.0000 0.0000
-17.6124 0.0000 0.0000
-17.6046 0.0667 0.1491
-17.5968 0.2667 0.2981
-17.5890 0.0000 0.0000
-17.5812 0.0000 0.0000
-17.5734 0.0000 0.0000
-17.5656 0.0000 0.0000
-17.5578 0.0000 0.0000
-17.5500 0.0000 0.0000
-17.5422 0.0000 0.0000
-17.5344 0.0000 0.0000
-17.5266 0.0000 0.0000
-17.5188 0.0000 0.0000
-17.5110 0.0000 0.0000
-17.5032 0.0000 0.0000
-17.4954 0.0000 0.0000
-17.4876 0.0000 0.0000
-17.4798 0.0000 0.0000
-17.4720 0.0000 0.0000
-17.4642 0.0000 0.0000
-17.4564 0.0000 0.0000
-17.4486 0.0000 0.0000
-17.4408 0.0000 0.0000
-17.4330 0.0000 0.0000
-17.4252 0.0000 0.0000
-17.4174 0.0000 0.0000
-17.4096 0.0000 0.0000
-17.4018 0.0000 0.0000
-17.3940 0.0000 0.0000
-17.3862 0.0000 0.0000
-17.3784 0.0000 0.0000
-17.3706 0.0000 0.0000
-17.3628 0.0000 0.0000
-17.3550 0.0000 0.0000
-17.3472 0.0000 0.0000
-17.3394 0.0000 0.0000
-17.3316 0.0000 0.0000
-17.3238 0.0000 0.0000
-17.3160 0.0000 0.0000
-17.3082 0.0000 0.0000
-17.3004 0.0000 0.0000
-17.2926 0.0000 0.0000
-17.2848 0.0000 0.0000
-17.2770 0.0000 0.0000
-17.2692 0.0000 0.0000
-17.2614 0.0000 0.0000
-17.2536 0.0000 0.0000
-17.2458 0.0000 0.0000
-17.2380 0.0000 0.0000
-17.2302 0.0000 0.0000
-17.2224 0.3333 0.3333
-17.2146 0.0000 0.0000
-17.2068 0.0000 0.0000
-17.1990 0.0000 0.0000
-17.1912 0.0000 0.0000
-17.1834 0.3333 0.3333
-17.1756 0.0000 0.0000
-17.1678 0.0000 0.0000
-17.1600 0.0000 0.0000
-17.1522 0.0000 0.0000
-17.1444 0.0000 0.0000
-17.1366 0.0000 0.0000
-17.1288 0.3333 0.3333
-17.1210 0.0000 0.0000
-17.1132 0.0000 0.0000
-17.1054 0.0000 0.0000
-17.0976 0.1667 0.2357
-17.0898 0.1667 0.2357
-17.0820 0.0000 0.0000
-17.0742 0.0000 0.0000
-17.0664 0.0000 0.0000
-17.0586 0.0000 0.0000
-17.0508 0.0000 0.0000
-17.0430 0.0000 0.0000
-17.0352 0.0000 0.0000
-17.0274 0.0000 0.0000
-17.0196 0.0000 0.0000
-17.0118 0.0000 0.0000
-17.0040 0.0000 0.0000
-16.9962 0.0000 0.0000
-16.9884 0.0000 0.0000
-16.9806 0.0000 0.0000
-16.9728 0.0000 0.0000
-16.9650 0.0000 0.0000
-16.9572 0.0000 0.0000
-16.9494 0.0000 0.0000
-16.9416 0.0000 0.0000
-16.9338 0.0000 0.0000
-16.9260 0.0000 0.0000
-16.9182 0.0000 0.0000
-16.9104 0.0000 0.0000
-16.9026 0.0000 0.0000
-16.8948 0.1667 0.2357
-16.8870 0.1667 0.2357
-16.8792 0.0000 0.0000
-16.8714 0.0000 0.0000
-16.8636 0.0000 0.0000
-16.8558 0.0000 0.0000
-16.8480 0.0000 0.0000
-16.8402 0.0000 0.0000
-16.8324 0.0000 0.0000
-16.8246 0.0000 0.0000
-16.8168 0.0000 0.0000
-16.8090 0.0000 0.0000
-16.8012 0.0000 0.0000
-16.7934 0.0000 0.0000
-16.7856 0.0000 0.0000
-16.7778 0.0000 0.0000
-16.7700 0.0000 0.0000
-16.7622 0.0000 0.0000
-16.7544 0.0000 0.0000
-16.7466 0.0000 0.0000
-16.7388 0.0000 0.0000
-16.7310 0.0000 0.0000
-16.7232 0.0000 0.0000
-16.7154 0.0000 0.0000
-16.7076 0.0000 0.0000
-16.6998 0.0000 0.0000
-16.6920 0.0000 0.0000
-16.6842 0.0000 0.0000
-16.6764 0.0000 0.0000
-16.6686 0.3333 0.3333
-16.6608 0.0000 0.0000
-16.6530 0.0000 0.0000
-16.6452 0.0000 0.0000
-16.6374 0.0000 0.0000
-16.6296 0.0000 0.0000
-16.6218 0.0000 0.0000
-16.6140 0.0000 0.0000
-16.6062 0.0667 0.1491
-16.5984 0.2667 0.2981
-16.5906 0.0000 0.0000
-16.5828 0.0000 0.0000
-16.5750 0.0000 0.0000
-16.5672 0.0000 0.0000
-16.5594 0.0000 0.0000
-16.5516 0.0000 0.0000
-16.5438 0.0000 0.0000
-16.5360 0.0000 0.0000
-16.5282 0.0000 0.0000
-16.5204 0.0000 0.0000
-16.5126 0.0000 0.0000
-16.5048 0.0667 0.1491
-16.4970 0.2667 0.2981
-16.4892 0.0000 0.0000
-16.4814 0.3333 0.3333
-16.4736 0.0000 0.0000
-16.4658 0.0000 0.0000
-16.4580 0.0000 0.0000
-16.4502 0.0000 0.0000
-16.4424 0.0000 0.0000
-16.4346 0.0000 0.0000
-16.4268 0.0000 0.0000
-16.4190 0.0000 0.0000
-16.4112 0.0000 0.0000
-16.4034 0.0000 0.0000
-16.3956 0.0000 0.0000
-16.3878 0.0000 0.0000
-16.3800 0.0000 0.0000
-16.3722 0.0000 0.0000
-16.3644 0.0000 0.0000
-16.3566 0.0000 0.0000
-16.3488 0.0000 0.0000
-16.3410 0.0000 0.0000
-16.3332 0.0000 0.0000
-16.3254 0.0000 0.0000
-16.3176 0.0000 0.0000
-16.3098 0.0000 0.0000
-16.3020 0.0000 0.0000
-16.2942 0.0000 0.0000
-16.2864 0.0000 0.0000
-16.2786 0.0000 0.0000
-16.2708 0.0000 0.0000
-16.2630 0.0000 0.0000
-16.2552 0.0000 0.0000
-16.2474 0.0000 0.0000
-16.2396 0.3333 0.3333
-16.2318 0.0000 0.0000
-16.2240 0.0000 0.0000
-16.2162 0.0000 0.0000
-16.2084 0.0000 0.0000
-16.2006 0.0000 0.0000
-16.1928 0.0000 0.0000
-16.1850 0.0000 0.0000
-16.1772 0.0000 0.0000
-16.1694 0.0000 0.0000
-16.1616 0.0000 0.0000
-16.1538 0.0000 0.0000
-16.1460 0.0000 0.0000
-16.1382 0.0000 0.0000
-16.1304 0.0000 0.0000
-16.1226 0.0000 0.0000
-16.1148 0.0000 0.0000
-16.1070 0.0000 0.0000
-16.0992 0.0000 0.0000
-16.0914 0.0000 0.0000
-16.0836 0.0000 0.0000
-16.0758 0.0000 0.0000
-16.0680 0.0000 0.0000
-16.0602 0.0000 0.0000
-16.0524 0.0000 0.0000
-16.0446 0.0000 0.0000
-16.0368 0.0000 0.0000
-16.0290 0.0000 0.0000
-16.0212 0.0000 0.0000
-16.0134 0.0000 0.0000
-16.0056 0.0000 0.0000
-15.9978 0.0000 0.0000
-15.9900 0.1667 0.2357
-15.9822 0.1667 0.2357
-15.9744 0.0000 0.0000
-15.9666 0.0667 0.1491
-15.9588 0.4333 0.3801
-15.9510 0.1667 0.2357
-15.9432 0.0000 0.0000
-15.9354 0.0000 0.0000
-15.9276 0.0000 0.0000
-15.9198 0.0000 0.0000
-15.9120 0.0000 0.0000
-15.9042 0.0000 0.0000
-15.8964 0.0000 0.0000
-15.8886 0.0000 0.0000
-15.8808 0.0000 0.0000
-15.8730 0.0000 0.0000
-15.8652 0.0000 0.0000
-15.8574 0.0000 0.0000
-15.8496 0.1667 0.2357
-15.8418 0.3333 0.3333
-15.8340 0.2333 0.2789
-15.8262 0.2667 0.2981
-15.8184 0.0000 0.0000
-15.8106 0.0000 0.0000
-15.8028 0.0000 0.0000
-15.7950 0.0000 0.0000
-15.7872 0.0000 0.0000
-15.7794 0.3333 0.3333
-15.7716 0.0000 0.0000
-15.7638 0.0000 0.0000
-15.7560 0.0000 0.0000
-15.7482 0.0000 0.0000
-15.7404 0.0000 0.0000
-15.7326 0.0000 0.0000
-15.7248 0.0000 0.0000
-15.7170 0.1667 0.2357
-15.7092 0.1667 0.2357
-15.7014 0.0000 0.0000
-15.6936 0.0000 0.0000
-15.6858 0.0000 0.0000
-15.6780 0.0000 0.0000
-15.6702 0.0000 0.0000
-15.6624 0.0000 0.0000
-15.6546 0.0000 0.0000
-15.6468 0.0000 0.0000
-15.6390 0.3333 0.3333
-15.6312 0.0000 0.0000
-15.6234 0.0000 0.0000
-15.6156 0.0000 0.0000
-15.6078 0.0000 0.0000
-15.6000 0.0000 0.0000
-15.5922 0.0000 0.0000
-15.5844 0.0000 0.0000
-15.5766 0.0000 0.0000
-15.5688 0.0000 0.0000
-15.5610 0.0667 0.1491
-15.5532 0.2667 0.2981
-15.5454 0.0000 0.0000
-15.5376 0.0000 0.0000
-15.5298 0.0000 0.0000
-15.5220 0.0000 0.0000
-15.5142 0.0000 0.0000
-15.5064 0.3333 0.3333
-15.4986 0.0000 0.0000
-15.4908 0.0000 0.0000
-15.4830 0.0000 0.0000
-15.4752 0.0000 0.0000
-15.4674 0.0000 0.0000
-15.4596 0.0000 0.0000
-15.4518 0.0000 0.0000
-15.4440 0.0000 0.0000
-15.4362 0.0000 0.0000
-15.4284 0.0000 0.0000
-15.4206 0.0000 0.0000
-15.4128 0.0000 0.0000
-15.4050 0.0000 0.0000
-15.3972 0.0000 0.0000
-15.3894 0.0000 0.0000
-15.3816 0.0000 0.0000
-15.3738 0.0000 0.0000
-15.3660 0.0000 0.0000
-15.3582 0.0000 0.0000
-15.3504 0.0000 0.0000
-15.3426 0.0000 0.0000
-15.3348 0.0000 0.0000
-15.3270 0.0000 0.0000
-15.3192 0.0000 0.0000
-15.3114 0.0000 0.0000
-15.3036 0.0000 0.0000
-15.2958 0.0000 0.0000
-15.2880 0.0000 0.0000
-15.2802 0.0000 0.0000
-15.2724 0.0000 0.0000
-15.2646 0.1667 0.2357
-15.2568 0.1667 0.2357
-15.2490 0.0000 0.0000
-15.2412 0.0000 0.0000
-15.2334 0.0000 0.0000
-15.2256 0.0000 0.0000
-15.2178 0.0000 0.0000
-15.2100 0.0000 0.0000
-15.2022 0.0000 0.0000
-15.1944 0.0000 0.0000
-15.1866 0.0000 0.0000
-15.1788 0.0000 0.0000
-15.1710 0.0000 0.0000
-15.1632 0.0000 0.0000
-15.1554 0.0000 0.0000
-15.1476 0.0000 0.0000
-15.1398 0.0000 0.0000
-15.1320 0.0000 0.0000
-15.1242 0.0000 0.0000
-15.1164 0.0000 0.0000
-15.1086 0.0000 0.0000
-15.1008 0.0000 0.0000
-15.0930 0.0000 0.0000
-15.0852 0.0000 0.0000
-15.0774 0.0000 0.0000
-15.0696 0.0000 0.0000
-15.0618 0.0000 0.0000
-15.0540 0.0667 0.1491
-15.0462 0.2667 0.2981
-15.0384 0.0000 0.0000
-15.0306 0.0000 0.0000
-15.0228 0.0000 0.0000
-15.0150 0.0000 0.0000
-15.0072 0.0000 0.0000
-14.9994 0.0000 0.0000
-14.9916 0.0000 0.0000
-14.9838 0.0000 0.0000
-14.9760 0.0000 0.0000
-14.9682 0.0000 0.0000
-14.9604 0.0000 0.0000
-14.9526 0.0000 0.0000
-14.9448 0.0000 0.0000
-14.9370 0.0000 0.0000
-14.9292 0.3333 0.3333
-14.9214 0.0000 0.0000
-14.9136 0.0000 0.0000
-14.9058 0.0000 0.0000
-14.8980 0.0000 0.0000
-14.8902 0.0000 0.0000
-14.8824 0.0000 0.0000
-14.8746 0.0000 0.0000
-14.8668 0.0000 0.0000
-14.8590 0.0000 0.0000
-14.8512 0.0000 0.0000
-14.8434 0.0000 0.0000
-14.8356 0.0000 0.0000
-14.8278 0.0000 0.0000
-14.8200 0.0000 0.0000
-14.8122 0.0000 0.0000
-14.8044 0.0000 0.0000
-14.7966 0.0000 0.0000
-14.7888 0.0000 0.0000
-14.7810 0.0000 0.0000
-14.7732 0.0000 0.0000
-14.7654 0.0000 0.0000
-14.7576 0.0000 0.0000
-14.7498 0.0000 0.0000
-14.7420 0.0000 0.0000
-14.7342 0.0000 0.0000
-14.7264 0.0000 0.0000
-14.7186 0.0000 0.0000
-14.7108 0.0000 0.0000
-14.7030 0.0000 0.0000
-14.6952 0.0000 0.0000
-14.6874 0.0000 0.0000
-14.6796 0.0000 0.0000
-14.6718 0.0000 0.0000
-14.6640 0.0000 0.0000
-14.6562 0.3333 0.3333
-14.6484 0.0000 0.0000
-14.6406 0.0000 0.0000
-14.6328 0.0000 0.0000
-14.6250 0.0000 0.0000
-14.6172 0.0000 0.0000
-14.6094 0.0000 0.0000
-14.6016 0.0000 0.0000
-14.5938 0.0000 0.0000
-14.5860 0.0000 0.0000
-14.5782 0.0000 0.0000
-14.5704 0.0000 0.0000
-14.5626 0.0000 0.0000
-14.5548 0.0000 0.0000
-14.5470 0.0000 0.0000
-14.5392 0.0000 0.0000
-14.5314 0.0000 0.0000
-14.5236 0.0000 0.0000
-14.5158 0.0000 0.0000
-14.5080 0.0000 0.0000
-14.5002 0.0000 0.0000
-14.4924 0.0000 0.0000
-14.4846 0.0000 0.0000
-14.4768 0.0000 0.0000
-14.4690 0.0000 0.0000
-14.4612 0.0000 0.0000
-14.4534 0.0000 0.0000
-14.4456 0.0000 0.0000
-14.4378 0.0000 0.0000
-14.4300 0.0000 0.0000
-14.4222 0.0000 0.0000
-14.4144 0.0000 0.0000
-14.4066 0.0000 0.0000
-14.3988 0.0000 0.0000
-14.3910 0.0000 0.0000
-14.3832 0.0000 0.0000
-14.3754 0.0000 0.0000
-14.3676 0.1667 0.2357
-14.3598 0.1667 0.2357
-14.3520 0.0000 0.0000
-14.3442 0.0000 0.0000
-14.3364 0.0000 0.0000
-14.3286 0.0000 0.0000
-14.3208 0.0000 0.0000
-14.3130 0.0000 0.0000
-14.3052 0.0000 0.0000
-14.2974 0.0000 0.0000
-14.2896 0.0000 0.0000
-14.2818 0.0667 0.1491
-14.2740 0.2667 0.2981
-14.2662 0.0000 0.0000
-14.2584 0.0000 0.0000
-14.2506 0.0000 0.0000
-14.2428 0.0000 0.0000
-14.2350 0.0000 0.0000
-14.2272 0.0000 0.0000
-14.2194 0.0000 0.0000
-14.2116 0.3333 0.3333
-14.2038 0.0000 0.0000
-14.1960 0.0000 0.0000
-14.1882 0.0000 0.0000
-14.1804 0.0000 0.0000
-14.1726 0.0000 0.0000
-14.1648 0.0000 0.0000
-14.1570 0.0000 0.0000
-14.1492 0.0000 0.0000
-14.1414 0.0000 0.0000
-14.1336 0.0000 0.0000
-14.1258 0.0000 0.0000
-14.1180 0.0000 0.0000
-14.1102 0.0000 0.0000
-14.1024 0.0000 0.0000
-14.0946 0.0000 0.0000
-14.0868 0.0000 0.0000
-14.0790 0.0000 0.0000
-14.0712 0.0000 0.0000
-14.0634 0.0000 0.0000
-14.0556 0.0000 0.0000
-14.0478 0.0000 0.0000
-14.0400 0.0000 0.0000
-14.0322 0.0000 0.0000
-14.0244 0.1667 0.2357
-14.0166 0.1667 0.2357
-14.0088 0.0000 0.0000
-14.0010 0.0000 0.0000
-13.9932 0.0000 0.0000
-13.9854 0.0000 0.0000
-13.9776 0.0000 0.0000
-13.9698 0.0000 0.0000
-13.9620 0.0000 0.0000
-13.9542 0.0000 0.0000
-13.9464 0.0000 0.0000
-13.9386 0.0000 0.0000
-13.9308 0.0000 0.0000
-13.9230 0.0000 0.0000
-13.9152 0.0000 0.0000
-13.9074 0.0000 0.0000
-13.8996 0.0000 0.0000
-13.8918 0.0000 0.0000
-13.8840 0.0000 0.0000
-13.8762 0.0000 0.0000
-13.8684 0.0000 0.0000
-13.8606 0.0000 0.0000
-13.8528 0.0000 0.0000
-13.8450 0.0000 0.0000
-13.8372 0.0000 0.0000
-13.8294 0.0000 0.0000
-13.8216 0.0000 0.0000
-13.8138 0.0000 0.0000
-13.8060 0.0000 0.0000
-13.7982 0.0000 0.0000
-13.7904 0.0000 0.0000
-13.7826 0.0000 0.0000
-13.7748 0.0000 0.0000
-13.7670 0.0000 0.0000
-13.7592 0.0667 0.1491
-13.7514 0.2667 0.2981
-13.7436 0.0000 0.0000
-13.7358 0.0000 0.0000
-13.7280 0.0667 0.1491
-13.7202 0.2667 0.2981
-13.7124 0.0000 0.0000
-13.7046 0.0000 0.0000
-13.6968 0.0000 0.0000
-13.6890 0.0000 0.0000
-13.6812 0.0000 0.0000
-13.6734 0.0000 0.0000
-13.6656 0.0000 0.0000
-13.6578 0.0000 0.0000
-13.6500 0.0000 0.0000
-13.6422 0.0000 0.0000
-13.6344 0.0000 0.0000
-13.6266 0.0000 0.0000
-13.6188 0.0000 0.0000
-13.6110 0.0000 0.0000
-13.6032 0.0000 0.0000
-13.5954 0.0000 0.0000
-13.5876 0.0000 0.0000
-13.5798 0.0000 0.0000
-13.5720 0.0000 0.0000
-13.5642 0.0000 0.0000
-13.5564 0.0000 0.0000
-13.5486 0.0000 0.0000
-13.5408 0.0000 0.0000
-13.5330 0.0000 0.0000
-13.5252 0.0000 0.0000
-13.5174 0.0000 0.0000
-13.5096 0.0000 0.0000
-13.5018 0.0000 0.0000
-13.4940 0.0000 0.0000
-13.4862 0.0000 0.0000
-13.4784 0.1667 0.2357
-13.4706 0.1667 0.2357
-13.4628 0.0000 0.0000
-13.4550 0.0667 0.1491
-13.4472 0.2667 0.2981
-13.4394 0.0000 0.0000
-13.4316 0.0000 0.0000
-13.4238 0.0000 0.0000
-13.4160 0.0000 0.0000
-13.4082 0.0000 0.0000
-13.4004 0.0000 0.0000
-13.3926 0.0000 0.0000
-13.3848 0.0000 0.0000
-13.3770 0.0000 0.0000
-13.3692 0.0000 0.0000
-13.3614 0.0000 0.0000
-13.3536 0.0000 0.0000
-13.3458 0.0000 0.0000
-13.3380 0.0000 0.0000
-13.3302 0.0000 0.0000
-13.3224 0.0000 0.0000
-13.3146 0.0000 0.0000
-13.3068 0.0000 0.0000
-13.2990 0.0667 0.1491
-13.2912 0.2667 0.2981
-13.2834 0.0000 0.0000
-13.2756 0.0000 0.0000
-13.2678 0.0000 0.0000
-13.2600 0.0000 0.0000
-13.2522 0.0000 0.0000
-13.2444 0.0000 0.0000
-13.2366 0.0000 0.0000
-13.2288 0.0000 0.0000
-13.2210 0.0000 0.0000
-13.2132 0.0000 0.0000
-13.2054 0.0000 0.0000
-13.1976 0.0000 0.0000
-13.1898 0.0000 0.0000
-13.1820 0.0000 0.0000
-13.1742 0.0000 0.0000
-13.1664 0.3333 0.3333
-13.1586 0.1667 0.2357
-13.1508 0.1667 0.2357
-13.1430 0.0000 0.0000
-13.1352 0.0000 0.0000
-13.1274 0.0000 0.0000
-13.1196 0.0000 0.0000
-13.1118 0.0000 0.0000
-13.1040 0.0000 0.0000
-13.0962 0.0000 0.0000
-13.0884 0.0000 0.0000
-13.0806 0.0000 0.0000
-13.0728 0.0000 0.0000
-13.0650 0.0000 0.0000
-13.0572 0.0000 0.0000
-13.0494 0.0000 0.0000
-13.0416 0.0000 0.0000
-13.0338 0.0000 0.0000
-13.0260 0.0000 0.0000
-13.0182 0.0000 0.0000
-13.0104 0.0000 0.0000
-13.0026 0.0000 0.0000
-12.9948 0.3333 0.3333
-12.9870 0.0000 0.0000
-12.9792 0.0000 0.0000
-12.9714 0.0000 0.0000
-12.9636 0.0000 0.0000
-12.9558 0.0000 0.0000
-12.9480 0.0000 0.0000
-12.9402 0.0000 0.0000
-12.9324 0.0000 0.0000
-12.9246 0.0000 0.0000
-12.9168 0.0000 0.0000
-12.9090 0.0000 0.0000
-12.9012 0.0000 0.0000
-12.8934 0.0000 0.0000
-12.8856 0.0000 0.0000
-12.8778 0.0000 0.0000
-12.8700 0.0000 0.0000
-12.8622 0.0000 0.0000
-12.8544 0.0000 0.0000
-12.8466 0.0000 0.0000
-12.8388 0.0000 0.0000
-12.8310 0.0000 0.0000
-12.8232 0.0000 0.0000
-12.8154 0.0000 0.0000
-12.8076 0.0000 0.0000
-12.7998 0.0000 0.0000
-12.7920 0.0000 0.0000
-12.7842 0.0000 0.0000
-12.7764 0.0000 0.0000
-12.7686 0.0000 0.0000
-12.7608 0.0000 0.0000
-12.7530 0.0000 0.0000
-12.7452 0.0000 0.0000
-12.7374 0.0000 0.0000
-12.7296 0.0000 0.0000
-12.7218 0.0000 0.0000
-12.7140 0.0000 0.0000
-12.7062 0.0000 0.0000
-12.6984 0.0000 0.0000
-12.6906 0.0000 0.0000
-12.6828 0.0000 0.0000
-12.6750 0.0000 0.0000
-12.6672 0.0000 0.0000
-12.6594 0.0000 0.0000
-12.6516 0.0000 0.0000
-12.6438 0.0000 0.0000
-12.6360 0.0000 0.0000
-12.6282 0.0000 0.0000
-12.6204 0.1667 0.2357
-12.6126 0.1667 0.2357
-12.6048 0.0667 0.1491
-12.5970 0.2667 0.2981
-12.5892 0.0000 0.0000
-12.5814 0.0000 0.0000
-12.5736 0.0000 0.0000
-12.5658 0.0000 0.0000
-12.5580 0.0000 0.0000
-12.5502 0.0000 0.0000
-12.5424 0.0000 0.0000
-12.5346 0.0000 0.0000
-12.5268 0.0000 0.0000
-12.5190 0.0000 0.0000
-12.5112 0.0000 0.0000
-12.5034 0.0000 0.0000
-12.4956 0.0000 0.0000
-12.4878 0.0000 0.0000
-12.4800 0.0000 0.0000
-12.4722 0.0667 0.1491
-12.4644 0.2667 0.2981
-12.4566 0.0000 0.0000
-12.4488 0.0000 0.0000
-12.4410 0.0000 0.0000
-12.4332 0.0000 0.0000
-12.4254 0.0000 0.0000
-12.4176 0.0000 0.0000
-12.4098 0.0000 0.0000
-12.4020 0.0000 0.0000
-12.3942 0.0000 0.0000
-12.3864 0.0000 0.0000
-12.3786 0.0000 0.0000
-12.3708 0.0000 0.0000
-12.3630 0.0000 0.0000
-12.3552 0.0000 0.0000
-12.3474 0.0000 0.0000
-12.3396 0.0000 0.0000
-12.3318 0.0000 0.0000
-12.3240 0.0000 0.0000
-12.3162 0.0000 0.0000
-12.3084 0.0667 0.1491
-12.3006 0.2667 0.2981
-12.2928 0.0000 0.0000
-12.2850 0.0000 0.0000
-12.2772 0.0000 0.0000
-12.2694 0.0000 0.0000
-12.2616 0.0667 0.1491
-12.2538 0.2667 0.2981
-12.2460 0.0667 0.1491
-12.2382 0.2667 0.2981
-12.2304 0.0667 0.1491
-12.2226 0.4333 0.3801
-12.2148 0.1667 0.2357
-12.2070 0.0000 0.0000
-12.1992 0.0000 0.0000
-12.1914 0.1667 0.2357
-12.1836 0.1667 0.2357
-12.1758 0.0000 0.0000
-12.1680 0.0000 0.0000
-12.1602 0.0000 0.0000
-12.1524 0.0000 0.0000
-12.1446 0.0000 0.0000
-12.1368 0.0000 0.0000
-12.1290 0.0000 0.0000
-12.1212 0.0000 0.0000
-12.1134 0.0000 0.0000
-12.1056 0.0000 0.0000
-12.0978 0.0000 0.0000
-12.0900 0.0000 0.0000
-12.0822 0.0000 0.0000
-12.0744 0.0000 0.0000
-12.0666 0.1667 0.2357
-12.0588 0.1667 0.2357
-12.0510 0.0000 0.0000
-12.0432 0.0000 0.0000
-12.0354 0.0000 0.0000
-12.0276 0.0000 0.0000
-12.0198 0.0000 0.0000
-12.0120 0.0000 0.0000
-12.0042 0.0000 0.0000
-11.9964 0.0000 0.0000
-11.9886 0.0000 0.0000
-11.9808 0.0667 0.1491
-11.9730 0.2667 0.2981
-11.9652 0.0000 0.0000
-11.9574 0.0000 0.0000
-11.9496 0.3333 0.3333
-11.9418 0.0000 0.0000
-11.9340 0.0000 0.0000
-11.9262 0.0000 0.0000
-11.9184 0.0000 0.0000
-11.9106 0.0000 0.0000
-11.9028 0.0000 0.0000
-11.8950 0.0000 0.0000
-11.8872 0.0000 0.0000
-11.8794 0.0000 0.0000
-11.8716 0.0000 0.0000
-11.8638 0.3333 0.3333
-11.8560 0.0667 0.1491
-11.8482 0.2667 0.2981
-11.8404 0.0000 0.0000
-11.8326 0.0000 0.0000
-11.8248 0.0000 0.0000
-11.8170 0.0000 0.0000
-11.8092 0.3333 0.3333
-11.8014 0.0000 0.0000
-11.7936 0.0000 0.0000
-11.7858 0.0000 0.0000
-11.7780 0.0000 0.0000
-11.7702 0.0000 0.0000
-11.7624 0.0000 0.0000
-11.7546 0.0000 0.0000
-11.7468 0.0000 0.0000
-11.7390 0.0000 0.0000
-11.7312 0.0000 0.0000
-11.7234 0.0000 0.0000
-11.7156 0.0000 0.0000
-11.7078 0.0000 0.0000
-11.7000 0.0000 0.0000
-11.6922 0.0000 0.0000
-11.6844 0.0000 0.0000
-11.6766 0.0000 0.0000
-11.6688 0.0000 0.0000
-11.6610 0.0000 0.0000
-11.6532 0.0000 0.0000
-11.6454 0.0000 0.0000
-11.6376 0.0000 0.0000
-11.6298 0.1667 0.2357
-11.6220 0.1667 0.2357
-11.6142 0.0000 0.0000
-11.6064 0.0000 0.0000
-11.5986 0.0000 0.0000
-11.5908 0.0000 0.0000
-11.5830 0.3333 0.3333
-11.5752 0.0000 0.0000
-11.5674 0.0000 0.0000
-11.5596 0.0000 0.0000
-11.5518 0.0000 0.0000
-11.5440 0.0000 0.0000
-11.5362 0.0000 0.0000
-11.5284 0.0000 0.0000
-11.5206 0.0000 0.0000
-11.5128 0.0000 0.0000
-11.5050 0.0000 0.0000
-11.4972 0.1667 0.2357
-11.4894 0.1667 0.2357
-11.4816 0.0000 0.0000
-11.4738 0.0000 0.0000
-11.4660 0.0000 0.0000
-11.4582 0.0000 0.0000
-11.4504 0.0000 0.0000
-11.4426 0.0000 0.0000
-11.4348 0.0000 0.0000
-11.4270 0.0000 0.0000
-11.4192 0.0000 0.0000
-11.4114 0.0000 0.0000
-11.4036 0.0000 0.0000
-11.3958 0.0000 0.0000
-11.3880 0.0000 0.0000
-11.3802 0.0000 0.0000
-11.3724 0.0000 0.0000
-11.3646 0.0000 0.0000
-11.3568 0.0000 0.0000
-11.3490 0.0000 0.0000
-11.3412 0.0000 0.0000
-11.3334 0.0000 0.0000
-11.3256 0.0000 0.0000
-11.3178 0.0667 0.1491
-11.3100 0.2667 0.2981
-11.3022 0.0000 0.0000
-11.2944 0.0000 0.0000
-11.2866 0.0000 0.0000
-11.2788 0.0000 0.0000
-11.2710 0.0000 0.0000
-11.2632 0.2333 0.2789
-11.2554 0.5000 0.4082
-11.2476 0.2667 0.2981
-11.2398 0.0000 0.0000
-11.2320 0.0000 0.0000
-11.2242 0.0000 0.0000
-11.2164 0.0667 0.1491
-11.2086 0.4333 0.3801
-11.2008 0.1667 0.2357
-11.1930 0.0000 0.0000
-11.1852 0.0000 0.0000
-11.1774 0.0000 0.0000
-11.1696 0.0000 0.0000
-11.1618 0.0000 0.0000
-11.1540 0.0000 0.0000
-11.1462 0.0000 0.0000
-11.1384 0.0000 0.0000
-11.1306 0.0000 0.0000
-11.1228 0.0000 0.0000
-11.1150 0.0000 0.0000
-11.1072 0.0000 0.0000
-11.0994 0.0000 0.0000
-11.0916 0.0000 0.0000
-11.0838 0.0000 0.0000
-11.0760 0.0000 0.0000
-11.0682 0.0000 0.0000
-11.0604 0.3333 0.3333
-11.0526 0.0000 0.0000
-11.0448 0.0000 0.0000
-11.0370 0.0000 0.0000
-11.0292 0.0667 0.1491
-11.0214 0.2667 0.2981
-11.0136 0.0000 0.0000
-11.0058 0.0000 0.0000
-10.9980 0.0000 0.0000
-10.9902 0.0000 0.0000
-10.9824 0.0000 0.0000
-10.9746 0.0000 0.0000
-10.9668 0.0000 0.0000
-10.9590 0.0000 0.0000
-10.9512 0.0000 0.0000
-10.9434 0.0000 0.0000
-10.9356 0.0000 0.0000
-10.9278 0.0000 0.0000
-10.9200 0.0000 0.0000
-10.9122 0.0000 0.0000
-10.9044 0.0000 0.0000
-10.8966 0.0000 0.0000
-10.8888 0.1667 0.2357
-10.8810 0.1667 0.2357
-10.8732 0.0000 0.0000
-10.8654 0.0000 0.0000
-10.8576 0.0000 0.0000
-10.8498 0.0000 0.0000
-10.8420 0.0000 0.0000
-10.8342 0.0000 0.0000
-10.8264 0.0667 0.1491
-10.8186 0.2667 0.2981
-10.8108 0.0000 0.0000
-10.8030 0.0000 0.0000
-10.7952 0.0000 0.0000
-10.7874 0.0000 0.0000
-10.7796 0.0000 0.0000
-10.7718 0.0000 0.0000
-10.7640 0.0000 0.0000
-10.7562 0.0000 0.0000
-10.7484 0.0000 0.0000
-10.7406 0.0000 0.0000
-10.7328 0.0000 0.0000
-10.7250 0.0000 0.0000
-10.7172 0.0000 0.0000
-10.7094 0.0000 0.0000
-10.7016 0.0000 0.0000
-10.6938 0.0000 0.0000
-10.6860 0.0000 0.0000
-10.6782 0.0000 0.0000
-10.6704 0.0000 0.0000
-10.6626 0.0000 0.0000
-10.6548 0.0000 0.0000
-10.6470 0.0000 0.0000
-10.6392 0.0000 0.0000
-10.6314 0.0000 0.0000
-10.6236 0.0000 0.0000
-10.6158 0.0000 0.0000
-10.6080 0.0000 0.0000
-10.6002 0.1667 0.2357
-10.5924 0.1667 0.2357
-10.5846 0.0000 0.0000
-10.5768 0.0000 0.0000
-10.5690 0.0000 0.0000
-10.5612 0.0000 0.0000
-10.5534 0.0000 0.0000
-10.5456 0.0000 0.0000
-10.5378 0.0000 0.0000
-10.5300 0.0000 0.0000
-10.5222 0.0000 0.0000
-10.5144 0.0000 0.0000
-10.5066 0.0000 0.0000
-10.4988 0.0000 0.0000
-10.4910 0.1667 0.2357
-10.4832 0.1667 0.2357
-10.4754 0.0000 0.0000
-10.4676 0.0000 0.0000
-10.4598 0.0000 0.0000
-10.4520 0.0000 0.0000
-10.4442 0.0000 0.0000
-10.4364 0.0000 0.0000
-10.4286 0.0000 0.0000
-10.4208 0.0000 0.0000
-10.4130 0.0000 0.0000
-10.4052 0.0000 0.0000
-10.3974 0.0000 0.0000
-10.3896 0.0000 0.0000
-10.3818 0.0000 0.0000
-10.3740 0.0000 0.0000
-10.3662 0.0000 0.0000
-10.3584 0.0000 0.0000
-10.3506 0.0000 0.0000
-10.3428 0.0000 0.0000
-10.3350 0.0000 0.0000
-10.3272 0.0000 0.0000
-10.3194 0.0000 0.0000
-10.3116 0.0000 0.0000
-10.3038 0.0000 0.0000
-10.2960 0.0000 0.0000
-10.2882 0.0000 0.0000
-10.2804 0.4000 0.3651
-10.2726 0.6000 0.4472
-10.2648 0.0000 0.0000
-10.2570 0.0000 0.0000
-10.2492 0.0000 0.0000
-10.2414 0.0000 0.0000
-10.2336 0.0000 0.0000
-10.2258 0.0000 0.0000
-10.2180 0.0000 0.0000
-10.2102 0.0000 0.0000
-10.2024 0.0000 0.0000
-10.1946 0.0000 0.0000
-10.1868 0.0000 0.0000
-10.1790 0.0000 0.0000
-10.1712 0.0000 0.0000
-10.1634 0.0000 0.0000
-10.1556 0.1667 0.2357
-10.1478 0.1667 0.2357
-10.1400 0.0000 0.0000
-10.1322 0.0000 0.0000
-10.1244 0.0000 0.0000
-10.1166 0.1667 0.2357
-10.1088 0.1667 0.2357
-10.1010 0.0000 0.0000
-10.0932 0.0000 0.0000
-10.0854 0.0000 0.0000
-10.0776 0.0000 0.0000
-10.0698 0.0000 0.0000
-10.0620 0.0000 0.0000
-10.0542 0.0000 0.0000
-10.0464 0.0000 0.0000
-10.0386 0.0000 0.0000
-10.0308 0.0000 0.0000
-10.0230 0.0000 0.0000
-10.0152 0.0000 0.0000
-10.0074 0.0000 0.0000
-9.9996 0.3333 0.3333
-9.9918 0.0000 0.0000
-9.9840 0.0000 0.0000
-9.9762 0.0000 0.0000
-9.9684 0.0000 0.0000
-9.9606 0.0000 0.0000
-9.9528 0.0667 0.1491
-9.9450 0.2667 0.2981
-9.9372 0.0000 0.0000
-9.9294 0.0000 0.0000
-9.9216 0.0000 0.0000
-9.9138 0.0000 0.0000
-9.9060 0.3333 0.3333
-9.8982 0.0000 0.0000
-9.8904 0.0000 0.0000
-9.8826 0.0000 0.0000
-9.8748 0.0000 0.0000
-9.8670 0.0000 0.0000
-9.8592 0.0000 0.0000
-9.8514 0.0000 0.0000
-9.8436 0.0000 0.0000
-9.8358 0.3333 0.3333
-9.8280 0.0000 0.0000
-9.8202 0.0000 0.0000
-9.8124 0.0000 0.0000
-9.8046 0.0000 0.0000
-9.7968 0.0000 0.0000
-9.7890 0.0000 0.0000
-9.7812 0.0000 0.0000
-9.7734 0.0000 0.0000
-9.7656 0.0000 0.0000
-9.7578 0.0000 0.0000
-9.7500 0.0000 0.0000
-9.7422 0.0000 0.0000
-9.7344 0.0000 0.0000
-9.7266 0.0000 0.0000
-9.7188 0.0000 0.0000
-9.7110 0.0000 0.0000
-9.7032 0.0000 0.0000
-9.6954 0.0000 0.0000
-9.6876 0.0000 0.0000
-9.6798 0.0000 0.0000
-9.6720 0.0000 0.0000
-9.6642 0.0000 0.0000
-9.6564 0.0000 0.0000
-9.6486 0.0000 0.0000
-9.6408 0.1667 0.2357
-9.6330 0.3333 0.3333
-9.6252 0.1667 0.2357
-9.6174 0.0000 0.0000
-9.6096 0.1667 0.2357
-9.6018 0.1667 0.2357
-9.5940 0.0000 0.0000
-9.5862 0.0000 0.0000
-9.5784 0.0000 0.0000
-9.5706 0.0667 0.1491
-9.5628 0.2667 0.2981
-9.5550 0.0000 0.0000
-9.5472 0.0000 0.0000
-9.5394 0.0000 0.0000
-9.5316 0.0000 0.0000
-9.5238 0.0000 0.0000
-9.5160 0.0000 0.0000
-9.5082 0.0000 0.0000
-9.5004 0.0000 0.0000
-9.4926 0.0000 0.0000
-9.4848 0.0000 0.0000
-9.4770 0.0000 0.0000
-9.4692 0.0000 0.0000
-9.4614 0.0000 0.0000
-9.4536 0.0000 0.0000
-9.4458 0.0000 0.0000
-9.4380 0.0000 0.0000
-9.4302 0.0000 0.0000
-9.4224 0.1667 0.2357
-9.4146 0.1667 0.2357
-9.4068 0.0000 0.0000
-9.3990 0.0000 0.0000
-9.3912 0.0000 0.0000
-9.3834 0.0000 0.0000
-9.3756 0.0000 0.0000
-9.3678 0.0000 0.0000
-9.3600 0.0000 0.0000
-9.3522 0.0000 0.0000
-9.3444 0.0000 0.0000
-9.3366 0.0000 0.0000
-9.3288 0.0000 0.0000
-9.3210 0.0000 0.0000
-9.3132 0.0000 0.0000
-9.3054 0.0000 0.0000
-9.2976 0.0000 0.0000
-9.2898 0.0000 0.0000
-9.2820 0.0000 0.0000
-9.2742 0.0000 0.0000
-9.2664 0.0000 0.0000
-9.2586 0.0000 0.0000
-9.2508 0.0000 0.0000
-9.2430 0.0000 0.0000
-9.2352 0.0000 0.0000
-9.2274 0.0000 0.0000
-9.2196 0.0000 0.0000
-9.2118 0.0000 0.0000
-9.2040 0.0000 0.0000
-9.1962 0.0000 0.0000
-9.1884 0.1667 0.2357
-9.1806 0.1667 0.2357
-9.1728 0.0000 0.0000
-9.1650 0.0000 0.0000
-9.1572 0.0000 0.0000
-9.1494 0.0000 0.0000
-9.1416 0.0000 0.0000
-9.1338 0.3333 0.3333
-9.1260 0.0667 0.1491
-9.1182 0.2667 0.2981
-9.1104 0.1667 0.2357
-9.1026 0.1667 0.2357
-9.0948 0.0000 0.0000
-9.0870 0.0000 0.0000
-9.0792 0.0000 0.0000
-9.0714 0.0000 0.0000
-9.0636 0.1667 0.2357
-9.0558 0.1667 0.2357
-9.0480 0.0000 0.0000
-9.0402 0.0000 0.0000
-9.0324 0.0000 0.0000
-9.0246 0.0000 0.0000
-9.0168 0.0000 0.0000
-9.0090 0.0000 0.0000
-9.0012 0.0000 0.0000
-8.9934 0.0000 0.0000
-8.9856 0.0000 0.0000
-8.9778 0.0667 0.1491
-8.9700 0.2667 0.2981
-8.9622 0.3333 0.3333
-8.9544 0.0000 0.0000
-8.9466 0.0000 0.0000
-8.9388 0.0000 0.0000
-8.9310 0.0000 0.0000
-8.9232 0.0000 0.0000
-8.9154 0.0000 0.0000
-8.9076 0.0000 0.0000
-8.8998 0.0000 0.0000
-8.8920 0.0000 0.0000
-8.8842 0.0000 0.0000
-8.8764 0.0000 0.0000
-8.8686 0.0000 0.0000
-8.8608 0.0000 0.0000
-8.8530 0.0000 0.0000
-8.8452 0.0000 0.0000
-8.8374 0.0000 0.0000
-8.8296 0.0000 0.0000
-8.8218 0.0667 0.1491
-8.8140 0.2667 0.2981
-8.8062 0.0000 0.0000
-8.7984 0.0000 0.0000
-8.7906 0.0000 0.0000
-8.7828 0.0000 0.0000
-8.7750 0.0000 0.0000
-8.7672 0.0000 0.0000
-8.7594 0.0000 0.0000
-8.7516 0.0000 0.0000
-8.7438 0.0000 0.0000
-8.7360 0.0667 0.1491
-8.7282 0.2667 0.2981
-8.7204 0.3333 0.3333
-8.7126 0.0000 0.0000
-8.7048 0.0000 0.0000
-8.6970 0.0000 0.0000
-8.6892 0.0000 0.0000
-8.6814 0.0000 0.0000
-8.6736 0.0000 0.0000
-8.6658 0.0000 0.0000
-8.6580 0.0000 0.0000
-8.6502 0.0000 0.0000
-8.6424 0.1667 0.2357
-8.6346 0.1667 0.2357
-8.6268 0.3333 0.3333
-8.6190 0.0000 0.0000
-8.6112 0.0000 0.0000
-8.6034 0.0000 0.0000
-8.5956 0.0000 0.0000
-8.5878 0.0000 0.0000
-8.5800 0.0000 0.0000
-8.5722 0.1667 0.2357
-8.5644 0.1667 0.2357
-8.5566 0.0000 0.0000
-8.5488 0.0000 0.0000
-8.5410 0.0000 0.0000
-8.5332 0.0000 0.0000
-8.5254 0.0000 0.0000
-8.5176 0.0000 0.0000
-8.5098 0.0667 0.1491
-8.5020 0.4333 0.3801
-8.4942 0.1667 0.2357
-8.4864 0.0000 0.0000
-8.4786 0.0000 0.0000
-8.4708 0.0000 0.0000
-8.4630 0.0000 0.0000
-8.4552 0.0000 0.0000
-8.4474 0.0000 0.0000
-8.4396 0.0000 0.0000
-8.4318 0.0000 0.0000
-8.4240 0.0000 0.0000
-8.4162 0.0000 0.0000
-8.4084 0.1667 0.2357
-8.4006 0.1667 0.2357
-8.3928 0.0000 0.0000
-8.3850 0.0000 0.0000
-8.3772 0.0000 0.0000
-8.3694 0.0000 0.0000
-8.3616 0.3333 0.3333
-8.3538 0.0667 0.1491
-8.3460 0.2667 0.2981
-8.3382 0.3333 0.3333
-8.3304 0.0000 0.0000
-8.3226 0.0000 0.0000
-8.3148 0.0000 0.0000
-8.3070 0.0000 0.0000
-8.2992 0.0000 0.0000
-8.2914 0.0000 0.0000
-8.2836 0.0000 0.0000
-8.2758 0.0000 0.0000
-8.2680 0.0000 0.0000
-8.2602 0.0000 0.0000
-8.2524 0.0000 0.0000
-8.2446 0.0000 0.0000
-8.2368 0.0000 0.0000
-8.2290 0.0000 0.0000
-8.2212 0.0000 0.0000
-8.2134 0.0000 0.0000
-8.2056 0.0000 0.0000
-8.1978 0.0000 0.0000
-8.1900 0.3333 0.3333
-8.1822 0.0000 0.0000
-8.1744 0.0000 0.0000
-8.1666 0.0000 0.0000
-8.1588 0.0000 0.0000
-8.1510 0.0000 0.0000
-8.1432 0.0000 0.0000
-8.1354 0.1667 0.2357
-8.1276 0.3333 0.3333
-8.1198 0.1667 0.2357
-8.1120 0.0000 0.0000
-8.1042 0.0000 0.0000
-8.0964 0.0000 0.0000
-8.0886 0.0000 0.0000
-8.0808 0.0000 0.0000
-8.0730 0.0000 0.0000
-8.0652 0.0000 0.0000
-8.0574 0.0000 0.0000
-8.0496 0.0000 0.0000
-8.0418 0.3333 0.3333
-8.0340 0.0000 0.0000
-8.0262 0.0000 0.0000
-8.0184 0.0000 0.0000
-8.0106 0.0000 0.0000
-8.0028 0.0000 0.0000
-7.9950 0.0000 0.0000
-7.9872 0.0000 0.0000
-7.9794 0.0000 0.0000
-7.9716 0.0000 0.0000
-7.9638 0.0000 0.0000
-7.9560 0.0000 0.0000
-7.9482 0.0000 0.0000
-7.9404 0.0000 0.0000
-7.9326 0.0000 0.0000
-7.9248 0.0000 0.0000
-7.9170 0.0000 0.0000
-7.9092 0.1667 0.2357
-7.9014 0.1667 0.2357
-7.8936 0.0000 0.0000
-7.8858 0.0000 0.0000
-7.8780 0.0000 0.0000
-7.8702 0.0000 0.0000
-7.8624 0.0000 0.0000
-7.8546 0.0667 0.1491
-7.8468 0.2667 0.2981
-7.8390 0.0000 0.0000
-7.8312 0.1667 0.2357
-7.8234 0.1667 0.2357
-7.8156 0.0000 0.0000
-7.8078 0.0000 0.0000
-7.8000 0.3333 0.3333
-7.7922 0.0000 0.0000
-7.7844 0.0000 0.0000
-7.7766 0.0000 0.0000
-7.7688 0.0000 0.0000
-7.7610 0.0000 0.0000
-7.7532 0.0000 0.0000
-7.7454 0.0000 0.0000
-7.7376 0.0667 0.1491
-7.7298 0.2667 0.2981
-7.7220 0.0000 0.0000
-7.7142 0.0000 0.0000
-7.7064 0.0000 0.0000
-7.6986 0.0000 0.0000
-7.6908 0.0000 0.0000
-7.6830 0.0000 0.0000
-7.6752 0.0000 0.0000
-7.6674 0.0000 0.0000
-7.6596 0.0000 0.0000
-7.6518 0.0000 0.0000
-7.6440 0.0000 0.0000
-7.6362 0.0000 0.0000
-7.6284 0.0000 0.0000
-7.6206 0.0000 0.0000
-7.6128 0.0000 0.0000
-7.6050 0.0000 0.0000
-7.5972 0.0667 0.1491
-7.5894 0.2667 0.2981
-7.5816 0.0000 0.0000
-7.5738 0.0667 0.1491
-7.5660 0.2667 0.2981
-7.5582 0.0000 0.0000
-7.5504 0.0000 0.0000
-7.5426 0.0000 0.0000
-7.5348 0.0000 0.0000
-7.5270 0.0000 0.0000
-7.5192 0.0000 0.0000
-7.5114 0.0000 0.0000
-7.5036 0.0000 0.0000
-7.4958 0.0000 0.0000
-7.4880 0.0000 0.0000
-7.4802 0.0000 0.0000
-7.4724 0.0000 0.0000
-7.4646 0.0000 0.0000
-7.4568 0.0000 0.0000
-7.4490 0.0000 0.0000
-7.4412 0.0000 0.0000
-7.4334 0.0000 0.0000
-7.4256 0.3333 0.3333
-7.4178 0.0000 0.0000
-7.4100 0.0000 0.0000
-7.4022 0.0000 0.0000
-7.3944 0.0000 0.0000
-7.3866 0.0000 0.0000
-7.3788 0.0000 0.0000
-7.3710 0.0000 0.0000
-7.3632 0.0000 0.0000
-7.3554 0.0000 0.0000
-7.3476 0.0000 0.0000
-7.3398 0.0000 0.0000
-7.3320 0.0000 0.0000
-7.3242 0.0000 0.0000
-7.3164 0.0000 0.0000
-7.3086 0.0000 0.0000
-7.3008 0.0000 0.0000
-7.2930 0.0667 0.1491
-7.2852 0.2667 0.2981
-7.2774 0.0000 0.0000
-7.2696 0.0000 0.0000
-7.2618 0.0000 0.0000
-7.2540 0.0000 0.0000
-7.2462 0.0000 0.0000
-7.2384 0.0000 0.0000
-7.2306 0.2333 0.2789
-7.2228 0.4333 0.3801
-7.2150 0.0000 0.0000
-7.2072 0.3333 0.3333
-7.1994 0.0000 0.0000
-7.1916 0.0000 0.0000
-7.1838 0.0000 0.0000
-7.1760 0.0000 0.0000
-7.1682 0.0000 0.0000
-7.1604 0.0000 0.0000
-7.1526 0.0000 0.0000
-7.1448 0.0000 0.0000
-7.1370 0.0000 0.0000
-7.1292 0.0000 0.0000
-7.1214 0.0000 0.0000
-7.1136 0.0000 0.0000
-7.1058 0.0000 0.0000
-7.0980 0.0000 0.0000
-7.0902 0.0000 0.0000
-7.0824 0.1667 0.2357
-7.0746 0.1667 0.2357
-7.0668 0.0000 0.0000
-7.0590 0.0000 0.0000
-7.0512 0.0000 0.0000
-7.0434 0.0000 0.0000
-7.0356 0.3333 0.3333
-7.0278 0.0000 0.0000
-7.0200 0.0000 0.0000
-7.0122 0.3333 0.3333
-7.0044 0.0000 0.0000
-6.9966 0.0000 0.0000
-6.9888 0.0000 0.0000
-6.9810 0.0000 0.0000
-6.9732 0.0000 0.0000
-6.9654 0.0000 0.0000
-6.9576 0.0000 0.0000
-6.9498 0.0000 0.0000
-6.9420 0.0000 0.0000
-6.9342 0.0000 0.0000
-6.9264 0.0000 0.0000
-6.9186 0.0000 0.0000
-6.9108 0.0000 0.0000
-6.9030 0.0667 0.1491
-6.8952 0.2667 0.2981
-6.8874 0.0000 0.0000
-6.8796 0.1667 0.2357
-6.8718 0.5000 0.4082
-6.8640 0.0000 0.0000
-6.8562 0.0000 0.0000
-6.8484 0.1667 0.2357
-6.8406 0.1667 0.2357
-6.8328 0.1667 0.2357
-6.8250 0.1667 0.2357
-6.8172 0.0000 0.0000
-6.8094 0.0000 0.0000
-6.8016 0.0000 0.0000
-6.7938 0.0000 0.0000
-6.7860 0.0000 0.0000
-6.7782 0.0000 0.0000
-6.7704 0.0000 0.0000
-6.7626 0.0000 0.0000
-6.7548 0.0000 0.0000
-6.7470 0.0000 0.0000
-6.7392 0.0000 0.0000
-6.7314 0.0000 0.0000
-6.7236 0.0000 0.0000
-6.7158 0.0000 0.0000
-6.7080 0.0000 0.0000
-6.7002 0.0000 0.0000
-6.6924 0.0000 0.0000
-6.6846 0.0000 0.0000
-6.6768 0.0000 0.0000
-6.6690 0.0000 0.0000
-6.6612 0.0000 0.0000
-6.6534 0.0000 0.0000
-6.6456 0.0000 0.0000
-6.6378 0.0000 0.0000
-6.6300 0.0000 0.0000
-6.6222 0.3333 0.3333
-6.6144 0.0000 0.0000
-6.6066 0.0000 0.0000
-6.5988 0.1667 0.2357
-6.5910 0.1667 0.2357
-6.5832 0.0000 0.0000
-6.5754 0.0000 0.0000
-6.5676 0.0000 0.0000
-6.5598 0.0000 0.0000
-6.5520 0.0000 0.0000
-6.5442 0.0000 0.0000
-6.5364 0.0000 0.0000
-6.5286 0.0000 0.0000
-6.5208 0.0000 0.0000
-6.5130 0.0000 0.0000
-6.5052 0.0000 0.0000
-6.4974 0.0000 0.0000
-6.4896 0.0000 0.0000
-6.4818 0.0000 0.0000
-6.4740 0.0000 0.0000
-6.4662 0.0667 0.1491
-6.4584 0.2667 0.2981
-6.4506 0.0000 0.0000
-6.4428 0.0667 0.1491
-6.4350 0.4333 0.3801
-6.4272 0.1667 0.2357
-6.4194 0.0000 0.0000
-6.4116 0.1667 0.2357
-6.4038 0.1667 0.2357
-6.3960 0.0000 0.0000
-6.3882 0.0000 0.0000
-6.3804 0.0000 0.0000
-6.3726 0.0000 0.0000
-6.3648 0.0000 0.0000
-6.3570 0.0000 0.0000
-6.3492 0.0000 0.0000
-6.3414 0.0000 0.0000
-6.3336 0.0000 0.0000
-6.3258 0.0000 0.0000
-6.3180 0.0000 0.0000
-6.3102 0.0000 0.0000
-6.3024 0.0000 0.0000
-6.2946 0.0000 0.0000
-6.2868 0.0000 0.0000
-6.2790 0.0000 0.0000
-6.2712 0.0000 0.0000
-6.2634 0.0000 0.0000
-6.2556 0.0000 0.0000
-6.2478 0.0667 0.1491
-6.2400 0.2667 0.2981
-6.2322 0.0667 0.1491
-6.2244 0.2667 0.2981
-6.2166 0.0000 0.0000
-6.2088 0.0000 0.0000
-6.2010 0.0000 0.0000
-6.1932 0.0000 0.0000
-6.1854 0.0000 0.0000
-6.1776 0.0000 0.0000
-6.1698 0.0000 0.0000
-6.1620 0.0000 0.0000
-6.1542 0.3333 0.3333
-6.1464 0.1667 0.2357
-6.1386 0.1667 0.2357
-6.1308 0.0000 0.0000
-6.1230 0.0000 0.0000
-6.1152 0.0000 0.0000
-6.1074 0.0000 0.0000
-6.0996 0.0000 0.0000
-6.0918 0.0000 0.0000
-6.0840 0.0000 0.0000
-6.0762 0.0000 0.0000
-6.0684 0.0000 0.0000
-6.0606 0.0000 0.0000
-6.0528 0.0000 0.0000
-6.0450 0.0000 0.0000
-6.0372 0.0000 0.0000
-6.0294 0.3333 0.3333
-6.0216 0.0000 0.0000
-6.0138 0.0000 0.0000
-6.0060 0.0000 0.0000
-5.9982 0.0000 0.0000
-5.9904 0.0000 0.0000
-5.9826 0.0000 0.0000
-5.9748 0.0000 0.0000
-5.9670 0.0000 0.0000
-5.9592 0.0000 0.0000
-5.9514 0.0000 0.0000
-5.9436 0.0000 0.0000
-5.9358 0.0000 0.0000
-5.9280 0.0000 0.0000
-5.9202 0.0000 0.0000
-5.9124 0.0000 0.0000
-5.9046 0.0000 0.0000
-5.8968 0.0000 0.0000
-5.8890 0.0000 0.0000
-5.8812 0.0000 0.0000
-5.8734 0.0000 0.0000
-5.8656 0.0000 0.0000
-5.8578 0.0000 0.0000
-5.8500 0.0000 0.0000
-5.8422 0.0000 0.0000
-5.8344 0.0000 0.0000
-5.8266 0.0000 0.0000
-5.8188 0.0000 0.0000
-5.8110 0.0000 0.0000
-5.8032 0.0000 0.0000
-5.7954 0.0000 0.0000
-5.7876 0.0000 0.0000
-5.7798 0.0000 0.0000
-5.7720 0.0667 0.1491
-5.7642 0.2667 0.2981
-5.7564 0.0667 0.1491
-5.7486 0.2667 0.2981
-5.7408 0.0000 0.0000
-5.7330 0.0000 0.0000
-5.7252 0.0667 0.1491
-5.7174 0.2667 0.2981
-5.7096 0.1667 0.2357
-5.7018 0.1667 0.2357
-5.6940 0.0000 0.0000
-5.6862 0.0000 0.0000
-5.6784 0.0000 0.0000
-5.6706 0.0000 0.0000
-5.6628 0.0000 0.0000
-5.6550 0.0000 0.0000
-5.6472 0.1667 0.2357
-5.6394 0.1667 0.2357
-5.6316 0.0000 0.0000
-5.6238 0.0000 0.0000
-5.6160 0.0000 0.0000
-5.6082 0.0000 0.0000
-5.6004 0.0000 0.0000
-5.5926 0.0000 0.0000
-5.5848 0.0000 0.0000
-5.5770 0.0000 0.0000
-5.5692 0.1667 0.2357
-5.5614 0.1667 0.2357
-5.5536 0.3333 0.3333
-5.5458 0.0000 0.0000
-5.5380 0.0000 0.0000
-5.5302 0.0000 0.0000
-5.5224 0.0000 0.0000
-5.5146 0.0000 0.0000
-5.5068 0.0000 0.0000
-5.4990 0.0000 0.0000
-5.4912 0.0000 0.0000
-5.4834 0.0000 0.0000
-5.4756 0.0000 0.0000
-5.4678 0.0000 0.0000
-5.4600 0.0000 0.0000
-5.4522 0.4000 0.3651
-5.4444 0.2667 0.2981
-5.4366 0.0000 0.0000
-5.4288 0.1667 0.2357
-5.4210 0.3333 0.3333
-5.4132 0.3333 0.3333
-5.4054 0.1667 0.2357
-5.3976 0.0667 0.1491
-5.3898 0.2667 0.2981
-5.3820 0.0000 0.0000
-5.3742 0.0000 0.0000
-5.3664 0.0000 0.0000
-5.3586 0.0000 0.0000
-5.3508 0.0000 0.0000
-5.3430 0.0000 0.0000
-5.3352 0.0000 0.0000
-5.3274 0.0000 0.0000
-5.3196 0.0000 0.0000
-5.3118 0.0000 0.0000
-5.3040 0.0000 0.0000
-5.2962 0.0000 0.0000
-5.2884 0.3333 0.3333
-5.2806 0.0000 0.0000
-5.2728 0.0000 0.0000
-5.2650 0.0000 0.0000
-5.2572 0.0000 0.0000
-5.2494 0.0000 0.0000
-5.2416 0.0000 0.0000
-5.2338 0.0000 0.0000
-5.2260 0.0000 0.0000
-5.2182 0.0000 0.0000
-5.2104 0.0000 0.0000
-5.2026 0.5000 0.4082
-5.1948 0.1667 0.2357
-5.1870 0.0000 0.0000
-5.1792 0.0000 0.0000
-5.1714 0.0000 0.0000
-5.1636 0.0000 0.0000
-5.1558 0.0000 0.0000
-5.1480 0.0000 0.0000
-5.1402 0.0000 0.0000
-5.1324 0.0000 0.0000
-5.1246 0.0000 0.0000
-5.1168 0.0000 0.0000
-5.1090 0.0000 0.0000
-5.1012 0.0000 0.0000
-5.0934 0.0000 0.0000
-5.0856 0.0000 0.0000
-5.0778 0.0000 0.0000
-5.0700 0.0000 0.0000
-5.0622 0.0000 0.0000
-5.0544 0.0000 0.0000
-5.0466 0.0000 0.0000
-5.0388 0.0000 0.0000
-5.0310 0.3333 0.3333
-5.0232 0.0000 0.0000
-5.0154 0.0000 0.0000
-5.0076 0.0000 0.0000
-4.9998 0.0000 0.0000
-4.9920 0.0000 0.0000
-4.9842 0.0667 0.1491
-4.9764 0.6000 0.4472
-4.9686 0.0000 0.0000
-4.9608 0.0667 0.1491
-4.9530 0.2667 0.2981
-4.9452 0.0000 0.0000
-4.9374 0.0000 0.0000
-4.9296 0.0000 0.0000
-4.9218 0.0000 0.0000
-4.9140 0.0000 0.0000
-4.9062 0.0000 0.0000
-4.8984 0.1667 0.2357
-4.8906 0.1667 0.2357
-4.8828 0.0000 0.0000
-4.8750 0.1333 0.2108
-4.8672 0.5333 0.4216
-4.8594 0.0000 0.0000
-4.8516 0.0000 0.0000
-4.8438 0.3333 0.3333
-4.8360 0.0000 0.0000
-4.8282 0.0000 0.0000
-4.8204 0.0000 0.0000
-4.8126 0.0000 0.0000
-4.8048 0.0000 0.0000
-4.7970 0.0000 0.0000
-4.7892 0.0000 0.0000
-4.7814 0.0000 0.0000
-4.7736 0.0000 0.0000
-4.7658 0.0000 0.0000
-4.7580 0.0000 0.0000
-4.7502 0.0000 0.0000
-4.7424 0.0667 0.1491
-4.7346 0.2667 0.2981
-4.7268 0.0000 0.0000
-4.7190 0.1667 0.2357
-4.7112 0.3333 0.3333
-4.7034 0.1667 0.2357
-4.6956 0.0000 0.0000
-4.6878 0.0000 0.0000
-4.6800 0.0000 0.0000
-4.6722 0.0000 0.0000
-4.6644 0.0000 0.0000
-4.6566 0.0000 0.0000
-4.6488 0.0000 0.0000
-4.6410 0.0000 0.0000
-4.6332 0.0000 0.0000
-4.6254 0.0000 0.0000
-4.6176 0.0000 0.0000
-4.6098 0.0667 0.1491
-4.6020 0.2667 0.2981
-4.5942 0.0000 0.0000
-4.5864 0.0000 0.0000
-4.5786 0.0000 0.0000
-4.5708 0.0000 0.0000
-4.5630 0.0000 0.0000
-4.5552 0.0000 0.0000
-4.5474 0.3333 0.3333
-4.5396 0.0000 0.0000
-4.5318 0.0000 0.0000
-4.5240 0.0000 0.0000
-4.5162 0.0000 0.0000
-4.5084 0.0000 0.0000
-4.5006 0.0000 0.0000
-4.4928 0.0000 0.0000
-4.4850 0.0000 0.0000
-4.4772 0.3333 0.3333
-4.4694 0.0000 0.0000
-4.4616 0.0000 0.0000
-4.4538 0.0000 0.0000
-4.4460 0.3333 0.3333
-4.4382 0.0000 0.0000
-4.4304 0.0000 0.0000
-4.4226 0.0000 0.0000
-4.4148 0.1667 0.2357
-4.4070 0.1667 0.2357
-4.3992 0.0000 0.0000
-4.3914 0.0000 0.0000
-4.3836 0.0000 0.0000
-4.3758 0.0000 0.0000
-4.3680 0.0000 0.0000
-4.3602 0.0000 0.0000
-4.3524 0.0000 0.0000
-4.3446 0.0000 0.0000
-4.3368 0.0000 0.0000
-4.3290 0.0000 0.0000
-4.3212 0.0000 0.0000
-4.3134 0.3333 0.3333
-4.3056 0.0000 0.0000
-4.2978 0.0000 0.0000
-4.2900 0.0000 0.0000
-4.2822 0.3333 0.3333
-4.2744 0.0000 0.0000
-4.2666 0.0667 0.1491
-4.2588 0.2667 0.2981
-4.2510 0.0000 0.0000
-4.2432 0.0000 0.0000
-4.2354 0.4000 0.3651
-4.2276 0.2667 0.2981
-4.2198 0.0000 0.0000
-4.2120 0.3333 0.3333
-4.2042 0.0000 0.0000
-4.1964 0.0000 0.0000
-4.1886 0.0000 0.0000
-4.1808 0.3333 0.3333
-4.1730 0.0000 0.0000
-4.1652 0.0000 0.0000
-4.1574 0.0000 0.0000
-4.1496 0.0667 0.1491
-4.1418 0.4333 0.3801
-4.1340 0.1667 0.2357
-4.1262 0.0000 0.0000
-4.1184 0.0000 0.0000
-4.1106 0.0000 0.0000
-4.1028 0.0000 0.0000
-4.0950 0.0000 0.0000
-4.0872 0.0000 0.0000
-4.0794 0.0000 0.0000
-4.0716 0.0000 0.0000
-4.0638 0.0000 0.0000
-4.0560 0.0000 0.0000
-4.0482 0.0000 0.0000
-4.0404 0.0000 0.0000
-4.0326 0.0000 0.0000
-4.0248 0.0000 0.0000
-4.0170 0.0000 0.0000
-4.0092 0.0000 0.0000
-4.0014 0.0000 0.0000
-3.9936 0.0000 0.0000
-3.9858 0.0000 0.0000
-3.9780 0.0000 0.0000
-3.9702 0.0000 0.0000
-3.9624 0.0000 0.0000
-3.9546 0.0000 0.0000
-3.9468 0.0000 0.0000
-3.9390 0.0000 0.0000
-3.9312 0.0000 0.0000
-3.9234 0.0000 0.0000
-3.9156 0.0667 0.1491
-3.9078 0.2667 0.2981
-3.9000 0.0667 0.1491
-3.8922 0.2667 0.2981
-3.8844 0.2333 0.2789
-3.8766 0.5000 0.4082
-3.8688 0.2667 0.2981
-3.8610 0.0000 0.0000
-3.8532 0.0000 0.0000
-3.8454 0.0000 0.0000
-3.8376 0.0000 0.0000
-3.8298 0.5000 0.4082
-3.8220 0.1667 0.2357
-3.8142 0.0000 0.0000
-3.8064 0.0000 0.0000
-3.7986 0.0000 0.0000
-3.7908 0.0000 0.0000
-3.7830 0.0000 0.0000
-3.7752 0.3333 0.3333
-3.7674 0.2333 0.2789
-3.7596 0.4333 0.3801
-3.7518 0.0667 0.1491
-3.7440 0.4333 0.3801
-3.7362 0.1667 0.2357
-3.7284 0.0000 0.0000
-3.7206 0.0000 0.0000
-3.7128 0.0000 0.0000
-3.7050 0.0000 0.0000
-3.6972 0.0000 0.0000
-3.6894 0.0000 0.0000
-3.6816 0.0000 0.0000
-3.6738 0.0667 0.1491
-3.6660 0.2667 0.2981
-3.6582 0.0000 0.0000
-3.6504 0.0000 0.0000
-3.6426 0.3333 0.3333
-3.6348 0.3333 0.3333
-3.6270 0.0000 0.0000
-3.6192 0.3333 0.3333
-3.6114 0.0000 0.0000
-3.6036 0.0000 0.0000
-3.5958 0.0000 0.0000
-3.5880 0.0000 0.0000
-3.5802 0.0000 0.0000
-3.5724 0.0000 0.0000
-3.5646 0.0000 0.0000
-3.5568 0.0667 0.1491
-3.5490 0.2667 0.2981
-3.5412 0.0000 0.0000
-3.5334 0.0000 0.0000
-3.5256 0.0000 0.0000
-3.5178 0.0000 0.0000
-3.5100 0.0667 0.1491
-3.5022 0.2667 0.2981
-3.4944 0.0000 0.0000
-3.4866 0.0000 0.0000
-3.4788 0.0000 0.0000
-3.4710 0.0000 0.0000
-3.4632 0.1667 0.2357
-3.4554 0.1667 0.2357
-3.4476 0.0000 0.0000
-3.4398 0.0000 0.0000
-3.4320 0.0000 0.0000
-3.4242 0.0000 0.0000
-3.4164 0.1667 0.2357
-3.4086 0.1667 0.2357
-3.4008 0.0000 0.0000
-3.3930 0.0000 0.0000
-3.3852 0.0000 0.0000
-3.3774 0.3333 0.3333
-3.3696 0.0000 0.0000
-3.3618 0.0667 0.1491
-3.3540 0.2667 0.2981
-3.3462 0.0000 0.0000
-3.3384 0.0000 0.0000
-3.3306 0.1667 0.2357
-3.3228 0.1667 0.2357
-3.3150 0.0000 0.0000
-3.3072 0.0000 0.0000
-3.2994 0.0000 0.0000
-3.2916 0.0000 0.0000
-3.2838 0.0000 0.0000
-3.2760 0.0000 0.0000
-3.2682 0.0000 0.0000
-3.2604 0.0000 0.0000
-3.2526 0.0000 0.0000
-3.2448 0.0000 0.0000
-3.2370 0.0000 0.0000
-3.2292 0.0000 0.0000
-3.2214 0.0000 0.0000
-3.2136 0.0667 0.1491
-3.2058 0.2667 0.2981
-3.1980 0.1667 0.2357
-3.1902 0.1667 0.2357
-3.1824 0.0000 0.0000
-3.1746 0.0000 0.0000
-3.1668 0.0000 0.0000
-3.1590 0.0000 0.0000
-3.1512 0.0000 0.0000
-3.1434 0.0667 0.1491
-3.1356 0.2667 0.2981
-3.1278 0.3333 0.3333
-3.1200 0.0000 0.0000
-3.1122 0.0000 0.0000
-3.1044 0.1667 0.2357
-3.0966 0.1667 0.2357
-3.0888 0.1667 0.2357
-3.0810 0.1667 0.2357
-3.0732 0.0000 0.0000
-3.0654 0.0667 0.1491
-3.0576 0.2667 0.2981
-3.0498 0.0000 0.0000
-3.0420 0.0000 0.0000
-3.0342 0.0000 0.0000
-3.0264 0.0000 0.0000
-3.0186 0.0000 0.0000
-3.0108 0.0000 0.0000
-3.0030 0.0000 0.0000
-2.9952 0.0000 0.0000
-2.9874 0.0000 0.0000
-2.9796 0.0000 0.0000
-2.9718 0.0000 0.0000
-2.9640 0.0000 0.0000
-2.9562 0.0667 0.1491
-2.9484 0.2667 0.2981
-2.9406 0.0000 0.0000
-2.9328 0.0000 0.0000
-2.9250 0.0000 0.0000
-2.9172 0.0000 0.0000
-2.9094 0.0000 0.0000
-2.9016 0.0000 0.0000
-2.8938 0.0000 0.0000
-2.8860 0.4000 0.3651
-2.8782 0.6000 0.4472
-2.8704 0.0000 0.0000
-2.8626 0.0000 0.0000
-2.8548 0.0000 0.0000
-2.8470 0.0000 0.0000
-2.8392 0.0000 0.0000
-2.8314 0.3333 0.3333
-2.8236 0.0000 0.0000
-2.8158 0.0000 0.0000
-2.8080 0.0000 0.0000
-2.8002 0.0000 0.0000
-2.7924 0.0000 0.0000
-2.7846 0.0000 0.0000
-2.7768 0.0000 0.0000
-2.7690 0.0000 0.0000
-2.7612 0.0000 0.0000
-2.7534 0.0000 0.0000
-2.7456 0.0000 0.0000
-2.7378 0.0000 0.0000
-2.7300 0.0000 0.0000
-2.7222 0.0000 0.0000
-2.7144 0.0000 0.0000
-2.7066 0.0000 0.0000
-2.6988 0.0000 0.0000
-2.6910 0.1667 0.2357
-2.6832 0.1667 0.2357
-2.6754 0.0000 0.0000
-2.6676 0.0000 0.0000
-2.6598 0.0000 0.0000
-2.6520 0.0000 0.0000
-2.6442 0.0000 0.0000
-2.6364 0.1667 0.2357
-2.6286 0.1667 0.2357
-2.6208 0.0000 0.0000
-2.6130 0.0000 0.0000
-2.6052 0.0000 0.0000
-2.5974 0.3333 0.3333
-2.5896 0.0000 0.0000
-2.5818 0.0000 0.0000
-2.5740 0.1667 0.2357
-2.5662 0.1667 0.2357
-2.5584 0.0000 0.0000
-2.5506 0.0000 0.0000
-2.5428 0.0000 0.0000
-2.5350 0.0667 0.1491
-2.5272 0.2667 0.2981
-2.5194 0.0000 0.0000
-2.5116 0.0000 0.0000
-2.5038 0.1667 0.2357
-2.4960 0.1667 0.2357
-2.4882 0.0000 0.0000
-2.4804 0.0667 0.1491
-2.4726 0.3333 0.3333
-2.4648 0.4333 0.3801
-2.4570 0.2333 0.2789
-2.4492 0.2667 0.2981
-2.4414 0.0000 0.0000
-2.4336 0.0000 0.0000
-2.4258 0.0000 0.0000
-2.4180 0.3333 0.3333
-2.4102 0.0000 0.0000
-2.4024 0.0667 0.1491
-2.3946 0.6000 0.4472
-2.3868 0.0000 0.0000
-2.3790 0.0000 0.0000
-2.3712 0.0000 0.0000
-2.3634 0.3333 0.3333
-2.3556 0.0000 0.0000
-2.3478 0.0000 0.0000
-2.3400 0.0000 0.0000
-2.3322 0.0000 0.0000
-2.3244 0.3333 0.3333
-2.3166 0.0000 0.0000
-2.3088 0.2333 0.2789
-2.3010 0.4333 0.3801
-2.2932 0.0000 0.0000
-2.2854 0.0000 0.0000
-2.2776 0.0000 0.0000
-2.2698 0.0667 0.1491
-2.2620 0.3333 0.3333
-2.2542 0.2667 0.2981
-2.2464 0.0000 0.0000
-2.2386 0.3000 0.3162
-2.2308 0.7000 0.4830
-2.2230 0.0000 0.0000
-2.2152 0.0000 0.0000
-2.2074 0.0000 0.0000
-2.1996 0.1667 0.2357
-2.1918 0.1667 0.2357
-2.1840 0.3333 0.3333
-2.1762 0.0000 0.0000
-2.1684 0.0000 0.0000
-2.1606 0.0000 0.0000
-2.1528 0.0000 0.0000
-2.1450 0.0000 0.0000
-2.1372 0.0667 0.1491
-2.1294 0.4333 0.3801
-2.1216 0.5000 0.4082
-2.1138 0.0000 0.0000
-2.1060 0.0000 0.0000
-2.0982 0.0000 0.0000
-2.0904 0.0000 0.0000
-2.0826 0.3333 0.3333
-2.0748 0.3333 0.3333
-2.0670 0.0000 0.0000
-2.0592 0.0000 0.0000
-2.0514 0.4000 0.3651
-2.0436 0.2667 0.2981
-2.0358 0.0000 0.0000
-2.0280 0.0667 0.1491
-2.0202 0.2667 0.2981
-2.0124 0.0000 0.0000
-2.0046 0.0000 0.0000
-1.9968 0.3333 0.3333
-1.9890 0.0000 0.0000
-1.9812 0.3333 0.3333
-1.9734 0.4000 0.3651
-1.9656 0.2667 0.2981
-1.9578 0.0000 0.0000
-1.9500 0.0000 0.0000
-1.9422 0.0000 0.0000
-1.9344 0.0667 0.1491
-1.9266 0.2667 0.2981
-1.9188 0.0000 0.0000
-1.9110 0.0000 0.0000
-1.9032 0.0000 0.0000
-1.8954 0.1667 0.2357
-1.8876 0.5667 0.4346
-1.8798 0.2667 0.2981
-1.8720 0.0000 0.0000
-1.8642 0.0000 0.0000
-1.8564 0.3333 0.3333
-1.8486 0.0667 0.1491
-1.8408 0.2667 0.2981
-1.8330 0.0000 0.0000
-1.8252 0.5000 0.4082
-1.8174 0.2333 0.2789
-1.8096 0.3333 0.3333
-1.8018 0.2667 0.2981
-1.7940 0.0667 0.1491
-1.7862 0.4333 0.3801
-1.7784 0.1667 0.2357
-1.7706 0.3333 0.3333
-1.7628 0.3333 0.3333
-1.7550 0.0000 0.0000
-1.7472 0.0000 0.0000
-1.7394 0.0000 0.0000
-1.7316 0.0000 0.0000
-1.7238 0.1667 0.2357
-1.7160 0.3000 0.3162
-1.7082 0.5333 0.4216
-1.7004 0.0000 0.0000
-1.6926 0.0000 0.0000
-1.6848 0.4000 0.3651
-1.6770 0.2667 0.2981
-1.6692 0.0000 0.0000
-1.6614 0.1667 0.2357
-1.6536 0.3333 0.3333
-1.6458 0.1667 0.2357
-1.6380 0.0000 0.0000
-1.6302 0.0000 0.0000
-1.6224 0.0667 0.1491
-1.6146 0.2667 0.2981
-1.6068 0.0000 0.0000
-1.5990 0.0000 0.0000
-1.5912 0.3333 0.3333
-1.5834 0.0000 0.0000
-1.5756 0.0000 0.0000
-1.5678 0.0000 0.0000
-1.5600 0.0000 0.0000
-1.5522 0.0000 0.0000
-1.5444 0.0000 0.0000
-1.5366 1.0000 0.5774
-1.5288 0.0000 0.0000
-1.5210 0.0000 0.0000
-1.5132 0.3333 0.3333
-1.5054 0.3333 0.3333
-1.4976 0.0000 0.0000
-1.4898 0.0000 0.0000
-1.4820 0.0000 0.0000
-1.4742 0.0000 0.0000
-1.4664 0.0000 0.0000
-1.4586 0.0000 0.0000
-1.4508 0.0000 0.0000
-1.4430 0.0000 0.0000
-1.4352 0.0000 0.0000
-1.4274 0.0000 0.0000
-1.4196 0.3333 0.3333
-1.4118 0.6667 0.4714
-1.4040 0.1667 0.2357
-1.3962 0.1667 0.2357
-1.3884 0.0000 0.0000
-1.3806 0.3333 0.3333
-1.3728 0.2333 0.2789
-1.3650 0.4333 0.3801
-1.3572 0.0000 0.0000
-1.3494 0.0000 0.0000
-1.3416 0.0000 0.0000
-1.3338 0.0667 0.1491
-1.3260 0.7667 0.5055
-1.3182 0.5000 0.4082
-1.3104 0.1667 0.2357
-1.3026 0.1667 0.2357
-1.2948 0.0000 0.0000
-1.2870 0.0000 0.0000
-1.2792 0.0000 0.0000
-1.2714 0.1667 0.2357
-1.2636 0.1667 0.2357
-1.2558 0.1667 0.2357
-1.2480 0.2333 0.2789
-1.2402 0.2667 0.2981
-1.2324 0.0000 0.0000
-1.2246 0.1667 0.2357
-1.2168 0.1667 0.2357
-1.2090 0.1667 0.2357
-1.2012 0.5667 0.4346
-1.1934 0.6000 0.4472
-1.1856 0.8000 0.5164
-1.1778 0.7000 0.4830
-1.1700 0.5000 0.4082
-1.1622 0.0000 0.0000
-1.1544 0.5000 0.4082
-1.1466 0.1667 0.2357
-1.1388 0.0000 0.0000
-1.1310 0.0000 0.0000
-1.1232 0.0000 0.0000
-1.1154 0.3333 0.3333
-1.1076 0.0000 0.0000
-1.0998 0.3333 0.3333
-1.0920 0.0000 0.0000
-1.0842 0.0000 0.0000
-1.0764 0.3333 0.3333
-1.0686 0.0000 0.0000
-1.0608 0.1667 0.2357
-1.0530 0.1667 0.2357
-1.0452 0.0667 0.1491
-1.0374 0.2667 0.2981
-1.0296 0.0000 0.0000
-1.0218 0.0667 0.1491
-1.0140 0.4333 0.3801
-1.0062 0.3000 0.3162
-0.9984 0.7000 0.4830
-0.9906 0.5000 0.4082
-0.9828 0.4667 0.3944
-0.9750 1.2000 0.6325
-0.9672 0.0667 0.1491
-0.9594 0.7667 0.5055
-0.9516 0.1667 0.2357
-0.9438 0.2667 0.2981
-0.9360 1.5667 0.7226
-0.9282 0.1667 0.2357
-0.9204 0.0000 0.0000
-0.9126 0.1667 0.2357
-0.9048 0.5000 0.4082
-0.8970 0.6667 0.4714
-0.8892 0.3333 0.3333
-0.8814 0.6667 0.4714
-0.8736 0.6667 0.4714
-0.8658 0.6667 0.4714
-0.8580 0.7333 0.4944
-0.8502 0.6667 0.4714
-0.8424 0.6000 0.4472
-0.8346 0.0667 0.1491
-0.8268 1.2667 0.6498
-0.8190 0.5667 0.4346
-0.8112 0.9333 0.5578
-0.8034 0.1667 0.2357
-0.7956 0.1333 0.2108
-0.7878 0.5333 0.4216
-0.7800 0.0000 0.0000
-0.7722 0.0000 0.0000
-0.7644 0.5000 0.4082
-0.7566 0.1667 0.2357
-0.7488 0.0000 0.0000
-0.7410 0.0000 0.0000
-0.7332 0.0000 0.0000
-0.7254 0.0000 0.0000
-0.7176 0.3333 0.3333
-0.7098 0.4000 0.3651
-0.7020 1.0000 0.5774
-0.6942 0.2667 0.2981
-0.6864 0.0667 0.1491
-0.6786 0.3333 0.3333
-0.6708 0.2667 0.2981
-0.6630 0.0000 0.0000
-0.6552 0.5000 0.4082
-0.6474 0.2333 0.2789
-0.6396 0.3333 0.3333
-0.6318 0.3333 0.3333
-0.6240 0.5000 0.4082
-0.6162 0.8333 0.5270
-0.6084 0.7667 0.5055
-0.6006 0.3333 0.3333
-0.5928 0.5000 0.4082
-0.5850 0.0000 0.0000
-0.5772 0.0667 0.1491
-0.5694 0.4000 0.3651
-0.5616 1.0333 0.5869
-0.5538 0.7333 0.4944
-0.5460 0.4333 0.3801
-0.5382 0.3333 0.3333
-0.5304 1.0000 0.5774
-0.5226 0.4000 0.3651
-0.5148 0.6667 0.4714
-0.5070 0.2667 0.2981
-0.4992 0.4667 0.3944
-0.4914 0.9333 0.5578
-0.4836 0.6000 0.4472
-0.4758 0.4000 0.3651
-0.4680 0.2667 0.2981
-0.4602 0.4667 0.3944
-0.4524 0.8667 0.5375
-0.4446 0.3333 0.3333
-0.4368 0.3333 0.3333
-0.4290 0.1667 0.2357
-0.4212 0.6667 0.4714
-0.4134 0.5000 0.4082
-0.4056 1.0667 0.5963
-0.3978 0.9333 0.5578
-0.3900 0.5000 0.4082
-0.3822 0.4000 0.3651
-0.3744 1.2333 0.6412
-0.3666 1.3667 0.6749
-0.3588 0.5000 0.4082
-0.3510 1.4000 0.6831
-0.3432 0.3333 0.3333
-0.3354 1.1667 0.6236
-0.3276 1.9000 0.7958
-0.3198 1.0000 0.5774
-0.3120 0.7333 0.4944
-0.3042 1.2000 0.6325
-0.2964 0.9000 0.5477
-0.2886 2.6000 0.9309
-0.2808 1.7667 0.7674
-0.2730 0.0000 0.0000
-0.2652 0.4667 0.3944
-0.2574 1.0333 0.5869
-0.2496 0.8000 0.5164
-0.2418 1.1000 0.6055
-0.2340 0.4667 0.3944
-0.2262 1.5333 0.7149
-0.2184 2.4333 0.9006
-0.2106 3.6667 1.1055
-0.2028 4.4333 1.2156
-0.1950 4.1333 1.1738
-0.1872 2.5667 0.9250
-0.1794 3.6667 1.1055
-0.1716 3.3000 1.0488
-0.1638 4.2667 1.1926
-0.1560 3.1333 1.0220
-0.1482 5.9667 1.4103
-0.1404 8.8333 1.7159
-0.1326 8.6333 1.6964
-0.1248 10.1333 1.8379
-0.1170 17.2333 2.3968
-0.1092 19.9333 2.5777
-0.1014 25.5333 2.9174
-0.0936 28.7333 3.0948
-0.0858 35.3667 3.4335
-0.0780 44.8667 3.8672
-0.0702 52.1000 4.1673
-0.0624 63.7667 4.6104
-0.0546 88.6667 5.4365
-0.0468 117.0000 6.2450
-0.0390 141.1333 6.8589
-0.0312 183.8333 7.8280
-0.0234 226.7667 8.6942
-0.0156 303.4333 10.0571
-0.0078 336.0667 10.5841
0.0000 370.8333 11.1181
0.0078 382.3000 11.2886
0.0156 374.8333 11.1779
0.0234 330.8667 10.5019
0.0312 274.2667 9.5615
0.0390 218.9333 8.5427
0.0468 160.5667 7.3159
0.0546 124.7000 6.4472
0.0624 86.6000 5.3728
0.0702 67.8667 4.7563
0.0780 47.2333 3.9679
0.0858 29.8667 3.1552
0.0936 22.5000 2.7386
0.1014 22.0333 2.7101
0.1092 12.5667 2.0467
0.1170 13.2333 2.1003
0.1248 11.8000 1.9833
0.1326 9.0667 1.7385
0.1404 6.8667 1.5129
0.1482 4.6667 1.2472
0.1560 4.6333 1.2428
0.1638 4.4333 1.2156
0.1716 2.6333 0.9369
0.1794 3.8333 1.1304
0.1872 2.6000 0.9309
0.1950 3.1333 1.0220
0.2028 2.6667 0.9428
0.2106 3.4333 1.0698
0.2184 3.6667 1.1055
0.2262 2.6667 0.9428
0.2340 2.8667 0.9775
0.2418 1.7000 0.7528
0.2496 2.4333 0.9006
0.2574 3.0667 1.0111
0.2652 2.6000 0.9309
0.2730 3.2667 1.0435
0.2808 1.5333 0.7149
0.2886 1.3667 0.6749
0.2964 1.2667 0.6498
0.3042 1.0000 0.5774
0.3120 1.3333 0.6667
0.3198 1.2667 0.6498
0.3276 0.8333 0.5270
0.3354 2.3667 0.8882
0.3432 1.4667 0.6992
0.3510 0.4667 0.3944
0.3588 1.3667 0.6749
0.3666 0.9667 0.5676
0.3744 1.9000 0.7958
0.3822 2.4667 0.9068
0.3900 1.0667 0.5963
0.3978 1.2000 0.6325
0.4056 3.3667 1.0593
0.4134 1.7333 0.7601
0.4212 1.3667 0.6749
0.4290 1.8000 0.7746
0.4368 2.0333 0.8233
0.4446 0.9667 0.5676
0.4524 1.9000 0.7958
0.4602 2.1333 0.8433
0.4680 1.2667 0.6498
0.4758 0.3333 0.3333
0.4836 1.6667 0.7454
0.4914 0.5667 0.4346
0.4992 0.6000 0.4472
0.5070 0.5667 0.4346
0.5148 0.9000 0.5477
0.5226 0.7667 0.5055
0.5304 1.0000 0.5774
0.5382 1.0667 0.5963
0.5460 1.2667 0.6498
0.5538 0.6667 0.4714
0.5616 0.4000 0.3651
0.5694 0.5333 0.4216
0.5772 0.1333 0.2108
0.5850 0.5333 0.4216
0.5928 0.4667 0.3944
0.6006 1.0333 0.5869
0.6084 0.6667 0.4714
0.6162 0.6667 0.4714
0.6240 0.3333 0.3333
0.6318 0.3333 0.3333
0.6396 0.3333 0.3333
0.6474 0.4000 0.3651
0.6552 1.2667 0.6498
0.6630 0.2333 0.2789
0.6708 0.2667 0.2981
0.6786 0.3333 0.3333
0.6864 0.4000 0.3651
0.6942 0.2667 0.2981
0.7020 0.0667 0.1491
0.7098 0.2667 0.2981
0.7176 0.0000 0.0000
0.7254 0.5667 0.4346
0.7332 0.5000 0.4082
0.7410 0.7667 0.5055
0.7488 0.5000 0.4082
0.7566 0.0667 0.1491
0.7644 0.6000 0.4472
0.7722 1.0667 0.5963
0.7800 0.7667 0.5055
0.7878 0.2333 0.2789
0.7956 0.4333 0.3801
0.8034 0.3333 0.3333
0.8112 0.5000 0.4082
0.8190 0.5667 0.4346
0.8268 0.8333 0.5270
0.8346 0.4333 0.3801
0.8424 0.5667 0.4346
0.8502 0.6667 0.4714
0.8580 0.6000 0.4472
0.8658 0.7333 0.4944
0.8736 0.7667 0.5055
0.8814 0.1667 0.2357
0.8892 1.1667 0.6236
0.8970 1.0000 0.5774
0.9048 1.1667 0.6236
0.9126 1.6667 0.7454
0.9204 0.4000 0.3651
0.9282 0.4333 0.3801
0.9360 0.5000 0.4082
0.9438 0.7333 0.4944
0.9516 0.5667 0.4346
0.9594 1.0333 0.5869
0.9672 0.3333 0.3333
0.9750 0.0000 0.0000
0.9828 0.0667 0.1491
0.9906 0.7333 0.4944
0.9984 1.2000 0.6325
1.0062 0.0667 0.1491
1.0140 0.3333 0.3333
1.0218 0.4333 0.3801
1.0296 0.1667 0.2357
1.0374 0.0000 0.0000
1.0452 0.3333 0.3333
1.0530 0.5000 0.4082
1.0608 0.3333 0.3333
1.0686 0.5000 0.4082
1.0764 0.0667 0.1491
1.0842 0.5000 0.4082
1.0920 0.8333 0.5270
1.0998 0.7667 0.5055
1.1076 0.3333 0.3333
1.1154 0.3333 0.3333
1.1232 0.3000 0.3162
1.1310 0.8667 0.5375
1.1388 0.8333 0.5270
1.1466 0.2333 0.2789
1.1544 0.2667 0.2981
1.1622 0.0000 0.0000
1.1700 0.0000 0.0000
1.1778 0.0667 0.1491
1.1856 0.2667 0.2981
1.1934 0.0000 0.0000
1.2012 0.0000 0.0000
1.2090 0.0000 0.0000
1.2168 0.0667 0.1491
1.2246 0.4333 0.3801
1.2324 0.1667 0.2357
1.2402 0.0000 0.0000
1.2480 0.0000 0.0000
1.2558 0.3000 0.3162
1.2636 0.7000 0.4830
1.2714 0.0000 0.0000
1.2792 0.2333 0.2789
1.2870 0.4333 0.3801
1.2948 0.1667 0.2357
1.3026 0.1667 0.2357
1.3104 0.0667 0.1491
1.3182 0.2667 0.2981
1.3260 0.1667 0.2357
1.3338 0.2333 0.2789
1.3416 0.9333 0.5578
1.3494 0.3333 0.3333
1.3572 0.1667 0.2357
1.3650 0.1667 0.2357
1.3728 0.0000 0.0000
1.3806 0.0000 0.0000
1.3884 0.0000 0.0000
1.3962 0.3333 0.3333
1.4040 0.0000 0.0000
1.4118 0.0000 0.0000
1.4196 0.0000 0.0000
1.4274 0.3333 0.3333
1.4352 0.3333 0.3333
1.4430 0.3333 0.3333
1.4508 0.0000 0.0000
1.4586 0.0000 0.0000
1.4664 0.0000 0.0000
1.4742 0.1667 0.2357
1.4820 0.4000 0.3651
1.4898 0.8333 0.5270
1.4976 0.2667 0.2981
1.5054 0.0000 0.0000
1.5132 0.0000 0.0000
1.5210 0.0000 0.0000
1.5288 0.0000 0.0000
1.5366 0.1667 0.2357
1.5444 0.5667 0.4346
1.5522 0.6000 0.4472
1.5600 0.0667 0.1491
1.5678 0.2667 0.2981
1.5756 0.3333 0.3333
1.5834 0.0000 0.0000
1.5912 0.0000 0.0000
1.5990 0.1667 0.2357
1.6068 0.1667 0.2357
1.6146 0.1667 0.2357
1.6224 0.5000 0.4082
1.6302 0.0000 0.0000
1.6380 0.4000 0.3651
1.6458 0.4333 0.3801
1.6536 0.1667 0.2357
1.6614 0.0000 0.0000
1.6692 0.0000 0.0000
1.6770 0.0000 0.0000
1.6848 0.0000 0.0000
1.6926 0.0000 0.0000
1.7004 0.0000 0.0000
1.7082 0.0000 0.0000
1.7160 0.0000 0.0000
1.7238 0.0000 0.0000
1.7316 0.0667 0.1491
1.7394 0.2667 0.2981
1.7472 0.0000 0.0000
1.7550 0.0000 0.0000
1.7628 0.0000 0.0000
1.7706 0.0000 0.0000
1.7784 0.4000 0.3651
1.7862 1.0000 0.5774
1.7940 0.6667 0.4714
1.8018 0.2667 0.2981
1.8096 0.0000 0.0000
1.8174 0.0667 0.1491
1.8252 0.3333 0.3333
1.8330 0.2667 0.2981
1.8408 0.0000 0.0000
1.8486 0.0000 0.0000
1.8564 0.3000 0.3162
1.8642 0.7000 0.4830
1.8720 0.0000 0.0000
1.8798 0.5667 0.4346
1.8876 0.4333 0.3801
1.8954 0.3333 0.3333
1.9032 0.0000 0.0000
1.9110 0.1667 0.2357
1.9188 0.1667 0.2357
1.9266 0.1667 0.2357
1.9344 0.3333 0.3333
1.9422 0.1667 0.2357
1.9500 0.0000 0.0000
1.9578 0.1667 0.2357
1.9656 0.5000 0.4082
1.9734 0.0000 0.0000
1.9812 0.0000 0.0000
1.9890 0.3333 0.3333
1.9968 0.0000 0.0000
2.0046 0.0000 0.0000
2.0124 1.0000 0.5774
2.0202 0.0000 0.0000
2.0280 0.1667 0.2357
2.0358 0.2333 0.2789
2.0436 0.2667 0.2981
2.0514 0.1667 0.2357
2.0592 0.1667 0.2357
2.0670 0.0000 0.0000
2.0748 0.0000 0.0000
2.0826 0.0000 0.0000
2.0904 0.0000 0.0000
2.0982 0.0667 0.1491
2.1060 0.4333 0.3801
2.1138 0.1667 0.2357
2.1216 0.0667 0.1491
2.1294 0.2667 0.2981
2.1372 0.0000 0.0000
2.1450 0.0000 0.0000
2.1528 0.2333 0.2789
2.1606 0.6000 0.4472
2.1684 0.5000 0.4082
2.1762 0.0000 0.0000
2.1840 0.3333 0.3333
2.1918 0.0000 0.0000
2.1996 0.0000 0.0000
2.2074 0.0000 0.0000
2.2152 0.0000 0.0000
2.2230 0.0667 0.1491
2.2308 0.2667 0.2981
2.2386 0.0000 0.0000
2.2464 0.0000 0.0000
2.2542 0.0000 0.0000
2.2620 0.0000 0.0000
2.2698 0.0000 0.0000
2.2776 0.0000 0.0000
2.2854 0.1667 0.2357
2.2932 0.1667 0.2357
2.3010 0.0000 0.0000
2.3088 0.0000 0.0000
2.3166 0.0667 0.1491
2.3244 0.6000 0.4472
2.3322 0.3333 0.3333
2.3400 0.0000 0.0000
2.3478 0.0000 0.0000
2.3556 0.1667 0.2357
2.3634 0.2333 0.2789
2.3712 0.2667 0.2981
2.3790 0.0000 0.0000
2.3868 0.0000 0.0000
2.3946 0.0000 0.0000
2.4024 0.0000 0.0000
2.4102 0.2000 0.2582
2.4180 0.8000 0.5164
2.4258 0.0000 0.0000
2.4336 0.0000 0.0000
2.4414 0.0000 0.0000
2.4492 0.0000 0.0000
2.4570 0.3333 0.3333
2.4648 0.0000 0.0000
2.4726 0.3333 0.3333
2.4804 0.0000 0.0000
2.4882 0.0000 0.0000
2.4960 0.0000 0.0000
2.5038 0.0667 0.1491
2.5116 0.2667 0.2981
2.5194 0.0000 0.0000
2.5272 0.0000 0.0000
2.5350 0.0000 0.0000
2.5428 0.0000 0.0000
2.5506 0.0667 0.1491
2.5584 0.2667 0.2981
2.5662 0.0000 0.0000
2.5740 0.0000 0.0000
2.5818 0.0000 0.0000
2.5896 0.0000 0.0000
2.5974 0.0000 0.0000
2.6052 0.3333 0.3333
2.6130 0.0000 0.0000
2.6208 0.0667 0.1491
2.6286 0.4333 0.3801
2.6364 0.4000 0.3651
2.6442 0.4333 0.3801
2.6520 0.0667 0.1491
2.6598 0.2667 0.2981
2.6676 0.0000 0.0000
2.6754 0.0000 0.0000
2.6832 0.0000 0.0000
2.6910 0.1667 0.2357
2.6988 0.4000 0.3651
2.7066 0.7667 0.5055
2.7144 0.0000 0.0000
2.7222 0.0667 0.1491
2.7300 0.2667 0.2981
2.7378 0.0000 0.0000
2.7456 0.0000 0.0000
2.7534 0.0000 0.0000
2.7612 0.0000 0.0000
2.7690 0.0000 0.0000
2.7768 0.0000 0.0000
2.7846 0.0000 0.0000
2.7924 0.1667 0.2357
2.8002 0.1667 0.2357
2.8080 0.0000 0.0000
2.8158 0.0000 0.0000
2.8236 0.0000 0.0000
2.8314 0.0000 0.0000
2.8392 0.0000 0.0000
2.8470 0.0667 0.1491
2.8548 0.2667 0.2981
2.8626 0.0000 0.0000
2.8704 0.1667 0.2357
2.8782 0.1667 0.2357
2.8860 0.3333 0.3333
2.8938 0.0000 0.0000
2.9016 0.0000 0.0000
2.9094 0.3333 0.3333
2.9172 0.0000 0.0000
2.9250 0.1667 0.2357
2.9328 0.5000 0.4082
2.9406 0.3333 0.3333
2.9484 0.0000 0.0000
2.9562 0.0000 0.0000
2.9640 0.0000 0.0000
2.9718 0.0000 0.0000
2.9796 0.0000 0.0000
2.9874 0.0000 0.0000
2.9952 0.0667 0.1491
3.0030 0.2667 0.2981
3.0108 0.0000 0.0000
3.0186 0.0000 0.0000
3.0264 0.0000 0.0000
3.0342 0.0000 0.0000
3.0420 0.1667 0.2357
3.0498 0.1667 0.2357
3.0576 0.0000 0.0000
3.0654 0.0000 0.0000
3.0732 0.0000 0.0000
3.0810 0.0000 0.0000
3.0888 0.1667 0.2357
3.0966 0.1667 0.2357
3.1044 0.0000 0.0000
3.1122 0.0000 0.0000
3.1200 0.0667 0.1491
3.1278 0.2667 0.2981
3.1356 0.0667 0.1491
3.1434 0.2667 0.2981
3.1512 0.0667 0.1491
3.1590 0.2667 0.2981
3.1668 0.3333 0.3333
3.1746 0.0667 0.1491
3.1824 0.2667 0.2981
3.1902 0.0000 0.0000
3.1980 0.0000 0.0000
3.2058 0.0000 0.0000
3.2136 0.0000 0.0000
3.2214 0.0000 0.0000
3.2292 0.0000 0.0000
3.2370 0.0000 0.0000
3.2448 0.0000 0.0000
3.2526 0.0000 0.0000
3.2604 0.0000 0.0000
3.2682 0.0000 0.0000
3.2760 0.0000 0.0000
3.2838 0.3333 0.3333
3.2916 0.0000 0.0000
3.2994 0.0000 0.0000
3.3072 0.0000 0.0000
3.3150 0.1667 0.2357
3.3228 0.1667 0.2357
3.3306 0.3333 0.3333
3.3384 0.0000 0.0000
3.3462 0.0000 0.0000
3.3540 0.0000 0.0000
3.3618 0.0000 0.0000
3.3696 0.0000 0.0000
3.3774 0.0000 0.0000
3.3852 0.0000 0.0000
3.3930 0.0000 0.0000
3.4008 0.0000 0.0000
3.4086 0.0000 0.0000
3.4164 0.0000 0.0000
3.4242 0.0000 0.0000
3.4320 0.0000 0.0000
3.4398 0.0000 0.0000
3.4476 0.0000 0.0000
3.4554 0.0667 0.1491
3.4632 0.2667 0.2981
3.4710 0.0000 0.0000
3.4788 0.0000 0.0000
3.4866 0.3333 0.3333
3.4944 0.0000 0.0000
3.5022 0.0000 0.0000
3.5100 0.0000 0.0000
3.5178 0.0000 0.0000
3.5256 0.0000 0.0000
3.5334 0.0000 0.0000
3.5412 0.0000 0.0000
3.5490 0.1667 0.2357
3.5568 0.1667 0.2357
3.5646 0.0000 0.0000
3.5724 0.0000 0.0000
3.5802 0.0000 0.0000
3.5880 0.0000 0.0000
3.5958 0.0000 0.0000
3.6036 0.0000 0.0000
3.6114 0.0000 0.0000
3.6192 0.0000 0.0000
3.6270 0.0000 0.0000
3.6348 0.0000 0.0000
3.6426 0.0000 0.0000
3.6504 0.0000 0.0000
3.6582 0.3333 0.3333
3.6660 0.0000 0.0000
3.6738 0.0000 0.0000
3.6816 0.0000 0.0000
3.6894 0.1667 0.2357
3.6972 0.2333 0.2789
3.7050 0.3333 0.3333
3.7128 0.2667 0.2981
3.7206 0.0000 0.0000
3.7284 0.0000 0.0000
3.7362 0.3333 0.3333
3.7440 0.0000 0.0000
3.7518 0.0000 0.0000
3.7596 0.0000 0.0000
3.7674 0.4000 0.3651
3.7752 0.2667 0.2981
3.7830 0.0000 0.0000
3.7908 0.0000 0.0000
3.7986 0.0000 0.0000
3.8064 0.0000 0.0000
3.8142 0.0000 0.0000
3.8220 0.0000 0.0000
3.8298 0.0000 0.0000
3.8376 0.0000 0.0000
3.8454 0.0000 0.0000
3.8532 0.0000 0.0000
3.8610 0.0000 0.0000
3.8688 0.0000 0.0000
3.8766 0.3333 0.3333
3.8844 0.0000 0.0000
3.8922 0.0000 0.0000
3.9000 0.0667 0.1491
3.9078 0.2667 0.2981
3.9156 0.0000 0.0000
3.9234 0.0000 0.0000
3.9312 0.0667 0.1491
3.9390 0.2667 0.2981
3.9468 0.0000 0.0000
3.9546 0.0000 0.0000
3.9624 0.0000 0.0000
3.9702 0.0000 0.0000
3.9780 0.0000 0.0000
3.9858 0.0000 0.0000
3.9936 0.0667 0.1491
4.0014 0.2667 0.2981
4.0092 0.0000 0.0000
4.0170 0.4000 0.3651
4.0248 0.2667 0.2981
4.0326 0.0000 0.0000
4.0404 0.0000 0.0000
4.0482 0.3333 0.3333
4.0560 0.0000 0.0000
4.0638 0.0000 0.0000
4.0716 0.1667 0.2357
4.0794 0.1667 0.2357
4.0872 0.0000 0.0000
4.0950 0.1667 0.2357
4.1028 0.1667 0.2357
4.1106 0.0000 0.0000
4.1184 0.0000 0.0000
4.1262 0.0000 0.0000
4.1340 0.0000 0.0000
4.1418 0.0000 0.0000
4.1496 0.0000 0.0000
4.1574 0.0000 0.0000
4.1652 0.0000 0.0000
4.1730 0.0000 0.0000
4.1808 0.0000 0.0000
4.1886 0.3333 0.3333
4.1964 0.0000 0.0000
4.2042 0.0000 0.0000
4.2120 0.0000 0.0000
4.2198 0.0000 0.0000
4.2276 0.0000 0.0000
4.2354 0.0000 0.0000
4.2432 0.0000 0.0000
4.2510 0.0000 0.0000
4.2588 0.0000 0.0000
4.2666 0.0000 0.0000
4.2744 0.0000 0.0000
4.2822 0.0000 0.0000
4.2900 0.1667 0.2357
4.2978 0.1667 0.2357
4.3056 0.0000 0.0000
4.3134 0.0000 0.0000
4.3212 0.0000 0.0000
4.3290 0.0000 0.0000
4.3368 0.0000 0.0000
4.3446 0.0000 0.0000
4.3524 0.0000 0.0000
4.3602 0.0000 0.0000
4.3680 0.0000 0.0000
4.3758 0.3333 0.3333
4.3836 0.0000 0.0000
4.3914 0.0000 0.0000
4.3992 0.0000 0.0000
4.4070 0.0000 0.0000
4.4148 0.0000 0.0000
4.4226 0.0000 0.0000
4.4304 0.0000 0.0000
4.4382 0.0000 0.0000
4.4460 0.0000 0.0000
4.4538 0.0667 0.1491
4.4616 0.2667 0.2981
4.4694 0.0000 0.0000
4.4772 0.0000 0.0000
4.4850 0.0000 0.0000
4.4928 0.1667 0.2357
4.5006 0.1667 0.2357
4.5084 0.0000 0.0000
4.5162 0.0000 0.0000
4.5240 0.0000 0.0000
4.5318 0.0000 0.0000
4.5396 0.0000 0.0000
4.5474 0.0000 0.0000
4.5552 0.0000 0.0000
4.5630 0.0000 0.0000
4.5708 0.0000 0.0000
4.5786 0.0000 0.0000
4.5864 0.1667 0.2357
4.5942 0.1667 0.2357
4.6020 0.0000 0.0000
4.6098 0.0000 0.0000
4.6176 0.0000 0.0000
4.6254 0.0000 0.0000
4.6332 0.0000 0.0000
4.6410 0.0000 0.0000
4.6488 0.0667 0.1491
4.6566 0.2667 0.2981
4.6644 0.0000 0.0000
4.6722 0.5000 0.4082
4.6800 0.3333 0.3333
4.6878 0.1667 0.2357
4.6956 0.0000 0.0000
4.7034 0.3333 0.3333
4.7112 0.0000 0.0000
4.7190 0.0000 0.0000
4.7268 0.0000 0.0000
4.7346 0.0000 0.0000
4.7424 0.0000 0.0000
4.7502 0.0000 0.0000
4.7580 0.0000 0.0000
4.7658 0.0667 0.1491
4.7736 0.2667 0.2981
4.7814 0.0000 0.0000
4.7892 0.1667 0.2357
4.7970 0.1667 0.2357
4.8048 0.0000 0.0000
4.8126 0.0000 0.0000
4.8204 0.0000 0.0000
4.8282 0.0000 0.0000
4.8360 0.0000 0.0000
4.8438 0.0000 0.0000
4.8516 0.0000 0.0000
4.8594 0.0000 0.0000
4.8672 0.0000 0.0000
4.8750 0.0000 0.0000
4.8828 0.0000 0.0000
4.8906 0.0667 0.1491
4.8984 0.2667 0.2981
4.9062 0.0000 0.0000
4.9140 0.0000 0.0000
4.9218 0.0000 0.0000
4.9296 0.3333 0.3333
4.9374 0.0000 0.0000
4.9452 0.0000 0.0000
4.9530 0.2333 0.2789
4.9608 0.4333 0.3801
4.9686 0.0667 0.1491
4.9764 0.2667 0.2981
4.9842 0.0000 0.0000
4.9920 0.0000 0.0000
4.9998 0.0000 0.0000
5.0076 0.0000 0.0000
5.0154 0.0667 0.1491
5.0232 0.2667 0.2981
5.0310 0.0000 0.0000
5.0388 0.0000 0.0000
5.0466 0.0000 0.0000
5.0544 0.0000 0.0000
5.0622 0.0000 0.0000
5.0700 0.0000 0.0000
5.0778 0.0000 0.0000
5.0856 0.0000 0.0000
5.0934 0.0667 0.1491
5.1012 0.2667 0.2981
5.1090 0.1667 0.2357
5.1168 0.1667 0.2357
5.1246 0.0000 0.0000
5.1324 0.0000 0.0000
5.1402 0.0000 0.0000
5.1480 0.0000 0.0000
5.1558 0.0000 0.0000
5.1636 0.0000 0.0000
5.1714 0.0000 0.0000
5.1792 0.1667 0.2357
5.1870 0.1667 0.2357
5.1948 0.0000 0.0000
5.2026 0.0000 0.0000
5.2104 0.0000 0.0000
5.2182 0.0000 0.0000
5.2260 0.0000 0.0000
5.2338 0.0000 0.0000
5.2416 0.0000 0.0000
5.2494 0.0000 0.0000
5.2572 0.0000 0.0000
5.2650 0.0000 0.0000
5.2728 0.0000 0.0000
5.2806 0.0000 0.0000
5.2884 0.0000 0.0000
5.2962 0.0000 0.0000
5.3040 0.0000 0.0000
5.3118 0.0000 0.0000
5.3196 0.0000 0.0000
5.3274 0.0000 0.0000
5.3352 0.0000 0.0000
5.3430 0.0000 0.0000
5.3508 0.0667 0.1491
5.3586 0.2667 0.2981
5.3664 0.0000 0.0000
5.3742 0.0000 0.0000
5.3820 0.0000 0.0000
5.3898 0.1667 0.2357
5.3976 0.1667 0.2357
5.4054 0.0000 0.0000
5.4132 0.0000 0.0000
5.4210 0.0667 0.1491
5.4288 0.2667 0.2981
5.4366 0.0000 0.0000
5.4444 0.0000 0.0000
5.4522 0.0000 0.0000
5.4600 0.0000 0.0000
5.4678 0.0000 0.0000
5.4756 0.0000 0.0000
5.4834 0.0000 0.0000
5.4912 0.0000 0.0000
5.4990 0.0000 0.0000
5.5068 0.0000 0.0000
5.5146 0.0000 0.0000
5.5224 0.0000 0.0000
5.5302 0.0000 0.0000
5.5380 0.0000 0.0000
5.5458 0.0000 0.0000
5.5536 0.0000 0.0000
5.5614 0.0000 0.0000
5.5692 0.0000 0.0000
5.5770 0.0000 0.0000
5.5848 0.0000 0.0000
5.5926 0.0000 0.0000
5.6004 0.0000 0.0000
5.6082 0.0000 0.0000
5.6160 0.0000 0.0000
5.6238 0.0000 0.0000
5.6316 0.0000 0.0000
5.6394 0.0000 0.0000
5.6472 0.3333 0.3333
5.6550 0.0000 0.0000
5.6628 0.0000 0.0000
5.6706 0.0000 0.0000
5.6784 0.0000 0.0000
5.6862 0.0000 0.0000
5.6940 0.0000 0.0000
5.7018 0.0000 0.0000
5.7096 0.0000 0.0000
5.7174 0.0000 0.0000
5.7252 0.0000 0.0000
5.7330 0.0000 0.0000
5.7408 0.0000 0.0000
5.7486 0.0000 0.0000
5.7564 0.0000 0.0000
5.7642 0.3333 0.3333
5.7720 0.0000 0.0000
5.7798 0.0000 0.0000
5.7876 0.3333 0.3333
5.7954 0.0000 0.0000
5.8032 0.0667 0.1491
5.8110 0.2667 0.2981
5.8188 0.0000 0.0000
5.8266 0.0000 0.0000
5.8344 0.0000 0.0000
5.8422 0.0000 0.0000
5.8500 0.0000 0.0000
5.8578 0.0000 0.0000
5.8656 0.0000 0.0000
5.8734 0.0000 0.0000
5.8812 0.0000 0.0000
5.8890 0.0000 0.0000
5.8968 0.0667 0.1491
5.9046 0.2667 0.2981
5.9124 0.0000 0.0000
5.9202 0.0000 0.0000
5.9280 0.0000 0.0000
5.9358 0.0000 0.0000
5.9436 0.0000 0.0000
5.9514 0.0000 0.0000
5.9592 0.0000 0.0000
5.9670 0.0000 0.0000
5.9748 0.0667 0.1491
5.9826 0.2667 0.2981
5.9904 0.0000 0.0000
5.9982 0.0000 0.0000
6.0060 0.0000 0.0000
6.0138 0.0000 0.0000
6.0216 0.0000 0.0000
6.0294 0.3333 0.3333
6.0372 0.0000 0.0000
6.0450 0.0000 0.0000
6.0528 0.3333 0.3333
6.0606 0.0000 0.0000
6.0684 0.0000 0.0000
6.0762 0.0000 0.0000
6.0840 0.1667 0.2357
6.0918 0.1667 0.2357
6.0996 0.0000 0.0000
6.1074 0.0667 0.1491
6.1152 0.2667 0.2981
6.1230 0.0000 0.0000
6.1308 0.0000 0.0000
6.1386 0.0000 0.0000
6.1464 0.0000 0.0000
6.1542 0.0667 0.1491
6.1620 0.2667 0.2981
6.1698 0.0000 0.0000
6.1776 0.0000 0.0000
6.1854 0.0000 0.0000
6.1932 0.0000 0.0000
6.2010 0.0000 0.0000
6.2088 0.0000 0.0000
6.2166 0.0000 0.0000
6.2244 0.0000 0.0000
6.2322 0.0000 0.0000
6.2400 0.0000 0.0000
6.2478 0.0000 0.0000
6.2556 0.0000 0.0000
6.2634 0.0000 0.0000
6.2712 0.0000 0.0000
6.2790 0.0000 0.0000
6.2868 0.0000 0.0000
6.2946 0.0000 0.0000
6.3024 0.0000 0.0000
6.3102 0.0000 0.0000
6.3180 0.0000 0.0000
6.3258 0.0000 0.0000
6.3336 0.0000 0.0000
6.3414 0.0000 0.0000
6.3492 0.0000 0.0000
6.3570 0.0667 0.1491
6.3648 0.4333 0.3801
6.3726 0.1667 0.2357
6.3804 0.0000 0.0000
6.3882 0.0000 0.0000
6.3960 0.0000 0.0000
6.4038 0.0000 0.0000
6.4116 0.0000 0.0000
6.4194 0.0000 0.0000
6.4272 0.0000 0.0000
6.4350 0.0000 0.0000
6.4428 0.0000 0.0000
6.4506 0.0000 0.0000
6.4584 0.0000 0.0000
6.4662 0.0000 0.0000
6.4740 0.0000 0.0000
6.4818 0.0000 0.0000
6.4896 0.0000 0.0000
6.4974 0.0000 0.0000
6.5052 0.0000 0.0000
6.5130 0.0000 0.0000
6.5208 0.0000 0.0000
6.5286 0.0000 0.0000
6.5364 0.0000 0.0000
6.5442 0.0000 0.0000
6.5520 0.0000 0.0000
6.5598 0.0000 0.0000
6.5676 0.0000 0.0000
6.5754 0.0000 0.0000
6.5832 0.0000 0.0000
6.5910 0.0000 0.0000
6.5988 0.0000 0.0000
6.6066 0.0000 0.0000
6.6144 0.0000 0.0000
6.6222 0.0000 0.0000
6.6300 0.0000 0.0000
6.6378 0.0000 0.0000
6.6456 0.0000 0.0000
6.6534 0.0000 0.0000
6.6612 0.0000 0.0000
6.6690 0.0000 0.0000
6.6768 0.0000 0.0000
6.6846 0.0000 0.0000
6.6924 0.0000 0.0000
6.7002 0.0000 0.0000
6.7080 0.0000 0.0000
6.7158 0.0000 0.0000
6.7236 0.0000 0.0000
6.7314 0.0000 0.0000
6.7392 0.0000 0.0000
6.7470 0.0000 0.0000
6.7548 0.1667 0.2357
6.7626 0.1667 0.2357
6.7704 0.0000 0.0000
6.7782 0.3333 0.3333
6.7860 0.0000 0.0000
6.7938 0.0000 0.0000
6.8016 0.0000 0.0000
6.8094 0.0000 0.0000
6.8172 0.0667 0.1491
6.8250 0.2667 0.2981
6.8328 0.0000 0.0000
6.8406 0.0000 0.0000
6.8484 0.0000 0.0000
6.8562 0.0000 0.0000
6.8640 0.0000 0.0000
6.8718 0.0000 0.0000
6.8796 0.0000 0.0000
6.8874 0.0000 0.0000
6.8952 0.0000 0.0000
6.9030 0.0000 0.0000
6.9108 0.0667 0.1491
6.9186 0.2667 0.2981
6.9264 0.0000 0.0000
6.9342 0.0000 0.0000
6.9420 0.0000 0.0000
6.9498 0.0667 0.1491
6.9576 0.2667 0.2981
6.9654 0.0667 0.1491
6.9732 0.2667 0.2981
6.9810 0.0000 0.0000
6.9888 0.0000 0.0000
6.9966 0.0667 0.1491
7.0044 0.2667 0.2981
7.0122 0.0000 0.0000
7.0200 0.0000 0.0000
7.0278 0.0000 0.0000
7.0356 0.0000 0.0000
7.0434 0.0000 0.0000
7.0512 0.0000 0.0000
7.0590 0.0000 0.0000
7.0668 0.0000 0.0000
7.0746 0.0000 0.0000
7.0824 0.0000 0.0000
7.0902 0.0000 0.0000
7.0980 0.0000 0.0000
7.1058 0.0000 0.0000
7.1136 0.0000 0.0000
7.1214 0.0000 0.0000
7.1292 0.0000 0.0000
7.1370 0.0000 0.0000
7.1448 0.0000 0.0000
7.1526 0.0000 0.0000
7.1604 0.0000 0.0000
7.1682 0.0000 0.0000
7.1760 0.0000 0.0000
7.1838 0.0000 0.0000
7.1916 0.0000 0.0000
7.1994 0.0000 0.0000
7.2072 0.0000 0.0000
7.2150 0.0000 0.0000
7.2228 0.0667 0.1491
7.2306 0.2667 0.2981
7.2384 0.0000 0.0000
7.2462 0.0000 0.0000
7.2540 0.0000 0.0000
7.2618 0.0000 0.0000
7.2696 0.0000 0.0000
7.2774 0.0000 0.0000
7.2852 0.0000 0.0000
7.2930 0.0000 0.0000
7.3008 0.0000 0.0000
7.3086 0.0000 0.0000
7.3164 0.0000 0.0000
7.3242 0.0000 0.0000
7.3320 0.0000 0.0000
7.3398 0.0000 0.0000
7.3476 0.0000 0.0000
7.3554 0.0000 0.0000
7.3632 0.0000 0.0000
7.3710 0.0000 0.0000
7.3788 0.0000 0.0000
7.3866 0.0000 0.0000
7.3944 0.0000 0.0000
7.4022 0.0000 0.0000
7.4100 0.0000 0.0000
7.4178 0.0000 0.0000
7.4256 0.0000 0.0000
7.4334 0.0000 0.0000
7.4412 0.0667 0.1491
7.4490 0.2667 0.2981
7.4568 0.0000 0.0000
7.4646 0.0000 0.0000
7.4724 0.0000 0.0000
7.4802 0.0000 0.0000
7.4880 0.0000 0.0000
7.4958 0.0000 0.0000
7.5036 0.0000 0.0000
7.5114 0.0000 0.0000
7.5192 0.0000 0.0000
7.5270 0.0000 0.0000
7.5348 0.0000 0.0000
7.5426 0.0000 0.0000
7.5504 0.0000 0.0000
7.5582 0.0000 0.0000
7.5660 0.0000 0.0000
7.5738 0.0000 0.0000
7.5816 0.0000 0.0000
7.5894 0.0000 0.0000
7.5972 0.0000 0.0000
7.6050 0.0000 0.0000
7.6128 0.0000 0.0000
7.6206 0.0000 0.0000
7.6284 0.0667 0.1491
7.6362 0.2667 0.2981
7.6440 0.0000 0.0000
7.6518 0.0000 0.0000
7.6596 0.0000 0.0000
7.6674 0.0000 0.0000
7.6752 0.0000 0.0000
7.6830 0.0000 0.0000
7.6908 0.0000 0.0000
7.6986 0.3333 0.3333
7.7064 0.0000 0.0000
7.7142 0.0000 0.0000
7.7220 0.0667 0.1491
7.7298 0.2667 0.2981
7.7376 0.0000 0.0000
7.7454 0.0000 0.0000
7.7532 0.0000 0.0000
7.7610 0.0000 0.0000
7.7688 0.0000 0.0000
7.7766 0.0000 0.0000
7.7844 0.0000 0.0000
7.7922 0.0000 0.0000
7.8000 0.0000 0.0000
7.8078 0.3333 0.3333
7.8156 0.0000 0.0000
7.8234 0.0000 0.0000
7.8312 0.0000 0.0000
7.8390 0.0000 0.0000
7.8468 0.0000 0.0000
7.8546 0.0000 0.0000
7.8624 0.1667 0.2357
7.8702 0.1667 0.2357
7.8780 0.0000 0.0000
7.8858 0.0000 0.0000
7.8936 0.0000 0.0000
7.9014 0.0000 0.0000
7.9092 0.0000 0.0000
7.9170 0.0000 0.0000
7.9248 0.1667 0.2357
7.9326 0.1667 0.2357
7.9404 0.0000 0.0000
7.9482 0.0000 0.0000
7.9560 0.0000 0.0000
7.9638 0.0667 0.1491
7.9716 0.2667 0.2981
7.9794 0.0667 0.1491
7.9872 0.2667 0.2981
7.9950 0.0000 0.0000
8.0028 0.0000 0.0000
8.0106 0.0000 0.0000
8.0184 0.0000 0.0000
8.0262 0.0000 0.0000
8.0340 0.0000 0.0000
8.0418 0.0000 0.0000
8.0496 0.0000 0.0000
8.0574 0.0000 0.0000
8.0652 0.0000 0.0000
8.0730 0.0000 0.0000
8.0808 0.0000 0.0000
8.0886 0.0000 0.0000
8.0964 0.0000 0.0000
8.1042 0.0000 0.0000
8.1120 0.0000 0.0000
8.1198 0.0000 0.0000
8.1276 0.0000 0.0000
8.1354 0.0667 0.1491
8.1432 0.2667 0.2981
8.1510 0.0000 0.0000
8.1588 0.0000 0.0000
8.1666 0.0000 0.0000
8.1744 0.0000 0.0000
8.1822 0.0000 0.0000
8.1900 0.0000 0.0000
8.1978 0.0000 0.0000
8.2056 0.1667 0.2357
8.2134 0.1667 0.2357
8.2212 0.3333 0.3333
8.2290 0.0000 0.0000
8.2368 0.0000 0.0000
8.2446 0.0000 0.0000
8.2524 0.0000 0.0000
8.2602 0.0000 0.0000
8.2680 0.0000 0.0000
8.2758 0.0000 0.0000
8.2836 0.0000 0.0000
8.2914 0.0000 0.0000
8.2992 0.0000 0.0000
8.3070 0.0000 0.0000
8.3148 0.0000 0.0000
8.3226 0.0000 0.0000
8.3304 0.0000 0.0000
8.3382 0.0000 0.0000
8.3460 0.0000 0.0000
8.3538 0.0000 0.0000
8.3616 0.0000 0.0000
8.3694 0.0000 0.0000
8.3772 0.0000 0.0000
8.3850 0.0000 0.0000
8.3928 0.1667 0.2357
8.4006 0.1667 0.2357
8.4084 0.0000 0.0000
8.4162 0.0000 0.0000
8.4240 0.0000 0.0000
8.4318 0.0000 0.0000
8.4396 0.0000 0.0000
8.4474 0.0000 0.0000
8.4552 0.0000 0.0000
8.4630 0.0000 0.0000
8.4708 0.0000 0.0000
8.4786 0.0000 0.0000
8.4864 0.0000 0.0000
8.4942 0.0000 0.0000
8.5020 0.0000 0.0000
8.5098 0.0000 0.0000
8.5176 0.0000 0.0000
8.5254 0.0000 0.0000
8.5332 0.0000 0.0000
8.5410 0.0000 0.0000
8.5488 0.0667 0.1491
8.5566 0.2667 0.2981
8.5644 0.0000 0.0000
8.5722 0.0000 0.0000
8.5800 0.0000 0.0000
8.5878 0.0000 0.0000
8.5956 0.0000 0.0000
8.6034 0.0000 0.0000
8.6112 0.0000 0.0000
8.6190 0.0000 0.0000
8.6268 0.0000 0.0000
8.6346 0.0000 0.0000
8.6424 0.0000 0.0000
8.6502 0.0000 0.0000
8.6580 0.0000 0.0000
8.6658 0.0000 0.0000
8.6736 0.0000 0.0000
8.6814 0.0000 0.0000
8.6892 0.0000 0.0000
8.6970 0.0000 0.0000
8.7048 0.0000 0.0000
8.7126 0.0000 0.0000
8.7204 0.0000 0.0000
8.7282 0.0000 0.0000
8.7360 0.0000 0.0000
8.7438 0.0000 0.0000
8.7516 0.0000 0.0000
8.7594 0.0000 0.0000
8.7672 0.0000 0.0000
8.7750 0.1667 0.2357
8.7828 0.1667 0.2357
8.7906 0.0000 0.0000
8.7984 0.0000 0.0000
8.8062 0.0000 0.0000
8.8140 0.0667 0.1491
8.8218 0.2667 0.2981
8.8296 0.0000 0.0000
8.8374 0.0000 0.0000
8.8452 0.0000 0.0000
8.8530 0.0000 0.0000
8.8608 0.0000 0.0000
8.8686 0.0000 0.0000
8.8764 0.0000 0.0000
8.8842 0.0000 0.0000
8.8920 0.0000 0.0000
8.8998 0.0000 0.0000
8.9076 0.0000 0.0000
8.9154 0.0000 0.0000
8.9232 0.0000 0.0000
8.9310 0.0000 0.0000
8.9388 0.0000 0.0000
8.9466 0.0000 0.0000
8.9544 0.0000 0.0000
8.9622 0.0000 0.0000
8.9700 0.0000 0.0000
8.9778 0.0000 0.0000
8.9856 0.0000 0.0000
8.9934 0.0000 0.0000
9.0012 0.0000 0.0000
9.0090 0.0000 0.0000
9.0168 0.0000 0.0000
9.0246 0.0000 0.0000
9.0324 0.0000 0.0000
9.0402 0.0000 0.0000
9.0480 0.0000 0.0000
9.0558 0.0000 0.0000
9.0636 0.0000 0.0000
9.0714 0.0000 0.0000
9.0792 0.0000 0.0000
9.0870 0.0000 0.0000
9.0948 0.0000 0.0000
9.1026 0.0000 0.0000
9.1104 0.3333 0.3333
9.1182 0.0000 0.0000
9.1260 0.0000 0.0000
9.1338 0.0000 0.0000
9.1416 0.0000 0.0000
9.1494 0.0000 0.0000
9.1572 0.0000 0.0000
9.1650 0.0000 0.0000
9.1728 0.0000 0.0000
9.1806 0.0000 0.0000
9.1884 0.0000 0.0000
9.1962 0.0000 0.0000
9.2040 0.0000 0.0000
9.2118 0.0000 0.0000
9.2196 0.0000 0.0000
9.2274 0.0000 0.0000
9.2352 0.0000 0.0000
9.2430 0.0000 0.0000
9.2508 0.0000 0.0000
9.2586 0.0000 0.0000
9.2664 0.0000 0.0000
9.2742 0.0000 0.0000
9.2820 0.0000 0.0000
9.2898 0.0000 0.0000
9.2976 0.0000 0.0000
9.3054 0.0000 0.0000
9.3132 0.0000 0.0000
9.3210 0.0000 0.0000
9.3288 0.0000 0.0000
9.3366 0.0000 0.0000
9.3444 0.0000 0.0000
9.3522 0.0000 0.0000
9.3600 0.0000 0.0000
9.3678 0.0000 0.0000
9.3756 0.0000 0.0000
9.3834 0.0000 0.0000
9.3912 0.0000 0.0000
9.3990 0.0000 0.0000
9.4068 0.0000 0.0000
9.4146 0.0000 0.0000
9.4224 0.0000 0.0000
9.4302 0.0000 0.0000
9.4380 0.0000 0.0000
9.4458 0.0000 0.0000
9.4536 0.0000 0.0000
9.4614 0.0000 0.0000
9.4692 0.0000 0.0000
9.4770 0.0000 0.0000
9.4848 0.0000 0.0000
9.4926 0.0000 0.0000
9.5004 0.0000 0.0000
9.5082 0.0000 0.0000
9.5160 0.0000 0.0000
9.5238 0.0667 0.1491
9.5316 0.2667 0.2981
9.5394 0.0667 0.1491
9.5472 0.2667 0.2981
9.5550 0.0667 0.1491
9.5628 0.2667 0.2981
9.5706 0.0000 0.0000
9.5784 0.0000 0.0000
9.5862 0.0000 0.0000
9.5940 0.0000 0.0000
9.6018 0.0000 0.0000
9.6096 0.0000 0.0000
9.6174 0.0000 0.0000
9.6252 0.0000 0.0000
9.6330 0.0000 0.0000
9.6408 0.0000 0.0000
9.6486 0.0000 0.0000
9.6564 0.0000 0.0000
9.6642 0.0000 0.0000
9.6720 0.0000 0.0000
9.6798 0.0000 0.0000
9.6876 0.0000 0.0000
9.6954 0.0000 0.0000
9.7032 0.0000 0.0000
9.7110 0.0000 0.0000
9.7188 0.5000 0.4082
9.7266 0.1667 0.2357
9.7344 0.0000 0.0000
9.7422 0.0000 0.0000
9.7500 0.0000 0.0000
9.7578 0.0000 0.0000
9.7656 0.0000 0.0000
9.7734 0.0000 0.0000
9.7812 0.0000 0.0000
9.7890 0.0000 0.0000
9.7968 0.0000 0.0000
9.8046 0.0000 0.0000
9.8124 0.0000 0.0000
9.8202 0.0000 0.0000
9.8280 0.0000 0.0000
9.8358 0.0000 0.0000
9.8436 0.0000 0.0000
9.8514 0.0000 0.0000
9.8592 0.0000 0.0000
9.8670 0.0000 0.0000
9.8748 0.0000 0.0000
9.8826 0.0000 0.0000
9.8904 0.0000 0.0000
9.8982 0.0000 0.0000
9.9060 0.0000 0.0000
9.9138 0.0000 0.0000
9.9216 0.0000 0.0000
9.9294 0.0000 0.0000
9.9372 0.1667 0.2357
9.9450 0.1667 0.2357
9.9528 0.0000 0.0000
9.9606 0.0000 0.0000
9.9684 0.0000 0.0000
9.9762 0.0000 0.0000
9.9840 0.0000 0.0000
9.9918 0.0000 0.0000
9.9996 0.0000 0.0000
10.0074 0.0000 0.0000
10.0152 0.0000 0.0000
10.0230 0.0000 0.0000
10.0308 0.0000 0.0000
10.0386 0.0000 0.0000
10.0464 0.0000 0.0000
10.0542 0.0000 0.0000
10.0620 0.0000 0.0000
10.0698 0.0000 0.0000
10.0776 0.0000 0.0000
10.0854 0.0000 0.0000
10.0932 0.0667 0.1491
10.1010 0.3333 0.3333
10.1088 0.2667 0.2981
10.1166 0.0000 0.0000
10.1244 0.0000 0.0000
10.1322 0.0000 0.0000
10.1400 0.0000 0.0000
10.1478 0.1667 0.2357
10.1556 0.1667 0.2357
10.1634 0.0000 0.0000
10.1712 0.0000 0.0000
10.1790 0.0000 0.0000
10.1868 0.0000 0.0000
10.1946 0.0000 0.0000
10.2024 0.0000 0.0000
10.2102 0.0667 0.1491
10.2180 0.2667 0.2981
10.2258 0.0000 0.0000
10.2336 0.0000 0.0000
10.2414 0.0000 0.0000
10.2492 0.0000 0.0000
10.2570 0.1667 0.2357
10.2648 0.5000 0.4082
10.2726 0.0000 0.0000
10.2804 0.0000 0.0000
10.2882 0.0000 0.0000
10.2960 0.0000 0.0000
10.3038 0.0000 0.0000
10.3116 0.0000 0.0000
10.3194 0.0000 0.0000
10.3272 0.0000 0.0000
10.3350 0.0000 0.0000
10.3428 0.0667 0.1491
10.3506 0.2667 0.2981
10.3584 0.0000 0.0000
10.3662 0.0000 0.0000
10.3740 0.0000 0.0000
10.3818 0.0000 0.0000
10.3896 0.0000 0.0000
10.3974 0.0000 0.0000
10.4052 0.0000 0.0000
10.4130 0.0000 0.0000
10.4208 0.0000 0.0000
10.4286 0.0000 0.0000
10.4364 0.0000 0.0000
10.4442 0.0000 0.0000
10.4520 0.0000 0.0000
10.4598 0.0000 0.0000
10.4676 0.0000 0.0000
10.4754 0.0000 0.0000
10.4832 0.0000 0.0000
10.4910 0.0000 0.0000
10.4988 0.0000 0.0000
10.5066 0.0000 0.0000
10.5144 0.0000 0.0000
10.5222 0.0000 0.0000
10.5300 0.0000 0.0000
10.5378 0.0000 0.0000
10.5456 0.0000 0.0000
10.5534 0.0000 0.0000
10.5612 0.0000 0.0000
10.5690 0.0000 0.0000
10.5768 0.0000 0.0000
10.5846 0.0000 0.0000
10.5924 0.0000 0.0000
10.6002 0.0000 0.0000
10.6080 0.0000 0.0000
10.6158 0.0000 0.0000
10.6236 0.0000 0.0000
10.6314 0.0000 0.0000
10.6392 0.0000 0.0000
10.6470 0.0000 0.0000
10.6548 0.0000 0.0000
10.6626 0.0000 0.0000
10.6704 0.0000 0.0000
10.6782 0.0000 0.0000
10.6860 0.0000 0.0000
10.6938 0.0000 0.0000
10.7016 0.0000 0.0000
10.7094 0.0000 0.0000
10.7172 0.0000 0.0000
10.7250 0.0000 0.0000
10.7328 0.0000 0.0000
10.7406 0.0000 0.0000
10.7484 0.0000 0.0000
10.7562 0.0000 0.0000
10.7640 0.0000 0.0000
10.7718 0.0000 0.0000
10.7796 0.0000 0.0000
10.7874 0.0000 0.0000
10.7952 0.0000 0.0000
10.8030 0.0000 0.0000
10.8108 0.0000 0.0000
10.8186 0.0000 0.0000
10.8264 0.0000 0.0000
10.8342 0.0000 0.0000
10.8420 0.3333 0.3333
10.8498 0.0000 0.0000
10.8576 0.0000 0.0000
10.8654 0.0000 0.0000
10.8732 0.0000 0.0000
10.8810 0.0000 0.0000
10.8888 0.0000 0.0000
10.8966 0.0000 0.0000
10.9044 0.0000 0.0000
10.9122 0.0000 0.0000
10.9200 0.0000 0.0000
10.9278 0.0000 0.0000
10.9356 0.0000 0.0000
10.9434 0.3333 0.3333
10.9512 0.0000 0.0000
10.9590 0.0000 0.0000
10.9668 0.0000 0.0000
10.9746 0.0000 0.0000
10.9824 0.0000 0.0000
10.9902 0.0667 0.1491
10.9980 0.2667 0.2981
11.0058 0.0000 0.0000
11.0136 0.0000 0.0000
11.0214 0.0000 0.0000
11.0292 0.0000 0.0000
11.0370 0.0000 0.0000
11.0448 0.0000 0.0000
11.0526 0.0000 0.0000
11.0604 0.0000 0.0000
11.0682 0.0000 0.0000
11.0760 0.0000 0.0000
11.0838 0.0000 0.0000
11.0916 0.3333 0.3333
11.0994 0.0667 0.1491
11.1072 0.2667 0.2981
11.1150 0.0000 0.0000
11.1228 0.0000 0.0000
11.1306 0.0000 0.0000
11.1384 0.0000 0.0000
11.1462 0.0000 0.0000
11.1540 0.0000 0.0000
11.1618 0.0000 0.0000
11.1696 0.0000 0.0000
11.1774 0.0000 0.0000
11.1852 0.0000 0.0000
11.1930 0.0000 0.0000
11.2008 0.0000 0.0000
11.2086 0.0000 0.0000
11.2164 0.0000 0.0000
11.2242 0.0000 0.0000
11.2320 0.0000 0.0000
11.2398 0.0000 0.0000
11.2476 0.0000 0.0000
11.2554 0.3333 0.3333
11.2632 0.0000 0.0000
11.2710 0.0000 0.0000
11.2788 0.0000 0.0000
11.2866 0.0000 0.0000
11.2944 0.0000 0.0000
11.3022 0.0000 0.0000
11.3100 0.0000 0.0000
11.3178 0.0000 0.0000
11.3256 0.0000 0.0000
11.3334 0.0000 0.0000
11.3412 0.0000 0.0000
11.3490 0.0000 0.0000
11.3568 0.0000 0.0000
11.3646 0.0000 0.0000
11.3724 0.0000 0.0000
11.3802 0.0000 0.0000
11.3880 0.0000 0.0000
11.3958 0.0000 0.0000
11.4036 0.0000 0.0000
11.4114 0.0000 0.0000
11.4192 0.0000 0.0000
11.4270 0.0000 0.0000
11.4348 0.0000 0.0000
11.4426 0.0000 0.0000
11.4504 0.0000 0.0000
11.4582 0.0000 0.0000
11.4660 0.0000 0.0000
11.4738 0.0000 0.0000
11.4816 0.0000 0.0000
11.4894 0.0000 0.0000
11.4972 0.0000 0.0000
11.5050 0.0000 0.0000
11.5128 0.0000 0.0000
11.5206 0.0000 0.0000
11.5284 0.0000 0.0000
11.5362 0.0000 0.0000
11.5440 0.0000 0.0000
11.5518 0.1667 0.2357
11.5596 0.1667 0.2357
11.5674 0.0000 0.0000
11.5752 0.0000 0.0000
11.5830 0.0000 0.0000
11.5908 0.0000 0.0000
11.5986 0.0000 0.0000
11.6064 0.0000 0.0000
11.6142 0.0000 0.0000
11.6220 0.0000 0.0000
11.6298 0.0000 0.0000
11.6376 0.0000 0.0000
11.6454 0.0000 0.0000
11.6532 0.0000 0.0000
11.6610 0.0000 0.0000
11.6688 0.0000 0.0000
11.6766 0.0000 0.0000
11.6844 0.0000 0.0000
11.6922 0.0000 0.0000
11.7000 0.0000 0.0000
11.7078 0.0000 0.0000
11.7156 0.0000 0.0000
11.7234 0.0000 0.0000
11.7312 0.0000 0.0000
11.7390 0.0000 0.0000
11.7468 0.0000 0.0000
11.7546 0.0000 0.0000
11.7624 0.0000 0.0000
11.7702 0.0000 0.0000
11.7780 0.0000 0.0000
11.7858 0.1667 0.2357
11.7936 0.1667 0.2357
11.8014 0.3333 0.3333
11.8092 0.0000 0.0000
11.8170 0.0000 0.0000
11.8248 0.0000 0.0000
11.8326 0.0000 0.0000
11.8404 0.0000 0.0000
11.8482 0.0000 0.0000
11.8560 0.0000 0.0000
11.8638 0.0000 0.0000
11.8716 0.0000 0.0000
11.8794 0.0000 0.0000
11.8872 0.0000 0.0000
11.8950 0.0000 0.0000
11.9028 0.0000 0.0000
11.9106 0.0000 0.0000
11.9184 0.0000 0.0000
11.9262 0.0000 0.0000
11.9340 0.0000 0.0000
11.9418 0.0000 0.0000
11.9496 0.0000 0.0000
11.9574 0.0000 0.0000
11.9652 0.0000 0.0000
11.9730 0.0000 0.0000
11.9808 0.0000 0.0000
11.9886 0.0000 0.0000
11.9964 0.0000 0.0000
12.0042 0.0000 0.0000
12.0120 0.0000 0.0000
12.0198 0.0000 0.0000
12.0276 0.0000 0.0000
12.0354 0.0000 0.0000
12.0432 0.0000 0.0000
12.0510 0.0000 0.0000
12.0588 0.0000 0.0000
12.0666 0.0000 0.0000
12.0744 0.0000 0.0000
12.0822 0.0000 0.0000
12.0900 0.0000 0.0000
12.0978 0.0000 0.0000
12.1056 0.0000 0.0000
12.1134 0.0000 0.0000
12.1212 0.0000 0.0000
12.1290 0.0000 0.0000
12.1368 0.0000 0.0000
12.1446 0.0000 0.0000
12.1524 0.0000 0.0000
12.1602 0.0000 0.0000
12.1680 0.0000 0.0000
12.1758 0.0000 0.0000
12.1836 0.0000 0.0000
12.1914 0.0000 0.0000
12.1992 0.0000 0.0000
12.2070 0.0000 0.0000
12.2148 0.0000 0.0000
12.2226 0.0000 0.0000
12.2304 0.0000 0.0000
12.2382 0.3333 0.3333
12.2460 0.0667 0.1491
12.2538 0.2667 0.2981
12.2616 0.0000 0.0000
12.2694 0.0000 0.0000
12.2772 0.0000 0.0000
12.2850 0.0000 0.0000
12.2928 0.0000 0.0000
12.3006 0.0000 0.0000
12.3084 0.0000 0.0000
12.3162 0.0000 0.0000
12.3240 0.0000 0.0000
12.3318 0.0000 0.0000
12.3396 0.0000 0.0000
12.3474 0.0000 0.0000
12.3552 0.0000 0.0000
12.3630 0.0000 0.0000
12.3708 0.0000 0.0000
12.3786 0.0000 0.0000
12.3864 0.0000 0.0000
12.3942 0.0000 0.0000
12.4020 0.0000 0.0000
12.4098 0.0000 0.0000
12.4176 0.0000 0.0000
12.4254 0.0000 0.0000
12.4332 0.0000 0.0000
12.4410 0.0000 0.0000
12.4488 0.0000 0.0000
12.4566 0.0000 0.0000
12.4644 0.0000 0.0000
12.4722 0.0000 0.0000
12.4800 0.0000 0.0000
12.4878 0.0000 0.0000
12.4956 0.0000 0.0000
12.5034 0.0000 0.0000
12.5112 0.0000 0.0000
12.5190 0.0000 0.0000
12.5268 0.0000 0.0000
12.5346 0.0000 0.0000
12.5424 0.0000 0.0000
12.5502 0.0000 0.0000
12.5580 0.0000 0.0000
12.5658 0.0000 0.0000
12.5736 0.0000 0.0000
12.5814 0.0000 0.0000
12.5892 0.0000 0.0000
12.5970 0.0000 0.0000
12.6048 0.0000 0.0000
12.6126 0.0000 0.0000
12.6204 0.0000 0.0000
12.6282 0.0000 0.0000
12.6360 0.0000 0.0000
12.6438 0.0000 0.0000
12.6516 0.0000 0.0000
12.6594 0.0000 0.0000
12.6672 0.0000 0.0000
12.6750 0.0000 0.0000
12.6828 0.0000 0.0000
12.6906 0.0000 0.0000
12.6984 0.0000 0.0000
12.7062 0.0000 0.0000
12.7140 0.3333 0.3333
12.7218 0.0000 0.0000
12.7296 0.0000 0.0000
12.7374 0.0000 0.0000
12.7452 0.0000 0.0000
12.7530 0.0000 0.0000
12.7608 0.0000 0.0000
12.7686 0.3333 0.3333
12.7764 0.0000 0.0000
12.7842 0.0000 0.0000
12.7920 0.0000 0.0000
12.7998 0.0000 0.0000
12.8076 0.0000 0.0000
12.8154 0.0000 0.0000
12.8232 0.0000 0.0000
12.8310 0.0000 0.0000
12.8388 0.0000 0.0000
12.8466 0.0000 0.0000
12.8544 0.0000 0.0000
12.8622 0.0000 0.0000
12.8700 0.0000 0.0000
12.8778 0.0000 0.0000
12.8856 0.3333 0.3333
12.8934 0.0000 0.0000
12.9012 0.0000 0.0000
12.9090 0.0000 0.0000
12.9168 0.0000 0.0000
12.9246 0.0000 0.0000
12.9324 0.0000 0.0000
12.9402 0.0000 0.0000
12.9480 0.0000 0.0000
12.9558 0.0000 0.0000
12.9636 0.0000 0.0000
12.9714 0.0000 0.0000
12.9792 0.0000 0.0000
12.9870 0.0000 0.0000
12.9948 0.0000 0.0000
13.0026 0.0000 0.0000
13.0104 0.0000 0.0000
13.0182 0.0000 0.0000
13.0260 0.0000 0.0000
13.0338 0.0000 0.0000
13.0416 0.0000 0.0000
13.0494 0.0000 0.0000
13.0572 0.0000 0.0000
13.0650 0.0000 0.0000
13.0728 0.0000 0.0000
13.0806 0.0000 0.0000
13.0884 0.0000 0.0000
13.0962 0.0000 0.0000
13.1040 0.0000 0.0000
13.1118 0.0000 0.0000
13.1196 0.0000 0.0000
13.1274 0.0000 0.0000
13.1352 0.0000 0.0000
13.1430 0.0000 0.0000
13.1508 0.0000 0.0000
13.1586 0.0000 0.0000
13.1664 0.0000 0.0000
13.1742 0.0000 0.0000
13.1820 0.0000 0.0000
13.1898 0.0000 0.0000
13.1976 0.0000 0.0000
13.2054 0.0000 0.0000
13.2132 0.0000 0.0000
13.2210 0.0000 0.0000
13.2288 0.0000 0.0000
13.2366 0.0000 0.0000
13.2444 0.0000 0.0000
13.2522 0.0000 0.0000
13.2600 0.0000 0.0000
13.2678 0.0000 0.0000
13.2756 0.0000 0.0000
13.2834 0.0000 0.0000
13.2912 0.0000 0.0000
13.2990 0.0000 0.0000
13.3068 0.0000 0.0000
13.3146 0.0000 0.0000
13.3224 0.0000 0.0000
13.3302 0.0000 0.0000
13.3380 0.0000 0.0000
13.3458 0.0000 0.0000
13.3536 0.0000 0.0000
13.3614 0.0000 0.0000
13.3692 0.0000 0.0000
13.3770 0.0000 0.0000
13.3848 0.0000 0.0000
13.3926 0.0000 0.0000
13.4004 0.0000 0.0000
13.4082 0.0000 0.0000
13.4160 0.0000 0.0000
13.4238 0.0000 0.0000
13.4316 0.0000 0.0000
13.4394 0.0000 0.0000
13.4472 0.0000 0.0000
13.4550 0.0000 0.0000
13.4628 0.0000 0.0000
13.4706 0.0000 0.0000
13.4784 0.1667 0.2357
13.4862 0.1667 0.2357
13.4940 0.0000 0.0000
13.5018 0.0000 0.0000
13.5096 0.0000 0.0000
13.5174 0.0000 0.0000
13.5252 0.0000 0.0000
13.5330 0.0000 0.0000
13.5408 0.0000 0.0000
13.5486 0.0000 0.0000
13.5564 0.0000 0.0000
13.5642 0.0000 0.0000
13.5720 0.0000 0.0000
13.5798 0.0000 0.0000
13.5876 0.0000 0.0000
13.5954 0.0000 0.0000
13.6032 0.0000 0.0000
13.6110 0.0000 0.0000
13.6188 0.0000 0.0000
13.6266 0.0000 0.0000
13.6344 0.0000 0.0000
13.6422 0.0000 0.0000
13.6500 0.0000 0.0000
13.6578 0.0000 0.0000
13.6656 0.0000 0.0000
13.6734 0.0000 0.0000
13.6812 0.0000 0.0000
13.6890 0.0000 0.0000
13.6968 0.0000 0.0000
13.7046 0.0000 0.0000
13.7124 0.0000 0.0000
13.7202 0.0000 0.0000
13.7280 0.0000 0.0000
13.7358 0.0000 0.0000
13.7436 0.0000 0.0000
13.7514 0.0000 0.0000
13.7592 0.0000 0.0000
13.7670 0.0000 0.0000
13.7748 0.0000 0.0000
13.7826 0.0000 0.0000
13.7904 0.0000 0.0000
13.7982 0.0000 0.0000
13.8060 0.0000 0.0000
13.8138 0.0000 0.0000
13.8216 0.0000 0.0000
13.8294 0.0000 0.0000
13.8372 0.0000 0.0000
13.8450 0.0000 0.0000
13.8528 0.0000 0.0000
13.8606 0.0000 0.0000
13.8684 0.0000 0.0000
13.8762 0.0000 0.0000
13.8840 0.0000 0.0000
13.8918 0.0000 0.0000
13.8996 0.0000 0.0000
13.9074 0.0000 0.0000
13.9152 0.0000 0.0000
13.9230 0.0000 0.0000
13.9308 0.0000 0.0000
13.9386 0.0000 0.0000
13.9464 0.0000 0.0000
13.9542 0.0000 0.0000
13.9620 0.0000 0.0000
13.9698 0.0000 0.0000
13.9776 0.0000 0.0000
13.9854 0.0000 0.0000
13.9932 0.0000 0.0000
14.0010 0.0000 0.0000
14.0088 0.0000 0.0000
14.0166 0.0000 0.0000
14.0244 0.0000 0.0000
14.0322 0.0000 0.0000
14.0400 0.0000 0.0000
14.0478 0.0000 0.0000
14.0556 0.0000 0.0000
14.0634 0.0000 0.0000
14.0712 0.0000 0.0000
14.0790 0.0000 0.0000
14.0868 0.0000 0.0000
14.0946 0.0000 0.0000
14.1024 0.0000 0.0000
14.1102 0.0000 0.0000
14.1180 0.0000 0.0000
14.1258 0.0000 0.0000
14.1336 0.0000 0.0000
14.1414 0.0000 0.0000
14.1492 0.0000 0.0000
14.1570 0.0000 0.0000
14.1648 0.0000 0.0000
14.1726 0.0000 0.0000
14.1804 0.0000 0.0000
14.1882 0.0000 0.0000
14.1960 0.0000 0.0000
14.2038 0.0000 0.0000
14.2116 0.0000 0.0000
14.2194 0.0000 0.0000
14.2272 0.0000 0.0000
14.2350 0.0000 0.0000
14.2428 0.0000 0.0000
14.2506 0.0000 0.0000
14.2584 0.0000 0.0000
14.2662 0.0000 0.0000
14.2740 0.0000 0.0000
14.2818 0.0000 0.0000
14.2896 0.0000 0.0000
14.2974 0.0000 0.0000
14.3052 0.0000 0.0000
14.3130 0.0000 0.0000
14.3208 0.0000 0.0000
14.3286 0.0000 0.0000
14.3364 0.0000 0.0000
14.3442 0.0000 0.0000
14.3520 0.0000 0.0000
14.3598 0.0000 0.0000
14.3676 0.0000 0.0000
14.3754 0.0000 0.0000
14.3832 0.0000 0.0000
14.3910 0.0000 0.0000
14.3988 0.0000 0.0000
14.4066 0.0000 0.0000
14.4144 0.0000 0.0000
14.4222 0.0000 0.0000
14.4300 0.0000 0.0000
14.4378 0.0000 0.0000
14.4456 0.0000 0.0000
14.4534 0.0000 0.0000
14.4612 0.0000 0.0000
14.4690 0.0000 0.0000
14.4768 0.0000 0.0000
14.4846 0.0000 0.0000
14.4924 0.0000 0.0000
14.5002 0.0000 0.0000
14.5080 0.0000 0.0000
14.5158 0.0000 0.0000
14.5236 0.0000 0.0000
14.5314 0.0000 0.0000
14.5392 0.0000 0.0000
14.5470 0.0000 0.0000
14.5548 0.0000 0.0000
14.5626 0.0000 0.0000
14.5704 0.0000 0.0000
14.5782 0.0000 0.0000
14.5860 0.0000 0.0000
14.5938 0.0000 0.0000
14.6016 0.0000 0.0000
14.6094 0.0000 0.0000
14.6172 0.0000 0.0000
14.6250 0.0000 0.0000
14.6328 0.0000 0.0000
14.6406 0.0000 0.0000
14.6484 0.0000 0.0000
14.6562 0.0000 0.0000
14.6640 0.0000 0.0000
14.6718 0.0000 0.0000
14.6796 0.0000 0.0000
14.6874 0.0000 0.0000
14.6952 0.0000 0.0000
14.7030 0.0000 0.0000
14.7108 0.0000 0.0000
14.7186 0.0000 0.0000
14.7264 0.0000 0.0000
14.7342 0.0000 0.0000
14.7420 0.0000 0.0000
14.7498 0.0000 0.0000
14.7576 0.0000 0.0000
14.7654 0.0000 0.0000
14.7732 0.0000 0.0000
14.7810 0.0000 0.0000
14.7888 0.0000 0.0000
14.7966 0.0000 0.0000
14.8044 0.0000 0.0000
14.8122 0.0000 0.0000
14.8200 0.0000 0.0000
14.8278 0.0000 0.0000
14.8356 0.0000 0.0000
14.8434 0.0000 0.0000
14.8512 0.0000 0.0000
14.8590 0.0000 0.0000
14.8668 0.0000 0.0000
14.8746 0.0000 0.0000
14.8824 0.0000 0.0000
14.8902 0.0000 0.0000
14.8980 0.0000 0.0000
14.9058 0.0000 0.0000
14.9136 0.0000 0.0000
14.9214 0.0000 0.0000
14.9292 0.0000 0.0000
14.9370 0.0000 0.0000
14.9448 0.0000 0.0000
14.9526 0.0000 0.0000
14.9604 0.0000 0.0000
14.9682 0.0000 0.0000
14.9760 0.0000 0.0000
14.9838 0.0000 0.0000
14.9916 0.0000 0.0000
14.9994 0.0000 0.0000
15.0072 0.0000 0.0000
15.0150 0.0000 0.0000
15.0228 0.0000 0.0000
15.0306 0.0000 0.0000
15.0384 0.0000 0.0000
15.0462 0.0000 0.0000
15.0540 0.0000 0.0000
15.0618 0.0000 0.0000
15.0696 0.0000 0.0000
15.0774 0.0000 0.0000
15.0852 0.0000 0.0000
15.0930 0.0000 0.0000
15.1008 0.0000 0.0000
15.1086 0.0000 0.0000
15.1164 0.0000 0.0000
15.1242 0.0000 0.0000
15.1320 0.0000 0.0000
15.1398 0.0000 0.0000
15.1476 0.0000 0.0000
15.1554 0.0000 0.0000
15.1632 0.0000 0.0000
15.1710 0.0000 0.0000
15.1788 0.0000 0.0000
15.1866 0.0000 0.0000
15.1944 0.0000 0.0000
15.2022 0.0000 0.0000
15.2100 0.0000 0.0000
15.2178 0.0000 0.0000
15.2256 0.0000 0.0000
15.2334 0.0000 0.0000
15.2412 0.0000 0.0000
15.2490 0.0000 0.0000
15.2568 0.0000 0.0000
15.2646 0.0000 0.0000
15.2724 0.0667 0.1491
15.2802 0.2667 0.2981
15.2880 0.0000 0.0000
15.2958 0.0000 0.0000
15.3036 0.0000 0.0000
15.3114 0.0000 0.0000
15.3192 0.0000 0.0000
15.3270 0.0000 0.0000
15.3348 0.0000 0.0000
15.3426 0.0000 0.0000
15.3504 0.0000 0.0000
15.3582 0.0000 0.0000
15.3660 0.0000 0.0000
15.3738 0.0000 0.0000
15.3816 0.0000 0.0000
15.3894 0.0000 0.0000
15.3972 0.0000 0.0000
15.4050 0.0000 0.0000
15.4128 0.0000 0.0000
15.4206 0.0000 0.0000
15.4284 0.0000 0.0000
15.4362 0.0000 0.0000
15.4440 0.0000 0.0000
15.4518 0.0000 0.0000
15.4596 0.0000 0.0000
15.4674 0.0000 0.0000
15.4752 0.0000 0.0000
15.4830 0.0000 0.0000
15.4908 0.0000 0.0000
15.4986 0.0000 0.0000
15.5064 0.0000 0.0000
15.5142 0.0000 0.0000
15.5220 0.0000 0.0000
15.5298 0.0000 0.0000
15.5376 0.0000 0.0000
15.5454 0.0000 0.0000
15.5532 0.0000 0.0000
15.5610 0.0000 0.0000
15.5688 0.0000 0.0000
15.5766 0.0000 0.0000
15.5844 0.0000 0.0000
15.5922 0.0000 0.0000
15.6000 0.0000 0.0000
15.6078 0.0000 0.0000
15.6156 0.0000 0.0000
15.6234 0.0000 0.0000
15.6312 0.0000 0.0000
15.6390 0.0000 0.0000
15.6468 0.0000 0.0000
15.6546 0.0000 0.0000
15.6624 0.0667 0.1491
15.6702 0.2667 0.2981
15.6780 0.0000 0.0000
15.6858 0.0000 0.0000
15.6936 0.0000 0.0000
15.7014 0.0000 0.0000
15.7092 0.0000 0.0000
15.7170 0.0000 0.0000
15.7248 0.0000 0.0000
15.7326 0.0000 0.0000
15.7404 0.0000 0.0000
15.7482 0.0000 0.0000
15.7560 0.0000 0.0000
15.7638 0.0000 0.0000
15.7716 0.0000 0.0000
15.7794 0.0000 0.0000
15.7872 0.0000 0.0000
15.7950 0.0000 0.0000
15.8028 0.0000 0.0000
15.8106 0.0000 0.0000
15.8184 0.0000 0.0000
15.8262 0.0000 0.0000
15.8340 0.0000 0.0000
15.8418 0.0000 0.0000
15.8496 0.0000 0.0000
15.8574 0.0000 0.0000
15.8652 0.0000 0.0000
15.8730 0.0000 0.0000
15.8808 0.0000 0.0000
15.8886 0.0000 0.0000
15.8964 0.0000 0.0000
15.9042 0.0000 0.0000
15.9120 0.0000 0.0000
15.9198 0.0000 0.0000
15.9276 0.0000 0.0000
15.9354 0.0000 0.0000
15.9432 0.0000 0.0000
15.9510 0.0000 0.0000
15.9588 0.0000 0.0000
15.9666 0.0000 0.0000
15.9744 0.0000 0.0000
15.9822 0.0000 0.0000
15.9900 0.0000 0.0000
15.9978 0.0000 0.0000
16.0056 0.0000 0.0000
16.0134 0.0000 0.0000
16.0212 0.0000 0.0000
16.0290 0.0000 0.0000
16.0368 0.0000 0.0000
16.0446 0.0000 0.0000
16.0524 0.0000 0.0000
16.0602 0.0000 0.0000
16.0680 0.0000 0.0000
16.0758 0.0000 0.0000
16.0836 0.0000 0.0000
16.0914 0.0000 0.0000
16.0992 0.0000 0.0000
16.1070 0.0000 0.0000
16.1148 0.0000 0.0000
16.1226 0.0000 0.0000
16.1304 0.0000 0.0000
16.1382 0.0000 0.0000
16.1460 0.0000 0.0000
16.1538 0.0000 0.0000
16.1616 0.0000 0.0000
16.1694 0.0000 0.0000
16.1772 0.0000 0.0000
16.1850 0.0000 0.0000
16.1928 0.1667 0.2357
16.2006 0.1667 0.2357
16.2084 0.0000 0.0000
16.2162 0.0000 0.0000
16.2240 0.0000 0.0000
16.2318 0.0000 0.0000
16.2396 0.0000 0.0000
16.2474 0.0000 0.0000
16.2552 0.0000 0.0000
16.2630 0.0000 0.0000
16.2708 0.0000 0.0000
16.2786 0.0000 0.0000
16.2864 0.0000 0.0000
16.2942 0.0000 0.0000
16.3020 0.0000 0.0000
16.3098 0.0000 0.0000
16.3176 0.0000 0.0000
16.3254 0.0000 0.0000
16.3332 0.0000 0.0000
16.3410 0.0000 0.0000
16.3488 0.0000 0.0000
16.3566 0.0000 0.0000
16.3644 0.0000 0.0000
16.3722 0.0000 0.0000
16.3800 0.0000 0.0000
16.3878 0.0000 0.0000
16.3956 0.0000 0.0000
16.4034 0.0000 0.0000
16.4112 0.0000 0.0000
16.4190 0.0000 0.0000
16.4268 0.0000 0.0000
16.4346 0.0000 0.0000
16.4424 0.0000 0.0000
16.4502 0.0000 0.0000
16.4580 0.0000 0.0000
16.4658 0.0000 0.0000
16.4736 0.0000 0.0000
16.4814 0.0000 0.0000
16.4892 0.0000 0.0000
16.4970 0.0000 0.0000
16.5048 0.0000 0.0000
16.5126 0.0000 0.0000
16.5204 0.0000 0.0000
16.5282 0.0000 0.0000
16.5360 0.0000 0.0000
16.5438 0.0000 0.0000
16.5516 0.0000 0.0000
16.5594 0.0000 0.0000
16.5672 0.0000 0.0000
16.5750 0.0000 0.0000
16.5828 0.0000 0.0000
16.5906 0.0000 0.0000
16.5984 0.0000 0.0000
16.6062 0.0000 0.0000
16.6140 0.0000 0.0000
16.6218 0.0000 0.0000
16.6296 0.0000 0.0000
16.6374 0.0000 0.0000
16.6452 0.0000 0.0000
16.6530 0.0000 0.0000
16.6608 0.0000 0.0000
16.6686 0.0000 0.0000
16.6764 0.0000 0.0000
16.6842 0.0000 0.0000
16.6920 0.0000 0.0000
16.6998 0.0000 0.0000
16.7076 0.0000 0.0000
16.7154 0.0000 0.0000
16.7232 0.0000 0.0000
16.7310 0.0000 0.0000
16.7388 0.0000 0.0000
16.7466 0.0000 0.0000
16.7544 0.0000 0.0000
16.7622 0.0000 0.0000
16.7700 0.0000 0.0000
16.7778 0.0000 0.0000
16.7856 0.0000 0.0000
16.7934 0.0000 0.0000
16.8012 0.0000 0.0000
16.8090 0.0000 0.0000
16.8168 0.0000 0.0000
16.8246 0.0000 0.0000
16.8324 0.0000 0.0000
16.8402 0.0000 0.0000
16.8480 0.0000 0.0000
16.8558 0.0000 0.0000
16.8636 0.0000 0.0000
16.8714 0.0000 0.0000
16.8792 0.0000 0.0000
16.8870 0.0000 0.0000
16.8948 0.0000 0.0000
16.9026 0.0000 0.0000
16.9104 0.0000 0.0000
16.9182 0.0000 0.0000
16.9260 0.0000 0.0000
16.9338 0.0000 0.0000
16.9416 0.0000 0.0000
16.9494 0.0000 0.0000
16.9572 0.0000 0.0000
16.9650 0.0000 0.0000
16.9728 0.0000 0.0000
16.9806 0.0000 0.0000
16.9884 0.0000 0.0000
16.9962 0.0000 0.0000
17.0040 0.0000 0.0000
17.0118 0.0000 0.0000
17.0196 0.0000 0.0000
17.0274 0.0000 0.0000
17.0352 0.0000 0.0000
17.0430 0.0000 0.0000
17.0508 0.0000 0.0000
17.0586 0.0000 0.0000
17.0664 0.0000 0.0000
17.0742 0.0000 0.0000
17.0820 0.0000 0.0000
17.0898 0.0000 0.0000
17.0976 0.0000 0.0000
17.1054 0.0000 0.0000
17.1132 0.0000 0.0000
17.1210 0.0000 0.0000
17.1288 0.0000 0.0000
17.1366 0.0000 0.0000
17.1444 0.0000 0.0000
17.1522 0.0000 0.0000
17.1600 0.0000 0.0000
17.1678 0.0000 0.0000
17.1756 0.0000 0.0000
17.1834 0.0000 0.0000
17.1912 0.0000 0.0000
17.1990 0.0000 0.0000
17.2068 0.0000 0.0000
17.2146 0.0000 0.0000
17.2224 0.0667 0.1491
17.2302 0.2667 0.2981
17.2380 0.0000 0.0000
17.2458 0.0000 0.0000
17.2536 0.0000 0.0000
17.2614 0.0000 0.0000
17.2692 0.0000 0.0000
17.2770 0.0000 0.0000
17.2848 0.0000 0.0000
17.2926 0.0000 0.0000
17.3004 0.0000 0.0000
17.3082 0.0000 0.0000
17.3160 0.0000 0.0000
17.3238 0.0000 0.0000
17.3316 0.0000 0.0000
17.3394 0.0000 0.0000
17.3472 0.0000 0.0000
17.3550 0.0000 0.0000
17.3628 0.0000 0.0000
17.3706 0.0000 0.0000
17.3784 0.0000 0.0000
17.3862 0.0000 0.0000
17.3940 0.0000 0.0000
17.4018 0.0000 0.0000
17.4096 0.0000 0.0000
17.4174 0.0000 0.0000
17.4252 0.0000 0.0000
17.4330 0.0000 0.0000
17.4408 0.0000 0.0000
17.4486 0.0000 0.0000
17.4564 0.0000 0.0000
17.4642 0.0000 0.0000
17.4720 0.0000 0.0000
17.4798 0.0000 0.0000
17.4876 0.0000 0.0000
17.4954 0.0000 0.0000
17.5032 0.0000 0.0000
17.5110 0.0000 0.0000
17.5188 0.0000 0.0000
17.5266 0.0000 0.0000
17.5344 0.0000 0.0000
17.5422 0.0000 0.0000
17.5500 0.0000 0.0000
17.5578 0.0000 0.0000
17.5656 0.0000 0.0000
17.5734 0.0000 0.0000
17.5812 0.0000 0.0000
17.5890 0.0000 0.0000
17.5968 0.0000 0.0000
17.6046 0.0000 0.0000
17.6124 0.0000 0.0000
17.6202 0.0000 0.0000
17.6280 0.0000 0.0000
17.6358 0.0000 0.0000
17.6436 0.0000 0.0000
17.6514 0.0000 0.0000
17.6592 0.0000 0.0000
17.6670 0.0000 0.0000
17.6748 0.0000 0.0000
17.6826 0.0000 0.0000
17.6904 0.0000 0.0000
17.6982 0.0000 0.0000
17.7060 0.0000 0.0000
17.7138 0.0000 0.0000
17.7216 0.0000 0.0000
17.7294 0.0000 0.0000
17.7372 0.0000 0.0000
17.7450 0.0000 0.0000
17.7528 0.0000 0.0000
17.7606 0.0000 0.0000
17.7684 0.0000 0.0000
17.7762 0.0000 0.0000
17.7840 0.0000 0.0000
17.7918 0.0000 0.0000
17.7996 0.0000 0.0000
17.8074 0.1667 0.2357
17.8152 0.1667 0.2357
17.8230 0.0000 0.0000
17.8308 0.0000 0.0000
17.8386 0.0000 0.0000
17.8464 0.0000 0.0000
17.8542 0.0000 0.0000
17.8620 0.0000 0.0000
17.8698 0.0000 0.0000
17.8776 0.0000 0.0000
17.8854 0.0000 0.0000
17.8932 0.0000 0.0000
17.9010 0.0000 0.0000
17.9088 0.0000 0.0000
17.9166 0.0000 0.0000
17.9244 0.0000 0.0000
17.9322 0.0000 0.0000
17.9400 0.0000 0.0000
17.9478 0.0000 0.0000
17.9556 0.0000 0.0000
17.9634 0.0000 0.0000
17.9712 0.0000 0.0000
17.9790 0.0000 0.0000
17.9868 0.0000 0.0000
17.9946 0.0000 0.0000
18.0024 0.0000 0.0000
18.0102 0.0000 0.0000
18.0180 0.0000 0.0000
18.0258 0.0000 0.0000
18.0336 0.0000 0.0000
18.0414 0.0000 0.0000
18.0492 0.0000 0.0000
18.0570 0.0000 0.0000
18.0648 0.0000 0.0000
18.0726 0.0000 0.0000
18.0804 0.0000 0.0000
18.0882 0.0000 0.0000
18.0960 0.0000 0.0000
18.1038 0.0000 0.0000
18.1116 0.0000 0.0000
18.1194 0.0000 0.0000
18.1272 0.0000 0.0000
18.1350 0.0000 0.0000
18.1428 0.0000 0.0000
18.1506 0.0000 0.0000
18.1584 0.0000 0.0000
18.1662 0.0000 0.0000
18.1740 0.0000 0.0000
18.1818 0.0000 0.0000
18.1896 0.0000 0.0000
18.1974 0.0000 0.0000
18.2052 0.0000 0.0000
18.2130 0.0000 0.0000
18.2208 0.0000 0.0000
