# Supplementary material for: Spin waves and orbital contribution to ferromagnetism in a topological metal
Source: Nat Commun. 2024 Oct 16;15:8905. doi: 10.1038/s41467-024-53152-1 (PMC11484860; doi:10.1038/s41467-024-53152-1)
Supplement: Supplementary file 3 — Source Data [file 41467_2024_53152_MOESM3_ESM.zip › experiment_data/RIXS_spectra_SLS/rixs_cl_2theta_110_H0p123_L1p77.txt]

 Eloss  intensity  error
-17.5191 1.7767 0.2364
-17.5114 1.7374 0.2337
-17.5038 1.8553 0.2415
-17.4961 2.0676 0.2550
-17.4885 2.1226 0.2584
-17.4808 1.9025 0.2446
-17.4731 1.7767 0.2364
-17.4655 1.9733 0.2491
-17.4578 1.9025 0.2446
-17.4502 1.9340 0.2466
-17.4425 1.7531 0.2348
-17.4348 1.9182 0.2456
-17.4272 2.0362 0.2530
-17.4195 1.5645 0.2218
-17.4119 2.0676 0.2550
-17.4042 1.9025 0.2446
-17.3965 1.3443 0.2056
-17.3889 1.6431 0.2273
-17.3812 1.3994 0.2098
-17.3736 1.8789 0.2431
-17.3659 1.5566 0.2212
-17.3582 2.0126 0.2516
-17.3506 1.9733 0.2491
-17.3429 2.0991 0.2569
-17.3353 1.6431 0.2273
-17.3276 1.7296 0.2332
-17.3199 2.1305 0.2588
-17.3123 2.3349 0.2710
-17.3046 1.8553 0.2415
-17.2970 1.8868 0.2436
-17.2893 2.0755 0.2555
-17.2816 1.7296 0.2332
-17.2740 1.7925 0.2374
-17.2663 1.6667 0.2289
-17.2587 2.2170 0.2640
-17.2510 2.0755 0.2555
-17.2433 2.3113 0.2696
-17.2357 1.9497 0.2476
-17.2280 1.8711 0.2426
-17.2204 1.8082 0.2385
-17.2127 1.5330 0.2196
-17.2050 2.2327 0.2650
-17.1974 1.7610 0.2353
-17.1897 1.6745 0.2295
-17.1821 1.8711 0.2426
-17.1744 2.0519 0.2540
-17.1667 1.9418 0.2471
-17.1591 1.9340 0.2466
-17.1514 1.6274 0.2262
-17.1438 1.4623 0.2144
-17.1361 1.8003 0.2379
-17.1284 1.9025 0.2446
-17.1208 1.9340 0.2466
-17.1131 1.7217 0.2327
-17.1055 2.1148 0.2579
-17.0978 2.0912 0.2564
-17.0901 2.2956 0.2687
-17.0825 2.0047 0.2511
-17.0748 2.0833 0.2560
-17.0672 1.9890 0.2501
-17.0595 2.0283 0.2526
-17.0518 2.0283 0.2526
-17.0442 2.1541 0.2603
-17.0365 2.2013 0.2631
-17.0289 2.2327 0.2650
-17.0212 2.1462 0.2598
-17.0135 1.7767 0.2364
-17.0059 2.0519 0.2540
-16.9982 2.3428 0.2714
-16.9906 2.0362 0.2530
-16.9829 2.3742 0.2732
-16.9752 1.6667 0.2289
-16.9676 1.8553 0.2415
-16.9599 2.1541 0.2603
-16.9523 1.9025 0.2446
-16.9446 1.6981 0.2311
-16.9369 1.9418 0.2471
-16.9293 1.9340 0.2466
-16.9216 2.2406 0.2654
-16.9140 1.9025 0.2446
-16.9063 1.8789 0.2431
-16.8986 2.0047 0.2511
-16.8910 1.8553 0.2415
-16.8833 1.9733 0.2491
-16.8757 1.9340 0.2466
-16.8680 1.6824 0.2300
-16.8603 2.0755 0.2555
-16.8527 1.7060 0.2316
-16.8450 2.1698 0.2612
-16.8374 2.0204 0.2521
-16.8297 1.8632 0.2421
-16.8220 1.7060 0.2316
-16.8144 1.6431 0.2273
-16.8067 1.8239 0.2395
-16.7991 2.1069 0.2574
-16.7914 2.2563 0.2664
-16.7837 2.2642 0.2668
-16.7761 2.1541 0.2603
-16.7684 1.8082 0.2385
-16.7608 2.0047 0.2511
-16.7531 2.1541 0.2603
-16.7454 2.2877 0.2682
-16.7378 2.1855 0.2622
-16.7301 2.3035 0.2691
-16.7225 1.9890 0.2501
-16.7148 1.8553 0.2415
-16.7071 1.8947 0.2441
-16.6995 2.0676 0.2550
-16.6918 1.6588 0.2284
-16.6842 1.8160 0.2390
-16.6765 2.1148 0.2579
-16.6688 1.4387 0.2127
-16.6612 1.8868 0.2436
-16.6535 2.0204 0.2521
-16.6459 1.7767 0.2364
-16.6382 2.2720 0.2673
-16.6305 2.2956 0.2687
-16.6229 2.3035 0.2691
-16.6152 2.2720 0.2673
-16.6076 1.8553 0.2415
-16.5999 2.2563 0.2664
-16.5922 2.1855 0.2622
-16.5846 2.3113 0.2696
-16.5769 2.1698 0.2612
-16.5693 2.3978 0.2746
-16.5616 2.2091 0.2636
-16.5539 1.9969 0.2506
-16.5463 2.2248 0.2645
-16.5386 1.7610 0.2353
-16.5310 2.1384 0.2593
-16.5233 2.0755 0.2555
-16.5156 1.8396 0.2405
-16.5080 1.8553 0.2415
-16.5003 1.9261 0.2461
-16.4927 2.0204 0.2521
-16.4850 2.5000 0.2804
-16.4773 1.9890 0.2501
-16.4697 1.6352 0.2268
-16.4620 1.6903 0.2305
-16.4544 2.3270 0.2705
-16.4467 2.0047 0.2511
-16.4390 1.8396 0.2405
-16.4314 2.2327 0.2650
-16.4237 2.2406 0.2654
-16.4161 1.8868 0.2436
-16.4084 2.3113 0.2696
-16.4007 2.1384 0.2593
-16.3931 1.9654 0.2486
-16.3854 1.9418 0.2471
-16.3778 1.9811 0.2496
-16.3701 1.8711 0.2426
-16.3624 2.1619 0.2607
-16.3548 2.1069 0.2574
-16.3471 1.9969 0.2506
-16.3395 2.0991 0.2569
-16.3318 2.1462 0.2598
-16.3241 2.4135 0.2755
-16.3165 2.1777 0.2617
-16.3088 2.1619 0.2607
-16.3012 2.1069 0.2574
-16.2935 2.1777 0.2617
-16.2858 2.0126 0.2516
-16.2782 2.1619 0.2607
-16.2705 2.1226 0.2584
-16.2629 2.2877 0.2682
-16.2552 2.0833 0.2560
-16.2475 2.7358 0.2933
-16.2399 2.2799 0.2678
-16.2322 2.5393 0.2826
-16.2246 2.1384 0.2593
-16.2169 2.2406 0.2654
-16.2092 2.7594 0.2946
-16.2016 2.2877 0.2682
-16.1939 2.1541 0.2603
-16.1863 2.3349 0.2710
-16.1786 1.8789 0.2431
-16.1709 2.1855 0.2622
-16.1633 2.3113 0.2696
-16.1556 2.2956 0.2687
-16.1480 2.2091 0.2636
-16.1403 1.8553 0.2415
-16.1326 2.2956 0.2687
-16.1250 2.6179 0.2869
-16.1173 2.2642 0.2668
-16.1097 2.2248 0.2645
-16.1020 2.0126 0.2516
-16.0943 1.7767 0.2364
-16.0867 2.0597 0.2545
-16.0790 2.2327 0.2650
-16.0714 1.7767 0.2364
-16.0637 2.0755 0.2555
-16.0560 2.2013 0.2631
-16.0484 2.1226 0.2584
-16.0407 2.0833 0.2560
-16.0331 2.3428 0.2714
-16.0254 2.4214 0.2759
-16.0177 2.0991 0.2569
-16.0101 2.6101 0.2865
-16.0024 2.3349 0.2710
-15.9948 2.2248 0.2645
-15.9871 2.3428 0.2714
-15.9794 2.0755 0.2555
-15.9718 2.2642 0.2668
-15.9641 2.4292 0.2764
-15.9565 2.2484 0.2659
-15.9488 2.0362 0.2530
-15.9411 2.3664 0.2728
-15.9335 2.1934 0.2626
-15.9258 2.1226 0.2584
-15.9182 1.8003 0.2379
-15.9105 2.3899 0.2741
-15.9028 2.1148 0.2579
-15.8952 2.2170 0.2640
-15.8875 2.2327 0.2650
-15.8799 2.2563 0.2664
-15.8722 1.9654 0.2486
-15.8645 2.3192 0.2701
-15.8569 2.4371 0.2768
-15.8492 2.4214 0.2759
-15.8416 2.0597 0.2545
-15.8339 2.0519 0.2540
-15.8262 2.4764 0.2791
-15.8186 2.4371 0.2768
-15.8109 2.2406 0.2654
-15.8033 1.8868 0.2436
-15.7956 2.0204 0.2521
-15.7879 2.1148 0.2579
-15.7803 2.1305 0.2588
-15.7726 2.1305 0.2588
-15.7650 2.2170 0.2640
-15.7573 2.5472 0.2830
-15.7496 2.1619 0.2607
-15.7420 2.2013 0.2631
-15.7343 2.4607 0.2782
-15.7267 2.5157 0.2813
-15.7190 2.2484 0.2659
-15.7113 2.2720 0.2673
-15.7037 2.3899 0.2741
-15.6960 2.6101 0.2865
-15.6884 2.3978 0.2746
-15.6807 2.1934 0.2626
-15.6730 2.3428 0.2714
-15.6654 2.4135 0.2755
-15.6577 2.2170 0.2640
-15.6501 2.2327 0.2650
-15.6424 2.1069 0.2574
-15.6347 2.2091 0.2636
-15.6271 2.3270 0.2705
-15.6194 2.2170 0.2640
-15.6118 2.0126 0.2516
-15.6041 1.9497 0.2476
-15.5964 2.4292 0.2764
-15.5888 2.3506 0.2719
-15.5811 2.5708 0.2843
-15.5735 2.6887 0.2908
-15.5658 2.3899 0.2741
-15.5581 2.3978 0.2746
-15.5505 2.3978 0.2746
-15.5428 2.5314 0.2821
-15.5352 2.3349 0.2710
-15.5275 2.2799 0.2678
-15.5198 2.1855 0.2622
-15.5122 2.3506 0.2719
-15.5045 2.4371 0.2768
-15.4969 2.4057 0.2750
-15.4892 2.3428 0.2714
-15.4815 2.3821 0.2737
-15.4739 2.3742 0.2732
-15.4662 2.6022 0.2861
-15.4586 2.8774 0.3008
-15.4509 2.2642 0.2668
-15.4432 2.5550 0.2835
-15.4356 2.3192 0.2701
-15.4279 2.0362 0.2530
-15.4203 2.1855 0.2622
-15.4126 2.2091 0.2636
-15.4049 1.8868 0.2436
-15.3973 1.9969 0.2506
-15.3896 2.1462 0.2598
-15.3820 2.1855 0.2622
-15.3743 1.9104 0.2451
-15.3666 2.1305 0.2588
-15.3590 2.1069 0.2574
-15.3513 2.2642 0.2668
-15.3437 2.5708 0.2843
-15.3360 2.1855 0.2622
-15.3283 2.2799 0.2678
-15.3207 2.3113 0.2696
-15.3130 2.2956 0.2687
-15.3054 2.2091 0.2636
-15.2977 2.2406 0.2654
-15.2900 2.4135 0.2755
-15.2824 1.8396 0.2405
-15.2747 2.2248 0.2645
-15.2671 2.4214 0.2759
-15.2594 2.5550 0.2835
-15.2517 2.2956 0.2687
-15.2441 2.6572 0.2891
-15.2364 2.6336 0.2878
-15.2288 2.6572 0.2891
-15.2211 2.8381 0.2987
-15.2134 2.3585 0.2723
-15.2058 2.3742 0.2732
-15.1981 2.3821 0.2737
-15.1905 2.5865 0.2852
-15.1828 2.6022 0.2861
-15.1751 2.6336 0.2878
-15.1675 2.1934 0.2626
-15.1598 2.5786 0.2848
-15.1522 2.2091 0.2636
-15.1445 2.4135 0.2755
-15.1368 2.2956 0.2687
-15.1292 2.2956 0.2687
-15.1215 2.1462 0.2598
-15.1139 2.0991 0.2569
-15.1062 2.5079 0.2808
-15.0985 2.7987 0.2967
-15.0909 3.1289 0.3137
-15.0832 3.1053 0.3125
-15.0756 2.8381 0.2987
-15.0679 2.6022 0.2861
-15.0602 2.4057 0.2750
-15.0526 2.4607 0.2782
-15.0449 2.4135 0.2755
-15.0373 2.6415 0.2882
-15.0296 2.3978 0.2746
-15.0219 2.6258 0.2874
-15.0143 2.8459 0.2992
-15.0066 2.5157 0.2813
-14.9990 2.5314 0.2821
-14.9913 2.9009 0.3020
-14.9836 2.6336 0.2878
-14.9760 2.3742 0.2732
-14.9683 2.5000 0.2804
-14.9607 2.3899 0.2741
-14.9530 2.4528 0.2777
-14.9453 2.5943 0.2856
-14.9377 2.4371 0.2768
-14.9300 2.1934 0.2626
-14.9224 2.2799 0.2678
-14.9147 2.5236 0.2817
-14.9070 2.6572 0.2891
-14.8994 2.3349 0.2710
-14.8917 2.2091 0.2636
-14.8841 2.5079 0.2808
-14.8764 2.6494 0.2886
-14.8687 2.6572 0.2891
-14.8611 2.3506 0.2719
-14.8534 2.3192 0.2701
-14.8458 2.2877 0.2682
-14.8381 2.3899 0.2741
-14.8304 2.5786 0.2848
-14.8228 2.1226 0.2584
-14.8151 2.5708 0.2843
-14.8075 2.5000 0.2804
-14.7998 2.3113 0.2696
-14.7921 2.4292 0.2764
-14.7845 2.5393 0.2826
-14.7768 2.5629 0.2839
-14.7692 2.5786 0.2848
-14.7615 2.5236 0.2817
-14.7538 2.5943 0.2856
-14.7462 2.5786 0.2848
-14.7385 2.6808 0.2903
-14.7309 2.2327 0.2650
-14.7232 2.3821 0.2737
-14.7155 2.6101 0.2865
-14.7079 2.3664 0.2728
-14.7002 2.5550 0.2835
-14.6926 2.7516 0.2942
-14.6849 2.5786 0.2848
-14.6772 2.3428 0.2714
-14.6696 2.6179 0.2869
-14.6619 2.7516 0.2942
-14.6543 3.1525 0.3149
-14.6466 2.9403 0.3041
-14.6389 2.3664 0.2728
-14.6313 2.5393 0.2826
-14.6236 2.4686 0.2786
-14.6160 2.2327 0.2650
-14.6083 2.3899 0.2741
-14.6006 2.3899 0.2741
-14.5930 2.6965 0.2912
-14.5853 2.7358 0.2933
-14.5777 2.9009 0.3020
-14.5700 2.4057 0.2750
-14.5623 2.3742 0.2732
-14.5547 2.5079 0.2808
-14.5470 2.3742 0.2732
-14.5394 2.6494 0.2886
-14.5317 3.2075 0.3176
-14.5240 2.6887 0.2908
-14.5164 2.5550 0.2835
-14.5087 2.7358 0.2933
-14.5011 2.6572 0.2891
-14.4934 2.4135 0.2755
-14.4857 2.4214 0.2759
-14.4781 2.2091 0.2636
-14.4704 2.5708 0.2843
-14.4628 3.1525 0.3149
-14.4551 3.0975 0.3121
-14.4474 2.7909 0.2962
-14.4398 2.5393 0.2826
-14.4321 2.8223 0.2979
-14.4245 2.7201 0.2925
-14.4168 2.9481 0.3045
-14.4091 2.7673 0.2950
-14.4015 2.9481 0.3045
-14.3938 2.7280 0.2929
-14.3862 2.6101 0.2865
-14.3785 2.8459 0.2992
-14.3708 2.6572 0.2891
-14.3632 2.4607 0.2782
-14.3555 2.9324 0.3037
-14.3479 3.1447 0.3145
-14.3402 2.6572 0.2891
-14.3325 2.6179 0.2869
-14.3249 2.5865 0.2852
-14.3172 2.6258 0.2874
-14.3096 2.4686 0.2786
-14.3019 2.8223 0.2979
-14.2942 3.4906 0.3313
-14.2866 2.5629 0.2839
-14.2789 2.7123 0.2920
-14.2713 2.8145 0.2975
-14.2636 3.3255 0.3234
-14.2559 2.5000 0.2804
-14.2483 2.6887 0.2908
-14.2406 3.1525 0.3149
-14.2330 3.2783 0.3211
-14.2253 2.8145 0.2975
-14.2176 2.7044 0.2916
-14.2100 2.9403 0.3041
-14.2023 2.5157 0.2813
-14.1947 2.3978 0.2746
-14.1870 2.3664 0.2728
-14.1793 2.9874 0.3065
-14.1717 2.9481 0.3045
-14.1640 2.6494 0.2886
-14.1564 2.6258 0.2874
-14.1487 2.7437 0.2937
-14.1410 2.7752 0.2954
-14.1334 2.9874 0.3065
-14.1257 3.1997 0.3172
-14.1181 2.7437 0.2937
-14.1104 3.1368 0.3141
-14.1027 2.9560 0.3049
-14.0951 2.8931 0.3016
-14.0874 2.6572 0.2891
-14.0798 2.5314 0.2821
-14.0721 2.1934 0.2626
-14.0644 2.9560 0.3049
-14.0568 2.6336 0.2878
-14.0491 2.9560 0.3049
-14.0415 2.8302 0.2983
-14.0338 2.7437 0.2937
-14.0261 2.6022 0.2861
-14.0185 3.0346 0.3089
-14.0108 2.7830 0.2958
-14.0032 2.3506 0.2719
-13.9955 2.8774 0.3008
-13.9878 3.2704 0.3207
-13.9802 2.7123 0.2920
-13.9725 3.2390 0.3191
-13.9649 2.3428 0.2714
-13.9572 2.6730 0.2899
-13.9495 2.8066 0.2971
-13.9419 3.1918 0.3168
-13.9342 2.4843 0.2795
-13.9266 2.8145 0.2975
-13.9189 2.9638 0.3053
-13.9112 2.6887 0.2908
-13.9036 2.1462 0.2598
-13.8959 2.6336 0.2878
-13.8883 3.2311 0.3188
-13.8806 2.9403 0.3041
-13.8729 3.1918 0.3168
-13.8653 2.8066 0.2971
-13.8576 2.9245 0.3033
-13.8500 3.0660 0.3105
-13.8423 2.8381 0.2987
-13.8346 2.8459 0.2992
-13.8270 2.6415 0.2882
-13.8193 3.0425 0.3093
-13.8117 3.1604 0.3153
-13.8040 3.0346 0.3089
-13.7963 2.6651 0.2895
-13.7887 3.4984 0.3317
-13.7810 3.1997 0.3172
-13.7734 3.4906 0.3313
-13.7657 3.0189 0.3081
-13.7580 2.8852 0.3012
-13.7504 3.1525 0.3149
-13.7427 3.1604 0.3153
-13.7351 3.3884 0.3264
-13.7274 3.2390 0.3191
-13.7197 3.1368 0.3141
-13.7121 2.2799 0.2678
-13.7044 2.7752 0.2954
-13.6968 2.9953 0.3069
-13.6891 2.6572 0.2891
-13.6814 2.4292 0.2764
-13.6738 2.8695 0.3004
-13.6661 3.0346 0.3089
-13.6585 3.0739 0.3109
-13.6508 3.1840 0.3164
-13.6431 3.0896 0.3117
-13.6355 2.7594 0.2946
-13.6278 2.8145 0.2975
-13.6202 2.9481 0.3045
-13.6125 3.0739 0.3109
-13.6048 3.3412 0.3241
-13.5972 2.5079 0.2808
-13.5895 3.0031 0.3073
-13.5819 3.2075 0.3176
-13.5742 3.0739 0.3109
-13.5665 2.9717 0.3057
-13.5589 3.2547 0.3199
-13.5512 3.2469 0.3195
-13.5436 3.4434 0.3291
-13.5359 2.7752 0.2954
-13.5282 3.3884 0.3264
-13.5206 3.3019 0.3222
-13.5129 2.9560 0.3049
-13.5053 2.9403 0.3041
-13.4976 3.1840 0.3164
-13.4899 3.4513 0.3294
-13.4823 3.0267 0.3085
-13.4746 3.1918 0.3168
-13.4670 3.3962 0.3268
-13.4593 3.0189 0.3081
-13.4516 3.1289 0.3137
-13.4440 3.4119 0.3276
-13.4363 3.4355 0.3287
-13.4287 3.2075 0.3176
-13.4210 3.2626 0.3203
-13.4133 3.1682 0.3156
-13.4057 3.2862 0.3215
-13.3980 3.1289 0.3137
-13.3904 3.1447 0.3145
-13.3827 2.9638 0.3053
-13.3750 2.6651 0.2895
-13.3674 3.2390 0.3191
-13.3597 3.2469 0.3195
-13.3521 3.1604 0.3153
-13.3444 3.3648 0.3253
-13.3367 3.2311 0.3188
-13.3291 3.5456 0.3339
-13.3214 3.2862 0.3215
-13.3138 2.7437 0.2937
-13.3061 3.2311 0.3188
-13.2984 3.3569 0.3249
-13.2908 3.5456 0.3339
-13.2831 3.4984 0.3317
-13.2755 3.0110 0.3077
-13.2678 3.3097 0.3226
-13.2601 3.0189 0.3081
-13.2525 3.0031 0.3073
-13.2448 2.8381 0.2987
-13.2372 3.1525 0.3149
-13.2295 3.3805 0.3260
-13.2218 3.3648 0.3253
-13.2142 2.9167 0.3029
-13.2065 3.3412 0.3241
-13.1989 3.8050 0.3459
-13.1912 3.3176 0.3230
-13.1835 2.9796 0.3061
-13.1759 2.8931 0.3016
-13.1682 2.9481 0.3045
-13.1606 3.1053 0.3125
-13.1529 3.0425 0.3093
-13.1452 3.0189 0.3081
-13.1376 3.1997 0.3172
-13.1299 3.1761 0.3160
-13.1223 3.3962 0.3268
-13.1146 3.4119 0.3276
-13.1069 3.6635 0.3394
-13.0993 3.6242 0.3376
-13.0916 3.3884 0.3264
-13.0840 3.5063 0.3321
-13.0763 3.5142 0.3324
-13.0686 3.4355 0.3287
-13.0610 3.0975 0.3121
-13.0533 3.2469 0.3195
-13.0457 3.6242 0.3376
-13.0380 3.7264 0.3423
-13.0303 3.4906 0.3313
-13.0227 3.4827 0.3309
-13.0150 3.4513 0.3294
-13.0074 3.8836 0.3495
-12.9997 3.0818 0.3113
-12.9920 3.2626 0.3203
-12.9844 3.2311 0.3188
-12.9767 3.2862 0.3215
-12.9691 3.3097 0.3226
-12.9614 3.3962 0.3268
-12.9537 3.3019 0.3222
-12.9461 3.4670 0.3302
-12.9384 3.1918 0.3168
-12.9308 3.5142 0.3324
-12.9231 3.9387 0.3519
-12.9154 3.5220 0.3328
-12.9078 3.2704 0.3207
-12.9001 3.1447 0.3145
-12.8925 3.1918 0.3168
-12.8848 3.2469 0.3195
-12.8771 3.4906 0.3313
-12.8695 3.7028 0.3412
-12.8618 3.2154 0.3180
-12.8542 3.6006 0.3365
-12.8465 3.7186 0.3420
-12.8388 3.6164 0.3372
-12.8312 3.5770 0.3354
-12.8235 3.5220 0.3328
-12.8159 3.5063 0.3321
-12.8082 3.3805 0.3260
-12.8005 3.5377 0.3335
-12.7929 3.7814 0.3448
-12.7852 3.5535 0.3343
-12.7776 3.5692 0.3350
-12.7699 3.5849 0.3358
-12.7622 3.9465 0.3523
-12.7546 3.8522 0.3480
-12.7469 3.5849 0.3358
-12.7393 3.6635 0.3394
-12.7316 3.4277 0.3283
-12.7239 3.6557 0.3391
-12.7163 3.8286 0.3470
-12.7086 4.1509 0.3613
-12.7010 3.9937 0.3544
-12.6933 3.8915 0.3498
-12.6856 3.7579 0.3438
-12.6780 3.5692 0.3350
-12.6703 3.8758 0.3491
-12.6627 3.5456 0.3339
-12.6550 3.4670 0.3302
-12.6473 3.7657 0.3441
-12.6397 3.9937 0.3544
-12.6320 3.8208 0.3466
-12.6244 3.2862 0.3215
-12.6167 3.5063 0.3321
-12.6090 3.5535 0.3343
-12.6014 3.8208 0.3466
-12.5937 4.0094 0.3551
-12.5861 3.9308 0.3516
-12.5784 2.9403 0.3041
-12.5707 3.2311 0.3188
-12.5631 3.7657 0.3441
-12.5554 4.1038 0.3592
-12.5478 3.6792 0.3401
-12.5401 3.7500 0.3434
-12.5324 3.7657 0.3441
-12.5248 4.2767 0.3667
-12.5171 4.1588 0.3616
-12.5095 3.7972 0.3456
-12.5018 3.9937 0.3544
-12.4941 3.8208 0.3466
-12.4865 3.8443 0.3477
-12.4788 3.7343 0.3427
-12.4712 3.5299 0.3332
-12.4635 3.5535 0.3343
-12.4558 3.6792 0.3401
-12.4482 3.9780 0.3537
-12.4405 4.1824 0.3627
-12.4329 3.6792 0.3401
-12.4252 3.4906 0.3313
-12.4175 4.2217 0.3644
-12.4099 3.9858 0.3540
-12.4022 3.7579 0.3438
-12.3946 3.6242 0.3376
-12.3869 4.2846 0.3671
-12.3792 4.3082 0.3681
-12.3716 4.2453 0.3654
-12.3639 3.8758 0.3491
-12.3563 4.1903 0.3630
-12.3486 4.2296 0.3647
-12.3409 3.9544 0.3526
-12.3333 4.1116 0.3596
-12.3256 4.2531 0.3657
-12.3180 4.1274 0.3603
-12.3103 3.8129 0.3463
-12.3026 3.9072 0.3505
-12.2950 3.6871 0.3405
-12.2873 3.6635 0.3394
-12.2797 4.1352 0.3606
-12.2720 3.8836 0.3495
-12.2643 4.0173 0.3554
-12.2567 3.8365 0.3473
-12.2490 3.7107 0.3416
-12.2414 3.7579 0.3438
-12.2337 3.8994 0.3502
-12.2260 4.0330 0.3561
-12.2184 3.9701 0.3533
-12.2107 3.4277 0.3283
-12.2031 3.6085 0.3369
-12.1954 3.8443 0.3477
-12.1877 3.8758 0.3491
-12.1801 4.5676 0.3790
-12.1724 4.6934 0.3842
-12.1648 4.1038 0.3592
-12.1571 3.9858 0.3540
-12.1494 4.2846 0.3671
-12.1418 3.6871 0.3405
-12.1341 4.2531 0.3657
-12.1265 4.1745 0.3623
-12.1188 4.0566 0.3572
-12.1111 3.6792 0.3401
-12.1035 4.1745 0.3623
-12.0958 4.2689 0.3664
-12.0882 4.0881 0.3585
-12.0805 4.2453 0.3654
-12.0728 4.2374 0.3650
-12.0652 4.0566 0.3572
-12.0575 3.9151 0.3509
-12.0499 4.1195 0.3599
-12.0422 4.4025 0.3721
-12.0345 4.3553 0.3701
-12.0269 4.5126 0.3767
-12.0192 3.9937 0.3544
-12.0116 4.3318 0.3691
-12.0039 4.0016 0.3547
-11.9962 3.7264 0.3423
-11.9886 4.0252 0.3558
-11.9809 4.4733 0.3751
-11.9733 4.7563 0.3867
-11.9656 4.2689 0.3664
-11.9579 4.2689 0.3664
-11.9503 4.1667 0.3620
-11.9426 3.9308 0.3516
-11.9350 4.2925 0.3674
-11.9273 4.6462 0.3822
-11.9196 4.1116 0.3596
-11.9120 3.5456 0.3339
-11.9043 4.2767 0.3667
-11.8967 3.4827 0.3309
-11.8890 3.8994 0.3502
-11.8813 3.9230 0.3512
-11.8737 4.1116 0.3596
-11.8660 4.4025 0.3721
-11.8584 4.4811 0.3754
-11.8507 4.1588 0.3616
-11.8430 4.0881 0.3585
-11.8354 4.0330 0.3561
-11.8277 4.3239 0.3687
-11.8201 4.8270 0.3896
-11.8124 4.0173 0.3554
-11.8047 4.8349 0.3899
-11.7971 4.4811 0.3754
-11.7894 4.4969 0.3760
-11.7818 4.4340 0.3734
-11.7741 4.4340 0.3734
-11.7664 4.2531 0.3657
-11.7588 4.9843 0.3959
-11.7511 5.4560 0.4142
-11.7435 4.1116 0.3596
-11.7358 3.9387 0.3519
-11.7281 4.3632 0.3704
-11.7205 4.3711 0.3707
-11.7128 4.2217 0.3644
-11.7052 4.8113 0.3890
-11.6975 4.0959 0.3589
-11.6898 4.4261 0.3731
-11.6822 4.2138 0.3640
-11.6745 4.2374 0.3650
-11.6669 4.1352 0.3606
-11.6592 4.5440 0.3780
-11.6515 4.6462 0.3822
-11.6439 4.2374 0.3650
-11.6362 4.1038 0.3592
-11.6286 4.4654 0.3747
-11.6209 4.6541 0.3826
-11.6132 4.3475 0.3697
-11.6056 4.3318 0.3691
-11.5979 4.3082 0.3681
-11.5903 4.7013 0.3845
-11.5826 4.3475 0.3697
-11.5749 4.6462 0.3822
-11.5673 5.1494 0.4024
-11.5596 4.4261 0.3731
-11.5520 4.1352 0.3606
-11.5443 4.1903 0.3630
-11.5366 4.8428 0.3902
-11.5290 4.7877 0.3880
-11.5213 4.6698 0.3832
-11.5137 4.7327 0.3858
-11.5060 4.3947 0.3717
-11.4983 4.7248 0.3855
-11.4907 4.6305 0.3816
-11.4830 4.5755 0.3793
-11.4754 4.4969 0.3760
-11.4677 4.4497 0.3741
-11.4600 4.7563 0.3867
-11.4524 4.7170 0.3851
-11.4447 4.5047 0.3764
-11.4371 4.9057 0.3928
-11.4294 4.6777 0.3835
-11.4217 4.0016 0.3547
-11.4141 4.0016 0.3547
-11.4064 4.4969 0.3760
-11.3988 4.5833 0.3796
-11.3911 4.8506 0.3906
-11.3834 4.8113 0.3890
-11.3758 4.7720 0.3874
-11.3681 4.7484 0.3864
-11.3605 5.0629 0.3990
-11.3528 5.2830 0.4076
-11.3451 4.8978 0.3925
-11.3375 4.8664 0.3912
-11.3298 4.4340 0.3734
-11.3222 4.5755 0.3793
-11.3145 4.6619 0.3829
-11.3068 4.5047 0.3764
-11.2992 4.6384 0.3819
-11.2915 4.3003 0.3677
-11.2839 4.5047 0.3764
-11.2762 4.6226 0.3813
-11.2685 5.0943 0.4002
-11.2609 5.0943 0.4002
-11.2532 5.0629 0.3990
-11.2456 4.9450 0.3943
-11.2379 5.0708 0.3993
-11.2302 4.9371 0.3940
-11.2226 4.4261 0.3731
-11.2149 5.2752 0.4073
-11.2073 4.8113 0.3890
-11.1996 4.8585 0.3909
-11.1919 4.1903 0.3630
-11.1843 5.2201 0.4052
-11.1766 4.6226 0.3813
-11.1690 4.0016 0.3547
-11.1613 4.3789 0.3711
-11.1536 5.2909 0.4079
-11.1460 5.2987 0.4082
-11.1383 5.1494 0.4024
-11.1307 5.6682 0.4222
-11.1230 5.1258 0.4015
-11.1153 5.2044 0.4045
-11.1077 4.7248 0.3855
-11.1000 4.6855 0.3839
-11.0924 4.7642 0.3871
-11.0847 5.1415 0.4021
-11.0770 5.0629 0.3990
-11.0694 4.7720 0.3874
-11.0617 5.1494 0.4024
-11.0541 4.3789 0.3711
-11.0464 5.1336 0.4018
-11.0387 5.0393 0.3981
-11.0311 5.1494 0.4024
-11.0234 5.5425 0.4175
-11.0158 5.2280 0.4055
-11.0081 5.2516 0.4064
-11.0004 4.6462 0.3822
-10.9928 4.8742 0.3915
-10.9851 4.5126 0.3767
-10.9775 5.6682 0.4222
-10.9698 4.8349 0.3899
-10.9621 4.7877 0.3880
-10.9545 5.1887 0.4039
-10.9468 5.4403 0.4136
-10.9392 5.2752 0.4073
-10.9315 4.9764 0.3956
-10.9238 4.6305 0.3816
-10.9162 5.5031 0.4160
-10.9085 5.4874 0.4154
-10.9009 5.5818 0.4190
-10.8932 5.2516 0.4064
-10.8855 5.2673 0.4070
-10.8779 5.1022 0.4006
-10.8702 4.8113 0.3890
-10.8626 5.1651 0.4030
-10.8549 5.5975 0.4195
-10.8472 5.6918 0.4231
-10.8396 5.9355 0.4320
-10.8319 5.0550 0.3987
-10.8243 5.2594 0.4067
-10.8166 5.5975 0.4195
-10.8089 5.3145 0.4088
-10.8013 5.1101 0.4009
-10.7936 5.6918 0.4231
-10.7860 5.2594 0.4067
-10.7783 4.6148 0.3809
-10.7706 5.1494 0.4024
-10.7630 5.1179 0.4012
-10.7553 5.6604 0.4219
-10.7477 5.3459 0.4100
-10.7400 5.7311 0.4245
-10.7323 6.2736 0.4442
-10.7247 5.5660 0.4184
-10.7170 5.0000 0.3965
-10.7094 5.8805 0.4300
-10.7017 5.7704 0.4260
-10.6940 5.8491 0.4289
-10.6864 5.5818 0.4190
-10.6787 5.6289 0.4207
-10.6711 5.4560 0.4142
-10.6634 5.4953 0.4157
-10.6557 5.7862 0.4266
-10.6481 5.4638 0.4145
-10.6404 5.9119 0.4312
-10.6328 5.7626 0.4257
-10.6251 5.5346 0.4172
-10.6174 6.1321 0.4391
-10.6098 5.8412 0.4286
-10.6021 5.5896 0.4193
-10.5945 5.3931 0.4118
-10.5868 5.9355 0.4320
-10.5791 6.5645 0.4543
-10.5715 6.1714 0.4405
-10.5638 5.6368 0.4210
-10.5562 6.2657 0.4439
-10.5485 6.2264 0.4425
-10.5408 5.9906 0.4340
-10.5332 5.0000 0.3965
-10.5255 5.8569 0.4292
-10.5179 5.2594 0.4067
-10.5102 6.3129 0.4456
-10.5025 5.9827 0.4337
-10.4949 6.0928 0.4377
-10.4872 5.9827 0.4337
-10.4796 6.1085 0.4383
-10.4719 5.7311 0.4245
-10.4642 6.1871 0.4411
-10.4566 5.7783 0.4263
-10.4489 5.3381 0.4097
-10.4413 6.0377 0.4357
-10.4336 6.2972 0.4450
-10.4259 5.7075 0.4237
-10.4183 6.5487 0.4538
-10.4106 6.2186 0.4422
-10.4030 5.7547 0.4254
-10.3953 6.0142 0.4349
-10.3876 6.1714 0.4405
-10.3800 5.7626 0.4257
-10.3723 5.6447 0.4213
-10.3647 6.0377 0.4357
-10.3570 6.6352 0.4568
-10.3493 6.1714 0.4405
-10.3417 6.0613 0.4366
-10.3340 5.8255 0.4280
-10.3264 6.4701 0.4511
-10.3187 6.1164 0.4386
-10.3110 6.1399 0.4394
-10.3034 5.8412 0.4286
-10.2957 5.8176 0.4277
-10.2881 6.2579 0.4436
-10.2804 6.2028 0.4417
-10.2727 6.5881 0.4552
-10.2651 6.2657 0.4439
-10.2574 5.6761 0.4225
-10.2498 6.1871 0.4411
-10.2421 6.4701 0.4511
-10.2344 5.9906 0.4340
-10.2268 5.4324 0.4133
-10.2191 5.9355 0.4320
-10.2115 6.4858 0.4516
-10.2038 6.7217 0.4598
-10.1961 7.3428 0.4805
-10.1885 6.7531 0.4608
-10.1808 6.1478 0.4397
-10.1732 6.3365 0.4464
-10.1655 5.8726 0.4297
-10.1578 6.0613 0.4366
-10.1502 5.9906 0.4340
-10.1425 6.4230 0.4494
-10.1349 6.4701 0.4511
-10.1272 6.3758 0.4478
-10.1195 6.6903 0.4587
-10.1119 6.6431 0.4571
-10.1042 6.0849 0.4374
-10.0966 6.2579 0.4436
-10.0889 6.2343 0.4428
-10.0812 6.6116 0.4560
-10.0736 6.6824 0.4584
-10.0659 6.3601 0.4472
-10.0583 7.2091 0.4761
-10.0506 6.4544 0.4505
-10.0429 6.4308 0.4497
-10.0353 6.6195 0.4562
-10.0276 6.6588 0.4576
-10.0200 6.2107 0.4419
-10.0123 6.2736 0.4442
-10.0046 7.3899 0.4821
-9.9970 7.0362 0.4704
-9.9893 6.5959 0.4554
-9.9817 7.4450 0.4839
-9.9740 6.5016 0.4522
-9.9663 6.3050 0.4453
-9.9587 6.7610 0.4611
-9.9510 7.0126 0.4696
-9.9434 7.1698 0.4748
-9.9357 6.9733 0.4683
-9.9280 6.4858 0.4516
-9.9204 7.2877 0.4787
-9.9127 6.5881 0.4552
-9.9051 6.6352 0.4568
-9.8974 7.0047 0.4693
-9.8897 6.9811 0.4685
-9.8821 7.3428 0.4805
-9.8744 6.4151 0.4491
-9.8668 7.4921 0.4854
-9.8591 6.9654 0.4680
-9.8514 7.2799 0.4785
-9.8438 7.3113 0.4795
-9.8361 7.2799 0.4785
-9.8285 6.3601 0.4472
-9.8208 6.8475 0.4640
-9.8131 6.9811 0.4685
-9.8055 7.1384 0.4738
-9.7978 7.4371 0.4836
-9.7902 7.6730 0.4912
-9.7825 6.8003 0.4624
-9.7748 7.0991 0.4725
-9.7672 7.0440 0.4706
-9.7595 7.0204 0.4699
-9.7519 6.1242 0.4388
-9.7442 6.3758 0.4478
-9.7365 7.4135 0.4828
-9.7289 7.3192 0.4798
-9.7212 6.6038 0.4557
-9.7136 6.4937 0.4519
-9.7059 7.3035 0.4792
-9.6982 7.6887 0.4917
-9.6906 7.2091 0.4761
-9.6829 7.6651 0.4910
-9.6753 7.1462 0.4741
-9.6676 7.4921 0.4854
-9.6599 7.8459 0.4967
-9.6523 7.1934 0.4756
-9.6446 7.6887 0.4917
-9.6370 6.5252 0.4530
-9.6293 7.3428 0.4805
-9.6216 7.3978 0.4823
-9.6140 6.9575 0.4678
-9.6063 7.4135 0.4828
-9.5987 7.6651 0.4910
-9.5910 7.5236 0.4864
-9.5833 7.7987 0.4952
-9.5757 7.2013 0.4759
-9.5680 7.3585 0.4810
-9.5604 7.2327 0.4769
-9.5527 7.0519 0.4709
-9.5450 7.3899 0.4821
-9.5374 7.7280 0.4930
-9.5297 7.1462 0.4741
-9.5221 7.2877 0.4787
-9.5144 6.7060 0.4592
-9.5067 7.5472 0.4872
-9.4991 7.7437 0.4935
-9.4914 7.6808 0.4915
-9.4838 7.5314 0.4867
-9.4761 7.4686 0.4846
-9.4684 7.4057 0.4826
-9.4608 6.9025 0.4659
-9.4531 7.5943 0.4887
-9.4455 7.0676 0.4714
-9.4378 7.6572 0.4907
-9.4301 7.4528 0.4841
-9.4225 7.1855 0.4754
-9.4148 7.5865 0.4884
-9.4072 6.9969 0.4691
-9.3995 6.7610 0.4611
-9.3918 7.5472 0.4872
-9.3842 7.8066 0.4955
-9.3765 9.0959 0.5348
-9.3689 8.2626 0.5097
-9.3612 8.1132 0.5051
-9.3535 7.6572 0.4907
-9.3459 7.7201 0.4927
-9.3382 8.1525 0.5063
-9.3306 7.8066 0.4955
-9.3229 8.5142 0.5174
-9.3152 7.6730 0.4912
-9.3076 7.5314 0.4867
-9.2999 7.4292 0.4833
-9.2923 7.5943 0.4887
-9.2846 7.8302 0.4962
-9.2769 8.2626 0.5097
-9.2693 8.9465 0.5304
-9.2616 8.6871 0.5227
-9.2540 8.3176 0.5114
-9.2463 7.9638 0.5004
-9.2386 7.4450 0.4839
-9.2310 7.3978 0.4823
-9.2233 9.0723 0.5341
-9.2157 8.4906 0.5167
-9.2080 8.3648 0.5129
-9.2003 8.2469 0.5092
-9.1927 8.4041 0.5141
-9.1850 8.7579 0.5248
-9.1774 7.2327 0.4769
-9.1697 7.7594 0.4940
-9.1620 8.0739 0.5039
-9.1544 8.6950 0.5229
-9.1467 7.9403 0.4997
-9.1391 8.1997 0.5078
-9.1314 8.6714 0.5222
-9.1237 8.0346 0.5027
-9.1161 7.6101 0.4892
-9.1084 8.3333 0.5119
-9.1008 7.6179 0.4894
-9.0931 8.2626 0.5097
-9.0854 8.7028 0.5231
-9.0778 9.1824 0.5374
-9.0701 8.6085 0.5203
-9.0625 7.4371 0.4836
-9.0548 7.9403 0.4997
-9.0471 8.5063 0.5172
-9.0395 8.4984 0.5170
-9.0318 7.9324 0.4994
-9.0242 9.2610 0.5397
-9.0165 9.3632 0.5426
-9.0088 9.3082 0.5410
-9.0012 8.1761 0.5071
-8.9935 7.3978 0.4823
-8.9859 7.8774 0.4977
-8.9782 8.7736 0.5253
-8.9705 8.4984 0.5170
-8.9629 8.3333 0.5119
-8.9552 8.2940 0.5107
-8.9476 8.6635 0.5220
-8.9399 8.1211 0.5054
-8.9322 8.6792 0.5224
-8.9246 8.5377 0.5182
-8.9169 8.1368 0.5058
-8.9093 9.1195 0.5355
-8.9016 9.1195 0.5355
-8.8939 8.6871 0.5227
-8.8863 9.5440 0.5478
-8.8786 8.4198 0.5146
-8.8710 8.7186 0.5236
-8.8633 9.5362 0.5476
-8.8556 8.9308 0.5299
-8.8480 8.7343 0.5241
-8.8403 8.1997 0.5078
-8.8327 8.4984 0.5170
-8.8250 8.9308 0.5299
-8.8173 8.7264 0.5238
-8.8097 9.1667 0.5369
-8.8020 9.4418 0.5449
-8.7944 8.7186 0.5236
-8.7867 10.2909 0.5689
-8.7790 8.9937 0.5318
-8.7714 8.9387 0.5302
-8.7637 9.0645 0.5339
-8.7561 9.1431 0.5362
-8.7484 8.9701 0.5311
-8.7407 9.4104 0.5440
-8.7331 8.6792 0.5224
-8.7254 8.3333 0.5119
-8.7178 8.8915 0.5288
-8.7101 10.0472 0.5621
-8.7024 9.5362 0.5476
-8.6948 9.7642 0.5541
-8.6871 9.2374 0.5390
-8.6795 9.3396 0.5419
-8.6718 9.1195 0.5355
-8.6641 9.3789 0.5431
-8.6565 9.2453 0.5392
-8.6488 9.2610 0.5397
-8.6412 8.6557 0.5217
-8.6335 8.6478 0.5215
-8.6258 8.5377 0.5182
-8.6182 9.2374 0.5390
-8.6105 8.9151 0.5295
-8.6029 9.4654 0.5456
-8.5952 10.1022 0.5636
-8.5875 9.8349 0.5561
-8.5799 9.4575 0.5454
-8.5722 9.7563 0.5539
-8.5646 10.5503 0.5760
-8.5569 9.6777 0.5517
-8.5492 9.6384 0.5505
-8.5416 9.3082 0.5410
-8.5339 10.1730 0.5656
-8.5263 9.8192 0.5557
-8.5186 8.7972 0.5260
-8.5109 9.7327 0.5532
-8.5033 9.3553 0.5424
-8.4956 9.3553 0.5424
-8.4880 9.6619 0.5512
-8.4803 9.2689 0.5399
-8.4726 9.1745 0.5371
-8.4650 10.0157 0.5612
-8.4573 10.2752 0.5684
-8.4497 10.5189 0.5751
-8.4420 9.9607 0.5597
-8.4343 9.7406 0.5535
-8.4267 9.4261 0.5444
-8.4190 9.7720 0.5543
-8.4114 9.8585 0.5568
-8.4037 9.9764 0.5601
-8.3960 10.4717 0.5738
-8.3884 9.7327 0.5532
-8.3807 10.4560 0.5734
-8.3731 9.7248 0.5530
-8.3654 9.6069 0.5496
-8.3577 9.6305 0.5503
-8.3501 9.8035 0.5552
-8.3424 10.2123 0.5667
-8.3348 10.3774 0.5713
-8.3271 11.0299 0.5889
-8.3194 10.4009 0.5719
-8.3118 9.8664 0.5570
-8.3041 8.8050 0.5262
-8.2965 10.3145 0.5695
-8.2888 9.9764 0.5601
-8.2811 9.8585 0.5568
-8.2735 9.4969 0.5465
-8.2658 10.1101 0.5638
-8.2582 10.6211 0.5779
-8.2505 9.2846 0.5403
-8.2428 10.1022 0.5636
-8.2352 10.9670 0.5873
-8.2275 10.3145 0.5695
-8.2199 10.1258 0.5643
-8.2122 10.1258 0.5643
-8.2045 10.8884 0.5852
-8.1969 10.6211 0.5779
-8.1892 11.4387 0.5998
-8.1816 10.3774 0.5713
-8.1739 10.1730 0.5656
-8.1662 10.6761 0.5794
-8.1586 11.0299 0.5889
-8.1509 11.1557 0.5923
-8.1433 10.0393 0.5619
-8.1356 10.4874 0.5743
-8.1279 10.5503 0.5760
-8.1203 10.7154 0.5805
-8.1126 10.2044 0.5665
-8.1050 10.4245 0.5726
-8.0973 11.0220 0.5887
-8.0896 11.3443 0.5973
-8.0820 10.8962 0.5854
-8.0743 11.5252 0.6020
-8.0667 10.8569 0.5843
-8.0590 11.0849 0.5904
-8.0513 10.6840 0.5796
-8.0437 11.3208 0.5967
-8.0360 11.5094 0.6016
-8.0284 11.3758 0.5981
-8.0207 11.1321 0.5917
-8.0130 11.9261 0.6124
-8.0054 10.7233 0.5807
-7.9977 11.0063 0.5883
-7.9901 10.7390 0.5811
-7.9824 10.9434 0.5866
-7.9747 10.1022 0.5636
-7.9671 11.0063 0.5883
-7.9594 10.9119 0.5858
-7.9518 10.7311 0.5809
-7.9441 11.5959 0.6039
-7.9364 11.6195 0.6045
-7.9288 11.9418 0.6128
-7.9211 11.1950 0.5933
-7.9135 11.1950 0.5933
-7.9058 10.5818 0.5769
-7.8981 11.1006 0.5908
-7.8905 12.7516 0.6332
-7.8828 12.1619 0.6184
-7.8752 12.3192 0.6224
-7.8675 12.0912 0.6166
-7.8598 11.7531 0.6079
-7.8522 12.4135 0.6248
-7.8445 10.9748 0.5875
-7.8369 12.3899 0.6242
-7.8292 11.5487 0.6026
-7.8215 11.8396 0.6102
-7.8139 11.5094 0.6016
-7.8062 11.7138 0.6069
-7.7986 11.4151 0.5991
-7.7909 11.9340 0.6126
-7.7832 10.7862 0.5824
-7.7756 11.5959 0.6039
-7.7679 12.9167 0.6373
-7.7603 12.5236 0.6276
-7.7526 12.8223 0.6350
-7.7449 12.3742 0.6238
-7.7373 12.7830 0.6340
-7.7296 11.4623 0.6004
-7.7220 12.2877 0.6216
-7.7143 12.4528 0.6258
-7.7066 12.5550 0.6283
-7.6990 11.7453 0.6077
-7.6913 11.0535 0.5896
-7.6837 12.3899 0.6242
-7.6760 12.6415 0.6305
-7.6683 12.7044 0.6321
-7.6607 12.3821 0.6240
-7.6530 12.1855 0.6190
-7.6454 12.8616 0.6360
-7.6377 12.4607 0.6260
-7.6300 12.6494 0.6307
-7.6224 12.8302 0.6352
-7.6147 13.4355 0.6500
-7.6071 12.3349 0.6228
-7.5994 11.8789 0.6112
-7.5917 12.7516 0.6332
-7.5841 12.9638 0.6385
-7.5764 13.0660 0.6410
-7.5688 13.1368 0.6427
-7.5611 13.2311 0.6450
-7.5534 13.2469 0.6454
-7.5458 12.9088 0.6371
-7.5381 12.6101 0.6297
-7.5305 13.4827 0.6511
-7.5228 13.3648 0.6483
-7.5151 13.0896 0.6416
-7.5075 13.8679 0.6604
-7.4998 13.6006 0.6540
-7.4922 14.1195 0.6663
-7.4845 13.2783 0.6462
-7.4768 13.2469 0.6454
-7.4692 13.4198 0.6496
-7.4615 12.7123 0.6323
-7.4539 13.4748 0.6510
-7.4462 12.8852 0.6365
-7.4385 13.4827 0.6511
-7.4309 12.8145 0.6348
-7.4232 13.5692 0.6532
-7.4156 14.1903 0.6680
-7.4079 13.4748 0.6510
-7.4002 13.6399 0.6549
-7.3926 13.3097 0.6470
-7.3849 13.8129 0.6591
-7.3773 14.6226 0.6781
-7.3696 13.6871 0.6561
-7.3619 14.2846 0.6702
-7.3543 14.0252 0.6641
-7.3466 14.5362 0.6761
-7.3390 14.5991 0.6776
-7.3313 14.3396 0.6715
-7.3236 13.8050 0.6589
-7.3160 14.2610 0.6697
-7.3083 13.7814 0.6583
-7.3007 14.2767 0.6700
-7.2930 14.6069 0.6777
-7.2853 15.7075 0.7028
-7.2777 14.9686 0.6861
-7.2700 15.7704 0.7042
-7.2624 15.4403 0.6968
-7.2547 14.6777 0.6794
-7.2470 14.7799 0.6817
-7.2394 15.3145 0.6940
-7.2317 14.7563 0.6812
-7.2241 15.2987 0.6936
-7.2164 14.5991 0.6776
-7.2087 15.6447 0.7014
-7.2011 15.8962 0.7070
-7.1934 14.8113 0.6825
-7.1858 15.5425 0.6991
-7.1781 15.3538 0.6949
-7.1704 14.8821 0.6841
-7.1628 15.0314 0.6875
-7.1551 15.2673 0.6929
-7.1475 15.8569 0.7061
-7.1398 15.3066 0.6938
-7.1321 16.4230 0.7186
-7.1245 15.8962 0.7070
-7.1168 15.8255 0.7054
-7.1092 15.0000 0.6868
-7.1015 15.0550 0.6881
-7.0938 15.5896 0.7002
-7.0862 15.9198 0.7075
-7.0785 15.7233 0.7032
-7.0709 15.8176 0.7053
-7.0632 16.3286 0.7166
-7.0555 16.8475 0.7279
-7.0479 15.1651 0.6906
-7.0402 15.5110 0.6984
-7.0326 15.7940 0.7047
-7.0249 15.9906 0.7091
-7.0172 16.6588 0.7238
-7.0096 16.2657 0.7152
-7.0019 17.3899 0.7395
-6.9943 16.9418 0.7299
-6.9866 17.1384 0.7341
-6.9789 16.7689 0.7262
-6.9713 16.6588 0.7238
-6.9636 16.5566 0.7216
-6.9560 16.3758 0.7176
-6.9483 16.9418 0.7299
-6.9406 18.2469 0.7575
-6.9330 16.9025 0.7291
-6.9253 17.9088 0.7504
-6.9177 17.8223 0.7486
-6.9100 18.4827 0.7624
-6.9023 17.6258 0.7445
-6.8947 18.3884 0.7604
-6.8870 18.6792 0.7664
-6.8794 17.3585 0.7388
-6.8717 17.6808 0.7457
-6.8640 17.9953 0.7523
-6.8564 18.0896 0.7542
-6.8487 17.5157 0.7422
-6.8411 17.6572 0.7452
-6.8334 17.8381 0.7490
-6.8257 17.5708 0.7433
-6.8181 17.9245 0.7508
-6.8104 18.6714 0.7663
-6.8028 17.3506 0.7387
-6.7951 18.3726 0.7601
-6.7874 17.9324 0.7509
-6.7798 17.7516 0.7471
-6.7721 18.5299 0.7633
-6.7645 17.6651 0.7453
-6.7568 18.4198 0.7611
-6.7491 18.5456 0.7637
-6.7415 18.7028 0.7669
-6.7338 18.6871 0.7666
-6.7262 19.0566 0.7741
-6.7185 18.3569 0.7598
-6.7108 19.3318 0.7797
-6.7032 19.3789 0.7806
-6.6955 19.1195 0.7754
-6.6879 19.4182 0.7814
-6.6802 19.1195 0.7754
-6.6725 19.4969 0.7830
-6.6649 19.8821 0.7907
-6.6572 19.3947 0.7810
-6.6496 19.9214 0.7915
-6.6419 19.8899 0.7909
-6.6342 19.8113 0.7893
-6.6266 18.4670 0.7621
-6.6189 19.5440 0.7840
-6.6113 19.5283 0.7836
-6.6036 19.8899 0.7909
-6.5959 20.4717 0.8023
-6.5883 19.9528 0.7921
-6.5806 19.8192 0.7895
-6.5730 19.7406 0.7879
-6.5653 19.1431 0.7759
-6.5576 20.7626 0.8080
-6.5500 21.2343 0.8172
-6.5423 20.5425 0.8037
-6.5347 21.2107 0.8167
-6.5270 20.9827 0.8123
-6.5193 20.9041 0.8108
-6.5117 22.2170 0.8359
-6.5040 21.5094 0.8224
-6.4964 22.6887 0.8447
-6.4887 22.4843 0.8409
-6.4810 23.0031 0.8505
-6.4734 22.3192 0.8378
-6.4657 22.0833 0.8333
-6.4581 22.8381 0.8475
-6.4504 22.5236 0.8416
-6.4427 22.7280 0.8454
-6.4351 23.6399 0.8622
-6.4274 21.8003 0.8280
-6.4198 21.5330 0.8229
-6.4121 22.2406 0.8363
-6.4044 21.4072 0.8205
-6.3968 21.6588 0.8253
-6.3891 22.2956 0.8373
-6.3815 21.7925 0.8278
-6.3738 23.0582 0.8515
-6.3661 22.5629 0.8423
-6.3585 22.8381 0.8475
-6.3508 23.2075 0.8543
-6.3432 23.4434 0.8586
-6.3355 22.8538 0.8477
-6.3278 22.2091 0.8357
-6.3202 23.3255 0.8564
-6.3125 24.7877 0.8829
-6.3049 23.2626 0.8553
-6.2972 23.8758 0.8665
-6.2895 24.7720 0.8826
-6.2819 23.4198 0.8582
-6.2742 24.2217 0.8727
-6.2666 24.0723 0.8701
-6.2589 24.2767 0.8737
-6.2512 24.2217 0.8727
-6.2436 24.7091 0.8815
-6.2359 23.7186 0.8636
-6.2283 24.9214 0.8853
-6.2206 24.5362 0.8784
-6.2129 25.4638 0.8948
-6.2053 26.4308 0.9117
-6.1976 24.8428 0.8839
-6.1900 24.7170 0.8816
-6.1823 24.8428 0.8839
-6.1746 25.2516 0.8911
-6.1670 26.0142 0.9045
-6.1593 25.3302 0.8925
-6.1517 25.8962 0.9024
-6.1440 25.1494 0.8893
-6.1363 24.6384 0.8802
-6.1287 23.6006 0.8615
-6.1210 26.2814 0.9091
-6.1134 26.9733 0.9210
-6.1057 26.4387 0.9118
-6.0980 24.3711 0.8754
-6.0904 26.2107 0.9079
-6.0827 26.1792 0.9073
-6.0751 26.6903 0.9161
-6.0674 26.9340 0.9203
-6.0597 26.8789 0.9194
-6.0521 26.6667 0.9157
-6.0444 25.8648 0.9019
-6.0368 27.5472 0.9307
-6.0291 27.2642 0.9259
-6.0214 27.2327 0.9254
-6.0138 27.2563 0.9258
-6.0061 26.8396 0.9187
-5.9985 27.8066 0.9351
-5.9908 28.7657 0.9511
-5.9831 28.8994 0.9533
-5.9755 27.8223 0.9354
-5.9678 27.5314 0.9305
-5.9602 28.1761 0.9413
-5.9525 29.2610 0.9592
-5.9448 27.7987 0.9350
-5.9372 28.7814 0.9514
-5.9295 26.8160 0.9183
-5.9219 28.6871 0.9498
-5.9142 28.1604 0.9410
-5.9065 28.4591 0.9460
-5.8989 28.0896 0.9399
-5.8912 29.2531 0.9591
-5.8836 29.9057 0.9698
-5.8759 29.5362 0.9637
-5.8682 30.1415 0.9736
-5.8606 29.7956 0.9680
-5.8529 29.7720 0.9676
-5.8453 29.3868 0.9613
-5.8376 29.7720 0.9676
-5.8299 29.3947 0.9614
-5.8223 29.4575 0.9625
-5.8146 29.1431 0.9573
-5.8070 30.1336 0.9734
-5.7993 29.5755 0.9644
-5.7916 30.5425 0.9800
-5.7840 32.2563 1.0071
-5.7763 29.3082 0.9600
-5.7687 30.6525 0.9818
-5.7610 31.6352 0.9974
-5.7533 32.1226 1.0051
-5.7457 32.9874 1.0185
-5.7380 30.9119 0.9859
-5.7304 31.5802 0.9965
-5.7227 31.7217 0.9988
-5.7150 31.7925 0.9999
-5.7074 32.0440 1.0038
-5.6997 32.7594 1.0150
-5.6921 31.6274 0.9973
-5.6844 32.7516 1.0149
-5.6767 32.4214 1.0097
-5.6691 32.5943 1.0124
-5.6614 34.8113 1.0463
-5.6538 33.2233 1.0221
-5.6461 35.8019 1.0611
-5.6384 33.9544 1.0333
-5.6308 34.4575 1.0409
-5.6231 35.0000 1.0491
-5.6155 33.6164 1.0282
-5.6078 35.0079 1.0492
-5.6001 34.0487 1.0348
-5.5925 34.1509 1.0363
-5.5848 34.6777 1.0443
-5.5772 35.3616 1.0545
-5.5695 35.1730 1.0517
-5.5618 33.4984 1.0264
-5.5542 35.4560 1.0559
-5.5465 34.3475 1.0393
-5.5389 34.1667 1.0365
-5.5312 35.3381 1.0542
-5.5235 36.1871 1.0668
-5.5159 36.2343 1.0674
-5.5082 35.7626 1.0605
-5.5006 36.3994 1.0699
-5.4929 35.4874 1.0564
-5.4852 36.2421 1.0676
-5.4776 36.7846 1.0755
-5.4699 36.9418 1.0778
-5.4623 37.0204 1.0790
-5.4546 36.2343 1.0674
-5.4469 34.5912 1.0430
-5.4393 36.3286 1.0688
-5.4316 37.7437 1.0895
-5.4240 37.0362 1.0792
-5.4163 38.3726 1.0985
-5.4086 38.4748 1.1000
-5.4010 38.5063 1.1004
-5.3933 38.5770 1.1014
-5.3857 38.1997 1.0960
-5.3780 37.0283 1.0791
-5.3703 36.9969 1.0786
-5.3627 38.3255 1.0978
-5.3550 37.7673 1.0898
-5.3474 38.5535 1.1011
-5.3397 40.5818 1.1297
-5.3320 39.3160 1.1119
-5.3244 40.5582 1.1293
-5.3167 40.0865 1.1228
-5.3091 40.2123 1.1245
-5.3014 39.7484 1.1180
-5.2937 40.6761 1.1310
-5.2861 40.7547 1.1321
-5.2784 41.6745 1.1448
-5.2708 41.3208 1.1399
-5.2631 38.6085 1.1019
-5.2554 39.8899 1.1200
-5.2478 41.9025 1.1479
-5.2401 43.1053 1.1643
-5.2325 42.3035 1.1534
-5.2248 43.6164 1.1711
-5.2171 43.0660 1.1637
-5.2095 42.6022 1.1575
-5.2018 42.6258 1.1578
-5.1942 41.9340 1.1483
-5.1865 41.6588 1.1446
-5.1788 44.7170 1.1858
-5.1712 44.5126 1.1831
-5.1635 43.3176 1.1671
-5.1559 44.0802 1.1774
-5.1482 45.2752 1.1932
-5.1405 43.7343 1.1727
-5.1329 44.4497 1.1823
-5.1252 43.5063 1.1697
-5.1176 46.1557 1.2048
-5.1099 44.7877 1.1868
-5.1022 46.0142 1.2029
-5.0946 45.2358 1.1927
-5.0869 46.2736 1.2063
-5.0793 45.4874 1.1960
-5.0716 46.4701 1.2089
-5.0639 47.9638 1.2281
-5.0563 48.8365 1.2392
-5.0486 49.5283 1.2480
-5.0410 49.0645 1.2421
-5.0333 47.2877 1.2194
-5.0256 47.2484 1.2189
-5.0180 47.4528 1.2216
-5.0103 47.3899 1.2208
-5.0027 48.5063 1.2351
-4.9950 46.7138 1.2120
-4.9873 49.3947 1.2463
-4.9797 48.9387 1.2405
-4.9720 48.5377 1.2355
-4.9644 48.9623 1.2408
-4.9567 50.4403 1.2594
-4.9490 50.7154 1.2629
-4.9414 51.3129 1.2703
-4.9337 50.4009 1.2589
-4.9261 48.7657 1.2384
-4.9184 51.7374 1.2755
-4.9107 50.1730 1.2561
-4.9031 51.2893 1.2700
-4.8954 51.5094 1.2727
-4.8878 48.5928 1.2362
-4.8801 52.1462 1.2806
-4.8724 51.8789 1.2773
-4.8648 52.9560 1.2905
-4.8571 53.4591 1.2966
-4.8495 53.8208 1.3010
-4.8418 52.6258 1.2864
-4.8341 54.9921 1.3150
-4.8265 52.9167 1.2900
-4.8188 51.9418 1.2780
-4.8112 54.0723 1.3040
-4.8035 56.0220 1.3273
-4.7958 55.9434 1.3264
-4.7882 55.5425 1.3216
-4.7805 56.0928 1.3281
-4.7729 55.5582 1.3218
-4.7652 55.7547 1.3241
-4.7575 55.5110 1.3212
-4.7499 55.5818 1.3221
-4.7422 56.5723 1.3338
-4.7346 57.9560 1.3500
-4.7269 56.3994 1.3318
-4.7192 58.3962 1.3551
-4.7116 58.5299 1.3567
-4.7039 56.8475 1.3370
-4.6963 57.9953 1.3505
-4.6886 58.2547 1.3535
-4.6809 59.3003 1.3656
-4.6733 58.8365 1.3602
-4.6656 60.1965 1.3759
-4.6580 58.1053 1.3517
-4.6503 58.1053 1.3517
-4.6426 61.9261 1.3955
-4.6350 61.9104 1.3953
-4.6273 59.3082 1.3657
-4.6197 59.7563 1.3708
-4.6120 59.2767 1.3653
-4.6043 63.6399 1.4147
-4.5967 64.9686 1.4293
-4.5890 62.6572 1.4037
-4.5814 61.7767 1.3938
-4.5737 63.2311 1.4101
-4.5660 63.8365 1.4168
-4.5584 63.6635 1.4149
-4.5507 66.1085 1.4418
-4.5431 63.9151 1.4177
-4.5354 64.5440 1.4247
-4.5277 64.5440 1.4247
-4.5201 65.5818 1.4361
-4.5124 66.2028 1.4429
-4.5048 64.6541 1.4259
-4.4971 67.6887 1.4590
-4.4894 67.6965 1.4590
-4.4818 67.8302 1.4605
-4.4741 66.1399 1.4422
-4.4665 65.9355 1.4399
-4.4588 68.5613 1.4683
-4.4511 67.0597 1.4522
-4.4435 67.5865 1.4579
-4.4358 69.7406 1.4809
-4.4282 65.8019 1.4385
-4.4205 68.7736 1.4706
-4.4128 69.7877 1.4814
-4.4052 69.7013 1.4805
-4.3975 70.4245 1.4882
-4.3899 71.6509 1.5011
-4.3822 70.9198 1.4934
-4.3745 70.0708 1.4844
-4.3669 71.9418 1.5041
-4.3592 71.7374 1.5020
-4.3516 72.8066 1.5131
-4.3439 73.1053 1.5162
-4.3362 73.0896 1.5161
-4.3286 73.5849 1.5212
-4.3209 74.6855 1.5325
-4.3133 74.3475 1.5290
-4.3056 76.6274 1.5523
-4.2979 76.6195 1.5522
-4.2903 74.8899 1.5346
-4.2826 74.6541 1.5322
-4.2750 74.7406 1.5331
-4.2673 77.0047 1.5561
-4.2596 76.2736 1.5487
-4.2520 77.6965 1.5631
-4.2443 79.1038 1.5772
-4.2367 81.4230 1.6001
-4.2290 79.6541 1.5827
-4.2213 80.9041 1.5950
-4.2137 79.9057 1.5852
-4.2060 78.7893 1.5741
-4.1984 79.5676 1.5818
-4.1907 81.5723 1.6016
-4.1830 82.7594 1.6132
-4.1754 82.5472 1.6112
-4.1677 84.1038 1.6263
-4.1601 84.2296 1.6275
-4.1524 81.0456 1.5964
-4.1447 81.6903 1.6028
-4.1371 82.4292 1.6100
-4.1294 81.8396 1.6042
-4.1218 83.9780 1.6251
-4.1141 88.0425 1.6639
-4.1064 85.1101 1.6360
-4.0988 85.0393 1.6353
-4.0911 85.5975 1.6407
-4.0835 85.7940 1.6425
-4.0758 86.7296 1.6515
-4.0681 87.4921 1.6587
-4.0605 87.4843 1.6586
-4.0528 86.6509 1.6507
-4.0452 89.7406 1.6799
-4.0375 90.1415 1.6836
-4.0298 87.6651 1.6604
-4.0222 90.3145 1.6853
-4.0145 90.6132 1.6880
-4.0069 90.9198 1.6909
-3.9992 89.9057 1.6814
-3.9915 93.1682 1.7117
-3.9839 91.1399 1.6929
-3.9762 91.5723 1.6969
-3.9686 94.4104 1.7230
-3.9609 95.3616 1.7317
-3.9532 94.9843 1.7283
-3.9456 94.4654 1.7235
-3.9379 96.4858 1.7419
-3.9303 97.4371 1.7504
-3.9226 97.1384 1.7478
-3.9149 95.5189 1.7331
-3.9073 97.8066 1.7538
-3.8996 94.4261 1.7232
-3.8920 97.8538 1.7542
-3.8843 99.1195 1.7655
-3.8766 99.5126 1.7690
-3.8690 98.4984 1.7600
-3.8613 98.2626 1.7578
-3.8537 100.2673 1.7757
-3.8460 101.5173 1.7867
-3.8383 99.8192 1.7717
-3.8307 100.0157 1.7735
-3.8230 101.5409 1.7869
-3.8154 103.4827 1.8039
-3.8077 102.2091 1.7928
-3.8000 102.3742 1.7942
-3.7924 104.6384 1.8140
-3.7847 106.1006 1.8266
-3.7771 104.4811 1.8126
-3.7694 104.6541 1.8141
-3.7617 106.2186 1.8276
-3.7541 104.7563 1.8150
-3.7464 104.2060 1.8102
-3.7388 105.4717 1.8212
-3.7311 105.8097 1.8241
-3.7234 107.7044 1.8404
-3.7158 108.1525 1.8442
-3.7081 106.0849 1.8265
-3.7005 107.4450 1.8381
-3.6928 107.1934 1.8360
-3.6851 110.0314 1.8601
-3.6775 112.3113 1.8793
-3.6698 112.4450 1.8804
-3.6622 111.0220 1.8685
-3.6545 112.7752 1.8832
-3.6468 109.9921 1.8598
-3.6392 112.1226 1.8777
-3.6315 115.9827 1.9098
-3.6239 115.2280 1.9036
-3.6162 112.7673 1.8831
-3.6085 114.1431 1.8946
-3.6009 114.5597 1.8980
-3.5932 116.8160 1.9166
-3.5856 117.2013 1.9198
-3.5779 121.1242 1.9516
-3.5702 117.8381 1.9250
-3.5626 119.4025 1.9377
-3.5549 117.2327 1.9200
-3.5473 115.5503 1.9062
-3.5396 117.4686 1.9220
-3.5319 118.8208 1.9330
-3.5243 121.0299 1.9509
-3.5166 121.1950 1.9522
-3.5090 120.1179 1.9435
-3.5013 122.8538 1.9655
-3.4936 119.5991 1.9393
-3.4860 122.6808 1.9642
-3.4783 123.2469 1.9687
-3.4707 122.4292 1.9621
-3.4630 122.9953 1.9667
-3.4553 122.0833 1.9594
-3.4477 123.7264 1.9725
-3.4400 125.7547 1.9886
-3.4324 122.5550 1.9631
-3.4247 126.4308 1.9939
-3.4170 126.0377 1.9908
-3.4094 125.2752 1.9848
-3.4017 125.3774 1.9856
-3.3941 127.7673 2.0045
-3.3864 126.1871 1.9920
-3.3787 127.2956 2.0008
-3.3711 129.4733 2.0178
-3.3634 129.3160 2.0166
-3.3558 129.9921 2.0218
-3.3481 127.6415 2.0035
-3.3404 132.4843 2.0411
-3.3328 130.7469 2.0277
-3.3251 130.5110 2.0259
-3.3175 130.9355 2.0292
-3.3098 132.6730 2.0426
-3.3021 132.7123 2.0429
-3.2945 130.8019 2.0281
-3.2868 131.0613 2.0301
-3.2792 135.0079 2.0605
-3.2715 135.3459 2.0630
-3.2638 134.0881 2.0534
-3.2562 133.0346 2.0454
-3.2485 133.1368 2.0461
-3.2409 133.7893 2.0511
-3.2332 138.3412 2.0857
-3.2255 137.7752 2.0815
-3.2179 136.0770 2.0686
-3.2102 136.3994 2.0711
-3.2026 134.9214 2.0598
-3.1949 135.4088 2.0635
-3.1872 138.6242 2.0879
-3.1796 138.6242 2.0879
-3.1719 138.6085 2.0878
-3.1643 137.6808 2.0808
-3.1566 138.0896 2.0839
-3.1489 140.7547 2.1039
-3.1413 139.9371 2.0977
-3.1336 138.7736 2.0890
-3.1260 138.9387 2.0902
-3.1183 139.8035 2.0967
-3.1106 148.0660 2.1578
-3.1030 144.0094 2.1281
-3.0953 146.7296 2.1481
-3.0877 144.4654 2.1314
-3.0800 145.2280 2.1370
-3.0723 141.6038 2.1102
-3.0647 143.6321 2.1253
-3.0570 142.6415 2.1179
-3.0494 147.0362 2.1503
-3.0417 148.0267 2.1575
-3.0340 147.7358 2.1554
-3.0264 150.0472 2.1722
-3.0187 151.3286 2.1815
-3.0111 148.3884 2.1602
-3.0034 151.1321 2.1800
-2.9957 149.3396 2.1671
-2.9881 151.4623 2.1824
-2.9804 152.1148 2.1871
-2.9728 150.3616 2.1745
-2.9651 150.2044 2.1733
-2.9574 152.0204 2.1864
-2.9498 154.8664 2.2068
-2.9421 153.9465 2.2002
-2.9345 154.8821 2.2069
-2.9268 155.1336 2.2087
-2.9191 154.2138 2.2022
-2.9115 156.9575 2.2217
-2.9038 158.3962 2.2318
-2.8962 158.0818 2.2296
-2.8885 161.2657 2.2519
-2.8808 161.3443 2.2525
-2.8732 161.2343 2.2517
-2.8655 161.6903 2.2549
-2.8579 163.2783 2.2660
-2.8502 161.7846 2.2556
-2.8425 161.9890 2.2570
-2.8349 164.4969 2.2744
-2.8272 161.0928 2.2507
-2.8196 163.5928 2.2681
-2.8119 169.1903 2.3066
-2.8042 167.9638 2.2982
-2.7966 167.8538 2.2975
-2.7889 166.9575 2.2913
-2.7813 168.3726 2.3010
-2.7736 171.1714 2.3201
-2.7659 171.4544 2.3220
-2.7583 171.8082 2.3244
-2.7506 173.5770 2.3363
-2.7430 171.5723 2.3228
-2.7353 169.6305 2.3096
-2.7276 173.5299 2.3360
-2.7200 175.1415 2.3468
-2.7123 177.2170 2.3607
-2.7047 173.0189 2.3326
-2.6970 173.9858 2.3391
-2.6893 174.2060 2.3406
-2.6817 180.6211 2.3833
-2.6740 179.2138 2.3740
-2.6664 179.7563 2.3775
-2.6587 180.0708 2.3796
-2.6510 181.3836 2.3883
-2.6434 180.5582 2.3828
-2.6357 181.5723 2.3895
-2.6281 182.9245 2.3984
-2.6204 186.8475 2.4240
-2.6127 182.0283 2.3925
-2.6051 185.1572 2.4130
-2.5974 189.6777 2.4423
-2.5898 187.6179 2.4290
-2.5821 187.3035 2.4269
-2.5744 187.9324 2.4310
-2.5668 187.4450 2.4279
-2.5591 189.8349 2.4433
-2.5515 189.6226 2.4419
-2.5438 191.4937 2.4539
-2.5361 192.9245 2.4631
-2.5285 194.6384 2.4740
-2.5208 192.0362 2.4574
-2.5132 191.2500 2.4524
-2.5055 194.8192 2.4752
-2.4978 190.3774 2.4468
-2.4902 193.8443 2.4690
-2.4825 196.5723 2.4863
-2.4749 192.1698 2.4583
-2.4672 196.7531 2.4874
-2.4595 197.4764 2.4920
-2.4519 198.1525 2.4962
-2.4442 197.9717 2.4951
-2.4366 199.0330 2.5018
-2.4289 199.7720 2.5064
-2.4212 200.0157 2.5079
-2.4136 199.2138 2.5029
-2.4059 198.8050 2.5003
-2.3983 203.8365 2.5318
-2.3906 201.6588 2.5182
-2.3829 197.1698 2.4900
-2.3753 201.6038 2.5179
-2.3676 198.3648 2.4976
-2.3600 201.0928 2.5147
-2.3523 203.0975 2.5272
-2.3446 203.1289 2.5274
-2.3370 202.1777 2.5215
-2.3293 200.5189 2.5111
-2.3217 200.6761 2.5121
-2.3140 201.7610 2.5189
-2.3063 203.8050 2.5316
-2.2987 205.0786 2.5395
-2.2910 201.9654 2.5201
-2.2834 205.7390 2.5436
-2.2757 205.6525 2.5430
-2.2680 206.2972 2.5470
-2.2604 202.5079 2.5235
-2.2527 202.4764 2.5233
-2.2451 206.2814 2.5469
-2.2374 204.9921 2.5390
-2.2297 208.3648 2.5598
-2.2221 207.4057 2.5539
-2.2144 205.3223 2.5410
-2.2068 203.8994 2.5322
-2.1991 202.7673 2.5251
-2.1914 205.4167 2.5416
-2.1838 209.1588 2.5646
-2.1761 205.8569 2.5443
-2.1685 211.4072 2.5784
-2.1608 206.6745 2.5494
-2.1531 206.2421 2.5467
-2.1455 205.8412 2.5442
-2.1378 208.9387 2.5633
-2.1302 208.0425 2.5578
-2.1225 203.3333 2.5287
-2.1148 207.7280 2.5558
-2.1072 203.3255 2.5286
-2.0995 203.3255 2.5286
-2.0919 207.8066 2.5563
-2.0842 204.7170 2.5373
-2.0765 204.9843 2.5389
-2.0689 204.8035 2.5378
-2.0612 202.2642 2.5220
-2.0536 206.6981 2.5495
-2.0459 206.7453 2.5498
-2.0382 205.1572 2.5400
-2.0306 204.6305 2.5367
-2.0229 205.2044 2.5403
-2.0153 209.6934 2.5679
-2.0076 204.8899 2.5383
-1.9999 205.0393 2.5392
-1.9923 206.0142 2.5453
-1.9846 205.9670 2.5450
-1.9770 201.9025 2.5197
-1.9693 205.0079 2.5391
-1.9616 203.0660 2.5270
-1.9540 203.8915 2.5321
-1.9463 209.6384 2.5676
-1.9387 207.8223 2.5564
-1.9310 205.7704 2.5438
-1.9233 208.0582 2.5579
-1.9157 205.7547 2.5437
-1.9080 204.2060 2.5341
-1.9004 203.5299 2.5299
-1.8927 206.8396 2.5504
-1.8850 206.1321 2.5460
-1.8774 202.8145 2.5254
-1.8697 203.0110 2.5267
-1.8621 200.9670 2.5139
-1.8544 200.7862 2.5128
-1.8467 202.2013 2.5216
-1.8391 205.9670 2.5450
-1.8314 204.9607 2.5388
-1.8238 204.2689 2.5345
-1.8161 200.8333 2.5131
-1.8084 201.7296 2.5187
-1.8008 200.8491 2.5132
-1.7931 202.7437 2.5250
-1.7855 198.2783 2.4970
-1.7778 196.7531 2.4874
-1.7701 195.9670 2.4824
-1.7625 198.4827 2.4983
-1.7548 197.8931 2.4946
-1.7472 194.4733 2.4730
-1.7395 195.3223 2.4783
-1.7318 197.0126 2.4890
-1.7242 199.4890 2.5046
-1.7165 194.6384 2.4740
-1.7089 194.0016 2.4700
-1.7012 192.6887 2.4616
-1.6935 191.2500 2.4524
-1.6859 195.3066 2.4782
-1.6782 186.6588 2.4228
-1.6706 195.0629 2.4767
-1.6629 191.9025 2.4566
-1.6552 190.8097 2.4496
-1.6476 191.7453 2.4556
-1.6399 189.7170 2.4425
-1.6323 186.7138 2.4231
-1.6246 184.9292 2.4115
-1.6169 185.2987 2.4139
-1.6093 188.2075 2.4328
-1.6016 183.9544 2.4051
-1.5940 185.9041 2.4179
-1.5863 185.1808 2.4132
-1.5786 179.0566 2.3729
-1.5710 181.3679 2.3882
-1.5633 178.7893 2.3711
-1.5557 178.4670 2.3690
-1.5480 178.4041 2.3686
-1.5403 180.3459 2.3814
-1.5327 179.9057 2.3785
-1.5250 177.0912 2.3599
-1.5174 175.7783 2.3511
-1.5097 176.5487 2.3562
-1.5020 172.5943 2.3297
-1.4944 173.4434 2.3354
-1.4867 172.6651 2.3302
-1.4791 168.9623 2.3051
-1.4714 170.7469 2.3172
-1.4637 168.8679 2.3044
-1.4561 164.9057 2.2772
-1.4484 166.3601 2.2872
-1.4408 162.5943 2.2612
-1.4331 166.3915 2.2875
-1.4254 164.7091 2.2759
-1.4178 159.5126 2.2397
-1.4101 157.0126 2.2220
-1.4025 156.4151 2.2178
-1.3948 152.9874 2.1934
-1.3871 152.3585 2.1889
-1.3795 150.4953 2.1754
-1.3718 148.0189 2.1575
-1.3642 150.7233 2.1771
-1.3565 150.7940 2.1776
-1.3488 147.2484 2.1518
-1.3412 145.2358 2.1371
-1.3335 143.2626 2.1225
-1.3259 140.7154 2.1036
-1.3182 142.2720 2.1152
-1.3105 135.6682 2.0655
-1.3029 134.7013 2.0581
-1.2952 132.6730 2.0426
-1.2876 130.9277 2.0291
-1.2799 130.0236 2.0221
-1.2722 127.9874 2.0062
-1.2646 125.1808 1.9841
-1.2569 123.7736 1.9729
-1.2493 121.8868 1.9578
-1.2416 121.1871 1.9522
-1.2339 118.9230 1.9338
-1.2263 117.1069 1.9190
-1.2186 112.9953 1.8850
-1.2110 113.9858 1.8933
-1.2033 114.9843 1.9015
-1.1956 113.2311 1.8870
-1.1880 110.1572 1.8612
-1.1803 110.6604 1.8654
-1.1727 108.3097 1.8455
-1.1650 105.8097 1.8241
-1.1573 104.3318 1.8113
-1.1497 103.4041 1.8032
-1.1420 101.3994 1.7857
-1.1344 100.1887 1.7750
-1.1267 101.1950 1.7839
-1.1190 99.3082 1.7672
-1.1114 95.4088 1.7321
-1.1037 94.4890 1.7238
-1.0961 93.1447 1.7115
-1.0884 93.5770 1.7154
-1.0807 94.1824 1.7210
-1.0731 92.2484 1.7032
-1.0654 88.3176 1.6665
-1.0578 87.7516 1.6612
-1.0501 85.6840 1.6415
-1.0424 85.2437 1.6373
-1.0348 84.4104 1.6292
-1.0271 82.5000 1.6107
-1.0195 81.5723 1.6016
-1.0118 80.0314 1.5864
-1.0041 79.1195 1.5774
-0.9965 77.3506 1.5596
-0.9888 78.6478 1.5726
-0.9812 78.3569 1.5697
-0.9735 75.1730 1.5375
-0.9658 76.3758 1.5498
-0.9582 73.4277 1.5196
-0.9505 75.0550 1.5363
-0.9429 71.2579 1.4969
-0.9352 69.5912 1.4793
-0.9275 68.6242 1.4690
-0.9199 66.5487 1.4466
-0.9122 68.7343 1.4702
-0.9046 66.1321 1.4421
-0.8969 64.0645 1.4194
-0.8892 62.9560 1.4070
-0.8816 63.2940 1.4108
-0.8739 63.0346 1.4079
-0.8663 62.9481 1.4069
-0.8586 60.5975 1.3804
-0.8509 58.3333 1.3544
-0.8433 57.7673 1.3478
-0.8356 57.6887 1.3469
-0.8280 54.8585 1.3134
-0.8203 56.1321 1.3286
-0.8126 55.3145 1.3189
-0.8050 54.0094 1.3032
-0.7973 53.0975 1.2922
-0.7897 51.4701 1.2722
-0.7820 53.1840 1.2932
-0.7743 51.2972 1.2701
-0.7667 47.8931 1.2272
-0.7590 47.0283 1.2161
-0.7514 47.0597 1.2165
-0.7437 44.7799 1.1867
-0.7360 44.9843 1.1894
-0.7284 46.0692 1.2036
-0.7207 44.0330 1.1767
-0.7131 42.2327 1.1524
-0.7054 41.0535 1.1362
-0.6977 40.8176 1.1329
-0.6901 41.2186 1.1385
-0.6824 40.6211 1.1302
-0.6748 41.8318 1.1469
-0.6671 39.3318 1.1121
-0.6594 39.7642 1.1182
-0.6518 39.1588 1.1097
-0.6441 37.9245 1.0921
-0.6365 35.5739 1.0577
-0.6288 36.0220 1.0643
-0.6211 36.6431 1.0735
-0.6135 35.6525 1.0588
-0.6058 35.0000 1.0491
-0.5982 32.1934 1.0062
-0.5905 33.8836 1.0322
-0.5828 32.9481 1.0179
-0.5752 32.5629 1.0119
-0.5675 32.9717 1.0183
-0.5599 31.5330 0.9958
-0.5522 30.4874 0.9791
-0.5445 30.2280 0.9750
-0.5369 31.2972 0.9921
-0.5292 29.5597 0.9641
-0.5216 30.2830 0.9759
-0.5139 28.1053 0.9401
-0.5062 28.4670 0.9461
-0.4986 28.4513 0.9459
-0.4909 27.3664 0.9277
-0.4833 26.8789 0.9194
-0.4756 26.8318 0.9186
-0.4679 27.3506 0.9274
-0.4603 25.3459 0.8928
-0.4526 24.2453 0.8732
-0.4450 25.3223 0.8924
-0.4373 24.0723 0.8701
-0.4296 23.5456 0.8605
-0.4220 23.6950 0.8632
-0.4143 23.4513 0.8588
-0.4067 24.1116 0.8708
-0.3990 23.9151 0.8672
-0.3913 23.3962 0.8577
-0.3837 23.8679 0.8664
-0.3760 22.1462 0.8345
-0.3684 21.8160 0.8283
-0.3607 21.6352 0.8248
-0.3530 21.5409 0.8230
-0.3454 21.9261 0.8304
-0.3377 20.8884 0.8105
-0.3301 20.0472 0.7940
-0.3224 20.6447 0.8057
-0.3147 20.3459 0.7999
-0.3071 20.6289 0.8054
-0.2994 18.4591 0.7619
-0.2918 19.4025 0.7811
-0.2841 19.1038 0.7751
-0.2764 17.7123 0.7463
-0.2688 18.9465 0.7719
-0.2611 18.5613 0.7640
-0.2535 18.0425 0.7532
-0.2458 17.2484 0.7365
-0.2381 17.5550 0.7430
-0.2305 17.2484 0.7365
-0.2228 17.7201 0.7465
-0.2152 17.1462 0.7343
-0.2075 16.3679 0.7174
-0.1998 17.1619 0.7346
-0.1922 17.9874 0.7521
-0.1845 18.0975 0.7544
-0.1769 17.0991 0.7333
-0.1692 17.5786 0.7435
-0.1615 17.6179 0.7443
-0.1539 16.8947 0.7289
-0.1462 16.4780 0.7198
-0.1386 16.9497 0.7301
-0.1309 15.5189 0.6986
-0.1232 15.7783 0.7044
-0.1156 15.4638 0.6973
-0.1079 15.6604 0.7018
-0.1003 16.5566 0.7216
-0.0926 19.5204 0.7835
-0.0849 21.3679 0.8197
-0.0773 23.8601 0.8662
-0.0696 27.9560 0.9376
-0.0620 36.6588 1.0737
-0.0543 47.2720 1.2192
-0.0466 57.0440 1.3393
-0.0390 72.8302 1.5134
-0.0313 87.9717 1.6633
-0.0237 102.5079 1.7954
-0.0160 114.1981 1.8950
-0.0083 123.9780 1.9745
-0.0007 126.0220 1.9907
0.0070 123.8915 1.9738
0.0146 115.7154 1.9076
0.0223 98.7264 1.7620
0.0300 81.4544 1.6005
0.0376 66.4308 1.4453
0.0453 51.8868 1.2774
0.0529 38.4355 1.0994
0.0606 28.0503 0.9392
0.0683 20.8805 0.8103
0.0759 17.4292 0.7403
0.0836 12.8616 0.6360
0.0912 10.1808 0.5658
0.0989 7.9874 0.5012
0.1066 6.6981 0.4589
0.1142 4.6855 0.3839
0.1219 4.6069 0.3806
0.1295 3.7972 0.3456
0.1372 3.1761 0.3160
0.1449 3.0267 0.3085
0.1525 2.6179 0.2869
0.1602 2.2013 0.2631
0.1678 2.1777 0.2617
0.1755 1.9340 0.2466
0.1832 2.1462 0.2598
0.1908 2.3035 0.2691
0.1985 1.9418 0.2471
0.2061 1.5487 0.2207
0.2138 1.8553 0.2415
0.2215 1.9182 0.2456
0.2291 1.5487 0.2207
0.2368 1.4072 0.2104
0.2444 1.6116 0.2251
0.2521 1.2814 0.2007
0.2598 1.3443 0.2056
0.2674 1.3522 0.2062
0.2751 1.2736 0.2001
0.2827 1.4623 0.2144
0.2904 1.6903 0.2305
0.2981 1.4072 0.2104
0.3057 1.2186 0.1958
0.3134 1.1006 0.1860
0.3210 0.7704 0.1557
0.3287 1.2657 0.1995
0.3364 1.4701 0.2150
0.3440 1.2028 0.1945
0.3517 1.3601 0.2068
0.3593 1.0063 0.1779
0.3670 1.0613 0.1827
0.3747 1.1714 0.1919
0.3823 1.1085 0.1867
0.3900 1.1164 0.1874
0.3976 1.1242 0.1880
0.4053 0.8176 0.1603
0.4130 0.7311 0.1516
0.4206 0.9591 0.1737
0.4283 1.0377 0.1806
0.4359 1.2657 0.1995
0.4436 1.0613 0.1827
0.4513 1.0535 0.1820
0.4589 0.9591 0.1737
0.4666 0.6682 0.1450
0.4742 1.0142 0.1786
0.4819 0.7704 0.1557
0.4896 0.7704 0.1557
0.4972 1.0770 0.1840
0.5049 1.0299 0.1800
0.5125 0.7469 0.1533
0.5202 0.6289 0.1406
0.5279 0.8491 0.1634
0.5355 0.7547 0.1541
0.5432 0.7390 0.1524
0.5508 0.8019 0.1588
0.5585 1.0299 0.1800
0.5662 0.8648 0.1649
0.5738 0.8884 0.1671
0.5815 0.7704 0.1557
0.5891 0.7862 0.1572
0.5968 0.8491 0.1634
0.6045 0.6525 0.1432
0.6121 0.9591 0.1737
0.6198 0.8491 0.1634
0.6274 0.9513 0.1730
0.6351 1.0692 0.1834
0.6428 0.6918 0.1475
0.6504 0.7311 0.1516
0.6581 1.0692 0.1834
0.6657 0.8255 0.1611
0.6734 0.5346 0.1297
0.6811 0.6604 0.1441
0.6887 0.6997 0.1483
0.6964 0.7626 0.1549
0.7040 0.8176 0.1603
0.7117 0.7783 0.1564
0.7194 1.0849 0.1847
0.7270 0.8884 0.1671
0.7347 0.7547 0.1541
0.7423 0.6682 0.1450
0.7500 0.7233 0.1508
0.7577 0.6682 0.1450
0.7653 0.4874 0.1238
0.7730 0.7233 0.1508
0.7806 0.6447 0.1424
0.7883 0.5267 0.1287
0.7960 0.7233 0.1508
0.8036 0.7233 0.1508
0.8113 0.5267 0.1287
0.8189 0.5818 0.1353
0.8266 0.6918 0.1475
0.8343 0.5660 0.1334
0.8419 0.4874 0.1238
0.8496 0.6840 0.1467
0.8572 0.8962 0.1679
0.8649 0.7704 0.1557
0.8726 0.6604 0.1441
0.8802 0.8097 0.1596
0.8879 0.7704 0.1557
0.8955 0.4874 0.1238
0.9032 0.7390 0.1524
0.9109 0.7704 0.1557
0.9185 0.6525 0.1432
0.9262 0.6053 0.1380
0.9338 0.7626 0.1549
0.9415 0.7469 0.1533
0.9492 0.8097 0.1596
0.9568 0.5896 0.1362
0.9645 0.6997 0.1483
0.9721 0.5818 0.1353
0.9798 0.6289 0.1406
0.9875 0.5503 0.1316
0.9951 0.8176 0.1603
1.0028 0.6997 0.1483
1.0104 0.5503 0.1316
1.0181 0.7390 0.1524
1.0258 0.9513 0.1730
1.0334 0.4796 0.1228
1.0411 0.5582 0.1325
1.0487 0.5425 0.1306
1.0564 0.7075 0.1492
1.0641 0.8962 0.1679
1.0717 0.6682 0.1450
1.0794 0.7154 0.1500
1.0870 0.6604 0.1441
1.0947 0.4088 0.1134
1.1024 0.5425 0.1306
1.1100 0.7154 0.1500
1.1177 0.6053 0.1380
1.1253 0.7626 0.1549
1.1330 0.6368 0.1415
1.1407 0.5425 0.1306
1.1483 0.6289 0.1406
1.1560 0.5503 0.1316
1.1636 0.6525 0.1432
1.1713 0.6604 0.1441
1.1790 0.8097 0.1596
1.1866 0.6918 0.1475
1.1943 0.6840 0.1467
1.2019 0.5660 0.1334
1.2096 0.6447 0.1424
1.2173 0.6682 0.1450
1.2249 0.4638 0.1208
1.2326 0.4717 0.1218
1.2402 0.4874 0.1238
1.2479 0.5582 0.1325
1.2556 0.5818 0.1353
1.2632 0.5896 0.1362
1.2709 0.6997 0.1483
1.2785 0.7626 0.1549
1.2862 0.4953 0.1248
1.2939 0.5660 0.1334
1.3015 0.5031 0.1258
1.3092 0.4560 0.1197
1.3168 0.4874 0.1238
1.3245 0.4638 0.1208
1.3322 0.5346 0.1297
1.3398 0.4560 0.1197
1.3475 0.5739 0.1343
1.3551 0.5189 0.1277
1.3628 0.3459 0.1043
1.3705 0.6132 0.1389
1.3781 0.6053 0.1380
1.3858 0.6761 0.1458
1.3934 0.5896 0.1362
1.4011 0.3774 0.1089
1.4088 0.5346 0.1297
1.4164 0.3931 0.1112
1.4241 0.4953 0.1248
1.4317 0.5660 0.1334
1.4394 0.5346 0.1297
1.4471 0.3774 0.1089
1.4547 0.4245 0.1155
1.4624 0.4874 0.1238
1.4700 0.6368 0.1415
1.4777 0.5896 0.1362
1.4854 0.4403 0.1177
1.4930 0.5896 0.1362
1.5007 0.5503 0.1316
1.5083 0.5425 0.1306
1.5160 0.6211 0.1398
1.5237 0.3066 0.0982
1.5313 0.3459 0.1043
1.5390 0.4167 0.1145
1.5466 0.4717 0.1218
1.5543 0.4167 0.1145
1.5620 0.5110 0.1268
1.5696 0.4403 0.1177
1.5773 0.4638 0.1208
1.5849 0.4953 0.1248
1.5926 0.6289 0.1406
1.6003 0.5739 0.1343
1.6079 0.4009 0.1123
1.6156 0.6604 0.1441
1.6232 0.7783 0.1564
1.6309 0.6368 0.1415
1.6386 0.6761 0.1458
1.6462 0.2987 0.0969
1.6539 0.5189 0.1277
1.6615 0.5267 0.1287
1.6692 0.5739 0.1343
1.6769 0.4324 0.1166
1.6845 0.3616 0.1066
1.6922 0.5346 0.1297
1.6998 0.4796 0.1228
1.7075 0.4324 0.1166
1.7152 0.4481 0.1187
1.7228 0.5267 0.1287
1.7305 0.4245 0.1155
1.7381 0.5425 0.1306
1.7458 0.5818 0.1353
1.7535 0.5425 0.1306
1.7611 0.5896 0.1362
1.7688 0.4088 0.1134
1.7764 0.5346 0.1297
1.7841 0.4481 0.1187
1.7918 0.4088 0.1134
1.7994 0.4953 0.1248
1.8071 0.4560 0.1197
1.8147 0.5110 0.1268
1.8224 0.4324 0.1166
1.8301 0.2673 0.0917
1.8377 0.4953 0.1248
1.8454 0.2830 0.0943
1.8530 0.3931 0.1112
1.8607 0.4796 0.1228
1.8684 0.4953 0.1248
1.8760 0.4324 0.1166
1.8837 0.2909 0.0956
1.8913 0.4560 0.1197
1.8990 0.4796 0.1228
1.9067 0.5818 0.1353
1.9143 0.5267 0.1287
1.9220 0.3931 0.1112
1.9296 0.4874 0.1238
1.9373 0.2201 0.0832
1.9450 0.3145 0.0994
1.9526 0.5031 0.1258
1.9603 0.4638 0.1208
1.9679 0.5189 0.1277
1.9756 0.4953 0.1248
1.9833 0.6368 0.1415
1.9909 0.5267 0.1287
1.9986 0.5031 0.1258
2.0062 0.3538 0.1055
2.0139 0.4953 0.1248
2.0216 0.3695 0.1078
2.0292 0.4638 0.1208
2.0369 0.4560 0.1197
2.0445 0.4560 0.1197
2.0522 0.3459 0.1043
2.0599 0.4717 0.1218
2.0675 0.3774 0.1089
2.0752 0.3695 0.1078
2.0828 0.4009 0.1123
2.0905 0.3695 0.1078
2.0982 0.4324 0.1166
2.1058 0.4009 0.1123
2.1135 0.6289 0.1406
2.1211 0.4009 0.1123
2.1288 0.3381 0.1031
2.1365 0.5110 0.1268
2.1441 0.4245 0.1155
2.1518 0.4481 0.1187
2.1594 0.3852 0.1101
2.1671 0.5031 0.1258
2.1748 0.5582 0.1325
2.1824 0.5189 0.1277
2.1901 0.5660 0.1334
2.1977 0.5110 0.1268
2.2054 0.4717 0.1218
2.2131 0.3852 0.1101
2.2207 0.3616 0.1066
2.2284 0.4088 0.1134
2.2360 0.3145 0.0994
2.2437 0.3459 0.1043
2.2514 0.3774 0.1089
2.2590 0.4088 0.1134
2.2667 0.5110 0.1268
2.2743 0.3616 0.1066
2.2820 0.4953 0.1248
2.2897 0.4403 0.1177
2.2973 0.4481 0.1187
2.3050 0.2594 0.0903
2.3126 0.3695 0.1078
2.3203 0.3066 0.0982
2.3280 0.2909 0.0956
2.3356 0.3695 0.1078
2.3433 0.4167 0.1145
2.3509 0.3381 0.1031
2.3586 0.4009 0.1123
2.3663 0.5189 0.1277
2.3739 0.3223 0.1007
2.3816 0.2830 0.0943
2.3892 0.4796 0.1228
2.3969 0.3538 0.1055
2.4046 0.4717 0.1218
2.4122 0.6761 0.1458
2.4199 0.4481 0.1187
2.4275 0.5582 0.1325
2.4352 0.4167 0.1145
2.4429 0.4088 0.1134
2.4505 0.4560 0.1197
2.4582 0.4088 0.1134
2.4658 0.3616 0.1066
2.4735 0.3931 0.1112
2.4812 0.4481 0.1187
2.4888 0.4638 0.1208
2.4965 0.4874 0.1238
2.5041 0.5582 0.1325
2.5118 0.2830 0.0943
2.5195 0.3852 0.1101
2.5271 0.4560 0.1197
2.5348 0.3538 0.1055
2.5424 0.4324 0.1166
2.5501 0.4638 0.1208
2.5578 0.3145 0.0994
2.5654 0.4717 0.1218
2.5731 0.3852 0.1101
2.5807 0.5189 0.1277
2.5884 0.3066 0.0982
2.5961 0.3145 0.0994
2.6037 0.3381 0.1031
2.6114 0.4796 0.1228
2.6190 0.4481 0.1187
2.6267 0.3616 0.1066
2.6344 0.5896 0.1362
2.6420 0.3774 0.1089
2.6497 0.4245 0.1155
2.6573 0.5346 0.1297
2.6650 0.6211 0.1398
2.6727 0.4481 0.1187
2.6803 0.4953 0.1248
2.6880 0.3931 0.1112
2.6956 0.3302 0.1019
2.7033 0.3538 0.1055
2.7110 0.3931 0.1112
2.7186 0.4403 0.1177
2.7263 0.4717 0.1218
2.7339 0.3774 0.1089
2.7416 0.4796 0.1228
2.7493 0.3852 0.1101
2.7569 0.3852 0.1101
2.7646 0.3852 0.1101
2.7722 0.2830 0.0943
2.7799 0.2909 0.0956
2.7876 0.4796 0.1228
2.7952 0.3774 0.1089
2.8029 0.4167 0.1145
2.8105 0.3774 0.1089
2.8182 0.5110 0.1268
2.8259 0.4403 0.1177
2.8335 0.3223 0.1007
2.8412 0.4874 0.1238
2.8488 0.6053 0.1380
2.8565 0.3459 0.1043
2.8642 0.3931 0.1112
2.8718 0.6682 0.1450
2.8795 0.5818 0.1353
2.8871 0.5818 0.1353
2.8948 0.4717 0.1218
2.9025 0.2516 0.0889
2.9101 0.2044 0.0802
2.9178 0.3459 0.1043
2.9254 0.3852 0.1101
2.9331 0.2752 0.0930
2.9408 0.3223 0.1007
2.9484 0.3852 0.1101
2.9561 0.4245 0.1155
2.9637 0.5031 0.1258
2.9714 0.3616 0.1066
2.9791 0.3616 0.1066
2.9867 0.4953 0.1248
2.9944 0.5110 0.1268
3.0020 0.3774 0.1089
3.0097 0.3774 0.1089
3.0174 0.3459 0.1043
3.0250 0.2987 0.0969
3.0327 0.4324 0.1166
3.0403 0.2437 0.0875
3.0480 0.2752 0.0930
3.0557 0.3931 0.1112
3.0633 0.3931 0.1112
3.0710 0.5031 0.1258
3.0786 0.4167 0.1145
3.0863 0.5660 0.1334
3.0940 0.4088 0.1134
3.1016 0.3066 0.0982
3.1093 0.3223 0.1007
3.1169 0.3302 0.1019
3.1246 0.4874 0.1238
3.1323 0.2752 0.0930
3.1399 0.5267 0.1287
3.1476 0.3459 0.1043
3.1552 0.4796 0.1228
3.1629 0.4953 0.1248
3.1706 0.4560 0.1197
3.1782 0.4245 0.1155
3.1859 0.3459 0.1043
3.1935 0.3459 0.1043
3.2012 0.2280 0.0847
3.2089 0.4324 0.1166
3.2165 0.3695 0.1078
3.2242 0.4009 0.1123
3.2318 0.4088 0.1134
3.2395 0.2123 0.0817
3.2472 0.1965 0.0786
3.2548 0.4167 0.1145
3.2625 0.4953 0.1248
3.2701 0.6289 0.1406
3.2778 0.4009 0.1123
3.2855 0.4796 0.1228
3.2931 0.3774 0.1089
3.3008 0.3223 0.1007
3.3084 0.2123 0.0817
3.3161 0.2987 0.0969
3.3238 0.3302 0.1019
3.3314 0.1572 0.0703
3.3391 0.2201 0.0832
3.3467 0.3459 0.1043
3.3544 0.3302 0.1019
3.3621 0.4874 0.1238
3.3697 0.5031 0.1258
3.3774 0.2752 0.0930
3.3850 0.2358 0.0861
3.3927 0.3695 0.1078
3.4004 0.5975 0.1371
3.4080 0.3616 0.1066
3.4157 0.1887 0.0770
3.4233 0.2673 0.0917
3.4310 0.2909 0.0956
3.4387 0.3066 0.0982
3.4463 0.4088 0.1134
3.4540 0.4874 0.1238
3.4616 0.3852 0.1101
3.4693 0.4638 0.1208
3.4770 0.2594 0.0903
3.4846 0.4324 0.1166
3.4923 0.3538 0.1055
3.4999 0.2830 0.0943
3.5076 0.3459 0.1043
3.5153 0.3774 0.1089
3.5229 0.2909 0.0956
3.5306 0.2437 0.0875
3.5382 0.3223 0.1007
3.5459 0.3459 0.1043
3.5536 0.3459 0.1043
3.5612 0.2358 0.0861
3.5689 0.2201 0.0832
3.5765 0.2830 0.0943
3.5842 0.3381 0.1031
3.5919 0.4403 0.1177
3.5995 0.3381 0.1031
3.6072 0.3223 0.1007
3.6148 0.3774 0.1089
3.6225 0.3302 0.1019
3.6302 0.4560 0.1197
3.6378 0.2830 0.0943
3.6455 0.3223 0.1007
3.6531 0.3145 0.0994
3.6608 0.2358 0.0861
3.6685 0.2516 0.0889
3.6761 0.2752 0.0930
3.6838 0.3695 0.1078
3.6914 0.3145 0.0994
3.6991 0.3223 0.1007
3.7068 0.3302 0.1019
3.7144 0.5189 0.1277
3.7221 0.3145 0.0994
3.7297 0.3695 0.1078
3.7374 0.2987 0.0969
3.7451 0.2201 0.0832
3.7527 0.2673 0.0917
3.7604 0.2201 0.0832
3.7680 0.1651 0.0721
3.7757 0.4009 0.1123
3.7834 0.6368 0.1415
3.7910 0.4403 0.1177
3.7987 0.4088 0.1134
3.8063 0.4560 0.1197
3.8140 0.3616 0.1066
3.8217 0.2752 0.0930
3.8293 0.2123 0.0817
3.8370 0.3538 0.1055
3.8446 0.3459 0.1043
3.8523 0.4245 0.1155
3.8600 0.2987 0.0969
3.8676 0.4874 0.1238
3.8753 0.3066 0.0982
3.8829 0.2673 0.0917
3.8906 0.3695 0.1078
3.8983 0.4874 0.1238
3.9059 0.4953 0.1248
3.9136 0.4324 0.1166
3.9212 0.4481 0.1187
3.9289 0.2987 0.0969
3.9366 0.3616 0.1066
3.9442 0.2987 0.0969
3.9519 0.3066 0.0982
3.9595 0.3538 0.1055
3.9672 0.3145 0.0994
3.9749 0.2909 0.0956
3.9825 0.4245 0.1155
3.9902 0.3616 0.1066
3.9978 0.5425 0.1306
4.0055 0.4009 0.1123
4.0132 0.4167 0.1145
4.0208 0.3695 0.1078
4.0285 0.4245 0.1155
4.0361 0.4088 0.1134
4.0438 0.2752 0.0930
4.0515 0.3381 0.1031
4.0591 0.2752 0.0930
4.0668 0.2280 0.0847
4.0744 0.4403 0.1177
4.0821 0.4874 0.1238
4.0898 0.4009 0.1123
4.0974 0.2437 0.0875
4.1051 0.3223 0.1007
4.1127 0.1258 0.0629
4.1204 0.3223 0.1007
4.1281 0.5031 0.1258
4.1357 0.4403 0.1177
4.1434 0.3302 0.1019
4.1510 0.3223 0.1007
4.1587 0.4009 0.1123
4.1664 0.2909 0.0956
4.1740 0.3695 0.1078
4.1817 0.3774 0.1089
4.1893 0.2752 0.0930
4.1970 0.1965 0.0786
4.2047 0.2987 0.0969
4.2123 0.4009 0.1123
4.2200 0.2752 0.0930
4.2276 0.2830 0.0943
4.2353 0.3145 0.0994
4.2430 0.3616 0.1066
4.2506 0.3223 0.1007
4.2583 0.2437 0.0875
4.2659 0.2358 0.0861
4.2736 0.3852 0.1101
4.2813 0.2516 0.0889
4.2889 0.1651 0.0721
4.2966 0.3616 0.1066
4.3042 0.3538 0.1055
4.3119 0.2673 0.0917
4.3196 0.4088 0.1134
4.3272 0.2516 0.0889
4.3349 0.1651 0.0721
4.3425 0.3145 0.0994
4.3502 0.2280 0.0847
4.3579 0.2437 0.0875
4.3655 0.3302 0.1019
4.3732 0.3774 0.1089
4.3808 0.2830 0.0943
4.3885 0.2909 0.0956
4.3962 0.2830 0.0943
4.4038 0.4403 0.1177
4.4115 0.4638 0.1208
4.4191 0.3852 0.1101
4.4268 0.4245 0.1155
4.4345 0.4009 0.1123
4.4421 0.3381 0.1031
4.4498 0.4088 0.1134
4.4574 0.3066 0.0982
4.4651 0.2201 0.0832
4.4728 0.4324 0.1166
4.4804 0.2358 0.0861
4.4881 0.4324 0.1166
4.4957 0.3145 0.0994
4.5034 0.3774 0.1089
4.5111 0.3695 0.1078
4.5187 0.2752 0.0930
4.5264 0.3381 0.1031
4.5340 0.3302 0.1019
4.5417 0.2830 0.0943
4.5494 0.2752 0.0930
4.5570 0.3302 0.1019
4.5647 0.2909 0.0956
4.5723 0.1101 0.0588
4.5800 0.3381 0.1031
4.5877 0.3459 0.1043
4.5953 0.1572 0.0703
4.6030 0.1887 0.0770
4.6106 0.3302 0.1019
4.6183 0.1022 0.0567
4.6260 0.2280 0.0847
4.6336 0.4009 0.1123
4.6413 0.3302 0.1019
4.6489 0.3695 0.1078
4.6566 0.2673 0.0917
4.6643 0.3223 0.1007
4.6719 0.2044 0.0802
4.6796 0.2516 0.0889
4.6872 0.3145 0.0994
4.6949 0.3066 0.0982
4.7026 0.2909 0.0956
4.7102 0.2987 0.0969
4.7179 0.4009 0.1123
4.7255 0.3538 0.1055
4.7332 0.2280 0.0847
4.7409 0.2280 0.0847
4.7485 0.3066 0.0982
4.7562 0.1887 0.0770
4.7638 0.2987 0.0969
4.7715 0.2044 0.0802
4.7792 0.3066 0.0982
4.7868 0.3538 0.1055
4.7945 0.2830 0.0943
4.8021 0.3459 0.1043
4.8098 0.2987 0.0969
4.8175 0.2594 0.0903
4.8251 0.2909 0.0956
4.8328 0.2594 0.0903
4.8404 0.1651 0.0721
4.8481 0.2516 0.0889
4.8558 0.3223 0.1007
4.8634 0.2673 0.0917
4.8711 0.4481 0.1187
4.8787 0.2909 0.0956
4.8864 0.2123 0.0817
4.8941 0.1415 0.0667
4.9017 0.2987 0.0969
4.9094 0.3616 0.1066
4.9170 0.4403 0.1177
4.9247 0.4403 0.1177
4.9324 0.2752 0.0930
4.9400 0.3066 0.0982
4.9477 0.1808 0.0754
4.9553 0.1415 0.0667
4.9630 0.3381 0.1031
4.9707 0.2673 0.0917
4.9783 0.2437 0.0875
4.9860 0.3852 0.1101
4.9936 0.2516 0.0889
5.0013 0.1572 0.0703
5.0090 0.2673 0.0917
5.0166 0.2044 0.0802
5.0243 0.1965 0.0786
5.0319 0.3774 0.1089
5.0396 0.2201 0.0832
5.0473 0.3223 0.1007
5.0549 0.3066 0.0982
5.0626 0.2358 0.0861
5.0702 0.3931 0.1112
5.0779 0.3459 0.1043
5.0856 0.2594 0.0903
5.0932 0.2123 0.0817
5.1009 0.3931 0.1112
5.1085 0.4245 0.1155
5.1162 0.3066 0.0982
5.1239 0.3774 0.1089
5.1315 0.2201 0.0832
5.1392 0.1965 0.0786
5.1468 0.2201 0.0832
5.1545 0.2830 0.0943
5.1622 0.3223 0.1007
5.1698 0.2516 0.0889
5.1775 0.2280 0.0847
5.1851 0.2987 0.0969
5.1928 0.3774 0.1089
5.2005 0.3223 0.1007
5.2081 0.3223 0.1007
5.2158 0.2987 0.0969
5.2234 0.2123 0.0817
5.2311 0.2201 0.0832
5.2388 0.1965 0.0786
5.2464 0.1965 0.0786
5.2541 0.2830 0.0943
5.2617 0.2516 0.0889
5.2694 0.4403 0.1177
5.2771 0.2987 0.0969
5.2847 0.2909 0.0956
5.2924 0.2752 0.0930
5.3000 0.2123 0.0817
5.3077 0.3066 0.0982
5.3154 0.2044 0.0802
5.3230 0.3616 0.1066
5.3307 0.2752 0.0930
5.3383 0.2909 0.0956
5.3460 0.3695 0.1078
5.3537 0.2201 0.0832
5.3613 0.3538 0.1055
5.3690 0.2280 0.0847
5.3766 0.1415 0.0667
5.3843 0.2516 0.0889
5.3920 0.3381 0.1031
5.3996 0.3538 0.1055
5.4073 0.3616 0.1066
5.4149 0.3616 0.1066
5.4226 0.2437 0.0875
5.4303 0.2201 0.0832
5.4379 0.2987 0.0969
5.4456 0.1887 0.0770
5.4532 0.2044 0.0802
5.4609 0.1965 0.0786
5.4686 0.2201 0.0832
5.4762 0.2358 0.0861
5.4839 0.3145 0.0994
5.4915 0.2516 0.0889
5.4992 0.2280 0.0847
5.5069 0.4245 0.1155
5.5145 0.2673 0.0917
5.5222 0.2909 0.0956
5.5298 0.2909 0.0956
5.5375 0.0708 0.0472
5.5452 0.2358 0.0861
5.5528 0.3145 0.0994
5.5605 0.2594 0.0903
5.5681 0.2752 0.0930
5.5758 0.4874 0.1238
5.5835 0.2201 0.0832
5.5911 0.1730 0.0737
5.5988 0.3381 0.1031
5.6064 0.1887 0.0770
5.6141 0.3302 0.1019
5.6218 0.4324 0.1166
5.6294 0.1415 0.0667
5.6371 0.1808 0.0754
5.6447 0.1808 0.0754
5.6524 0.2437 0.0875
5.6601 0.2437 0.0875
5.6677 0.2594 0.0903
5.6754 0.3223 0.1007
5.6830 0.3616 0.1066
5.6907 0.2280 0.0847
5.6984 0.1887 0.0770
5.7060 0.2201 0.0832
5.7137 0.3223 0.1007
5.7213 0.2830 0.0943
5.7290 0.1179 0.0609
5.7367 0.0708 0.0472
5.7443 0.2830 0.0943
5.7520 0.2987 0.0969
5.7596 0.2280 0.0847
5.7673 0.2673 0.0917
5.7750 0.2123 0.0817
5.7826 0.3381 0.1031
5.7903 0.3774 0.1089
5.7979 0.4167 0.1145
5.8056 0.2280 0.0847
5.8133 0.2123 0.0817
5.8209 0.3066 0.0982
5.8286 0.2752 0.0930
5.8362 0.3774 0.1089
5.8439 0.3066 0.0982
5.8516 0.1651 0.0721
5.8592 0.2044 0.0802
5.8669 0.1494 0.0685
5.8745 0.3695 0.1078
5.8822 0.3931 0.1112
5.8899 0.2044 0.0802
5.8975 0.2516 0.0889
5.9052 0.2594 0.0903
5.9128 0.2987 0.0969
5.9205 0.4245 0.1155
5.9282 0.3695 0.1078
5.9358 0.4403 0.1177
5.9435 0.2123 0.0817
5.9511 0.2594 0.0903
5.9588 0.1965 0.0786
5.9665 0.2673 0.0917
5.9741 0.3381 0.1031
5.9818 0.3223 0.1007
5.9894 0.3381 0.1031
5.9971 0.4167 0.1145
6.0048 0.4009 0.1123
6.0124 0.2123 0.0817
6.0201 0.3066 0.0982
6.0277 0.3145 0.0994
6.0354 0.3852 0.1101
6.0431 0.4481 0.1187
6.0507 0.2358 0.0861
6.0584 0.1887 0.0770
6.0660 0.1651 0.0721
6.0737 0.2123 0.0817
6.0814 0.2594 0.0903
6.0890 0.2437 0.0875
6.0967 0.2044 0.0802
6.1043 0.2358 0.0861
6.1120 0.3302 0.1019
6.1197 0.2909 0.0956
6.1273 0.2123 0.0817
6.1350 0.1808 0.0754
6.1426 0.2516 0.0889
6.1503 0.2830 0.0943
6.1580 0.3145 0.0994
6.1656 0.2044 0.0802
6.1733 0.2201 0.0832
6.1809 0.5031 0.1258
6.1886 0.4088 0.1134
6.1963 0.2516 0.0889
6.2039 0.2752 0.0930
6.2116 0.3381 0.1031
6.2192 0.2280 0.0847
6.2269 0.1730 0.0737
6.2346 0.2830 0.0943
6.2422 0.4481 0.1187
6.2499 0.2044 0.0802
6.2575 0.2673 0.0917
6.2652 0.3145 0.0994
6.2729 0.2358 0.0861
6.2805 0.3538 0.1055
6.2882 0.2516 0.0889
6.2958 0.1965 0.0786
6.3035 0.2830 0.0943
6.3112 0.3145 0.0994
6.3188 0.1179 0.0609
6.3265 0.2987 0.0969
6.3341 0.2201 0.0832
6.3418 0.2830 0.0943
6.3495 0.2437 0.0875
6.3571 0.2673 0.0917
6.3648 0.4088 0.1134
6.3724 0.4560 0.1197
6.3801 0.3145 0.0994
6.3878 0.1494 0.0685
6.3954 0.2437 0.0875
6.4031 0.1887 0.0770
6.4107 0.2830 0.0943
6.4184 0.3145 0.0994
6.4261 0.3852 0.1101
6.4337 0.2830 0.0943
6.4414 0.1101 0.0588
6.4490 0.3145 0.0994
6.4567 0.2437 0.0875
6.4644 0.2044 0.0802
6.4720 0.2280 0.0847
6.4797 0.2280 0.0847
6.4873 0.2044 0.0802
6.4950 0.2987 0.0969
6.5027 0.3066 0.0982
6.5103 0.2201 0.0832
6.5180 0.2909 0.0956
6.5256 0.2201 0.0832
6.5333 0.1336 0.0648
6.5410 0.2123 0.0817
6.5486 0.2987 0.0969
6.5563 0.2830 0.0943
6.5639 0.2201 0.0832
6.5716 0.2516 0.0889
6.5793 0.3774 0.1089
6.5869 0.1415 0.0667
6.5946 0.1494 0.0685
6.6022 0.1101 0.0588
6.6099 0.3145 0.0994
6.6176 0.1651 0.0721
6.6252 0.2123 0.0817
6.6329 0.2752 0.0930
6.6405 0.3066 0.0982
6.6482 0.2280 0.0847
6.6559 0.1651 0.0721
6.6635 0.2830 0.0943
6.6712 0.2987 0.0969
6.6788 0.1258 0.0629
6.6865 0.1808 0.0754
6.6942 0.2909 0.0956
6.7018 0.4324 0.1166
6.7095 0.2437 0.0875
6.7171 0.1808 0.0754
6.7248 0.1572 0.0703
6.7325 0.3381 0.1031
6.7401 0.2909 0.0956
6.7478 0.1494 0.0685
6.7554 0.1651 0.0721
6.7631 0.3381 0.1031
6.7708 0.2909 0.0956
6.7784 0.2594 0.0903
6.7861 0.3145 0.0994
6.7937 0.2437 0.0875
6.8014 0.2358 0.0861
6.8091 0.3145 0.0994
6.8167 0.2516 0.0889
6.8244 0.3381 0.1031
6.8320 0.3381 0.1031
6.8397 0.1965 0.0786
6.8474 0.3538 0.1055
6.8550 0.2201 0.0832
6.8627 0.2201 0.0832
6.8703 0.2830 0.0943
6.8780 0.2752 0.0930
6.8857 0.3066 0.0982
6.8933 0.2280 0.0847
6.9010 0.2830 0.0943
6.9086 0.1415 0.0667
6.9163 0.0472 0.0385
6.9240 0.0393 0.0352
6.9316 0.0629 0.0445
6.9393 0.1572 0.0703
