# Supplementary material for: Spin waves and orbital contribution to ferromagnetism in a topological metal
Source: Nat Commun. 2024 Oct 16;15:8905. doi: 10.1038/s41467-024-53152-1 (PMC11484860; doi:10.1038/s41467-024-53152-1)
Supplement: Supplementary file 3 — Source Data [file 41467_2024_53152_MOESM3_ESM.zip › experiment_data/RIXS_spectra_SLS/rixs_cl_2theta_90_H0p123_L1p5.txt]

 Eloss  intensity  error
-18.4142 1.6274 0.2262
-18.4065 1.4151 0.2109
-18.3988 1.5409 0.2201
-18.3911 2.0991 0.2569
-18.3834 1.8239 0.2395
-18.3757 1.7374 0.2337
-18.3680 2.0047 0.2511
-18.3603 1.8003 0.2379
-18.3526 1.7846 0.2369
-18.3449 1.7060 0.2316
-18.3372 1.7060 0.2316
-18.3295 1.7846 0.2369
-18.3218 1.9497 0.2476
-18.3141 1.7925 0.2374
-18.3064 1.9654 0.2486
-18.2987 1.8239 0.2395
-18.2910 2.2248 0.2645
-18.2833 1.5094 0.2179
-18.2756 1.2421 0.1976
-18.2679 1.4544 0.2139
-18.2602 1.6667 0.2289
-18.2525 1.7138 0.2322
-18.2448 1.7217 0.2327
-18.2371 1.4623 0.2144
-18.2294 1.7689 0.2358
-18.2217 2.0755 0.2555
-18.2140 1.5723 0.2224
-18.2063 1.4387 0.2127
-18.1986 1.1792 0.1926
-18.1909 1.7689 0.2358
-18.1832 1.9733 0.2491
-18.1755 2.1777 0.2617
-18.1678 1.7060 0.2316
-18.1601 1.5723 0.2224
-18.1524 1.7689 0.2358
-18.1447 1.0299 0.1800
-18.1370 1.6431 0.2273
-18.1293 1.7060 0.2316
-18.1216 1.6745 0.2295
-18.1139 1.6431 0.2273
-18.1062 1.6903 0.2305
-18.0985 1.5881 0.2235
-18.0908 1.6588 0.2284
-18.0831 1.8003 0.2379
-18.0754 1.6745 0.2295
-18.0677 2.0833 0.2560
-18.0600 1.8239 0.2395
-18.0523 1.8475 0.2410
-18.0446 1.6352 0.2268
-18.0369 1.4387 0.2127
-18.0292 1.5094 0.2179
-18.0215 1.6667 0.2289
-18.0138 1.7138 0.2322
-18.0061 1.7374 0.2337
-17.9984 2.0047 0.2511
-17.9907 1.8868 0.2436
-17.9830 1.6274 0.2262
-17.9753 1.3443 0.2056
-17.9676 1.6667 0.2289
-17.9599 1.7531 0.2348
-17.9522 1.8475 0.2410
-17.9445 1.7296 0.2332
-17.9368 1.8082 0.2385
-17.9291 1.5645 0.2218
-17.9214 1.7217 0.2327
-17.9137 1.9025 0.2446
-17.9060 2.2877 0.2682
-17.8983 1.7453 0.2343
-17.8906 1.6667 0.2289
-17.8829 1.5959 0.2240
-17.8752 2.1777 0.2617
-17.8675 1.8239 0.2395
-17.8598 1.6903 0.2305
-17.8521 1.7767 0.2364
-17.8444 1.6588 0.2284
-17.8367 1.5016 0.2173
-17.8290 1.6274 0.2262
-17.8213 1.8396 0.2405
-17.8136 1.9811 0.2496
-17.8059 1.8789 0.2431
-17.7982 1.6667 0.2289
-17.7905 1.4858 0.2162
-17.7828 1.8239 0.2395
-17.7751 1.7531 0.2348
-17.7674 1.9182 0.2456
-17.7597 1.7138 0.2322
-17.7520 1.3758 0.2080
-17.7443 1.9025 0.2446
-17.7366 1.8632 0.2421
-17.7289 1.8947 0.2441
-17.7212 1.7060 0.2316
-17.7135 2.0597 0.2545
-17.7058 1.8947 0.2441
-17.6981 1.6903 0.2305
-17.6904 1.6509 0.2279
-17.6827 1.4623 0.2144
-17.6750 1.4151 0.2109
-17.6673 1.9182 0.2456
-17.6596 1.9890 0.2501
-17.6519 1.8318 0.2400
-17.6442 1.9025 0.2446
-17.6365 1.6903 0.2305
-17.6288 2.2956 0.2687
-17.6211 1.8711 0.2426
-17.6134 1.4465 0.2133
-17.6057 1.7925 0.2374
-17.5980 1.6352 0.2268
-17.5903 1.7296 0.2332
-17.5826 1.8632 0.2421
-17.5749 1.4623 0.2144
-17.5672 1.8082 0.2385
-17.5595 1.8160 0.2390
-17.5518 1.6667 0.2289
-17.5441 1.7217 0.2327
-17.5364 2.1226 0.2584
-17.5287 2.2799 0.2678
-17.5210 1.7060 0.2316
-17.5133 1.5252 0.2190
-17.5056 1.9261 0.2461
-17.4979 2.2091 0.2636
-17.4902 2.1148 0.2579
-17.4825 1.7846 0.2369
-17.4748 2.0047 0.2511
-17.4671 1.6667 0.2289
-17.4594 1.5566 0.2212
-17.4517 1.9969 0.2506
-17.4440 2.4686 0.2786
-17.4363 2.2406 0.2654
-17.4286 1.9025 0.2446
-17.4209 1.8396 0.2405
-17.4132 2.0676 0.2550
-17.4055 1.7138 0.2322
-17.3978 1.7925 0.2374
-17.3901 1.9340 0.2466
-17.3824 1.7767 0.2364
-17.3747 1.8553 0.2415
-17.3670 1.7846 0.2369
-17.3593 2.2406 0.2654
-17.3516 1.9733 0.2491
-17.3439 1.7060 0.2316
-17.3362 1.5959 0.2240
-17.3285 1.8553 0.2415
-17.3208 1.4858 0.2162
-17.3131 1.6667 0.2289
-17.3054 1.6981 0.2311
-17.2977 1.8947 0.2441
-17.2900 1.8947 0.2441
-17.2823 1.7531 0.2348
-17.2746 1.8082 0.2385
-17.2669 2.1698 0.2612
-17.2592 2.0755 0.2555
-17.2515 1.8553 0.2415
-17.2438 1.6431 0.2273
-17.2361 1.6352 0.2268
-17.2284 1.7296 0.2332
-17.2207 1.5723 0.2224
-17.2130 1.8082 0.2385
-17.2053 2.0126 0.2516
-17.1976 1.8868 0.2436
-17.1899 1.8868 0.2436
-17.1822 1.8160 0.2390
-17.1745 2.0126 0.2516
-17.1668 1.9497 0.2476
-17.1591 2.0126 0.2516
-17.1514 1.9497 0.2476
-17.1437 1.8553 0.2415
-17.1360 1.9811 0.2496
-17.1283 1.8711 0.2426
-17.1206 1.8082 0.2385
-17.1129 2.0126 0.2516
-17.1052 1.9497 0.2476
-17.0975 1.8868 0.2436
-17.0898 1.8632 0.2421
-17.0821 1.5094 0.2179
-17.0744 1.8160 0.2390
-17.0667 1.8475 0.2410
-17.0590 2.1069 0.2574
-17.0513 2.0912 0.2564
-17.0436 2.0912 0.2564
-17.0359 1.7531 0.2348
-17.0282 2.0047 0.2511
-17.0205 2.1855 0.2622
-17.0128 2.0440 0.2535
-17.0051 2.1462 0.2598
-16.9974 2.3113 0.2696
-16.9897 2.0440 0.2535
-16.9820 2.4450 0.2773
-16.9743 2.2406 0.2654
-16.9666 1.8003 0.2379
-16.9589 2.0676 0.2550
-16.9512 2.0991 0.2569
-16.9435 2.2013 0.2631
-16.9358 1.9261 0.2461
-16.9281 1.9890 0.2501
-16.9204 2.3899 0.2741
-16.9127 1.6195 0.2257
-16.9050 1.9340 0.2466
-16.8973 1.8947 0.2441
-16.8896 1.8553 0.2415
-16.8819 1.9733 0.2491
-16.8742 2.0597 0.2545
-16.8665 2.1384 0.2593
-16.8588 2.0597 0.2545
-16.8511 2.0047 0.2511
-16.8434 1.9340 0.2466
-16.8357 2.1384 0.2593
-16.8280 1.9811 0.2496
-16.8203 2.0047 0.2511
-16.8126 2.0833 0.2560
-16.8049 1.9811 0.2496
-16.7972 1.7610 0.2353
-16.7895 1.9261 0.2461
-16.7818 2.0362 0.2530
-16.7741 1.8947 0.2441
-16.7664 2.2642 0.2668
-16.7587 2.2956 0.2687
-16.7510 2.1305 0.2588
-16.7433 1.7846 0.2369
-16.7356 2.2091 0.2636
-16.7279 1.9654 0.2486
-16.7202 1.9025 0.2446
-16.7125 1.9654 0.2486
-16.7048 1.6195 0.2257
-16.6971 1.7296 0.2332
-16.6894 1.7925 0.2374
-16.6817 1.6038 0.2246
-16.6740 2.2956 0.2687
-16.6663 2.3978 0.2746
-16.6586 2.0126 0.2516
-16.6509 1.8003 0.2379
-16.6432 2.1777 0.2617
-16.6355 1.8475 0.2410
-16.6278 2.2799 0.2678
-16.6201 2.2091 0.2636
-16.6124 2.4214 0.2759
-16.6047 1.8239 0.2395
-16.5970 2.0362 0.2530
-16.5893 1.8789 0.2431
-16.5816 2.2327 0.2650
-16.5739 1.7925 0.2374
-16.5662 2.1148 0.2579
-16.5585 2.0597 0.2545
-16.5508 2.2877 0.2682
-16.5431 2.0283 0.2526
-16.5354 2.1777 0.2617
-16.5277 2.5314 0.2821
-16.5200 2.2406 0.2654
-16.5123 1.8868 0.2436
-16.5046 1.9104 0.2451
-16.4969 1.9733 0.2491
-16.4892 1.8947 0.2441
-16.4815 2.0676 0.2550
-16.4738 2.0833 0.2560
-16.4661 2.0126 0.2516
-16.4584 2.0676 0.2550
-16.4507 2.0519 0.2540
-16.4430 1.9654 0.2486
-16.4353 2.0204 0.2521
-16.4276 2.0597 0.2545
-16.4199 2.0126 0.2516
-16.4122 2.2877 0.2682
-16.4045 2.0676 0.2550
-16.3968 1.9497 0.2476
-16.3891 1.9261 0.2461
-16.3814 1.9654 0.2486
-16.3737 2.4292 0.2764
-16.3660 2.3742 0.2732
-16.3583 2.3664 0.2728
-16.3506 2.3035 0.2691
-16.3429 1.5566 0.2212
-16.3352 1.8003 0.2379
-16.3275 2.1226 0.2584
-16.3198 2.4292 0.2764
-16.3121 2.0833 0.2560
-16.3044 2.2484 0.2659
-16.2967 2.0991 0.2569
-16.2890 2.4135 0.2755
-16.2813 2.5157 0.2813
-16.2736 1.9104 0.2451
-16.2659 2.1462 0.2598
-16.2582 2.3506 0.2719
-16.2505 2.0362 0.2530
-16.2428 2.4214 0.2759
-16.2351 2.4607 0.2782
-16.2274 2.0597 0.2545
-16.2197 2.2563 0.2664
-16.2120 2.0991 0.2569
-16.2043 2.1619 0.2607
-16.1966 1.9969 0.2506
-16.1889 1.8475 0.2410
-16.1812 2.6651 0.2895
-16.1735 2.3270 0.2705
-16.1658 2.1934 0.2626
-16.1581 1.9575 0.2481
-16.1504 2.5393 0.2826
-16.1427 2.2799 0.2678
-16.1350 1.7689 0.2358
-16.1273 2.1384 0.2593
-16.1196 2.3978 0.2746
-16.1119 2.3270 0.2705
-16.1042 1.8160 0.2390
-16.0965 2.2484 0.2659
-16.0888 2.1619 0.2607
-16.0811 2.0912 0.2564
-16.0734 2.0676 0.2550
-16.0657 2.0755 0.2555
-16.0580 2.0597 0.2545
-16.0503 2.0126 0.2516
-16.0426 2.0283 0.2526
-16.0349 2.2956 0.2687
-16.0272 1.8947 0.2441
-16.0195 2.0047 0.2511
-16.0118 2.2327 0.2650
-16.0041 1.9104 0.2451
-15.9964 2.0912 0.2564
-15.9887 2.1305 0.2588
-15.9810 2.3742 0.2732
-15.9733 2.1777 0.2617
-15.9656 2.2563 0.2664
-15.9579 2.7044 0.2916
-15.9502 2.0833 0.2560
-15.9425 2.2406 0.2654
-15.9348 2.3506 0.2719
-15.9271 2.3821 0.2737
-15.9194 2.0283 0.2526
-15.9117 2.1855 0.2622
-15.9040 2.1777 0.2617
-15.8963 2.0912 0.2564
-15.8886 1.9104 0.2451
-15.8809 2.0597 0.2545
-15.8732 2.1462 0.2598
-15.8655 2.1934 0.2626
-15.8578 2.1777 0.2617
-15.8501 2.2799 0.2678
-15.8424 2.3821 0.2737
-15.8347 2.0519 0.2540
-15.8270 2.1934 0.2626
-15.8193 2.2484 0.2659
-15.8116 2.2799 0.2678
-15.8039 2.5157 0.2813
-15.7962 2.4292 0.2764
-15.7885 2.2406 0.2654
-15.7808 2.2642 0.2668
-15.7731 2.1934 0.2626
-15.7654 2.1619 0.2607
-15.7577 2.3506 0.2719
-15.7500 2.3899 0.2741
-15.7423 2.4057 0.2750
-15.7346 2.2091 0.2636
-15.7269 2.2642 0.2668
-15.7192 2.1226 0.2584
-15.7115 2.7594 0.2946
-15.7038 2.6415 0.2882
-15.6961 2.4057 0.2750
-15.6884 2.6336 0.2878
-15.6807 2.2956 0.2687
-15.6730 2.0519 0.2540
-15.6653 2.2013 0.2631
-15.6576 2.3270 0.2705
-15.6499 2.0912 0.2564
-15.6422 2.1541 0.2603
-15.6345 2.0676 0.2550
-15.6268 2.1698 0.2612
-15.6191 2.3349 0.2710
-15.6114 2.5157 0.2813
-15.6037 2.7044 0.2916
-15.5960 2.3506 0.2719
-15.5883 2.4528 0.2777
-15.5806 2.4214 0.2759
-15.5729 2.0597 0.2545
-15.5652 2.3113 0.2696
-15.5575 2.3899 0.2741
-15.5498 2.4450 0.2773
-15.5421 2.4371 0.2768
-15.5344 2.2956 0.2687
-15.5267 2.2956 0.2687
-15.5190 2.5472 0.2830
-15.5113 2.2327 0.2650
-15.5036 2.0597 0.2545
-15.4959 2.3506 0.2719
-15.4882 1.9418 0.2471
-15.4805 2.4292 0.2764
-15.4728 1.9575 0.2481
-15.4651 2.6415 0.2882
-15.4574 2.1698 0.2612
-15.4497 2.4450 0.2773
-15.4420 2.5786 0.2848
-15.4343 2.7594 0.2946
-15.4266 2.1619 0.2607
-15.4189 2.4843 0.2795
-15.4112 2.2799 0.2678
-15.4035 2.4764 0.2791
-15.3958 2.5393 0.2826
-15.3881 2.8302 0.2983
-15.3804 2.2956 0.2687
-15.3727 2.0362 0.2530
-15.3650 2.5708 0.2843
-15.3573 2.2877 0.2682
-15.3496 1.9025 0.2446
-15.3419 2.3821 0.2737
-15.3342 2.4371 0.2768
-15.3265 2.1855 0.2622
-15.3188 2.0755 0.2555
-15.3111 2.0755 0.2555
-15.3034 1.9261 0.2461
-15.2957 2.0283 0.2526
-15.2880 2.2484 0.2659
-15.2803 2.5079 0.2808
-15.2726 2.2091 0.2636
-15.2649 2.2170 0.2640
-15.2572 2.2013 0.2631
-15.2495 2.1069 0.2574
-15.2418 2.3585 0.2723
-15.2341 2.5472 0.2830
-15.2264 2.5865 0.2852
-15.2187 2.1855 0.2622
-15.2110 2.2327 0.2650
-15.2033 2.2484 0.2659
-15.1956 2.2170 0.2640
-15.1879 2.2091 0.2636
-15.1802 2.2720 0.2673
-15.1725 2.2013 0.2631
-15.1648 2.2720 0.2673
-15.1571 2.4292 0.2764
-15.1494 2.3585 0.2723
-15.1417 2.4607 0.2782
-15.1340 2.1934 0.2626
-15.1263 2.3899 0.2741
-15.1186 2.4686 0.2786
-15.1109 2.4292 0.2764
-15.1032 2.3506 0.2719
-15.0955 2.3270 0.2705
-15.0878 2.0755 0.2555
-15.0801 2.1619 0.2607
-15.0724 2.3270 0.2705
-15.0647 2.6101 0.2865
-15.0570 2.1148 0.2579
-15.0493 2.1777 0.2617
-15.0416 2.2091 0.2636
-15.0339 2.0912 0.2564
-15.0262 2.3821 0.2737
-15.0185 2.3899 0.2741
-15.0108 2.6179 0.2869
-15.0031 2.1934 0.2626
-14.9954 2.5393 0.2826
-14.9877 2.4921 0.2799
-14.9800 2.8774 0.3008
-14.9723 2.6179 0.2869
-14.9646 2.8223 0.2979
-14.9569 2.8538 0.2996
-14.9492 2.6965 0.2912
-14.9415 2.5943 0.2856
-14.9338 2.4135 0.2755
-14.9261 2.7044 0.2916
-14.9184 1.9890 0.2501
-14.9107 1.8947 0.2441
-14.9030 2.3742 0.2732
-14.8953 2.5314 0.2821
-14.8876 2.3585 0.2723
-14.8799 2.6808 0.2903
-14.8722 2.6258 0.2874
-14.8645 2.4371 0.2768
-14.8568 2.4371 0.2768
-14.8491 2.1541 0.2603
-14.8414 2.5157 0.2813
-14.8337 2.6887 0.2908
-14.8260 2.3585 0.2723
-14.8183 2.7123 0.2920
-14.8106 2.6415 0.2882
-14.8029 3.0975 0.3121
-14.7952 2.5943 0.2856
-14.7875 2.6336 0.2878
-14.7798 2.5550 0.2835
-14.7721 2.3821 0.2737
-14.7644 2.2799 0.2678
-14.7567 2.1855 0.2622
-14.7490 2.4450 0.2773
-14.7413 2.4528 0.2777
-14.7336 2.6022 0.2861
-14.7259 2.2170 0.2640
-14.7182 2.7358 0.2933
-14.7105 2.8223 0.2979
-14.7028 2.5943 0.2856
-14.6951 2.5943 0.2856
-14.6874 2.6494 0.2886
-14.6797 2.3978 0.2746
-14.6720 2.5157 0.2813
-14.6643 2.6572 0.2891
-14.6566 2.6415 0.2882
-14.6489 2.8381 0.2987
-14.6412 2.9481 0.3045
-14.6335 2.5550 0.2835
-14.6258 2.9167 0.3029
-14.6181 2.8538 0.2996
-14.6104 2.6101 0.2865
-14.6027 2.5393 0.2826
-14.5950 3.0425 0.3093
-14.5873 2.9088 0.3024
-14.5796 2.9560 0.3049
-14.5719 2.6336 0.2878
-14.5642 2.1934 0.2626
-14.5565 2.6965 0.2912
-14.5488 3.0739 0.3109
-14.5411 2.5079 0.2808
-14.5334 2.4686 0.2786
-14.5257 2.6258 0.2874
-14.5180 2.7044 0.2916
-14.5103 2.6022 0.2861
-14.5026 2.5472 0.2830
-14.4949 2.9796 0.3061
-14.4872 2.8223 0.2979
-14.4795 2.9088 0.3024
-14.4718 2.6022 0.2861
-14.4641 2.7752 0.2954
-14.4564 2.6572 0.2891
-14.4487 2.9167 0.3029
-14.4410 2.7673 0.2950
-14.4333 2.7280 0.2929
-14.4256 2.9481 0.3045
-14.4179 2.9638 0.3053
-14.4102 2.3585 0.2723
-14.4025 2.4686 0.2786
-14.3948 2.7123 0.2920
-14.3871 2.4921 0.2799
-14.3794 3.0896 0.3117
-14.3717 2.7437 0.2937
-14.3640 3.0110 0.3077
-14.3563 2.3742 0.2732
-14.3486 2.5786 0.2848
-14.3409 2.6965 0.2912
-14.3332 2.6572 0.2891
-14.3255 2.9088 0.3024
-14.3178 2.6022 0.2861
-14.3101 2.4528 0.2777
-14.3024 2.3664 0.2728
-14.2947 2.5157 0.2813
-14.2870 2.7516 0.2942
-14.2793 2.5157 0.2813
-14.2716 2.5000 0.2804
-14.2639 2.6494 0.2886
-14.2562 2.9717 0.3057
-14.2485 2.4843 0.2795
-14.2408 2.6101 0.2865
-14.2331 2.4607 0.2782
-14.2254 2.3192 0.2701
-14.2177 2.8538 0.2996
-14.2100 2.3349 0.2710
-14.2023 2.4843 0.2795
-14.1946 2.5472 0.2830
-14.1869 2.9088 0.3024
-14.1792 2.6415 0.2882
-14.1715 3.0267 0.3085
-14.1638 2.8931 0.3016
-14.1561 3.1368 0.3141
-14.1484 3.1840 0.3164
-14.1407 2.9796 0.3061
-14.1330 3.0031 0.3073
-14.1253 2.9874 0.3065
-14.1176 3.0818 0.3113
-14.1099 3.1525 0.3149
-14.1022 2.7909 0.2962
-14.0945 2.8223 0.2979
-14.0868 2.8852 0.3012
-14.0791 2.7909 0.2962
-14.0714 2.4607 0.2782
-14.0637 2.2956 0.2687
-14.0560 2.5472 0.2830
-14.0483 2.6730 0.2899
-14.0406 3.1368 0.3141
-14.0329 3.0031 0.3073
-14.0252 2.9009 0.3020
-14.0175 3.1682 0.3156
-14.0098 2.9167 0.3029
-14.0021 2.5786 0.2848
-13.9944 2.5708 0.2843
-13.9867 2.6730 0.2899
-13.9790 2.5865 0.2852
-13.9713 2.7044 0.2916
-13.9636 2.9167 0.3029
-13.9559 2.7437 0.2937
-13.9482 2.8302 0.2983
-13.9405 2.7673 0.2950
-13.9328 2.8852 0.3012
-13.9251 2.9874 0.3065
-13.9174 2.5629 0.2839
-13.9097 2.9088 0.3024
-13.9020 2.9324 0.3037
-13.8943 2.7909 0.2962
-13.8866 2.8381 0.2987
-13.8789 2.9796 0.3061
-13.8712 3.1368 0.3141
-13.8635 2.6258 0.2874
-13.8558 2.6258 0.2874
-13.8481 3.0660 0.3105
-13.8404 2.9088 0.3024
-13.8327 3.1525 0.3149
-13.8250 3.2233 0.3184
-13.8173 2.4528 0.2777
-13.8096 2.8066 0.2971
-13.8019 2.8931 0.3016
-13.7942 2.9009 0.3020
-13.7865 3.0267 0.3085
-13.7788 3.1132 0.3129
-13.7711 3.1761 0.3160
-13.7634 2.9874 0.3065
-13.7557 2.9324 0.3037
-13.7480 3.1918 0.3168
-13.7403 2.7830 0.2958
-13.7326 3.1918 0.3168
-13.7249 2.9717 0.3057
-13.7172 2.9796 0.3061
-13.7095 3.3726 0.3257
-13.7018 3.0503 0.3097
-13.6941 3.2075 0.3176
-13.6864 3.1447 0.3145
-13.6787 3.0267 0.3085
-13.6710 3.3726 0.3257
-13.6633 3.0582 0.3101
-13.6556 2.8223 0.2979
-13.6479 2.9717 0.3057
-13.6402 2.7752 0.2954
-13.6325 3.0267 0.3085
-13.6248 3.2233 0.3184
-13.6171 3.1525 0.3149
-13.6094 3.1132 0.3129
-13.6017 3.1525 0.3149
-13.5940 2.9009 0.3020
-13.5863 2.8852 0.3012
-13.5786 3.3412 0.3241
-13.5709 3.1604 0.3153
-13.5632 2.9088 0.3024
-13.5555 2.8145 0.2975
-13.5478 3.0660 0.3105
-13.5401 3.0582 0.3101
-13.5324 2.5079 0.2808
-13.5247 3.3569 0.3249
-13.5170 3.1682 0.3156
-13.5093 3.0896 0.3117
-13.5016 3.0896 0.3117
-13.4939 2.5079 0.2808
-13.4862 3.0660 0.3105
-13.4785 3.1368 0.3141
-13.4708 3.2469 0.3195
-13.4631 3.5692 0.3350
-13.4554 3.0110 0.3077
-13.4477 3.0818 0.3113
-13.4400 3.2469 0.3195
-13.4323 3.1604 0.3153
-13.4246 3.4670 0.3302
-13.4169 3.3255 0.3234
-13.4092 3.4119 0.3276
-13.4015 3.4277 0.3283
-13.3938 3.3569 0.3249
-13.3861 3.0425 0.3093
-13.3784 3.3805 0.3260
-13.3707 3.1132 0.3129
-13.3630 3.1997 0.3172
-13.3553 3.2547 0.3199
-13.3476 3.2075 0.3176
-13.3399 3.3726 0.3257
-13.3322 3.0110 0.3077
-13.3245 3.1368 0.3141
-13.3168 3.1682 0.3156
-13.3091 2.9403 0.3041
-13.3014 3.1368 0.3141
-13.2937 3.4277 0.3283
-13.2860 3.4119 0.3276
-13.2783 3.4513 0.3294
-13.2706 2.8223 0.2979
-13.2629 3.1132 0.3129
-13.2552 3.2469 0.3195
-13.2475 3.7893 0.3452
-13.2398 3.2154 0.3180
-13.2321 2.8145 0.2975
-13.2244 3.1053 0.3125
-13.2167 3.2311 0.3188
-13.2090 3.6085 0.3369
-13.2013 3.2311 0.3188
-13.1936 3.2311 0.3188
-13.1859 3.2940 0.3218
-13.1782 3.0503 0.3097
-13.1705 3.2311 0.3188
-13.1628 2.7752 0.2954
-13.1551 3.6399 0.3383
-13.1474 3.4041 0.3272
-13.1397 3.3805 0.3260
-13.1320 3.2075 0.3176
-13.1243 3.0975 0.3121
-13.1166 3.4984 0.3317
-13.1089 3.6006 0.3365
-13.1012 3.4041 0.3272
-13.0935 3.4355 0.3287
-13.0858 3.4591 0.3298
-13.0781 4.0173 0.3554
-13.0704 3.4748 0.3306
-13.0627 3.5377 0.3335
-13.0550 2.9481 0.3045
-13.0473 3.4041 0.3272
-13.0396 3.5928 0.3361
-13.0319 3.6006 0.3365
-13.0242 3.4591 0.3298
-13.0165 3.3255 0.3234
-13.0088 3.8050 0.3459
-13.0011 3.2075 0.3176
-12.9934 3.1997 0.3172
-12.9857 3.4906 0.3313
-12.9780 3.1604 0.3153
-12.9703 3.5220 0.3328
-12.9626 3.4670 0.3302
-12.9549 3.0110 0.3077
-12.9472 3.2233 0.3184
-12.9395 3.3412 0.3241
-12.9318 3.4041 0.3272
-12.9241 3.2469 0.3195
-12.9164 3.6478 0.3387
-12.9087 3.1604 0.3153
-12.9010 3.0503 0.3097
-12.8933 3.2783 0.3211
-12.8856 4.1195 0.3599
-12.8779 3.7736 0.3445
-12.8702 3.5063 0.3321
-12.8625 3.7893 0.3452
-12.8548 3.6478 0.3387
-12.8471 3.7657 0.3441
-12.8394 3.8915 0.3498
-12.8317 3.1525 0.3149
-12.8240 3.5142 0.3324
-12.8163 3.7972 0.3456
-12.8086 3.2862 0.3215
-12.8009 3.7186 0.3420
-12.7932 3.4513 0.3294
-12.7855 3.8129 0.3463
-12.7778 3.3569 0.3249
-12.7701 3.4198 0.3279
-12.7624 3.8522 0.3480
-12.7547 3.3726 0.3257
-12.7470 3.7421 0.3430
-12.7393 3.4434 0.3291
-12.7316 3.7893 0.3452
-12.7239 3.3412 0.3241
-12.7162 3.2862 0.3215
-12.7085 3.3726 0.3257
-12.7008 3.3726 0.3257
-12.6931 3.6164 0.3372
-12.6854 3.9308 0.3516
-12.6777 3.5770 0.3354
-12.6700 3.8601 0.3484
-12.6623 3.7107 0.3416
-12.6546 3.8679 0.3488
-12.6469 3.5377 0.3335
-12.6392 3.6164 0.3372
-12.6315 3.3255 0.3234
-12.6238 3.8679 0.3488
-12.6161 3.3884 0.3264
-12.6084 3.2075 0.3176
-12.6007 3.7579 0.3438
-12.5930 3.4041 0.3272
-12.5853 3.7657 0.3441
-12.5776 3.7186 0.3420
-12.5699 3.6557 0.3391
-12.5622 3.6242 0.3376
-12.5545 3.3255 0.3234
-12.5468 3.7814 0.3448
-12.5391 3.8129 0.3463
-12.5314 3.4984 0.3317
-12.5237 3.8443 0.3477
-12.5160 3.8679 0.3488
-12.5083 3.4434 0.3291
-12.5006 3.6635 0.3394
-12.4929 3.6950 0.3409
-12.4852 3.3176 0.3230
-12.4775 4.4890 0.3757
-12.4698 4.3396 0.3694
-12.4621 3.8836 0.3495
-12.4544 3.6242 0.3376
-12.4467 3.4748 0.3306
-12.4390 3.7500 0.3434
-12.4313 3.7186 0.3420
-12.4236 3.4906 0.3313
-12.4159 3.4591 0.3298
-12.4082 3.6635 0.3394
-12.4005 3.9544 0.3526
-12.3928 3.9387 0.3519
-12.3851 3.8365 0.3473
-12.3774 3.8286 0.3470
-12.3697 3.9230 0.3512
-12.3620 3.5849 0.3358
-12.3543 3.7107 0.3416
-12.3466 3.6164 0.3372
-12.3389 3.8050 0.3459
-12.3312 3.7343 0.3427
-12.3235 4.0173 0.3554
-12.3158 3.8836 0.3495
-12.3081 4.3239 0.3687
-12.3004 4.0881 0.3585
-12.2927 3.3805 0.3260
-12.2850 3.5535 0.3343
-12.2773 3.6085 0.3369
-12.2696 3.7343 0.3427
-12.2619 3.6478 0.3387
-12.2542 4.1745 0.3623
-12.2465 3.6792 0.3401
-12.2388 3.8129 0.3463
-12.2311 4.2374 0.3650
-12.2234 3.7107 0.3416
-12.2157 4.0016 0.3547
-12.2080 3.8129 0.3463
-12.2003 3.5063 0.3321
-12.1926 4.1195 0.3599
-12.1849 3.6950 0.3409
-12.1772 3.4984 0.3317
-12.1695 3.8365 0.3473
-12.1618 4.1038 0.3592
-12.1541 3.6006 0.3365
-12.1464 4.2374 0.3650
-12.1387 4.2531 0.3657
-12.1310 3.7186 0.3420
-12.1233 4.0802 0.3582
-12.1156 4.0566 0.3572
-12.1079 4.2374 0.3650
-12.1002 3.9387 0.3519
-12.0925 4.5912 0.3800
-12.0848 4.3239 0.3687
-12.0771 4.4340 0.3734
-12.0694 3.7736 0.3445
-12.0617 3.6242 0.3376
-12.0540 4.0566 0.3572
-12.0463 4.2060 0.3637
-12.0386 4.1195 0.3599
-12.0309 4.2296 0.3647
-12.0232 4.4575 0.3744
-12.0155 4.7248 0.3855
-12.0078 4.1195 0.3599
-12.0001 4.1745 0.3623
-11.9924 4.3318 0.3691
-11.9847 3.9544 0.3526
-11.9770 4.4418 0.3737
-11.9693 4.2060 0.3637
-11.9616 3.7264 0.3423
-11.9539 4.1981 0.3633
-11.9462 4.0330 0.3561
-11.9385 4.1352 0.3606
-11.9308 4.4890 0.3757
-11.9231 4.0487 0.3568
-11.9154 4.1824 0.3627
-11.9077 4.5126 0.3767
-11.9000 4.1903 0.3630
-11.8923 4.3789 0.3711
-11.8846 3.8365 0.3473
-11.8769 4.2060 0.3637
-11.8692 4.5519 0.3783
-11.8615 4.2925 0.3674
-11.8538 4.3789 0.3711
-11.8461 3.9701 0.3533
-11.8384 4.3632 0.3704
-11.8307 4.1195 0.3599
-11.8230 4.2374 0.3650
-11.8153 4.0881 0.3585
-11.8076 4.4182 0.3727
-11.7999 4.0959 0.3589
-11.7922 4.2689 0.3664
-11.7845 4.4575 0.3744
-11.7768 4.1509 0.3613
-11.7691 4.1509 0.3613
-11.7614 4.4575 0.3744
-11.7537 4.0723 0.3579
-11.7460 4.4261 0.3731
-11.7383 4.3553 0.3701
-11.7306 4.5126 0.3767
-11.7229 3.8994 0.3502
-11.7152 4.0723 0.3579
-11.7075 4.7956 0.3883
-11.6998 4.5283 0.3774
-11.6921 4.3082 0.3681
-11.6844 4.3632 0.3704
-11.6767 4.2138 0.3640
-11.6690 4.0645 0.3575
-11.6613 4.3318 0.3691
-11.6536 4.8035 0.3887
-11.6459 4.5362 0.3777
-11.6382 3.8601 0.3484
-11.6305 4.4418 0.3737
-11.6228 4.0094 0.3551
-11.6151 4.7091 0.3848
-11.6074 4.3239 0.3687
-11.5997 4.2374 0.3650
-11.5920 4.2846 0.3671
-11.5843 4.7799 0.3877
-11.5766 4.3868 0.3714
-11.5689 4.4104 0.3724
-11.5612 4.5991 0.3803
-11.5535 4.4575 0.3744
-11.5458 4.5362 0.3777
-11.5381 4.4261 0.3731
-11.5304 4.5047 0.3764
-11.5227 4.5755 0.3793
-11.5150 4.1588 0.3616
-11.5073 4.7956 0.3883
-11.4996 4.8821 0.3918
-11.4919 5.0000 0.3965
-11.4842 4.7720 0.3874
-11.4765 4.3475 0.3697
-11.4688 4.5833 0.3796
-11.4611 4.0881 0.3585
-11.4534 4.5519 0.3783
-11.4457 4.8428 0.3902
-11.4380 4.2217 0.3644
-11.4303 4.1431 0.3610
-11.4226 4.3789 0.3711
-11.4149 4.6384 0.3819
-11.4072 4.5440 0.3780
-11.3995 4.6934 0.3842
-11.3918 4.7170 0.3851
-11.3841 4.9528 0.3947
-11.3764 4.4261 0.3731
-11.3687 4.2217 0.3644
-11.3610 4.2767 0.3667
-11.3533 4.8349 0.3899
-11.3456 5.0393 0.3981
-11.3379 4.5597 0.3787
-11.3302 4.6462 0.3822
-11.3225 4.8428 0.3902
-11.3148 4.5204 0.3770
-11.3071 4.5912 0.3800
-11.2994 4.2767 0.3667
-11.2917 4.6305 0.3816
-11.2840 4.9214 0.3934
-11.2763 5.2280 0.4055
-11.2686 4.9921 0.3962
-11.2609 4.6069 0.3806
-11.2532 4.8506 0.3906
-11.2455 4.9214 0.3934
-11.2378 5.0550 0.3987
-11.2301 5.0472 0.3984
-11.2224 4.8899 0.3921
-11.2147 4.7013 0.3845
-11.2070 5.1887 0.4039
-11.1993 5.0472 0.3984
-11.1916 5.1730 0.4033
-11.1839 4.8585 0.3909
-11.1762 5.1415 0.4021
-11.1685 5.0079 0.3968
-11.1608 4.6462 0.3822
-11.1531 4.9057 0.3928
-11.1454 5.0708 0.3993
-11.1377 4.5283 0.3774
-11.1300 5.0550 0.3987
-11.1223 5.1808 0.4036
-11.1146 5.8333 0.4283
-11.1069 5.8097 0.4274
-11.0992 5.0393 0.3981
-11.0915 5.0708 0.3993
-11.0838 5.3774 0.4112
-11.0761 5.3931 0.4118
-11.0684 5.2909 0.4079
-11.0607 4.6541 0.3826
-11.0530 5.4167 0.4127
-11.0453 5.1336 0.4018
-11.0376 4.9686 0.3953
-11.0299 5.0708 0.3993
-11.0222 5.1572 0.4027
-11.0145 4.9921 0.3962
-11.0068 5.1965 0.4042
-10.9991 4.8742 0.3915
-10.9914 5.8097 0.4274
-10.9837 5.5503 0.4178
-10.9760 5.1887 0.4039
-10.9683 5.3774 0.4112
-10.9606 4.8113 0.3890
-10.9529 5.2830 0.4076
-10.9452 4.6384 0.3819
-10.9375 5.1730 0.4033
-10.9298 4.9450 0.3943
-10.9221 5.3381 0.4097
-10.9144 5.0157 0.3971
-10.9067 5.0472 0.3984
-10.8990 5.5896 0.4193
-10.8913 5.5031 0.4160
-10.8836 5.6211 0.4204
-10.8759 4.6855 0.3839
-10.8682 4.6934 0.3842
-10.8605 5.0472 0.3984
-10.8528 5.4560 0.4142
-10.8451 5.4403 0.4136
-10.8374 5.1730 0.4033
-10.8297 5.9591 0.4329
-10.8220 5.2987 0.4082
-10.8143 5.0550 0.3987
-10.8066 5.1808 0.4036
-10.7989 5.1808 0.4036
-10.7912 5.2280 0.4055
-10.7835 5.6132 0.4201
-10.7758 5.6368 0.4210
-10.7681 5.4245 0.4130
-10.7604 5.8019 0.4271
-10.7527 5.8412 0.4286
-10.7450 5.8255 0.4280
-10.7373 5.9119 0.4312
-10.7296 5.8805 0.4300
-10.7219 5.6525 0.4216
-10.7142 5.3852 0.4115
-10.7065 5.4403 0.4136
-10.6988 5.2909 0.4079
-10.6911 5.6525 0.4216
-10.6834 6.1085 0.4383
-10.6757 5.8962 0.4306
-10.6680 6.0692 0.4369
-10.6603 5.6132 0.4201
-10.6526 5.6761 0.4225
-10.6449 5.4796 0.4151
-10.6372 4.7091 0.3848
-10.6295 5.5031 0.4160
-10.6218 5.8962 0.4306
-10.6141 5.6918 0.4231
-10.6064 5.5189 0.4166
-10.5987 5.4245 0.4130
-10.5910 5.3223 0.4091
-10.5833 5.9041 0.4309
-10.5756 6.1399 0.4394
-10.5679 5.8255 0.4280
-10.5602 6.3129 0.4456
-10.5525 6.0142 0.4349
-10.5448 5.6211 0.4204
-10.5371 5.5896 0.4193
-10.5294 5.4088 0.4124
-10.5217 5.6525 0.4216
-10.5140 6.1006 0.4380
-10.5063 5.6761 0.4225
-10.4986 5.7075 0.4237
-10.4909 6.3286 0.4461
-10.4832 5.6761 0.4225
-10.4755 5.7154 0.4239
-10.4678 6.1085 0.4383
-10.4601 5.5267 0.4169
-10.4524 6.0613 0.4366
-10.4447 6.0299 0.4355
-10.4370 6.2343 0.4428
-10.4293 5.9906 0.4340
-10.4216 5.6840 0.4228
-10.4139 5.5582 0.4181
-10.4062 5.7075 0.4237
-10.3985 6.2264 0.4425
-10.3908 6.0456 0.4360
-10.3831 6.5566 0.4541
-10.3754 6.9261 0.4667
-10.3677 6.1399 0.4394
-10.3600 6.5094 0.4524
-10.3523 6.6431 0.4571
-10.3446 6.1321 0.4391
-10.3369 5.9906 0.4340
-10.3292 5.2280 0.4055
-10.3215 6.0142 0.4349
-10.3138 6.3836 0.4480
-10.3061 6.1714 0.4405
-10.2984 5.8884 0.4303
-10.2907 5.6997 0.4234
-10.2830 5.7075 0.4237
-10.2753 5.9748 0.4335
-10.2676 5.2987 0.4082
-10.2599 5.2909 0.4079
-10.2522 5.7075 0.4237
-10.2445 5.8805 0.4300
-10.2368 5.6525 0.4216
-10.2291 6.2107 0.4419
-10.2214 6.2343 0.4428
-10.2137 6.0456 0.4360
-10.2060 5.6840 0.4228
-10.1983 5.6840 0.4228
-10.1906 6.1006 0.4380
-10.1829 6.6824 0.4584
-10.1752 7.1384 0.4738
-10.1675 6.1557 0.4400
-10.1598 6.3679 0.4475
-10.1521 6.5173 0.4527
-10.1444 6.3758 0.4478
-10.1367 6.5881 0.4552
-10.1290 6.3365 0.4464
-10.1213 6.3129 0.4456
-10.1136 5.2752 0.4073
-10.1059 6.2107 0.4419
-10.0982 6.7689 0.4614
-10.0905 6.7610 0.4611
-10.0828 6.6667 0.4579
-10.0751 6.2657 0.4439
-10.0674 6.8947 0.4656
-10.0597 6.9104 0.4662
-10.0520 6.2500 0.4433
-10.0443 5.9513 0.4326
-10.0366 6.3915 0.4483
-10.0289 6.5173 0.4527
-10.0212 6.0849 0.4374
-10.0135 6.1399 0.4394
-10.0058 6.7217 0.4598
-9.9981 6.8239 0.4632
-9.9904 6.9182 0.4664
-9.9827 6.6903 0.4587
-9.9750 6.5252 0.4530
-9.9673 6.8475 0.4640
-9.9596 5.8962 0.4306
-9.9519 6.6431 0.4571
-9.9442 6.6431 0.4571
-9.9365 5.7311 0.4245
-9.9288 6.1242 0.4388
-9.9211 7.0204 0.4699
-9.9134 6.6431 0.4571
-9.9057 6.1557 0.4400
-9.8980 6.5566 0.4541
-9.8903 6.5802 0.4549
-9.8826 6.4151 0.4491
-9.8749 6.1557 0.4400
-9.8672 6.3443 0.4467
-9.8595 5.8491 0.4289
-9.8518 6.7453 0.4606
-9.8441 6.9418 0.4672
-9.8364 7.5629 0.4877
-9.8287 7.2642 0.4779
-9.8210 7.3035 0.4792
-9.8133 7.2799 0.4785
-9.8056 7.2406 0.4772
-9.7979 6.5487 0.4538
-9.7902 6.2343 0.4428
-9.7825 6.6588 0.4576
-9.7748 6.5016 0.4522
-9.7671 7.4292 0.4833
-9.7594 7.5786 0.4882
-9.7517 6.8318 0.4635
-9.7440 6.9497 0.4675
-9.7363 6.9182 0.4664
-9.7286 6.7138 0.4595
-9.7209 7.6179 0.4894
-9.7132 7.8695 0.4975
-9.7055 7.7987 0.4952
-9.6978 7.3349 0.4803
-9.6901 7.2563 0.4777
-9.6824 7.0440 0.4706
-9.6747 7.2406 0.4772
-9.6670 7.2877 0.4787
-9.6593 6.9890 0.4688
-9.6516 6.2579 0.4436
-9.6439 7.0519 0.4709
-9.6362 7.0912 0.4722
-9.6285 7.0126 0.4696
-9.6208 6.9025 0.4659
-9.6131 7.5708 0.4879
-9.6054 6.9418 0.4672
-9.5977 6.7138 0.4595
-9.5900 7.3978 0.4823
-9.5823 6.9654 0.4680
-9.5746 7.5079 0.4859
-9.5669 6.9654 0.4680
-9.5592 6.7453 0.4606
-9.5515 7.6022 0.4889
-9.5438 7.4135 0.4828
-9.5361 7.2642 0.4779
-9.5284 7.3349 0.4803
-9.5207 7.5393 0.4869
-9.5130 7.1777 0.4751
-9.5053 7.2406 0.4772
-9.4976 7.1619 0.4746
-9.4899 7.4764 0.4849
-9.4822 7.6258 0.4897
-9.4745 7.7830 0.4947
-9.4668 7.1698 0.4748
-9.4591 7.1148 0.4730
-9.4514 7.3349 0.4803
-9.4437 7.7909 0.4950
-9.4360 7.8616 0.4972
-9.4283 6.8475 0.4640
-9.4206 7.2013 0.4759
-9.4129 7.6101 0.4892
-9.4052 7.3349 0.4803
-9.3975 7.5865 0.4884
-9.3898 7.2642 0.4779
-9.3821 7.8302 0.4962
-9.3744 7.1226 0.4733
-9.3667 8.2154 0.5083
-9.3590 7.7280 0.4930
-9.3513 7.0912 0.4722
-9.3436 7.5079 0.4859
-9.3359 7.6887 0.4917
-9.3282 7.4607 0.4844
-9.3205 7.2956 0.4790
-9.3128 7.2799 0.4785
-9.3051 8.0503 0.5031
-9.2974 7.9560 0.5002
-9.2897 8.3648 0.5129
-9.2820 6.8632 0.4646
-9.2743 7.5943 0.4887
-9.2666 7.1777 0.4751
-9.2589 6.9104 0.4662
-9.2512 7.5865 0.4884
-9.2435 8.2940 0.5107
-9.2358 7.5393 0.4869
-9.2281 8.0660 0.5036
-9.2204 8.3491 0.5124
-9.2127 7.7280 0.4930
-9.2050 7.4528 0.4841
-9.1973 7.9874 0.5012
-9.1896 8.0031 0.5017
-9.1819 8.1211 0.5054
-9.1742 7.8695 0.4975
-9.1665 8.2940 0.5107
-9.1588 8.2626 0.5097
-9.1511 8.3176 0.5114
-9.1434 7.8538 0.4970
-9.1357 7.6415 0.4902
-9.1280 8.2940 0.5107
-9.1203 7.8931 0.4982
-9.1126 8.2547 0.5095
-9.1049 7.7909 0.4950
-9.0972 8.1132 0.5051
-9.0895 8.5299 0.5179
-9.0818 8.4827 0.5165
-9.0741 8.9701 0.5311
-9.0664 8.3569 0.5126
-9.0587 7.3192 0.4798
-9.0510 8.1682 0.5068
-9.0433 8.2704 0.5100
-9.0356 7.6651 0.4910
-9.0279 8.0346 0.5027
-9.0202 8.3255 0.5117
-9.0125 8.3255 0.5117
-9.0048 7.9481 0.4999
-8.9971 7.5629 0.4877
-8.9894 8.1368 0.5058
-8.9817 8.0189 0.5022
-8.9740 8.2547 0.5095
-8.9663 8.1447 0.5061
-8.9586 8.8522 0.5276
-8.9509 8.6321 0.5210
-8.9432 8.3726 0.5131
-8.9355 8.2075 0.5080
-8.9278 7.7437 0.4935
-8.9201 8.9308 0.5299
-8.9124 8.9387 0.5302
-8.9047 8.3333 0.5119
-8.8970 8.6006 0.5201
-8.8893 8.5849 0.5196
-8.8816 7.9324 0.4994
-8.8739 8.1447 0.5061
-8.8662 7.3899 0.4821
-8.8585 7.8459 0.4967
-8.8508 8.9230 0.5297
-8.8431 8.9230 0.5297
-8.8354 8.7500 0.5246
-8.8277 8.4984 0.5170
-8.8200 8.4906 0.5167
-8.8123 8.4748 0.5162
-8.8046 8.3176 0.5114
-8.7969 8.5220 0.5177
-8.7892 8.6006 0.5201
-8.7815 8.3097 0.5112
-8.7738 9.2610 0.5397
-8.7661 8.0896 0.5044
-8.7584 8.2783 0.5102
-8.7507 8.1604 0.5066
-8.7430 8.5535 0.5186
-8.7353 8.8994 0.5290
-8.7276 9.2689 0.5399
-8.7199 9.6069 0.5496
-8.7122 9.5912 0.5492
-8.7045 8.7264 0.5238
-8.6968 8.2547 0.5095
-8.6891 8.7579 0.5248
-8.6814 9.5755 0.5487
-8.6737 9.4497 0.5451
-8.6660 8.5142 0.5174
-8.6583 8.6321 0.5210
-8.6506 9.6934 0.5521
-8.6429 9.8899 0.5577
-8.6352 9.6069 0.5496
-8.6275 9.4418 0.5449
-8.6198 8.3412 0.5122
-8.6121 8.6557 0.5217
-8.6044 9.3632 0.5426
-8.5967 8.3019 0.5109
-8.5890 9.6069 0.5496
-8.5813 8.9465 0.5304
-8.5736 8.9623 0.5309
-8.5659 8.4906 0.5167
-8.5582 8.9701 0.5311
-8.5505 9.1195 0.5355
-8.5428 9.6934 0.5521
-8.5351 8.8365 0.5271
-8.5274 9.8585 0.5568
-8.5197 10.6525 0.5788
-8.5120 9.1824 0.5374
-8.5043 9.6069 0.5496
-8.4966 9.1824 0.5374
-8.4889 9.0802 0.5344
-8.4812 10.0157 0.5612
-8.4735 9.5519 0.5481
-8.4658 9.6305 0.5503
-8.4581 9.1431 0.5362
-8.4504 9.7406 0.5535
-8.4427 9.7091 0.5526
-8.4350 10.0000 0.5608
-8.4273 9.6384 0.5505
-8.4196 10.6525 0.5788
-8.4119 10.3931 0.5717
-8.4042 9.3947 0.5435
-8.3965 9.8113 0.5555
-8.3888 10.2201 0.5669
-8.3811 9.5912 0.5492
-8.3734 9.5440 0.5478
-8.3657 9.0881 0.5346
-8.3580 9.7091 0.5526
-8.3503 9.6148 0.5499
-8.3426 9.1274 0.5357
-8.3349 10.2123 0.5667
-8.3272 9.8664 0.5570
-8.3195 9.3632 0.5426
-8.3118 9.6619 0.5512
-8.3041 8.9072 0.5292
-8.2964 10.2280 0.5671
-8.2887 10.1887 0.5660
-8.2810 10.6447 0.5786
-8.2733 10.5660 0.5764
-8.2656 9.9214 0.5586
-8.2579 10.3695 0.5710
-8.2502 10.2830 0.5687
-8.2425 9.8742 0.5572
-8.2348 9.3632 0.5426
-8.2271 10.1415 0.5647
-8.2194 10.9591 0.5870
-8.2117 9.9528 0.5594
-8.2040 9.7170 0.5528
-8.1963 9.6384 0.5505
-8.1886 10.1336 0.5645
-8.1809 9.8113 0.5555
-8.1732 10.7862 0.5824
-8.1655 10.1730 0.5656
-8.1578 10.3931 0.5717
-8.1501 9.9921 0.5606
-8.1424 10.5425 0.5758
-8.1347 10.0314 0.5617
-8.1270 10.5896 0.5771
-8.1193 10.4638 0.5736
-8.1116 9.5991 0.5494
-8.1039 10.5660 0.5764
-8.0962 11.0535 0.5896
-8.0885 10.8097 0.5830
-8.0808 10.5660 0.5764
-8.0731 10.2358 0.5673
-8.0654 10.8333 0.5837
-8.0577 11.3601 0.5977
-8.0500 10.9041 0.5856
-8.0423 10.6918 0.5798
-8.0346 10.6368 0.5784
-8.0269 11.0692 0.5900
-8.0192 11.5173 0.6018
-8.0115 10.4953 0.5745
-8.0038 11.0928 0.5906
-7.9961 10.7311 0.5809
-7.9884 10.8019 0.5828
-7.9807 9.8821 0.5575
-7.9730 10.8962 0.5854
-7.9653 10.6682 0.5792
-7.9576 10.6289 0.5781
-7.9499 10.7940 0.5826
-7.9422 10.3381 0.5702
-7.9345 11.1006 0.5908
-7.9268 10.5660 0.5764
-7.9191 11.0770 0.5902
-7.9114 10.6761 0.5794
-7.9037 10.5031 0.5747
-7.8960 10.4403 0.5730
-7.8883 11.1399 0.5919
-7.8806 11.9497 0.6130
-7.8729 10.6761 0.5794
-7.8652 11.6667 0.6057
-7.8575 11.0377 0.5892
-7.8498 11.2814 0.5956
-7.8421 10.8019 0.5828
-7.8344 11.5487 0.6026
-7.8267 10.2516 0.5678
-7.8190 11.2264 0.5942
-7.8113 11.7846 0.6088
-7.8036 11.2657 0.5952
-7.7959 11.9654 0.6134
-7.7882 11.6116 0.6043
-7.7805 11.8396 0.6102
-7.7728 11.6588 0.6055
-7.7651 10.7862 0.5824
-7.7574 11.6116 0.6043
-7.7497 11.6431 0.6051
-7.7420 12.4921 0.6268
-7.7343 11.6274 0.6047
-7.7266 11.0535 0.5896
-7.7189 11.2736 0.5954
-7.7112 11.6431 0.6051
-7.7035 12.1226 0.6174
-7.6958 12.3742 0.6238
-7.6881 12.2406 0.6204
-7.6804 12.8302 0.6352
-7.6727 12.3585 0.6234
-7.6650 11.6903 0.6063
-7.6573 13.4277 0.6498
-7.6496 13.2075 0.6445
-7.6419 12.8695 0.6362
-7.6342 13.3255 0.6473
-7.6265 13.0267 0.6400
-7.6188 12.5314 0.6278
-7.6111 12.9796 0.6389
-7.6034 12.2248 0.6200
-7.5957 12.5314 0.6278
-7.5880 12.7830 0.6340
-7.5803 12.2720 0.6212
-7.5726 12.1619 0.6184
-7.5649 11.6274 0.6047
-7.5572 12.9874 0.6391
-7.5495 12.2642 0.6210
-7.5418 12.7594 0.6334
-7.5341 12.0204 0.6148
-7.5264 13.1918 0.6441
-7.5187 13.4984 0.6515
-7.5110 13.5220 0.6521
-7.5033 13.6399 0.6549
-7.4956 12.6494 0.6307
-7.4879 13.7107 0.6566
-7.4802 13.5613 0.6530
-7.4725 13.0582 0.6408
-7.4648 12.6101 0.6297
-7.4571 12.5472 0.6281
-7.4494 13.4198 0.6496
-7.4417 13.7343 0.6572
-7.4340 13.0582 0.6408
-7.4263 12.4686 0.6262
-7.4186 13.3884 0.6489
-7.4109 12.8145 0.6348
-7.4032 13.0975 0.6418
-7.3955 13.6871 0.6561
-7.3878 13.2704 0.6460
-7.3801 12.7909 0.6342
-7.3724 14.3789 0.6724
-7.3647 13.7814 0.6583
-7.3570 13.7814 0.6583
-7.3493 13.6242 0.6545
-7.3416 12.7516 0.6332
-7.3339 13.7579 0.6578
-7.3262 14.4890 0.6750
-7.3185 13.4827 0.6511
-7.3108 13.9465 0.6622
-7.3031 14.7170 0.6803
-7.2954 13.6792 0.6559
-7.2877 13.4434 0.6502
-7.2800 13.8994 0.6611
-7.2723 14.2531 0.6695
-7.2646 13.7657 0.6579
-7.2569 13.4198 0.6496
-7.2492 14.1903 0.6680
-7.2415 13.5928 0.6538
-7.2338 12.9953 0.6393
-7.2261 13.3962 0.6490
-7.2184 13.5142 0.6519
-7.2107 14.6384 0.6785
-7.2030 14.8978 0.6845
-7.1953 15.1730 0.6908
-7.1876 14.1195 0.6663
-7.1799 14.5676 0.6768
-7.1722 15.2752 0.6931
-7.1645 14.4575 0.6743
-7.1568 15.8648 0.7063
-7.1491 15.2123 0.6916
-7.1414 14.1116 0.6662
-7.1337 13.5220 0.6521
-7.1260 14.2610 0.6697
-7.1183 15.6840 0.7023
-7.1106 15.5896 0.7002
-7.1029 15.3459 0.6947
-7.0952 15.1651 0.6906
-7.0875 14.7248 0.6805
-7.0798 15.6525 0.7016
-7.0721 15.9748 0.7088
-7.0644 15.9748 0.7088
-7.0567 14.7642 0.6814
-7.0490 15.1494 0.6902
-7.0413 16.0456 0.7103
-7.0336 16.9418 0.7299
-7.0259 15.9984 0.7093
-7.0182 15.9041 0.7072
-7.0105 15.9355 0.7079
-7.0028 15.6682 0.7019
-6.9951 15.5660 0.6996
-6.9874 16.3915 0.7180
-6.9797 15.8726 0.7065
-6.9720 15.2044 0.6915
-6.9643 16.3994 0.7181
-6.9566 16.8711 0.7284
-6.9489 15.9198 0.7075
-6.9412 16.2186 0.7142
-6.9335 16.0299 0.7100
-6.9258 16.6274 0.7231
-6.9181 16.4544 0.7193
-6.9104 17.1698 0.7348
-6.9027 16.4308 0.7188
-6.8950 16.4937 0.7202
-6.8873 18.0346 0.7531
-6.8796 17.6179 0.7443
-6.8719 17.3035 0.7377
-6.8642 17.1226 0.7338
-6.8565 17.7437 0.7470
-6.8488 17.8145 0.7485
-6.8411 17.8459 0.7491
-6.8334 17.3192 0.7380
-6.8257 18.1132 0.7547
-6.8180 17.6101 0.7442
-6.8103 16.8396 0.7277
-6.8026 16.8553 0.7280
-6.7949 17.3821 0.7393
-6.7872 18.7893 0.7687
-6.7795 17.7201 0.7465
-6.7718 17.9167 0.7506
-6.7641 17.7752 0.7476
-6.7564 19.7013 0.7871
-6.7487 18.7736 0.7684
-6.7410 18.8050 0.7690
-6.7333 17.2799 0.7372
-6.7256 18.6714 0.7663
-6.7179 17.9324 0.7509
-6.7102 18.4198 0.7611
-6.7025 19.0566 0.7741
-6.6948 19.3239 0.7795
-6.6871 20.5975 0.8048
-6.6794 19.3082 0.7792
-6.6717 18.0660 0.7537
-6.6640 18.5063 0.7629
-6.6563 20.4167 0.8013
-6.6486 18.9465 0.7719
-6.6409 19.6541 0.7862
-6.6332 20.0314 0.7937
-6.6255 18.9544 0.7720
-6.6178 19.3868 0.7808
-6.6101 19.9292 0.7916
-6.6024 19.6855 0.7868
-6.5947 19.0881 0.7748
-6.5870 18.8601 0.7701
-6.5793 19.7248 0.7876
-6.5716 19.3082 0.7792
-6.5639 20.6604 0.8060
-6.5562 20.5503 0.8039
-6.5485 18.9151 0.7712
-6.5408 19.4261 0.7816
-6.5331 20.4953 0.8028
-6.5254 20.0943 0.7949
-6.5177 19.7327 0.7877
-6.5100 20.7704 0.8082
-6.5023 20.1022 0.7951
-6.4946 19.8585 0.7902
-6.4869 21.6116 0.8244
-6.4792 20.5818 0.8045
-6.4715 20.9748 0.8121
-6.4638 20.4796 0.8025
-6.4561 20.0865 0.7948
-6.4484 19.6777 0.7866
-6.4407 20.5503 0.8039
-6.4330 21.2893 0.8182
-6.4253 20.3459 0.7999
-6.4176 21.0849 0.8143
-6.4099 21.1557 0.8156
-6.4022 22.1934 0.8354
-6.3945 21.2736 0.8179
-6.3868 22.6258 0.8435
-6.3791 23.4906 0.8595
-6.3714 22.1698 0.8350
-6.3637 23.0031 0.8505
-6.3560 22.5079 0.8413
-6.3483 22.5865 0.8428
-6.3406 21.5409 0.8230
-6.3329 22.4292 0.8398
-6.3252 22.5393 0.8419
-6.3175 24.0723 0.8701
-6.3098 21.3758 0.8199
-6.3021 22.7123 0.8451
-6.2944 22.3821 0.8390
-6.2867 22.5550 0.8422
-6.2790 23.8915 0.8668
-6.2713 24.9450 0.8857
-6.2636 21.8789 0.8295
-6.2559 22.4057 0.8394
-6.2482 23.8915 0.8668
-6.2405 24.3160 0.8744
-6.2328 23.7500 0.8642
-6.2251 23.5849 0.8612
-6.2174 23.3176 0.8563
-6.2097 23.0110 0.8507
-6.2020 23.8994 0.8669
-6.1943 24.2217 0.8727
-6.1866 25.0550 0.8876
-6.1789 23.8679 0.8664
-6.1712 24.9686 0.8861
-6.1635 24.7563 0.8823
-6.1558 25.2280 0.8907
-6.1481 24.9057 0.8850
-6.1404 25.5189 0.8958
-6.1327 26.0063 0.9043
-6.1250 26.4701 0.9124
-6.1173 25.8491 0.9016
-6.1096 25.5425 0.8962
-6.1019 24.4890 0.8776
-6.0942 24.7956 0.8830
-6.0865 24.9764 0.8862
-6.0788 25.3931 0.8936
-6.0711 26.6195 0.9149
-6.0634 24.8664 0.8843
-6.0557 26.5409 0.9136
-6.0480 26.6116 0.9148
-6.0403 25.5346 0.8961
-6.0326 25.1494 0.8893
-6.0249 26.3994 0.9111
-6.0172 27.1305 0.9237
-6.0095 26.6588 0.9156
-6.0018 26.5723 0.9141
-5.9941 27.9638 0.9377
-5.9864 27.3664 0.9277
-5.9787 27.2484 0.9257
-5.9710 26.6509 0.9155
-5.9633 26.4858 0.9126
-5.9556 27.5393 0.9306
-5.9479 27.3035 0.9266
-5.9402 27.8931 0.9366
-5.9325 26.8711 0.9192
-5.9248 27.3664 0.9277
-5.9171 28.0189 0.9387
-5.9094 28.7972 0.9516
-5.9017 28.1761 0.9413
-5.8940 28.9465 0.9541
-5.8863 28.9151 0.9536
-5.8786 27.0991 0.9231
-5.8709 28.4355 0.9456
-5.8632 29.0094 0.9551
-5.8555 29.1195 0.9569
-5.8478 29.6619 0.9658
-5.8401 28.9858 0.9547
-5.8324 28.0503 0.9392
-5.8247 28.4277 0.9455
-5.8170 30.1179 0.9732
-5.8093 29.5204 0.9635
-5.8016 30.4638 0.9788
-5.7939 29.4733 0.9627
-5.7862 29.9686 0.9708
-5.7785 28.6006 0.9484
-5.7708 29.9528 0.9705
-5.7631 29.9371 0.9703
-5.7554 29.9214 0.9700
-5.7477 32.0676 1.0042
-5.7400 30.4796 0.9790
-5.7323 30.3223 0.9765
-5.7246 30.1808 0.9742
-5.7169 30.9041 0.9858
-5.7092 32.0597 1.0041
-5.7015 32.4292 1.0098
-5.6938 31.5173 0.9955
-5.6861 32.0597 1.0041
-5.6784 32.4214 1.0097
-5.6707 32.5236 1.0113
-5.6630 32.7673 1.0151
-5.6553 32.3035 1.0079
-5.6476 32.1934 1.0062
-5.6399 32.1462 1.0054
-5.6322 32.4371 1.0100
-5.6245 33.8129 1.0312
-5.6168 33.3176 1.0236
-5.6091 33.2547 1.0226
-5.6014 32.3821 1.0091
-5.5937 33.4906 1.0262
-5.5860 33.8679 1.0320
-5.5783 33.5613 1.0273
-5.5706 33.7657 1.0304
-5.5629 34.3082 1.0387
-5.5552 33.7579 1.0303
-5.5475 33.5220 1.0267
-5.5398 34.5912 1.0430
-5.5321 35.0314 1.0496
-5.5244 35.5425 1.0572
-5.5167 34.1116 1.0357
-5.5090 34.5126 1.0418
-5.5013 35.2201 1.0524
-5.4936 33.6085 1.0280
-5.4859 33.9465 1.0332
-5.4782 34.5833 1.0428
-5.4705 36.9497 1.0779
-5.4628 36.3050 1.0685
-5.4551 35.3145 1.0538
-5.4474 35.1022 1.0506
-5.4397 35.8097 1.0612
-5.4320 35.0393 1.0497
-5.4243 35.4009 1.0551
-5.4166 36.8789 1.0769
-5.4089 37.0991 1.0801
-5.4012 37.8381 1.0908
-5.3935 36.3129 1.0686
-5.3858 37.0440 1.0793
-5.3781 38.1447 1.0952
-5.3704 38.7893 1.1044
-5.3627 37.6887 1.0887
-5.3550 39.1274 1.1092
-5.3473 38.5063 1.1004
-5.3396 39.3947 1.1130
-5.3319 38.7421 1.1038
-5.3242 38.0110 1.0933
-5.3165 38.8443 1.1052
-5.3088 38.4355 1.0994
-5.3011 38.0503 1.0939
-5.2934 37.5314 1.0864
-5.2857 38.4041 1.0989
-5.2780 39.3160 1.1119
-5.2703 39.3947 1.1130
-5.2626 40.8333 1.1332
-5.2549 40.0000 1.1215
-5.2472 39.0094 1.1076
-5.2395 40.1572 1.1237
-5.2318 41.6274 1.1441
-5.2241 40.9591 1.1349
-5.2164 40.6918 1.1312
-5.2087 40.0708 1.1225
-5.2010 42.0991 1.1506
-5.1933 41.8868 1.1477
-5.1856 40.8569 1.1335
-5.1779 40.3931 1.1270
-5.1702 42.2563 1.1527
-5.1625 42.5236 1.1564
-5.1548 41.9575 1.1487
-5.1471 41.4937 1.1423
-5.1394 41.1871 1.1381
-5.1317 43.5770 1.1706
-5.1240 43.3884 1.1681
-5.1163 44.6462 1.1849
-5.1086 45.3145 1.1937
-5.1009 42.9245 1.1618
-5.0932 42.6415 1.1580
-5.0855 43.3726 1.1679
-5.0778 45.7154 1.1990
-5.0701 44.8978 1.1882
-5.0624 45.5346 1.1966
-5.0547 45.7154 1.1990
-5.0470 46.2579 1.2061
-5.0393 44.6305 1.1847
-5.0316 45.7311 1.1992
-5.0239 45.0079 1.1897
-5.0162 48.1761 1.2308
-5.0085 47.5472 1.2228
-5.0008 48.0660 1.2294
-4.9931 46.2107 1.2055
-4.9854 46.1164 1.2042
-4.9777 48.7657 1.2384
-4.9700 47.7830 1.2258
-4.9623 49.6384 1.2494
-4.9546 50.4874 1.2600
-4.9469 49.4104 1.2465
-4.9392 48.9623 1.2408
-4.9315 48.5063 1.2351
-4.9238 47.8223 1.2263
-4.9161 49.5597 1.2484
-4.9084 49.4104 1.2465
-4.9007 48.9151 1.2402
-4.8930 49.4025 1.2464
-4.8853 49.7877 1.2513
-4.8776 51.0770 1.2674
-4.8699 50.3616 1.2585
-4.8622 49.1116 1.2427
-4.8545 53.1761 1.2931
-4.8468 53.0267 1.2913
-4.8391 51.7610 1.2758
-4.8314 50.5031 1.2602
-4.8237 50.4717 1.2598
-4.8160 51.3994 1.2714
-4.8083 52.4057 1.2837
-4.8006 53.6085 1.2984
-4.7929 53.2469 1.2940
-4.7852 54.0723 1.3040
-4.7775 54.3082 1.3068
-4.7698 52.4921 1.2848
-4.7621 54.8113 1.3129
-4.7544 55.0157 1.3153
-4.7467 54.7720 1.3124
-4.7390 54.9686 1.3148
-4.7313 56.6903 1.3352
-4.7236 54.9764 1.3148
-4.7159 55.8412 1.3251
-4.7082 58.2704 1.3537
-4.7005 57.5079 1.3448
-4.6928 58.5849 1.3573
-4.6851 57.1855 1.3410
-4.6774 57.1069 1.3401
-4.6697 58.4355 1.3556
-4.6620 57.6965 1.3470
-4.6543 57.2170 1.3414
-4.6466 57.7044 1.3471
-4.6389 60.1101 1.3749
-4.6312 59.3318 1.3659
-4.6235 56.9497 1.3382
-4.6158 58.0739 1.3514
-4.6081 61.8868 1.3950
-4.6004 61.8396 1.3945
-4.5927 59.9607 1.3732
-4.5850 59.8113 1.3714
-4.5773 61.0220 1.3853
-4.5696 61.0220 1.3853
-4.5619 63.0582 1.4082
-4.5542 60.1651 1.3755
-4.5465 60.7154 1.3818
-4.5388 62.4686 1.4016
-4.5311 63.7500 1.4159
-4.5234 63.4748 1.4128
-4.5157 63.9308 1.4179
-4.5080 63.5377 1.4135
-4.5003 62.2642 1.3993
-4.4926 65.9198 1.4398
-4.4849 64.1274 1.4201
-4.4772 63.4827 1.4129
-4.4695 64.3396 1.4224
-4.4618 65.2358 1.4323
-4.4541 66.5094 1.4462
-4.4464 64.8821 1.4284
-4.4387 66.9025 1.4505
-4.4310 66.5566 1.4467
-4.4233 66.1950 1.4428
-4.4156 67.5236 1.4572
-4.4079 65.1258 1.4311
-4.4002 67.1619 1.4533
-4.3925 69.7091 1.4806
-4.3848 71.9654 1.5043
-4.3771 68.1682 1.4641
-4.3694 68.8286 1.4712
-4.3617 69.7642 1.4812
-4.3540 69.8113 1.4817
-4.3463 69.6384 1.4798
-4.3386 70.4009 1.4879
-4.3309 68.9308 1.4723
-4.3232 70.3223 1.4871
-4.3155 70.0943 1.4847
-4.3078 70.1101 1.4848
-4.3001 73.6242 1.5216
-4.2924 73.1761 1.5169
-4.2847 75.4560 1.5404
-4.2770 74.5676 1.5313
-4.2693 78.0896 1.5671
-4.2616 76.1164 1.5471
-4.2539 72.6651 1.5116
-4.2462 77.4921 1.5610
-4.2385 75.3145 1.5390
-4.2308 74.1352 1.5269
-4.2231 75.8097 1.5440
-4.2154 76.9890 1.5560
-4.2077 77.1855 1.5580
-4.2000 78.7264 1.5734
-4.1923 78.4355 1.5705
-4.1846 79.0409 1.5766
-4.1769 79.3553 1.5797
-4.1692 77.9953 1.5661
-4.1615 77.3664 1.5598
-4.1538 81.3208 1.5991
-4.1461 79.7248 1.5834
-4.1384 82.9403 1.6150
-4.1307 82.8145 1.6138
-4.1230 80.0314 1.5864
-4.1153 80.5582 1.5916
-4.1076 83.6635 1.6220
-4.0999 80.4009 1.5901
-4.0922 83.1368 1.6169
-4.0845 82.3113 1.6089
-4.0768 85.0943 1.6358
-4.0691 86.9969 1.6540
-4.0614 83.3097 1.6186
-4.0537 83.2783 1.6183
-4.0460 84.2767 1.6279
-4.0383 87.1619 1.6556
-4.0306 85.6604 1.6413
-4.0229 86.1478 1.6459
-4.0152 85.0157 1.6351
-4.0075 85.8962 1.6435
-3.9998 86.9340 1.6534
-3.9921 89.7799 1.6803
-3.9844 89.7642 1.6801
-3.9767 88.3333 1.6667
-3.9690 89.8192 1.6806
-3.9613 89.7956 1.6804
-3.9536 91.8082 1.6991
-3.9459 91.1164 1.6927
-3.9382 91.6745 1.6979
-3.9305 93.8208 1.7177
-3.9228 89.9607 1.6819
-3.9151 92.6572 1.7070
-3.9074 92.5393 1.7059
-3.8997 94.1588 1.7207
-3.8920 93.6871 1.7164
-3.8843 96.4072 1.7412
-3.8766 94.5519 1.7243
-3.8689 98.5456 1.7604
-3.8612 96.2421 1.7397
-3.8535 96.9654 1.7462
-3.8458 99.1509 1.7658
-3.8381 97.2091 1.7484
-3.8304 96.9733 1.7463
-3.8227 96.0535 1.7380
-3.8150 99.5204 1.7691
-3.8073 99.1274 1.7656
-3.7996 101.2421 1.7843
-3.7919 102.5079 1.7954
-3.7842 101.9733 1.7907
-3.7765 102.1698 1.7925
-3.7688 101.1006 1.7830
-3.7611 102.0912 1.7918
-3.7534 102.5314 1.7956
-3.7457 101.5409 1.7869
-3.7380 105.7704 1.8238
-3.7303 103.6399 1.8053
-3.7226 102.4135 1.7946
-3.7149 106.0535 1.8262
-3.7072 105.9119 1.8250
-3.6995 103.7579 1.8063
-3.6918 105.7862 1.8239
-3.6841 106.9811 1.8342
-3.6764 106.3522 1.8288
-3.6687 107.6572 1.8400
-3.6610 106.8318 1.8329
-3.6533 106.1792 1.8273
-3.6456 109.3082 1.8540
-3.6379 108.3726 1.8461
-3.6302 109.8113 1.8583
-3.6225 109.2374 1.8534
-3.6148 107.6965 1.8403
-3.6071 111.9969 1.8767
-3.5994 113.4277 1.8886
-3.5917 112.7752 1.8832
-3.5840 111.6038 1.8734
-3.5763 114.7327 1.8995
-3.5686 111.0299 1.8686
-3.5609 115.1022 1.9025
-3.5532 113.3176 1.8877
-3.5455 113.4434 1.8888
-3.5378 114.4418 1.8971
-3.5301 113.4198 1.8886
-3.5224 115.0393 1.9020
-3.5147 116.5487 1.9144
-3.5070 117.2956 1.9206
-3.4993 120.6840 1.9481
-3.4916 117.2091 1.9198
-3.4839 119.4497 1.9381
-3.4762 118.8758 1.9335
-3.4685 122.5708 1.9633
-3.4608 121.3050 1.9531
-3.4531 119.0330 1.9347
-3.4454 119.6777 1.9400
-3.4377 121.5959 1.9554
-3.4300 120.5503 1.9470
-3.4223 119.5283 1.9388
-3.4146 121.1321 1.9517
-3.4069 122.5236 1.9629
-3.3992 122.0755 1.9593
-3.3915 123.2547 1.9687
-3.3838 125.0472 1.9830
-3.3761 126.1714 1.9919
-3.3684 125.2123 1.9843
-3.3607 123.7814 1.9729
-3.3530 127.2799 2.0006
-3.3453 126.8239 1.9970
-3.3376 126.3522 1.9933
-3.3299 129.1431 2.0152
-3.3222 127.6179 2.0033
-3.3145 127.4371 2.0019
-3.3068 126.9104 1.9977
-3.2991 128.8286 2.0128
-3.2914 126.1950 1.9921
-3.2837 128.4748 2.0100
-3.2760 130.0314 2.0221
-3.2683 130.2909 2.0242
-3.2606 132.9403 2.0446
-3.2529 130.8097 2.0282
-3.2452 126.8082 1.9969
-3.2375 130.6132 2.0267
-3.2298 133.8679 2.0518
-3.2221 133.7893 2.0511
-3.2144 131.6274 2.0345
-3.2067 131.8868 2.0365
-3.1990 134.4575 2.0563
-3.1913 135.4874 2.0641
-3.1836 135.5975 2.0650
-3.1759 133.7657 2.0510
-3.1682 132.6965 2.0428
-3.1605 135.2752 2.0625
-3.1528 140.5896 2.1026
-3.1451 137.0204 2.0758
-3.1374 137.9953 2.0831
-3.1297 140.0079 2.0983
-3.1220 134.2296 2.0545
-3.1143 136.5881 2.0725
-3.1066 137.9245 2.0826
-3.0989 139.8113 2.0968
-3.0912 138.6085 2.0878
-3.0835 140.2280 2.0999
-3.0758 141.8239 2.1118
-3.0681 142.9796 2.1204
-3.0604 141.5330 2.1097
-3.0527 141.4858 2.1093
-3.0450 144.2060 2.1295
-3.0373 139.7956 2.0967
-3.0296 141.9890 2.1131
-3.0219 141.3994 2.1087
-3.0142 145.9355 2.1422
-3.0065 146.3365 2.1452
-2.9988 144.6384 2.1327
-2.9911 146.4780 2.1462
-2.9834 146.8553 2.1490
-2.9757 144.8035 2.1339
-2.9680 150.6447 2.1765
-2.9603 150.7469 2.1773
-2.9526 146.6981 2.1478
-2.9449 148.9151 2.1640
-2.9372 152.3113 2.1885
-2.9295 151.9418 2.1859
-2.9218 151.6903 2.1841
-2.9141 150.0157 2.1720
-2.9064 153.5535 2.1974
-2.8987 154.6541 2.2053
-2.8910 155.2594 2.2096
-2.8833 154.9371 2.2073
-2.8756 155.3538 2.2103
-2.8679 153.9151 2.2000
-2.8602 154.2060 2.2021
-2.8525 153.8758 2.1997
-2.8448 157.9874 2.2289
-2.8371 158.6006 2.2333
-2.8294 161.6745 2.2548
-2.8217 162.9481 2.2637
-2.8140 161.7374 2.2552
-2.8063 161.9025 2.2564
-2.7986 163.0975 2.2647
-2.7909 161.0613 2.2505
-2.7832 162.0833 2.2576
-2.7755 166.8789 2.2908
-2.7678 165.8884 2.2840
-2.7601 165.5031 2.2813
-2.7524 165.8255 2.2836
-2.7447 166.6824 2.2895
-2.7370 166.4937 2.2882
-2.7293 167.3978 2.2944
-2.7216 170.5503 2.3159
-2.7139 171.6588 2.3234
-2.7062 168.7343 2.3035
-2.6985 167.4607 2.2948
-2.6908 170.6997 2.3169
-2.6831 171.7767 2.3242
-2.6754 172.5708 2.3295
-2.6677 172.7201 2.3305
-2.6600 175.2358 2.3475
-2.6523 174.3396 2.3414
-2.6446 178.0267 2.3661
-2.6369 181.7374 2.3906
-2.6292 177.3349 2.3615
-2.6215 181.4230 2.3885
-2.6138 179.3789 2.3750
-2.6061 183.0425 2.3992
-2.5984 179.9686 2.3789
-2.5907 178.6164 2.3700
-2.5830 181.4151 2.3885
-2.5753 182.9481 2.3986
-2.5676 185.1572 2.4130
-2.5599 181.5959 2.3897
-2.5522 182.9088 2.3983
-2.5445 184.9371 2.4116
-2.5368 186.0535 2.4188
-2.5291 184.8821 2.4112
-2.5214 187.1541 2.4260
-2.5137 189.3553 2.4402
-2.5060 190.7469 2.4491
-2.4983 188.1368 2.4323
-2.4906 190.7075 2.4489
-2.4829 191.3522 2.4530
-2.4752 196.1792 2.4838
-2.4675 192.7044 2.4617
-2.4598 193.7736 2.4685
-2.4521 193.5613 2.4672
-2.4444 194.2610 2.4716
-2.4367 193.4041 2.4661
-2.4290 193.7657 2.4685
-2.4213 196.2736 2.4844
-2.4136 197.0519 2.4893
-2.4059 199.7642 2.5064
-2.3982 201.6588 2.5182
-2.3905 198.2862 2.4971
-2.3828 199.9764 2.5077
-2.3751 195.3459 2.4785
-2.3674 196.8160 2.4878
-2.3597 199.7877 2.5065
-2.3520 199.1981 2.5028
-2.3443 197.5393 2.4924
-2.3366 201.7531 2.5188
-2.3289 201.6431 2.5181
-2.3212 204.3160 2.5348
-2.3135 205.3774 2.5413
-2.3058 200.6368 2.5118
-2.2981 205.0786 2.5395
-2.2904 204.1903 2.5340
-2.2827 202.7437 2.5250
-2.2750 207.3664 2.5536
-2.2673 207.8459 2.5566
-2.2596 203.0660 2.5270
-2.2519 207.4607 2.5542
-2.2442 205.3381 2.5411
-2.2365 203.2704 2.5283
-2.2288 206.1950 2.5464
-2.2211 210.3774 2.5721
-2.2134 204.3475 2.5350
-2.2057 206.2186 2.5465
-2.1980 211.1164 2.5766
-2.1903 208.3019 2.5594
-2.1826 209.8428 2.5688
-2.1749 207.9245 2.5571
-2.1672 209.2925 2.5654
-2.1595 210.5110 2.5729
-2.1518 209.0566 2.5640
-2.1441 208.0975 2.5581
-2.1364 204.8506 2.5381
-2.1287 208.2311 2.5589
-2.1210 209.5833 2.5672
-2.1133 209.4969 2.5667
-2.1056 209.8192 2.5687
-2.0979 208.1368 2.5584
-2.0902 203.6792 2.5308
-2.0825 205.4324 2.5417
-2.0748 206.0928 2.5458
-2.0671 213.2233 2.5894
-2.0594 211.0377 2.5761
-2.0517 206.1164 2.5459
-2.0440 210.8569 2.5750
-2.0363 208.9387 2.5633
-2.0286 210.5189 2.5730
-2.0209 213.5928 2.5917
-2.0132 208.2940 2.5593
-2.0055 205.8255 2.5441
-1.9978 205.0943 2.5396
-1.9901 208.8758 2.5629
-1.9824 210.1572 2.5707
-1.9747 211.3994 2.5783
-1.9670 208.7421 2.5621
-1.9593 210.0314 2.5700
-1.9516 213.1604 2.5890
-1.9439 210.1572 2.5707
-1.9362 211.4780 2.5788
-1.9285 207.9796 2.5574
-1.9208 205.9670 2.5450
-1.9131 208.3412 2.5596
-1.9054 210.1179 2.5705
-1.8977 210.3302 2.5718
-1.8900 210.6997 2.5741
-1.8823 208.5613 2.5610
-1.8746 207.1619 2.5524
-1.8669 211.0770 2.5764
-1.8592 206.6116 2.5490
-1.8515 205.9906 2.5451
-1.8438 212.5550 2.5854
-1.8361 209.2531 2.5652
-1.8284 206.9654 2.5511
-1.8207 207.7909 2.5562
-1.8130 207.5079 2.5545
-1.8053 202.7358 2.5249
-1.7976 209.7877 2.5685
-1.7899 206.7689 2.5499
-1.7822 206.0849 2.5457
-1.7745 207.3742 2.5537
-1.7668 211.8160 2.5809
-1.7591 203.1525 2.5275
-1.7514 204.7013 2.5372
-1.7437 202.7830 2.5252
-1.7360 203.6085 2.5304
-1.7283 202.5629 2.5239
-1.7206 199.6855 2.5059
-1.7129 204.2689 2.5345
-1.7052 204.4104 2.5353
-1.6975 202.1619 2.5214
-1.6898 201.5094 2.5173
-1.6821 202.5865 2.5240
-1.6744 201.2736 2.5158
-1.6667 200.0472 2.5081
-1.6590 200.1808 2.5090
-1.6513 198.8601 2.5007
-1.6436 198.8129 2.5004
-1.6359 199.3003 2.5035
-1.6282 197.5786 2.4926
-1.6205 196.9104 2.4884
-1.6128 199.2531 2.5032
-1.6051 192.2406 2.4587
-1.5974 196.1399 2.4835
-1.5897 196.7846 2.4876
-1.5820 191.5645 2.4544
-1.5743 191.1714 2.4519
-1.5666 189.4497 2.4408
-1.5589 190.5346 2.4478
-1.5512 191.2500 2.4524
-1.5435 188.6164 2.4354
-1.5358 186.8789 2.4242
-1.5281 186.2421 2.4201
-1.5204 187.8381 2.4304
-1.5127 188.2704 2.4332
-1.5050 188.2233 2.4329
-1.4973 188.4355 2.4343
-1.4896 184.5362 2.4089
-1.4819 183.4355 2.4018
-1.4742 184.8035 2.4107
-1.4665 182.8931 2.3982
-1.4588 178.8208 2.3713
-1.4511 175.1965 2.3472
-1.4434 179.4575 2.3756
-1.4357 182.8931 2.3982
-1.4280 175.2830 2.3478
-1.4203 172.5472 2.3294
-1.4126 171.7610 2.3241
-1.4049 173.8915 2.3384
-1.3972 173.5063 2.3358
-1.3895 167.4057 2.2944
-1.3818 171.1635 2.3200
-1.3741 168.7186 2.3034
-1.3664 166.0220 2.2849
-1.3587 163.6085 2.2682
-1.3510 164.8035 2.2765
-1.3433 164.0487 2.2713
-1.3356 162.7516 2.2623
-1.3279 160.1651 2.2442
-1.3202 159.4969 2.2396
-1.3125 160.5503 2.2469
-1.3048 155.8491 2.2138
-1.2971 154.3318 2.2030
-1.2894 149.2138 2.1662
-1.2817 149.9686 2.1716
-1.2740 150.0314 2.1721
-1.2663 144.6777 2.1330
-1.2586 143.7028 2.1258
-1.2509 142.1777 2.1145
-1.2432 140.5896 2.1026
-1.2355 138.1840 2.0846
-1.2278 137.4921 2.0793
-1.2201 137.2013 2.0771
-1.2124 135.6289 2.0652
-1.2047 131.3679 2.0325
-1.1970 128.2311 2.0081
-1.1893 125.4245 1.9860
-1.1816 126.8947 1.9976
-1.1739 123.6635 1.9720
-1.1662 119.7484 1.9405
-1.1585 122.3821 1.9618
-1.1508 121.3050 1.9531
-1.1431 120.8333 1.9493
-1.1354 114.7563 1.8997
-1.1277 115.9827 1.9098
-1.1200 115.7704 1.9080
-1.1123 109.4969 1.8556
-1.1046 105.9513 1.8253
-1.0969 107.7123 1.8404
-1.0892 109.1509 1.8527
-1.0815 105.3616 1.8202
-1.0738 103.7736 1.8065
-1.0661 102.4450 1.7949
-1.0584 102.4450 1.7949
-1.0507 100.5818 1.7785
-1.0430 98.6478 1.7613
-1.0353 97.0597 1.7471
-1.0276 96.0535 1.7380
-1.0199 96.1085 1.7385
-1.0122 95.3459 1.7316
-1.0045 92.3899 1.7045
-0.9968 92.1855 1.7026
-0.9891 88.4355 1.6676
-0.9814 88.9623 1.6726
-0.9737 89.3003 1.6758
-0.9660 86.2107 1.6465
-0.9583 83.5063 1.6205
-0.9506 82.1541 1.6073
-0.9429 82.3978 1.6097
-0.9352 81.7138 1.6030
-0.9275 80.0393 1.5865
-0.9198 77.0755 1.5568
-0.9121 78.0425 1.5666
-0.9044 76.9182 1.5553
-0.8967 76.5330 1.5514
-0.8890 74.9921 1.5357
-0.8813 71.8475 1.5031
-0.8736 73.2783 1.5180
-0.8659 71.4387 1.4988
-0.8582 69.7484 1.4810
-0.8505 67.6336 1.4584
-0.8428 67.4921 1.4568
-0.8351 65.0157 1.4299
-0.8274 63.6085 1.4143
-0.8197 64.1509 1.4203
-0.8120 61.5802 1.3916
-0.8043 60.7469 1.3821
-0.7966 60.0629 1.3743
-0.7889 59.6934 1.3701
-0.7812 61.2028 1.3873
-0.7735 60.6918 1.3815
-0.7658 58.3255 1.3543
-0.7581 58.5142 1.3565
-0.7504 55.4088 1.3200
-0.7427 54.2767 1.3065
-0.7350 53.4591 1.2966
-0.7273 52.0362 1.2792
-0.7196 50.8097 1.2640
-0.7119 49.3553 1.2458
-0.7042 49.0252 1.2416
-0.6965 51.0299 1.2668
-0.6888 48.5692 1.2359
-0.6811 43.6557 1.1717
-0.6734 44.2453 1.1796
-0.6657 46.0770 1.2037
-0.6580 43.6714 1.1719
-0.6503 43.3805 1.1680
-0.6426 41.6116 1.1439
-0.6349 41.5330 1.1428
-0.6272 41.9418 1.1484
-0.6195 39.7799 1.1185
-0.6118 40.9119 1.1343
-0.6041 39.8978 1.1201
-0.5964 38.5692 1.1013
-0.5887 37.2327 1.0821
-0.5810 37.6179 1.0876
-0.5733 35.9041 1.0626
-0.5656 35.9198 1.0628
-0.5579 35.5975 1.0580
-0.5502 34.4418 1.0407
-0.5425 34.1116 1.0357
-0.5348 35.0314 1.0496
-0.5271 33.3255 1.0237
-0.5194 32.1855 1.0060
-0.5117 33.4119 1.0250
-0.5040 30.8491 0.9849
-0.4963 30.1651 0.9740
-0.4886 30.1179 0.9732
-0.4809 29.3475 0.9607
-0.4732 29.8270 0.9685
-0.4655 29.4182 0.9618
-0.4578 28.0031 0.9384
-0.4501 28.5770 0.9480
-0.4424 28.9623 0.9543
-0.4347 27.3821 0.9279
-0.4270 26.6667 0.9157
-0.4193 25.7547 0.8999
-0.4116 24.9528 0.8858
-0.4039 24.6777 0.8809
-0.3962 24.8585 0.8841
-0.3885 24.3789 0.8756
-0.3808 23.9623 0.8681
-0.3731 23.0031 0.8505
-0.3654 24.2453 0.8732
-0.3577 21.5252 0.8227
-0.3500 22.3035 0.8375
-0.3423 21.7689 0.8274
-0.3346 21.1635 0.8158
-0.3269 22.3899 0.8391
-0.3192 21.6352 0.8248
-0.3115 19.2531 0.7781
-0.3038 19.0723 0.7744
-0.2961 18.7736 0.7684
-0.2884 19.1352 0.7757
-0.2807 17.5314 0.7425
-0.2730 19.0330 0.7736
-0.2653 18.7028 0.7669
-0.2576 18.1761 0.7560
-0.2499 16.6274 0.7231
-0.2422 17.5943 0.7438
-0.2345 17.3192 0.7380
-0.2268 16.6745 0.7241
-0.2191 15.7783 0.7044
-0.2114 15.5660 0.6996
-0.2037 14.9764 0.6863
-0.1960 14.9607 0.6859
-0.1883 15.5189 0.6986
-0.1806 15.2987 0.6936
-0.1729 14.4654 0.6745
-0.1652 13.7972 0.6587
-0.1575 15.7311 0.7033
-0.1498 14.7484 0.6810
-0.1421 13.7264 0.6570
-0.1344 13.7421 0.6574
-0.1267 14.3003 0.6706
-0.1190 14.5519 0.6765
-0.1113 15.1965 0.6913
-0.1036 13.9387 0.6621
-0.0959 14.2689 0.6699
-0.0882 14.9292 0.6852
-0.0805 17.5943 0.7438
-0.0728 20.3145 0.7993
-0.0651 22.2406 0.8363
-0.0574 25.7783 0.9004
-0.0497 33.4434 1.0255
-0.0420 38.6006 1.1018
-0.0343 44.8821 1.1880
-0.0266 55.3616 1.3194
-0.0189 59.9135 1.3726
-0.0112 66.5723 1.4469
-0.0035 71.6903 1.5015
0.0042 71.0770 1.4950
0.0119 71.5016 1.4995
0.0196 63.0975 1.4086
0.0273 53.0346 1.2914
0.0350 46.2028 1.2054
0.0427 37.4450 1.0851
0.0504 30.3381 0.9767
0.0581 22.5236 0.8416
0.0658 17.8774 0.7498
0.0735 14.3475 0.6717
0.0812 11.2972 0.5960
0.0889 8.6006 0.5201
0.0966 7.7830 0.4947
0.1043 6.5802 0.4549
0.1120 4.8664 0.3912
0.1197 4.4890 0.3757
0.1274 3.9465 0.3523
0.1351 2.7673 0.2950
0.1428 2.5393 0.2826
0.1505 2.7201 0.2925
0.1582 2.3742 0.2732
0.1659 2.0440 0.2535
0.1736 1.7374 0.2337
0.1813 1.5173 0.2184
0.1890 1.2657 0.1995
0.1967 1.3443 0.2056
0.2044 1.6352 0.2268
0.2121 1.4780 0.2156
0.2198 1.3601 0.2068
0.2275 1.4544 0.2139
0.2352 1.4858 0.2162
0.2429 0.9906 0.1765
0.2506 1.2736 0.2001
0.2583 1.3365 0.2050
0.2660 1.2500 0.1983
0.2737 1.1557 0.1906
0.2814 1.1635 0.1913
0.2891 1.2028 0.1945
0.2968 1.1635 0.1913
0.3045 0.8412 0.1626
0.3122 1.2264 0.1964
0.3199 1.1321 0.1887
0.3276 1.2972 0.2020
0.3353 1.1714 0.1919
0.3430 0.8569 0.1642
0.3507 1.1714 0.1919
0.3584 1.0849 0.1847
0.3661 1.0692 0.1834
0.3738 1.2657 0.1995
0.3815 1.2893 0.2014
0.3892 1.1950 0.1938
0.3969 1.0849 0.1847
0.4046 1.0142 0.1786
0.4123 0.9827 0.1758
0.4200 0.9906 0.1765
0.4277 0.8097 0.1596
0.4354 0.5189 0.1277
0.4431 0.7626 0.1549
0.4508 0.8805 0.1664
0.4585 0.8884 0.1671
0.4662 0.9827 0.1758
0.4739 1.3994 0.2098
0.4816 1.1085 0.1867
0.4893 0.8097 0.1596
0.4970 1.0456 0.1813
0.5047 0.9434 0.1722
0.5124 0.7940 0.1580
0.5201 1.0928 0.1854
0.5278 0.7469 0.1533
0.5355 0.9513 0.1730
0.5432 0.8255 0.1611
0.5509 0.8726 0.1657
0.5586 0.9041 0.1686
0.5663 0.7390 0.1524
0.5740 0.7469 0.1533
0.5817 0.8491 0.1634
0.5894 0.7940 0.1580
0.5971 1.4072 0.2104
0.6048 0.8255 0.1611
0.6125 0.8805 0.1664
0.6202 0.7940 0.1580
0.6279 0.9591 0.1737
0.6356 1.0377 0.1806
0.6433 0.8962 0.1679
0.6510 0.9119 0.1693
0.6587 0.9119 0.1693
0.6664 0.7783 0.1564
0.6741 0.8648 0.1649
0.6818 0.7862 0.1572
0.6895 0.8255 0.1611
0.6972 0.7075 0.1492
0.7049 0.7626 0.1549
0.7126 0.8019 0.1588
0.7203 0.7311 0.1516
0.7280 0.7862 0.1572
0.7357 0.7469 0.1533
0.7434 0.5110 0.1268
0.7511 0.6132 0.1389
0.7588 0.7233 0.1508
0.7665 0.8412 0.1626
0.7742 0.9119 0.1693
0.7819 0.6840 0.1467
0.7896 0.5425 0.1306
0.7973 0.5818 0.1353
0.8050 0.6840 0.1467
0.8127 0.8569 0.1642
0.8204 0.5818 0.1353
0.8281 0.8884 0.1671
0.8358 0.9984 0.1772
0.8435 0.7075 0.1492
0.8512 0.6289 0.1406
0.8589 0.9591 0.1737
0.8666 0.9041 0.1686
0.8743 0.6840 0.1467
0.8820 0.7547 0.1541
0.8897 0.6840 0.1467
0.8974 0.6211 0.1398
0.9051 1.1164 0.1874
0.9128 0.8569 0.1642
0.9205 0.9591 0.1737
0.9282 0.7390 0.1524
0.9359 0.8569 0.1642
0.9436 0.5503 0.1316
0.9513 0.5818 0.1353
0.9590 0.7390 0.1524
0.9667 0.5975 0.1371
0.9744 0.5110 0.1268
0.9821 0.5896 0.1362
0.9898 0.6525 0.1432
0.9975 0.8569 0.1642
1.0052 0.7154 0.1500
1.0129 0.6211 0.1398
1.0206 0.6682 0.1450
1.0283 0.6604 0.1441
1.0360 0.6604 0.1441
1.0437 0.6761 0.1458
1.0514 0.6132 0.1389
1.0591 0.4009 0.1123
1.0668 0.6682 0.1450
1.0745 0.5582 0.1325
1.0822 0.5975 0.1371
1.0899 0.6132 0.1389
1.0976 0.8569 0.1642
1.1053 0.7704 0.1557
1.1130 0.7233 0.1508
1.1207 0.9355 0.1715
1.1284 0.7233 0.1508
1.1361 0.7075 0.1492
1.1438 0.9119 0.1693
1.1515 0.7311 0.1516
1.1592 0.6289 0.1406
1.1669 0.5896 0.1362
1.1746 0.7075 0.1492
1.1823 0.5660 0.1334
1.1900 0.4403 0.1177
1.1977 0.6682 0.1450
1.2054 0.4638 0.1208
1.2131 0.5739 0.1343
1.2208 0.6053 0.1380
1.2285 0.8097 0.1596
1.2362 0.5739 0.1343
1.2439 0.7233 0.1508
1.2516 0.7940 0.1580
1.2593 0.8019 0.1588
1.2670 0.3852 0.1101
1.2747 0.6368 0.1415
1.2824 0.5818 0.1353
1.2901 0.5975 0.1371
1.2978 0.4796 0.1228
1.3055 0.6682 0.1450
1.3132 0.5582 0.1325
1.3209 0.5110 0.1268
1.3286 0.6132 0.1389
1.3363 0.5739 0.1343
1.3440 0.5425 0.1306
1.3517 0.7311 0.1516
1.3594 0.6840 0.1467
1.3671 0.6447 0.1424
1.3748 0.4403 0.1177
1.3825 0.5346 0.1297
1.3902 0.5110 0.1268
1.3979 0.5425 0.1306
1.4056 0.5189 0.1277
1.4133 0.6132 0.1389
1.4210 0.6132 0.1389
1.4287 0.3459 0.1043
1.4364 0.5896 0.1362
1.4441 0.5739 0.1343
1.4518 0.6761 0.1458
1.4595 0.6211 0.1398
1.4672 0.6053 0.1380
1.4749 0.6840 0.1467
1.4826 0.6918 0.1475
1.4903 0.4009 0.1123
1.4980 0.4560 0.1197
1.5057 0.5975 0.1371
1.5134 0.4717 0.1218
1.5211 0.5267 0.1287
1.5288 0.5739 0.1343
1.5365 0.4796 0.1228
1.5442 0.6211 0.1398
1.5519 0.7075 0.1492
1.5596 0.6918 0.1475
1.5673 0.5739 0.1343
1.5750 0.6368 0.1415
1.5827 0.5896 0.1362
1.5904 0.6368 0.1415
1.5981 0.3852 0.1101
1.6058 0.4638 0.1208
1.6135 0.3223 0.1007
1.6212 0.7469 0.1533
1.6289 0.4324 0.1166
1.6366 0.6211 0.1398
1.6443 0.4796 0.1228
1.6520 0.4560 0.1197
1.6597 0.4796 0.1228
1.6674 0.6447 0.1424
1.6751 0.4560 0.1197
1.6828 0.3538 0.1055
1.6905 0.3931 0.1112
1.6982 0.5896 0.1362
1.7059 0.5189 0.1277
1.7136 0.6918 0.1475
1.7213 0.4717 0.1218
1.7290 0.5896 0.1362
1.7367 0.6289 0.1406
1.7444 0.4167 0.1145
1.7521 0.5346 0.1297
1.7598 0.4953 0.1248
1.7675 0.5896 0.1362
1.7752 0.4874 0.1238
1.7829 0.6761 0.1458
1.7906 0.5110 0.1268
1.7983 0.5582 0.1325
1.8060 0.5267 0.1287
1.8137 0.5503 0.1316
1.8214 0.5267 0.1287
1.8291 0.4403 0.1177
1.8368 0.7154 0.1500
1.8445 0.5425 0.1306
1.8522 0.4088 0.1134
1.8599 0.4481 0.1187
1.8676 0.5582 0.1325
1.8753 0.5110 0.1268
1.8830 0.3381 0.1031
1.8907 0.4009 0.1123
1.8984 0.4638 0.1208
1.9061 0.3459 0.1043
1.9138 0.3145 0.0994
1.9215 0.4481 0.1187
1.9292 0.5031 0.1258
1.9369 0.3774 0.1089
1.9446 0.4245 0.1155
1.9523 0.4638 0.1208
1.9600 0.3774 0.1089
1.9677 0.4717 0.1218
1.9754 0.4324 0.1166
1.9831 0.5110 0.1268
1.9908 0.6761 0.1458
1.9985 0.5582 0.1325
2.0062 0.4874 0.1238
2.0139 0.5267 0.1287
2.0216 0.3931 0.1112
2.0293 0.3459 0.1043
2.0370 0.5189 0.1277
2.0447 0.5346 0.1297
2.0524 0.5503 0.1316
2.0601 0.5975 0.1371
2.0678 0.4717 0.1218
2.0755 0.4796 0.1228
2.0832 0.4088 0.1134
2.0909 0.4009 0.1123
2.0986 0.4245 0.1155
2.1063 0.4009 0.1123
2.1140 0.3459 0.1043
2.1217 0.3223 0.1007
2.1294 0.3223 0.1007
2.1371 0.2909 0.0956
2.1448 0.4796 0.1228
2.1525 0.4403 0.1177
2.1602 0.5267 0.1287
2.1679 0.6132 0.1389
2.1756 0.5110 0.1268
2.1833 0.5267 0.1287
2.1910 0.3459 0.1043
2.1987 0.4009 0.1123
2.2064 0.5896 0.1362
2.2141 0.4009 0.1123
2.2218 0.5267 0.1287
2.2295 0.4717 0.1218
2.2372 0.3931 0.1112
2.2449 0.5503 0.1316
2.2526 0.4088 0.1134
2.2603 0.4088 0.1134
2.2680 0.3852 0.1101
2.2757 0.4796 0.1228
2.2834 0.4088 0.1134
2.2911 0.3852 0.1101
2.2988 0.4245 0.1155
2.3065 0.4324 0.1166
2.3142 0.4560 0.1197
2.3219 0.3066 0.0982
2.3296 0.2830 0.0943
2.3373 0.4560 0.1197
2.3450 0.4324 0.1166
2.3527 0.4009 0.1123
2.3604 0.5189 0.1277
2.3681 0.4403 0.1177
2.3758 0.4245 0.1155
2.3835 0.4245 0.1155
2.3912 0.4717 0.1218
2.3989 0.6525 0.1432
2.4066 0.5425 0.1306
2.4143 0.2987 0.0969
2.4220 0.4167 0.1145
2.4297 0.4245 0.1155
2.4374 0.2909 0.0956
2.4451 0.1494 0.0685
2.4528 0.3066 0.0982
2.4605 0.4088 0.1134
2.4682 0.3302 0.1019
2.4759 0.4167 0.1145
2.4836 0.4245 0.1155
2.4913 0.5031 0.1258
2.4990 0.5896 0.1362
2.5067 0.5189 0.1277
2.5144 0.3616 0.1066
2.5221 0.2437 0.0875
2.5298 0.3381 0.1031
2.5375 0.3931 0.1112
2.5452 0.3223 0.1007
2.5529 0.3616 0.1066
2.5606 0.4009 0.1123
2.5683 0.4324 0.1166
2.5760 0.4324 0.1166
2.5837 0.3223 0.1007
2.5914 0.4088 0.1134
2.5991 0.4874 0.1238
2.6068 0.3066 0.0982
2.6145 0.4245 0.1155
2.6222 0.4324 0.1166
2.6299 0.7233 0.1508
2.6376 0.5660 0.1334
2.6453 0.4245 0.1155
2.6530 0.3381 0.1031
2.6607 0.3066 0.0982
2.6684 0.2594 0.0903
2.6761 0.3459 0.1043
2.6838 0.4481 0.1187
2.6915 0.4560 0.1197
2.6992 0.3852 0.1101
2.7069 0.1730 0.0737
2.7146 0.4638 0.1208
2.7223 0.3223 0.1007
2.7300 0.4245 0.1155
2.7377 0.4009 0.1123
2.7454 0.4796 0.1228
2.7531 0.5503 0.1316
2.7608 0.3695 0.1078
2.7685 0.3774 0.1089
2.7762 0.2516 0.0889
2.7839 0.2358 0.0861
2.7916 0.2437 0.0875
2.7993 0.3931 0.1112
2.8070 0.5896 0.1362
2.8147 0.5425 0.1306
2.8224 0.3145 0.0994
2.8301 0.2437 0.0875
2.8378 0.4324 0.1166
2.8455 0.2673 0.0917
2.8532 0.3223 0.1007
2.8609 0.2830 0.0943
2.8686 0.4403 0.1177
2.8763 0.2358 0.0861
2.8840 0.4245 0.1155
2.8917 0.4874 0.1238
2.8994 0.3695 0.1078
2.9071 0.4953 0.1248
2.9148 0.6289 0.1406
2.9225 0.2909 0.0956
2.9302 0.3459 0.1043
2.9379 0.4796 0.1228
2.9456 0.5582 0.1325
2.9533 0.5267 0.1287
2.9610 0.4324 0.1166
2.9687 0.3538 0.1055
2.9764 0.3774 0.1089
2.9841 0.3538 0.1055
2.9918 0.2830 0.0943
2.9995 0.3538 0.1055
3.0072 0.3852 0.1101
3.0149 0.4874 0.1238
3.0226 0.3616 0.1066
3.0303 0.4167 0.1145
3.0380 0.2830 0.0943
3.0457 0.3538 0.1055
3.0534 0.4245 0.1155
3.0611 0.3459 0.1043
3.0688 0.2594 0.0903
3.0765 0.3381 0.1031
3.0842 0.3066 0.0982
3.0919 0.3538 0.1055
3.0996 0.3538 0.1055
3.1073 0.3538 0.1055
3.1150 0.4796 0.1228
3.1227 0.4009 0.1123
3.1304 0.4481 0.1187
3.1381 0.4874 0.1238
3.1458 0.4874 0.1238
3.1535 0.5503 0.1316
3.1612 0.3774 0.1089
3.1689 0.4403 0.1177
3.1766 0.3852 0.1101
3.1843 0.2909 0.0956
3.1920 0.3616 0.1066
3.1997 0.4324 0.1166
3.2074 0.2437 0.0875
3.2151 0.2909 0.0956
3.2228 0.2123 0.0817
3.2305 0.3302 0.1019
3.2382 0.3066 0.0982
3.2459 0.4324 0.1166
3.2536 0.2437 0.0875
3.2613 0.2673 0.0917
3.2690 0.2987 0.0969
3.2767 0.2830 0.0943
3.2844 0.3145 0.0994
3.2921 0.2909 0.0956
3.2998 0.5425 0.1306
3.3075 0.3616 0.1066
3.3152 0.2516 0.0889
3.3229 0.2830 0.0943
3.3306 0.3695 0.1078
3.3383 0.3931 0.1112
3.3460 0.2752 0.0930
3.3537 0.3066 0.0982
3.3614 0.2280 0.0847
3.3691 0.3381 0.1031
3.3768 0.3774 0.1089
3.3845 0.3695 0.1078
3.3922 0.2201 0.0832
3.3999 0.3695 0.1078
3.4076 0.3774 0.1089
3.4153 0.3931 0.1112
3.4230 0.2673 0.0917
3.4307 0.3695 0.1078
3.4384 0.4167 0.1145
3.4461 0.4088 0.1134
3.4538 0.3223 0.1007
3.4615 0.4717 0.1218
3.4692 0.3695 0.1078
3.4769 0.4009 0.1123
3.4846 0.4481 0.1187
3.4923 0.2987 0.0969
3.5000 0.2830 0.0943
3.5077 0.2987 0.0969
3.5154 0.2516 0.0889
3.5231 0.2752 0.0930
3.5308 0.3852 0.1101
3.5385 0.6289 0.1406
3.5462 0.4167 0.1145
3.5539 0.3066 0.0982
3.5616 0.3381 0.1031
3.5693 0.2594 0.0903
3.5770 0.2201 0.0832
3.5847 0.2437 0.0875
3.5924 0.2909 0.0956
3.6001 0.3381 0.1031
3.6078 0.2909 0.0956
3.6155 0.4009 0.1123
3.6232 0.4560 0.1197
3.6309 0.2594 0.0903
3.6386 0.2987 0.0969
3.6463 0.3852 0.1101
3.6540 0.2594 0.0903
3.6617 0.3538 0.1055
3.6694 0.3459 0.1043
3.6771 0.3695 0.1078
3.6848 0.2987 0.0969
3.6925 0.2673 0.0917
3.7002 0.3066 0.0982
3.7079 0.3616 0.1066
3.7156 0.2752 0.0930
3.7233 0.3223 0.1007
3.7310 0.2987 0.0969
3.7387 0.3852 0.1101
3.7464 0.3066 0.0982
3.7541 0.3302 0.1019
3.7618 0.3852 0.1101
3.7695 0.2594 0.0903
3.7772 0.2437 0.0875
3.7849 0.3852 0.1101
3.7926 0.4167 0.1145
3.8003 0.3931 0.1112
3.8080 0.2987 0.0969
3.8157 0.3931 0.1112
3.8234 0.2987 0.0969
3.8311 0.2752 0.0930
3.8388 0.3931 0.1112
3.8465 0.4324 0.1166
3.8542 0.2673 0.0917
3.8619 0.2752 0.0930
3.8696 0.3381 0.1031
3.8773 0.4481 0.1187
3.8850 0.4481 0.1187
3.8927 0.3774 0.1089
3.9004 0.2909 0.0956
3.9081 0.3774 0.1089
3.9158 0.2516 0.0889
3.9235 0.2358 0.0861
3.9312 0.2987 0.0969
3.9389 0.2752 0.0930
3.9466 0.2752 0.0930
3.9543 0.5189 0.1277
3.9620 0.2516 0.0889
3.9697 0.3695 0.1078
3.9774 0.3381 0.1031
3.9851 0.2437 0.0875
3.9928 0.2987 0.0969
4.0005 0.4874 0.1238
4.0082 0.3852 0.1101
4.0159 0.2987 0.0969
4.0236 0.4481 0.1187
4.0313 0.3066 0.0982
4.0390 0.3695 0.1078
4.0467 0.2987 0.0969
4.0544 0.2830 0.0943
4.0621 0.2123 0.0817
4.0698 0.1336 0.0648
4.0775 0.3695 0.1078
4.0852 0.2123 0.0817
4.0929 0.3302 0.1019
4.1006 0.2594 0.0903
4.1083 0.2909 0.0956
4.1160 0.2752 0.0930
4.1237 0.2830 0.0943
4.1314 0.3066 0.0982
4.1391 0.3223 0.1007
4.1468 0.2987 0.0969
4.1545 0.2909 0.0956
4.1622 0.3852 0.1101
4.1699 0.3066 0.0982
4.1776 0.3459 0.1043
4.1853 0.2516 0.0889
4.1930 0.3695 0.1078
4.2007 0.3695 0.1078
4.2084 0.2752 0.0930
4.2161 0.3931 0.1112
4.2238 0.3538 0.1055
4.2315 0.3616 0.1066
4.2392 0.3459 0.1043
4.2469 0.2830 0.0943
4.2546 0.3381 0.1031
4.2623 0.3616 0.1066
4.2700 0.2987 0.0969
4.2777 0.2909 0.0956
4.2854 0.3066 0.0982
4.2931 0.3931 0.1112
4.3008 0.2909 0.0956
4.3085 0.3538 0.1055
4.3162 0.3145 0.0994
4.3239 0.2201 0.0832
4.3316 0.2437 0.0875
4.3393 0.4324 0.1166
4.3470 0.3145 0.0994
4.3547 0.3381 0.1031
4.3624 0.3538 0.1055
4.3701 0.3931 0.1112
4.3778 0.4717 0.1218
4.3855 0.3381 0.1031
4.3932 0.4167 0.1145
4.4009 0.1965 0.0786
4.4086 0.2594 0.0903
4.4163 0.2673 0.0917
4.4240 0.1808 0.0754
4.4317 0.3774 0.1089
4.4394 0.3616 0.1066
4.4471 0.2358 0.0861
4.4548 0.3066 0.0982
4.4625 0.2987 0.0969
4.4702 0.2830 0.0943
4.4779 0.3695 0.1078
4.4856 0.3931 0.1112
4.4933 0.2752 0.0930
4.5010 0.2987 0.0969
4.5087 0.4638 0.1208
4.5164 0.2123 0.0817
4.5241 0.3459 0.1043
4.5318 0.4009 0.1123
4.5395 0.2594 0.0903
4.5472 0.1965 0.0786
4.5549 0.4088 0.1134
4.5626 0.3616 0.1066
4.5703 0.2909 0.0956
4.5780 0.2516 0.0889
4.5857 0.2594 0.0903
4.5934 0.2752 0.0930
4.6011 0.2594 0.0903
4.6088 0.3616 0.1066
4.6165 0.2516 0.0889
4.6242 0.4481 0.1187
4.6319 0.3381 0.1031
4.6396 0.2909 0.0956
4.6473 0.3695 0.1078
4.6550 0.4245 0.1155
4.6627 0.3852 0.1101
4.6704 0.3302 0.1019
4.6781 0.1101 0.0588
4.6858 0.1808 0.0754
4.6935 0.2280 0.0847
4.7012 0.3381 0.1031
4.7089 0.2909 0.0956
4.7166 0.2516 0.0889
4.7243 0.2752 0.0930
4.7320 0.2830 0.0943
4.7397 0.3145 0.0994
4.7474 0.3695 0.1078
4.7551 0.3223 0.1007
4.7628 0.2201 0.0832
4.7705 0.4481 0.1187
4.7782 0.3066 0.0982
4.7859 0.2280 0.0847
4.7936 0.3223 0.1007
4.8013 0.5031 0.1258
4.8090 0.5031 0.1258
4.8167 0.3538 0.1055
4.8244 0.2594 0.0903
4.8321 0.1651 0.0721
4.8398 0.2123 0.0817
4.8475 0.2752 0.0930
4.8552 0.4874 0.1238
4.8629 0.3852 0.1101
4.8706 0.3538 0.1055
4.8783 0.1415 0.0667
4.8860 0.2201 0.0832
4.8937 0.2358 0.0861
4.9014 0.2280 0.0847
4.9091 0.2358 0.0861
4.9168 0.2123 0.0817
4.9245 0.2909 0.0956
4.9322 0.3695 0.1078
4.9399 0.2358 0.0861
4.9476 0.2594 0.0903
4.9553 0.2437 0.0875
4.9630 0.2280 0.0847
4.9707 0.2201 0.0832
4.9784 0.2280 0.0847
4.9861 0.2909 0.0956
4.9938 0.3616 0.1066
5.0015 0.3223 0.1007
5.0092 0.3852 0.1101
5.0169 0.4481 0.1187
5.0246 0.2201 0.0832
5.0323 0.2201 0.0832
5.0400 0.3066 0.0982
5.0477 0.2123 0.0817
5.0554 0.3145 0.0994
5.0631 0.3459 0.1043
5.0708 0.2594 0.0903
5.0785 0.3302 0.1019
5.0862 0.3066 0.0982
5.0939 0.3381 0.1031
5.1016 0.2358 0.0861
5.1093 0.1730 0.0737
5.1170 0.2673 0.0917
5.1247 0.2752 0.0930
5.1324 0.3302 0.1019
5.1401 0.4088 0.1134
5.1478 0.2673 0.0917
5.1555 0.1651 0.0721
5.1632 0.1494 0.0685
5.1709 0.2516 0.0889
5.1786 0.2044 0.0802
5.1863 0.2752 0.0930
5.1940 0.4167 0.1145
5.2017 0.2987 0.0969
5.2094 0.3145 0.0994
5.2171 0.5031 0.1258
5.2248 0.3066 0.0982
5.2325 0.2673 0.0917
5.2402 0.1022 0.0567
5.2479 0.3145 0.0994
5.2556 0.2358 0.0861
5.2633 0.3302 0.1019
5.2710 0.3852 0.1101
5.2787 0.2358 0.0861
5.2864 0.1651 0.0721
5.2941 0.2909 0.0956
5.3018 0.3302 0.1019
5.3095 0.2594 0.0903
5.3172 0.1730 0.0737
5.3249 0.2123 0.0817
5.3326 0.3538 0.1055
5.3403 0.2830 0.0943
5.3480 0.2987 0.0969
5.3557 0.3066 0.0982
5.3634 0.2830 0.0943
5.3711 0.2752 0.0930
5.3788 0.2752 0.0930
5.3865 0.3302 0.1019
5.3942 0.3302 0.1019
5.4019 0.3538 0.1055
5.4096 0.4717 0.1218
5.4173 0.3381 0.1031
5.4250 0.2673 0.0917
5.4327 0.2594 0.0903
5.4404 0.2516 0.0889
5.4481 0.4638 0.1208
5.4558 0.2830 0.0943
5.4635 0.1887 0.0770
5.4712 0.2358 0.0861
5.4789 0.3145 0.0994
5.4866 0.2044 0.0802
5.4943 0.3538 0.1055
5.5020 0.1651 0.0721
5.5097 0.2516 0.0889
5.5174 0.3459 0.1043
5.5251 0.1258 0.0629
5.5328 0.2201 0.0832
5.5405 0.1965 0.0786
5.5482 0.2516 0.0889
5.5559 0.2358 0.0861
5.5636 0.4560 0.1197
5.5713 0.3459 0.1043
5.5790 0.1494 0.0685
5.5867 0.3066 0.0982
5.5944 0.2987 0.0969
5.6021 0.2280 0.0847
5.6098 0.2123 0.0817
5.6175 0.2123 0.0817
5.6252 0.3774 0.1089
5.6329 0.3066 0.0982
5.6406 0.3616 0.1066
5.6483 0.3302 0.1019
5.6560 0.2752 0.0930
5.6637 0.2516 0.0889
5.6714 0.3145 0.0994
5.6791 0.2987 0.0969
5.6868 0.2437 0.0875
5.6945 0.2909 0.0956
5.7022 0.1808 0.0754
5.7099 0.3381 0.1031
5.7176 0.2516 0.0889
5.7253 0.1572 0.0703
5.7330 0.2437 0.0875
5.7407 0.2516 0.0889
5.7484 0.2830 0.0943
5.7561 0.2830 0.0943
5.7638 0.2594 0.0903
5.7715 0.1808 0.0754
5.7792 0.2437 0.0875
5.7869 0.2909 0.0956
5.7946 0.2516 0.0889
5.8023 0.2123 0.0817
5.8100 0.2358 0.0861
5.8177 0.2830 0.0943
5.8254 0.2358 0.0861
5.8331 0.4245 0.1155
5.8408 0.4088 0.1134
5.8485 0.3616 0.1066
5.8562 0.2830 0.0943
5.8639 0.2594 0.0903
5.8716 0.2594 0.0903
5.8793 0.3223 0.1007
5.8870 0.2830 0.0943
5.8947 0.2830 0.0943
5.9024 0.3852 0.1101
5.9101 0.3538 0.1055
5.9178 0.2123 0.0817
5.9255 0.2123 0.0817
5.9332 0.2673 0.0917
5.9409 0.2358 0.0861
5.9486 0.1179 0.0609
5.9563 0.2044 0.0802
5.9640 0.2201 0.0832
5.9717 0.3066 0.0982
5.9794 0.1887 0.0770
5.9871 0.1258 0.0629
5.9948 0.2987 0.0969
6.0025 0.2830 0.0943
6.0102 0.4245 0.1155
6.0179 0.4403 0.1177
6.0256 0.2123 0.0817
6.0333 0.1572 0.0703
6.0410 0.3381 0.1031
6.0487 0.3774 0.1089
6.0564 0.2909 0.0956
6.0641 0.5031 0.1258
6.0718 0.2673 0.0917
6.0795 0.1179 0.0609
6.0872 0.2201 0.0832
6.0949 0.3302 0.1019
6.1026 0.0786 0.0497
6.1103 0.2358 0.0861
6.1180 0.2673 0.0917
6.1257 0.2830 0.0943
6.1334 0.1808 0.0754
6.1411 0.1336 0.0648
6.1488 0.1494 0.0685
6.1565 0.1965 0.0786
6.1642 0.2358 0.0861
6.1719 0.1965 0.0786
