# Supplementary material for: Spin waves and orbital contribution to ferromagnetism in a topological metal
Source: Nat Commun. 2024 Oct 16;15:8905. doi: 10.1038/s41467-024-53152-1 (PMC11484860; doi:10.1038/s41467-024-53152-1)
Supplement: Supplementary file 3 — Source Data [file 41467_2024_53152_MOESM3_ESM.zip › experiment_data/RIXS_spectra_SLS/rixs_cl_2theta_90_H0p2_L1p34.txt]

 Eloss  intensity  error
-18.5132 1.7453 0.2343
-18.5055 1.6195 0.2257
-18.4978 1.9182 0.2456
-18.4901 1.9340 0.2466
-18.4824 1.7925 0.2374
-18.4747 1.7217 0.2327
-18.4670 1.6431 0.2273
-18.4593 1.8239 0.2395
-18.4516 1.5016 0.2173
-18.4439 1.3601 0.2068
-18.4362 1.6195 0.2257
-18.4285 1.9025 0.2446
-18.4208 1.4701 0.2150
-18.4131 1.6038 0.2246
-18.4054 1.8396 0.2405
-18.3977 1.7846 0.2369
-18.3900 1.9261 0.2461
-18.3823 1.7846 0.2369
-18.3746 1.8632 0.2421
-18.3669 2.1541 0.2603
-18.3592 2.2013 0.2631
-18.3515 1.9811 0.2496
-18.3438 1.8160 0.2390
-18.3361 1.9261 0.2461
-18.3284 1.7453 0.2343
-18.3207 1.8318 0.2400
-18.3130 1.7689 0.2358
-18.3053 1.6981 0.2311
-18.2976 1.8632 0.2421
-18.2899 1.6431 0.2273
-18.2822 1.8082 0.2385
-18.2745 1.8868 0.2436
-18.2668 1.8160 0.2390
-18.2591 1.5487 0.2207
-18.2514 1.7767 0.2364
-18.2437 1.8160 0.2390
-18.2360 1.8947 0.2441
-18.2283 1.6667 0.2289
-18.2206 1.4623 0.2144
-18.2129 1.7531 0.2348
-18.2052 1.8160 0.2390
-18.1975 1.7846 0.2369
-18.1898 1.8632 0.2421
-18.1821 1.8632 0.2421
-18.1744 1.6274 0.2262
-18.1667 1.9340 0.2466
-18.1590 1.9811 0.2496
-18.1513 1.8318 0.2400
-18.1436 1.6431 0.2273
-18.1359 2.2013 0.2631
-18.1282 1.7138 0.2322
-18.1205 1.8396 0.2405
-18.1128 1.8318 0.2400
-18.1051 1.9811 0.2496
-18.0974 1.7689 0.2358
-18.0897 1.8868 0.2436
-18.0820 1.8003 0.2379
-18.0743 1.5409 0.2201
-18.0666 1.5566 0.2212
-18.0589 1.7296 0.2332
-18.0512 1.8947 0.2441
-18.0435 1.4465 0.2133
-18.0358 1.6352 0.2268
-18.0281 1.5094 0.2179
-18.0204 1.5959 0.2240
-18.0127 1.6509 0.2279
-18.0050 1.8711 0.2426
-17.9973 2.2170 0.2640
-17.9896 1.6195 0.2257
-17.9819 1.4701 0.2150
-17.9742 2.0597 0.2545
-17.9665 2.2013 0.2631
-17.9588 1.9025 0.2446
-17.9511 1.6745 0.2295
-17.9434 1.5487 0.2207
-17.9357 1.7846 0.2369
-17.9280 1.5723 0.2224
-17.9203 1.8396 0.2405
-17.9126 1.5645 0.2218
-17.9049 1.9497 0.2476
-17.8972 1.6981 0.2311
-17.8895 1.5645 0.2218
-17.8818 1.7138 0.2322
-17.8741 1.4465 0.2133
-17.8664 1.6352 0.2268
-17.8587 2.0362 0.2530
-17.8510 2.0912 0.2564
-17.8433 1.9811 0.2496
-17.8356 1.9497 0.2476
-17.8279 1.7925 0.2374
-17.8202 2.0126 0.2516
-17.8125 1.8003 0.2379
-17.8048 1.7846 0.2369
-17.7971 1.6588 0.2284
-17.7894 1.6038 0.2246
-17.7817 1.6903 0.2305
-17.7740 2.0362 0.2530
-17.7663 1.9969 0.2506
-17.7586 1.5723 0.2224
-17.7509 1.5723 0.2224
-17.7432 2.0755 0.2555
-17.7355 2.2877 0.2682
-17.7278 2.1541 0.2603
-17.7201 1.5959 0.2240
-17.7124 1.8868 0.2436
-17.7047 1.5802 0.2229
-17.6970 1.7217 0.2327
-17.6893 2.2563 0.2664
-17.6816 1.9575 0.2481
-17.6739 1.7060 0.2316
-17.6662 2.1069 0.2574
-17.6585 2.2170 0.2640
-17.6508 1.8475 0.2410
-17.6431 1.8239 0.2395
-17.6354 1.3443 0.2056
-17.6277 1.7689 0.2358
-17.6200 1.5173 0.2184
-17.6123 1.9182 0.2456
-17.6046 1.9261 0.2461
-17.5969 1.8789 0.2431
-17.5892 1.7610 0.2353
-17.5815 1.6038 0.2246
-17.5738 1.8160 0.2390
-17.5661 1.6588 0.2284
-17.5584 1.8318 0.2400
-17.5507 1.7767 0.2364
-17.5430 2.0126 0.2516
-17.5353 1.9418 0.2471
-17.5276 2.0204 0.2521
-17.5199 2.0519 0.2540
-17.5122 1.8396 0.2405
-17.5045 1.5094 0.2179
-17.4968 1.7610 0.2353
-17.4891 1.7689 0.2358
-17.4814 1.6667 0.2289
-17.4737 1.7138 0.2322
-17.4660 1.8868 0.2436
-17.4583 1.7610 0.2353
-17.4506 1.7689 0.2358
-17.4429 1.7767 0.2364
-17.4352 1.6274 0.2262
-17.4275 2.2248 0.2645
-17.4198 2.2091 0.2636
-17.4121 1.8396 0.2405
-17.4044 1.7610 0.2353
-17.3967 1.7453 0.2343
-17.3890 1.7925 0.2374
-17.3813 1.9418 0.2471
-17.3736 2.0204 0.2521
-17.3659 1.7060 0.2316
-17.3582 1.8082 0.2385
-17.3505 1.6588 0.2284
-17.3428 1.9890 0.2501
-17.3351 1.8396 0.2405
-17.3274 2.1462 0.2598
-17.3197 2.4135 0.2755
-17.3120 2.1462 0.2598
-17.3043 2.0912 0.2564
-17.2966 1.9654 0.2486
-17.2889 1.7296 0.2332
-17.2812 2.0833 0.2560
-17.2735 2.0833 0.2560
-17.2658 2.0362 0.2530
-17.2581 2.3270 0.2705
-17.2504 1.9890 0.2501
-17.2427 1.7138 0.2322
-17.2350 2.2406 0.2654
-17.2273 2.0440 0.2535
-17.2196 2.1698 0.2612
-17.2119 1.8003 0.2379
-17.2042 1.7531 0.2348
-17.1965 1.8475 0.2410
-17.1888 1.8239 0.2395
-17.1811 2.0597 0.2545
-17.1734 2.0912 0.2564
-17.1657 1.9575 0.2481
-17.1580 1.8868 0.2436
-17.1503 2.0047 0.2511
-17.1426 2.1384 0.2593
-17.1349 1.9025 0.2446
-17.1272 1.9969 0.2506
-17.1195 2.0126 0.2516
-17.1118 2.0912 0.2564
-17.1041 1.9890 0.2501
-17.0964 1.9497 0.2476
-17.0887 1.8947 0.2441
-17.0810 2.3192 0.2701
-17.0733 1.9733 0.2491
-17.0656 1.7296 0.2332
-17.0579 1.7610 0.2353
-17.0502 2.2327 0.2650
-17.0425 2.1305 0.2588
-17.0348 1.9733 0.2491
-17.0271 1.7374 0.2337
-17.0194 1.9497 0.2476
-17.0117 2.1541 0.2603
-17.0040 1.9025 0.2446
-16.9963 2.2248 0.2645
-16.9886 2.1148 0.2579
-16.9809 2.1069 0.2574
-16.9732 1.7767 0.2364
-16.9655 1.8475 0.2410
-16.9578 2.0362 0.2530
-16.9501 2.2327 0.2650
-16.9424 2.2170 0.2640
-16.9347 2.3742 0.2732
-16.9270 1.9025 0.2446
-16.9193 2.1069 0.2574
-16.9116 1.8947 0.2441
-16.9039 1.9733 0.2491
-16.8962 2.3113 0.2696
-16.8885 2.4450 0.2773
-16.8808 2.0912 0.2564
-16.8731 1.9418 0.2471
-16.8654 2.0362 0.2530
-16.8577 1.8239 0.2395
-16.8500 1.9104 0.2451
-16.8423 1.8868 0.2436
-16.8346 1.9418 0.2471
-16.8269 2.0912 0.2564
-16.8192 1.9418 0.2471
-16.8115 1.9104 0.2451
-16.8038 1.8396 0.2405
-16.7961 1.8868 0.2436
-16.7884 2.3270 0.2705
-16.7807 2.2799 0.2678
-16.7730 2.3978 0.2746
-16.7653 2.0126 0.2516
-16.7576 1.8160 0.2390
-16.7499 2.1384 0.2593
-16.7422 1.9340 0.2466
-16.7345 1.9733 0.2491
-16.7268 2.1541 0.2603
-16.7191 1.9890 0.2501
-16.7114 2.0676 0.2550
-16.7037 2.1855 0.2622
-16.6960 1.9890 0.2501
-16.6883 1.7296 0.2332
-16.6806 2.2013 0.2631
-16.6729 2.2013 0.2631
-16.6652 2.1619 0.2607
-16.6575 2.1148 0.2579
-16.6498 2.2327 0.2650
-16.6421 2.4450 0.2773
-16.6344 2.2484 0.2659
-16.6267 1.9497 0.2476
-16.6190 2.0519 0.2540
-16.6113 2.1462 0.2598
-16.6036 2.0676 0.2550
-16.5959 2.1462 0.2598
-16.5882 2.1698 0.2612
-16.5805 1.9890 0.2501
-16.5728 2.3192 0.2701
-16.5651 2.3113 0.2696
-16.5574 2.1619 0.2607
-16.5497 2.1148 0.2579
-16.5420 1.9104 0.2451
-16.5343 2.2484 0.2659
-16.5266 2.0597 0.2545
-16.5189 2.0362 0.2530
-16.5112 2.0519 0.2540
-16.5035 2.6651 0.2895
-16.4958 1.9890 0.2501
-16.4881 2.1069 0.2574
-16.4804 2.0204 0.2521
-16.4727 1.9575 0.2481
-16.4650 1.9654 0.2486
-16.4573 2.1226 0.2584
-16.4496 1.8553 0.2415
-16.4419 1.9418 0.2471
-16.4342 2.0126 0.2516
-16.4265 2.0991 0.2569
-16.4188 2.3270 0.2705
-16.4111 2.3035 0.2691
-16.4034 2.1384 0.2593
-16.3957 2.0283 0.2526
-16.3880 2.5865 0.2852
-16.3803 2.8066 0.2971
-16.3726 2.5943 0.2856
-16.3649 2.5550 0.2835
-16.3572 2.4214 0.2759
-16.3495 2.3742 0.2732
-16.3418 2.2484 0.2659
-16.3341 2.1777 0.2617
-16.3264 2.3899 0.2741
-16.3187 2.3664 0.2728
-16.3110 2.0047 0.2511
-16.3033 2.2091 0.2636
-16.2956 2.2563 0.2664
-16.2879 2.2327 0.2650
-16.2802 2.6179 0.2869
-16.2725 2.2248 0.2645
-16.2648 2.3978 0.2746
-16.2571 2.2484 0.2659
-16.2494 2.5865 0.2852
-16.2417 2.0912 0.2564
-16.2340 2.3035 0.2691
-16.2263 2.3270 0.2705
-16.2186 2.1384 0.2593
-16.2109 2.2642 0.2668
-16.2032 2.3113 0.2696
-16.1955 2.0126 0.2516
-16.1878 2.1148 0.2579
-16.1801 2.6965 0.2912
-16.1724 2.4057 0.2750
-16.1647 2.3192 0.2701
-16.1570 2.2720 0.2673
-16.1493 2.1855 0.2622
-16.1416 2.5472 0.2830
-16.1339 2.2563 0.2664
-16.1262 2.1462 0.2598
-16.1185 1.9025 0.2446
-16.1108 2.1698 0.2612
-16.1031 2.4135 0.2755
-16.0954 2.3506 0.2719
-16.0877 2.1619 0.2607
-16.0800 2.0676 0.2550
-16.0723 2.0283 0.2526
-16.0646 2.4843 0.2795
-16.0569 2.1384 0.2593
-16.0492 2.1619 0.2607
-16.0415 2.1384 0.2593
-16.0338 2.3035 0.2691
-16.0261 2.3349 0.2710
-16.0184 2.2013 0.2631
-16.0107 2.3978 0.2746
-16.0030 2.5865 0.2852
-15.9953 2.3978 0.2746
-15.9876 2.2091 0.2636
-15.9799 2.3428 0.2714
-15.9722 2.5865 0.2852
-15.9645 2.2327 0.2650
-15.9568 2.2563 0.2664
-15.9491 2.2720 0.2673
-15.9414 2.3506 0.2719
-15.9337 2.0833 0.2560
-15.9260 2.4214 0.2759
-15.9183 2.1384 0.2593
-15.9106 2.1541 0.2603
-15.9029 2.4843 0.2795
-15.8952 2.2406 0.2654
-15.8875 2.4135 0.2755
-15.8798 2.3821 0.2737
-15.8721 2.4214 0.2759
-15.8644 2.2484 0.2659
-15.8567 2.7516 0.2942
-15.8490 2.0440 0.2535
-15.8413 2.5708 0.2843
-15.8336 2.2091 0.2636
-15.8259 2.0991 0.2569
-15.8182 1.7296 0.2332
-15.8105 2.2484 0.2659
-15.8028 2.3664 0.2728
-15.7951 2.6494 0.2886
-15.7874 2.4371 0.2768
-15.7797 2.2406 0.2654
-15.7720 2.2013 0.2631
-15.7643 2.3192 0.2701
-15.7566 2.3506 0.2719
-15.7489 2.3506 0.2719
-15.7412 2.6258 0.2874
-15.7335 2.4528 0.2777
-15.7258 2.4528 0.2777
-15.7181 2.0440 0.2535
-15.7104 2.6415 0.2882
-15.7027 2.5314 0.2821
-15.6950 1.9340 0.2466
-15.6873 2.3506 0.2719
-15.6796 2.3428 0.2714
-15.6719 2.3585 0.2723
-15.6642 2.6494 0.2886
-15.6565 2.3349 0.2710
-15.6488 2.3585 0.2723
-15.6411 2.1384 0.2593
-15.6334 2.1226 0.2584
-15.6257 2.7673 0.2950
-15.6180 2.5708 0.2843
-15.6103 2.3664 0.2728
-15.6026 2.2013 0.2631
-15.5949 2.6494 0.2886
-15.5872 2.2642 0.2668
-15.5795 2.0991 0.2569
-15.5718 2.0833 0.2560
-15.5641 2.2406 0.2654
-15.5564 2.1777 0.2617
-15.5487 2.6022 0.2861
-15.5410 2.7516 0.2942
-15.5333 2.6179 0.2869
-15.5256 2.9560 0.3049
-15.5179 2.5629 0.2839
-15.5102 2.3113 0.2696
-15.5025 2.6336 0.2878
-15.4948 2.4057 0.2750
-15.4871 2.3742 0.2732
-15.4794 2.6258 0.2874
-15.4717 2.6258 0.2874
-15.4640 2.2013 0.2631
-15.4563 2.2720 0.2673
-15.4486 2.4135 0.2755
-15.4409 2.4528 0.2777
-15.4332 2.3428 0.2714
-15.4255 2.4135 0.2755
-15.4178 2.2799 0.2678
-15.4101 2.2170 0.2640
-15.4024 2.2720 0.2673
-15.3947 2.6336 0.2878
-15.3870 2.5393 0.2826
-15.3793 2.4528 0.2777
-15.3716 2.4528 0.2777
-15.3639 2.5314 0.2821
-15.3562 2.2327 0.2650
-15.3485 2.2327 0.2650
-15.3408 2.4292 0.2764
-15.3331 2.2720 0.2673
-15.3254 2.7594 0.2946
-15.3177 2.7909 0.2962
-15.3100 2.2091 0.2636
-15.3023 2.5157 0.2813
-15.2946 2.3113 0.2696
-15.2869 2.5393 0.2826
-15.2792 2.3349 0.2710
-15.2715 2.6572 0.2891
-15.2638 2.6887 0.2908
-15.2561 2.8145 0.2975
-15.2484 2.7280 0.2929
-15.2407 2.3821 0.2737
-15.2330 2.4607 0.2782
-15.2253 2.5786 0.2848
-15.2176 2.3035 0.2691
-15.2099 2.3585 0.2723
-15.2022 1.8632 0.2421
-15.1945 2.4450 0.2773
-15.1868 2.2013 0.2631
-15.1791 2.1384 0.2593
-15.1714 2.3585 0.2723
-15.1637 2.7437 0.2937
-15.1560 2.8538 0.2996
-15.1483 2.8852 0.3012
-15.1406 2.4921 0.2799
-15.1329 2.7594 0.2946
-15.1252 2.6572 0.2891
-15.1175 2.5472 0.2830
-15.1098 2.7752 0.2954
-15.1021 2.6179 0.2869
-15.0944 2.7752 0.2954
-15.0867 2.6022 0.2861
-15.0790 2.4528 0.2777
-15.0713 2.1698 0.2612
-15.0636 2.4292 0.2764
-15.0559 1.9261 0.2461
-15.0482 2.4371 0.2768
-15.0405 2.7437 0.2937
-15.0328 2.3978 0.2746
-15.0251 2.3664 0.2728
-15.0174 2.5314 0.2821
-15.0097 2.1226 0.2584
-15.0020 2.7044 0.2916
-14.9943 2.6494 0.2886
-14.9866 2.2956 0.2687
-14.9789 2.4764 0.2791
-14.9712 2.7437 0.2937
-14.9635 2.9009 0.3020
-14.9558 2.9088 0.3024
-14.9481 2.9245 0.3033
-14.9404 2.5157 0.2813
-14.9327 2.8538 0.2996
-14.9250 2.9088 0.3024
-14.9173 2.4057 0.2750
-14.9096 2.4843 0.2795
-14.9019 2.5550 0.2835
-14.8942 2.6415 0.2882
-14.8865 2.4607 0.2782
-14.8788 2.4292 0.2764
-14.8711 2.7673 0.2950
-14.8634 2.3978 0.2746
-14.8557 2.7201 0.2925
-14.8480 2.8616 0.3000
-14.8403 2.5629 0.2839
-14.8326 2.5708 0.2843
-14.8249 2.6572 0.2891
-14.8172 2.6887 0.2908
-14.8095 2.6101 0.2865
-14.8018 2.4528 0.2777
-14.7941 2.4135 0.2755
-14.7864 2.6415 0.2882
-14.7787 2.9560 0.3049
-14.7710 2.7358 0.2933
-14.7633 2.7123 0.2920
-14.7556 2.6415 0.2882
-14.7479 2.6808 0.2903
-14.7402 3.1682 0.3156
-14.7325 2.7437 0.2937
-14.7248 2.4607 0.2782
-14.7171 2.8931 0.3016
-14.7094 2.8145 0.2975
-14.7017 2.6415 0.2882
-14.6940 2.7752 0.2954
-14.6863 2.3349 0.2710
-14.6786 2.7201 0.2925
-14.6709 2.9324 0.3037
-14.6632 2.4135 0.2755
-14.6555 2.5629 0.2839
-14.6478 2.7987 0.2967
-14.6401 2.8381 0.2987
-14.6324 2.4214 0.2759
-14.6247 2.9953 0.3069
-14.6170 2.4921 0.2799
-14.6093 2.7201 0.2925
-14.6016 3.0896 0.3117
-14.5939 2.6887 0.2908
-14.5862 2.7830 0.2958
-14.5785 2.8066 0.2971
-14.5708 2.6730 0.2899
-14.5631 2.8302 0.2983
-14.5554 3.1132 0.3129
-14.5477 2.8459 0.2992
-14.5400 2.8616 0.3000
-14.5323 2.8223 0.2979
-14.5246 2.5629 0.2839
-14.5169 2.8616 0.3000
-14.5092 3.1368 0.3141
-14.5015 2.8852 0.3012
-14.4938 2.4686 0.2786
-14.4861 2.5157 0.2813
-14.4784 2.7830 0.2958
-14.4707 3.1918 0.3168
-14.4630 2.8695 0.3004
-14.4553 2.6572 0.2891
-14.4476 2.5629 0.2839
-14.4399 2.5708 0.2843
-14.4322 2.6808 0.2903
-14.4245 2.9403 0.3041
-14.4168 2.8852 0.3012
-14.4091 2.8459 0.2992
-14.4014 2.8616 0.3000
-14.3937 2.8145 0.2975
-14.3860 2.9717 0.3057
-14.3783 2.8774 0.3008
-14.3706 2.7987 0.2967
-14.3629 3.0031 0.3073
-14.3552 3.0739 0.3109
-14.3475 3.2311 0.3188
-14.3398 2.7201 0.2925
-14.3321 2.2563 0.2664
-14.3244 1.9654 0.2486
-14.3167 2.3428 0.2714
-14.3090 2.9009 0.3020
-14.3013 2.4921 0.2799
-14.2936 2.8066 0.2971
-14.2859 1.9025 0.2446
-14.2782 2.7044 0.2916
-14.2705 3.3019 0.3222
-14.2628 3.0110 0.3077
-14.2551 2.9245 0.3033
-14.2474 3.3333 0.3238
-14.2397 3.2075 0.3176
-14.2320 2.8538 0.2996
-14.2243 2.4450 0.2773
-14.2166 2.9245 0.3033
-14.2089 2.6022 0.2861
-14.2012 2.7044 0.2916
-14.1935 3.2233 0.3184
-14.1858 3.3962 0.3268
-14.1781 2.6651 0.2895
-14.1704 3.0425 0.3093
-14.1627 3.1682 0.3156
-14.1550 3.0110 0.3077
-14.1473 3.0425 0.3093
-14.1396 2.8774 0.3008
-14.1319 3.1840 0.3164
-14.1242 3.1997 0.3172
-14.1165 3.3255 0.3234
-14.1088 2.8459 0.2992
-14.1011 2.4607 0.2782
-14.0934 2.8223 0.2979
-14.0857 2.9874 0.3065
-14.0780 2.7437 0.2937
-14.0703 2.7123 0.2920
-14.0626 2.7123 0.2920
-14.0549 2.7987 0.2967
-14.0472 3.1525 0.3149
-14.0395 2.9796 0.3061
-14.0318 3.0975 0.3121
-14.0241 3.4119 0.3276
-14.0164 3.3255 0.3234
-14.0087 3.0818 0.3113
-14.0010 2.3899 0.2741
-13.9933 3.0346 0.3089
-13.9856 3.2233 0.3184
-13.9779 3.0346 0.3089
-13.9702 2.7909 0.2962
-13.9625 3.1761 0.3160
-13.9548 2.8774 0.3008
-13.9471 2.7673 0.2950
-13.9394 2.7201 0.2925
-13.9317 3.3726 0.3257
-13.9240 3.6478 0.3387
-13.9163 3.3569 0.3249
-13.9086 3.0110 0.3077
-13.9009 3.1211 0.3133
-13.8932 2.8459 0.2992
-13.8855 2.8695 0.3004
-13.8778 3.1840 0.3164
-13.8701 3.1918 0.3168
-13.8624 3.0189 0.3081
-13.8547 3.1447 0.3145
-13.8470 2.9953 0.3069
-13.8393 2.6808 0.2903
-13.8316 3.3569 0.3249
-13.8239 3.1132 0.3129
-13.8162 2.7987 0.2967
-13.8085 2.9167 0.3029
-13.8008 2.9403 0.3041
-13.7931 3.1525 0.3149
-13.7854 3.3962 0.3268
-13.7777 2.9481 0.3045
-13.7700 2.8931 0.3016
-13.7623 2.4686 0.2786
-13.7546 2.9403 0.3041
-13.7469 3.0425 0.3093
-13.7392 3.1525 0.3149
-13.7315 2.8774 0.3008
-13.7238 3.3097 0.3226
-13.7161 3.2390 0.3191
-13.7084 3.4591 0.3298
-13.7007 3.0031 0.3073
-13.6930 3.0425 0.3093
-13.6853 2.8774 0.3008
-13.6776 2.5472 0.2830
-13.6699 2.6258 0.2874
-13.6622 2.8223 0.2979
-13.6545 3.1289 0.3137
-13.6468 2.7752 0.2954
-13.6391 3.3019 0.3222
-13.6314 3.6399 0.3383
-13.6237 3.1053 0.3125
-13.6160 3.0267 0.3085
-13.6083 3.1525 0.3149
-13.6006 3.0818 0.3113
-13.5929 3.4198 0.3279
-13.5852 3.2390 0.3191
-13.5775 3.6085 0.3369
-13.5698 2.8145 0.2975
-13.5621 2.9324 0.3037
-13.5544 2.9088 0.3024
-13.5467 2.9638 0.3053
-13.5390 3.3176 0.3230
-13.5313 3.2862 0.3215
-13.5236 3.1761 0.3160
-13.5159 3.5770 0.3354
-13.5082 3.3333 0.3238
-13.5005 3.3805 0.3260
-13.4928 3.3491 0.3245
-13.4851 3.3176 0.3230
-13.4774 3.1525 0.3149
-13.4697 3.4984 0.3317
-13.4620 3.1918 0.3168
-13.4543 3.4355 0.3287
-13.4466 3.5535 0.3343
-13.4389 3.1211 0.3133
-13.4312 3.4748 0.3306
-13.4235 3.2940 0.3218
-13.4158 3.1211 0.3133
-13.4081 3.4355 0.3287
-13.4004 3.4906 0.3313
-13.3927 3.0267 0.3085
-13.3850 3.1211 0.3133
-13.3773 3.1682 0.3156
-13.3696 3.2783 0.3211
-13.3619 2.8931 0.3016
-13.3542 3.5692 0.3350
-13.3465 3.2469 0.3195
-13.3388 2.8852 0.3012
-13.3311 2.9874 0.3065
-13.3234 3.0189 0.3081
-13.3157 2.9953 0.3069
-13.3080 3.3333 0.3238
-13.3003 3.6006 0.3365
-13.2926 3.6006 0.3365
-13.2849 2.7280 0.2929
-13.2772 3.3176 0.3230
-13.2695 3.5849 0.3358
-13.2618 3.4670 0.3302
-13.2541 4.1903 0.3630
-13.2464 3.8522 0.3480
-13.2387 3.2075 0.3176
-13.2310 3.5692 0.3350
-13.2233 3.4591 0.3298
-13.2156 3.5377 0.3335
-13.2079 3.4906 0.3313
-13.2002 3.3019 0.3222
-13.1925 3.3648 0.3253
-13.1848 3.3176 0.3230
-13.1771 3.5770 0.3354
-13.1694 3.5613 0.3347
-13.1617 3.9937 0.3544
-13.1540 3.3805 0.3260
-13.1463 3.4591 0.3298
-13.1386 3.4827 0.3309
-13.1309 3.5299 0.3332
-13.1232 3.3648 0.3253
-13.1155 3.6557 0.3391
-13.1078 3.3884 0.3264
-13.1001 3.2390 0.3191
-13.0924 3.8443 0.3477
-13.0847 3.2783 0.3211
-13.0770 3.2233 0.3184
-13.0693 2.9638 0.3053
-13.0616 3.3962 0.3268
-13.0539 3.6085 0.3369
-13.0462 3.2783 0.3211
-13.0385 3.1918 0.3168
-13.0308 3.4748 0.3306
-13.0231 3.7028 0.3412
-13.0154 4.0173 0.3554
-13.0077 3.8050 0.3459
-13.0000 3.4670 0.3302
-12.9923 3.5377 0.3335
-12.9846 3.1682 0.3156
-12.9769 3.6792 0.3401
-12.9692 3.6635 0.3394
-12.9615 3.3648 0.3253
-12.9538 3.5849 0.3358
-12.9461 3.2154 0.3180
-12.9384 3.2626 0.3203
-12.9307 3.5535 0.3343
-12.9230 3.4355 0.3287
-12.9153 3.2862 0.3215
-12.9076 3.2154 0.3180
-12.8999 3.4513 0.3294
-12.8922 3.2704 0.3207
-12.8845 3.5456 0.3339
-12.8768 3.7343 0.3427
-12.8691 3.4827 0.3309
-12.8614 4.1116 0.3596
-12.8537 3.8994 0.3502
-12.8460 3.8365 0.3473
-12.8383 3.5770 0.3354
-12.8306 4.4654 0.3747
-12.8229 3.5142 0.3324
-12.8152 3.2075 0.3176
-12.8075 3.4041 0.3272
-12.7998 3.1761 0.3160
-12.7921 3.4670 0.3302
-12.7844 3.3412 0.3241
-12.7767 3.7186 0.3420
-12.7690 3.7736 0.3445
-12.7613 3.6714 0.3398
-12.7536 4.3711 0.3707
-12.7459 3.5220 0.3328
-12.7382 3.3097 0.3226
-12.7305 3.9937 0.3544
-12.7228 3.8601 0.3484
-12.7151 4.0330 0.3561
-12.7074 4.1824 0.3627
-12.6997 3.7972 0.3456
-12.6920 3.4198 0.3279
-12.6843 3.4827 0.3309
-12.6766 3.8286 0.3470
-12.6689 3.2075 0.3176
-12.6612 3.9701 0.3533
-12.6535 3.9465 0.3523
-12.6458 3.4355 0.3287
-12.6381 3.2390 0.3191
-12.6304 3.4670 0.3302
-12.6227 3.8208 0.3466
-12.6150 4.0252 0.3558
-12.6073 3.8601 0.3484
-12.5996 3.6714 0.3398
-12.5919 3.5770 0.3354
-12.5842 3.8286 0.3470
-12.5765 4.0094 0.3551
-12.5688 3.6635 0.3394
-12.5611 3.6714 0.3398
-12.5534 3.5849 0.3358
-12.5457 3.7500 0.3434
-12.5380 3.7107 0.3416
-12.5303 3.9072 0.3505
-12.5226 3.7972 0.3456
-12.5149 4.1274 0.3603
-12.5072 3.9623 0.3530
-12.4995 3.7343 0.3427
-12.4918 3.3805 0.3260
-12.4841 3.3648 0.3253
-12.4764 3.7814 0.3448
-12.4687 4.1588 0.3616
-12.4610 4.4575 0.3744
-12.4533 4.3947 0.3717
-12.4456 3.9544 0.3526
-12.4379 3.9780 0.3537
-12.4302 3.9387 0.3519
-12.4225 3.8994 0.3502
-12.4148 3.9623 0.3530
-12.4071 4.0173 0.3554
-12.3994 4.6619 0.3829
-12.3917 3.6399 0.3383
-12.3840 3.3333 0.3238
-12.3763 3.8050 0.3459
-12.3686 3.8836 0.3495
-12.3609 4.0016 0.3547
-12.3532 3.8994 0.3502
-12.3455 3.8522 0.3480
-12.3378 3.8522 0.3480
-12.3301 4.3475 0.3697
-12.3224 3.9230 0.3512
-12.3147 3.8522 0.3480
-12.3070 3.9151 0.3509
-12.2993 3.7579 0.3438
-12.2916 4.0723 0.3579
-12.2839 3.6792 0.3401
-12.2762 3.9544 0.3526
-12.2685 4.4969 0.3760
-12.2608 4.5126 0.3767
-12.2531 3.8286 0.3470
-12.2454 3.7107 0.3416
-12.2377 3.5063 0.3321
-12.2300 3.7028 0.3412
-12.2223 4.0802 0.3582
-12.2146 3.8365 0.3473
-12.2069 4.3868 0.3714
-12.1992 4.2846 0.3671
-12.1915 4.2767 0.3667
-12.1838 4.4182 0.3727
-12.1761 4.2138 0.3640
-12.1684 3.7893 0.3452
-12.1607 3.8365 0.3473
-12.1530 3.6635 0.3394
-12.1453 4.1038 0.3592
-12.1376 3.9544 0.3526
-12.1299 3.9151 0.3509
-12.1222 4.0566 0.3572
-12.1145 3.8836 0.3495
-12.1068 3.9465 0.3523
-12.0991 4.1352 0.3606
-12.0914 4.2610 0.3661
-12.0837 4.4261 0.3731
-12.0760 4.3318 0.3691
-12.0683 3.9544 0.3526
-12.0606 3.9230 0.3512
-12.0529 4.3632 0.3704
-12.0452 4.2531 0.3657
-12.0375 4.2689 0.3664
-12.0298 4.6305 0.3816
-12.0221 4.4182 0.3727
-12.0144 4.6541 0.3826
-12.0067 3.9937 0.3544
-11.9990 4.1352 0.3606
-11.9913 4.0252 0.3558
-11.9836 4.2689 0.3664
-11.9759 4.0094 0.3551
-11.9682 4.4418 0.3737
-11.9605 4.1981 0.3633
-11.9528 4.3160 0.3684
-11.9451 4.1745 0.3623
-11.9374 4.0566 0.3572
-11.9297 4.4654 0.3747
-11.9220 4.8821 0.3918
-11.9143 4.6934 0.3842
-11.9066 4.5519 0.3783
-11.8989 4.2925 0.3674
-11.8912 4.3318 0.3691
-11.8835 4.1274 0.3603
-11.8758 4.2138 0.3640
-11.8681 4.4182 0.3727
-11.8604 4.3632 0.3704
-11.8527 4.2217 0.3644
-11.8450 4.3160 0.3684
-11.8373 4.6148 0.3809
-11.8296 4.7956 0.3883
-11.8219 4.6541 0.3826
-11.8142 4.6698 0.3832
-11.8065 4.6777 0.3835
-11.7988 4.8113 0.3890
-11.7911 4.5991 0.3803
-11.7834 4.5676 0.3790
-11.7757 4.6148 0.3809
-11.7680 4.7406 0.3861
-11.7603 4.9921 0.3962
-11.7526 3.9151 0.3509
-11.7449 4.4969 0.3760
-11.7372 4.8428 0.3902
-11.7295 4.8742 0.3915
-11.7218 4.6305 0.3816
-11.7141 4.7799 0.3877
-11.7064 5.0393 0.3981
-11.6987 4.5283 0.3774
-11.6910 5.0236 0.3975
-11.6833 4.5126 0.3767
-11.6756 4.8506 0.3906
-11.6679 4.1667 0.3620
-11.6602 4.4261 0.3731
-11.6525 4.8585 0.3909
-11.6448 5.1101 0.4009
-11.6371 4.6462 0.3822
-11.6294 4.2296 0.3647
-11.6217 4.5676 0.3790
-11.6140 4.8742 0.3915
-11.6063 4.1981 0.3633
-11.5986 4.5519 0.3783
-11.5909 5.6289 0.4207
-11.5832 4.5440 0.3780
-11.5755 4.2767 0.3667
-11.5678 4.7799 0.3877
-11.5601 4.7877 0.3880
-11.5524 4.9214 0.3934
-11.5447 4.7248 0.3855
-11.5370 4.8506 0.3906
-11.5293 4.3160 0.3684
-11.5216 4.5912 0.3800
-11.5139 5.0472 0.3984
-11.5062 4.4969 0.3760
-11.4985 4.5912 0.3800
-11.4908 4.4025 0.3721
-11.4831 4.5991 0.3803
-11.4754 4.5362 0.3777
-11.4677 4.9371 0.3940
-11.4600 4.5204 0.3770
-11.4523 4.8349 0.3899
-11.4446 4.6619 0.3829
-11.4369 5.0472 0.3984
-11.4292 4.5597 0.3787
-11.4215 5.0393 0.3981
-11.4138 4.7877 0.3880
-11.4061 4.3789 0.3711
-11.3984 4.6384 0.3819
-11.3907 4.8664 0.3912
-11.3830 5.1965 0.4042
-11.3753 4.6226 0.3813
-11.3676 4.6541 0.3826
-11.3599 4.9921 0.3962
-11.3522 5.0079 0.3968
-11.3445 5.1887 0.4039
-11.3368 5.0708 0.3993
-11.3291 4.8978 0.3925
-11.3214 4.7327 0.3858
-11.3137 5.1730 0.4033
-11.3060 5.4245 0.4130
-11.2983 5.0000 0.3965
-11.2906 4.7563 0.3867
-11.2829 5.3931 0.4118
-11.2752 5.2516 0.4064
-11.2675 4.7170 0.3851
-11.2598 5.1336 0.4018
-11.2521 5.0708 0.3993
-11.2444 4.7877 0.3880
-11.2367 5.0865 0.3999
-11.2290 5.3695 0.4109
-11.2213 5.0079 0.3968
-11.2136 5.3145 0.4088
-11.2059 5.1494 0.4024
-11.1982 5.1651 0.4030
-11.1905 5.0314 0.3978
-11.1828 4.9057 0.3928
-11.1751 4.8821 0.3918
-11.1674 5.3459 0.4100
-11.1597 5.6682 0.4222
-11.1520 4.8585 0.3909
-11.1443 5.5660 0.4184
-11.1366 5.1258 0.4015
-11.1289 5.1494 0.4024
-11.1212 5.5346 0.4172
-11.1135 5.0472 0.3984
-11.1058 5.1572 0.4027
-11.0981 4.6619 0.3829
-11.0904 4.8978 0.3925
-11.0827 4.7484 0.3864
-11.0750 5.3695 0.4109
-11.0673 4.9528 0.3947
-11.0596 4.9214 0.3934
-11.0519 5.5896 0.4193
-11.0442 4.9843 0.3959
-11.0365 5.1808 0.4036
-11.0288 5.8176 0.4277
-11.0211 4.9764 0.3956
-11.0134 5.0157 0.3971
-11.0057 5.3538 0.4103
-10.9980 5.3145 0.4088
-10.9903 5.1651 0.4030
-10.9826 5.2280 0.4055
-10.9749 5.5503 0.4178
-10.9672 5.5896 0.4193
-10.9595 5.3381 0.4097
-10.9518 5.1336 0.4018
-10.9441 5.4560 0.4142
-10.9364 5.3931 0.4118
-10.9287 5.1179 0.4012
-10.9210 5.3145 0.4088
-10.9133 5.6840 0.4228
-10.9056 5.8962 0.4306
-10.8979 5.7547 0.4254
-10.8902 5.2123 0.4049
-10.8825 5.0943 0.4002
-10.8748 5.1965 0.4042
-10.8671 5.4717 0.4148
-10.8594 5.2044 0.4045
-10.8517 5.2123 0.4049
-10.8440 5.6447 0.4213
-10.8363 5.1887 0.4039
-10.8286 5.6918 0.4231
-10.8209 5.6761 0.4225
-10.8132 5.1101 0.4009
-10.8055 5.4324 0.4133
-10.7978 5.6211 0.4204
-10.7901 5.9355 0.4320
-10.7824 5.8491 0.4289
-10.7747 5.8884 0.4303
-10.7670 6.0063 0.4346
-10.7593 5.8333 0.4283
-10.7516 5.9434 0.4323
-10.7439 5.7233 0.4242
-10.7362 5.9355 0.4320
-10.7285 5.8412 0.4286
-10.7208 6.0770 0.4372
-10.7131 5.7154 0.4239
-10.7054 5.9513 0.4326
-10.6977 5.8255 0.4280
-10.6900 5.6211 0.4204
-10.6823 5.7704 0.4260
-10.6746 5.5189 0.4166
-10.6669 5.7311 0.4245
-10.6592 5.9198 0.4315
-10.6515 6.3601 0.4472
-10.6438 6.7689 0.4614
-10.6361 5.2044 0.4045
-10.6284 5.1808 0.4036
-10.6207 5.4717 0.4148
-10.6130 5.1965 0.4042
-10.6053 5.3852 0.4115
-10.5976 5.7390 0.4248
-10.5899 5.6525 0.4216
-10.5822 5.5503 0.4178
-10.5745 5.9591 0.4329
-10.5668 5.8019 0.4271
-10.5591 6.5959 0.4554
-10.5514 6.0220 0.4352
-10.5437 6.2186 0.4422
-10.5360 6.1714 0.4405
-10.5283 6.2264 0.4425
-10.5206 6.2028 0.4417
-10.5129 5.9119 0.4312
-10.5052 5.8255 0.4280
-10.4975 5.2752 0.4073
-10.4898 6.2657 0.4439
-10.4821 6.4623 0.4508
-10.4744 5.8176 0.4277
-10.4667 6.3522 0.4469
-10.4590 5.9355 0.4320
-10.4513 6.3994 0.4486
-10.4436 6.5016 0.4522
-10.4359 5.5896 0.4193
-10.4282 6.7925 0.4622
-10.4205 6.1085 0.4383
-10.4128 5.8805 0.4300
-10.4051 6.4151 0.4491
-10.3974 6.5487 0.4538
-10.3897 5.8255 0.4280
-10.3820 5.8884 0.4303
-10.3743 6.0456 0.4360
-10.3666 5.1415 0.4021
-10.3589 5.9434 0.4323
-10.3512 6.7138 0.4595
-10.3435 6.1399 0.4394
-10.3358 6.1950 0.4414
-10.3281 6.6667 0.4579
-10.3204 6.0613 0.4366
-10.3127 6.5645 0.4543
-10.3050 6.9025 0.4659
-10.2973 6.6824 0.4584
-10.2896 6.6824 0.4584
-10.2819 6.1478 0.4397
-10.2742 5.5660 0.4184
-10.2665 6.3050 0.4453
-10.2588 5.7940 0.4269
-10.2511 6.1006 0.4380
-10.2434 6.6981 0.4589
-10.2357 6.4151 0.4491
-10.2280 6.0692 0.4369
-10.2203 6.3915 0.4483
-10.2126 6.4623 0.4508
-10.2049 6.2264 0.4425
-10.1972 5.8884 0.4303
-10.1895 6.5330 0.4533
-10.1818 6.3758 0.4478
-10.1741 6.2972 0.4450
-10.1664 6.0299 0.4355
-10.1587 5.4560 0.4142
-10.1510 6.0928 0.4377
-10.1433 6.5645 0.4543
-10.1356 6.3915 0.4483
-10.1279 6.3129 0.4456
-10.1202 6.5959 0.4554
-10.1125 6.8553 0.4643
-10.1048 7.0283 0.4701
-10.0971 6.8947 0.4656
-10.0894 6.7138 0.4595
-10.0817 6.9733 0.4683
-10.0740 6.4072 0.4489
-10.0663 6.7531 0.4608
-10.0586 6.2657 0.4439
-10.0509 7.3349 0.4803
-10.0432 6.8868 0.4654
-10.0355 6.9733 0.4683
-10.0278 7.4528 0.4841
-10.0201 7.4371 0.4836
-10.0124 7.2406 0.4772
-10.0047 6.9261 0.4667
-9.9970 6.7296 0.4600
-9.9893 6.5959 0.4554
-9.9816 7.2327 0.4769
-9.9739 6.7060 0.4592
-9.9662 5.8176 0.4277
-9.9585 5.8412 0.4286
-9.9508 6.8789 0.4651
-9.9431 7.2406 0.4772
-9.9354 7.0597 0.4712
-9.9277 6.8947 0.4656
-9.9200 6.8868 0.4654
-9.9123 7.5314 0.4867
-9.9046 6.8947 0.4656
-9.8969 7.2170 0.4764
-9.8892 7.5000 0.4856
-9.8815 6.8553 0.4643
-9.8738 6.8239 0.4632
-9.8661 6.1164 0.4386
-9.8584 7.0204 0.4699
-9.8507 7.2170 0.4764
-9.8430 7.5393 0.4869
-9.8353 7.0126 0.4696
-9.8276 7.4607 0.4844
-9.8199 7.4843 0.4851
-9.8122 6.2893 0.4447
-9.8045 7.3192 0.4798
-9.7968 7.8852 0.4980
-9.7891 7.1226 0.4733
-9.7814 7.4057 0.4826
-9.7737 7.1384 0.4738
-9.7660 7.0912 0.4722
-9.7583 7.1226 0.4733
-9.7506 7.1541 0.4743
-9.7429 7.6572 0.4907
-9.7352 7.9796 0.5009
-9.7275 7.1698 0.4748
-9.7198 7.3349 0.4803
-9.7121 7.5472 0.4872
-9.7044 6.7767 0.4616
-9.6967 7.9481 0.4999
-9.6890 7.3978 0.4823
-9.6813 7.1069 0.4727
-9.6736 8.0031 0.5017
-9.6659 7.3035 0.4792
-9.6582 7.0991 0.4725
-9.6505 7.3821 0.4818
-9.6428 7.6494 0.4905
-9.6351 7.9088 0.4987
-9.6274 7.0676 0.4714
-9.6197 7.4528 0.4841
-9.6120 6.7531 0.4608
-9.6043 7.1619 0.4746
-9.5966 7.3585 0.4810
-9.5889 7.3742 0.4816
-9.5812 6.9575 0.4678
-9.5735 7.0912 0.4722
-9.5658 7.8616 0.4972
-9.5581 8.3726 0.5131
-9.5504 7.6651 0.4910
-9.5427 7.3585 0.4810
-9.5350 7.6336 0.4900
-9.5273 7.6494 0.4905
-9.5196 6.9969 0.4691
-9.5119 7.1226 0.4733
-9.5042 7.9009 0.4985
-9.4965 7.8695 0.4975
-9.4888 7.9796 0.5009
-9.4811 7.6494 0.4905
-9.4734 7.7594 0.4940
-9.4657 8.0660 0.5036
-9.4580 7.1698 0.4748
-9.4503 7.6887 0.4917
-9.4426 7.6730 0.4912
-9.4349 7.5943 0.4887
-9.4272 7.2406 0.4772
-9.4195 7.4607 0.4844
-9.4118 7.1934 0.4756
-9.4041 8.1840 0.5073
-9.3964 7.4057 0.4826
-9.3887 7.4607 0.4844
-9.3810 8.4041 0.5141
-9.3733 9.2374 0.5390
-9.3656 8.1525 0.5063
-9.3579 8.1368 0.5058
-9.3502 7.5865 0.4884
-9.3425 8.1682 0.5068
-9.3348 8.2783 0.5102
-9.3271 7.9717 0.5007
-9.3194 7.8695 0.4975
-9.3117 7.6336 0.4900
-9.3040 8.0503 0.5031
-9.2963 8.1525 0.5063
-9.2886 7.9638 0.5004
-9.2809 8.8758 0.5283
-9.2732 7.4292 0.4833
-9.2655 8.1132 0.5051
-9.2578 7.2170 0.4764
-9.2501 8.5063 0.5172
-9.2424 8.7500 0.5246
-9.2347 8.6085 0.5203
-9.2270 8.6557 0.5217
-9.2193 8.6714 0.5222
-9.2116 8.1368 0.5058
-9.2039 7.8145 0.4957
-9.1962 8.3726 0.5131
-9.1885 8.0818 0.5041
-9.1808 8.4513 0.5155
-9.1731 8.4748 0.5162
-9.1654 8.3648 0.5129
-9.1577 8.4119 0.5143
-9.1500 8.5535 0.5186
-9.1423 8.4355 0.5150
-9.1346 8.5928 0.5198
-9.1269 9.1745 0.5371
-9.1192 8.6478 0.5215
-9.1115 8.8050 0.5262
-9.1038 8.1289 0.5056
-9.0961 8.6399 0.5212
-9.0884 7.9874 0.5012
-9.0807 8.2783 0.5102
-9.0730 8.6557 0.5217
-9.0653 9.0881 0.5346
-9.0576 8.9151 0.5295
-9.0499 8.2154 0.5083
-9.0422 8.7657 0.5250
-9.0345 8.9151 0.5295
-9.0268 8.7186 0.5236
-9.0191 9.1981 0.5378
-9.0114 8.8994 0.5290
-9.0037 8.5299 0.5179
-8.9960 8.0582 0.5034
-8.9883 8.3019 0.5109
-8.9806 8.2940 0.5107
-8.9729 8.1761 0.5071
-8.9652 8.7736 0.5253
-8.9575 8.9858 0.5316
-8.9498 8.8443 0.5274
-8.9421 9.2138 0.5383
-8.9344 8.2626 0.5097
-8.9267 8.3884 0.5136
-8.9190 8.7264 0.5238
-8.9113 8.7972 0.5260
-8.9036 9.1667 0.5369
-8.8959 8.6557 0.5217
-8.8882 8.6006 0.5201
-8.8805 8.1918 0.5075
-8.8728 8.8050 0.5262
-8.8651 9.6698 0.5514
-8.8574 8.8522 0.5276
-8.8497 8.4906 0.5167
-8.8420 9.5204 0.5472
-8.8343 10.1651 0.5654
-8.8266 9.6698 0.5514
-8.8189 8.9387 0.5302
-8.8112 8.5692 0.5191
-8.8035 9.5440 0.5478
-8.7958 9.2217 0.5385
-8.7881 9.0252 0.5327
-8.7804 8.7500 0.5246
-8.7727 9.3947 0.5435
-8.7650 9.5283 0.5474
-8.7573 9.1903 0.5376
-8.7496 8.6321 0.5210
-8.7419 8.9230 0.5297
-8.7342 9.4497 0.5451
-8.7265 9.6226 0.5501
-8.7188 9.7091 0.5526
-8.7111 9.4733 0.5458
-8.7034 8.2626 0.5097
-8.6957 9.5440 0.5478
-8.6880 9.2453 0.5392
-8.6803 9.1352 0.5360
-8.6726 8.8836 0.5285
-8.6649 9.4418 0.5449
-8.6572 8.9387 0.5302
-8.6495 8.8365 0.5271
-8.6418 8.8679 0.5281
-8.6341 9.3160 0.5413
-8.6264 9.0959 0.5348
-8.6187 9.4733 0.5458
-8.6110 9.8978 0.5579
-8.6033 9.7642 0.5541
-8.5956 10.0236 0.5614
-8.5879 9.8428 0.5563
-8.5802 10.0079 0.5610
-8.5725 10.1651 0.5654
-8.5648 10.3459 0.5704
-8.5571 9.2846 0.5403
-8.5494 10.0550 0.5623
-8.5417 9.7170 0.5528
-8.5340 9.6541 0.5510
-8.5263 9.7877 0.5548
-8.5186 9.6777 0.5517
-8.5109 9.7799 0.5546
-8.5032 10.4167 0.5723
-8.4955 11.0928 0.5906
-8.4878 10.0236 0.5614
-8.4801 8.9465 0.5304
-8.4724 9.8506 0.5566
-8.4647 10.4245 0.5726
-8.4570 9.4654 0.5456
-8.4493 9.9607 0.5597
-8.4416 10.2673 0.5682
-8.4339 9.8349 0.5561
-8.4262 10.6447 0.5786
-8.4185 9.8506 0.5566
-8.4108 10.6289 0.5781
-8.4031 10.2280 0.5671
-8.3954 10.9670 0.5873
-8.3877 10.3223 0.5697
-8.3800 10.8569 0.5843
-8.3723 10.5346 0.5756
-8.3646 10.2752 0.5684
-8.3569 10.8569 0.5843
-8.3492 9.8978 0.5579
-8.3415 9.9843 0.5603
-8.3338 9.8978 0.5579
-8.3261 10.0079 0.5610
-8.3184 10.6682 0.5792
-8.3107 9.7484 0.5537
-8.3030 9.7484 0.5537
-8.2953 10.4560 0.5734
-8.2876 10.1808 0.5658
-8.2799 9.3475 0.5422
-8.2722 10.1179 0.5641
-8.2645 10.2358 0.5673
-8.2568 10.2987 0.5691
-8.2491 10.3145 0.5695
-8.2414 11.2500 0.5948
-8.2337 10.9906 0.5879
-8.2260 10.4481 0.5732
-8.2183 10.8962 0.5854
-8.2106 11.2107 0.5937
-8.2029 11.6509 0.6053
-8.1952 10.7547 0.5815
-8.1875 10.7075 0.5803
-8.1798 11.3443 0.5973
-8.1721 11.1792 0.5929
-8.1644 10.1101 0.5638
-8.1567 11.5487 0.6026
-8.1490 11.5723 0.6032
-8.1413 10.5975 0.5773
-8.1336 10.2673 0.5682
-8.1259 11.1006 0.5908
-8.1182 11.3601 0.5977
-8.1105 11.3601 0.5977
-8.1028 10.5425 0.5758
-8.0951 10.8491 0.5841
-8.0874 11.0142 0.5885
-8.0797 11.1399 0.5919
-8.0720 11.0142 0.5885
-8.0643 11.7689 0.6084
-8.0566 10.4796 0.5741
-8.0489 10.7390 0.5811
-8.0412 11.4623 0.6004
-8.0335 10.7390 0.5811
-8.0258 11.0692 0.5900
-8.0181 11.2343 0.5944
-8.0104 11.6745 0.6059
-8.0027 11.5094 0.6016
-7.9950 11.4151 0.5991
-7.9873 11.3915 0.5985
-7.9796 12.1777 0.6188
-7.9719 12.8616 0.6360
-7.9642 13.1682 0.6435
-7.9565 12.4843 0.6266
-7.9488 12.3428 0.6230
-7.9411 12.2877 0.6216
-7.9334 12.3113 0.6222
-7.9257 12.1305 0.6176
-7.9180 11.4858 0.6010
-7.9103 10.9984 0.5881
-7.9026 11.3836 0.5983
-7.8949 10.9277 0.5862
-7.8872 10.8097 0.5830
-7.8795 11.3286 0.5969
-7.8718 11.2343 0.5944
-7.8641 11.0220 0.5887
-7.8564 11.8318 0.6100
-7.8487 11.4623 0.6004
-7.8410 12.0440 0.6154
-7.8333 12.5472 0.6281
-7.8256 12.1619 0.6184
-7.8179 12.8459 0.6356
-7.8102 12.2484 0.6206
-7.8025 12.4686 0.6262
-7.7948 12.0755 0.6162
-7.7871 12.0047 0.6144
-7.7794 12.4057 0.6246
-7.7717 12.1462 0.6180
-7.7640 12.3978 0.6244
-7.7563 12.9167 0.6373
-7.7486 11.7531 0.6079
-7.7409 12.3035 0.6220
-7.7332 12.7987 0.6344
-7.7255 12.0283 0.6150
-7.7178 12.0676 0.6160
-7.7101 11.6981 0.6065
-7.7024 12.1226 0.6174
-7.6947 12.3506 0.6232
-7.6870 12.9560 0.6383
-7.6793 13.3333 0.6475
-7.6716 12.8695 0.6362
-7.6639 12.4135 0.6248
-7.6562 13.0346 0.6402
-7.6485 12.3035 0.6220
-7.6408 12.4686 0.6262
-7.6331 13.0582 0.6408
-7.6254 12.9796 0.6389
-7.6177 12.9953 0.6393
-7.6100 13.9623 0.6626
-7.6023 14.0959 0.6658
-7.5946 13.5770 0.6534
-7.5869 12.5157 0.6274
-7.5792 13.0660 0.6410
-7.5715 13.7579 0.6578
-7.5638 12.9088 0.6371
-7.5561 12.7123 0.6323
-7.5484 13.2547 0.6456
-7.5407 14.3711 0.6723
-7.5330 13.6321 0.6547
-7.5253 13.9937 0.6634
-7.5176 13.7107 0.6566
-7.5099 13.5220 0.6521
-7.5022 13.0739 0.6412
-7.4945 14.7406 0.6808
-7.4868 14.5440 0.6763
-7.4791 13.6085 0.6542
-7.4714 13.2940 0.6466
-7.4637 14.1116 0.6662
-7.4560 13.0110 0.6396
-7.4483 15.0943 0.6890
-7.4406 13.6399 0.6549
-7.4329 14.2217 0.6687
-7.4252 14.7799 0.6817
-7.4175 14.1431 0.6669
-7.4098 14.2925 0.6704
-7.4021 14.6619 0.6790
-7.3944 14.6226 0.6781
-7.3867 14.4575 0.6743
-7.3790 14.4182 0.6734
-7.3713 14.6226 0.6781
-7.3636 14.4418 0.6739
-7.3559 15.0157 0.6872
-7.3482 14.9292 0.6852
-7.3405 13.9072 0.6613
-7.3328 14.1431 0.6669
-7.3251 14.7484 0.6810
-7.3174 14.8270 0.6828
-7.3097 14.1431 0.6669
-7.3020 14.6305 0.6783
-7.2943 14.3003 0.6706
-7.2866 14.6305 0.6783
-7.2789 15.1336 0.6899
-7.2712 14.6855 0.6796
-7.2635 14.5126 0.6756
-7.2558 16.2736 0.7154
-7.2481 15.8333 0.7056
-7.2404 15.0550 0.6881
-7.2327 14.5047 0.6754
-7.2250 15.8569 0.7061
-7.2173 16.1871 0.7135
-7.2096 15.5739 0.6998
-7.2019 14.9371 0.6854
-7.1942 16.2028 0.7138
-7.1865 16.0220 0.7098
-7.1788 16.2736 0.7154
-7.1711 16.1399 0.7124
-7.1634 15.4874 0.6979
-7.1557 15.9119 0.7074
-7.1480 16.9182 0.7294
-7.1403 15.0629 0.6882
-7.1326 15.8255 0.7054
-7.1249 15.5582 0.6995
-7.1172 15.8333 0.7056
-7.1095 15.6997 0.7026
-7.1018 17.2248 0.7360
-7.0941 16.1164 0.7119
-7.0864 15.0629 0.6882
-7.0787 16.6274 0.7231
-7.0710 16.1164 0.7119
-7.0633 15.7626 0.7040
-7.0556 16.2028 0.7138
-7.0479 17.0204 0.7316
-7.0402 17.0519 0.7323
-7.0325 16.5409 0.7212
-7.0248 16.8868 0.7287
-7.0171 17.4528 0.7408
-7.0094 17.6887 0.7458
-7.0017 16.0613 0.7107
-6.9940 15.4088 0.6961
-6.9863 16.3208 0.7164
-6.9786 16.8789 0.7285
-6.9709 17.4292 0.7403
-6.9632 17.8695 0.7496
-6.9555 16.2814 0.7155
-6.9478 18.2626 0.7578
-6.9401 18.0031 0.7524
-6.9324 17.4528 0.7408
-6.9247 17.2799 0.7372
-6.9170 17.4528 0.7408
-6.9093 18.3019 0.7586
-6.9016 17.5157 0.7422
-6.8939 18.5456 0.7637
-6.8862 18.9858 0.7727
-6.8785 19.0487 0.7740
-6.8708 18.4198 0.7611
-6.8631 17.8066 0.7483
-6.8554 18.1368 0.7552
-6.8477 19.5991 0.7851
-6.8400 18.8994 0.7709
-6.8323 18.7264 0.7674
-6.8246 18.3491 0.7596
-6.8169 17.9560 0.7514
-6.8092 18.8286 0.7695
-6.8015 18.5692 0.7642
-6.7938 18.5456 0.7637
-6.7861 18.7972 0.7688
-6.7784 18.8758 0.7704
-6.7707 18.1132 0.7547
-6.7630 18.4906 0.7625
-6.7553 19.2531 0.7781
-6.7476 20.3223 0.7994
-6.7399 17.9560 0.7514
-6.7322 19.2925 0.7789
-6.7245 19.8506 0.7901
-6.7168 21.0849 0.8143
-6.7091 19.8742 0.7906
-6.7014 18.9701 0.7724
-6.6937 18.8915 0.7708
-6.6860 20.2201 0.7974
-6.6783 20.7626 0.8080
-6.6706 19.8821 0.7907
-6.6629 20.5425 0.8037
-6.6552 21.2186 0.8169
-6.6475 21.0928 0.8144
-6.6398 19.9057 0.7912
-6.6321 20.9434 0.8115
-6.6244 20.6447 0.8057
-6.6167 20.6132 0.8051
-6.6090 21.0142 0.8129
-6.6013 19.2217 0.7775
-6.5936 18.8601 0.7701
-6.5859 21.3679 0.8197
-6.5782 19.8428 0.7899
-6.5705 20.9119 0.8109
-6.5628 20.8805 0.8103
-6.5551 20.4874 0.8027
-6.5474 20.8097 0.8089
-6.5397 21.8396 0.8287
-6.5320 21.9340 0.8305
-6.5243 22.0912 0.8335
-6.5166 21.9104 0.8301
-6.5089 21.5330 0.8229
-6.5012 21.7060 0.8262
-6.4935 22.3428 0.8382
-6.4858 21.4701 0.8217
-6.4781 22.2642 0.8367
-6.4704 22.5000 0.8412
-6.4627 22.3428 0.8382
-6.4550 22.9167 0.8489
-6.4473 22.3585 0.8385
-6.4396 23.0425 0.8512
-6.4319 23.0425 0.8512
-6.4242 22.5865 0.8428
-6.4165 22.9245 0.8491
-6.4088 22.7673 0.8461
-6.4011 22.8459 0.8476
-6.3934 22.1069 0.8338
-6.3857 22.9167 0.8489
-6.3780 22.9324 0.8492
-6.3703 21.8003 0.8280
-6.3626 23.5613 0.8608
-6.3549 24.2610 0.8735
-6.3472 23.8915 0.8668
-6.3395 25.2201 0.8906
-6.3318 24.8270 0.8836
-6.3241 22.5708 0.8425
-6.3164 23.2311 0.8547
-6.3087 23.8836 0.8666
-6.3010 23.7736 0.8646
-6.2933 24.1509 0.8715
-6.2856 24.5204 0.8781
-6.2779 23.9701 0.8682
-6.2702 23.7736 0.8646
-6.2625 23.4119 0.8580
-6.2548 23.9701 0.8682
-6.2471 24.6541 0.8805
-6.2394 24.3318 0.8747
-6.2317 24.7720 0.8826
-6.2240 25.2673 0.8914
-6.2163 25.1887 0.8900
-6.2086 25.2123 0.8904
-6.2009 25.1022 0.8885
-6.1932 25.9277 0.9030
-6.1855 26.3994 0.9111
-6.1778 25.5660 0.8966
-6.1701 25.1965 0.8901
-6.1624 25.4717 0.8950
-6.1547 25.0236 0.8871
-6.1470 26.3758 0.9107
-6.1393 26.6274 0.9151
-6.1316 25.8097 0.9009
-6.1239 26.8711 0.9192
-6.1162 27.6494 0.9325
-6.1085 27.6101 0.9318
-6.1008 26.5330 0.9134
-6.0931 25.6918 0.8988
-6.0854 26.2736 0.9090
-6.0777 27.6808 0.9330
-6.0700 28.0818 0.9397
-6.0623 26.4230 0.9115
-6.0546 26.9340 0.9203
-6.0469 26.4151 0.9114
-6.0392 27.5472 0.9307
-6.0315 27.5550 0.9309
-6.0238 26.4387 0.9118
-6.0161 27.1226 0.9235
-6.0084 27.7987 0.9350
-6.0007 27.4135 0.9285
-5.9930 26.3522 0.9103
-5.9853 26.9418 0.9204
-5.9776 27.6651 0.9327
-5.9699 28.0975 0.9400
-5.9622 27.0676 0.9226
-5.9545 28.5063 0.9468
-5.9468 28.4591 0.9460
-5.9391 29.0802 0.9563
-5.9314 28.5377 0.9473
-5.9237 29.6226 0.9652
-5.9160 28.0503 0.9392
-5.9083 29.4575 0.9625
-5.9006 28.8443 0.9524
-5.8929 29.8585 0.9690
-5.8852 30.1965 0.9745
-5.8775 31.6588 0.9978
-5.8698 30.1415 0.9736
-5.8621 30.4167 0.9780
-5.8544 30.2594 0.9755
-5.8467 31.4701 0.9948
-5.8390 31.2657 0.9916
-5.8313 31.5881 0.9967
-5.8236 31.6745 0.9980
-5.8159 31.6745 0.9980
-5.8082 31.5566 0.9962
-5.8005 32.1148 1.0049
-5.7928 31.7374 0.9990
-5.7851 31.5252 0.9957
-5.7774 31.9340 1.0021
-5.7697 30.7940 0.9841
-5.7620 30.1022 0.9729
-5.7543 31.5487 0.9960
-5.7466 31.7846 0.9998
-5.7389 31.5330 0.9958
-5.7312 31.6981 0.9984
-5.7235 32.4764 1.0106
-5.7158 32.1855 1.0060
-5.7081 32.9009 1.0172
-5.7004 33.1682 1.0213
-5.6927 33.0739 1.0198
-5.6850 33.9858 1.0338
-5.6773 32.8381 1.0162
-5.6696 32.4843 1.0107
-5.6619 33.4119 1.0250
-5.6542 33.2390 1.0224
-5.6465 33.5928 1.0278
-5.6388 33.1368 1.0208
-5.6311 32.7358 1.0146
-5.6234 32.2720 1.0074
-5.6157 33.3569 1.0242
-5.6080 33.1525 1.0210
-5.6003 31.9575 1.0025
-5.5926 33.9780 1.0337
-5.5849 34.7642 1.0456
-5.5772 35.4324 1.0556
-5.5695 34.9214 1.0479
-5.5618 34.7248 1.0450
-5.5541 34.9528 1.0484
-5.5464 36.4937 1.0713
-5.5387 37.2877 1.0829
-5.5310 36.2421 1.0676
-5.5233 35.6447 1.0587
-5.5156 35.8805 1.0622
-5.5079 35.0629 1.0501
-5.5002 33.8994 1.0325
-5.4925 35.9041 1.0626
-5.4848 36.6824 1.0740
-5.4771 36.6038 1.0729
-5.4694 37.3664 1.0840
-5.4617 37.2799 1.0827
-5.4540 36.0692 1.0650
-5.4463 38.7186 1.1034
-5.4386 36.9969 1.0786
-5.4309 37.7044 1.0889
-5.4232 38.6792 1.1029
-5.4155 37.4921 1.0858
-5.4078 39.1038 1.1089
-5.4001 38.3019 1.0975
-5.3924 39.7484 1.1180
-5.3847 39.8270 1.1191
-5.3770 39.0252 1.1078
-5.3693 39.0959 1.1088
-5.3616 38.9072 1.1061
-5.3539 38.7186 1.1034
-5.3462 40.9355 1.1346
-5.3385 41.6903 1.1450
-5.3308 39.9214 1.1204
-5.3231 40.0943 1.1229
-5.3154 39.8113 1.1189
-5.3077 40.7783 1.1324
-5.3000 42.3035 1.1534
-5.2923 41.2028 1.1383
-5.2846 41.6352 1.1442
-5.2769 42.4214 1.1550
-5.2692 41.3679 1.1406
-5.2615 42.0755 1.1503
-5.2538 42.6730 1.1584
-5.2461 41.3758 1.1407
-5.2384 41.3679 1.1406
-5.2307 40.6918 1.1312
-5.2230 41.4623 1.1419
-5.2153 43.5456 1.1702
-5.2076 42.4135 1.1549
-5.1999 42.5472 1.1567
-5.1922 43.6871 1.1721
-5.1845 43.8836 1.1747
-5.1768 42.1855 1.1518
-5.1691 43.3255 1.1672
-5.1614 45.9434 1.2020
-5.1537 45.5346 1.1966
-5.1460 44.4890 1.1828
-5.1383 45.4796 1.1959
-5.1306 45.0472 1.1902
-5.1229 44.1745 1.1786
-5.1152 44.3868 1.1814
-5.1075 45.7547 1.1995
-5.0998 47.4135 1.2211
-5.0921 46.0220 1.2030
-5.0844 47.3113 1.2197
-5.0767 45.7233 1.1991
-5.0690 46.0456 1.2033
-5.0613 46.3758 1.2076
-5.0536 46.6509 1.2112
-5.0459 47.7594 1.2255
-5.0382 47.8852 1.2271
-5.0305 47.2799 1.2193
-5.0228 48.0267 1.2289
-5.0151 48.1997 1.2311
-5.0074 48.7736 1.2385
-4.9997 48.4984 1.2350
-4.9920 49.6384 1.2494
-4.9843 49.2531 1.2445
-4.9766 50.2594 1.2572
-4.9689 49.7484 1.2508
-4.9612 49.2846 1.2449
-4.9535 49.9686 1.2535
-4.9458 51.3050 1.2702
-4.9381 52.3113 1.2826
-4.9304 52.6808 1.2871
-4.9227 52.6022 1.2861
-4.9150 52.6965 1.2873
-4.9073 52.2956 1.2824
-4.8996 52.7437 1.2879
-4.8919 52.7830 1.2883
-4.8842 53.4119 1.2960
-4.8765 54.5912 1.3102
-4.8688 54.0173 1.3033
-4.8611 52.4843 1.2847
-4.8534 53.6714 1.2991
-4.8457 54.0566 1.3038
-4.8380 54.4182 1.3082
-4.8303 53.9544 1.3026
-4.8226 53.7814 1.3005
-4.8149 53.8915 1.3018
-4.8072 53.7579 1.3002
-4.7995 56.2972 1.3305
-4.7918 54.4733 1.3088
-4.7841 55.5110 1.3212
-4.7764 56.6195 1.3343
-4.7687 56.3836 1.3316
-4.7610 57.7123 1.3472
-4.7533 55.5739 1.3220
-4.7456 56.0692 1.3278
-4.7379 57.6415 1.3463
-4.7302 55.5346 1.3215
-4.7225 56.6745 1.3350
-4.7148 57.3113 1.3425
-4.7071 55.3302 1.3191
-4.6994 57.5786 1.3456
-4.6917 59.0802 1.3630
-4.6840 59.4261 1.3670
-4.6763 60.4009 1.3782
-4.6686 61.0770 1.3859
-4.6609 60.4403 1.3786
-4.6532 60.7547 1.3822
-4.6455 61.9969 1.3963
-4.6378 61.3443 1.3889
-4.6301 61.5881 1.3917
-4.6224 60.5975 1.3804
-4.6147 61.6116 1.3919
-4.6070 62.7123 1.4043
-4.5993 61.5409 1.3911
-4.5916 62.2563 1.3992
-4.5839 62.9717 1.4072
-4.5762 61.2500 1.3878
-4.5685 63.6950 1.4153
-4.5608 62.0912 1.3973
-4.5531 62.4292 1.4011
-4.5454 62.5550 1.4025
-4.5377 63.6085 1.4143
-4.5300 64.4733 1.4239
-4.5223 64.8506 1.4281
-4.5146 65.7783 1.4382
-4.5069 67.2484 1.4542
-4.4992 66.7138 1.4484
-4.4915 66.0928 1.4417
-4.4838 65.4638 1.4348
-4.4761 65.7075 1.4375
-4.4684 66.0456 1.4411
-4.4607 66.0928 1.4417
-4.4530 68.3726 1.4663
-4.4453 68.8915 1.4719
-4.4376 69.7642 1.4812
-4.4299 68.3019 1.4656
-4.4222 67.7909 1.4601
-4.4145 70.0550 1.4842
-4.4068 69.8270 1.4818
-4.3991 70.3223 1.4871
-4.3914 71.7217 1.5018
-4.3837 73.9623 1.5251
-4.3760 73.3019 1.5183
-4.3683 70.1258 1.4850
-4.3606 71.2264 1.4966
-4.3529 71.9340 1.5040
-4.3452 72.6965 1.5120
-4.3375 74.4418 1.5300
-4.3298 72.4843 1.5098
-4.3221 74.7642 1.5333
-4.3144 73.6242 1.5216
-4.3067 74.1509 1.5270
-4.2990 75.9041 1.5450
-4.2913 74.0723 1.5262
-4.2836 77.5079 1.5612
-4.2759 75.8648 1.5446
-4.2682 76.2264 1.5482
-4.2605 78.3648 1.5698
-4.2528 77.3664 1.5598
-4.2451 78.8129 1.5743
-4.2374 77.2642 1.5587
-4.2297 78.6714 1.5729
-4.2220 80.5896 1.5919
-4.2143 79.7799 1.5839
-4.2066 79.1745 1.5779
-4.1989 78.4513 1.5707
-4.1912 80.8648 1.5947
-4.1835 80.6289 1.5923
-4.1758 80.1101 1.5872
-4.1681 80.6682 1.5927
-4.1604 82.6494 1.6122
-4.1527 83.4434 1.6199
-4.1450 81.5802 1.6017
-4.1373 85.7154 1.6418
-4.1296 83.7893 1.6232
-4.1219 86.0928 1.6454
-4.1142 84.2610 1.6278
-4.1065 84.8428 1.6334
-4.0988 84.4104 1.6292
-4.0911 84.7720 1.6327
-4.0834 83.1447 1.6170
-4.0757 85.6289 1.6410
-4.0680 85.2437 1.6373
-4.0603 89.8506 1.6809
-4.0526 88.7814 1.6709
-4.0449 87.7752 1.6614
-4.0372 87.6808 1.6605
-4.0295 86.2343 1.6467
-4.0218 87.9481 1.6630
-4.0141 88.9937 1.6729
-4.0064 92.8223 1.7085
-3.9987 92.6415 1.7068
-3.9910 90.7547 1.6894
-3.9833 92.9088 1.7093
-3.9756 95.4560 1.7326
-3.9679 93.6871 1.7164
-3.9602 93.3333 1.7132
-3.9525 93.6006 1.7156
-3.9448 93.1525 1.7115
-3.9371 94.9921 1.7283
-3.9294 96.0928 1.7383
-3.9217 96.1950 1.7393
-3.9140 94.6934 1.7256
-3.9063 97.7516 1.7533
-3.8986 96.7689 1.7444
-3.8909 96.5487 1.7424
-3.8832 97.2248 1.7485
-3.8755 101.0849 1.7829
-3.8678 101.4151 1.7858
-3.8601 97.0755 1.7472
-3.8524 97.7830 1.7536
-3.8447 101.0142 1.7823
-3.8370 101.7925 1.7891
-3.8293 101.8239 1.7894
-3.8216 102.0362 1.7913
-3.8139 100.3145 1.7761
-3.8062 103.1289 1.8008
-3.7985 104.4418 1.8123
-3.7908 102.5472 1.7958
-3.7831 102.8695 1.7986
-3.7754 102.9560 1.7993
-3.7677 104.3475 1.8115
-3.7600 106.0535 1.8262
-3.7523 108.1525 1.8442
-3.7446 106.1714 1.8272
-3.7369 107.3978 1.8377
-3.7292 107.4921 1.8385
-3.7215 105.6761 1.8230
-3.7138 107.4843 1.8385
-3.7061 111.1478 1.8695
-3.6984 110.3931 1.8632
-3.6907 111.9733 1.8765
-3.6830 110.0157 1.8600
-3.6753 111.8711 1.8756
-3.6676 110.6682 1.8655
-3.6599 113.2311 1.8870
-3.6522 113.6950 1.8908
-3.6445 114.0723 1.8940
-3.6368 113.0110 1.8852
-3.6291 112.5472 1.8813
-3.6214 112.4292 1.8803
-3.6137 114.4733 1.8973
-3.6060 116.5566 1.9145
-3.5983 113.7972 1.8917
-3.5906 115.9827 1.9098
-3.5829 117.4057 1.9215
-3.5752 115.4403 1.9053
-3.5675 117.9324 1.9258
-3.5598 117.0047 1.9182
-3.5521 120.8569 1.9495
-3.5444 119.7327 1.9404
-3.5367 118.9230 1.9338
-3.5290 120.6997 1.9482
-3.5213 121.1085 1.9515
-3.5136 121.8711 1.9577
-3.5059 120.4324 1.9461
-3.4982 120.0236 1.9428
-3.4905 121.4780 1.9545
-3.4828 124.9686 1.9824
-3.4751 122.4843 1.9626
-3.4674 124.5047 1.9787
-3.4597 125.4324 1.9861
-3.4520 123.1682 1.9680
-3.4443 122.2484 1.9607
-3.4366 126.0770 1.9912
-3.4289 126.0849 1.9912
-3.4212 125.1179 1.9836
-3.4135 129.1116 2.0150
-3.4058 127.2406 2.0003
-3.3981 127.5472 2.0027
-3.3904 129.3475 2.0168
-3.3827 126.0849 1.9912
-3.3750 127.3899 2.0015
-3.3673 128.6242 2.0112
-3.3596 129.8035 2.0204
-3.3519 129.6148 2.0189
-3.3442 132.3978 2.0405
-3.3365 131.4858 2.0334
-3.3288 130.3066 2.0243
-3.3211 129.0016 2.0141
-3.3134 131.3836 2.0326
-3.3057 131.1164 2.0306
-3.2980 132.9717 2.0449
-3.2903 131.6903 2.0350
-3.2826 133.2154 2.0467
-3.2749 132.9167 2.0444
-3.2672 134.8192 2.0590
-3.2595 134.4261 2.0560
-3.2518 135.7547 2.0662
-3.2441 135.4638 2.0639
-3.2364 134.3160 2.0552
-3.2287 135.0393 2.0607
-3.2210 139.8742 2.0973
-3.2133 140.9670 2.1055
-3.2056 142.1698 2.1144
-3.1979 138.6085 2.0878
-3.1902 137.7044 2.0809
-3.1825 135.8412 2.0668
-3.1748 140.9670 2.1055
-3.1671 139.5283 2.0947
-3.1594 138.5063 2.0870
-3.1517 140.2044 2.0997
-3.1440 145.3223 2.1377
-3.1363 147.1226 2.1509
-3.1286 143.3255 2.1230
-3.1209 145.6289 2.1400
-3.1132 142.5079 2.1169
-3.1055 142.3978 2.1161
-3.0978 142.3899 2.1161
-3.0901 143.8286 2.1267
-3.0824 146.6195 2.1472
-3.0747 146.0142 2.1428
-3.0670 146.5566 2.1468
-3.0593 147.2642 2.1520
-3.0516 149.2296 2.1663
-3.0439 146.9497 2.1497
-3.0362 148.8836 2.1638
-3.0285 151.3286 2.1815
-3.0208 150.6368 2.1765
-3.0131 150.0708 2.1724
-3.0054 150.8962 2.1783
-2.9977 153.4041 2.1964
-2.9900 152.7280 2.1915
-2.9823 152.2248 2.1879
-2.9746 155.9591 2.2146
-2.9669 156.6509 2.2195
-2.9592 154.6226 2.2051
-2.9515 154.7956 2.2063
-2.9438 156.3208 2.2171
-2.9361 156.7296 2.2200
-2.9284 154.9450 2.2074
-2.9207 157.1698 2.2232
-2.9130 156.4623 2.2182
-2.9053 154.8506 2.2067
-2.8976 154.8428 2.2066
-2.8899 158.5456 2.2329
-2.8822 161.5802 2.2541
-2.8745 160.2201 2.2446
-2.8668 161.3522 2.2525
-2.8591 166.2343 2.2864
-2.8514 164.0959 2.2716
-2.8437 164.1745 2.2722
-2.8360 161.9733 2.2569
-2.8283 164.2610 2.2728
-2.8206 164.4418 2.2740
-2.8129 164.1981 2.2723
-2.8052 168.6871 2.3032
-2.7975 169.9607 2.3119
-2.7898 165.2987 2.2799
-2.7821 166.4701 2.2880
-2.7744 168.3726 2.3010
-2.7667 169.0881 2.3059
-2.7590 172.3899 2.3283
-2.7513 176.5487 2.3562
-2.7436 173.7972 2.3378
-2.7359 176.2343 2.3541
-2.7282 173.6635 2.3369
-2.7205 173.6714 2.3370
-2.7128 175.9434 2.3522
-2.7051 176.9733 2.3591
-2.6974 180.3774 2.3816
-2.6897 177.5236 2.3627
-2.6820 178.2390 2.3675
-2.6743 182.6572 2.3967
-2.6666 180.8491 2.3848
-2.6589 180.3616 2.3815
-2.6512 179.6384 2.3768
-2.6435 183.8365 2.4044
-2.6358 183.0267 2.3991
-2.6281 187.3899 2.4275
-2.6204 185.4560 2.4149
-2.6127 185.8097 2.4172
-2.6050 185.5660 2.4157
-2.5973 187.3192 2.4270
-2.5896 189.7170 2.4425
-2.5819 192.2642 2.4589
-2.5742 191.0377 2.4510
-2.5665 192.3428 2.4594
-2.5588 190.9748 2.4506
-2.5511 189.7248 2.4426
-2.5434 193.5535 2.4671
-2.5357 191.4937 2.4539
-2.5280 195.7862 2.4813
-2.5203 193.2783 2.4653
-2.5126 196.9182 2.4885
-2.5049 196.4701 2.4856
-2.4972 196.1399 2.4835
-2.4895 198.4041 2.4978
-2.4818 202.4607 2.5232
-2.4741 199.3160 2.5036
-2.4664 201.2657 2.5158
-2.4587 201.1714 2.5152
-2.4510 199.7406 2.5062
-2.4433 204.7563 2.5375
-2.4356 199.0094 2.5016
-2.4279 200.4638 2.5108
-2.4202 201.7531 2.5188
-2.4125 203.4670 2.5295
-2.4048 201.4230 2.5168
-2.3971 204.7013 2.5372
-2.3894 206.0770 2.5457
-2.3817 208.2390 2.5590
-2.3740 211.4151 2.5784
-2.3663 208.9858 2.5636
-2.3586 207.4135 2.5539
-2.3509 209.3789 2.5660
-2.3432 212.8459 2.5871
-2.3355 209.6777 2.5678
-2.3278 206.5723 2.5487
-2.3201 209.1509 2.5646
-2.3124 208.9387 2.5633
-2.3047 211.1321 2.5767
-2.2970 211.0613 2.5763
-2.2893 210.0708 2.5702
-2.2816 209.5440 2.5670
-2.2739 210.1022 2.5704
-2.2662 210.3931 2.5722
-2.2585 209.3239 2.5656
-2.2508 210.4874 2.5728
-2.2431 209.5597 2.5671
-2.2354 214.1195 2.5949
-2.2277 210.3695 2.5720
-2.2200 211.6509 2.5799
-2.2123 213.9387 2.5938
-2.2046 217.6808 2.6164
-2.1969 215.6761 2.6043
-2.1892 214.1116 2.5948
-2.1815 213.9937 2.5941
-2.1738 217.0440 2.6125
-2.1661 214.0959 2.5947
-2.1584 214.1431 2.5950
-2.1507 216.3443 2.6083
-2.1430 212.8459 2.5871
-2.1353 214.2453 2.5956
-2.1276 217.9403 2.6179
-2.1199 216.8396 2.6113
-2.1122 215.6604 2.6042
-2.1045 214.0566 2.5945
-2.0968 213.4198 2.5906
-2.0891 214.0645 2.5945
-2.0814 215.1808 2.6013
-2.0737 218.0818 2.6188
-2.0660 218.8915 2.6236
-2.0583 215.2437 2.6017
-2.0506 214.8035 2.5990
-2.0429 216.0377 2.6065
-2.0352 215.9906 2.6062
-2.0275 215.2358 2.6016
-2.0198 212.4450 2.5847
-2.0121 216.7453 2.6107
-2.0044 214.8428 2.5992
-1.9967 214.8978 2.5996
-1.9890 212.9717 2.5879
-1.9813 215.3066 2.6020
-1.9736 216.9733 2.6121
-1.9659 215.7862 2.6049
-1.9582 214.8978 2.5996
-1.9505 218.5692 2.6217
-1.9428 216.3915 2.6086
-1.9351 214.5047 2.5972
-1.9274 219.9057 2.6297
-1.9197 214.4969 2.5971
-1.9120 212.1777 2.5831
-1.9043 214.0645 2.5945
-1.8966 216.4623 2.6090
-1.8889 216.6588 2.6102
-1.8812 218.2154 2.6196
-1.8735 217.8223 2.6172
-1.8658 213.6714 2.5921
-1.8581 217.9638 2.6181
-1.8504 213.2862 2.5898
-1.8427 216.8789 2.6115
-1.8350 215.5346 2.6034
-1.8273 216.5723 2.6097
-1.8196 215.2594 2.6018
-1.8119 214.6069 2.5978
-1.8042 212.6022 2.5857
-1.7965 213.0267 2.5882
-1.7888 209.0959 2.5642
-1.7811 210.4953 2.5728
-1.7734 209.5676 2.5671
-1.7657 215.1808 2.6013
-1.7580 212.0519 2.5823
-1.7503 211.8082 2.5808
-1.7426 210.9277 2.5755
-1.7349 209.1745 2.5647
-1.7272 208.1604 2.5585
-1.7195 207.4450 2.5541
-1.7118 212.6572 2.5860
-1.7041 206.8160 2.5502
-1.6964 209.6541 2.5677
-1.6887 205.6997 2.5433
-1.6810 204.8899 2.5383
-1.6733 207.4450 2.5541
-1.6656 206.2657 2.5468
-1.6579 205.6682 2.5431
-1.6502 203.0267 2.5268
-1.6425 202.1777 2.5215
-1.6348 203.1761 2.5277
-1.6271 200.2673 2.5095
-1.6194 198.4277 2.4980
-1.6117 201.2107 2.5154
-1.6040 202.2170 2.5217
-1.5963 198.0346 2.4955
-1.5886 197.7909 2.4940
-1.5809 196.9969 2.4889
-1.5732 199.1824 2.5027
-1.5655 195.1572 2.4773
-1.5578 194.9764 2.4762
-1.5501 197.5865 2.4927
-1.5424 195.4953 2.4794
-1.5347 194.1116 2.4707
-1.5270 194.5991 2.4738
-1.5193 193.3569 2.4658
-1.5116 192.3035 2.4591
-1.5039 187.0126 2.4251
-1.4962 184.6069 2.4094
-1.4885 184.4182 2.4082
-1.4808 188.6871 2.4359
-1.4731 185.3302 2.4141
-1.4654 185.5425 2.4155
-1.4577 187.1462 2.4259
-1.4500 180.1965 2.3805
-1.4423 183.0189 2.3990
-1.4346 181.5487 2.3894
-1.4269 180.7783 2.3843
-1.4192 181.0849 2.3863
-1.4115 179.0409 2.3728
-1.4038 178.7736 2.3710
-1.3961 174.8192 2.3447
-1.3884 177.7830 2.3645
-1.3807 173.3648 2.3349
-1.3730 171.4465 2.3219
-1.3653 168.6164 2.3027
-1.3576 167.7358 2.2967
-1.3499 171.2421 2.3206
-1.3422 169.1667 2.3064
-1.3345 168.4355 2.3015
-1.3268 164.3947 2.2737
-1.3191 162.9167 2.2634
-1.3114 162.3270 2.2593
-1.3037 161.0299 2.2503
-1.2960 158.5692 2.2330
-1.2883 156.6667 2.2196
-1.2806 154.2767 2.2026
-1.2729 151.3915 2.1819
-1.2652 151.4858 2.1826
-1.2575 152.3821 2.1890
-1.2498 149.6934 2.1696
-1.2421 147.0440 2.1504
-1.2344 143.1840 2.1219
-1.2267 141.6038 2.1102
-1.2190 138.0582 2.0836
-1.2113 137.0991 2.0764
-1.2036 136.8553 2.0745
-1.1959 135.0865 2.0611
-1.1882 128.3097 2.0087
-1.1805 125.7704 1.9887
-1.1728 126.3443 1.9933
-1.1651 126.8160 1.9970
-1.1574 124.9921 1.9826
-1.1497 123.9387 1.9742
-1.1420 123.8129 1.9732
-1.1343 122.3978 1.9619
-1.1266 120.2280 1.9444
-1.1189 117.4371 1.9217
-1.1112 114.9607 1.9013
-1.1035 115.4796 1.9056
-1.0958 113.6085 1.8901
-1.0881 115.1179 1.9026
-1.0804 112.8459 1.8838
-1.0727 110.9041 1.8675
-1.0650 108.8679 1.8503
-1.0573 106.7925 1.8326
-1.0496 105.9984 1.8257
-1.0419 106.2264 1.8277
-1.0342 103.0818 1.8004
-1.0265 102.4607 1.7950
-1.0188 101.4465 1.7861
-1.0111 102.7201 1.7973
-1.0034 100.4638 1.7774
-0.9957 99.3082 1.7672
-0.9880 97.5943 1.7519
-0.9803 96.7531 1.7443
-0.9726 93.7264 1.7168
-0.9649 92.8459 1.7087
-0.9572 92.9560 1.7097
-0.9495 93.6164 1.7158
-0.9418 93.0739 1.7108
-0.9341 89.9214 1.6816
-0.9264 89.5440 1.6780
-0.9187 84.9371 1.6343
-0.9110 84.2925 1.6281
-0.9033 85.3302 1.6381
-0.8956 81.2107 1.5981
-0.8879 80.7783 1.5938
-0.8802 80.0314 1.5864
-0.8725 78.9151 1.5753
-0.8648 78.6871 1.5730
-0.8571 78.0739 1.5669
-0.8494 74.9843 1.5356
-0.8417 73.3962 1.5192
-0.8340 75.1651 1.5374
-0.8263 72.4843 1.5098
-0.8186 72.6022 1.5110
-0.8109 70.6918 1.4910
-0.8032 70.0786 1.4845
-0.7955 69.9686 1.4833
-0.7878 65.8962 1.4395
-0.7801 66.2972 1.4439
-0.7724 64.3789 1.4228
-0.7647 65.2516 1.4325
-0.7570 61.8160 1.3942
-0.7493 59.7877 1.3712
-0.7416 62.0283 1.3966
-0.7339 59.8821 1.3723
-0.7262 59.1431 1.3638
-0.7185 58.7264 1.3589
-0.7108 59.7642 1.3709
-0.7031 56.7531 1.3359
-0.6954 57.6101 1.3460
-0.6877 55.6368 1.3227
-0.6800 54.9921 1.3150
-0.6723 54.0252 1.3034
-0.6646 52.4607 1.2844
-0.6569 52.7201 1.2876
-0.6492 50.3302 1.2581
-0.6415 47.7516 1.2254
-0.6338 50.4167 1.2591
-0.6261 49.4340 1.2468
-0.6184 47.8066 1.2261
-0.6107 45.5110 1.1963
-0.6030 46.7453 1.2124
-0.5953 45.0865 1.1907
-0.5876 46.2893 1.2065
-0.5799 46.5252 1.2096
-0.5722 44.0094 1.1764
-0.5645 43.3255 1.1672
-0.5568 43.6399 1.1715
-0.5491 41.9025 1.1479
-0.5414 41.5487 1.1431
-0.5337 39.8270 1.1191
-0.5260 41.3443 1.1402
-0.5183 38.9780 1.1071
-0.5106 40.4717 1.1281
-0.5029 38.9465 1.1067
-0.4952 36.2579 1.0678
-0.4875 38.0189 1.0934
-0.4798 37.0676 1.0797
-0.4721 37.5157 1.0862
-0.4644 37.6022 1.0874
-0.4567 36.2893 1.0683
-0.4490 36.7060 1.0744
-0.4413 37.0047 1.0787
-0.4336 35.9041 1.0626
-0.4259 34.7484 1.0453
-0.4182 35.3066 1.0537
-0.4105 34.9214 1.0479
-0.4028 33.2783 1.0230
-0.3951 33.9780 1.0337
-0.3874 32.0676 1.0042
-0.3797 32.8538 1.0164
-0.3720 32.9560 1.0180
-0.3643 31.4387 0.9943
-0.3566 31.1006 0.9889
-0.3489 31.5487 0.9960
-0.3412 30.9434 0.9864
-0.3335 30.2830 0.9759
-0.3258 28.7264 0.9504
-0.3181 28.3176 0.9437
-0.3104 28.1997 0.9417
-0.3027 28.4119 0.9452
-0.2950 27.7830 0.9347
-0.2873 28.2075 0.9418
-0.2796 28.4827 0.9464
-0.2719 27.2799 0.9262
-0.2642 27.2642 0.9259
-0.2565 25.7704 0.9002
-0.2488 25.4874 0.8953
-0.2411 24.6698 0.8808
-0.2334 25.2437 0.8910
-0.2257 23.2311 0.8547
-0.2180 22.9481 0.8495
-0.2103 22.1384 0.8344
-0.2026 22.5157 0.8415
-0.1949 21.5645 0.8235
-0.1872 22.1384 0.8344
-0.1795 22.2327 0.8361
-0.1718 20.2280 0.7976
-0.1641 19.7248 0.7876
-0.1564 19.6619 0.7863
-0.1487 20.1258 0.7955
-0.1410 21.0142 0.8129
-0.1333 20.7233 0.8073
-0.1256 19.0487 0.7740
-0.1179 20.0550 0.7941
-0.1102 22.8459 0.8476
-0.1025 22.7201 0.8453
-0.0948 24.6698 0.8808
-0.0871 26.4151 0.9114
-0.0794 28.8601 0.9527
-0.0717 32.7673 1.0151
-0.0640 38.0818 1.0943
-0.0563 43.6792 1.1720
-0.0486 50.6997 1.2627
-0.0409 60.7469 1.3821
-0.0332 71.9890 1.5046
-0.0255 85.7704 1.6423
-0.0178 100.4403 1.7772
-0.0101 109.6698 1.8571
-0.0024 117.3035 1.9206
0.0053 125.4874 1.9865
0.0130 122.0519 1.9591
0.0207 113.6242 1.8903
0.0284 101.3208 1.7850
0.0361 85.7940 1.6425
0.0438 66.8711 1.4501
0.0515 53.5142 1.2972
0.0592 41.0770 1.1365
0.0669 32.1698 1.0058
0.0746 24.0487 0.8696
0.0823 19.3632 0.7803
0.0900 17.0362 0.7319
0.0977 14.0566 0.6649
0.1054 11.9811 0.6138
0.1131 10.2673 0.5682
0.1208 8.6164 0.5205
0.1285 7.6494 0.4905
0.1362 7.6101 0.4892
0.1439 5.6368 0.4210
0.1516 4.6384 0.3819
0.1593 3.7972 0.3456
0.1670 4.4969 0.3760
0.1747 4.1667 0.3620
0.1824 3.8129 0.3463
0.1901 3.2469 0.3195
0.1978 2.6022 0.2861
0.2055 2.1462 0.2598
0.2132 2.1541 0.2603
0.2209 2.1698 0.2612
0.2286 1.8632 0.2421
0.2363 2.1934 0.2626
0.2440 2.3821 0.2737
0.2517 2.0047 0.2511
0.2594 1.7138 0.2322
0.2671 1.9025 0.2446
0.2748 1.5330 0.2196
0.2825 1.7689 0.2358
0.2902 1.9261 0.2461
0.2979 1.9104 0.2451
0.3056 1.5252 0.2190
0.3133 1.7217 0.2327
0.3210 1.2343 0.1970
0.3287 1.4623 0.2144
0.3364 1.4387 0.2127
0.3441 1.3522 0.2062
0.3518 1.5802 0.2229
0.3595 1.6274 0.2262
0.3672 1.3050 0.2026
0.3749 1.3915 0.2092
0.3826 1.5959 0.2240
0.3903 1.6903 0.2305
0.3980 1.6116 0.2251
0.4057 1.2264 0.1964
0.4134 1.1242 0.1880
0.4211 1.2500 0.1983
0.4288 0.9827 0.1758
0.4365 1.0299 0.1800
0.4442 1.2264 0.1964
0.4519 1.3758 0.2080
0.4596 1.4937 0.2167
0.4673 1.3601 0.2068
0.4750 1.1635 0.1913
0.4827 1.3286 0.2044
0.4904 1.1635 0.1913
0.4981 1.0770 0.1840
0.5058 1.3365 0.2050
0.5135 1.1714 0.1919
0.5212 1.3365 0.2050
0.5289 1.1399 0.1893
0.5366 1.2500 0.1983
0.5443 1.0299 0.1800
0.5520 1.0613 0.1827
0.5597 1.1321 0.1887
0.5674 1.2264 0.1964
0.5751 1.1950 0.1938
0.5828 1.1006 0.1860
0.5905 1.1242 0.1880
0.5982 1.0377 0.1806
0.6059 0.9119 0.1693
0.6136 0.8569 0.1642
0.6213 0.8569 0.1642
0.6290 1.1006 0.1860
0.6367 0.9670 0.1744
0.6444 0.8176 0.1603
0.6521 0.9827 0.1758
0.6598 1.1871 0.1932
0.6675 1.0377 0.1806
0.6752 0.8333 0.1619
0.6829 0.9670 0.1744
0.6906 0.8255 0.1611
0.6983 0.7390 0.1524
0.7060 0.7311 0.1516
0.7137 0.8962 0.1679
0.7214 0.8962 0.1679
0.7291 0.9355 0.1715
0.7368 0.8884 0.1671
0.7445 1.0770 0.1840
0.7522 0.9670 0.1744
0.7599 0.7783 0.1564
0.7676 0.7075 0.1492
0.7753 0.7704 0.1557
0.7830 0.8491 0.1634
0.7907 0.7311 0.1516
0.7984 0.9198 0.1701
0.8061 0.9355 0.1715
0.8138 0.6761 0.1458
0.8215 0.7626 0.1549
0.8292 0.8726 0.1657
0.8369 0.8255 0.1611
0.8446 0.7390 0.1524
0.8523 0.9119 0.1693
0.8600 1.0456 0.1813
0.8677 0.9591 0.1737
0.8754 0.7940 0.1580
0.8831 1.1871 0.1932
0.8908 1.1950 0.1938
0.8985 0.9591 0.1737
0.9062 0.7390 0.1524
0.9139 1.0220 0.1793
0.9216 0.9434 0.1722
0.9293 0.6840 0.1467
0.9370 0.7233 0.1508
0.9447 0.8176 0.1603
0.9524 0.7547 0.1541
0.9601 0.5975 0.1371
0.9678 0.7154 0.1500
0.9755 0.7075 0.1492
0.9832 0.7390 0.1524
0.9909 0.6761 0.1458
0.9986 0.6525 0.1432
1.0063 0.8962 0.1679
1.0140 0.8491 0.1634
1.0217 0.8176 0.1603
1.0294 0.8805 0.1664
1.0371 0.7704 0.1557
1.0448 1.0220 0.1793
1.0525 0.9041 0.1686
1.0602 0.8491 0.1634
1.0679 0.6840 0.1467
1.0756 0.6761 0.1458
1.0833 0.7233 0.1508
1.0910 0.6132 0.1389
1.0987 0.6211 0.1398
1.1064 0.7233 0.1508
1.1141 0.6289 0.1406
1.1218 0.5896 0.1362
1.1295 0.7704 0.1557
1.1372 0.7390 0.1524
1.1449 0.7154 0.1500
1.1526 0.5189 0.1277
1.1603 0.5818 0.1353
1.1680 0.5818 0.1353
1.1757 0.5975 0.1371
1.1834 0.7547 0.1541
1.1911 0.5660 0.1334
1.1988 0.7783 0.1564
1.2065 0.7233 0.1508
1.2142 0.6997 0.1483
1.2219 0.7783 0.1564
1.2296 0.5189 0.1277
1.2373 0.4953 0.1248
1.2450 0.5267 0.1287
1.2527 0.7547 0.1541
1.2604 0.7469 0.1533
1.2681 0.6368 0.1415
1.2758 0.7862 0.1572
1.2835 0.5739 0.1343
1.2912 0.4638 0.1208
1.2989 0.5425 0.1306
1.3066 0.7862 0.1572
1.3143 0.6604 0.1441
1.3220 0.6132 0.1389
1.3297 0.5660 0.1334
1.3374 0.6368 0.1415
1.3451 0.4403 0.1177
1.3528 0.5503 0.1316
1.3605 0.8255 0.1611
1.3682 0.6682 0.1450
1.3759 0.7154 0.1500
1.3836 0.6289 0.1406
1.3913 0.5346 0.1297
1.3990 0.6447 0.1424
1.4067 0.7469 0.1533
1.4144 0.6053 0.1380
1.4221 0.5896 0.1362
1.4298 0.5110 0.1268
1.4375 0.5346 0.1297
1.4452 0.5818 0.1353
1.4529 0.7547 0.1541
1.4606 0.5582 0.1325
1.4683 0.6368 0.1415
1.4760 0.4403 0.1177
1.4837 0.5189 0.1277
1.4914 0.6447 0.1424
1.4991 0.6053 0.1380
1.5068 0.5975 0.1371
1.5145 0.6997 0.1483
1.5222 0.5189 0.1277
1.5299 0.6053 0.1380
1.5376 0.6761 0.1458
1.5453 0.5503 0.1316
1.5530 0.5425 0.1306
1.5607 0.5110 0.1268
1.5684 0.4560 0.1197
1.5761 0.4481 0.1187
1.5838 0.5896 0.1362
1.5915 0.6211 0.1398
1.5992 0.4167 0.1145
1.6069 0.5975 0.1371
1.6146 0.6761 0.1458
1.6223 0.7469 0.1533
1.6300 0.5582 0.1325
1.6377 0.7154 0.1500
1.6454 0.7233 0.1508
1.6531 0.6289 0.1406
1.6608 0.5346 0.1297
1.6685 0.4796 0.1228
1.6762 0.3774 0.1089
1.6839 0.5267 0.1287
1.6916 0.4481 0.1187
1.6993 0.6132 0.1389
1.7070 0.5896 0.1362
1.7147 0.6761 0.1458
1.7224 0.6053 0.1380
1.7301 0.6132 0.1389
1.7378 0.8097 0.1596
1.7455 0.6525 0.1432
1.7532 0.5660 0.1334
1.7609 0.4245 0.1155
1.7686 0.4009 0.1123
1.7763 0.5425 0.1306
1.7840 0.5425 0.1306
1.7917 0.4009 0.1123
1.7994 0.6132 0.1389
1.8071 0.5660 0.1334
1.8148 0.6604 0.1441
1.8225 0.6368 0.1415
1.8302 0.6682 0.1450
1.8379 0.4874 0.1238
1.8456 0.6997 0.1483
1.8533 0.7233 0.1508
1.8610 0.4953 0.1248
1.8687 0.4009 0.1123
1.8764 0.5582 0.1325
1.8841 0.5031 0.1258
1.8918 0.5346 0.1297
1.8995 0.6918 0.1475
1.9072 0.5110 0.1268
1.9149 0.3459 0.1043
1.9226 0.4481 0.1187
1.9303 0.4638 0.1208
1.9380 0.6761 0.1458
1.9457 0.7233 0.1508
1.9534 0.5346 0.1297
1.9611 0.5739 0.1343
1.9688 0.4245 0.1155
1.9765 0.4560 0.1197
1.9842 0.5031 0.1258
1.9919 0.5346 0.1297
1.9996 0.4953 0.1248
2.0073 0.6211 0.1398
2.0150 0.4717 0.1218
2.0227 0.5189 0.1277
2.0304 0.4874 0.1238
2.0381 0.4953 0.1248
2.0458 0.4796 0.1228
2.0535 0.4560 0.1197
2.0612 0.4403 0.1177
2.0689 0.5110 0.1268
2.0766 0.4324 0.1166
2.0843 0.5110 0.1268
2.0920 0.5425 0.1306
2.0997 0.6289 0.1406
2.1074 0.3931 0.1112
2.1151 0.4009 0.1123
2.1228 0.7390 0.1524
2.1305 0.5346 0.1297
2.1382 0.5346 0.1297
2.1459 0.3852 0.1101
2.1536 0.5110 0.1268
2.1613 0.2987 0.0969
2.1690 0.2752 0.0930
2.1767 0.3695 0.1078
2.1844 0.4874 0.1238
2.1921 0.5818 0.1353
2.1998 0.6132 0.1389
2.2075 0.4167 0.1145
2.2152 0.4167 0.1145
2.2229 0.5582 0.1325
2.2306 0.5660 0.1334
2.2383 0.3695 0.1078
2.2460 0.5031 0.1258
2.2537 0.7626 0.1549
2.2614 0.5503 0.1316
2.2691 0.4560 0.1197
2.2768 0.4403 0.1177
2.2845 0.4560 0.1197
2.2922 0.5031 0.1258
2.2999 0.3852 0.1101
2.3076 0.3223 0.1007
2.3153 0.4403 0.1177
2.3230 0.4403 0.1177
2.3307 0.6211 0.1398
2.3384 0.3774 0.1089
2.3461 0.4403 0.1177
2.3538 0.4481 0.1187
2.3615 0.3302 0.1019
2.3692 0.2909 0.0956
2.3769 0.5818 0.1353
2.3846 0.4638 0.1208
2.3923 0.5031 0.1258
2.4000 0.3852 0.1101
2.4077 0.4245 0.1155
2.4154 0.3852 0.1101
2.4231 0.5503 0.1316
2.4308 0.5739 0.1343
2.4385 0.5425 0.1306
2.4462 0.4481 0.1187
2.4539 0.5189 0.1277
2.4616 0.4638 0.1208
2.4693 0.6761 0.1458
2.4770 0.6053 0.1380
2.4847 0.5739 0.1343
2.4924 0.3852 0.1101
2.5001 0.4167 0.1145
2.5078 0.5031 0.1258
2.5155 0.4560 0.1197
2.5232 0.5031 0.1258
2.5309 0.4560 0.1197
2.5386 0.4796 0.1228
2.5463 0.5031 0.1258
2.5540 0.3066 0.0982
2.5617 0.2201 0.0832
2.5694 0.4009 0.1123
2.5771 0.5818 0.1353
2.5848 0.6211 0.1398
2.5925 0.4088 0.1134
2.6002 0.5110 0.1268
2.6079 0.5818 0.1353
2.6156 0.6447 0.1424
2.6233 0.3695 0.1078
2.6310 0.4245 0.1155
2.6387 0.3538 0.1055
2.6464 0.2358 0.0861
2.6541 0.3616 0.1066
2.6618 0.4717 0.1218
2.6695 0.4874 0.1238
2.6772 0.3538 0.1055
2.6849 0.2830 0.0943
2.6926 0.4167 0.1145
2.7003 0.4167 0.1145
2.7080 0.4796 0.1228
2.7157 0.3852 0.1101
2.7234 0.5503 0.1316
2.7311 0.5031 0.1258
2.7388 0.4324 0.1166
2.7465 0.3538 0.1055
2.7542 0.4245 0.1155
2.7619 0.4560 0.1197
2.7696 0.3223 0.1007
2.7773 0.5425 0.1306
2.7850 0.4403 0.1177
2.7927 0.6132 0.1389
2.8004 0.5031 0.1258
2.8081 0.2516 0.0889
2.8158 0.4717 0.1218
2.8235 0.4009 0.1123
2.8312 0.5267 0.1287
2.8389 0.3302 0.1019
2.8466 0.4638 0.1208
2.8543 0.3381 0.1031
2.8620 0.4403 0.1177
2.8697 0.3931 0.1112
2.8774 0.4560 0.1197
2.8851 0.3774 0.1089
2.8928 0.2280 0.0847
2.9005 0.2830 0.0943
2.9082 0.5110 0.1268
2.9159 0.3145 0.0994
2.9236 0.4009 0.1123
2.9313 0.4874 0.1238
2.9390 0.6211 0.1398
2.9467 0.4874 0.1238
2.9544 0.3931 0.1112
2.9621 0.4638 0.1208
2.9698 0.4088 0.1134
2.9775 0.4560 0.1197
2.9852 0.4088 0.1134
2.9929 0.3459 0.1043
3.0006 0.4088 0.1134
3.0083 0.4560 0.1197
3.0160 0.4403 0.1177
3.0237 0.3931 0.1112
3.0314 0.4874 0.1238
3.0391 0.4167 0.1145
3.0468 0.5189 0.1277
3.0545 0.4245 0.1155
3.0622 0.4874 0.1238
3.0699 0.5189 0.1277
3.0776 0.4088 0.1134
3.0853 0.3774 0.1089
3.0930 0.3145 0.0994
3.1007 0.3302 0.1019
3.1084 0.2673 0.0917
3.1161 0.3931 0.1112
3.1238 0.3852 0.1101
3.1315 0.2280 0.0847
3.1392 0.5267 0.1287
3.1469 0.3381 0.1031
3.1546 0.5189 0.1277
3.1623 0.4481 0.1187
3.1700 0.2830 0.0943
3.1777 0.4245 0.1155
3.1854 0.4953 0.1248
3.1931 0.3931 0.1112
3.2008 0.3381 0.1031
3.2085 0.3538 0.1055
3.2162 0.4324 0.1166
3.2239 0.3774 0.1089
3.2316 0.4245 0.1155
3.2393 0.4403 0.1177
3.2470 0.3695 0.1078
3.2547 0.2752 0.0930
3.2624 0.3931 0.1112
3.2701 0.3616 0.1066
3.2778 0.4324 0.1166
3.2855 0.3381 0.1031
3.2932 0.2673 0.0917
3.3009 0.6761 0.1458
3.3086 0.5582 0.1325
3.3163 0.3066 0.0982
3.3240 0.3223 0.1007
3.3317 0.3852 0.1101
3.3394 0.4874 0.1238
3.3471 0.3931 0.1112
3.3548 0.2752 0.0930
3.3625 0.3145 0.0994
3.3702 0.4088 0.1134
3.3779 0.3145 0.0994
3.3856 0.5189 0.1277
3.3933 0.5267 0.1287
3.4010 0.5425 0.1306
3.4087 0.4638 0.1208
3.4164 0.5425 0.1306
3.4241 0.3616 0.1066
3.4318 0.3145 0.0994
3.4395 0.5031 0.1258
3.4472 0.5267 0.1287
3.4549 0.3538 0.1055
3.4626 0.4638 0.1208
3.4703 0.4717 0.1218
3.4780 0.5110 0.1268
3.4857 0.3302 0.1019
3.4934 0.4560 0.1197
3.5011 0.3538 0.1055
3.5088 0.3145 0.0994
3.5165 0.4324 0.1166
3.5242 0.3066 0.0982
3.5319 0.3616 0.1066
3.5396 0.2358 0.0861
3.5473 0.4403 0.1177
3.5550 0.4167 0.1145
3.5627 0.2909 0.0956
3.5704 0.2044 0.0802
3.5781 0.3381 0.1031
3.5858 0.4403 0.1177
3.5935 0.4088 0.1134
3.6012 0.3381 0.1031
3.6089 0.2987 0.0969
3.6166 0.2516 0.0889
3.6243 0.5189 0.1277
3.6320 0.4717 0.1218
3.6397 0.3459 0.1043
3.6474 0.4088 0.1134
3.6551 0.4717 0.1218
3.6628 0.6053 0.1380
3.6705 0.4009 0.1123
3.6782 0.4167 0.1145
3.6859 0.2673 0.0917
3.6936 0.3223 0.1007
3.7013 0.4953 0.1248
3.7090 0.3459 0.1043
3.7167 0.3695 0.1078
3.7244 0.4638 0.1208
3.7321 0.4167 0.1145
3.7398 0.4009 0.1123
3.7475 0.4796 0.1228
3.7552 0.4009 0.1123
3.7629 0.3223 0.1007
3.7706 0.4009 0.1123
3.7783 0.4638 0.1208
3.7860 0.3931 0.1112
3.7937 0.3695 0.1078
3.8014 0.2123 0.0817
3.8091 0.4638 0.1208
3.8168 0.4324 0.1166
3.8245 0.3852 0.1101
3.8322 0.2830 0.0943
3.8399 0.2830 0.0943
3.8476 0.2594 0.0903
3.8553 0.3223 0.1007
3.8630 0.3223 0.1007
3.8707 0.1336 0.0648
3.8784 0.3381 0.1031
3.8861 0.3066 0.0982
3.8938 0.2752 0.0930
3.9015 0.4403 0.1177
3.9092 0.4167 0.1145
3.9169 0.3538 0.1055
3.9246 0.3381 0.1031
3.9323 0.2594 0.0903
3.9400 0.3302 0.1019
3.9477 0.4403 0.1177
3.9554 0.6053 0.1380
3.9631 0.4717 0.1218
3.9708 0.4088 0.1134
3.9785 0.4167 0.1145
3.9862 0.5031 0.1258
3.9939 0.4088 0.1134
4.0016 0.4481 0.1187
4.0093 0.4324 0.1166
4.0170 0.3223 0.1007
4.0247 0.3616 0.1066
4.0324 0.2830 0.0943
4.0401 0.4953 0.1248
4.0478 0.4324 0.1166
4.0555 0.3459 0.1043
4.0632 0.3066 0.0982
4.0709 0.3774 0.1089
4.0786 0.3145 0.0994
4.0863 0.3774 0.1089
4.0940 0.3616 0.1066
4.1017 0.3459 0.1043
4.1094 0.3774 0.1089
4.1171 0.3695 0.1078
4.1248 0.3066 0.0982
4.1325 0.3302 0.1019
4.1402 0.4324 0.1166
4.1479 0.5031 0.1258
4.1556 0.3538 0.1055
4.1633 0.2752 0.0930
4.1710 0.4717 0.1218
4.1787 0.3302 0.1019
4.1864 0.3852 0.1101
4.1941 0.2987 0.0969
4.2018 0.5031 0.1258
4.2095 0.4717 0.1218
4.2172 0.5818 0.1353
4.2249 0.4167 0.1145
4.2326 0.2673 0.0917
4.2403 0.3774 0.1089
4.2480 0.4245 0.1155
4.2557 0.2909 0.0956
4.2634 0.4009 0.1123
4.2711 0.4245 0.1155
4.2788 0.3302 0.1019
4.2865 0.2280 0.0847
4.2942 0.4403 0.1177
4.3019 0.4245 0.1155
4.3096 0.3381 0.1031
4.3173 0.2280 0.0847
4.3250 0.2201 0.0832
4.3327 0.3538 0.1055
4.3404 0.3145 0.0994
4.3481 0.4167 0.1145
4.3558 0.3695 0.1078
4.3635 0.2280 0.0847
4.3712 0.1651 0.0721
4.3789 0.3616 0.1066
4.3866 0.4560 0.1197
4.3943 0.5818 0.1353
4.4020 0.5503 0.1316
4.4097 0.4874 0.1238
4.4174 0.4088 0.1134
4.4251 0.4953 0.1248
4.4328 0.3852 0.1101
4.4405 0.4717 0.1218
4.4482 0.3066 0.0982
4.4559 0.2516 0.0889
4.4636 0.2752 0.0930
4.4713 0.4403 0.1177
4.4790 0.4167 0.1145
4.4867 0.2909 0.0956
4.4944 0.2280 0.0847
4.5021 0.3145 0.0994
4.5098 0.2594 0.0903
4.5175 0.4088 0.1134
4.5252 0.3302 0.1019
4.5329 0.3066 0.0982
4.5406 0.3852 0.1101
4.5483 0.5189 0.1277
4.5560 0.2673 0.0917
4.5637 0.3145 0.0994
4.5714 0.3538 0.1055
4.5791 0.3381 0.1031
4.5868 0.2909 0.0956
4.5945 0.3695 0.1078
4.6022 0.2987 0.0969
4.6099 0.5425 0.1306
4.6176 0.5189 0.1277
4.6253 0.2437 0.0875
4.6330 0.2673 0.0917
4.6407 0.2673 0.0917
4.6484 0.2752 0.0930
4.6561 0.4717 0.1218
4.6638 0.7233 0.1508
4.6715 0.4560 0.1197
4.6792 0.3616 0.1066
4.6869 0.3066 0.0982
4.6946 0.1965 0.0786
4.7023 0.1730 0.0737
4.7100 0.2752 0.0930
4.7177 0.3774 0.1089
4.7254 0.2516 0.0889
4.7331 0.2201 0.0832
4.7408 0.1022 0.0567
4.7485 0.2437 0.0875
4.7562 0.4403 0.1177
4.7639 0.4953 0.1248
4.7716 0.3616 0.1066
4.7793 0.3852 0.1101
4.7870 0.4403 0.1177
4.7947 0.3538 0.1055
4.8024 0.2280 0.0847
4.8101 0.3616 0.1066
4.8178 0.3852 0.1101
4.8255 0.3852 0.1101
4.8332 0.4245 0.1155
4.8409 0.3223 0.1007
4.8486 0.2594 0.0903
4.8563 0.2987 0.0969
4.8640 0.2752 0.0930
4.8717 0.3538 0.1055
4.8794 0.2123 0.0817
4.8871 0.2437 0.0875
4.8948 0.2673 0.0917
4.9025 0.4088 0.1134
4.9102 0.3538 0.1055
4.9179 0.4324 0.1166
4.9256 0.3381 0.1031
4.9333 0.2987 0.0969
4.9410 0.2516 0.0889
4.9487 0.2987 0.0969
4.9564 0.3538 0.1055
4.9641 0.3381 0.1031
4.9718 0.2516 0.0889
4.9795 0.2752 0.0930
4.9872 0.4403 0.1177
4.9949 0.2752 0.0930
5.0026 0.2594 0.0903
5.0103 0.4167 0.1145
5.0180 0.2752 0.0930
5.0257 0.4009 0.1123
5.0334 0.3302 0.1019
5.0411 0.4009 0.1123
5.0488 0.4481 0.1187
5.0565 0.3538 0.1055
5.0642 0.3223 0.1007
5.0719 0.2909 0.0956
5.0796 0.3616 0.1066
5.0873 0.3066 0.0982
5.0950 0.3774 0.1089
5.1027 0.3852 0.1101
5.1104 0.3852 0.1101
5.1181 0.2909 0.0956
5.1258 0.2752 0.0930
5.1335 0.2437 0.0875
5.1412 0.3145 0.0994
5.1489 0.5031 0.1258
5.1566 0.2673 0.0917
5.1643 0.2830 0.0943
5.1720 0.3616 0.1066
5.1797 0.4481 0.1187
5.1874 0.3223 0.1007
5.1951 0.4167 0.1145
5.2028 0.4403 0.1177
5.2105 0.3145 0.0994
5.2182 0.4403 0.1177
5.2259 0.3774 0.1089
5.2336 0.2516 0.0889
5.2413 0.2280 0.0847
5.2490 0.3616 0.1066
5.2567 0.3538 0.1055
5.2644 0.3774 0.1089
5.2721 0.3538 0.1055
5.2798 0.2201 0.0832
5.2875 0.2909 0.0956
5.2952 0.2201 0.0832
5.3029 0.2437 0.0875
5.3106 0.1730 0.0737
5.3183 0.2673 0.0917
5.3260 0.2673 0.0917
5.3337 0.2673 0.0917
5.3414 0.3459 0.1043
5.3491 0.2909 0.0956
5.3568 0.4638 0.1208
5.3645 0.2044 0.0802
5.3722 0.4088 0.1134
5.3799 0.2987 0.0969
5.3876 0.1887 0.0770
5.3953 0.1965 0.0786
5.4030 0.3145 0.0994
5.4107 0.2830 0.0943
5.4184 0.3145 0.0994
5.4261 0.2358 0.0861
5.4338 0.2280 0.0847
5.4415 0.3223 0.1007
5.4492 0.1887 0.0770
5.4569 0.3381 0.1031
5.4646 0.2830 0.0943
5.4723 0.3695 0.1078
5.4800 0.4088 0.1134
5.4877 0.2909 0.0956
5.4954 0.2123 0.0817
5.5031 0.3459 0.1043
5.5108 0.3066 0.0982
5.5185 0.2830 0.0943
5.5262 0.1808 0.0754
5.5339 0.3302 0.1019
5.5416 0.4560 0.1197
5.5493 0.2987 0.0969
5.5570 0.3223 0.1007
5.5647 0.3066 0.0982
5.5724 0.3302 0.1019
5.5801 0.4245 0.1155
5.5878 0.3381 0.1031
5.5955 0.2201 0.0832
5.6032 0.1730 0.0737
5.6109 0.2673 0.0917
5.6186 0.4245 0.1155
5.6263 0.4009 0.1123
5.6340 0.2044 0.0802
5.6417 0.3302 0.1019
5.6494 0.4638 0.1208
5.6571 0.3852 0.1101
5.6648 0.2123 0.0817
5.6725 0.3381 0.1031
5.6802 0.3852 0.1101
5.6879 0.2673 0.0917
5.6956 0.3695 0.1078
5.7033 0.2594 0.0903
5.7110 0.4167 0.1145
5.7187 0.3302 0.1019
5.7264 0.2201 0.0832
5.7341 0.1965 0.0786
5.7418 0.3459 0.1043
5.7495 0.3538 0.1055
5.7572 0.2987 0.0969
5.7649 0.2201 0.0832
5.7726 0.2201 0.0832
5.7803 0.2280 0.0847
5.7880 0.1808 0.0754
5.7957 0.1887 0.0770
5.8034 0.0786 0.0497
5.8111 0.2280 0.0847
5.8188 0.2201 0.0832
5.8265 0.2987 0.0969
5.8342 0.2909 0.0956
5.8419 0.2909 0.0956
5.8496 0.3852 0.1101
5.8573 0.4560 0.1197
5.8650 0.3538 0.1055
5.8727 0.4009 0.1123
5.8804 0.2673 0.0917
5.8881 0.3223 0.1007
5.8958 0.2752 0.0930
5.9035 0.2594 0.0903
5.9112 0.2437 0.0875
5.9189 0.3302 0.1019
5.9266 0.2909 0.0956
5.9343 0.2594 0.0903
5.9420 0.2358 0.0861
5.9497 0.2280 0.0847
5.9574 0.3223 0.1007
5.9651 0.2280 0.0847
5.9728 0.4245 0.1155
5.9805 0.3695 0.1078
5.9882 0.1887 0.0770
5.9959 0.1887 0.0770
6.0036 0.2201 0.0832
6.0113 0.1179 0.0609
6.0190 0.1258 0.0629
6.0267 0.1887 0.0770
6.0344 0.1887 0.0770
6.0421 0.2437 0.0875
6.0498 0.1965 0.0786
6.0575 0.2123 0.0817
