# Supplementary material for: Spin waves and orbital contribution to ferromagnetism in a topological metal
Source: Nat Commun. 2024 Oct 16;15:8905. doi: 10.1038/s41467-024-53152-1 (PMC11484860; doi:10.1038/s41467-024-53152-1)
Supplement: Supplementary file 3 — Source Data [file 41467_2024_53152_MOESM3_ESM.zip › experiment_data/RIXS_spectra_SLS/rixs_cl_H0L_-1.txt]

 Eloss  intensity  error
-18.0302 1.7833 0.2438
-18.0224 1.7333 0.2404
-18.0146 1.7333 0.2404
-18.0068 1.7417 0.2409
-17.9990 1.9500 0.2550
-17.9912 1.5250 0.2255
-17.9834 1.9083 0.2522
-17.9756 1.5000 0.2236
-17.9678 1.5583 0.2279
-17.9600 1.9500 0.2550
-17.9522 1.9667 0.2560
-17.9444 2.0833 0.2635
-17.9366 2.3083 0.2774
-17.9288 1.7250 0.2398
-17.9210 2.0083 0.2587
-17.9132 2.0917 0.2640
-17.9054 2.0833 0.2635
-17.8976 1.7000 0.2380
-17.8898 1.4083 0.2167
-17.8820 1.5333 0.2261
-17.8742 1.7167 0.2392
-17.8664 1.8083 0.2455
-17.8586 1.7250 0.2398
-17.8508 1.8083 0.2455
-17.8430 1.5750 0.2291
-17.8352 1.6917 0.2375
-17.8274 1.9833 0.2571
-17.8196 1.9083 0.2522
-17.8118 1.7583 0.2421
-17.8040 1.7000 0.2380
-17.7962 2.0250 0.2598
-17.7884 1.5500 0.2273
-17.7806 1.9000 0.2517
-17.7728 1.9167 0.2528
-17.7650 1.7667 0.2427
-17.7572 2.1667 0.2687
-17.7494 2.0000 0.2582
-17.7416 1.8333 0.2472
-17.7338 2.0583 0.2619
-17.7260 2.1583 0.2682
-17.7182 1.9750 0.2566
-17.7104 1.9583 0.2555
-17.7026 1.8250 0.2466
-17.6948 1.7167 0.2392
-17.6870 2.1333 0.2667
-17.6792 2.2750 0.2754
-17.6714 1.8083 0.2455
-17.6636 2.0500 0.2614
-17.6558 2.2417 0.2734
-17.6480 1.9750 0.2566
-17.6402 1.8417 0.2478
-17.6324 1.6333 0.2333
-17.6246 1.7417 0.2409
-17.6168 1.6667 0.2357
-17.6090 1.8583 0.2489
-17.6012 1.7083 0.2386
-17.5934 1.5250 0.2255
-17.5856 1.9917 0.2577
-17.5778 1.8500 0.2483
-17.5700 1.8000 0.2449
-17.5622 1.8500 0.2483
-17.5544 1.8250 0.2466
-17.5466 2.0917 0.2640
-17.5388 1.5083 0.2242
-17.5310 2.1417 0.2672
-17.5232 1.7333 0.2404
-17.5154 1.7000 0.2380
-17.5076 1.6750 0.2363
-17.4998 1.8750 0.2500
-17.4920 1.6500 0.2345
-17.4842 1.6250 0.2327
-17.4764 1.7333 0.2404
-17.4686 1.7917 0.2444
-17.4608 1.9583 0.2555
-17.4530 1.8083 0.2455
-17.4452 1.5583 0.2279
-17.4374 1.6583 0.2351
-17.4296 1.7167 0.2392
-17.4218 1.8000 0.2449
-17.4140 1.9167 0.2528
-17.4062 1.9417 0.2544
-17.3984 1.8333 0.2472
-17.3906 1.6667 0.2357
-17.3828 1.9083 0.2522
-17.3750 1.8333 0.2472
-17.3672 1.7333 0.2404
-17.3594 1.8583 0.2489
-17.3516 2.2500 0.2739
-17.3438 1.8500 0.2483
-17.3360 1.9417 0.2544
-17.3282 1.7417 0.2409
-17.3204 2.1167 0.2656
-17.3126 2.0000 0.2582
-17.3048 1.6667 0.2357
-17.2970 1.7750 0.2432
-17.2892 1.7250 0.2398
-17.2814 1.4917 0.2230
-17.2736 1.9250 0.2533
-17.2658 1.6333 0.2333
-17.2580 1.6167 0.2321
-17.2502 2.1750 0.2693
-17.2424 1.9500 0.2550
-17.2346 1.6167 0.2321
-17.2268 1.6500 0.2345
-17.2190 1.9833 0.2571
-17.2112 1.7917 0.2444
-17.2034 1.9083 0.2522
-17.1956 1.5167 0.2248
-17.1878 1.8417 0.2478
-17.1800 1.8417 0.2478
-17.1722 1.9750 0.2566
-17.1644 1.7417 0.2409
-17.1566 1.7167 0.2392
-17.1488 2.2833 0.2759
-17.1410 2.0167 0.2593
-17.1332 1.9000 0.2517
-17.1254 2.0833 0.2635
-17.1176 2.1000 0.2646
-17.1098 2.0250 0.2598
-17.1020 2.0417 0.2609
-17.0942 1.6833 0.2369
-17.0864 1.4833 0.2224
-17.0786 1.6583 0.2351
-17.0708 2.2083 0.2713
-17.0630 1.9417 0.2544
-17.0552 1.8583 0.2489
-17.0474 1.6333 0.2333
-17.0396 1.8750 0.2500
-17.0318 2.0667 0.2625
-17.0240 2.1583 0.2682
-17.0162 1.9333 0.2539
-17.0084 2.1917 0.2703
-17.0006 2.0833 0.2635
-16.9928 1.7583 0.2421
-16.9850 1.6833 0.2369
-16.9772 1.8667 0.2494
-16.9694 2.0083 0.2587
-16.9616 2.1583 0.2682
-16.9538 2.2333 0.2728
-16.9460 1.6750 0.2363
-16.9382 2.1167 0.2656
-16.9304 2.0500 0.2614
-16.9226 2.3833 0.2819
-16.9148 2.2250 0.2723
-16.9070 2.0167 0.2593
-16.8992 2.0667 0.2625
-16.8914 1.8500 0.2483
-16.8836 2.2333 0.2728
-16.8758 1.8583 0.2489
-16.8680 2.0833 0.2635
-16.8602 2.3750 0.2814
-16.8524 2.2333 0.2728
-16.8446 2.1250 0.2661
-16.8368 2.2333 0.2728
-16.8290 2.0917 0.2640
-16.8212 1.9417 0.2544
-16.8134 2.0667 0.2625
-16.8056 2.0333 0.2603
-16.7978 2.0750 0.2630
-16.7900 2.3500 0.2799
-16.7822 2.3667 0.2809
-16.7744 2.2167 0.2718
-16.7666 2.2333 0.2728
-16.7588 2.0167 0.2593
-16.7510 1.7667 0.2427
-16.7432 1.9417 0.2544
-16.7354 2.0167 0.2593
-16.7276 2.3167 0.2779
-16.7198 1.9833 0.2571
-16.7120 1.8167 0.2461
-16.7042 2.1750 0.2693
-16.6964 2.3083 0.2774
-16.6886 2.0333 0.2603
-16.6808 2.0750 0.2630
-16.6730 2.2167 0.2718
-16.6652 2.0333 0.2603
-16.6574 1.9750 0.2566
-16.6496 1.7083 0.2386
-16.6418 1.7417 0.2409
-16.6340 2.1250 0.2661
-16.6262 1.9833 0.2571
-16.6184 2.2417 0.2734
-16.6106 1.8750 0.2500
-16.6028 2.0500 0.2614
-16.5950 2.0667 0.2625
-16.5872 2.0333 0.2603
-16.5794 1.9667 0.2560
-16.5716 2.0750 0.2630
-16.5638 2.1417 0.2672
-16.5560 1.9167 0.2528
-16.5482 2.0500 0.2614
-16.5404 2.1167 0.2656
-16.5326 2.2417 0.2734
-16.5248 2.2000 0.2708
-16.5170 2.1500 0.2677
-16.5092 2.2000 0.2708
-16.5014 2.4167 0.2838
-16.4936 1.8583 0.2489
-16.4858 1.8000 0.2449
-16.4780 1.7917 0.2444
-16.4702 1.7917 0.2444
-16.4624 1.8417 0.2478
-16.4546 2.3417 0.2794
-16.4468 1.9167 0.2528
-16.4390 2.2083 0.2713
-16.4312 2.2083 0.2713
-16.4234 1.8417 0.2478
-16.4156 1.4833 0.2224
-16.4078 1.8750 0.2500
-16.4000 2.1667 0.2687
-16.3922 2.0667 0.2625
-16.3844 2.0250 0.2598
-16.3766 2.0583 0.2619
-16.3688 1.8917 0.2511
-16.3610 2.0333 0.2603
-16.3532 2.2083 0.2713
-16.3454 1.9750 0.2566
-16.3376 1.7500 0.2415
-16.3298 1.7750 0.2432
-16.3220 1.8000 0.2449
-16.3142 1.9917 0.2577
-16.3064 2.2667 0.2749
-16.2986 2.1833 0.2698
-16.2908 2.0750 0.2630
-16.2830 2.1750 0.2693
-16.2752 2.2750 0.2754
-16.2674 2.6583 0.2977
-16.2596 2.3583 0.2804
-16.2518 2.7167 0.3009
-16.2440 2.2333 0.2728
-16.2362 1.9750 0.2566
-16.2284 1.6917 0.2375
-16.2206 2.0667 0.2625
-16.2128 1.7333 0.2404
-16.2050 2.1583 0.2682
-16.1972 1.8583 0.2489
-16.1894 2.0083 0.2587
-16.1816 2.1250 0.2661
-16.1738 2.0583 0.2619
-16.1660 2.0833 0.2635
-16.1582 1.8750 0.2500
-16.1504 2.1583 0.2682
-16.1426 2.3750 0.2814
-16.1348 2.4167 0.2838
-16.1270 1.9583 0.2555
-16.1192 2.0583 0.2619
-16.1114 2.4667 0.2867
-16.1036 2.3000 0.2769
-16.0958 2.1667 0.2687
-16.0880 2.3417 0.2794
-16.0802 2.3417 0.2794
-16.0724 2.5000 0.2887
-16.0646 1.8750 0.2500
-16.0568 1.8333 0.2472
-16.0490 2.2417 0.2734
-16.0412 2.1500 0.2677
-16.0334 2.7083 0.3005
-16.0256 2.2250 0.2723
-16.0178 2.0167 0.2593
-16.0100 1.7333 0.2404
-16.0022 1.9833 0.2571
-15.9944 2.1000 0.2646
-15.9866 2.0417 0.2609
-15.9788 2.0667 0.2625
-15.9710 1.9750 0.2566
-15.9632 1.9583 0.2555
-15.9554 2.4667 0.2867
-15.9476 2.6833 0.2991
-15.9398 2.1250 0.2661
-15.9320 1.9583 0.2555
-15.9242 1.7000 0.2380
-15.9164 2.2333 0.2728
-15.9086 2.3833 0.2819
-15.9008 2.1833 0.2698
-15.8930 2.0417 0.2609
-15.8852 1.7667 0.2427
-15.8774 2.2417 0.2734
-15.8696 2.1417 0.2672
-15.8618 2.5333 0.2906
-15.8540 2.0833 0.2635
-15.8462 2.1583 0.2682
-15.8384 2.3583 0.2804
-15.8306 2.3000 0.2769
-15.8228 2.3583 0.2804
-15.8150 2.0500 0.2614
-15.8072 2.0667 0.2625
-15.7994 2.1500 0.2677
-15.7916 2.1750 0.2693
-15.7838 2.0833 0.2635
-15.7760 2.1583 0.2682
-15.7682 2.3250 0.2784
-15.7604 2.2750 0.2754
-15.7526 2.1083 0.2651
-15.7448 1.6750 0.2363
-15.7370 1.8750 0.2500
-15.7292 1.8250 0.2466
-15.7214 2.2833 0.2759
-15.7136 2.5583 0.2920
-15.7058 2.4000 0.2828
-15.6980 2.1167 0.2656
-15.6902 2.1083 0.2651
-15.6824 2.0500 0.2614
-15.6746 2.1583 0.2682
-15.6668 2.1083 0.2651
-15.6590 2.2833 0.2759
-15.6512 2.2000 0.2708
-15.6434 2.2667 0.2749
-15.6356 2.2000 0.2708
-15.6278 2.0833 0.2635
-15.6200 2.4417 0.2853
-15.6122 1.7333 0.2404
-15.6044 2.0250 0.2598
-15.5966 1.9917 0.2577
-15.5888 2.4500 0.2858
-15.5810 2.4833 0.2877
-15.5732 2.3250 0.2784
-15.5654 2.1083 0.2651
-15.5576 2.2917 0.2764
-15.5498 2.8000 0.3055
-15.5420 2.8167 0.3064
-15.5342 2.5750 0.2930
-15.5264 2.2167 0.2718
-15.5186 2.6083 0.2949
-15.5108 2.7833 0.3046
-15.5030 2.1417 0.2672
-15.4952 2.5833 0.2934
-15.4874 2.2417 0.2734
-15.4796 2.5417 0.2911
-15.4718 2.5083 0.2892
-15.4640 2.3917 0.2824
-15.4562 2.3167 0.2779
-15.4484 2.3750 0.2814
-15.4406 2.4250 0.2843
-15.4328 2.2667 0.2749
-15.4250 2.4417 0.2853
-15.4172 2.3833 0.2819
-15.4094 2.4167 0.2838
-15.4016 2.3583 0.2804
-15.3938 1.9167 0.2528
-15.3860 2.4333 0.2848
-15.3782 2.3250 0.2784
-15.3704 2.3000 0.2769
-15.3626 2.4667 0.2867
-15.3548 2.4167 0.2838
-15.3470 2.3583 0.2804
-15.3392 2.6167 0.2953
-15.3314 2.4333 0.2848
-15.3236 2.2500 0.2739
-15.3158 2.4250 0.2843
-15.3080 2.5000 0.2887
-15.3002 2.2667 0.2749
-15.2924 2.2333 0.2728
-15.2846 2.3000 0.2769
-15.2768 2.4750 0.2872
-15.2690 2.1583 0.2682
-15.2612 1.9500 0.2550
-15.2534 2.1500 0.2677
-15.2456 2.2500 0.2739
-15.2378 2.5333 0.2906
-15.2300 3.0917 0.3210
-15.2222 2.8750 0.3096
-15.2144 2.6000 0.2944
-15.2066 2.2833 0.2759
-15.1988 2.0667 0.2625
-15.1910 2.3500 0.2799
-15.1832 2.8833 0.3100
-15.1754 2.4583 0.2863
-15.1676 2.4083 0.2833
-15.1598 2.6500 0.2972
-15.1520 2.7417 0.3023
-15.1442 2.5917 0.2939
-15.1364 2.7833 0.3046
-15.1286 2.6333 0.2963
-15.1208 2.0917 0.2640
-15.1130 2.4583 0.2863
-15.1052 2.5000 0.2887
-15.0974 2.4583 0.2863
-15.0896 2.6333 0.2963
-15.0818 1.9083 0.2522
-15.0740 2.0333 0.2603
-15.0662 2.3417 0.2794
-15.0584 2.3583 0.2804
-15.0506 2.3083 0.2774
-15.0428 2.3083 0.2774
-15.0350 2.2417 0.2734
-15.0272 2.2000 0.2708
-15.0194 2.0167 0.2593
-15.0116 2.1417 0.2672
-15.0038 2.0583 0.2619
-14.9960 2.4500 0.2858
-14.9882 2.7000 0.3000
-14.9804 2.4000 0.2828
-14.9726 2.5333 0.2906
-14.9648 2.2667 0.2749
-14.9570 2.6833 0.2991
-14.9492 2.7583 0.3032
-14.9414 2.3833 0.2819
-14.9336 2.1500 0.2677
-14.9258 2.2583 0.2744
-14.9180 2.3667 0.2809
-14.9102 2.8917 0.3105
-14.9024 2.7500 0.3028
-14.8946 2.6083 0.2949
-14.8868 2.1333 0.2667
-14.8790 2.4750 0.2872
-14.8712 2.9667 0.3145
-14.8634 2.3750 0.2814
-14.8556 2.5833 0.2934
-14.8478 2.1000 0.2646
-14.8400 2.5250 0.2901
-14.8322 2.4917 0.2882
-14.8244 2.5917 0.2939
-14.8166 2.1750 0.2693
-14.8088 2.8500 0.3082
-14.8010 2.0583 0.2619
-14.7932 2.2833 0.2759
-14.7854 2.6750 0.2986
-14.7776 2.6417 0.2967
-14.7698 2.6167 0.2953
-14.7620 2.4250 0.2843
-14.7542 2.3667 0.2809
-14.7464 2.4167 0.2838
-14.7386 2.6250 0.2958
-14.7308 2.6333 0.2963
-14.7230 2.6667 0.2981
-14.7152 2.6500 0.2972
-14.7074 2.3583 0.2804
-14.6996 2.3833 0.2819
-14.6918 2.4667 0.2867
-14.6840 2.6167 0.2953
-14.6762 2.4417 0.2853
-14.6684 2.4250 0.2843
-14.6606 2.5000 0.2887
-14.6528 2.7333 0.3018
-14.6450 2.2667 0.2749
-14.6372 2.2583 0.2744
-14.6294 2.5167 0.2896
-14.6216 2.2667 0.2749
-14.6138 2.4167 0.2838
-14.6060 2.5083 0.2892
-14.5982 2.8250 0.3069
-14.5904 2.7500 0.3028
-14.5826 2.3667 0.2809
-14.5748 2.4667 0.2867
-14.5670 2.2667 0.2749
-14.5592 2.5250 0.2901
-14.5514 3.0167 0.3171
-14.5436 2.4417 0.2853
-14.5358 2.3750 0.2814
-14.5280 2.7833 0.3046
-14.5202 2.7417 0.3023
-14.5124 2.6000 0.2944
-14.5046 2.8250 0.3069
-14.4968 2.9083 0.3114
-14.4890 2.5917 0.2939
-14.4812 2.1333 0.2667
-14.4734 2.5917 0.2939
-14.4656 2.6000 0.2944
-14.4578 3.1417 0.3236
-14.4500 2.6917 0.2995
-14.4422 2.9500 0.3136
-14.4344 2.5167 0.2896
-14.4266 2.6417 0.2967
-14.4188 2.7083 0.3005
-14.4110 2.3333 0.2789
-14.4032 2.7250 0.3014
-14.3954 2.9167 0.3118
-14.3876 2.5000 0.2887
-14.3798 2.5583 0.2920
-14.3720 2.7333 0.3018
-14.3642 2.5167 0.2896
-14.3564 2.5417 0.2911
-14.3486 2.9083 0.3114
-14.3408 2.5750 0.2930
-14.3330 2.4750 0.2872
-14.3252 2.7833 0.3046
-14.3174 2.6833 0.2991
-14.3096 2.9417 0.3131
-14.3018 2.7833 0.3046
-14.2940 2.7083 0.3005
-14.2862 2.9250 0.3122
-14.2784 2.5333 0.2906
-14.2706 2.7167 0.3009
-14.2628 2.7750 0.3041
-14.2550 2.7000 0.3000
-14.2472 2.5333 0.2906
-14.2394 2.7833 0.3046
-14.2316 3.0417 0.3184
-14.2238 2.7583 0.3032
-14.2160 2.7250 0.3014
-14.2082 2.8417 0.3078
-14.2004 2.5250 0.2901
-14.1926 2.4417 0.2853
-14.1848 3.1000 0.3215
-14.1770 2.6750 0.2986
-14.1692 2.6250 0.2958
-14.1614 3.1083 0.3219
-14.1536 2.8833 0.3100
-14.1458 2.3833 0.2819
-14.1380 2.5750 0.2930
-14.1302 2.4583 0.2863
-14.1224 2.6833 0.2991
-14.1146 3.1917 0.3262
-14.1068 3.0250 0.3175
-14.0990 2.9750 0.3149
-14.0912 2.7750 0.3041
-14.0834 2.9417 0.3131
-14.0756 3.3167 0.3325
-14.0678 2.7167 0.3009
-14.0600 2.4750 0.2872
-14.0522 2.7917 0.3051
-14.0444 2.8417 0.3078
-14.0366 2.5333 0.2906
-14.0288 2.4083 0.2833
-14.0210 3.0667 0.3197
-14.0132 2.7167 0.3009
-14.0054 2.5583 0.2920
-13.9976 3.2000 0.3266
-13.9898 3.5000 0.3416
-13.9820 3.2000 0.3266
-13.9742 2.8583 0.3087
-13.9664 3.1917 0.3262
-13.9586 3.0417 0.3184
-13.9508 2.6333 0.2963
-13.9430 2.7750 0.3041
-13.9352 2.8750 0.3096
-13.9274 2.9500 0.3136
-13.9196 3.1167 0.3223
-13.9118 2.7250 0.3014
-13.9040 2.6333 0.2963
-13.8962 2.9083 0.3114
-13.8884 2.7083 0.3005
-13.8806 3.1500 0.3240
-13.8728 3.2083 0.3270
-13.8650 2.9000 0.3109
-13.8572 3.2833 0.3308
-13.8494 2.9667 0.3145
-13.8416 3.0167 0.3171
-13.8338 2.9500 0.3136
-13.8260 2.8750 0.3096
-13.8182 2.8833 0.3100
-13.8104 3.1167 0.3223
-13.8026 2.8250 0.3069
-13.7948 3.1083 0.3219
-13.7870 3.4333 0.3383
-13.7792 2.7250 0.3014
-13.7714 2.3583 0.2804
-13.7636 2.6583 0.2977
-13.7558 2.8833 0.3100
-13.7480 3.0333 0.3180
-13.7402 2.6000 0.2944
-13.7324 2.7833 0.3046
-13.7246 3.0833 0.3206
-13.7168 2.9667 0.3145
-13.7090 2.4833 0.2877
-13.7012 3.0750 0.3202
-13.6934 2.9167 0.3118
-13.6856 2.8667 0.3091
-13.6778 3.0667 0.3197
-13.6700 2.9500 0.3136
-13.6622 2.7250 0.3014
-13.6544 3.0250 0.3175
-13.6466 3.1333 0.3232
-13.6388 3.1833 0.3257
-13.6310 2.9833 0.3153
-13.6232 2.7000 0.3000
-13.6154 3.0417 0.3184
-13.6076 2.7083 0.3005
-13.5998 3.1333 0.3232
-13.5920 2.8500 0.3082
-13.5842 2.6833 0.2991
-13.5764 2.7083 0.3005
-13.5686 2.7250 0.3014
-13.5608 3.3333 0.3333
-13.5530 3.1333 0.3232
-13.5452 3.1250 0.3227
-13.5374 2.8833 0.3100
-13.5296 2.7417 0.3023
-13.5218 3.4000 0.3367
-13.5140 3.5167 0.3424
-13.5062 3.1333 0.3232
-13.4984 2.8167 0.3064
-13.4906 3.0583 0.3193
-13.4828 3.5833 0.3456
-13.4750 3.4167 0.3375
-13.4672 3.2417 0.3287
-13.4594 2.7833 0.3046
-13.4516 3.2167 0.3274
-13.4438 3.2417 0.3287
-13.4360 2.8750 0.3096
-13.4282 3.2667 0.3300
-13.4204 3.1833 0.3257
-13.4126 3.0167 0.3171
-13.4048 3.1667 0.3249
-13.3970 3.2667 0.3300
-13.3892 3.2583 0.3296
-13.3814 3.3500 0.3342
-13.3736 3.0917 0.3210
-13.3658 2.7500 0.3028
-13.3580 2.8667 0.3091
-13.3502 3.0750 0.3202
-13.3424 3.2250 0.3279
-13.3346 3.5917 0.3460
-13.3268 3.1333 0.3232
-13.3190 2.5750 0.2930
-13.3112 2.5833 0.2934
-13.3034 3.4167 0.3375
-13.2956 3.2583 0.3296
-13.2878 3.2833 0.3308
-13.2800 3.1500 0.3240
-13.2722 3.0833 0.3206
-13.2644 3.5500 0.3440
-13.2566 3.2250 0.3279
-13.2488 3.3417 0.3337
-13.2410 3.2250 0.3279
-13.2332 3.0667 0.3197
-13.2254 2.9083 0.3114
-13.2176 3.0000 0.3162
-13.2098 2.8500 0.3082
-13.2020 3.8583 0.3586
-13.1942 3.6000 0.3464
-13.1864 3.2250 0.3279
-13.1786 3.8167 0.3567
-13.1708 3.4333 0.3383
-13.1630 3.3583 0.3346
-13.1552 3.3250 0.3329
-13.1474 3.3417 0.3337
-13.1396 3.3083 0.3321
-13.1318 3.3167 0.3325
-13.1240 3.3500 0.3342
-13.1162 3.4917 0.3412
-13.1084 3.0333 0.3180
-13.1006 3.2083 0.3270
-13.0928 3.4000 0.3367
-13.0850 3.3583 0.3346
-13.0772 3.0583 0.3193
-13.0694 3.4000 0.3367
-13.0616 3.9833 0.3644
-13.0538 3.4833 0.3408
-13.0460 3.3917 0.3362
-13.0382 3.7083 0.3516
-13.0304 3.3667 0.3350
-13.0226 2.8333 0.3073
-13.0148 3.3750 0.3354
-13.0070 3.2917 0.3312
-12.9992 3.6333 0.3480
-12.9914 3.4500 0.3391
-12.9836 3.6583 0.3492
-12.9758 3.0167 0.3171
-12.9680 2.9167 0.3118
-12.9602 3.1333 0.3232
-12.9524 3.4750 0.3403
-12.9446 3.3000 0.3317
-12.9368 3.0750 0.3202
-12.9290 3.3333 0.3333
-12.9212 2.8250 0.3069
-12.9134 2.8167 0.3064
-12.9056 3.3250 0.3329
-12.8978 3.1083 0.3219
-12.8900 3.2667 0.3300
-12.8822 3.2917 0.3312
-12.8744 3.6333 0.3480
-12.8666 4.1583 0.3723
-12.8588 3.9583 0.3632
-12.8510 3.7750 0.3547
-12.8432 3.3000 0.3317
-12.8354 3.2167 0.3274
-12.8276 3.4083 0.3371
-12.8198 3.3250 0.3329
-12.8120 3.4833 0.3408
-12.8042 3.7583 0.3539
-12.7964 3.5750 0.3452
-12.7886 3.3417 0.3337
-12.7808 3.5833 0.3456
-12.7730 3.4583 0.3395
-12.7652 3.4833 0.3408
-12.7574 3.3417 0.3337
-12.7496 3.2500 0.3291
-12.7418 3.1083 0.3219
-12.7340 3.3417 0.3337
-12.7262 3.6500 0.3488
-12.7184 3.5500 0.3440
-12.7106 3.6000 0.3464
-12.7028 3.4250 0.3379
-12.6950 3.4250 0.3379
-12.6872 4.0667 0.3682
-12.6794 3.9917 0.3648
-12.6716 3.8833 0.3598
-12.6638 3.6000 0.3464
-12.6560 4.0083 0.3655
-12.6482 3.8083 0.3563
-12.6404 3.7833 0.3551
-12.6326 3.6500 0.3488
-12.6248 3.7250 0.3524
-12.6170 3.6500 0.3488
-12.6092 3.2667 0.3300
-12.6014 3.1250 0.3227
-12.5936 3.3000 0.3317
-12.5858 3.5333 0.3432
-12.5780 3.7917 0.3555
-12.5702 3.5250 0.3428
-12.5624 3.1250 0.3227
-12.5546 3.4667 0.3399
-12.5468 3.7167 0.3520
-12.5390 3.9167 0.3613
-12.5312 3.4167 0.3375
-12.5234 4.2750 0.3775
-12.5156 3.2667 0.3300
-12.5078 3.6583 0.3492
-12.5000 3.5583 0.3444
-12.4922 3.4917 0.3412
-12.4844 3.9583 0.3632
-12.4766 4.0833 0.3689
-12.4688 3.7083 0.3516
-12.4610 3.6417 0.3484
-12.4532 3.9750 0.3640
-12.4454 3.8333 0.3575
-12.4376 3.7750 0.3547
-12.4298 3.5250 0.3428
-12.4220 3.8083 0.3563
-12.4142 3.5333 0.3432
-12.4064 3.9500 0.3629
-12.3986 3.9167 0.3613
-12.3908 3.6083 0.3468
-12.3830 4.4333 0.3844
-12.3752 4.2417 0.3760
-12.3674 3.9500 0.3629
-12.3596 3.7167 0.3520
-12.3518 3.9917 0.3648
-12.3440 3.6750 0.3500
-12.3362 3.5750 0.3452
-12.3284 3.7417 0.3532
-12.3206 3.8750 0.3594
-12.3128 3.7083 0.3516
-12.3050 3.7167 0.3520
-12.2972 4.0500 0.3674
-12.2894 3.7167 0.3520
-12.2816 3.5667 0.3448
-12.2738 3.2417 0.3287
-12.2660 4.3417 0.3804
-12.2582 4.3750 0.3819
-12.2504 3.8750 0.3594
-12.2426 4.3333 0.3801
-12.2348 4.1250 0.3708
-12.2270 3.5917 0.3460
-12.2192 4.0667 0.3682
-12.2114 4.2083 0.3745
-12.2036 4.0167 0.3659
-12.1958 4.0500 0.3674
-12.1880 4.5083 0.3877
-12.1802 3.4417 0.3387
-12.1724 4.2000 0.3742
-12.1646 3.9750 0.3640
-12.1568 4.2583 0.3768
-12.1490 4.1750 0.3731
-12.1412 4.3417 0.3804
-12.1334 4.0167 0.3659
-12.1256 4.3333 0.3801
-12.1178 4.0417 0.3670
-12.1100 3.7333 0.3528
-12.1022 3.6250 0.3476
-12.0944 3.6750 0.3500
-12.0866 4.1667 0.3727
-12.0788 4.0167 0.3659
-12.0710 4.2417 0.3760
-12.0632 3.8083 0.3563
-12.0554 4.1917 0.3738
-12.0476 4.1417 0.3716
-12.0398 3.9083 0.3609
-12.0320 3.9833 0.3644
-12.0242 4.2750 0.3775
-12.0164 4.6083 0.3919
-12.0086 4.1667 0.3727
-12.0008 4.0917 0.3693
-11.9930 4.4750 0.3862
-11.9852 4.3167 0.3793
-11.9774 3.9833 0.3644
-11.9696 4.2000 0.3742
-11.9618 4.2667 0.3771
-11.9540 3.9083 0.3609
-11.9462 3.6667 0.3496
-11.9384 3.7833 0.3551
-11.9306 3.7333 0.3528
-11.9228 4.2667 0.3771
-11.9150 4.2833 0.3779
-11.9072 3.9000 0.3606
-11.8994 4.4167 0.3837
-11.8916 4.7667 0.3986
-11.8838 4.0250 0.3663
-11.8760 3.9583 0.3632
-11.8682 4.0333 0.3667
-11.8604 4.2583 0.3768
-11.8526 4.0167 0.3659
-11.8448 4.0417 0.3670
-11.8370 4.3500 0.3808
-11.8292 4.2833 0.3779
-11.8214 4.3167 0.3793
-11.8136 4.6583 0.3941
-11.8058 4.3250 0.3797
-11.7980 4.0167 0.3659
-11.7902 4.2833 0.3779
-11.7824 4.1833 0.3734
-11.7746 4.1667 0.3727
-11.7668 4.1667 0.3727
-11.7590 5.0083 0.4086
-11.7512 3.8750 0.3594
-11.7434 3.5333 0.3432
-11.7356 4.0583 0.3678
-11.7278 4.7250 0.3969
-11.7200 3.9417 0.3625
-11.7122 4.6167 0.3923
-11.7044 4.9583 0.4065
-11.6966 4.0167 0.3659
-11.6888 3.9333 0.3621
-11.6810 4.5667 0.3902
-11.6732 4.6250 0.3926
-11.6654 4.4417 0.3848
-11.6576 4.3750 0.3819
-11.6498 4.4167 0.3837
-11.6420 4.8250 0.4010
-11.6342 5.0417 0.4099
-11.6264 4.9083 0.4045
-11.6186 4.8417 0.4017
-11.6108 4.4333 0.3844
-11.6030 4.1833 0.3734
-11.5952 4.1833 0.3734
-11.5874 4.8917 0.4038
-11.5796 4.9250 0.4052
-11.5718 4.6250 0.3926
-11.5640 3.8417 0.3578
-11.5562 4.4833 0.3866
-11.5484 4.6917 0.3955
-11.5406 4.7667 0.3986
-11.5328 4.7417 0.3976
-11.5250 4.4083 0.3833
-11.5172 4.4417 0.3848
-11.5094 4.1167 0.3704
-11.5016 4.0917 0.3693
-11.4938 4.5083 0.3877
-11.4860 4.4333 0.3844
-11.4782 4.5083 0.3877
-11.4704 4.3750 0.3819
-11.4626 3.8583 0.3586
-11.4548 4.3583 0.3812
-11.4470 4.6833 0.3951
-11.4392 4.6833 0.3951
-11.4314 4.9667 0.4069
-11.4236 4.7417 0.3976
-11.4158 4.6417 0.3933
-11.4080 4.6250 0.3926
-11.4002 4.8417 0.4017
-11.3924 4.9917 0.4079
-11.3846 4.7000 0.3958
-11.3768 4.6500 0.3937
-11.3690 4.2750 0.3775
-11.3612 4.2250 0.3753
-11.3534 4.8750 0.4031
-11.3456 4.4167 0.3837
-11.3378 4.8833 0.4035
-11.3300 4.1667 0.3727
-11.3222 4.1333 0.3712
-11.3144 4.8167 0.4007
-11.3066 4.3667 0.3815
-11.2988 4.9583 0.4065
-11.2910 5.5333 0.4295
-11.2832 5.0333 0.4096
-11.2754 5.4583 0.4265
-11.2676 5.2333 0.4177
-11.2598 4.5583 0.3898
-11.2520 5.1250 0.4133
-11.2442 5.1250 0.4133
-11.2364 4.5917 0.3912
-11.2286 4.7000 0.3958
-11.2208 4.8417 0.4017
-11.2130 5.1250 0.4133
-11.2052 4.9500 0.4062
-11.1974 4.8083 0.4003
-11.1896 4.7000 0.3958
-11.1818 4.5917 0.3912
-11.1740 5.0667 0.4110
-11.1662 5.0333 0.4096
-11.1584 5.2083 0.4167
-11.1506 5.0000 0.4082
-11.1428 5.0083 0.4086
-11.1350 4.4833 0.3866
-11.1272 4.4167 0.3837
-11.1194 4.5917 0.3912
-11.1116 4.7250 0.3969
-11.1038 4.6833 0.3951
-11.0960 4.9667 0.4069
-11.0882 5.2833 0.4197
-11.0804 4.9500 0.4062
-11.0726 3.9750 0.3640
-11.0648 5.2667 0.4190
-11.0570 4.2917 0.3782
-11.0492 5.0083 0.4086
-11.0414 5.1250 0.4133
-11.0336 4.8417 0.4017
-11.0258 5.0333 0.4096
-11.0180 4.6667 0.3944
-11.0102 5.8333 0.4410
-11.0024 6.2500 0.4564
-10.9946 5.5167 0.4288
-10.9868 5.5250 0.4291
-10.9790 5.1333 0.4137
-10.9712 4.9583 0.4065
-10.9634 5.4750 0.4272
-10.9556 5.0083 0.4086
-10.9478 5.1250 0.4133
-10.9400 5.1333 0.4137
-10.9322 4.8667 0.4028
-10.9244 4.8750 0.4031
-10.9166 5.1000 0.4123
-10.9088 5.2250 0.4173
-10.9010 5.5083 0.4285
-10.8932 4.9250 0.4052
-10.8854 5.1000 0.4123
-10.8776 5.2250 0.4173
-10.8698 5.0000 0.4082
-10.8620 4.8333 0.4014
-10.8542 5.1917 0.4160
-10.8464 5.5500 0.4301
-10.8386 5.0833 0.4116
-10.8308 5.7083 0.4362
-10.8230 5.4917 0.4278
-10.8152 5.2000 0.4163
-10.8074 5.4750 0.4272
-10.7996 5.3250 0.4213
-10.7918 5.3333 0.4216
-10.7840 5.2500 0.4183
-10.7762 5.2417 0.4180
-10.7684 4.9417 0.4059
-10.7606 4.8250 0.4010
-10.7528 5.1417 0.4140
-10.7450 5.3583 0.4226
-10.7372 5.3000 0.4203
-10.7294 5.0750 0.4113
-10.7216 5.7167 0.4365
-10.7138 5.3833 0.4236
-10.7060 4.8583 0.4024
-10.6982 5.5167 0.4288
-10.6904 5.3167 0.4210
-10.6826 5.4167 0.4249
-10.6748 5.6417 0.4337
-10.6670 5.5917 0.4317
-10.6592 5.8250 0.4406
-10.6514 5.1917 0.4160
-10.6436 5.2750 0.4193
-10.6358 5.8500 0.4416
-10.6280 6.4000 0.4619
-10.6202 5.4500 0.4262
-10.6124 5.4583 0.4265
-10.6046 5.2667 0.4190
-10.5968 5.1750 0.4153
-10.5890 5.9667 0.4460
-10.5812 5.9583 0.4457
-10.5734 5.8000 0.4397
-10.5656 5.6083 0.4324
-10.5578 5.6167 0.4327
-10.5500 5.5833 0.4314
-10.5422 5.7000 0.4359
-10.5344 4.9333 0.4055
-10.5266 5.1083 0.4126
-10.5188 5.6583 0.4343
-10.5110 5.2167 0.4170
-10.5032 5.7833 0.4391
-10.4954 6.0250 0.4481
-10.4876 5.9167 0.4441
-10.4798 5.9583 0.4457
-10.4720 5.8500 0.4416
-10.4642 5.7500 0.4378
-10.4564 5.9917 0.4469
-10.4486 5.9167 0.4441
-10.4408 5.7833 0.4391
-10.4330 5.8667 0.4422
-10.4252 6.2583 0.4567
-10.4174 6.2083 0.4549
-10.4096 5.8500 0.4416
-10.4018 6.3250 0.4592
-10.3940 5.3750 0.4233
-10.3862 5.7333 0.4372
-10.3784 5.5167 0.4288
-10.3706 5.8417 0.4413
-10.3628 5.9500 0.4453
-10.3550 5.4167 0.4249
-10.3472 5.5333 0.4295
-10.3394 5.9500 0.4453
-10.3316 5.4667 0.4269
-10.3238 5.7417 0.4375
-10.3160 5.2250 0.4173
-10.3082 6.1417 0.4525
-10.3004 6.0833 0.4503
-10.2926 6.2500 0.4564
-10.2848 6.3333 0.4595
-10.2770 6.0333 0.4485
-10.2692 5.3833 0.4236
-10.2614 5.4833 0.4275
-10.2536 5.4583 0.4265
-10.2458 6.1083 0.4512
-10.2380 6.2500 0.4564
-10.2302 5.7250 0.4368
-10.2224 5.6167 0.4327
-10.2146 5.8917 0.4432
-10.2068 5.7167 0.4365
-10.1990 6.3917 0.4616
-10.1912 5.5583 0.4304
-10.1834 6.3500 0.4601
-10.1756 6.2583 0.4567
-10.1678 6.5500 0.4673
-10.1600 6.6167 0.4696
-10.1522 6.6000 0.4690
-10.1444 6.1417 0.4525
-10.1366 6.7167 0.4732
-10.1288 5.5500 0.4301
-10.1210 6.1417 0.4525
-10.1132 7.1167 0.4871
-10.1054 7.0583 0.4851
-10.0976 6.1583 0.4531
-10.0898 6.2917 0.4580
-10.0820 6.8083 0.4764
-10.0742 6.5917 0.4687
-10.0664 6.6250 0.4699
-10.0586 6.6917 0.4723
-10.0508 6.7250 0.4735
-10.0430 7.1500 0.4882
-10.0352 6.6000 0.4690
-10.0274 6.1583 0.4531
-10.0196 6.0667 0.4497
-10.0118 6.0000 0.4472
-10.0040 6.6917 0.4723
-9.9962 6.2833 0.4577
-9.9884 6.5167 0.4661
-9.9806 6.2167 0.4552
-9.9728 7.0417 0.4845
-9.9650 6.5583 0.4676
-9.9572 6.5583 0.4676
-9.9494 6.2500 0.4564
-9.9416 6.6583 0.4711
-9.9338 6.5583 0.4676
-9.9260 6.7417 0.4740
-9.9182 6.7417 0.4740
-9.9104 6.3333 0.4595
-9.9026 6.7750 0.4752
-9.8948 6.2750 0.4573
-9.8870 6.2750 0.4573
-9.8792 6.3083 0.4586
-9.8714 6.7750 0.4752
-9.8636 6.9083 0.4799
-9.8558 6.7833 0.4755
-9.8480 6.6667 0.4714
-9.8402 6.5000 0.4655
-9.8324 6.1667 0.4534
-9.8246 6.3750 0.4610
-9.8168 6.0917 0.4506
-9.8090 7.0833 0.4859
-9.8012 6.7917 0.4758
-9.7934 7.0167 0.4836
-9.7856 7.2083 0.4902
-9.7778 7.1917 0.4896
-9.7700 7.0333 0.4842
-9.7622 6.8333 0.4773
-9.7544 7.1500 0.4882
-9.7466 6.8417 0.4776
-9.7388 6.7333 0.4738
-9.7310 7.0583 0.4851
-9.7232 7.1417 0.4879
-9.7154 6.6500 0.4708
-9.7076 7.0000 0.4830
-9.6998 7.5250 0.5008
-9.6920 7.4583 0.4986
-9.6842 7.0750 0.4856
-9.6764 5.9250 0.4444
-9.6686 7.5750 0.5025
-9.6608 6.5750 0.4682
-9.6530 6.6917 0.4723
-9.6452 6.5250 0.4664
-9.6374 7.4833 0.4994
-9.6296 7.4917 0.4997
-9.6218 7.6000 0.5033
-9.6140 6.9750 0.4822
-9.6062 7.1833 0.4893
-9.5984 6.6083 0.4693
-9.5906 7.1833 0.4893
-9.5828 6.8250 0.4770
-9.5750 6.9917 0.4828
-9.5672 7.2167 0.4905
-9.5594 7.3167 0.4939
-9.5516 7.2417 0.4913
-9.5438 6.2917 0.4580
-9.5360 6.4250 0.4628
-9.5282 7.1167 0.4871
-9.5204 7.6917 0.5063
-9.5126 6.2667 0.4570
-9.5048 7.3000 0.4933
-9.4970 8.1167 0.5201
-9.4892 7.6750 0.5058
-9.4814 7.1417 0.4879
-9.4736 7.5250 0.5008
-9.4658 6.7250 0.4735
-9.4580 6.8833 0.4790
-9.4502 6.5500 0.4673
-9.4424 7.3583 0.4953
-9.4346 6.7833 0.4755
-9.4268 7.5083 0.5003
-9.4190 7.3083 0.4936
-9.4112 6.9667 0.4819
-9.4034 7.1750 0.4890
-9.3956 6.7333 0.4738
-9.3878 7.4500 0.4983
-9.3800 7.5500 0.5017
-9.3722 7.4000 0.4967
-9.3644 6.8750 0.4787
-9.3566 7.6833 0.5061
-9.3488 7.6750 0.5058
-9.3410 7.2167 0.4905
-9.3332 7.4750 0.4992
-9.3254 7.3167 0.4939
-9.3176 7.4750 0.4992
-9.3098 8.3917 0.5289
-9.3020 8.0250 0.5172
-9.2942 7.6583 0.5053
-9.2864 7.9583 0.5151
-9.2786 7.8167 0.5104
-9.2708 7.7000 0.5066
-9.2630 7.3917 0.4964
-9.2552 7.4333 0.4978
-9.2474 7.6750 0.5058
-9.2396 8.1500 0.5212
-9.2318 7.6417 0.5047
-9.2240 7.9667 0.5153
-9.2162 8.2000 0.5228
-9.2084 7.4583 0.4986
-9.2006 7.7417 0.5080
-9.1928 7.9083 0.5134
-9.1850 8.1167 0.5201
-9.1772 8.0250 0.5172
-9.1694 8.5583 0.5341
-9.1616 8.4083 0.5294
-9.1538 7.8167 0.5104
-9.1460 7.8500 0.5115
-9.1382 7.3667 0.4955
-9.1304 7.7833 0.5094
-9.1226 7.1917 0.4896
-9.1148 7.4750 0.4992
-9.1070 8.1250 0.5204
-9.0992 7.3583 0.4953
-9.0914 7.4417 0.4981
-9.0836 7.5583 0.5019
-9.0758 8.0750 0.5188
-9.0680 8.0417 0.5177
-9.0602 8.2000 0.5228
-9.0524 7.5167 0.5006
-9.0446 7.5167 0.5006
-9.0368 8.0083 0.5167
-9.0290 7.4500 0.4983
-9.0212 7.9583 0.5151
-9.0134 8.1833 0.5223
-9.0056 7.5083 0.5003
-8.9978 7.8583 0.5118
-8.9900 7.7333 0.5077
-8.9822 7.6083 0.5036
-8.9744 7.5917 0.5030
-8.9666 8.6000 0.5354
-8.9588 7.5333 0.5011
-8.9510 7.8500 0.5115
-8.9432 8.0250 0.5172
-8.9354 8.7750 0.5408
-8.9276 8.1833 0.5223
-8.9198 8.4083 0.5294
-8.9120 8.5750 0.5346
-8.9042 8.2083 0.5231
-8.8964 8.0333 0.5175
-8.8886 8.1750 0.5220
-8.8808 8.3167 0.5265
-8.8730 8.5417 0.5336
-8.8652 8.2083 0.5231
-8.8574 8.3917 0.5289
-8.8496 8.2750 0.5252
-8.8418 8.0583 0.5183
-8.8340 8.7417 0.5398
-8.8262 8.4083 0.5294
-8.8184 7.7000 0.5066
-8.8106 7.8333 0.5110
-8.8028 8.0250 0.5172
-8.7950 8.2583 0.5247
-8.7872 8.7083 0.5388
-8.7794 8.5833 0.5349
-8.7716 8.4667 0.5312
-8.7638 8.2833 0.5255
-8.7560 8.4833 0.5318
-8.7482 7.8833 0.5126
-8.7404 8.0667 0.5185
-8.7326 8.0917 0.5193
-8.7248 8.0000 0.5164
-8.7170 7.6500 0.5050
-8.7092 7.9083 0.5134
-8.7014 8.6000 0.5354
-8.6936 8.4500 0.5307
-8.6858 9.0083 0.5480
-8.6780 8.6250 0.5362
-8.6702 8.6583 0.5372
-8.6624 9.4000 0.5598
-8.6546 8.3083 0.5263
-8.6468 7.9583 0.5151
-8.6390 8.7667 0.5406
-8.6312 9.2500 0.5553
-8.6234 8.8750 0.5439
-8.6156 9.3917 0.5595
-8.6078 8.9750 0.5470
-8.6000 8.7417 0.5398
-8.5922 9.9333 0.5754
-8.5844 9.4917 0.5625
-8.5766 9.2417 0.5550
-8.5688 9.0917 0.5505
-8.5610 8.3000 0.5260
-8.5532 8.5917 0.5352
-8.5454 8.9333 0.5457
-8.5376 8.6917 0.5383
-8.5298 9.3000 0.5568
-8.5220 8.4000 0.5292
-8.5142 9.4167 0.5603
-8.5064 9.3583 0.5585
-8.4986 8.7083 0.5388
-8.4908 8.6750 0.5377
-8.4830 8.6417 0.5367
-8.4752 8.5833 0.5349
-8.4674 9.2000 0.5538
-8.4596 8.7083 0.5388
-8.4518 9.1250 0.5515
-8.4440 9.1333 0.5518
-8.4362 9.3750 0.5590
-8.4284 9.0333 0.5487
-8.4206 8.7333 0.5395
-8.4128 9.3583 0.5585
-8.4050 8.4833 0.5318
-8.3972 9.0417 0.5490
-8.3894 9.3833 0.5593
-8.3816 9.3750 0.5590
-8.3738 9.0417 0.5490
-8.3660 9.2833 0.5563
-8.3582 9.0583 0.5495
-8.3504 8.9250 0.5454
-8.3426 9.2667 0.5558
-8.3348 9.5750 0.5649
-8.3270 10.1667 0.5821
-8.3192 9.9500 0.5759
-8.3114 9.3833 0.5593
-8.3036 9.6417 0.5669
-8.2958 9.9417 0.5757
-8.2880 9.7417 0.5698
-8.2802 9.8083 0.5718
-8.2724 9.8167 0.5720
-8.2646 9.7333 0.5696
-8.2568 9.3500 0.5583
-8.2490 9.4083 0.5600
-8.2412 10.1833 0.5826
-8.2334 9.3000 0.5568
-8.2256 9.7333 0.5696
-8.2178 10.2083 0.5833
-8.2100 10.2500 0.5845
-8.2022 9.8250 0.5723
-8.1944 9.6250 0.5664
-8.1866 9.1583 0.5525
-8.1788 9.5750 0.5649
-8.1710 10.2083 0.5833
-8.1632 9.1917 0.5535
-8.1554 9.7250 0.5694
-8.1476 11.3417 0.6149
-8.1398 10.6167 0.5949
-8.1320 10.4583 0.5904
-8.1242 9.8917 0.5742
-8.1164 10.1667 0.5821
-8.1086 9.5083 0.5630
-8.1008 9.5750 0.5649
-8.0930 9.4500 0.5612
-8.0852 9.9667 0.5764
-8.0774 10.1583 0.5819
-8.0696 10.0667 0.5793
-8.0618 10.0333 0.5783
-8.0540 10.2667 0.5850
-8.0462 9.7667 0.5706
-8.0384 10.4833 0.5911
-8.0306 10.4167 0.5893
-8.0228 10.7250 0.5979
-8.0150 10.8000 0.6000
-8.0072 10.4917 0.5914
-7.9994 10.8417 0.6012
-7.9916 10.5250 0.5923
-7.9838 9.5667 0.5647
-7.9760 10.1000 0.5802
-7.9682 10.9667 0.6046
-7.9604 10.3000 0.5859
-7.9526 9.9250 0.5752
-7.9448 11.0250 0.6062
-7.9370 11.4083 0.6167
-7.9292 11.3917 0.6162
-7.9214 10.2167 0.5836
-7.9136 10.2250 0.5838
-7.9058 9.9000 0.5745
-7.8980 10.5667 0.5935
-7.8902 10.1667 0.5821
-7.8824 10.0833 0.5798
-7.8746 10.8250 0.6007
-7.8668 11.3500 0.6151
-7.8590 11.3417 0.6149
-7.8512 11.4583 0.6180
-7.8434 10.8417 0.6012
-7.8356 11.2750 0.6131
-7.8278 11.7667 0.6263
-7.8200 10.9167 0.6032
-7.8122 11.2667 0.6128
-7.8044 10.7000 0.5972
-7.7966 10.6833 0.5968
-7.7888 10.9083 0.6030
-7.7810 10.9083 0.6030
-7.7732 11.9583 0.6314
-7.7654 11.2417 0.6121
-7.7576 11.2417 0.6121
-7.7498 11.7333 0.6254
-7.7420 11.1000 0.6083
-7.7342 10.6667 0.5963
-7.7264 11.2500 0.6124
-7.7186 11.4250 0.6171
-7.7108 12.1500 0.6364
-7.7030 11.4667 0.6182
-7.6952 11.4583 0.6180
-7.6874 11.6000 0.6218
-7.6796 11.5583 0.6207
-7.6718 11.2583 0.6126
-7.6640 11.8417 0.6283
-7.6562 12.1000 0.6351
-7.6484 12.0083 0.6327
-7.6406 12.2833 0.6399
-7.6328 11.8167 0.6276
-7.6250 11.5083 0.6194
-7.6172 12.2583 0.6392
-7.6094 11.8750 0.6292
-7.6016 12.2500 0.6390
-7.5938 11.4333 0.6173
-7.5860 11.5500 0.6205
-7.5782 11.2417 0.6121
-7.5704 11.7333 0.6254
-7.5626 11.2167 0.6115
-7.5548 12.0667 0.6342
-7.5470 11.4750 0.6185
-7.5392 11.7750 0.6265
-7.5314 12.7083 0.6509
-7.5236 11.9167 0.6303
-7.5158 12.0750 0.6344
-7.5080 11.7167 0.6249
-7.5002 12.8833 0.6553
-7.4924 12.8417 0.6543
-7.4846 13.1750 0.6627
-7.4768 13.5917 0.6731
-7.4690 12.9417 0.6568
-7.4612 13.0583 0.6598
-7.4534 12.6750 0.6500
-7.4456 12.3750 0.6423
-7.4378 13.0000 0.6583
-7.4300 12.7167 0.6511
-7.4222 12.2917 0.6401
-7.4144 12.4667 0.6446
-7.4066 13.1250 0.6614
-7.3988 13.7500 0.6770
-7.3910 13.3667 0.6675
-7.3832 12.9667 0.6574
-7.3754 13.5833 0.6729
-7.3676 13.5000 0.6708
-7.3598 14.2833 0.6900
-7.3520 12.5750 0.6474
-7.3442 13.3667 0.6675
-7.3364 13.2667 0.6650
-7.3286 13.6833 0.6754
-7.3208 12.9500 0.6570
-7.3130 13.4333 0.6692
-7.3052 14.4917 0.6950
-7.2974 13.2833 0.6654
-7.2896 14.0667 0.6848
-7.2818 13.3167 0.6662
-7.2740 12.8833 0.6553
-7.2662 14.0000 0.6831
-7.2584 14.3167 0.6908
-7.2506 13.4917 0.6706
-7.2428 12.9917 0.6581
-7.2350 13.0417 0.6593
-7.2272 13.4667 0.6700
-7.2194 13.2750 0.6652
-7.2116 13.2833 0.6654
-7.2038 13.0667 0.6600
-7.1960 13.5083 0.6710
-7.1882 14.6417 0.6986
-7.1804 14.5083 0.6954
-7.1726 13.8833 0.6803
-7.1648 14.4667 0.6944
-7.1570 14.0000 0.6831
-7.1492 13.1083 0.6610
-7.1414 14.6417 0.6986
-7.1336 14.4250 0.6934
-7.1258 14.9833 0.7067
-7.1180 15.4000 0.7165
-7.1102 14.6417 0.6986
-7.1024 14.6333 0.6984
-7.0946 14.1000 0.6856
-7.0868 14.4417 0.6938
-7.0790 13.4750 0.6702
-7.0712 15.1167 0.7099
-7.0634 15.0667 0.7087
-7.0556 15.7250 0.7240
-7.0478 14.0250 0.6837
-7.0400 15.2583 0.7132
-7.0322 15.5417 0.7198
-7.0244 14.9000 0.7047
-7.0166 14.5917 0.6974
-7.0088 14.5833 0.6972
-7.0010 15.2750 0.7136
-6.9932 15.6083 0.7213
-6.9854 14.9583 0.7061
-6.9776 14.8583 0.7038
-6.9698 15.2417 0.7128
-6.9620 15.7500 0.7246
-6.9542 15.9500 0.7292
-6.9464 15.4750 0.7182
-6.9386 16.5917 0.7437
-6.9308 15.8750 0.7274
-6.9230 16.4000 0.7394
-6.9152 16.3167 0.7375
-6.9074 16.2750 0.7365
-6.8996 16.3417 0.7381
-6.8918 16.7000 0.7461
-6.8840 15.9917 0.7301
-6.8762 16.8000 0.7483
-6.8684 15.8583 0.7271
-6.8606 16.7083 0.7463
-6.8528 15.7167 0.7238
-6.8450 15.0083 0.7073
-6.8372 16.9250 0.7511
-6.8294 16.5250 0.7422
-6.8216 15.7500 0.7246
-6.8138 15.7167 0.7238
-6.8060 16.0000 0.7303
-6.7982 17.6917 0.7679
-6.7904 17.3750 0.7610
-6.7826 17.1083 0.7552
-6.7748 16.5417 0.7426
-6.7670 16.0250 0.7309
-6.7592 17.7333 0.7688
-6.7514 17.8167 0.7706
-6.7436 17.1583 0.7563
-6.7358 17.5833 0.7656
-6.7280 17.6750 0.7676
-6.7202 17.5417 0.7647
-6.7124 17.6917 0.7679
-6.7046 19.0750 0.7974
-6.6968 17.7167 0.7685
-6.6890 18.6250 0.7879
-6.6812 17.5417 0.7647
-6.6734 18.1000 0.7767
-6.6656 17.4333 0.7623
-6.6578 16.3083 0.7373
-6.6500 17.9250 0.7730
-6.6422 19.4333 0.8048
-6.6344 18.0417 0.7755
-6.6266 18.4583 0.7844
-6.6188 18.7750 0.7911
-6.6110 18.0417 0.7755
-6.6032 18.4000 0.7832
-6.5954 17.8167 0.7706
-6.5876 18.9083 0.7939
-6.5798 18.5083 0.7855
-6.5720 19.3083 0.8023
-6.5642 18.6333 0.7881
-6.5564 18.5750 0.7869
-6.5486 18.6167 0.7878
-6.5408 18.4250 0.7837
-6.5330 20.2750 0.8221
-6.5252 19.3833 0.8038
-6.5174 19.4250 0.8047
-6.5096 19.3583 0.8033
-6.5018 18.2833 0.7807
-6.4940 20.2750 0.8221
-6.4862 19.6083 0.8085
-6.4784 19.4250 0.8047
-6.4706 19.3333 0.8028
-6.4628 20.5250 0.8271
-6.4550 19.8417 0.8133
-6.4472 20.3667 0.8239
-6.4394 19.9000 0.8145
-6.4316 20.1583 0.8197
-6.4238 20.0583 0.8177
-6.4160 20.3417 0.8234
-6.4082 21.1500 0.8396
-6.4004 20.1500 0.8196
-6.3926 20.8250 0.8332
-6.3848 20.4750 0.8261
-6.3770 21.2583 0.8418
-6.3692 19.9333 0.8151
-6.3614 21.8583 0.8536
-6.3536 20.9250 0.8352
-6.3458 21.0833 0.8383
-6.3380 21.9917 0.8562
-6.3302 21.4667 0.8459
-6.3224 21.0750 0.8382
-6.3146 21.7333 0.8511
-6.3068 21.0500 0.8377
-6.2990 21.1750 0.8401
-6.2912 20.7583 0.8318
-6.2834 20.5667 0.8280
-6.2756 21.7000 0.8505
-6.2678 21.6500 0.8495
-6.2600 22.0167 0.8567
-6.2522 20.3667 0.8239
-6.2444 21.3667 0.8439
-6.2366 22.3917 0.8639
-6.2288 22.4417 0.8649
-6.2210 22.5583 0.8671
-6.2132 22.4500 0.8651
-6.2054 23.7833 0.8904
-6.1976 23.0667 0.8769
-6.1898 23.1250 0.8780
-6.1820 22.4250 0.8646
-6.1742 22.5917 0.8678
-6.1664 22.7583 0.8710
-6.1586 23.2667 0.8807
-6.1508 23.3167 0.8816
-6.1430 22.1417 0.8591
-6.1352 23.1000 0.8775
-6.1274 23.7583 0.8899
-6.1196 23.5417 0.8858
-6.1118 22.7333 0.8705
-6.1040 23.8667 0.8919
-6.0962 23.0083 0.8758
-6.0884 24.5417 0.9045
-6.0806 24.9667 0.9123
-6.0728 26.0583 0.9320
-6.0650 23.5083 0.8852
-6.0572 24.2083 0.8983
-6.0494 23.4000 0.8832
-6.0416 24.2250 0.8986
-6.0338 25.0833 0.9144
-6.0260 25.4333 0.9207
-6.0182 25.4833 0.9217
-6.0104 24.8333 0.9098
-6.0026 25.1750 0.9161
-5.9948 24.6000 0.9055
-5.9870 25.2250 0.9170
-5.9792 25.8583 0.9284
-5.9714 26.4167 0.9384
-5.9636 25.5000 0.9220
-5.9558 25.0917 0.9145
-5.9480 25.3917 0.9200
-5.9402 26.7167 0.9437
-5.9324 26.1250 0.9332
-5.9246 25.9833 0.9307
-5.9168 25.9500 0.9301
-5.9090 26.3667 0.9375
-5.9012 26.9917 0.9485
-5.8934 25.4083 0.9203
-5.8856 26.7083 0.9435
-5.8778 26.7417 0.9441
-5.8700 27.4500 0.9566
-5.8622 26.8583 0.9462
-5.8544 26.2000 0.9345
-5.8466 28.5333 0.9752
-5.8388 28.2750 0.9708
-5.8310 28.3250 0.9717
-5.8232 28.0333 0.9667
-5.8154 27.8417 0.9634
-5.8076 26.2917 0.9362
-5.7998 27.0750 0.9500
-5.7920 26.6000 0.9416
-5.7842 27.5083 0.9576
-5.7764 26.8250 0.9456
-5.7686 28.1917 0.9694
-5.7608 27.8750 0.9639
-5.7530 27.5083 0.9576
-5.7452 28.7417 0.9788
-5.7374 27.9833 0.9658
-5.7296 28.7500 0.9789
-5.7218 28.4417 0.9737
-5.7140 28.5000 0.9747
-5.7062 29.6500 0.9941
-5.6984 28.8000 0.9798
-5.6906 29.1917 0.9864
-5.6828 28.3250 0.9717
-5.6750 30.5000 1.0083
-5.6672 30.4917 1.0082
-5.6594 30.3917 1.0065
-5.6516 30.5417 1.0090
-5.6438 29.1000 0.9849
-5.6360 30.4333 1.0072
-5.6282 29.9917 0.9999
-5.6204 29.7750 0.9962
-5.6126 28.5500 0.9755
-5.6048 30.2417 1.0040
-5.5970 29.2667 0.9877
-5.5892 31.3833 1.0228
-5.5814 30.9333 1.0154
-5.5736 29.1750 0.9862
-5.5658 31.5250 1.0251
-5.5580 32.3500 1.0384
-5.5502 30.9667 1.0160
-5.5424 32.7250 1.0444
-5.5346 32.7667 1.0451
-5.5268 31.5750 1.0259
-5.5190 31.8750 1.0308
-5.5112 31.4250 1.0235
-5.5034 32.8167 1.0459
-5.4956 31.2583 1.0208
-5.4878 32.9500 1.0480
-5.4800 33.4917 1.0566
-5.4722 32.4917 1.0407
-5.4644 32.0750 1.0340
-5.4566 34.8417 1.0777
-5.4488 35.1417 1.0823
-5.4410 35.1333 1.0822
-5.4332 36.2583 1.0994
-5.4254 34.5417 1.0730
-5.4176 35.0333 1.0806
-5.4098 33.9417 1.0637
-5.4020 35.2083 1.0833
-5.3942 34.1167 1.0664
-5.3864 34.3500 1.0700
-5.3786 35.2167 1.0835
-5.3708 35.1667 1.0827
-5.3630 35.1917 1.0831
-5.3552 35.2333 1.0837
-5.3474 36.0583 1.0963
-5.3396 36.5083 1.1032
-5.3318 35.3833 1.0860
-5.3240 36.8417 1.1082
-5.3162 36.3833 1.1013
-5.3084 36.7083 1.1062
-5.3006 35.5583 1.0887
-5.2928 36.7083 1.1062
-5.2850 36.6667 1.1055
-5.2772 38.4917 1.1327
-5.2694 38.2417 1.1290
-5.2616 39.0083 1.1403
-5.2538 37.9000 1.1240
-5.2460 37.7500 1.1218
-5.2382 37.9333 1.1245
-5.2304 38.0667 1.1264
-5.2226 37.4833 1.1178
-5.2148 39.4250 1.1464
-5.2070 38.6500 1.1350
-5.1992 38.8250 1.1376
-5.1914 38.0083 1.1256
-5.1836 38.1000 1.1269
-5.1758 38.2083 1.1285
-5.1680 41.0417 1.1696
-5.1602 38.8167 1.1375
-5.1524 40.0833 1.1559
-5.1446 39.5667 1.1484
-5.1368 40.7083 1.1649
-5.1290 40.9167 1.1679
-5.1212 40.4417 1.1611
-5.1134 39.8917 1.1531
-5.1056 40.1167 1.1564
-5.0978 39.7833 1.1516
-5.0900 40.6917 1.1646
-5.0822 41.6167 1.1778
-5.0744 40.7750 1.1658
-5.0666 40.5333 1.1624
-5.0588 43.4500 1.2035
-5.0510 42.2833 1.1872
-5.0432 40.7250 1.1651
-5.0354 41.4833 1.1759
-5.0276 41.9167 1.1820
-5.0198 44.0167 1.2113
-5.0120 43.5833 1.2053
-5.0042 43.6667 1.2065
-4.9964 44.8667 1.2229
-4.9886 42.9417 1.1964
-4.9808 43.4583 1.2036
-4.9730 44.1833 1.2136
-4.9652 44.7750 1.2217
-4.9574 44.3500 1.2159
-4.9496 43.8417 1.2089
-4.9418 43.9750 1.2107
-4.9340 45.0833 1.2259
-4.9262 45.3917 1.2301
-4.9184 47.1833 1.2541
-4.9106 44.3833 1.2163
-4.9028 45.7333 1.2347
-4.8950 48.2250 1.2679
-4.8872 46.4500 1.2443
-4.8794 44.7750 1.2217
-4.8716 46.1750 1.2406
-4.8638 47.1750 1.2540
-4.8560 47.8083 1.2624
-4.8482 48.0833 1.2660
-4.8404 48.9333 1.2771
-4.8326 47.4000 1.2570
-4.8248 48.9583 1.2775
-4.8170 47.7917 1.2622
-4.8092 48.4417 1.2707
-4.8014 48.6000 1.2728
-4.7936 50.2500 1.2942
-4.7858 49.5917 1.2857
-4.7780 48.1333 1.2667
-4.7702 50.5417 1.2980
-4.7624 49.8167 1.2886
-4.7546 49.2917 1.2818
-4.7468 49.8083 1.2885
-4.7390 51.0167 1.3041
-4.7312 51.1167 1.3053
-4.7234 51.4500 1.3096
-4.7156 51.9250 1.3156
-4.7078 51.6250 1.3118
-4.7000 51.9333 1.3157
-4.6922 53.7333 1.3383
-4.6844 55.3917 1.3588
-4.6766 51.6750 1.3124
-4.6688 52.3917 1.3215
-4.6610 52.4583 1.3224
-4.6532 53.7917 1.3391
-4.6454 54.8333 1.3520
-4.6376 53.9333 1.3408
-4.6298 54.4417 1.3471
-4.6220 54.6750 1.3500
-4.6142 55.0417 1.3545
-4.6064 57.0667 1.3792
-4.5986 54.8417 1.3521
-4.5908 56.8000 1.3760
-4.5830 57.3083 1.3821
-4.5752 55.5500 1.3608
-4.5674 57.0083 1.3785
-4.5596 57.3000 1.3820
-4.5518 56.5000 1.3723
-4.5440 56.2417 1.3692
-4.5362 58.0583 1.3911
-4.5284 56.0000 1.3663
-4.5206 58.8583 1.4007
-4.5128 58.9583 1.4019
-4.5050 57.8167 1.3882
-4.4972 59.3417 1.4064
-4.4894 59.9667 1.4138
-4.4816 61.4917 1.4317
-4.4738 58.0083 1.3905
-4.4660 57.7083 1.3869
-4.4582 58.7750 1.3997
-4.4504 60.3667 1.4185
-4.4426 61.2583 1.4290
-4.4348 60.8167 1.4238
-4.4270 62.2583 1.4406
-4.4192 62.8083 1.4469
-4.4114 61.3833 1.4304
-4.4036 62.8917 1.4479
-4.3958 63.4083 1.4538
-4.3880 64.0583 1.4613
-4.3802 64.8250 1.4700
-4.3724 64.9500 1.4714
-4.3646 66.2583 1.4861
-4.3568 66.9333 1.4937
-4.3490 65.9417 1.4826
-4.3412 66.1083 1.4845
-4.3334 65.8833 1.4819
-4.3256 65.8917 1.4820
-4.3178 67.4250 1.4992
-4.3100 67.1167 1.4957
-4.3022 66.0833 1.4842
-4.2944 66.6917 1.4910
-4.2866 68.7167 1.5135
-4.2788 70.0083 1.5276
-4.2710 67.4250 1.4992
-4.2632 68.1167 1.5068
-4.2554 67.5417 1.5005
-4.2476 70.1417 1.5291
-4.2398 69.7417 1.5247
-4.2320 67.7417 1.5027
-4.2242 69.2917 1.5198
-4.2164 70.3000 1.5308
-4.2086 70.1167 1.5288
-4.2008 72.1083 1.5504
-4.1930 72.6750 1.5564
-4.1852 72.3083 1.5525
-4.1774 72.5833 1.5555
-4.1696 76.1667 1.5934
-4.1618 73.4083 1.5643
-4.1540 72.8167 1.5580
-4.1462 74.5667 1.5766
-4.1384 73.1083 1.5611
-4.1306 74.7583 1.5786
-4.1228 77.5333 1.6076
-4.1150 73.6167 1.5665
-4.1072 74.5250 1.5761
-4.0994 77.4667 1.6069
-4.0916 77.0500 1.6026
-4.0838 76.7917 1.5999
-4.0760 77.0917 1.6030
-4.0682 75.7417 1.5889
-4.0604 76.7250 1.5992
-4.0526 77.6917 1.6093
-4.0448 79.1417 1.6242
-4.0370 78.2583 1.6151
-4.0292 80.1083 1.6341
-4.0214 79.8750 1.6317
-4.0136 82.1333 1.6546
-4.0058 81.9083 1.6524
-3.9980 79.7667 1.6306
-3.9902 81.4250 1.6475
-3.9824 80.5833 1.6389
-3.9746 81.9583 1.6529
-3.9668 84.6083 1.6794
-3.9590 85.3750 1.6870
-3.9512 82.4083 1.6574
-3.9434 82.8500 1.6618
-3.9356 85.7417 1.6906
-3.9278 87.4750 1.7076
-3.9200 84.9917 1.6832
-3.9122 85.6667 1.6898
-3.9044 86.0083 1.6932
-3.8966 87.4917 1.7077
-3.8888 88.7583 1.7201
-3.8810 88.5583 1.7181
-3.8732 87.3917 1.7068
-3.8654 89.8333 1.7304
-3.8576 91.4333 1.7458
-3.8498 90.3333 1.7353
-3.8420 89.8167 1.7303
-3.8342 89.0833 1.7232
-3.8264 89.7833 1.7300
-3.8186 91.4167 1.7456
-3.8108 93.1250 1.7619
-3.8030 89.9083 1.7312
-3.7952 92.8167 1.7589
-3.7874 89.3000 1.7253
-3.7796 93.7000 1.7673
-3.7718 93.9500 1.7697
-3.7640 94.4250 1.7741
-3.7562 95.0167 1.7797
-3.7484 96.9750 1.7979
-3.7406 98.0750 1.8081
-3.7328 94.1917 1.7719
-3.7250 96.1250 1.7900
-3.7172 96.9000 1.7972
-3.7094 96.2583 1.7913
-3.7016 97.3667 1.8015
-3.6938 99.0583 1.8171
-3.6860 98.4083 1.8112
-3.6782 96.4917 1.7934
-3.6704 97.7833 1.8054
-3.6626 99.6583 1.8226
-3.6548 100.5083 1.8304
-3.6470 103.4417 1.8569
-3.6392 103.3167 1.8558
-3.6314 102.3667 1.8472
-3.6236 103.8333 1.8604
-3.6158 102.2833 1.8465
-3.6080 103.5083 1.8575
-3.6002 104.5833 1.8671
-3.5924 105.2250 1.8728
-3.5846 105.5333 1.8756
-3.5768 104.4917 1.8663
-3.5690 105.5167 1.8754
-3.5612 105.2083 1.8727
-3.5534 107.2583 1.8908
-3.5456 104.5917 1.8672
-3.5378 105.8667 1.8785
-3.5300 107.5000 1.8930
-3.5222 106.9750 1.8883
-3.5144 107.1750 1.8901
-3.5066 108.0000 1.8974
-3.4988 110.9667 1.9232
-3.4910 109.9250 1.9142
-3.4832 110.3833 1.9182
-3.4754 109.9500 1.9144
-3.4676 112.1250 1.9333
-3.4598 112.9583 1.9404
-3.4520 112.3000 1.9348
-3.4442 113.3917 1.9442
-3.4364 113.3667 1.9439
-3.4286 113.2000 1.9425
-3.4208 114.4917 1.9536
-3.4130 115.3750 1.9611
-3.4052 115.6250 1.9632
-3.3974 115.6167 1.9631
-3.3896 114.5750 1.9543
-3.3818 114.8667 1.9568
-3.3740 115.8250 1.9649
-3.3662 117.8167 1.9817
-3.3584 119.9167 1.9993
-3.3506 117.2833 1.9772
-3.3428 117.5333 1.9793
-3.3350 119.7833 1.9982
-3.3272 116.7417 1.9727
-3.3194 119.2250 1.9935
-3.3116 120.8333 2.0069
-3.3038 120.3583 2.0030
-3.2960 121.4083 2.0117
-3.2882 121.8750 2.0156
-3.2804 119.8833 1.9990
-3.2726 120.5333 2.0044
-3.2648 122.6750 2.0222
-3.2570 117.6083 1.9800
-3.2492 115.6083 1.9631
-3.2414 119.8167 1.9985
-3.2336 121.8583 2.0154
-3.2258 122.2833 2.0189
-3.2180 122.9667 2.0246
-3.2102 122.0500 2.0170
-3.2024 123.8417 2.0318
-3.1946 123.1750 2.0263
-3.1868 126.3917 2.0526
-3.1790 125.4167 2.0446
-3.1712 127.8417 2.0643
-3.1634 130.2167 2.0834
-3.1556 130.6000 2.0865
-3.1478 124.6583 2.0384
-3.1400 126.5667 2.0540
-3.1322 125.5250 2.0455
-3.1244 130.3333 2.0843
-3.1166 128.3917 2.0687
-3.1088 130.4750 2.0855
-3.1010 130.6000 2.0865
-3.0932 133.2833 2.1078
-3.0854 131.7000 2.0952
-3.0776 130.3917 2.0848
-3.0698 132.4333 2.1011
-3.0620 130.9417 2.0892
-3.0542 131.7667 2.0958
-3.0464 133.2000 2.1071
-3.0386 130.9667 2.0894
-3.0308 134.4500 2.1170
-3.0230 133.0667 2.1061
-3.0152 131.6917 2.0952
-3.0074 131.3917 2.0928
-2.9996 136.2917 2.1314
-2.9918 133.8250 2.1121
-2.9840 137.0417 2.1373
-2.9762 136.4250 2.1325
-2.9684 134.6500 2.1186
-2.9606 140.1000 2.1610
-2.9528 137.9917 2.1447
-2.9450 137.0167 2.1371
-2.9372 137.9333 2.1442
-2.9294 137.9333 2.1442
-2.9216 142.2917 2.1779
-2.9138 140.6667 2.1654
-2.9060 138.1750 2.1461
-2.8982 143.2667 2.1853
-2.8904 143.2000 2.1848
-2.8826 143.7083 2.1887
-2.8748 143.5000 2.1871
-2.8670 145.3000 2.2008
-2.8592 146.8500 2.2125
-2.8514 147.4417 2.2169
-2.8436 146.4667 2.2096
-2.8358 144.5167 2.1948
-2.8280 148.0417 2.2214
-2.8202 145.5833 2.2029
-2.8124 148.7333 2.2266
-2.8046 148.6167 2.2257
-2.7968 147.4417 2.2169
-2.7890 151.0417 2.2438
-2.7812 153.2667 2.2603
-2.7734 151.5667 2.2477
-2.7656 151.9500 2.2506
-2.7578 153.6083 2.2628
-2.7500 153.4583 2.2617
-2.7422 155.4250 2.2761
-2.7344 156.0083 2.2804
-2.7266 154.5000 2.2694
-2.7188 159.0083 2.3022
-2.7110 157.6000 2.2920
-2.7032 156.2750 2.2824
-2.6954 157.6417 2.2923
-2.6876 157.8500 2.2938
-2.6798 159.2833 2.3042
-2.6720 160.8500 2.3155
-2.6642 161.0833 2.3172
-2.6564 161.1250 2.3175
-2.6486 163.7083 2.3360
-2.6408 162.9083 2.3303
-2.6330 162.8750 2.3301
-2.6252 167.4833 2.3628
-2.6174 165.4083 2.3481
-2.6096 165.9667 2.3521
-2.6018 166.9750 2.3592
-2.5940 169.1167 2.3743
-2.5862 164.6417 2.3427
-2.5784 168.7167 2.3715
-2.5706 168.9000 2.3728
-2.5628 170.1333 2.3814
-2.5550 172.8833 2.4006
-2.5472 172.7167 2.3994
-2.5394 176.2250 2.4237
-2.5316 179.2417 2.4443
-2.5238 176.9667 2.4288
-2.5160 173.1000 2.4021
-2.5082 173.4917 2.4048
-2.5004 179.8083 2.4482
-2.4926 176.1333 2.4230
-2.4848 180.7667 2.4547
-2.4770 179.2500 2.4444
-2.4692 180.9750 2.4561
-2.4614 181.8833 2.4623
-2.4536 181.2833 2.4582
-2.4458 185.2000 2.4846
-2.4380 182.9417 2.4694
-2.4302 179.5833 2.4467
-2.4224 182.8917 2.4691
-2.4146 178.6167 2.4401
-2.4068 179.1167 2.4435
-2.3990 186.1250 2.4908
-2.3912 186.4583 2.4930
-2.3834 180.5500 2.4532
-2.3756 184.2833 2.4785
-2.3678 183.0250 2.4700
-2.3600 184.3500 2.4789
-2.3522 186.3083 2.4920
-2.3444 186.2167 2.4914
-2.3366 184.4583 2.4796
-2.3288 189.4333 2.5129
-2.3210 190.3000 2.5186
-2.3132 187.6500 2.5010
-2.3054 189.1333 2.5109
-2.2976 190.5833 2.5205
-2.2898 186.4000 2.4927
-2.2820 194.1333 2.5438
-2.2742 189.8500 2.5156
-2.2664 187.5917 2.5006
-2.2586 191.3000 2.5252
-2.2508 189.9417 2.5162
-2.2430 185.9250 2.4895
-2.2352 190.3167 2.5187
-2.2274 192.5917 2.5337
-2.2196 192.0417 2.5301
-2.2118 191.4833 2.5264
-2.2040 194.2250 2.5444
-2.1962 191.0500 2.5236
-2.1884 196.8917 2.5618
-2.1806 196.4750 2.5591
-2.1728 197.1083 2.5633
-2.1650 196.2333 2.5576
-2.1572 194.6667 2.5473
-2.1494 193.4917 2.5396
-2.1416 198.3167 2.5711
-2.1338 195.5417 2.5530
-2.1260 192.7083 2.5345
-2.1182 192.2667 2.5316
-2.1104 195.2917 2.5514
-2.1026 198.8250 2.5744
-2.0948 198.2000 2.5703
-2.0870 195.5333 2.5530
-2.0792 195.9500 2.5557
-2.0714 196.8083 2.5613
-2.0636 198.9500 2.5752
-2.0558 197.8833 2.5683
-2.0480 191.9833 2.5297
-2.0402 193.5583 2.5401
-2.0324 199.7500 2.5804
-2.0246 198.6667 2.5734
-2.0168 198.8500 2.5746
-2.0090 196.3750 2.5585
-2.0012 196.0333 2.5563
-1.9934 195.1667 2.5506
-1.9856 195.6750 2.5539
-1.9778 197.8417 2.5680
-1.9700 197.7417 2.5674
-1.9622 197.4167 2.5653
-1.9544 198.2000 2.5703
-1.9466 198.2667 2.5708
-1.9388 196.2667 2.5578
-1.9310 197.0083 2.5626
-1.9232 198.4750 2.5721
-1.9154 196.5167 2.5594
-1.9076 197.9083 2.5685
-1.8998 198.2583 2.5707
-1.8920 195.6583 2.5538
-1.8842 195.3250 2.5516
-1.8764 198.9750 2.5754
-1.8686 199.7083 2.5801
-1.8608 199.4667 2.5785
-1.8530 198.9167 2.5750
-1.8452 198.5333 2.5725
-1.8374 197.2083 2.5639
-1.8296 200.4583 2.5849
-1.8218 197.3250 2.5647
-1.8140 194.1750 2.5441
-1.8062 195.8917 2.5553
-1.7984 198.9000 2.5749
-1.7906 197.6917 2.5670
-1.7828 193.7500 2.5413
-1.7750 193.4417 2.5393
-1.7672 199.6417 2.5797
-1.7594 192.7917 2.5350
-1.7516 193.2833 2.5383
-1.7438 195.1750 2.5507
-1.7360 191.2750 2.5250
-1.7282 195.6000 2.5534
-1.7204 194.8583 2.5486
-1.7126 191.1583 2.5243
-1.7048 190.1500 2.5176
-1.6970 189.6667 2.5144
-1.6892 189.2167 2.5114
-1.6814 187.4750 2.4998
-1.6736 192.6583 2.5342
-1.6658 190.7083 2.5213
-1.6580 191.0417 2.5235
-1.6502 187.0250 2.4968
-1.6424 189.2500 2.5116
-1.6346 187.4750 2.4998
-1.6268 186.9750 2.4965
-1.6190 183.6500 2.4742
-1.6112 181.1917 2.4576
-1.6034 184.0667 2.4770
-1.5956 187.4583 2.4997
-1.5878 182.7417 2.4681
-1.5800 181.5250 2.4598
-1.5722 183.4083 2.4726
-1.5644 178.8333 2.4415
-1.5566 178.1583 2.4369
-1.5488 175.7083 2.4201
-1.5410 177.5000 2.4324
-1.5332 178.2667 2.4377
-1.5254 178.2083 2.4373
-1.5176 176.9333 2.4285
-1.5098 173.5083 2.4049
-1.5020 171.7667 2.3928
-1.4942 170.9750 2.3873
-1.4864 169.5250 2.3771
-1.4786 170.3500 2.3829
-1.4708 170.8667 2.3865
-1.4630 169.4583 2.3767
-1.4552 165.4250 2.3482
-1.4474 167.6917 2.3643
-1.4396 168.5250 2.3701
-1.4318 165.6750 2.3500
-1.4240 163.9667 2.3379
-1.4162 161.6833 2.3215
-1.4084 164.3417 2.3405
-1.4006 160.8167 2.3153
-1.3928 158.4583 2.2982
-1.3850 159.4000 2.3051
-1.3772 157.2083 2.2892
-1.3694 154.3167 2.2680
-1.3616 150.2500 2.2379
-1.3538 153.1250 2.2592
-1.3460 152.1833 2.2523
-1.3382 149.6500 2.2335
-1.3304 147.4583 2.2170
-1.3226 146.7917 2.2120
-1.3148 144.6750 2.1960
-1.3070 144.3333 2.1934
-1.2992 142.1833 2.1770
-1.2914 141.1000 2.1687
-1.2836 136.9917 2.1369
-1.2758 131.3833 2.0927
-1.2680 133.1833 2.1070
-1.2602 135.2583 2.1233
-1.2524 135.5667 2.1258
-1.2446 126.3167 2.0520
-1.2368 125.2333 2.0431
-1.2290 122.7917 2.0231
-1.2212 125.0667 2.0418
-1.2134 125.8750 2.0484
-1.2056 119.1667 1.9930
-1.1978 119.8583 1.9988
-1.1900 118.8917 1.9907
-1.1822 113.0833 1.9415
-1.1744 111.0750 1.9242
-1.1666 107.5000 1.8930
-1.1588 108.2833 1.8999
-1.1510 105.6750 1.8768
-1.1432 102.6417 1.8497
-1.1354 101.0333 1.8352
-1.1276 99.7750 1.8237
-1.1198 99.3333 1.8196
-1.1120 97.8250 1.8058
-1.1042 94.8417 1.7780
-1.0964 94.2833 1.7728
-1.0886 92.0583 1.7517
-1.0808 92.8833 1.7596
-1.0730 89.5583 1.7278
-1.0652 89.0333 1.7227
-1.0574 87.4333 1.7072
-1.0496 83.1000 1.6643
-1.0418 80.4417 1.6375
-1.0340 82.4667 1.6580
-1.0262 77.3333 1.6055
-1.0184 77.7167 1.6095
-1.0106 75.7667 1.5892
-1.0028 76.0250 1.5919
-0.9950 75.7833 1.5894
-0.9872 73.6667 1.5670
-0.9794 70.7667 1.5359
-0.9716 74.7417 1.5784
-0.9638 70.2333 1.5301
-0.9560 67.0250 1.4947
-0.9482 67.2667 1.4974
-0.9404 65.1083 1.4732
-0.9326 61.8917 1.4363
-0.9248 61.2750 1.4292
-0.9170 63.7917 1.4582
-0.9092 60.0417 1.4147
-0.9014 58.9417 1.4017
-0.8936 58.4667 1.3960
-0.8858 57.0833 1.3794
-0.8780 58.8917 1.4011
-0.8702 58.8667 1.4008
-0.8624 55.5583 1.3609
-0.8546 54.5917 1.3490
-0.8468 53.6500 1.3373
-0.8390 50.9333 1.3030
-0.8312 51.2583 1.3071
-0.8234 50.1333 1.2927
-0.8156 48.5750 1.2725
-0.8078 46.9083 1.2504
-0.8000 46.8833 1.2501
-0.7922 46.3000 1.2423
-0.7844 45.7333 1.2347
-0.7766 44.2000 1.2138
-0.7688 44.1500 1.2131
-0.7610 42.3000 1.1874
-0.7532 41.0667 1.1700
-0.7454 40.9167 1.1679
-0.7376 40.7083 1.1649
-0.7298 38.5167 1.1331
-0.7220 36.8083 1.1077
-0.7142 37.2917 1.1149
-0.7064 36.0583 1.0963
-0.6986 36.3333 1.1005
-0.6908 36.1417 1.0976
-0.6830 32.7083 1.0442
-0.6752 32.9417 1.0479
-0.6674 31.3000 1.0214
-0.6596 32.4667 1.0403
-0.6518 31.6333 1.0269
-0.6440 30.5917 1.0098
-0.6362 28.1583 0.9688
-0.6284 29.2833 0.9880
-0.6206 28.2417 0.9703
-0.6128 29.2750 0.9878
-0.6050 28.2917 0.9711
-0.5972 27.2917 0.9538
-0.5894 26.7417 0.9441
-0.5816 25.3667 0.9195
-0.5738 24.0167 0.8947
-0.5660 25.9167 0.9295
-0.5582 24.8917 0.9109
-0.5504 22.5250 0.8665
-0.5426 22.2833 0.8618
-0.5348 23.4333 0.8838
-0.5270 22.8833 0.8734
-0.5192 21.3417 0.8434
-0.5114 20.3500 0.8236
-0.5036 20.7000 0.8307
-0.4958 20.4500 0.8256
-0.4880 21.9583 0.8555
-0.4802 20.6583 0.8298
-0.4724 18.4167 0.7835
-0.4646 19.1417 0.7988
-0.4568 19.3667 0.8035
-0.4490 18.6667 0.7888
-0.4412 19.1833 0.7997
-0.4334 18.5917 0.7872
-0.4256 17.6167 0.7663
-0.4178 16.6167 0.7442
-0.4100 16.1083 0.7328
-0.4022 15.3083 0.7143
-0.3944 15.9083 0.7282
-0.3866 15.0000 0.7071
-0.3788 15.5250 0.7194
-0.3710 15.8167 0.7261
-0.3632 15.0417 0.7081
-0.3554 14.4000 0.6928
-0.3476 14.1667 0.6872
-0.3398 14.1083 0.6858
-0.3320 13.9833 0.6827
-0.3242 13.8333 0.6791
-0.3164 14.0917 0.6854
-0.3086 13.3417 0.6669
-0.3008 13.4167 0.6687
-0.2930 12.5000 0.6455
-0.2852 13.3583 0.6673
-0.2774 12.3167 0.6407
-0.2696 12.1667 0.6368
-0.2618 12.5000 0.6455
-0.2540 13.4583 0.6698
-0.2462 13.1750 0.6627
-0.2384 12.4833 0.6451
-0.2306 13.0917 0.6606
-0.2228 13.4167 0.6687
-0.2150 13.5750 0.6727
-0.2072 14.0250 0.6837
-0.1994 14.9667 0.7063
-0.1916 15.9000 0.7280
-0.1838 15.4583 0.7178
-0.1760 15.5750 0.7205
-0.1682 15.3750 0.7159
-0.1604 16.0417 0.7312
-0.1526 15.7750 0.7251
-0.1448 14.0833 0.6852
-0.1370 16.0583 0.7316
-0.1292 16.0667 0.7318
-0.1214 14.5583 0.6966
-0.1136 13.9083 0.6809
-0.1058 13.8750 0.6801
-0.0980 12.9667 0.6574
-0.0902 13.5583 0.6723
-0.0824 14.5917 0.6974
-0.0746 15.3833 0.7161
-0.0668 16.7333 0.7468
-0.0590 19.5500 0.8073
-0.0512 24.1167 0.8966
-0.0434 27.5500 0.9583
-0.0356 31.9667 1.0323
-0.0278 39.1667 1.1426
-0.0200 43.3750 1.2024
-0.0122 43.0083 1.1973
-0.0044 41.5167 1.1764
0.0034 44.0083 1.2112
0.0112 37.2083 1.1137
0.0190 31.3250 1.0218
0.0268 28.0833 0.9675
0.0346 19.8833 0.8141
0.0424 15.8167 0.7261
0.0502 12.0083 0.6327
0.0580 8.4667 0.5312
0.0658 5.9833 0.4466
0.0736 4.4417 0.3848
0.0814 4.2000 0.3742
0.0892 3.3250 0.3329
0.0970 2.6917 0.2995
0.1048 2.0083 0.2587
0.1126 2.1833 0.2698
0.1204 1.7833 0.2438
0.1282 1.7333 0.2404
0.1360 1.5167 0.2248
0.1438 1.3583 0.2128
0.1516 1.3417 0.2115
0.1594 1.7000 0.2380
0.1672 1.3083 0.2088
0.1750 1.1667 0.1972
0.1828 1.1250 0.1936
0.1906 0.9917 0.1818
0.1984 1.0833 0.1900
0.2062 1.2333 0.2028
0.2140 1.1167 0.1929
0.2218 1.2667 0.2055
0.2296 1.3167 0.2095
0.2374 1.0167 0.1841
0.2452 1.1083 0.1922
0.2530 1.0000 0.1826
0.2608 0.9583 0.1787
0.2686 1.0333 0.1856
0.2764 1.0083 0.1833
0.2842 0.9500 0.1780
0.2920 0.8667 0.1700
0.2998 0.9750 0.1803
0.3076 0.8917 0.1724
0.3154 0.9833 0.1810
0.3232 0.9583 0.1787
0.3310 0.8417 0.1675
0.3388 0.9333 0.1764
0.3466 0.9167 0.1748
0.3544 1.1250 0.1936
0.3622 0.8667 0.1700
0.3700 0.9000 0.1732
0.3778 0.5500 0.1354
0.3856 0.8333 0.1667
0.3934 0.8000 0.1633
0.4012 0.8167 0.1650
0.4090 0.6417 0.1462
0.4168 0.6417 0.1462
0.4246 0.6833 0.1509
0.4324 0.7250 0.1555
0.4402 0.8000 0.1633
0.4480 0.7333 0.1563
0.4558 0.8500 0.1683
0.4636 0.6083 0.1424
0.4714 0.7000 0.1528
0.4792 0.6917 0.1518
0.4870 0.7667 0.1599
0.4948 0.6417 0.1462
0.5026 0.7167 0.1546
0.5104 0.7250 0.1555
0.5182 0.8167 0.1650
0.5260 0.7250 0.1555
0.5338 0.7750 0.1607
0.5416 0.7250 0.1555
0.5494 0.6667 0.1491
0.5572 0.7917 0.1624
0.5650 0.8833 0.1716
0.5728 0.7917 0.1624
0.5806 0.7917 0.1624
0.5884 0.7333 0.1563
0.5962 0.8500 0.1683
0.6040 0.6583 0.1481
0.6118 0.4250 0.1190
0.6196 0.4583 0.1236
0.6274 0.6417 0.1462
0.6352 0.7500 0.1581
0.6430 0.6167 0.1434
0.6508 0.6583 0.1481
0.6586 0.8833 0.1716
0.6664 0.4833 0.1269
0.6742 0.6500 0.1472
0.6820 0.7583 0.1590
0.6898 0.9167 0.1748
0.6976 0.8333 0.1667
0.7054 0.5583 0.1364
0.7132 0.7250 0.1555
0.7210 0.7083 0.1537
0.7288 0.6000 0.1414
0.7366 0.5417 0.1344
0.7444 0.5750 0.1384
0.7522 0.6583 0.1481
0.7600 0.7250 0.1555
0.7678 0.5917 0.1404
0.7756 0.6833 0.1509
0.7834 0.8167 0.1650
0.7912 0.9083 0.1740
0.7990 0.9833 0.1810
0.8068 0.6833 0.1509
0.8146 0.5167 0.1312
0.8224 0.6417 0.1462
0.8302 0.7083 0.1537
0.8380 0.7083 0.1537
0.8458 0.5417 0.1344
0.8536 0.6333 0.1453
0.8614 0.8417 0.1675
0.8692 0.7333 0.1563
0.8770 0.6750 0.1500
0.8848 0.6167 0.1434
0.8926 0.7667 0.1599
0.9004 0.7167 0.1546
0.9082 0.5667 0.1374
0.9160 0.4583 0.1236
0.9238 0.6083 0.1424
0.9316 0.6917 0.1518
0.9394 0.7500 0.1581
0.9472 0.4750 0.1258
0.9550 0.5500 0.1354
0.9628 0.6833 0.1509
0.9706 0.5333 0.1333
0.9784 0.5833 0.1394
0.9862 0.6750 0.1500
0.9940 0.7333 0.1563
1.0018 0.5000 0.1291
1.0096 0.4750 0.1258
1.0174 0.3917 0.1143
1.0252 0.6000 0.1414
1.0330 0.5333 0.1333
1.0408 0.5750 0.1384
1.0486 0.5750 0.1384
1.0564 0.3833 0.1130
1.0642 0.4250 0.1190
1.0720 0.4333 0.1202
1.0798 0.3500 0.1080
1.0876 0.4833 0.1269
1.0954 0.4250 0.1190
1.1032 0.6667 0.1491
1.1110 0.4500 0.1225
1.1188 0.5500 0.1354
1.1266 0.6167 0.1434
1.1344 0.3917 0.1143
1.1422 0.5417 0.1344
1.1500 0.6917 0.1518
1.1578 0.4583 0.1236
1.1656 0.2583 0.0928
1.1734 0.4083 0.1167
1.1812 0.5750 0.1384
1.1890 0.3917 0.1143
1.1968 0.4750 0.1258
1.2046 0.3917 0.1143
1.2124 0.5333 0.1333
1.2202 0.5167 0.1312
1.2280 0.5333 0.1333
1.2358 0.5250 0.1323
1.2436 0.5583 0.1364
1.2514 0.4250 0.1190
1.2592 0.4583 0.1236
1.2670 0.6500 0.1472
1.2748 0.4167 0.1179
1.2826 0.4667 0.1247
1.2904 0.5583 0.1364
1.2982 0.6000 0.1414
1.3060 0.4083 0.1167
1.3138 0.5333 0.1333
1.3216 0.4333 0.1202
1.3294 0.5250 0.1323
1.3372 0.4500 0.1225
1.3450 0.6000 0.1414
1.3528 0.3250 0.1041
1.3606 0.4917 0.1280
1.3684 0.4333 0.1202
1.3762 0.4583 0.1236
1.3840 0.4083 0.1167
1.3918 0.2917 0.0986
1.3996 0.3500 0.1080
1.4074 0.3333 0.1054
1.4152 0.5500 0.1354
1.4230 0.5250 0.1323
1.4308 0.4333 0.1202
1.4386 0.3583 0.1093
1.4464 0.3833 0.1130
1.4542 0.5583 0.1364
1.4620 0.5833 0.1394
1.4698 0.6167 0.1434
1.4776 0.4417 0.1213
1.4854 0.4583 0.1236
1.4932 0.4833 0.1269
1.5010 0.5333 0.1333
1.5088 0.4250 0.1190
1.5166 0.4833 0.1269
1.5244 0.6500 0.1472
1.5322 0.3167 0.1027
1.5400 0.4583 0.1236
1.5478 0.3667 0.1106
1.5556 0.4833 0.1269
1.5634 0.4000 0.1155
1.5712 0.4833 0.1269
1.5790 0.4750 0.1258
1.5868 0.4750 0.1258
1.5946 0.4167 0.1179
1.6024 0.4833 0.1269
1.6102 0.5417 0.1344
1.6180 0.5417 0.1344
1.6258 0.2917 0.0986
1.6336 0.2750 0.0957
1.6414 0.2917 0.0986
1.6492 0.3917 0.1143
1.6570 0.3167 0.1027
1.6648 0.3250 0.1041
1.6726 0.3667 0.1106
1.6804 0.3583 0.1093
1.6882 0.3833 0.1130
1.6960 0.3583 0.1093
1.7038 0.4917 0.1280
1.7116 0.5167 0.1312
1.7194 0.4583 0.1236
1.7272 0.4333 0.1202
1.7350 0.5167 0.1312
1.7428 0.4917 0.1280
1.7506 0.4917 0.1280
1.7584 0.5083 0.1302
1.7662 0.4417 0.1213
1.7740 0.3917 0.1143
1.7818 0.3250 0.1041
1.7896 0.3583 0.1093
1.7974 0.3583 0.1093
1.8052 0.4667 0.1247
1.8130 0.4417 0.1213
1.8208 0.5500 0.1354
1.8286 0.3750 0.1118
1.8364 0.2917 0.0986
1.8442 0.4917 0.1280
1.8520 0.6083 0.1424
1.8598 0.4417 0.1213
1.8676 0.3083 0.1014
1.8754 0.4250 0.1190
1.8832 0.3750 0.1118
1.8910 0.2667 0.0943
1.8988 0.4250 0.1190
1.9066 0.4500 0.1225
1.9144 0.4250 0.1190
1.9222 0.3500 0.1080
1.9300 0.3333 0.1054
1.9378 0.4417 0.1213
1.9456 0.4000 0.1155
1.9534 0.2917 0.0986
1.9612 0.4333 0.1202
1.9690 0.4000 0.1155
1.9768 0.4000 0.1155
1.9846 0.4583 0.1236
1.9924 0.4417 0.1213
2.0002 0.5333 0.1333
2.0080 0.3000 0.1000
2.0158 0.3167 0.1027
2.0236 0.5750 0.1384
2.0314 0.4583 0.1236
2.0392 0.2667 0.0943
2.0470 0.4500 0.1225
2.0548 0.3833 0.1130
2.0626 0.5167 0.1312
2.0704 0.5750 0.1384
2.0782 0.3333 0.1054
2.0860 0.5250 0.1323
2.0938 0.3583 0.1093
2.1016 0.2500 0.0913
2.1094 0.3500 0.1080
2.1172 0.3250 0.1041
2.1250 0.3500 0.1080
2.1328 0.4500 0.1225
2.1406 0.4083 0.1167
2.1484 0.4250 0.1190
2.1562 0.5083 0.1302
2.1640 0.5417 0.1344
2.1718 0.3333 0.1054
2.1796 0.3917 0.1143
2.1874 0.3917 0.1143
2.1952 0.3417 0.1067
2.2030 0.5583 0.1364
2.2108 0.3417 0.1067
2.2186 0.2667 0.0943
2.2264 0.4917 0.1280
2.2342 0.3167 0.1027
2.2420 0.2833 0.0972
2.2498 0.2667 0.0943
2.2576 0.2667 0.0943
2.2654 0.5250 0.1323
2.2732 0.4750 0.1258
2.2810 0.2667 0.0943
2.2888 0.3417 0.1067
2.2966 0.3250 0.1041
2.3044 0.1833 0.0782
2.3122 0.3333 0.1054
2.3200 0.4417 0.1213
2.3278 0.3583 0.1093
2.3356 0.3167 0.1027
2.3434 0.4167 0.1179
2.3512 0.4583 0.1236
2.3590 0.3833 0.1130
2.3668 0.3250 0.1041
2.3746 0.3417 0.1067
2.3824 0.4667 0.1247
2.3902 0.2583 0.0928
2.3980 0.2750 0.0957
2.4058 0.3500 0.1080
2.4136 0.3250 0.1041
2.4214 0.3083 0.1014
2.4292 0.2917 0.0986
2.4370 0.3333 0.1054
2.4448 0.4000 0.1155
2.4526 0.4083 0.1167
2.4604 0.4083 0.1167
2.4682 0.3083 0.1014
2.4760 0.2250 0.0866
2.4838 0.2167 0.0850
2.4916 0.2750 0.0957
2.4994 0.2167 0.0850
2.5072 0.2917 0.0986
2.5150 0.3417 0.1067
2.5228 0.2167 0.0850
2.5306 0.2083 0.0833
2.5384 0.3750 0.1118
2.5462 0.2500 0.0913
2.5540 0.4083 0.1167
2.5618 0.4500 0.1225
2.5696 0.3250 0.1041
2.5774 0.3667 0.1106
2.5852 0.2917 0.0986
2.5930 0.4083 0.1167
2.6008 0.3417 0.1067
2.6086 0.2750 0.0957
2.6164 0.2667 0.0943
2.6242 0.2833 0.0972
2.6320 0.3167 0.1027
2.6398 0.4417 0.1213
2.6476 0.4583 0.1236
2.6554 0.2583 0.0928
2.6632 0.4250 0.1190
2.6710 0.3000 0.1000
2.6788 0.3333 0.1054
2.6866 0.2667 0.0943
2.6944 0.2167 0.0850
2.7022 0.2917 0.0986
2.7100 0.3250 0.1041
2.7178 0.3083 0.1014
2.7256 0.4583 0.1236
2.7334 0.4500 0.1225
2.7412 0.3333 0.1054
2.7490 0.3333 0.1054
2.7568 0.2917 0.0986
2.7646 0.3750 0.1118
2.7724 0.2917 0.0986
2.7802 0.3500 0.1080
2.7880 0.3833 0.1130
2.7958 0.4833 0.1269
2.8036 0.4250 0.1190
2.8114 0.3167 0.1027
2.8192 0.2750 0.0957
2.8270 0.3000 0.1000
2.8348 0.3417 0.1067
2.8426 0.3583 0.1093
2.8504 0.3333 0.1054
2.8582 0.2917 0.0986
2.8660 0.3333 0.1054
2.8738 0.3917 0.1143
2.8816 0.3000 0.1000
2.8894 0.3583 0.1093
2.8972 0.1750 0.0764
2.9050 0.3167 0.1027
2.9128 0.3167 0.1027
2.9206 0.2917 0.0986
2.9284 0.2750 0.0957
2.9362 0.3917 0.1143
2.9440 0.3917 0.1143
2.9518 0.3833 0.1130
2.9596 0.2750 0.0957
2.9674 0.2250 0.0866
2.9752 0.1917 0.0799
2.9830 0.1833 0.0782
2.9908 0.3833 0.1130
2.9986 0.4083 0.1167
3.0064 0.3250 0.1041
3.0142 0.1833 0.0782
3.0220 0.1833 0.0782
3.0298 0.2833 0.0972
3.0376 0.3583 0.1093
3.0454 0.3000 0.1000
3.0532 0.3583 0.1093
3.0610 0.3667 0.1106
3.0688 0.4083 0.1167
3.0766 0.5000 0.1291
3.0844 0.4333 0.1202
3.0922 0.3083 0.1014
3.1000 0.3417 0.1067
3.1078 0.1167 0.0624
3.1156 0.2333 0.0882
3.1234 0.2917 0.0986
3.1312 0.2167 0.0850
3.1390 0.2583 0.0928
3.1468 0.2167 0.0850
3.1546 0.3750 0.1118
3.1624 0.1667 0.0745
3.1702 0.3000 0.1000
3.1780 0.4167 0.1179
3.1858 0.3417 0.1067
3.1936 0.2667 0.0943
3.2014 0.1917 0.0799
3.2092 0.2750 0.0957
3.2170 0.2083 0.0833
3.2248 0.2417 0.0898
3.2326 0.3250 0.1041
3.2404 0.3833 0.1130
3.2482 0.3500 0.1080
3.2560 0.1583 0.0726
3.2638 0.2667 0.0943
3.2716 0.2167 0.0850
3.2794 0.3250 0.1041
3.2872 0.3167 0.1027
3.2950 0.2750 0.0957
3.3028 0.1917 0.0799
3.3106 0.3500 0.1080
3.3184 0.2333 0.0882
3.3262 0.2667 0.0943
3.3340 0.3083 0.1014
3.3418 0.3333 0.1054
3.3496 0.3833 0.1130
3.3574 0.3417 0.1067
3.3652 0.2083 0.0833
3.3730 0.3667 0.1106
3.3808 0.3083 0.1014
3.3886 0.2333 0.0882
3.3964 0.2417 0.0898
3.4042 0.3583 0.1093
3.4120 0.3250 0.1041
3.4198 0.3833 0.1130
3.4276 0.1833 0.0782
3.4354 0.2167 0.0850
3.4432 0.1833 0.0782
3.4510 0.2917 0.0986
3.4588 0.3333 0.1054
3.4666 0.5083 0.1302
3.4744 0.4083 0.1167
3.4822 0.3167 0.1027
3.4900 0.4083 0.1167
3.4978 0.1917 0.0799
3.5056 0.2667 0.0943
3.5134 0.3750 0.1118
3.5212 0.2667 0.0943
3.5290 0.3333 0.1054
3.5368 0.2167 0.0850
3.5446 0.2000 0.0816
3.5524 0.2750 0.0957
3.5602 0.2750 0.0957
3.5680 0.3167 0.1027
3.5758 0.2417 0.0898
3.5836 0.2333 0.0882
3.5914 0.3333 0.1054
3.5992 0.2500 0.0913
3.6070 0.2250 0.0866
3.6148 0.2417 0.0898
3.6226 0.3250 0.1041
3.6304 0.3250 0.1041
3.6382 0.2667 0.0943
3.6460 0.5333 0.1333
3.6538 0.4583 0.1236
3.6616 0.3000 0.1000
3.6694 0.1500 0.0707
3.6772 0.1167 0.0624
3.6850 0.1833 0.0782
3.6928 0.0833 0.0527
3.7006 0.1667 0.0745
3.7084 0.2000 0.0816
3.7162 0.2250 0.0866
3.7240 0.0417 0.0373
3.7318 0.1167 0.0624
