# Supplementary material for: Spin waves and orbital contribution to ferromagnetism in a topological metal
Source: Nat Commun. 2024 Oct 16;15:8905. doi: 10.1038/s41467-024-53152-1 (PMC11484860; doi:10.1038/s41467-024-53152-1)
Supplement: Supplementary file 3 — Source Data [file 41467_2024_53152_MOESM3_ESM.zip › experiment_data/RIXS_spectra_SLS/rixs_cl_H0L_1.txt]

 Eloss  intensity  error
-17.7910 2.0486 0.2385
-17.7832 2.1111 0.2422
-17.7754 1.7986 0.2235
-17.7676 1.7361 0.2196
-17.7598 1.6250 0.2125
-17.7520 1.6181 0.2120
-17.7442 1.9931 0.2353
-17.7364 1.9931 0.2353
-17.7286 1.6597 0.2147
-17.7208 2.0903 0.2410
-17.7130 2.1806 0.2461
-17.7052 2.1736 0.2457
-17.6974 1.8264 0.2252
-17.6896 1.8472 0.2265
-17.6818 1.9861 0.2349
-17.6740 2.1528 0.2445
-17.6662 2.3125 0.2534
-17.6584 2.2500 0.2500
-17.6506 1.7222 0.2187
-17.6428 1.9514 0.2328
-17.6350 1.8056 0.2240
-17.6272 1.7778 0.2222
-17.6194 1.7708 0.2218
-17.6116 1.8958 0.2295
-17.6038 1.8958 0.2295
-17.5960 2.3542 0.2557
-17.5882 2.0694 0.2398
-17.5804 1.5764 0.2093
-17.5726 1.9097 0.2303
-17.5648 1.9514 0.2328
-17.5570 1.8333 0.2257
-17.5492 1.8333 0.2257
-17.5414 1.8681 0.2278
-17.5336 1.7986 0.2235
-17.5258 2.4931 0.2632
-17.5180 1.7014 0.2174
-17.5102 1.8194 0.2248
-17.5024 1.8819 0.2286
-17.4946 2.5347 0.2653
-17.4868 2.0556 0.2390
-17.4790 2.1806 0.2461
-17.4712 2.0069 0.2361
-17.4634 2.2292 0.2488
-17.4556 1.9583 0.2332
-17.4478 2.1597 0.2449
-17.4400 2.1319 0.2434
-17.4322 2.2153 0.2481
-17.4244 2.2014 0.2473
-17.4166 1.9306 0.2316
-17.4088 1.8403 0.2261
-17.4010 1.8125 0.2244
-17.3932 1.5833 0.2097
-17.3854 1.7153 0.2183
-17.3776 1.8819 0.2286
-17.3698 1.9097 0.2303
-17.3620 1.8264 0.2252
-17.3542 2.0417 0.2381
-17.3464 2.1944 0.2469
-17.3386 1.8125 0.2244
-17.3308 1.7292 0.2192
-17.3230 2.1181 0.2426
-17.3152 2.2222 0.2485
-17.3074 2.1736 0.2457
-17.2996 1.6597 0.2147
-17.2918 1.9444 0.2324
-17.2840 2.1111 0.2422
-17.2762 2.1389 0.2437
-17.2684 2.1319 0.2434
-17.2606 2.1319 0.2434
-17.2528 1.7014 0.2174
-17.2450 2.1181 0.2426
-17.2372 2.1528 0.2445
-17.2294 1.8750 0.2282
-17.2216 2.0764 0.2402
-17.2138 2.5486 0.2661
-17.2060 2.1250 0.2430
-17.1982 1.9931 0.2353
-17.1904 1.7847 0.2227
-17.1826 1.9931 0.2353
-17.1748 1.8403 0.2261
-17.1670 2.0972 0.2414
-17.1592 1.8750 0.2282
-17.1514 1.9653 0.2336
-17.1436 1.9444 0.2324
-17.1358 1.7708 0.2218
-17.1280 2.3125 0.2534
-17.1202 2.0694 0.2398
-17.1124 1.6806 0.2161
-17.1046 2.0833 0.2406
-17.0968 2.2500 0.2500
-17.0890 2.2569 0.2504
-17.0812 2.0417 0.2381
-17.0734 2.1736 0.2457
-17.0656 2.1597 0.2449
-17.0578 2.0764 0.2402
-17.0500 2.1458 0.2441
-17.0422 1.9167 0.2307
-17.0344 2.0833 0.2406
-17.0266 2.2708 0.2512
-17.0188 1.8264 0.2252
-17.0110 2.2778 0.2515
-17.0032 2.0208 0.2369
-16.9954 2.0625 0.2394
-16.9876 1.9722 0.2341
-16.9798 1.6389 0.2134
-16.9720 1.9583 0.2332
-16.9642 1.8542 0.2269
-16.9564 2.0972 0.2414
-16.9486 1.8611 0.2274
-16.9408 1.8611 0.2274
-16.9330 2.0556 0.2390
-16.9252 2.2500 0.2500
-16.9174 2.0347 0.2377
-16.9096 1.6528 0.2143
-16.9018 1.7847 0.2227
-16.8940 2.0764 0.2402
-16.8862 2.1736 0.2457
-16.8784 1.8889 0.2291
-16.8706 2.2153 0.2481
-16.8628 2.1806 0.2461
-16.8550 2.0000 0.2357
-16.8472 1.8819 0.2286
-16.8394 1.9444 0.2324
-16.8316 1.9931 0.2353
-16.8238 1.8750 0.2282
-16.8160 1.8125 0.2244
-16.8082 2.1667 0.2453
-16.8004 2.1667 0.2453
-16.7926 2.3472 0.2553
-16.7848 2.1181 0.2426
-16.7770 2.3403 0.2550
-16.7692 2.0972 0.2414
-16.7614 1.9653 0.2336
-16.7536 2.1875 0.2465
-16.7458 1.9653 0.2336
-16.7380 2.0625 0.2394
-16.7302 1.8958 0.2295
-16.7224 1.9236 0.2312
-16.7146 2.0139 0.2365
-16.7068 2.4514 0.2609
-16.6990 2.2500 0.2500
-16.6912 2.3056 0.2531
-16.6834 2.0000 0.2357
-16.6756 2.0903 0.2410
-16.6678 1.9028 0.2299
-16.6600 2.1458 0.2441
-16.6522 1.9792 0.2345
-16.6444 1.9931 0.2353
-16.6366 1.9028 0.2299
-16.6288 2.0764 0.2402
-16.6210 2.2569 0.2504
-16.6132 1.8611 0.2274
-16.6054 1.9514 0.2328
-16.5976 2.0000 0.2357
-16.5898 1.8472 0.2265
-16.5820 1.9514 0.2328
-16.5742 2.2361 0.2492
-16.5664 1.8194 0.2248
-16.5586 1.8194 0.2248
-16.5508 1.9931 0.2353
-16.5430 1.8125 0.2244
-16.5352 2.0347 0.2377
-16.5274 2.1806 0.2461
-16.5196 1.9375 0.2320
-16.5118 1.7083 0.2178
-16.5040 2.1806 0.2461
-16.4962 2.5486 0.2661
-16.4884 2.3681 0.2565
-16.4806 1.8403 0.2261
-16.4728 1.6319 0.2129
-16.4650 2.1458 0.2441
-16.4572 2.1319 0.2434
-16.4494 2.1944 0.2469
-16.4416 2.0208 0.2369
-16.4338 2.1042 0.2418
-16.4260 2.3125 0.2534
-16.4182 2.7639 0.2771
-16.4104 2.1042 0.2418
-16.4026 2.0278 0.2373
-16.3948 2.2153 0.2481
-16.3870 2.0833 0.2406
-16.3792 1.9444 0.2324
-16.3714 2.2361 0.2492
-16.3636 2.0972 0.2414
-16.3558 2.0069 0.2361
-16.3480 2.2500 0.2500
-16.3402 2.0486 0.2385
-16.3324 2.2500 0.2500
-16.3246 2.2014 0.2473
-16.3168 1.9444 0.2324
-16.3090 1.9375 0.2320
-16.3012 2.3264 0.2542
-16.2934 2.2569 0.2504
-16.2856 1.9514 0.2328
-16.2778 2.3542 0.2557
-16.2700 2.3403 0.2550
-16.2622 2.3472 0.2553
-16.2544 2.2986 0.2527
-16.2466 2.0069 0.2361
-16.2388 1.8819 0.2286
-16.2310 2.0417 0.2381
-16.2232 2.1319 0.2434
-16.2154 2.3681 0.2565
-16.2076 2.5764 0.2675
-16.1998 2.4444 0.2606
-16.1920 1.9792 0.2345
-16.1842 2.2014 0.2473
-16.1764 2.5069 0.2639
-16.1686 2.3958 0.2580
-16.1608 2.1736 0.2457
-16.1530 2.0625 0.2394
-16.1452 2.0486 0.2385
-16.1374 2.2569 0.2504
-16.1296 2.6528 0.2715
-16.1218 2.0139 0.2365
-16.1140 2.2986 0.2527
-16.1062 2.2917 0.2523
-16.0984 2.1597 0.2449
-16.0906 2.3125 0.2534
-16.0828 2.3333 0.2546
-16.0750 2.2778 0.2515
-16.0672 2.3194 0.2538
-16.0594 2.2847 0.2519
-16.0516 1.9375 0.2320
-16.0438 2.2708 0.2512
-16.0360 2.3264 0.2542
-16.0282 2.2917 0.2523
-16.0204 2.2500 0.2500
-16.0126 2.3264 0.2542
-16.0048 2.8194 0.2799
-15.9970 1.7708 0.2218
-15.9892 2.3403 0.2550
-15.9814 2.0972 0.2414
-15.9736 2.5208 0.2646
-15.9658 1.9722 0.2341
-15.9580 2.1389 0.2437
-15.9502 1.9444 0.2324
-15.9424 2.1389 0.2437
-15.9346 2.3472 0.2553
-15.9268 1.8611 0.2274
-15.9190 2.6806 0.2729
-15.9112 2.1875 0.2465
-15.9034 2.3750 0.2569
-15.8956 2.4167 0.2591
-15.8878 2.5764 0.2675
-15.8800 2.4861 0.2628
-15.8722 2.4236 0.2595
-15.8644 2.2083 0.2477
-15.8566 2.3403 0.2550
-15.8488 2.3264 0.2542
-15.8410 2.2153 0.2481
-15.8332 2.2431 0.2496
-15.8254 2.6389 0.2707
-15.8176 2.4306 0.2598
-15.8098 2.1875 0.2465
-15.8020 1.7917 0.2231
-15.7942 1.9097 0.2303
-15.7864 2.2500 0.2500
-15.7786 2.1111 0.2422
-15.7708 2.0833 0.2406
-15.7630 2.2639 0.2508
-15.7552 2.1458 0.2441
-15.7474 2.1944 0.2469
-15.7396 2.3472 0.2553
-15.7318 2.3194 0.2538
-15.7240 2.4444 0.2606
-15.7162 2.9514 0.2863
-15.7084 2.4861 0.2628
-15.7006 2.5347 0.2653
-15.6928 2.3056 0.2531
-15.6850 2.2014 0.2473
-15.6772 2.3542 0.2557
-15.6694 2.2222 0.2485
-15.6616 2.2361 0.2492
-15.6538 2.4931 0.2632
-15.6460 2.2847 0.2519
-15.6382 2.4028 0.2583
-15.6304 2.1806 0.2461
-15.6226 2.3889 0.2576
-15.6148 2.5208 0.2646
-15.6070 2.5417 0.2657
-15.5992 2.4028 0.2583
-15.5914 2.4653 0.2617
-15.5836 2.7222 0.2750
-15.5758 2.4167 0.2591
-15.5680 2.1944 0.2469
-15.5602 2.3264 0.2542
-15.5524 2.2847 0.2519
-15.5446 2.4514 0.2609
-15.5368 2.0347 0.2377
-15.5290 2.4236 0.2595
-15.5212 2.3750 0.2569
-15.5134 2.3194 0.2538
-15.5056 2.2986 0.2527
-15.4978 2.5417 0.2657
-15.4900 2.4375 0.2602
-15.4822 2.5347 0.2653
-15.4744 2.1736 0.2457
-15.4666 2.2917 0.2523
-15.4588 2.5069 0.2639
-15.4510 2.2431 0.2496
-15.4432 2.4514 0.2609
-15.4354 2.5139 0.2643
-15.4276 2.3333 0.2546
-15.4198 2.2847 0.2519
-15.4120 2.2986 0.2527
-15.4042 2.0625 0.2394
-15.3964 2.0625 0.2394
-15.3886 2.3194 0.2538
-15.3808 2.7292 0.2753
-15.3730 2.8403 0.2809
-15.3652 2.4167 0.2591
-15.3574 2.0903 0.2410
-15.3496 2.5139 0.2643
-15.3418 2.6528 0.2715
-15.3340 2.5139 0.2643
-15.3262 2.7639 0.2771
-15.3184 2.7847 0.2781
-15.3106 2.0764 0.2402
-15.3028 2.3333 0.2546
-15.2950 3.0000 0.2887
-15.2872 2.7847 0.2781
-15.2794 2.3333 0.2546
-15.2716 2.5486 0.2661
-15.2638 2.4236 0.2595
-15.2560 2.6250 0.2700
-15.2482 2.5903 0.2682
-15.2404 2.0139 0.2365
-15.2326 2.3194 0.2538
-15.2248 2.3333 0.2546
-15.2170 2.2986 0.2527
-15.2092 2.5625 0.2668
-15.2014 2.5694 0.2672
-15.1936 2.8333 0.2805
-15.1858 2.6944 0.2736
-15.1780 2.3542 0.2557
-15.1702 2.7153 0.2746
-15.1624 2.5903 0.2682
-15.1546 2.8403 0.2809
-15.1468 2.3403 0.2550
-15.1390 2.5208 0.2646
-15.1312 2.7222 0.2750
-15.1234 3.1111 0.2940
-15.1156 3.0069 0.2890
-15.1078 2.5486 0.2661
-15.1000 2.3264 0.2542
-15.0922 2.4167 0.2591
-15.0844 2.7292 0.2753
-15.0766 2.6042 0.2690
-15.0688 2.4097 0.2587
-15.0610 2.3889 0.2576
-15.0532 2.6806 0.2729
-15.0454 2.7569 0.2767
-15.0376 2.6597 0.2718
-15.0298 2.6667 0.2722
-15.0220 2.9375 0.2857
-15.0142 2.7083 0.2743
-15.0064 2.1528 0.2445
-14.9986 2.5069 0.2639
-14.9908 2.4028 0.2583
-14.9830 2.4514 0.2609
-14.9752 2.2292 0.2488
-14.9674 2.5139 0.2643
-14.9596 2.6597 0.2718
-14.9518 2.3264 0.2542
-14.9440 2.4236 0.2595
-14.9362 2.1597 0.2449
-14.9284 1.8333 0.2257
-14.9206 2.1875 0.2465
-14.9128 2.6250 0.2700
-14.9050 2.6875 0.2732
-14.8972 3.2292 0.2995
-14.8894 2.5903 0.2682
-14.8816 2.5694 0.2672
-14.8738 2.4653 0.2617
-14.8660 2.6667 0.2722
-14.8582 2.7917 0.2785
-14.8504 2.1042 0.2418
-14.8426 2.2153 0.2481
-14.8348 2.4097 0.2587
-14.8270 2.8472 0.2812
-14.8192 2.7153 0.2746
-14.8114 2.8681 0.2823
-14.8036 2.5069 0.2639
-14.7958 2.4792 0.2624
-14.7880 3.0694 0.2920
-14.7802 2.8056 0.2792
-14.7724 2.5694 0.2672
-14.7646 2.3958 0.2580
-14.7568 2.5417 0.2657
-14.7490 3.1111 0.2940
-14.7412 2.7917 0.2785
-14.7334 2.8750 0.2826
-14.7256 2.5764 0.2675
-14.7178 2.6458 0.2711
-14.7100 2.6528 0.2715
-14.7022 2.5764 0.2675
-14.6944 2.2639 0.2508
-14.6866 3.0625 0.2917
-14.6788 2.9583 0.2867
-14.6710 2.5556 0.2664
-14.6632 2.7778 0.2778
-14.6554 2.4097 0.2587
-14.6476 2.6181 0.2697
-14.6398 3.0208 0.2897
-14.6320 2.7083 0.2743
-14.6242 2.7222 0.2750
-14.6164 2.4583 0.2613
-14.6086 2.5417 0.2657
-14.6008 2.8611 0.2819
-14.5930 3.0833 0.2927
-14.5852 2.5972 0.2686
-14.5774 2.4861 0.2628
-14.5696 2.1806 0.2461
-14.5618 2.3819 0.2572
-14.5540 2.7708 0.2774
-14.5462 3.1528 0.2959
-14.5384 2.5139 0.2643
-14.5306 2.6597 0.2718
-14.5228 2.5069 0.2639
-14.5150 2.9792 0.2877
-14.5072 3.0417 0.2907
-14.4994 3.0972 0.2933
-14.4916 2.6597 0.2718
-14.4838 2.8194 0.2799
-14.4760 2.5347 0.2653
-14.4682 2.2083 0.2477
-14.4604 3.0903 0.2930
-14.4526 2.6736 0.2725
-14.4448 2.9514 0.2863
-14.4370 2.3958 0.2580
-14.4292 3.0139 0.2893
-14.4214 2.3611 0.2561
-14.4136 2.6806 0.2729
-14.4058 3.0694 0.2920
-14.3980 2.6875 0.2732
-14.3902 2.2639 0.2508
-14.3824 2.3542 0.2557
-14.3746 3.1389 0.2953
-14.3668 3.1875 0.2976
-14.3590 3.0833 0.2927
-14.3512 2.2083 0.2477
-14.3434 3.0069 0.2890
-14.3356 2.6597 0.2718
-14.3278 2.5347 0.2653
-14.3200 2.7222 0.2750
-14.3122 2.7500 0.2764
-14.3044 2.7986 0.2788
-14.2966 2.7361 0.2757
-14.2888 2.7708 0.2774
-14.2810 2.3125 0.2534
-14.2732 3.0139 0.2893
-14.2654 2.5764 0.2675
-14.2576 2.2431 0.2496
-14.2498 2.9861 0.2880
-14.2420 2.8958 0.2836
-14.2342 2.8542 0.2816
-14.2264 2.9167 0.2846
-14.2186 3.1181 0.2943
-14.2108 3.0972 0.2933
-14.2030 2.8750 0.2826
-14.1952 3.0000 0.2887
-14.1874 3.1111 0.2940
-14.1796 2.7361 0.2757
-14.1718 2.7014 0.2739
-14.1640 2.5417 0.2657
-14.1562 2.7708 0.2774
-14.1484 2.8264 0.2802
-14.1406 3.2431 0.3001
-14.1328 2.8542 0.2816
-14.1250 3.2986 0.3027
-14.1172 2.8472 0.2812
-14.1094 2.9583 0.2867
-14.1016 2.9861 0.2880
-14.0938 3.1458 0.2956
-14.0860 3.2014 0.2982
-14.0782 2.8681 0.2823
-14.0704 2.9306 0.2853
-14.0626 3.1319 0.2950
-14.0548 3.2014 0.2982
-14.0470 2.8958 0.2836
-14.0392 2.6667 0.2722
-14.0314 2.6389 0.2707
-14.0236 2.9306 0.2853
-14.0158 2.5139 0.2643
-14.0080 3.0625 0.2917
-14.0002 3.4306 0.3087
-13.9924 3.2361 0.2998
-13.9846 3.0347 0.2903
-13.9768 3.2292 0.2995
-13.9690 2.6181 0.2697
-13.9612 2.8681 0.2823
-13.9534 3.1111 0.2940
-13.9456 3.3611 0.3056
-13.9378 3.4792 0.3109
-13.9300 3.5208 0.3127
-13.9222 3.4861 0.3112
-13.9144 2.6736 0.2725
-13.9066 3.0833 0.2927
-13.8988 2.8889 0.2833
-13.8910 3.2847 0.3021
-13.8832 3.3333 0.3043
-13.8754 3.0208 0.2897
-13.8676 3.7292 0.3219
-13.8598 3.5417 0.3137
-13.8520 3.4931 0.3115
-13.8442 2.7500 0.2764
-13.8364 3.0417 0.2907
-13.8286 3.0903 0.2930
-13.8208 2.9514 0.2863
-13.8130 2.5625 0.2668
-13.8052 2.9167 0.2846
-13.7974 3.3264 0.3040
-13.7896 3.4167 0.3081
-13.7818 2.8056 0.2792
-13.7740 3.0625 0.2917
-13.7662 3.4653 0.3103
-13.7584 3.5069 0.3121
-13.7506 2.6597 0.2718
-13.7428 2.8056 0.2792
-13.7350 3.5208 0.3127
-13.7272 3.1250 0.2946
-13.7194 3.1042 0.2936
-13.7116 3.3333 0.3043
-13.7038 3.1528 0.2959
-13.6960 3.0278 0.2900
-13.6882 2.7778 0.2778
-13.6804 2.8750 0.2826
-13.6726 3.4931 0.3115
-13.6648 3.0347 0.2903
-13.6570 3.3194 0.3037
-13.6492 2.8889 0.2833
-13.6414 3.2222 0.2992
-13.6336 3.3472 0.3049
-13.6258 2.9167 0.2846
-13.6180 2.7153 0.2746
-13.6102 3.1597 0.2963
-13.6024 3.2431 0.3001
-13.5946 3.2500 0.3005
-13.5868 3.2917 0.3024
-13.5790 3.2639 0.3011
-13.5712 3.2431 0.3001
-13.5634 3.1667 0.2966
-13.5556 3.2708 0.3014
-13.5478 2.8472 0.2812
-13.5400 3.3472 0.3049
-13.5322 3.2014 0.2982
-13.5244 3.5694 0.3149
-13.5166 3.2153 0.2989
-13.5088 3.1389 0.2953
-13.5010 3.0278 0.2900
-13.4932 3.2014 0.2982
-13.4854 2.9444 0.2860
-13.4776 2.9306 0.2853
-13.4698 3.2361 0.2998
-13.4620 3.0347 0.2903
-13.4542 2.8333 0.2805
-13.4464 3.5347 0.3133
-13.4386 3.2708 0.3014
-13.4308 3.6944 0.3203
-13.4230 3.7083 0.3210
-13.4152 3.0417 0.2907
-13.4074 2.9653 0.2870
-13.3996 3.0556 0.2913
-13.3918 3.2639 0.3011
-13.3840 3.4792 0.3109
-13.3762 3.5833 0.3155
-13.3684 3.4444 0.3093
-13.3606 3.1667 0.2966
-13.3528 3.5278 0.3130
-13.3450 3.0417 0.2907
-13.3372 3.3403 0.3046
-13.3294 3.3750 0.3062
-13.3216 3.4097 0.3078
-13.3138 2.7847 0.2781
-13.3060 3.2917 0.3024
-13.2982 3.0278 0.2900
-13.2904 3.3333 0.3043
-13.2826 3.0208 0.2897
-13.2748 3.4653 0.3103
-13.2670 3.1181 0.2943
-13.2592 3.8958 0.3290
-13.2514 3.6944 0.3203
-13.2436 2.7361 0.2757
-13.2358 3.0417 0.2907
-13.2280 2.9028 0.2840
-13.2202 3.6389 0.3179
-13.2124 3.7847 0.3242
-13.2046 3.3819 0.3065
-13.1968 3.0556 0.2913
-13.1890 3.0069 0.2890
-13.1812 3.1944 0.2979
-13.1734 3.1806 0.2972
-13.1656 3.5486 0.3140
-13.1578 3.4722 0.3106
-13.1500 2.9167 0.2846
-13.1422 3.2708 0.3014
-13.1344 3.2361 0.2998
-13.1266 3.3542 0.3052
-13.1188 3.0417 0.2907
-13.1110 3.6458 0.3182
-13.1032 3.6250 0.3173
-13.0954 3.6736 0.3194
-13.0876 3.4931 0.3115
-13.0798 3.7361 0.3222
-13.0720 3.2431 0.3001
-13.0642 3.2083 0.2985
-13.0564 3.2222 0.2992
-13.0486 2.9375 0.2857
-13.0408 3.1389 0.2953
-13.0330 3.7361 0.3222
-13.0252 3.6458 0.3182
-13.0174 3.4931 0.3115
-13.0096 4.0556 0.3356
-13.0018 3.3611 0.3056
-12.9940 3.6111 0.3167
-12.9862 3.7361 0.3222
-12.9784 3.4097 0.3078
-12.9706 3.9583 0.3316
-12.9628 3.6458 0.3182
-12.9550 3.7153 0.3213
-12.9472 3.6528 0.3185
-12.9394 3.5139 0.3124
-12.9316 3.8056 0.3251
-12.9238 3.8472 0.3269
-12.9160 3.7431 0.3224
-12.9082 3.1667 0.2966
-12.9004 3.1667 0.2966
-12.8926 3.5347 0.3133
-12.8848 3.3056 0.3030
-12.8770 3.5486 0.3140
-12.8692 3.5625 0.3146
-12.8614 3.8542 0.3272
-12.8536 3.6181 0.3170
-12.8458 3.3958 0.3071
-12.8380 4.1597 0.3399
-12.8302 3.8750 0.3281
-12.8224 3.6250 0.3173
-12.8146 3.8125 0.3254
-12.8068 3.7500 0.3227
-12.7990 3.8750 0.3281
-12.7912 3.8542 0.3272
-12.7834 3.7778 0.3239
-12.7756 3.8056 0.3251
-12.7678 3.4722 0.3106
-12.7600 3.8125 0.3254
-12.7522 3.6875 0.3200
-12.7444 3.6250 0.3173
-12.7366 3.9861 0.3328
-12.7288 4.2847 0.3450
-12.7210 4.0694 0.3362
-12.7132 3.7986 0.3248
-12.7054 3.2708 0.3014
-12.6976 3.9306 0.3304
-12.6898 3.0417 0.2907
-12.6820 3.5833 0.3155
-12.6742 3.7639 0.3233
-12.6664 3.3889 0.3068
-12.6586 3.6875 0.3200
-12.6508 3.5278 0.3130
-12.6430 4.2153 0.3422
-12.6352 3.8056 0.3251
-12.6274 3.2569 0.3008
-12.6196 3.3125 0.3033
-12.6118 3.3750 0.3062
-12.6040 3.5486 0.3140
-12.5962 3.5625 0.3146
-12.5884 3.7222 0.3216
-12.5806 4.1667 0.3402
-12.5728 3.9792 0.3325
-12.5650 4.1597 0.3399
-12.5572 4.2569 0.3439
-12.5494 3.8333 0.3263
-12.5416 4.3125 0.3461
-12.5338 4.0556 0.3356
-12.5260 3.9583 0.3316
-12.5182 3.7431 0.3224
-12.5104 3.9306 0.3304
-12.5026 3.9653 0.3319
-12.4948 3.9167 0.3298
-12.4870 3.7014 0.3206
-12.4792 4.0764 0.3365
-12.4714 4.2083 0.3419
-12.4636 3.9583 0.3316
-12.4558 4.1389 0.3391
-12.4480 4.1806 0.3408
-12.4402 4.2569 0.3439
-12.4324 4.0972 0.3374
-12.4246 3.9167 0.3298
-12.4168 3.9236 0.3301
-12.4090 3.8403 0.3266
-12.4012 4.3333 0.3469
-12.3934 4.1875 0.3411
-12.3856 4.2639 0.3442
-12.3778 4.3472 0.3475
-12.3700 3.8819 0.3284
-12.3622 3.8056 0.3251
-12.3544 4.3403 0.3472
-12.3466 4.1319 0.3388
-12.3388 3.9653 0.3319
-12.3310 4.1597 0.3399
-12.3232 4.1528 0.3396
-12.3154 4.1250 0.3385
-12.3076 4.1250 0.3385
-12.2998 3.5278 0.3130
-12.2920 3.8056 0.3251
-12.2842 4.0069 0.3336
-12.2764 3.8819 0.3284
-12.2686 4.3403 0.3472
-12.2608 4.4167 0.3503
-12.2530 3.7569 0.3230
-12.2452 4.0278 0.3345
-12.2374 3.7500 0.3227
-12.2296 3.7292 0.3219
-12.2218 4.2847 0.3450
-12.2140 4.0694 0.3362
-12.2062 4.2569 0.3439
-12.1984 3.7014 0.3206
-12.1906 4.1389 0.3391
-12.1828 4.2569 0.3439
-12.1750 4.8958 0.3688
-12.1672 4.1181 0.3382
-12.1594 4.3403 0.3472
-12.1516 4.3056 0.3458
-12.1438 4.4097 0.3500
-12.1360 3.9028 0.3293
-12.1282 4.5417 0.3552
-12.1204 4.3750 0.3486
-12.1126 3.8611 0.3275
-12.1048 3.8819 0.3284
-12.0970 3.9375 0.3307
-12.0892 4.4792 0.3527
-12.0814 4.2639 0.3442
-12.0736 4.2153 0.3422
-12.0658 3.9722 0.3322
-12.0580 4.4653 0.3522
-12.0502 4.5556 0.3557
-12.0424 4.4722 0.3525
-12.0346 4.3333 0.3469
-12.0268 4.3333 0.3469
-12.0190 4.1944 0.3413
-12.0112 4.4792 0.3527
-12.0034 4.4722 0.3525
-11.9956 4.0764 0.3365
-11.9878 4.6667 0.3600
-11.9800 3.6111 0.3167
-11.9722 4.0139 0.3339
-11.9644 3.6806 0.3197
-11.9566 4.3333 0.3469
-11.9488 4.5764 0.3565
-11.9410 4.2708 0.3444
-11.9332 4.5833 0.3568
-11.9254 4.8125 0.3656
-11.9176 4.5069 0.3538
-11.9098 4.3472 0.3475
-11.9020 4.2708 0.3444
-11.8942 4.1736 0.3405
-11.8864 4.1250 0.3385
-11.8786 4.1528 0.3396
-11.8708 4.1806 0.3408
-11.8630 4.6181 0.3582
-11.8552 4.5625 0.3560
-11.8474 4.4306 0.3508
-11.8396 4.7153 0.3619
-11.8318 5.0278 0.3737
-11.8240 4.6111 0.3579
-11.8162 4.2014 0.3416
-11.8084 3.9028 0.3293
-11.8006 4.0972 0.3374
-11.7928 4.0417 0.3351
-11.7850 3.7917 0.3245
-11.7772 4.8750 0.3680
-11.7694 4.4236 0.3505
-11.7616 4.5625 0.3560
-11.7538 4.2292 0.3427
-11.7460 4.6319 0.3587
-11.7382 4.6111 0.3579
-11.7304 4.0833 0.3368
-11.7226 4.8750 0.3680
-11.7148 4.7986 0.3651
-11.7070 4.1458 0.3394
-11.6992 4.6250 0.3584
-11.6914 4.8472 0.3669
-11.6836 4.7361 0.3627
-11.6758 4.7361 0.3627
-11.6680 4.6111 0.3579
-11.6602 4.5625 0.3560
-11.6524 4.5208 0.3544
-11.6446 4.5069 0.3538
-11.6368 4.4514 0.3516
-11.6290 3.9861 0.3328
-11.6212 4.1250 0.3385
-11.6134 4.8611 0.3675
-11.6056 5.0139 0.3732
-11.5978 4.8472 0.3669
-11.5900 4.9375 0.3703
-11.5822 4.4583 0.3519
-11.5744 4.4097 0.3500
-11.5666 4.9931 0.3724
-11.5588 5.2014 0.3801
-11.5510 4.7292 0.3624
-11.5432 4.7153 0.3619
-11.5354 5.0000 0.3727
-11.5276 4.5972 0.3574
-11.5198 4.5972 0.3574
-11.5120 5.2292 0.3811
-11.5042 5.5625 0.3931
-11.4964 4.9722 0.3716
-11.4886 4.7917 0.3648
-11.4808 4.6667 0.3600
-11.4730 4.7847 0.3646
-11.4652 4.4444 0.3514
-11.4574 4.4097 0.3500
-11.4496 4.8542 0.3672
-11.4418 4.4375 0.3511
-11.4340 4.9375 0.3703
-11.4262 4.9028 0.3690
-11.4184 4.8125 0.3656
-11.4106 4.7153 0.3619
-11.4028 5.0000 0.3727
-11.3950 4.5764 0.3565
-11.3872 4.8889 0.3685
-11.3794 4.1597 0.3399
-11.3716 4.9375 0.3703
-11.3638 4.9722 0.3716
-11.3560 4.7847 0.3646
-11.3482 4.6528 0.3595
-11.3404 5.1667 0.3788
-11.3326 4.9167 0.3696
-11.3248 4.5764 0.3565
-11.3170 5.3958 0.3871
-11.3092 5.0764 0.3755
-11.3014 5.4306 0.3884
-11.2936 4.7569 0.3635
-11.2858 4.8819 0.3683
-11.2780 4.6458 0.3592
-11.2702 4.4444 0.3514
-11.2624 5.0833 0.3758
-11.2546 4.8681 0.3677
-11.2468 5.3958 0.3871
-11.2390 5.0347 0.3740
-11.2312 5.1736 0.3791
-11.2234 4.9028 0.3690
-11.2156 4.9236 0.3698
-11.2078 4.6528 0.3595
-11.2000 4.2917 0.3453
-11.1922 4.8681 0.3677
-11.1844 5.1111 0.3768
-11.1766 5.3403 0.3852
-11.1688 5.1042 0.3765
-11.1610 4.4097 0.3500
-11.1532 4.5972 0.3574
-11.1454 5.4028 0.3874
-11.1376 4.6389 0.3590
-11.1298 5.3542 0.3857
-11.1220 4.8681 0.3677
-11.1142 5.3333 0.3849
-11.1064 5.1528 0.3783
-11.0986 4.9722 0.3716
-11.0908 5.1111 0.3768
-11.0830 5.0972 0.3763
-11.0752 4.8750 0.3680
-11.0674 5.0347 0.3740
-11.0596 5.3542 0.3857
-11.0518 5.1736 0.3791
-11.0440 5.0278 0.3737
-11.0362 4.7708 0.3640
-11.0284 4.5069 0.3538
-11.0206 5.7014 0.3980
-11.0128 5.7917 0.4011
-11.0050 4.9306 0.3701
-10.9972 5.6042 0.3946
-10.9894 5.3264 0.3846
-10.9816 5.1806 0.3793
-10.9738 5.0694 0.3753
-10.9660 5.3819 0.3867
-10.9582 5.7778 0.4006
-10.9504 5.2639 0.3824
-10.9426 5.9375 0.4061
-10.9348 5.8611 0.4035
-10.9270 5.2917 0.3834
-10.9192 5.1319 0.3776
-10.9114 5.3472 0.3854
-10.9036 5.2986 0.3836
-10.8958 4.9375 0.3703
-10.8880 5.5972 0.3943
-10.8802 4.9028 0.3690
-10.8724 5.2778 0.3829
-10.8646 5.4444 0.3889
-10.8568 5.8681 0.4037
-10.8490 5.4583 0.3894
-10.8412 5.1875 0.3796
-10.8334 4.9444 0.3706
-10.8256 5.4583 0.3894
-10.8178 5.0972 0.3763
-10.8100 5.8264 0.4023
-10.8022 5.1389 0.3778
-10.7944 5.7778 0.4006
-10.7866 5.9375 0.4061
-10.7788 5.5000 0.3909
-10.7710 5.1806 0.3793
-10.7632 5.7153 0.3984
-10.7554 5.3542 0.3857
-10.7476 5.2222 0.3809
-10.7398 5.4931 0.3906
-10.7320 5.2569 0.3821
-10.7242 5.5347 0.3921
-10.7164 6.0903 0.4113
-10.7086 5.4375 0.3886
-10.7008 5.9931 0.4080
-10.6930 5.7014 0.3980
-10.6852 5.8194 0.4021
-10.6774 5.5764 0.3936
-10.6696 5.5556 0.3928
-10.6618 5.3264 0.3846
-10.6540 6.0347 0.4094
-10.6462 4.7500 0.3632
-10.6384 5.3264 0.3846
-10.6306 5.4583 0.3894
-10.6228 6.1319 0.4127
-10.6150 6.1181 0.4122
-10.6072 5.8889 0.4045
-10.5994 5.0139 0.3732
-10.5916 5.2361 0.3814
-10.5838 5.8750 0.4040
-10.5760 5.3333 0.3849
-10.5682 5.1181 0.3771
-10.5604 5.1944 0.3799
-10.5526 5.8750 0.4040
-10.5448 6.0694 0.4106
-10.5370 6.4722 0.4240
-10.5292 5.9167 0.4054
-10.5214 5.1667 0.3788
-10.5136 5.7431 0.3994
-10.5058 6.0625 0.4104
-10.4980 5.3681 0.3862
-10.4902 6.1806 0.4143
-10.4824 6.2986 0.4183
-10.4746 5.7153 0.3984
-10.4668 5.7708 0.4004
-10.4590 6.1389 0.4129
-10.4512 5.8333 0.4025
-10.4434 5.6250 0.3953
-10.4356 5.7153 0.3984
-10.4278 6.7569 0.4332
-10.4200 6.3194 0.4190
-10.4122 6.5139 0.4254
-10.4044 6.0486 0.4099
-10.3966 5.4097 0.3876
-10.3888 5.5625 0.3931
-10.3810 5.7569 0.3999
-10.3732 5.3264 0.3846
-10.3654 5.9583 0.4068
-10.3576 6.0764 0.4108
-10.3498 5.6042 0.3946
-10.3420 6.2917 0.4181
-10.3342 6.9653 0.4399
-10.3264 6.0278 0.4092
-10.3186 6.0208 0.4090
-10.3108 6.0903 0.4113
-10.3030 6.0208 0.4090
-10.2952 5.6111 0.3948
-10.2874 5.7986 0.4013
-10.2796 5.9375 0.4061
-10.2718 5.9375 0.4061
-10.2640 6.4375 0.4229
-10.2562 6.3611 0.4204
-10.2484 6.1319 0.4127
-10.2406 6.1875 0.4146
-10.2328 6.6389 0.4294
-10.2250 7.0278 0.4418
-10.2172 6.2222 0.4157
-10.2094 6.3819 0.4210
-10.2016 5.9375 0.4061
-10.1938 6.1875 0.4146
-10.1860 5.9097 0.4052
-10.1782 6.5903 0.4279
-10.1704 6.5556 0.4267
-10.1626 6.4236 0.4224
-10.1548 6.2361 0.4162
-10.1470 5.9444 0.4064
-10.1392 6.0972 0.4115
-10.1314 6.3056 0.4185
-10.1236 6.3333 0.4194
-10.1158 5.7708 0.4004
-10.1080 6.4514 0.4233
-10.1002 6.0139 0.4087
-10.0924 6.5764 0.4274
-10.0846 6.1875 0.4146
-10.0768 6.3819 0.4210
-10.0690 6.5833 0.4276
-10.0612 6.1667 0.4139
-10.0534 7.2014 0.4473
-10.0456 6.8194 0.4352
-10.0378 7.0556 0.4427
-10.0300 6.8264 0.4355
-10.0222 6.7431 0.4328
-10.0144 6.6597 0.4301
-10.0066 7.3125 0.4507
-9.9988 6.9583 0.4396
-9.9910 6.8750 0.4370
-9.9832 7.3403 0.4515
-9.9754 6.9097 0.4381
-9.9676 6.3264 0.4192
-9.9598 6.7778 0.4339
-9.9520 6.4861 0.4245
-9.9442 6.9444 0.4392
-9.9364 6.5764 0.4274
-9.9286 6.8125 0.4350
-9.9208 6.6944 0.4312
-9.9130 7.1528 0.4457
-9.9052 7.2986 0.4503
-9.8974 6.3819 0.4210
-9.8896 6.9653 0.4399
-9.8818 6.4097 0.4220
-9.8740 6.5486 0.4265
-9.8662 6.6806 0.4308
-9.8584 6.4861 0.4245
-9.8506 7.1111 0.4444
-9.8428 6.6806 0.4308
-9.8350 7.0556 0.4427
-9.8272 6.8750 0.4370
-9.8194 6.7847 0.4341
-9.8116 6.3958 0.4215
-9.8038 7.3264 0.4511
-9.7960 7.4583 0.4552
-9.7882 7.3264 0.4511
-9.7804 7.5417 0.4577
-9.7726 7.6667 0.4615
-9.7648 7.7014 0.4625
-9.7570 7.7292 0.4634
-9.7492 6.3681 0.4206
-9.7414 6.9097 0.4381
-9.7336 7.0347 0.4421
-9.7258 6.9375 0.4390
-9.7180 7.0486 0.4425
-9.7102 8.1319 0.4753
-9.7024 6.4931 0.4247
-9.6946 7.4792 0.4558
-9.6868 7.6806 0.4619
-9.6790 7.6181 0.4600
-9.6712 6.6042 0.4283
-9.6634 6.6111 0.4285
-9.6556 7.1250 0.4449
-9.6478 6.6736 0.4306
-9.6400 7.1389 0.4453
-9.6322 7.0417 0.4423
-9.6244 7.1111 0.4444
-9.6166 7.2639 0.4492
-9.6088 7.2500 0.4488
-9.6010 7.3889 0.4530
-9.5932 7.4583 0.4552
-9.5854 7.3264 0.4511
-9.5776 6.9444 0.4392
-9.5698 7.5000 0.4564
-9.5620 7.0833 0.4436
-9.5542 7.7361 0.4636
-9.5464 7.6111 0.4598
-9.5386 8.0625 0.4732
-9.5308 6.7986 0.4346
-9.5230 7.2639 0.4492
-9.5152 7.7639 0.4644
-9.5074 7.7292 0.4634
-9.4996 7.5347 0.4575
-9.4918 7.7222 0.4631
-9.4840 7.6528 0.4611
-9.4762 7.7361 0.4636
-9.4684 7.2361 0.4483
-9.4606 7.3681 0.4524
-9.4528 7.3333 0.4513
-9.4450 7.2708 0.4494
-9.4372 7.5208 0.4571
-9.4294 7.0347 0.4421
-9.4216 7.0208 0.4416
-9.4138 7.7917 0.4652
-9.4060 7.9306 0.4694
-9.3982 7.5417 0.4577
-9.3904 7.3542 0.4520
-9.3826 8.1528 0.4759
-9.3748 7.9931 0.4712
-9.3670 7.7222 0.4631
-9.3592 8.0278 0.4722
-9.3514 8.1667 0.4763
-9.3436 7.7083 0.4627
-9.3358 7.9514 0.4700
-9.3280 7.7153 0.4629
-9.3202 7.8819 0.4679
-9.3124 8.0625 0.4732
-9.3046 7.2431 0.4485
-9.2968 7.4792 0.4558
-9.2890 7.8125 0.4658
-9.2812 8.1806 0.4767
-9.2734 7.6875 0.4621
-9.2656 7.8819 0.4679
-9.2578 8.7500 0.4930
-9.2500 8.3264 0.4809
-9.2422 7.9097 0.4687
-9.2344 8.0972 0.4743
-9.2266 8.0069 0.4716
-9.2188 7.4375 0.4545
-9.2110 8.2639 0.4791
-9.2032 7.9167 0.4689
-9.1954 7.4861 0.4560
-9.1876 7.6944 0.4623
-9.1798 7.7847 0.4650
-9.1720 7.9722 0.4706
-9.1642 7.7917 0.4652
-9.1564 7.3333 0.4513
-9.1486 8.7083 0.4918
-9.1408 8.4931 0.4857
-9.1330 8.1528 0.4759
-9.1252 7.7431 0.4638
-9.1174 7.4167 0.4539
-9.1096 8.2569 0.4789
-9.1018 8.2847 0.4797
-9.0940 8.4583 0.4847
-9.0862 8.0139 0.4718
-9.0784 8.0417 0.4726
-9.0706 7.8889 0.4681
-9.0628 8.2014 0.4773
-9.0550 7.7847 0.4650
-9.0472 8.3403 0.4813
-9.0394 8.3542 0.4817
-9.0316 8.8333 0.4953
-9.0238 8.5625 0.4877
-9.0160 8.7361 0.4926
-9.0082 8.5208 0.4865
-9.0004 8.6806 0.4910
-8.9926 8.0694 0.4734
-8.9848 7.8542 0.4671
-8.9770 8.1389 0.4755
-8.9692 8.7569 0.4932
-8.9614 9.4167 0.5114
-8.9536 8.6250 0.4895
-8.9458 8.4306 0.4839
-8.9380 8.3194 0.4807
-8.9302 8.7153 0.4920
-8.9224 8.2917 0.4799
-8.9146 9.4653 0.5128
-8.9068 8.5486 0.4873
-8.8990 8.7431 0.4928
-8.8912 8.5208 0.4865
-8.8834 9.0625 0.5017
-8.8756 9.2569 0.5071
-8.8678 8.3194 0.4807
-8.8600 9.1736 0.5048
-8.8522 8.6736 0.4908
-8.8444 8.6597 0.4905
-8.8366 8.2014 0.4773
-8.8288 8.7431 0.4928
-8.8210 9.1667 0.5046
-8.8132 8.6250 0.4895
-8.8054 7.8264 0.4663
-8.7976 8.2431 0.4785
-8.7898 9.1042 0.5029
-8.7820 8.4583 0.4847
-8.7742 8.8403 0.4955
-8.7664 8.8542 0.4959
-8.7586 8.4444 0.4843
-8.7508 8.4514 0.4845
-8.7430 8.4653 0.4849
-8.7352 8.5903 0.4885
-8.7274 9.7083 0.5193
-8.7196 8.3750 0.4823
-8.7118 8.8542 0.4959
-8.7040 8.4306 0.4839
-8.6962 8.8958 0.4971
-8.6884 9.0556 0.5015
-8.6806 9.2292 0.5063
-8.6728 9.4514 0.5124
-8.6650 10.0486 0.5283
-8.6572 9.9028 0.5245
-8.6494 9.2639 0.5073
-8.6416 9.2569 0.5071
-8.6338 8.5069 0.4861
-8.6260 8.6806 0.4910
-8.6182 9.1597 0.5044
-8.6104 8.9861 0.4996
-8.6026 8.8819 0.4967
-8.5948 9.2292 0.5063
-8.5870 8.5069 0.4861
-8.5792 9.3264 0.5090
-8.5714 9.2431 0.5067
-8.5636 9.4375 0.5120
-8.5558 9.4375 0.5120
-8.5480 9.1389 0.5038
-8.5402 8.7222 0.4922
-8.5324 9.0625 0.5017
-8.5246 9.4097 0.5113
-8.5168 9.4514 0.5124
-8.5090 9.7708 0.5210
-8.5012 9.5764 0.5158
-8.4934 8.8125 0.4948
-8.4856 9.2708 0.5075
-8.4778 9.6806 0.5186
-8.4700 9.9722 0.5263
-8.4622 9.2014 0.5056
-8.4544 9.3472 0.5096
-8.4466 9.8819 0.5239
-8.4388 8.8681 0.4963
-8.4310 9.1389 0.5038
-8.4232 9.3194 0.5088
-8.4154 10.5208 0.5406
-8.4076 10.1806 0.5318
-8.3998 9.9861 0.5267
-8.3920 10.7569 0.5466
-8.3842 10.3056 0.5350
-8.3764 9.3403 0.5094
-8.3686 9.3819 0.5105
-8.3608 9.3542 0.5097
-8.3530 9.9167 0.5248
-8.3452 10.1319 0.5305
-8.3374 9.3958 0.5109
-8.3296 9.9653 0.5261
-8.3218 8.9653 0.4990
-8.3140 9.2153 0.5059
-8.3062 10.2431 0.5334
-8.2984 9.1875 0.5052
-8.2906 9.7153 0.5195
-8.2828 9.4514 0.5124
-8.2750 9.5417 0.5148
-8.2672 9.8542 0.5232
-8.2594 10.4097 0.5377
-8.2516 9.1319 0.5037
-8.2438 10.2917 0.5347
-8.2360 9.8264 0.5225
-8.2282 10.1458 0.5309
-8.2204 10.3403 0.5359
-8.2126 9.8681 0.5236
-8.2048 9.3681 0.5101
-8.1970 10.0764 0.5291
-8.1892 10.3681 0.5367
-8.1814 10.9792 0.5522
-8.1736 10.4375 0.5385
-8.1658 10.7361 0.5461
-8.1580 10.5347 0.5410
-8.1502 11.1458 0.5564
-8.1424 10.5069 0.5402
-8.1346 10.1042 0.5298
-8.1268 10.9861 0.5524
-8.1190 10.8681 0.5494
-8.1112 9.7778 0.5212
-8.1034 10.4514 0.5388
-8.0956 10.1458 0.5309
-8.0878 10.1875 0.5320
-8.0800 10.5625 0.5417
-8.0722 11.1667 0.5569
-8.0644 10.4236 0.5381
-8.0566 10.9583 0.5517
-8.0488 10.3472 0.5361
-8.0410 11.3958 0.5626
-8.0332 11.5625 0.5667
-8.0254 10.7361 0.5461
-8.0176 10.3056 0.5350
-8.0098 10.8403 0.5487
-8.0020 10.4653 0.5392
-7.9942 11.0139 0.5531
-7.9864 11.4583 0.5642
-7.9786 10.7639 0.5468
-7.9708 11.8194 0.5730
-7.9630 11.6528 0.5689
-7.9552 11.9583 0.5763
-7.9474 11.2986 0.5602
-7.9396 10.6667 0.5443
-7.9318 11.6806 0.5696
-7.9240 11.7917 0.5723
-7.9162 11.0069 0.5529
-7.9084 11.5278 0.5659
-7.9006 11.9167 0.5753
-7.8928 11.3889 0.5625
-7.8850 11.3819 0.5623
-7.8772 11.0139 0.5531
-7.8694 11.7361 0.5710
-7.8616 11.1111 0.5556
-7.8538 10.4792 0.5395
-7.8460 10.6389 0.5436
-7.8382 10.7292 0.5459
-7.8304 11.6597 0.5691
-7.8226 11.6458 0.5688
-7.8148 11.0694 0.5545
-7.8070 11.0972 0.5552
-7.7992 11.6250 0.5683
-7.7914 11.4514 0.5640
-7.7836 12.7153 0.5943
-7.7758 11.7431 0.5711
-7.7680 11.5069 0.5654
-7.7602 12.3264 0.5851
-7.7524 12.1181 0.5802
-7.7446 11.0972 0.5552
-7.7368 11.6528 0.5689
-7.7290 11.3958 0.5626
-7.7212 11.8264 0.5732
-7.7134 12.0694 0.5790
-7.7056 11.5694 0.5669
-7.6978 12.6736 0.5933
-7.6900 11.6042 0.5677
-7.6822 11.6667 0.5693
-7.6744 11.6319 0.5684
-7.6666 12.4792 0.5888
-7.6588 12.4931 0.5891
-7.6510 12.7222 0.5945
-7.6432 12.1667 0.5813
-7.6354 10.8750 0.5496
-7.6276 12.0347 0.5782
-7.6198 12.2222 0.5827
-7.6120 12.8125 0.5966
-7.6042 12.1181 0.5802
-7.5964 12.3472 0.5856
-7.5886 11.3750 0.5621
-7.5808 13.5764 0.6141
-7.5730 12.6389 0.5925
-7.5652 13.5139 0.6127
-7.5574 12.8264 0.5969
-7.5496 13.3472 0.6089
-7.5418 13.2431 0.6065
-7.5340 13.1181 0.6036
-7.5262 14.4306 0.6331
-7.5184 13.0000 0.6009
-7.5106 13.3611 0.6092
-7.5028 13.1111 0.6035
-7.4950 12.8194 0.5967
-7.4872 13.1528 0.6044
-7.4794 12.9028 0.5987
-7.4716 13.1458 0.6043
-7.4638 13.6181 0.6150
-7.4560 13.5069 0.6125
-7.4482 14.8056 0.6413
-7.4404 14.0208 0.6241
-7.4326 14.1875 0.6278
-7.4248 13.2917 0.6076
-7.4170 14.0208 0.6241
-7.4092 13.2917 0.6076
-7.4014 14.5556 0.6359
-7.3936 13.1736 0.6049
-7.3858 13.4028 0.6102
-7.3780 13.6250 0.6152
-7.3702 13.7639 0.6183
-7.3624 14.0486 0.6247
-7.3546 14.9792 0.6450
-7.3468 15.1042 0.6477
-7.3390 14.6250 0.6374
-7.3312 14.2569 0.6293
-7.3234 14.2014 0.6281
-7.3156 13.2917 0.6076
-7.3078 14.4444 0.6334
-7.3000 14.0069 0.6238
-7.2922 14.9167 0.6437
-7.2844 14.6875 0.6387
-7.2766 14.3681 0.6318
-7.2688 14.5417 0.6356
-7.2610 15.0208 0.6459
-7.2532 14.9097 0.6436
-7.2454 13.8194 0.6196
-7.2376 14.6389 0.6377
-7.2298 15.4236 0.6545
-7.2220 14.4375 0.6333
-7.2142 14.4097 0.6327
-7.2064 14.4722 0.6340
-7.1986 14.4931 0.6345
-7.1908 15.2153 0.6501
-7.1830 14.8681 0.6427
-7.1752 14.2847 0.6299
-7.1674 15.4861 0.6559
-7.1596 15.6944 0.6603
-7.1518 16.3333 0.6736
-7.1440 14.5208 0.6351
-7.1362 15.3056 0.6520
-7.1284 14.9514 0.6445
-7.1206 13.8889 0.6211
-7.1128 14.7847 0.6408
-7.1050 15.1250 0.6482
-7.0972 15.5417 0.6570
-7.0894 15.1667 0.6491
-7.0816 15.9236 0.6651
-7.0738 15.6389 0.6591
-7.0660 15.2014 0.6498
-7.0582 15.2292 0.6504
-7.0504 15.0694 0.6470
-7.0426 15.8056 0.6626
-7.0348 15.7986 0.6625
-7.0270 16.1528 0.6698
-7.0192 15.5764 0.6578
-7.0114 14.8750 0.6428
-7.0036 16.1389 0.6696
-6.9958 16.2847 0.6726
-6.9880 17.0625 0.6884
-6.9802 16.2222 0.6713
-6.9724 15.7778 0.6620
-6.9646 16.6111 0.6793
-6.9568 16.8819 0.6848
-6.9490 17.3056 0.6933
-6.9412 16.8681 0.6845
-6.9334 16.6181 0.6794
-6.9256 16.2708 0.6723
-6.9178 17.1111 0.6894
-6.9100 17.9167 0.7055
-6.9022 18.1736 0.7105
-6.8944 17.9375 0.7059
-6.8866 17.6944 0.7011
-6.8788 17.7569 0.7023
-6.8710 16.9306 0.6858
-6.8632 17.1806 0.6908
-6.8554 16.9861 0.6869
-6.8476 17.3264 0.6937
-6.8398 18.2361 0.7117
-6.8320 18.0903 0.7089
-6.8242 17.6319 0.6998
-6.8164 17.0486 0.6882
-6.8086 18.1250 0.7096
-6.8008 17.9097 0.7053
-6.7930 18.5069 0.7170
-6.7852 18.6944 0.7206
-6.7774 18.2500 0.7120
-6.7696 18.1736 0.7105
-6.7618 18.3958 0.7148
-6.7540 18.7778 0.7222
-6.7462 18.6458 0.7197
-6.7384 18.7431 0.7216
-6.7306 19.1806 0.7299
-6.7228 18.5694 0.7182
-6.7150 19.8056 0.7417
-6.7072 19.0486 0.7274
-6.6994 18.7083 0.7209
-6.6916 18.8472 0.7236
-6.6838 18.8681 0.7240
-6.6760 20.0347 0.7460
-6.6682 18.9792 0.7261
-6.6604 19.9861 0.7451
-6.6526 19.2014 0.7303
-6.6448 19.7917 0.7415
-6.6370 19.1736 0.7298
-6.6292 19.6597 0.7390
-6.6214 19.5972 0.7378
-6.6136 20.3750 0.7523
-6.6058 20.8958 0.7619
-6.5980 19.2986 0.7322
-6.5902 19.8542 0.7426
-6.5824 20.1181 0.7476
-6.5746 19.3333 0.7328
-6.5668 20.4028 0.7528
-6.5590 20.0278 0.7459
-6.5512 20.0278 0.7459
-6.5434 20.7708 0.7596
-6.5356 20.5833 0.7561
-6.5278 20.8750 0.7615
-6.5200 18.1736 0.7105
-6.5122 21.5278 0.7733
-6.5044 21.8958 0.7799
-6.4966 22.3750 0.7884
-6.4888 20.6806 0.7579
-6.4810 20.3750 0.7523
-6.4732 21.6528 0.7755
-6.4654 21.1042 0.7657
-6.4576 20.6250 0.7569
-6.4498 21.2708 0.7687
-6.4420 20.3264 0.7514
-6.4342 22.2847 0.7868
-6.4264 21.8819 0.7796
-6.4186 20.1597 0.7483
-6.4108 21.1667 0.7668
-6.4030 21.5000 0.7728
-6.3952 21.6181 0.7749
-6.3874 22.9792 0.7989
-6.3796 21.8333 0.7788
-6.3718 21.8056 0.7783
-6.3640 22.6667 0.7935
-6.3562 22.3611 0.7881
-6.3484 21.6528 0.7755
-6.3406 22.2569 0.7863
-6.3328 22.5139 0.7908
-6.3250 21.4236 0.7714
-6.3172 21.3403 0.7699
-6.3094 23.7014 0.8114
-6.3016 23.1458 0.8018
-6.2938 22.8958 0.7975
-6.2860 22.0625 0.7828
-6.2782 22.6250 0.7928
-6.2704 23.8819 0.8145
-6.2626 23.6806 0.8110
-6.2548 23.4306 0.8068
-6.2470 22.8056 0.7959
-6.2392 23.5347 0.8085
-6.2314 24.4583 0.8243
-6.2236 23.3889 0.8060
-6.2158 23.5069 0.8081
-6.2080 24.3889 0.8231
-6.2002 23.6875 0.8112
-6.1924 25.4514 0.8408
-6.1846 24.3194 0.8219
-6.1768 23.2083 0.8029
-6.1690 23.2778 0.8041
-6.1612 24.1181 0.8185
-6.1534 24.2847 0.8213
-6.1456 25.2708 0.8378
-6.1378 23.9792 0.8161
-6.1300 25.5556 0.8425
-6.1222 25.4861 0.8414
-6.1144 25.1875 0.8365
-6.1066 26.1944 0.8530
-6.0988 25.2708 0.8378
-6.0910 24.5833 0.8264
-6.0832 25.4583 0.8409
-6.0754 25.5486 0.8424
-6.0676 25.8125 0.8468
-6.0598 25.9861 0.8496
-6.0520 26.7569 0.8621
-6.0442 26.3681 0.8558
-6.0364 26.1389 0.8521
-6.0286 25.8819 0.8479
-6.0208 25.5000 0.8416
-6.0130 26.7639 0.8622
-6.0052 26.3056 0.8548
-5.9974 26.7708 0.8623
-5.9896 27.2917 0.8707
-5.9818 26.4722 0.8575
-5.9740 25.8194 0.8469
-5.9662 28.2639 0.8861
-5.9584 27.2431 0.8699
-5.9506 27.1250 0.8680
-5.9428 27.1667 0.8687
-5.9350 26.4306 0.8568
-5.9272 27.1528 0.8685
-5.9194 27.4583 0.8733
-5.9116 26.4444 0.8571
-5.9038 28.2847 0.8864
-5.8960 28.7778 0.8941
-5.8882 29.3194 0.9025
-5.8804 28.7986 0.8944
-5.8726 29.1944 0.9005
-5.8648 27.1389 0.8682
-5.8570 27.1458 0.8684
-5.8492 28.8542 0.8953
-5.8414 31.2153 0.9312
-5.8336 28.5694 0.8908
-5.8258 29.0972 0.8990
-5.8180 28.1597 0.8844
-5.8102 28.6528 0.8921
-5.8024 29.4722 0.9048
-5.7946 29.3542 0.9030
-5.7868 29.3403 0.9028
-5.7790 29.8472 0.9105
-5.7712 30.7014 0.9235
-5.7634 30.9236 0.9268
-5.7556 30.6389 0.9225
-5.7478 30.6111 0.9221
-5.7400 31.3889 0.9338
-5.7322 30.8472 0.9257
-5.7244 30.8681 0.9260
-5.7166 31.0139 0.9282
-5.7088 30.7431 0.9241
-5.7010 31.0764 0.9291
-5.6932 31.5208 0.9357
-5.6854 31.2083 0.9311
-5.6776 32.2917 0.9471
-5.6698 32.0903 0.9441
-5.6620 30.9653 0.9274
-5.6542 31.1528 0.9302
-5.6464 31.2917 0.9323
-5.6386 32.5833 0.9514
-5.6308 32.1181 0.9445
-5.6230 33.8542 0.9697
-5.6152 32.6944 0.9530
-5.6074 32.1736 0.9454
-5.5996 32.9722 0.9570
-5.5918 32.4861 0.9499
-5.5840 32.8264 0.9549
-5.5762 32.3611 0.9481
-5.5684 33.0139 0.9576
-5.5606 33.3819 0.9630
-5.5528 33.3681 0.9628
-5.5450 34.2292 0.9751
-5.5372 33.7778 0.9686
-5.5294 34.1042 0.9733
-5.5216 34.0347 0.9723
-5.5138 34.5486 0.9796
-5.5060 33.7778 0.9686
-5.4982 34.2639 0.9756
-5.4904 35.4375 0.9922
-5.4826 36.0347 1.0005
-5.4748 36.3681 1.0051
-5.4670 33.6389 0.9667
-5.4592 35.6667 0.9954
-5.4514 35.3333 0.9907
-5.4436 35.3194 0.9905
-5.4358 36.1806 1.0025
-5.4280 36.1319 1.0018
-5.4202 37.6736 1.0230
-5.4124 37.8194 1.0250
-5.4046 37.0347 1.0143
-5.3968 35.9792 0.9997
-5.3890 36.4792 1.0066
-5.3812 37.4167 1.0195
-5.3734 36.5972 1.0083
-5.3656 38.4583 1.0336
-5.3578 37.6458 1.0226
-5.3500 37.7222 1.0236
-5.3422 37.7500 1.0240
-5.3344 37.1319 1.0156
-5.3266 37.2153 1.0167
-5.3188 38.4861 1.0340
-5.3110 38.2778 1.0312
-5.3032 38.2153 1.0303
-5.2954 39.7222 1.0504
-5.2876 40.8056 1.0647
-5.2798 38.9097 1.0396
-5.2720 38.7708 1.0378
-5.2642 39.3472 1.0455
-5.2564 39.7778 1.0512
-5.2486 36.8194 1.0113
-5.2408 37.8958 1.0260
-5.2330 37.6250 1.0223
-5.2252 39.4167 1.0464
-5.2174 39.6806 1.0499
-5.2096 40.3264 1.0584
-5.2018 42.0694 1.0810
-5.1940 41.3819 1.0721
-5.1862 40.3264 1.0584
-5.1784 42.6389 1.0883
-5.1706 42.1042 1.0815
-5.1628 41.6389 1.0755
-5.1550 41.3333 1.0715
-5.1472 43.3194 1.0970
-5.1394 43.6597 1.1013
-5.1316 41.8056 1.0776
-5.1238 42.5000 1.0865
-5.1160 43.2639 1.0963
-5.1082 43.2292 1.0958
-5.1004 44.2569 1.1088
-5.0926 45.9097 1.1293
-5.0848 43.2014 1.0955
-5.0770 44.1944 1.1080
-5.0692 45.0556 1.1187
-5.0614 45.4792 1.1240
-5.0536 45.4931 1.1241
-5.0458 47.3333 1.1467
-5.0380 44.8750 1.1165
-5.0302 45.5486 1.1248
-5.0224 45.0417 1.1186
-5.0146 45.3889 1.1229
-5.0068 45.6319 1.1259
-4.9990 46.6111 1.1379
-4.9912 45.6111 1.1256
-4.9834 45.7153 1.1269
-4.9756 48.2708 1.1580
-4.9678 49.2639 1.1698
-4.9600 46.7708 1.1398
-4.9522 44.9167 1.1170
-4.9444 47.5694 1.1495
-4.9366 47.1181 1.1440
-4.9288 47.8958 1.1534
-4.9210 48.9444 1.1660
-4.9132 47.0486 1.1432
-4.9054 48.8819 1.1653
-4.8976 47.5347 1.1491
-4.8898 49.5833 1.1736
-4.8820 49.2569 1.1697
-4.8742 50.4583 1.1839
-4.8664 49.7708 1.1758
-4.8586 50.6944 1.1867
-4.8508 52.3611 1.2060
-4.8430 51.2847 1.1936
-4.8352 50.1181 1.1799
-4.8274 51.1042 1.1915
-4.8196 51.7569 1.1990
-4.8118 51.4306 1.1953
-4.8040 52.4444 1.2070
-4.7962 52.5556 1.2083
-4.7884 53.1319 1.2149
-4.7806 52.2153 1.2043
-4.7728 52.7778 1.2108
-4.7650 52.0486 1.2024
-4.7572 53.1458 1.2150
-4.7494 53.6528 1.2208
-4.7416 53.4167 1.2181
-4.7338 55.9514 1.2467
-4.7260 55.5347 1.2420
-4.7182 55.4653 1.2413
-4.7104 54.6319 1.2319
-4.7026 53.6181 1.2204
-4.6948 55.6111 1.2429
-4.6870 56.7569 1.2556
-4.6792 55.2569 1.2389
-4.6714 56.1319 1.2487
-4.6636 57.4861 1.2637
-4.6558 58.7361 1.2773
-4.6480 57.0347 1.2587
-4.6402 56.9861 1.2582
-4.6324 58.0000 1.2693
-4.6246 58.9514 1.2797
-4.6168 58.9931 1.2801
-4.6090 58.6875 1.2768
-4.6012 57.5417 1.2643
-4.5934 60.8611 1.3002
-4.5856 59.3056 1.2835
-4.5778 60.5764 1.2972
-4.5700 60.9375 1.3010
-4.5622 61.1875 1.3037
-4.5544 59.7153 1.2879
-4.5466 61.2014 1.3039
-4.5388 62.9931 1.3228
-4.5310 62.0556 1.3129
-4.5232 62.7708 1.3205
-4.5154 61.2847 1.3047
-4.5076 62.2639 1.3151
-4.4998 62.8750 1.3216
-4.4920 63.7361 1.3306
-4.4842 62.6319 1.3190
-4.4764 65.0972 1.3447
-4.4686 64.8472 1.3421
-4.4608 65.4028 1.3479
-4.4530 66.0694 1.3547
-4.4452 62.9792 1.3227
-4.4374 63.6875 1.3301
-4.4296 67.9028 1.3734
-4.4218 66.8472 1.3627
-4.4140 66.7708 1.3619
-4.4062 66.3819 1.3579
-4.3984 66.3681 1.3578
-4.3906 66.7500 1.3617
-4.3828 68.5556 1.3800
-4.3750 68.4306 1.3787
-4.3672 65.8819 1.3528
-4.3594 67.5764 1.3701
-4.3516 70.3056 1.3975
-4.3438 68.7153 1.3816
-4.3360 66.4514 1.3586
-4.3282 71.2986 1.4073
-4.3204 70.0833 1.3953
-4.3126 70.2083 1.3965
-4.3048 68.4583 1.3790
-4.2970 69.3194 1.3876
-4.2892 72.5694 1.4198
-4.2814 73.9097 1.4328
-4.2736 72.0069 1.4143
-4.2658 72.6736 1.4208
-4.2580 75.0764 1.4441
-4.2502 72.2639 1.4168
-4.2424 72.5486 1.4196
-4.2346 76.7014 1.4597
-4.2268 76.8194 1.4608
-4.2190 75.7917 1.4510
-4.2112 74.4722 1.4383
-4.2034 78.6250 1.4778
-4.1956 77.4028 1.4663
-4.1878 74.1458 1.4351
-4.1800 76.3194 1.4560
-4.1722 77.8472 1.4705
-4.1644 79.4931 1.4860
-4.1566 78.4306 1.4760
-4.1488 77.5417 1.4676
-4.1410 77.3194 1.4655
-4.1332 80.3403 1.4939
-4.1254 80.2083 1.4927
-4.1176 79.1875 1.4831
-4.1098 81.5069 1.5047
-4.1020 80.9028 1.4991
-4.0942 81.8125 1.5075
-4.0864 82.1181 1.5103
-4.0786 82.8681 1.5172
-4.0708 81.7222 1.5067
-4.0630 81.6875 1.5064
-4.0552 81.4931 1.5046
-4.0474 82.8403 1.5169
-4.0396 82.9375 1.5178
-4.0318 80.6667 1.4969
-4.0240 85.0486 1.5370
-4.0162 85.6736 1.5427
-4.0084 85.1042 1.5375
-4.0006 87.6250 1.5601
-3.9928 87.3819 1.5580
-3.9850 87.1597 1.5560
-3.9772 87.1458 1.5559
-3.9694 89.0347 1.5726
-3.9616 88.7014 1.5697
-3.9538 88.1458 1.5648
-3.9460 89.2153 1.5742
-3.9382 91.8542 1.5973
-3.9304 90.4444 1.5850
-3.9226 90.5000 1.5855
-3.9148 89.6458 1.5780
-3.9070 92.2014 1.6004
-3.8992 90.7847 1.5880
-3.8914 93.7708 1.6139
-3.8836 95.8750 1.6319
-3.8758 93.4375 1.6111
-3.8680 92.5208 1.6031
-3.8602 92.3194 1.6014
-3.8524 93.5625 1.6121
-3.8446 96.9167 1.6408
-3.8368 94.8472 1.6232
-3.8290 97.5833 1.6464
-3.8212 96.5069 1.6373
-3.8134 95.9583 1.6326
-3.8056 99.3333 1.6611
-3.7978 98.9167 1.6576
-3.7900 97.3889 1.6448
-3.7822 98.4167 1.6534
-3.7744 101.7569 1.6812
-3.7666 98.7083 1.6559
-3.7588 101.9583 1.6829
-3.7510 100.5903 1.6716
-3.7432 100.5903 1.6716
-3.7354 102.5556 1.6878
-3.7276 105.0556 1.7083
-3.7198 103.6944 1.6972
-3.7120 104.3611 1.7026
-3.7042 102.7708 1.6896
-3.6964 102.7708 1.6896
-3.6886 104.8819 1.7069
-3.6808 101.9514 1.6828
-3.6730 104.5972 1.7045
-3.6652 106.1250 1.7169
-3.6574 106.5764 1.7206
-3.6496 105.9583 1.7156
-3.6418 108.4792 1.7359
-3.6340 108.2708 1.7342
-3.6262 109.4861 1.7439
-3.6184 111.1528 1.7572
-3.6106 109.9236 1.7474
-3.6028 108.2222 1.7338
-3.5950 110.4583 1.7517
-3.5872 109.0278 1.7403
-3.5794 109.9028 1.7472
-3.5716 110.2292 1.7498
-3.5638 110.3472 1.7508
-3.5560 110.6667 1.7533
-3.5482 110.3889 1.7511
-3.5404 112.9792 1.7715
-3.5326 112.8125 1.7702
-3.5248 114.5347 1.7837
-3.5170 113.2778 1.7739
-3.5092 112.8264 1.7703
-3.5014 113.7778 1.7778
-3.4936 113.7500 1.7776
-3.4858 115.7431 1.7931
-3.4780 116.9514 1.8024
-3.4702 118.0000 1.8105
-3.4624 115.6944 1.7927
-3.4546 117.3472 1.8054
-3.4468 118.4167 1.8137
-3.4390 114.8264 1.7860
-3.4312 117.3819 1.8057
-3.4234 120.8611 1.8323
-3.4156 119.6806 1.8233
-3.4078 120.0347 1.8260
-3.4000 121.2153 1.8350
-3.3922 122.0972 1.8416
-3.3844 121.3681 1.8361
-3.3766 120.5208 1.8297
-3.3688 119.5694 1.8225
-3.3610 120.9028 1.8326
-3.3532 123.6319 1.8532
-3.3454 122.0833 1.8415
-3.3376 125.0347 1.8636
-3.3298 125.5208 1.8673
-3.3220 122.9375 1.8480
-3.3142 125.4653 1.8669
-3.3064 123.8750 1.8550
-3.2986 128.8542 1.8919
-3.2908 128.9653 1.8927
-3.2830 129.2500 1.8948
-3.2752 127.9028 1.8849
-3.2674 126.0278 1.8710
-3.2596 125.1597 1.8646
-3.2518 125.4306 1.8666
-3.2440 126.7639 1.8765
-3.2362 130.9306 1.9071
-3.2284 132.7778 1.9205
-3.2206 131.3333 1.9100
-3.2128 129.0347 1.8932
-3.2050 133.2083 1.9236
-3.1972 132.8264 1.9208
-3.1894 132.0903 1.9155
-3.1816 131.7431 1.9130
-3.1738 133.5486 1.9261
-3.1660 132.0556 1.9153
-3.1582 134.1111 1.9301
-3.1504 134.0903 1.9300
-3.1426 134.5278 1.9331
-3.1348 134.9792 1.9363
-3.1270 134.3681 1.9320
-3.1192 132.5972 1.9192
-3.1114 132.6736 1.9197
-3.1036 135.4514 1.9397
-3.0958 137.6319 1.9553
-3.0880 137.9514 1.9575
-3.0802 138.3056 1.9601
-3.0724 140.1875 1.9733
-3.0646 136.7431 1.9490
-3.0568 136.9236 1.9502
-3.0490 138.9097 1.9643
-3.0412 136.9722 1.9506
-3.0334 139.8472 1.9710
-3.0256 139.3889 1.9677
-3.0178 140.9444 1.9787
-3.0100 140.0000 1.9720
-3.0022 141.2639 1.9809
-2.9944 140.4514 1.9752
-2.9866 139.5208 1.9686
-2.9788 144.9306 2.0065
-2.9710 142.2222 1.9876
-2.9632 142.5833 1.9901
-2.9554 145.3403 2.0093
-2.9476 145.5764 2.0109
-2.9398 145.9931 2.0138
-2.9320 146.8194 2.0195
-2.9242 147.3819 2.0233
-2.9164 147.5764 2.0247
-2.9086 148.8819 2.0336
-2.9008 147.6319 2.0251
-2.8930 147.0903 2.0213
-2.8852 146.8681 2.0198
-2.8774 151.8125 2.0535
-2.8696 150.8056 2.0467
-2.8618 150.5208 2.0448
-2.8540 152.8056 2.0602
-2.8462 155.0694 2.0754
-2.8384 151.6458 2.0524
-2.8306 152.5000 2.0582
-2.8228 153.9306 2.0678
-2.8150 156.1250 2.0825
-2.8072 157.5764 2.0922
-2.7994 157.3472 2.0906
-2.7916 155.0972 2.0756
-2.7838 159.2431 2.1032
-2.7760 158.0903 2.0956
-2.7682 164.0694 2.1348
-2.7604 158.4306 2.0978
-2.7526 160.3542 2.1105
-2.7448 162.1944 2.1226
-2.7370 164.7222 2.1391
-2.7292 163.0069 2.1279
-2.7214 161.9931 2.1213
-2.7136 166.5903 2.1512
-2.7058 167.1597 2.1548
-2.6980 164.6736 2.1388
-2.6902 167.1111 2.1545
-2.6824 166.1458 2.1483
-2.6746 164.9583 2.1406
-2.6668 167.0764 2.1543
-2.6590 168.5903 2.1640
-2.6512 170.2500 2.1747
-2.6434 171.0903 2.1800
-2.6356 170.9236 2.1790
-2.6278 172.3264 2.1879
-2.6200 171.7708 2.1844
-2.6122 176.9514 2.2171
-2.6044 176.8542 2.2164
-2.5966 177.4306 2.2201
-2.5888 179.3403 2.2320
-2.5810 178.3472 2.2258
-2.5732 180.4167 2.2387
-2.5654 179.9167 2.2356
-2.5576 182.6111 2.2522
-2.5498 185.3472 2.2690
-2.5420 182.0903 2.2490
-2.5342 186.5000 2.2761
-2.5264 182.2778 2.2502
-2.5186 180.9097 2.2417
-2.5108 184.7708 2.2655
-2.5030 183.9722 2.2606
-2.4952 186.2083 2.2743
-2.4874 186.2500 2.2746
-2.4796 188.0208 2.2853
-2.4718 187.7986 2.2840
-2.4640 186.7639 2.2777
-2.4562 188.6042 2.2889
-2.4484 190.1806 2.2984
-2.4406 189.1042 2.2919
-2.4328 191.0625 2.3038
-2.4250 193.9444 2.3211
-2.4172 191.2292 2.3048
-2.4094 194.6389 2.3252
-2.4016 193.4792 2.3183
-2.3938 198.4653 2.3480
-2.3860 195.2083 2.3286
-2.3782 195.2639 2.3289
-2.3704 194.0486 2.3217
-2.3626 198.5556 2.3485
-2.3548 194.6042 2.3250
-2.3470 195.8403 2.3324
-2.3392 195.5764 2.3308
-2.3314 195.2431 2.3288
-2.3236 195.1458 2.3282
-2.3158 197.3472 2.3413
-2.3080 198.8681 2.3503
-2.3002 200.8056 2.3618
-2.2924 199.7153 2.3553
-2.2846 203.0972 2.3752
-2.2768 200.1667 2.3580
-2.2690 197.8472 2.3443
-2.2612 199.1250 2.3519
-2.2534 200.2569 2.3585
-2.2456 200.4722 2.3598
-2.2378 196.3958 2.3357
-2.2300 201.6597 2.3668
-2.2222 203.1528 2.3755
-2.2144 200.9167 2.3624
-2.2066 200.7014 2.3612
-2.1988 203.0972 2.3752
-2.1910 205.1319 2.3871
-2.1832 205.0417 2.3865
-2.1754 205.0000 2.3863
-2.1676 203.9444 2.3802
-2.1598 206.6944 2.3961
-2.1520 204.7917 2.3851
-2.1442 205.9514 2.3918
-2.1364 206.3542 2.3942
-2.1286 205.9097 2.3916
-2.1208 202.8194 2.3736
-2.1130 203.3403 2.3766
-2.1052 204.5625 2.3838
-2.0974 204.0069 2.3805
-2.0896 204.6736 2.3844
-2.0818 209.5139 2.4124
-2.0740 209.7500 2.4138
-2.0662 210.7500 2.4195
-2.0584 205.7569 2.3907
-2.0506 207.2639 2.3994
-2.0428 203.8958 2.3799
-2.0350 205.0833 2.3868
-2.0272 209.1181 2.4102
-2.0194 207.4097 2.4003
-2.0116 207.3333 2.3998
-2.0038 208.5764 2.4070
-1.9960 207.7917 2.4025
-1.9882 206.0764 2.3926
-1.9804 206.6181 2.3957
-1.9726 203.1250 2.3754
-1.9648 208.1250 2.4044
-1.9570 209.4236 2.4119
-1.9492 206.5417 2.3953
-1.9414 208.9931 2.4094
-1.9336 206.9514 2.3976
-1.9258 207.1042 2.3985
-1.9180 210.0139 2.4153
-1.9102 206.0486 2.3924
-1.9024 206.3681 2.3943
-1.8946 206.9792 2.3978
-1.8868 207.9861 2.4036
-1.8790 207.9028 2.4031
-1.8712 204.7153 2.3846
-1.8634 210.6250 2.4188
-1.8556 206.5625 2.3954
-1.8478 206.7917 2.3967
-1.8400 208.4236 2.4061
-1.8322 208.0694 2.4041
-1.8244 206.8958 2.3973
-1.8166 204.4583 2.3831
-1.8088 204.0625 2.3808
-1.8010 204.0625 2.3808
-1.7932 202.4236 2.3713
-1.7854 204.6111 2.3840
-1.7776 207.0208 2.3980
-1.7698 206.0903 2.3926
-1.7620 205.6250 2.3899
-1.7542 203.4375 2.3772
-1.7464 202.9792 2.3745
-1.7386 201.0625 2.3633
-1.7308 201.9167 2.3683
-1.7230 203.1667 2.3756
-1.7152 210.0764 2.4157
-1.7074 205.9375 2.3918
-1.6996 200.5486 2.3603
-1.6918 200.2153 2.3583
-1.6840 198.1250 2.3459
-1.6762 199.2847 2.3528
-1.6684 199.6806 2.3551
-1.6606 199.1944 2.3523
-1.6528 199.3472 2.3532
-1.6450 198.2222 2.3465
-1.6372 200.4583 2.3597
-1.6294 194.6319 2.3252
-1.6216 199.7014 2.3553
-1.6138 196.3681 2.3355
-1.6060 196.0486 2.3336
-1.5982 197.4792 2.3421
-1.5904 194.4236 2.3239
-1.5826 196.3611 2.3355
-1.5748 192.8333 2.3144
-1.5670 193.1319 2.3162
-1.5592 189.6389 2.2952
-1.5514 190.5625 2.3007
-1.5436 190.9861 2.3033
-1.5358 189.2292 2.2927
-1.5280 193.7847 2.3201
-1.5202 189.3403 2.2933
-1.5124 187.4583 2.2819
-1.5046 187.4931 2.2821
-1.4968 184.7222 2.2652
-1.4890 182.0139 2.2485
-1.4812 184.7847 2.2656
-1.4734 181.8056 2.2473
-1.4656 178.0972 2.2242
-1.4578 178.6597 2.2277
-1.4500 179.2083 2.2311
-1.4422 182.8819 2.2539
-1.4344 177.1875 2.2185
-1.4266 174.4236 2.2012
-1.4188 175.1458 2.2057
-1.4110 174.8958 2.2041
-1.4032 173.3958 2.1947
-1.3954 174.5972 2.2023
-1.3876 173.2917 2.1940
-1.3798 172.3056 2.1878
-1.3720 170.3542 2.1753
-1.3642 166.4861 2.1505
-1.3564 164.5833 2.1382
-1.3486 163.8750 2.1336
-1.3408 164.9306 2.1404
-1.3330 165.1319 2.1417
-1.3252 161.2708 2.1165
-1.3174 159.4236 2.1044
-1.3096 155.7153 2.0798
-1.3018 157.4931 2.0916
-1.2940 157.4514 2.0913
-1.2862 155.5000 2.0783
-1.2784 151.4583 2.0511
-1.2706 148.5069 2.0311
-1.2628 146.3819 2.0165
-1.2550 145.4931 2.0103
-1.2472 144.6181 2.0043
-1.2394 142.0486 1.9864
-1.2316 139.8194 1.9708
-1.2238 137.3056 1.9530
-1.2160 137.2431 1.9525
-1.2082 135.6736 1.9413
-1.2004 131.6736 1.9125
-1.1926 129.9722 1.9001
-1.1848 126.8681 1.8773
-1.1770 126.0972 1.8716
-1.1692 123.9375 1.8555
-1.1614 123.4375 1.8517
-1.1536 123.2431 1.8502
-1.1458 119.8750 1.8248
-1.1380 120.2778 1.8279
-1.1302 115.2292 1.7891
-1.1224 111.3542 1.7587
-1.1146 109.7014 1.7456
-1.1068 109.7847 1.7463
-1.0990 106.7986 1.7224
-1.0912 105.6944 1.7135
-1.0834 103.2569 1.6936
-1.0756 101.8403 1.6819
-1.0678 102.5000 1.6874
-1.0600 100.4861 1.6707
-1.0522 96.7639 1.6395
-1.0444 96.5347 1.6375
-1.0366 95.3056 1.6271
-1.0288 94.5069 1.6202
-1.0210 94.0278 1.6161
-1.0132 89.0347 1.5726
-1.0054 88.0764 1.5642
-0.9976 84.5556 1.5326
-0.9898 85.9375 1.5450
-0.9820 82.2292 1.5113
-0.9742 84.5694 1.5327
-0.9664 80.5069 1.4954
-0.9586 80.2292 1.4928
-0.9508 77.8681 1.4707
-0.9430 79.8264 1.4891
-0.9352 75.2361 1.4456
-0.9274 73.1389 1.4254
-0.9196 73.5347 1.4292
-0.9118 73.3681 1.4276
-0.9040 71.1597 1.4059
-0.8962 69.9722 1.3942
-0.8884 68.6042 1.3805
-0.8806 66.1042 1.3551
-0.8728 65.2014 1.3458
-0.8650 64.7014 1.3406
-0.8572 65.9097 1.3531
-0.8494 63.2917 1.3259
-0.8416 61.2153 1.3040
-0.8338 60.7014 1.2985
-0.8260 60.9722 1.3014
-0.8182 59.6250 1.2870
-0.8104 59.5417 1.2861
-0.8026 54.6181 1.2317
-0.7948 53.9097 1.2237
-0.7870 53.5903 1.2201
-0.7792 55.6458 1.2433
-0.7714 54.2014 1.2270
-0.7636 49.3542 1.1709
-0.7558 49.9236 1.1776
-0.7480 49.5556 1.1733
-0.7402 47.6944 1.1510
-0.7324 46.0694 1.1312
-0.7246 44.1528 1.1075
-0.7168 44.4375 1.1110
-0.7090 43.1042 1.0942
-0.7012 41.8819 1.0786
-0.6934 41.7639 1.0771
-0.6856 39.9792 1.0538
-0.6778 40.1944 1.0567
-0.6700 40.3264 1.0584
-0.6622 39.4375 1.0467
-0.6544 37.4236 1.0196
-0.6466 36.4236 1.0059
-0.6388 37.7361 1.0238
-0.6310 34.8958 0.9845
-0.6232 33.6736 0.9671
-0.6154 33.4861 0.9645
-0.6076 32.7292 0.9535
-0.5998 31.3403 0.9330
-0.5920 30.7153 0.9237
-0.5842 31.5000 0.9354
-0.5764 31.8889 0.9412
-0.5686 32.0000 0.9428
-0.5608 30.6181 0.9222
-0.5530 29.5556 0.9061
-0.5452 28.4931 0.8896
-0.5374 28.3611 0.8876
-0.5296 27.5069 0.8741
-0.5218 26.8958 0.8644
-0.5140 24.8194 0.8303
-0.5062 25.8403 0.8472
-0.4984 25.5000 0.8416
-0.4906 25.2500 0.8375
-0.4828 24.7500 0.8292
-0.4750 24.9514 0.8325
-0.4672 24.8542 0.8309
-0.4594 22.7153 0.7943
-0.4516 22.9653 0.7987
-0.4438 24.0208 0.8169
-0.4360 22.1111 0.7837
-0.4282 21.9514 0.7809
-0.4204 21.6389 0.7753
-0.4126 21.3403 0.7699
-0.4048 21.4375 0.7717
-0.3970 22.7500 0.7949
-0.3892 21.9861 0.7815
-0.3814 20.6667 0.7577
-0.3736 21.5694 0.7740
-0.3658 20.9583 0.7630
-0.3580 19.4653 0.7353
-0.3502 18.4722 0.7163
-0.3424 17.7639 0.7025
-0.3346 18.6181 0.7191
-0.3268 18.3056 0.7131
-0.3190 17.9583 0.7063
-0.3112 17.5486 0.6982
-0.3034 17.0069 0.6873
-0.2956 16.4306 0.6756
-0.2878 17.2986 0.6932
-0.2800 16.8403 0.6839
-0.2722 16.9236 0.6856
-0.2644 17.3056 0.6933
-0.2566 16.2639 0.6721
-0.2488 17.4653 0.6965
-0.2410 16.4653 0.6763
-0.2332 16.7500 0.6821
-0.2254 16.7292 0.6817
-0.2176 17.3681 0.6946
-0.2098 18.3264 0.7135
-0.2020 18.0000 0.7071
-0.1942 18.0347 0.7078
-0.1864 18.7917 0.7225
-0.1786 19.3333 0.7328
-0.1708 19.6806 0.7394
-0.1630 20.6181 0.7568
-0.1552 19.9722 0.7448
-0.1474 19.1389 0.7291
-0.1396 19.0764 0.7279
-0.1318 18.7500 0.7217
-0.1240 18.2500 0.7120
-0.1162 16.1875 0.6706
-0.1084 16.4931 0.6769
-0.1006 16.8472 0.6841
-0.0928 17.2431 0.6921
-0.0850 17.7847 0.7029
-0.0772 19.3681 0.7335
-0.0694 21.2083 0.7675
-0.0616 24.5278 0.8254
-0.0538 30.5972 0.9219
-0.0460 36.8333 1.0115
-0.0382 46.5069 1.1366
-0.0304 53.2917 1.2167
-0.0226 65.3194 1.3470
-0.0148 72.4722 1.4188
-0.0070 77.7083 1.4692
0.0008 79.7639 1.4885
0.0086 74.3472 1.4371
0.0164 65.1806 1.3456
0.0242 56.2292 1.2498
0.0320 43.8333 1.1034
0.0398 34.8472 0.9839
0.0476 25.8125 0.8468
0.0554 19.3056 0.7323
0.0632 14.9792 0.6450
0.0710 10.5972 0.5426
0.0788 8.5903 0.4885
0.0866 6.2917 0.4181
0.0944 5.4375 0.3886
0.1022 4.7292 0.3624
0.1100 3.5556 0.3143
0.1178 3.5139 0.3124
0.1256 3.1250 0.2946
0.1334 2.4236 0.2595
0.1412 2.1528 0.2445
0.1490 1.8125 0.2244
0.1568 2.0833 0.2406
0.1646 1.8333 0.2257
0.1724 1.8750 0.2282
0.1802 1.5208 0.2055
0.1880 1.5833 0.2097
0.1958 1.4028 0.1974
0.2036 1.3611 0.1944
0.2114 1.3264 0.1919
0.2192 1.6597 0.2147
0.2270 1.7708 0.2218
0.2348 1.5069 0.2046
0.2426 1.0833 0.1735
0.2504 1.1597 0.1795
0.2582 1.4028 0.1974
0.2660 1.3750 0.1954
0.2738 1.1875 0.1816
0.2816 0.9514 0.1626
0.2894 1.3403 0.1930
0.2972 1.2708 0.1879
0.3050 1.1389 0.1779
0.3128 1.2431 0.1858
0.3206 1.2639 0.1874
0.3284 1.2500 0.1863
0.3362 1.5694 0.2088
0.3440 1.3194 0.1914
0.3518 0.9306 0.1608
0.3596 1.0694 0.1724
0.3674 1.2222 0.1843
0.3752 1.2917 0.1894
0.3830 1.0833 0.1735
0.3908 1.0278 0.1690
0.3986 1.1389 0.1779
0.4064 1.0139 0.1678
0.4142 1.2222 0.1843
0.4220 1.1111 0.1757
0.4298 1.0417 0.1701
0.4376 0.8611 0.1547
0.4454 1.1319 0.1773
0.4532 1.0764 0.1729
0.4610 0.8542 0.1540
0.4688 1.0694 0.1724
0.4766 1.0833 0.1735
0.4844 0.8472 0.1534
0.4922 0.8194 0.1509
0.5000 0.9583 0.1632
0.5078 1.0764 0.1729
0.5156 0.9444 0.1620
0.5234 0.8125 0.1502
0.5312 1.1181 0.1762
0.5390 1.1111 0.1757
0.5468 0.9375 0.1614
0.5546 0.7361 0.1430
0.5624 1.0417 0.1701
0.5702 0.9931 0.1661
0.5780 0.9931 0.1661
0.5858 1.0069 0.1672
0.5936 1.1319 0.1773
0.6014 1.0556 0.1712
0.6092 1.0417 0.1701
0.6170 0.8403 0.1528
0.6248 0.8403 0.1528
0.6326 0.8611 0.1547
0.6404 1.1736 0.1806
0.6482 0.9028 0.1584
0.6560 0.7014 0.1396
0.6638 0.9028 0.1584
0.6716 0.7986 0.1489
0.6794 0.7917 0.1483
0.6872 1.0486 0.1707
0.6950 0.9028 0.1584
0.7028 0.7986 0.1489
0.7106 0.9653 0.1637
0.7184 0.8333 0.1521
0.7262 0.7639 0.1457
0.7340 0.8750 0.1559
0.7418 0.9236 0.1602
0.7496 0.8403 0.1528
0.7574 0.8333 0.1521
0.7652 0.7292 0.1423
0.7730 1.0903 0.1740
0.7808 0.9236 0.1602
0.7886 0.8958 0.1577
0.7964 0.9861 0.1655
0.8042 0.8194 0.1509
0.8120 0.8889 0.1571
0.8198 0.7847 0.1476
0.8276 0.9444 0.1620
0.8354 0.7361 0.1430
0.8432 0.8333 0.1521
0.8510 0.6250 0.1318
0.8588 0.8056 0.1496
0.8666 0.9583 0.1632
0.8744 0.7778 0.1470
0.8822 0.6875 0.1382
0.8900 0.8472 0.1534
0.8978 0.8472 0.1534
0.9056 0.9722 0.1643
0.9134 0.6944 0.1389
0.9212 0.6597 0.1354
0.9290 0.6875 0.1382
0.9368 0.9306 0.1608
0.9446 0.7083 0.1403
0.9524 0.7431 0.1437
0.9602 0.8056 0.1496
0.9680 0.6389 0.1332
0.9758 0.6597 0.1354
0.9836 0.8125 0.1502
0.9914 0.9097 0.1590
0.9992 0.6736 0.1368
1.0070 0.5069 0.1187
1.0148 0.8542 0.1540
1.0226 0.6181 0.1310
1.0304 0.6319 0.1325
1.0382 0.6250 0.1318
1.0460 0.6250 0.1318
1.0538 0.7153 0.1410
1.0616 0.8958 0.1577
1.0694 0.5694 0.1258
1.0772 0.4444 0.1111
1.0850 0.9028 0.1584
1.0928 0.7986 0.1489
1.1006 0.7292 0.1423
1.1084 0.5972 0.1288
1.1162 0.6667 0.1361
1.1240 0.5208 0.1203
1.1318 0.6181 0.1310
1.1396 0.7292 0.1423
1.1474 0.4722 0.1145
1.1552 0.5903 0.1280
1.1630 0.5625 0.1250
1.1708 0.6806 0.1375
1.1786 0.6250 0.1318
1.1864 0.5972 0.1288
1.1942 0.5972 0.1288
1.2020 0.6181 0.1310
1.2098 0.6944 0.1389
1.2176 0.7431 0.1437
1.2254 0.6806 0.1375
1.2332 0.5278 0.1211
1.2410 0.5069 0.1187
1.2488 0.8681 0.1553
1.2566 0.5833 0.1273
1.2644 0.5694 0.1258
1.2722 0.7153 0.1410
1.2800 0.6319 0.1325
1.2878 0.6944 0.1389
1.2956 0.4306 0.1094
1.3034 0.5278 0.1211
1.3112 0.6458 0.1339
1.3190 0.6806 0.1375
1.3268 0.4792 0.1154
1.3346 0.4167 0.1076
1.3424 0.5625 0.1250
1.3502 0.4306 0.1094
1.3580 0.7083 0.1403
1.3658 0.8194 0.1509
1.3736 0.5556 0.1242
1.3814 0.4583 0.1128
1.3892 0.4444 0.1111
1.3970 0.5486 0.1234
1.4048 0.4861 0.1162
1.4126 0.4444 0.1111
1.4204 0.7361 0.1430
1.4282 0.3889 0.1039
1.4360 0.3819 0.1030
1.4438 0.5972 0.1288
1.4516 0.6597 0.1354
1.4594 0.5278 0.1211
1.4672 0.6181 0.1310
1.4750 0.5069 0.1187
1.4828 0.4792 0.1154
1.4906 0.4514 0.1120
1.4984 0.5417 0.1227
1.5062 0.5069 0.1187
1.5140 0.6389 0.1332
1.5218 0.4653 0.1137
1.5296 0.5486 0.1234
1.5374 0.6181 0.1310
1.5452 0.6667 0.1361
1.5530 0.6597 0.1354
1.5608 0.5417 0.1227
1.5686 0.4514 0.1120
1.5764 0.5833 0.1273
1.5842 0.4375 0.1102
1.5920 0.5278 0.1211
1.5998 0.7361 0.1430
1.6076 0.5069 0.1187
1.6154 0.4931 0.1170
1.6232 0.5694 0.1258
1.6310 0.4514 0.1120
1.6388 0.5069 0.1187
1.6466 0.4931 0.1170
1.6544 0.4444 0.1111
1.6622 0.5486 0.1234
1.6700 0.3958 0.1049
1.6778 0.6042 0.1295
1.6856 0.5417 0.1227
1.6934 0.5000 0.1179
1.7012 0.4514 0.1120
1.7090 0.4514 0.1120
1.7168 0.5139 0.1195
1.7246 0.3819 0.1030
1.7324 0.4167 0.1076
1.7402 0.5000 0.1179
1.7480 0.6667 0.1361
1.7558 0.5069 0.1187
1.7636 0.3403 0.0972
1.7714 0.5069 0.1187
1.7792 0.5139 0.1195
1.7870 0.4861 0.1162
1.7948 0.4236 0.1085
1.8026 0.4861 0.1162
1.8104 0.4792 0.1154
1.8182 0.4236 0.1085
1.8260 0.4861 0.1162
1.8338 0.5486 0.1234
1.8416 0.5139 0.1195
1.8494 0.5000 0.1179
1.8572 0.4583 0.1128
1.8650 0.5000 0.1179
1.8728 0.6528 0.1347
1.8806 0.5278 0.1211
1.8884 0.4444 0.1111
1.8962 0.5694 0.1258
1.9040 0.4306 0.1094
1.9118 0.6389 0.1332
1.9196 0.5764 0.1265
1.9274 0.4236 0.1085
1.9352 0.5208 0.1203
1.9430 0.6042 0.1295
1.9508 0.5069 0.1187
1.9586 0.5417 0.1227
1.9664 0.6042 0.1295
1.9742 0.6736 0.1368
1.9820 0.5417 0.1227
1.9898 0.4236 0.1085
1.9976 0.4861 0.1162
2.0054 0.5347 0.1219
2.0132 0.5694 0.1258
2.0210 0.4722 0.1145
2.0288 0.3750 0.1021
2.0366 0.5139 0.1195
2.0444 0.4444 0.1111
2.0522 0.4653 0.1137
2.0600 0.3333 0.0962
2.0678 0.4097 0.1067
2.0756 0.4444 0.1111
2.0834 0.3611 0.1002
2.0912 0.3611 0.1002
2.0990 0.3472 0.0982
2.1068 0.3611 0.1002
2.1146 0.3819 0.1030
2.1224 0.3750 0.1021
2.1302 0.3056 0.0921
2.1380 0.3542 0.0992
2.1458 0.3958 0.1049
2.1536 0.4167 0.1076
2.1614 0.5347 0.1219
2.1692 0.4444 0.1111
2.1770 0.5069 0.1187
2.1848 0.4861 0.1162
2.1926 0.6042 0.1295
2.2004 0.2917 0.0900
2.2082 0.6111 0.1303
2.2160 0.4444 0.1111
2.2238 0.4931 0.1170
2.2316 0.3681 0.1011
2.2394 0.3750 0.1021
2.2472 0.3819 0.1030
2.2550 0.3403 0.0972
2.2628 0.3889 0.1039
2.2706 0.5278 0.1211
2.2784 0.2847 0.0889
2.2862 0.3750 0.1021
2.2940 0.5208 0.1203
2.3018 0.6667 0.1361
2.3096 0.3819 0.1030
2.3174 0.3194 0.0942
2.3252 0.3194 0.0942
2.3330 0.4722 0.1145
2.3408 0.4028 0.1058
2.3486 0.4653 0.1137
2.3564 0.4444 0.1111
2.3642 0.3611 0.1002
2.3720 0.2847 0.0889
2.3798 0.3403 0.0972
2.3876 0.4653 0.1137
2.3954 0.5833 0.1273
2.4032 0.4236 0.1085
2.4110 0.3403 0.0972
2.4188 0.5278 0.1211
2.4266 0.4097 0.1067
2.4344 0.4444 0.1111
2.4422 0.4028 0.1058
2.4500 0.4028 0.1058
2.4578 0.5347 0.1219
2.4656 0.4514 0.1120
2.4734 0.5208 0.1203
2.4812 0.5764 0.1265
2.4890 0.4167 0.1076
2.4968 0.6250 0.1318
2.5046 0.5069 0.1187
2.5124 0.5903 0.1280
2.5202 0.4514 0.1120
2.5280 0.5208 0.1203
2.5358 0.5069 0.1187
2.5436 0.3958 0.1049
2.5514 0.3264 0.0952
2.5592 0.5208 0.1203
2.5670 0.5000 0.1179
2.5748 0.2361 0.0810
2.5826 0.2431 0.0822
2.5904 0.5764 0.1265
2.5982 0.3056 0.0921
2.6060 0.2569 0.0845
2.6138 0.3889 0.1039
2.6216 0.2778 0.0878
2.6294 0.3472 0.0982
2.6372 0.4375 0.1102
2.6450 0.3125 0.0932
2.6528 0.3542 0.0992
2.6606 0.5903 0.1280
2.6684 0.3333 0.0962
2.6762 0.3958 0.1049
2.6840 0.6875 0.1382
2.6918 0.4861 0.1162
2.6996 0.5694 0.1258
2.7074 0.4583 0.1128
2.7152 0.3472 0.0982
2.7230 0.3264 0.0952
2.7308 0.3264 0.0952
2.7386 0.4514 0.1120
2.7464 0.3472 0.0982
2.7542 0.4167 0.1076
2.7620 0.4444 0.1111
2.7698 0.5069 0.1187
2.7776 0.2847 0.0889
2.7854 0.4583 0.1128
2.7932 0.5556 0.1242
2.8010 0.3681 0.1011
2.8088 0.6319 0.1325
2.8166 0.4444 0.1111
2.8244 0.3056 0.0921
2.8322 0.3125 0.0932
2.8400 0.5139 0.1195
2.8478 0.4861 0.1162
2.8556 0.3889 0.1039
2.8634 0.4236 0.1085
2.8712 0.4444 0.1111
2.8790 0.3611 0.1002
2.8868 0.4306 0.1094
2.8946 0.3542 0.0992
2.9024 0.3889 0.1039
2.9102 0.3611 0.1002
2.9180 0.2778 0.0878
2.9258 0.2292 0.0798
2.9336 0.4097 0.1067
2.9414 0.3958 0.1049
2.9492 0.4236 0.1085
2.9570 0.5000 0.1179
2.9648 0.2917 0.0900
2.9726 0.3958 0.1049
2.9804 0.2708 0.0867
2.9882 0.2083 0.0761
2.9960 0.3472 0.0982
3.0038 0.3542 0.0992
3.0116 0.4722 0.1145
3.0194 0.4792 0.1154
3.0272 0.4861 0.1162
3.0350 0.4514 0.1120
3.0428 0.3750 0.1021
3.0506 0.2708 0.0867
3.0584 0.6319 0.1325
3.0662 0.4722 0.1145
3.0740 0.4167 0.1076
3.0818 0.3611 0.1002
3.0896 0.3333 0.0962
3.0974 0.4931 0.1170
3.1052 0.3889 0.1039
3.1130 0.3889 0.1039
3.1208 0.3750 0.1021
3.1286 0.3056 0.0921
3.1364 0.2986 0.0911
3.1442 0.3611 0.1002
3.1520 0.4653 0.1137
3.1598 0.3819 0.1030
3.1676 0.2986 0.0911
3.1754 0.3333 0.0962
3.1832 0.4097 0.1067
3.1910 0.2917 0.0900
3.1988 0.2292 0.0798
3.2066 0.3333 0.0962
3.2144 0.2917 0.0900
3.2222 0.2639 0.0856
3.2300 0.3056 0.0921
3.2378 0.4167 0.1076
3.2456 0.4306 0.1094
3.2534 0.4375 0.1102
3.2612 0.2500 0.0833
3.2690 0.3681 0.1011
3.2768 0.2847 0.0889
3.2846 0.3542 0.0992
3.2924 0.2708 0.0867
3.3002 0.3889 0.1039
3.3080 0.2847 0.0889
3.3158 0.2292 0.0798
3.3236 0.3819 0.1030
3.3314 0.5486 0.1234
3.3392 0.3819 0.1030
3.3470 0.4514 0.1120
3.3548 0.2847 0.0889
3.3626 0.1250 0.0589
3.3704 0.2222 0.0786
3.3782 0.3750 0.1021
3.3860 0.4792 0.1154
3.3938 0.4722 0.1145
3.4016 0.2986 0.0911
3.4094 0.3264 0.0952
3.4172 0.2431 0.0822
3.4250 0.2847 0.0889
3.4328 0.2639 0.0856
3.4406 0.1944 0.0735
3.4484 0.2639 0.0856
3.4562 0.4028 0.1058
3.4640 0.3611 0.1002
3.4718 0.2153 0.0773
3.4796 0.1875 0.0722
3.4874 0.3542 0.0992
3.4952 0.4097 0.1067
3.5030 0.4375 0.1102
3.5108 0.3194 0.0942
3.5186 0.2153 0.0773
3.5264 0.3125 0.0932
3.5342 0.3611 0.1002
3.5420 0.3611 0.1002
3.5498 0.2986 0.0911
3.5576 0.3333 0.0962
3.5654 0.3056 0.0921
3.5732 0.2639 0.0856
3.5810 0.3125 0.0932
3.5888 0.2917 0.0900
3.5966 0.2569 0.0845
3.6044 0.2292 0.0798
3.6122 0.3194 0.0942
3.6200 0.3333 0.0962
3.6278 0.2083 0.0761
3.6356 0.2083 0.0761
3.6434 0.1111 0.0556
3.6512 0.3611 0.1002
3.6590 0.4792 0.1154
3.6668 0.2569 0.0845
3.6746 0.2431 0.0822
3.6824 0.3472 0.0982
3.6902 0.3403 0.0972
3.6980 0.2361 0.0810
3.7058 0.2222 0.0786
3.7136 0.1667 0.0680
3.7214 0.2847 0.0889
3.7292 0.4375 0.1102
3.7370 0.4653 0.1137
3.7448 0.3472 0.0982
3.7526 0.3403 0.0972
3.7604 0.5208 0.1203
3.7682 0.3681 0.1011
3.7760 0.3125 0.0932
3.7838 0.2917 0.0900
3.7916 0.2500 0.0833
3.7994 0.4444 0.1111
3.8072 0.4375 0.1102
3.8150 0.2083 0.0761
3.8228 0.1458 0.0636
3.8306 0.3056 0.0921
3.8384 0.3056 0.0921
3.8462 0.3333 0.0962
3.8540 0.2500 0.0833
3.8618 0.4583 0.1128
3.8696 0.3819 0.1030
3.8774 0.3889 0.1039
3.8852 0.2222 0.0786
3.8930 0.2778 0.0878
3.9008 0.3958 0.1049
3.9086 0.3958 0.1049
3.9164 0.2361 0.0810
3.9242 0.1181 0.0573
3.9320 0.3472 0.0982
3.9398 0.3056 0.0921
3.9476 0.1736 0.0694
3.9554 0.1597 0.0666
