# Supplementary material for: Spin waves and orbital contribution to ferromagnetism in a topological metal
Source: Nat Commun. 2024 Oct 16;15:8905. doi: 10.1038/s41467-024-53152-1 (PMC11484860; doi:10.1038/s41467-024-53152-1)
Supplement: Supplementary file 3 — Source Data [file 41467_2024_53152_MOESM3_ESM.zip › experiment_data/RIXS_spectra_SLS/rixs_cl_H0L_10.txt]

 Eloss  intensity  error
-17.9835 1.8725 0.2519
-17.9757 1.8132 0.2479
-17.9679 1.5845 0.2317
-17.9601 1.8386 0.2496
-17.9523 1.8979 0.2536
-17.9445 1.8640 0.2513
-17.9367 1.4150 0.2190
-17.9289 1.6099 0.2336
-17.9211 1.9234 0.2553
-17.9133 1.6438 0.2360
-17.9055 1.8132 0.2479
-17.8977 1.7793 0.2455
-17.8899 1.7624 0.2444
-17.8821 1.9149 0.2547
-17.8743 1.8047 0.2473
-17.8665 1.6438 0.2360
-17.8587 1.8471 0.2502
-17.8509 1.7115 0.2408
-17.8431 1.9742 0.2586
-17.8353 2.0165 0.2614
-17.8275 1.9657 0.2581
-17.8197 1.5760 0.2311
-17.8119 1.8810 0.2525
-17.8041 2.0928 0.2663
-17.7963 1.8895 0.2530
-17.7885 1.8979 0.2536
-17.7807 2.0928 0.2663
-17.7729 1.9911 0.2598
-17.7651 1.7285 0.2420
-17.7573 1.4743 0.2235
-17.7495 2.0759 0.2652
-17.7417 1.5929 0.2323
-17.7339 2.1182 0.2679
-17.7261 1.8132 0.2479
-17.7183 1.6522 0.2366
-17.7105 1.6438 0.2360
-17.7027 1.7963 0.2467
-17.6949 1.9318 0.2559
-17.6871 2.0420 0.2630
-17.6793 1.7878 0.2461
-17.6715 2.0081 0.2609
-17.6637 2.1860 0.2722
-17.6559 2.0504 0.2636
-17.6481 1.9318 0.2559
-17.6403 2.0928 0.2663
-17.6325 1.9234 0.2553
-17.6247 2.0081 0.2609
-17.6169 1.6353 0.2354
-17.6091 1.4489 0.2216
-17.6013 1.6692 0.2378
-17.5935 1.7709 0.2450
-17.5857 1.7963 0.2467
-17.5779 2.1182 0.2679
-17.5701 2.2707 0.2774
-17.5623 1.7200 0.2414
-17.5545 1.8979 0.2536
-17.5467 1.7793 0.2455
-17.5389 1.5082 0.2261
-17.5311 1.7370 0.2426
-17.5233 1.6777 0.2384
-17.5155 1.9403 0.2564
-17.5077 1.9657 0.2581
-17.4999 1.7709 0.2450
-17.4921 1.7539 0.2438
-17.4843 1.8302 0.2490
-17.4765 2.0166 0.2614
-17.4687 1.9234 0.2553
-17.4609 2.0081 0.2609
-17.4531 2.1860 0.2722
-17.4453 1.9488 0.2570
-17.4375 1.6522 0.2366
-17.4297 1.8725 0.2519
-17.4219 1.6692 0.2378
-17.4141 2.1860 0.2722
-17.4063 1.8641 0.2513
-17.3985 1.8556 0.2508
-17.3907 2.0759 0.2652
-17.3829 1.5167 0.2267
-17.3751 1.8471 0.2502
-17.3673 2.1267 0.2685
-17.3595 2.2199 0.2743
-17.3517 1.9742 0.2586
-17.3439 2.0674 0.2647
-17.3361 1.9318 0.2559
-17.3283 1.9657 0.2581
-17.3205 1.6353 0.2354
-17.3127 1.9234 0.2553
-17.3049 2.1606 0.2706
-17.2971 2.2114 0.2737
-17.2893 2.2623 0.2769
-17.2815 2.0928 0.2663
-17.2737 1.9318 0.2559
-17.2659 2.0843 0.2658
-17.2581 2.1860 0.2722
-17.2503 1.7454 0.2432
-17.2425 1.9827 0.2592
-17.2347 1.8810 0.2525
-17.2269 2.1521 0.2701
-17.2191 1.8979 0.2536
-17.2113 1.9742 0.2586
-17.2035 1.7370 0.2426
-17.1957 1.5760 0.2311
-17.1879 2.5673 0.2950
-17.1801 2.1352 0.2690
-17.1723 1.9403 0.2564
-17.1645 2.0081 0.2609
-17.1567 1.9234 0.2553
-17.1489 2.0504 0.2636
-17.1411 2.0250 0.2620
-17.1333 2.0166 0.2614
-17.1255 1.8556 0.2508
-17.1177 2.0335 0.2625
-17.1099 2.4402 0.2876
-17.1021 2.0674 0.2647
-17.0943 2.0505 0.2636
-17.0865 2.5588 0.2945
-17.0787 2.0420 0.2630
-17.0709 2.1775 0.2716
-17.0631 2.1945 0.2727
-17.0553 1.8895 0.2530
-17.0475 2.0843 0.2658
-17.0397 1.7455 0.2432
-17.0319 2.0081 0.2609
-17.0241 2.1860 0.2722
-17.0163 2.9655 0.3170
-17.0085 2.3216 0.2805
-17.0007 1.7624 0.2444
-16.9929 2.0843 0.2658
-16.9851 2.0505 0.2636
-16.9773 1.9742 0.2586
-16.9695 1.9234 0.2553
-16.9617 1.9488 0.2570
-16.9539 2.1352 0.2690
-16.9461 2.1352 0.2690
-16.9383 2.0843 0.2658
-16.9305 2.0505 0.2636
-16.9227 2.0674 0.2647
-16.9149 2.2114 0.2737
-16.9071 2.3809 0.2840
-16.8993 2.1436 0.2695
-16.8915 1.7200 0.2414
-16.8837 2.0166 0.2614
-16.8759 2.2199 0.2743
-16.8681 1.4489 0.2216
-16.8603 1.8471 0.2502
-16.8525 1.8725 0.2519
-16.8447 2.0589 0.2641
-16.8369 1.7285 0.2420
-16.8291 2.1606 0.2706
-16.8213 1.8302 0.2490
-16.8135 2.0843 0.2658
-16.8057 2.3724 0.2835
-16.7979 2.1013 0.2668
-16.7901 1.8725 0.2519
-16.7823 1.9827 0.2592
-16.7745 2.1352 0.2690
-16.7667 2.2199 0.2743
-16.7589 1.7709 0.2450
-16.7511 1.6523 0.2366
-16.7433 2.3470 0.2820
-16.7355 2.3300 0.2810
-16.7277 2.0505 0.2636
-16.7199 2.2030 0.2732
-16.7121 2.6096 0.2974
-16.7043 2.0589 0.2641
-16.6965 2.2114 0.2737
-16.6887 2.0928 0.2663
-16.6809 2.3046 0.2795
-16.6731 2.2538 0.2764
-16.6653 2.6689 0.3007
-16.6575 2.2962 0.2789
-16.6497 1.9064 0.2542
-16.6419 1.9318 0.2559
-16.6341 1.8048 0.2473
-16.6263 1.8048 0.2473
-16.6185 2.2623 0.2769
-16.6107 2.2623 0.2769
-16.6029 2.1521 0.2701
-16.5951 2.1521 0.2701
-16.5873 2.1775 0.2716
-16.5795 2.4148 0.2861
-16.5717 2.0928 0.2663
-16.5639 2.3724 0.2835
-16.5561 2.2792 0.2779
-16.5483 2.2199 0.2743
-16.5405 1.9149 0.2547
-16.5327 2.0505 0.2636
-16.5249 2.2792 0.2779
-16.5171 2.3216 0.2805
-16.5093 2.3216 0.2805
-16.5015 1.9657 0.2581
-16.4937 2.0420 0.2630
-16.4859 2.4656 0.2891
-16.4781 2.5334 0.2930
-16.4703 2.6774 0.3012
-16.4625 2.3639 0.2830
-16.4547 2.3809 0.2840
-16.4469 2.4995 0.2910
-16.4391 2.3978 0.2850
-16.4313 2.1437 0.2695
-16.4235 2.2114 0.2737
-16.4157 2.4571 0.2886
-16.4079 1.7624 0.2444
-16.4001 2.0250 0.2620
-16.3923 2.3385 0.2815
-16.3845 2.3639 0.2830
-16.3767 2.5842 0.2959
-16.3689 2.2962 0.2789
-16.3611 1.7539 0.2438
-16.3533 2.6435 0.2993
-16.3455 2.3046 0.2795
-16.3377 2.3046 0.2795
-16.3299 1.9912 0.2598
-16.3221 1.7285 0.2420
-16.3143 2.1182 0.2679
-16.3065 1.8726 0.2519
-16.2987 2.2962 0.2789
-16.2909 2.4317 0.2871
-16.2831 2.0081 0.2609
-16.2753 2.2623 0.2769
-16.2675 2.6774 0.3012
-16.2597 2.3046 0.2795
-16.2519 2.4826 0.2900
-16.2441 2.3555 0.2825
-16.2363 2.1098 0.2674
-16.2285 2.6435 0.2993
-16.2207 2.5164 0.2920
-16.2129 2.2284 0.2748
-16.2051 1.9319 0.2559
-16.1973 2.1606 0.2706
-16.1895 2.1776 0.2716
-16.1817 2.1945 0.2727
-16.1739 2.0759 0.2652
-16.1661 2.2199 0.2743
-16.1583 2.0674 0.2647
-16.1505 2.0674 0.2647
-16.1427 2.0335 0.2625
-16.1349 2.3301 0.2810
-16.1271 2.0844 0.2658
-16.1193 1.9573 0.2575
-16.1115 2.1945 0.2727
-16.1037 2.1352 0.2690
-16.0959 2.0928 0.2663
-16.0881 2.5164 0.2920
-16.0803 2.5758 0.2954
-16.0725 2.6181 0.2979
-16.0647 2.2538 0.2764
-16.0569 2.5419 0.2935
-16.0491 2.2538 0.2764
-16.0413 2.1776 0.2716
-16.0335 2.4656 0.2891
-16.0257 2.4910 0.2905
-16.0179 2.0166 0.2614
-16.0101 2.4910 0.2905
-16.0023 2.4063 0.2856
-15.9945 2.2030 0.2732
-15.9867 2.0759 0.2652
-15.9789 2.2453 0.2758
-15.9711 1.9234 0.2553
-15.9633 2.4402 0.2876
-15.9555 2.1606 0.2706
-15.9477 2.4487 0.2881
-15.9399 2.1013 0.2668
-15.9321 2.1098 0.2674
-15.9243 2.2453 0.2758
-15.9165 2.3639 0.2830
-15.9087 2.4402 0.2876
-15.9009 2.6096 0.2974
-15.8931 2.2538 0.2764
-15.8853 2.7283 0.3041
-15.8775 2.2030 0.2732
-15.8697 2.2962 0.2789
-15.8619 2.1098 0.2674
-15.8541 1.6438 0.2360
-15.8463 2.5080 0.2915
-15.8385 2.3216 0.2805
-15.8307 2.0674 0.2647
-15.8229 1.7709 0.2450
-15.8151 2.3216 0.2805
-15.8073 1.9996 0.2603
-15.7995 2.1098 0.2674
-15.7917 1.7963 0.2467
-15.7839 1.9912 0.2598
-15.7761 2.1945 0.2727
-15.7683 2.2962 0.2789
-15.7605 2.3131 0.2800
-15.7527 1.9234 0.2553
-15.7449 2.5334 0.2930
-15.7371 2.8130 0.3087
-15.7293 2.5842 0.2959
-15.7215 2.4656 0.2891
-15.7137 2.1606 0.2706
-15.7059 2.0251 0.2620
-15.6981 2.2199 0.2743
-15.6903 2.3131 0.2800
-15.6825 1.8302 0.2490
-15.6747 2.4148 0.2861
-15.6669 2.6774 0.3012
-15.6591 2.4910 0.2905
-15.6513 2.1098 0.2674
-15.6435 2.6097 0.2974
-15.6357 2.4826 0.2900
-15.6279 2.3809 0.2840
-15.6201 2.3385 0.2815
-15.6123 2.4572 0.2886
-15.6045 2.2792 0.2779
-15.5967 2.4148 0.2861
-15.5889 2.5758 0.2954
-15.5811 2.4317 0.2871
-15.5733 2.3809 0.2840
-15.5655 2.7367 0.3045
-15.5577 2.5165 0.2920
-15.5499 2.1860 0.2722
-15.5421 2.5503 0.2940
-15.5343 2.8215 0.3092
-15.5265 2.6435 0.2993
-15.5187 2.2877 0.2784
-15.5109 2.4741 0.2895
-15.5031 2.1860 0.2722
-15.4953 2.3894 0.2845
-15.4875 2.7198 0.3036
-15.4797 2.8723 0.3120
-15.4719 2.9401 0.3156
-15.4641 2.6435 0.2993
-15.4563 2.0081 0.2609
-15.4485 2.4233 0.2866
-15.4407 3.0502 0.3215
-15.4329 2.5588 0.2945
-15.4251 2.1945 0.2727
-15.4173 2.6774 0.3012
-15.4095 2.0929 0.2663
-15.4017 2.4656 0.2891
-15.3939 2.5927 0.2964
-15.3861 2.3724 0.2835
-15.3783 2.4910 0.2905
-15.3705 2.5080 0.2915
-15.3627 2.4741 0.2895
-15.3549 2.2962 0.2789
-15.3471 2.1606 0.2706
-15.3393 2.2199 0.2743
-15.3315 2.4910 0.2905
-15.3237 2.4233 0.2866
-15.3159 2.4741 0.2895
-15.3081 2.3979 0.2850
-15.3003 2.2369 0.2753
-15.2925 2.3385 0.2815
-15.2847 2.2284 0.2748
-15.2769 2.4487 0.2881
-15.2691 2.3979 0.2850
-15.2613 2.5165 0.2920
-15.2535 2.7367 0.3045
-15.2457 2.3555 0.2825
-15.2379 2.4911 0.2905
-15.2301 2.8469 0.3106
-15.2223 2.7367 0.3045
-15.2145 2.8469 0.3106
-15.2067 2.3809 0.2840
-15.1989 2.4826 0.2900
-15.1911 2.5842 0.2959
-15.1833 2.0929 0.2663
-15.1755 2.5927 0.2964
-15.1677 2.7113 0.3031
-15.1599 2.2962 0.2789
-15.1521 2.3555 0.2825
-15.1443 2.6351 0.2988
-15.1365 2.7113 0.3031
-15.1287 2.5758 0.2954
-15.1209 2.8299 0.3097
-15.1131 2.7367 0.3045
-15.1053 2.3724 0.2835
-15.0975 2.5249 0.2925
-15.0897 2.7537 0.3055
-15.0819 2.5165 0.2920
-15.0741 2.9824 0.3179
-15.0663 2.2708 0.2774
-15.0585 2.3979 0.2850
-15.0507 2.4826 0.2900
-15.0429 2.5843 0.2959
-15.0351 2.8215 0.3092
-15.0273 2.3470 0.2820
-15.0195 2.3809 0.2840
-15.0117 2.4826 0.2900
-15.0039 2.5588 0.2945
-14.9961 2.1183 0.2679
-14.9883 2.0081 0.2609
-14.9805 2.4911 0.2905
-14.9727 2.3809 0.2840
-14.9649 2.6181 0.2979
-14.9571 2.6266 0.2983
-14.9493 2.4233 0.2866
-14.9415 2.6181 0.2979
-14.9337 2.3724 0.2835
-14.9259 2.5673 0.2950
-14.9181 2.7706 0.3064
-14.9103 2.0844 0.2658
-14.9025 2.7368 0.3045
-14.8947 2.7622 0.3059
-14.8869 2.9570 0.3165
-14.8791 2.4233 0.2866
-14.8713 2.8300 0.3097
-14.8635 2.8723 0.3120
-14.8557 2.5588 0.2945
-14.8479 2.5165 0.2920
-14.8401 2.4995 0.2910
-14.8323 2.5504 0.2940
-14.8245 2.8045 0.3083
-14.8167 2.6944 0.3022
-14.8089 2.8215 0.3092
-14.8011 2.8384 0.3101
-14.7933 2.7876 0.3073
-14.7855 2.3386 0.2815
-14.7777 2.3979 0.2850
-14.7699 2.8215 0.3092
-14.7621 2.7706 0.3064
-14.7543 2.5588 0.2945
-14.7465 2.5165 0.2920
-14.7387 2.8977 0.3134
-14.7309 2.4063 0.2856
-14.7231 2.7961 0.3078
-14.7153 2.5080 0.2915
-14.7075 2.2538 0.2764
-14.6997 2.8130 0.3087
-14.6919 2.5080 0.2915
-14.6841 2.4657 0.2891
-14.6763 2.6520 0.2998
-14.6685 2.7622 0.3059
-14.6607 2.6436 0.2993
-14.6529 3.0757 0.3228
-14.6451 2.7707 0.3064
-14.6373 2.9740 0.3175
-14.6295 2.7707 0.3064
-14.6217 2.1861 0.2722
-14.6139 1.9573 0.2575
-14.6061 3.0502 0.3215
-14.5983 2.7537 0.3055
-14.5905 2.4657 0.2891
-14.5827 2.4826 0.2900
-14.5749 2.5334 0.2930
-14.5671 2.7622 0.3059
-14.5593 2.6859 0.3017
-14.5515 2.2284 0.2748
-14.5437 2.5504 0.2940
-14.5359 2.8384 0.3101
-14.5281 3.0418 0.3211
-14.5203 2.6859 0.3017
-14.5125 2.2200 0.2743
-14.5047 2.5165 0.2920
-14.4969 2.7283 0.3041
-14.4891 2.6097 0.2974
-14.4813 3.0502 0.3215
-14.4735 2.3725 0.2835
-14.4657 2.4064 0.2856
-14.4579 2.5165 0.2920
-14.4501 2.6097 0.2974
-14.4423 2.5843 0.2959
-14.4345 2.9486 0.3161
-14.4267 3.1519 0.3268
-14.4189 2.8977 0.3134
-14.4111 2.7876 0.3073
-14.4033 3.0587 0.3219
-14.3955 2.3809 0.2840
-14.3877 2.4487 0.2881
-14.3799 2.6521 0.2998
-14.3721 2.1691 0.2711
-14.3643 2.7876 0.3073
-14.3565 2.9486 0.3161
-14.3487 2.5504 0.2940
-14.3409 2.8977 0.3134
-14.3331 2.5504 0.2940
-14.3253 3.4993 0.3444
-14.3175 2.8300 0.3097
-14.3097 2.9994 0.3188
-14.3019 3.2197 0.3303
-14.2941 3.3214 0.3355
-14.2863 2.5250 0.2925
-14.2785 3.0672 0.3224
-14.2707 2.9401 0.3156
-14.2629 3.0079 0.3193
-14.2551 2.8046 0.3083
-14.2473 3.0502 0.3215
-14.2395 3.0333 0.3206
-14.2317 2.3894 0.2845
-14.2239 2.9147 0.3143
-14.2161 2.6436 0.2993
-14.2083 2.9825 0.3179
-14.2005 2.7537 0.3055
-14.1927 2.4572 0.2886
-14.1849 2.9994 0.3188
-14.1771 3.1011 0.3242
-14.1693 3.1350 0.3259
-14.1615 3.1011 0.3242
-14.1537 3.0926 0.3237
-14.1459 3.3214 0.3355
-14.1381 3.8297 0.3602
-14.1303 2.7453 0.3050
-14.1225 2.8469 0.3106
-14.1147 2.4487 0.2881
-14.1069 2.8723 0.3120
-14.0991 2.8046 0.3083
-14.0913 3.0672 0.3224
-14.0835 3.2621 0.3325
-14.0757 3.2959 0.3342
-14.0679 3.4739 0.3431
-14.0601 2.7368 0.3045
-14.0523 2.8978 0.3134
-14.0445 2.8723 0.3120
-14.0367 3.1604 0.3273
-14.0289 2.6266 0.2983
-14.0211 3.0672 0.3224
-14.0133 2.7283 0.3041
-14.0055 2.7961 0.3078
-13.9977 2.9401 0.3156
-13.9899 2.5589 0.2945
-13.9821 3.0164 0.3197
-13.9743 2.7961 0.3078
-13.9665 2.8130 0.3087
-13.9587 2.7368 0.3045
-13.9509 2.5250 0.2925
-13.9431 2.6182 0.2979
-13.9353 2.9147 0.3143
-13.9275 3.1265 0.3255
-13.9197 3.1011 0.3242
-13.9119 2.6012 0.2969
-13.9041 3.5417 0.3464
-13.8963 2.8808 0.3124
-13.8885 3.1943 0.3290
-13.8807 3.4569 0.3423
-13.8729 3.2790 0.3333
-13.8651 3.4908 0.3439
-13.8573 3.1350 0.3259
-13.8495 3.6264 0.3505
-13.8417 3.2705 0.3329
-13.8339 3.1011 0.3242
-13.8261 3.2282 0.3307
-13.8183 2.9401 0.3156
-13.8105 2.8723 0.3120
-13.8027 2.7368 0.3045
-13.7949 2.9232 0.3147
-13.7871 3.5925 0.3489
-13.7793 2.6521 0.2998
-13.7715 3.4569 0.3423
-13.7637 3.2112 0.3299
-13.7559 3.2960 0.3342
-13.7481 2.8469 0.3106
-13.7403 3.1774 0.3281
-13.7325 2.5504 0.2940
-13.7247 3.1435 0.3264
-13.7169 3.3383 0.3363
-13.7091 2.9147 0.3143
-13.7013 3.1265 0.3255
-13.6935 3.3044 0.3346
-13.6857 3.0249 0.3202
-13.6779 2.9317 0.3152
-13.6701 3.0333 0.3206
-13.6623 3.1519 0.3268
-13.6545 2.8469 0.3106
-13.6467 2.7029 0.3026
-13.6389 3.3299 0.3359
-13.6311 3.0842 0.3233
-13.6233 2.8893 0.3129
-13.6155 3.1858 0.3286
-13.6077 2.9232 0.3147
-13.5999 2.9486 0.3161
-13.5921 2.8385 0.3101
-13.5843 2.7283 0.3041
-13.5765 3.1350 0.3259
-13.5687 2.9740 0.3175
-13.5609 3.0418 0.3211
-13.5531 3.2028 0.3294
-13.5453 3.1689 0.3277
-13.5375 3.6603 0.3522
-13.5297 3.0164 0.3197
-13.5219 3.2706 0.3329
-13.5141 2.6351 0.2988
-13.5063 3.1604 0.3273
-13.4985 3.1943 0.3290
-13.4907 3.3976 0.3393
-13.4829 3.4908 0.3439
-13.4751 3.5501 0.3468
-13.4673 2.7199 0.3036
-13.4595 2.9825 0.3179
-13.4517 3.0926 0.3237
-13.4439 3.3722 0.3380
-13.4361 3.6010 0.3493
-13.4283 3.0503 0.3215
-13.4205 2.7622 0.3059
-13.4127 3.1519 0.3268
-13.4049 3.1096 0.3246
-13.3971 3.5840 0.3485
-13.3893 3.1519 0.3268
-13.3815 2.9063 0.3138
-13.3737 2.8046 0.3083
-13.3659 2.8808 0.3124
-13.3581 3.1774 0.3281
-13.3503 3.2028 0.3294
-13.3425 3.6857 0.3534
-13.3347 3.2536 0.3320
-13.3269 3.0333 0.3206
-13.3191 3.0757 0.3228
-13.3113 3.4908 0.3439
-13.3035 3.7450 0.3562
-13.2957 3.3638 0.3376
-13.2879 2.6606 0.3003
-13.2801 3.6010 0.3493
-13.2723 3.6603 0.3522
-13.2645 3.0503 0.3215
-13.2567 3.3976 0.3393
-13.2489 3.2028 0.3294
-13.2411 3.2875 0.3338
-13.2333 3.4739 0.3431
-13.2255 3.6095 0.3497
-13.2177 3.0079 0.3193
-13.2099 3.6603 0.3522
-13.2021 3.8467 0.3610
-13.1943 3.5078 0.3448
-13.1865 3.6095 0.3497
-13.1787 3.5417 0.3464
-13.1709 3.1520 0.3268
-13.1631 2.8978 0.3134
-13.1553 3.4231 0.3406
-13.1475 3.6264 0.3505
-13.1397 3.5925 0.3489
-13.1319 3.6095 0.3497
-13.1241 3.4824 0.3435
-13.1163 2.9825 0.3179
-13.1085 3.7535 0.3566
-13.1007 3.6349 0.3510
-13.0929 3.5078 0.3448
-13.0851 3.6264 0.3505
-13.0773 3.4061 0.3397
-13.0695 3.5502 0.3468
-13.0617 2.8470 0.3106
-13.0539 3.1859 0.3286
-13.0461 3.4231 0.3406
-13.0383 3.3638 0.3376
-13.0305 3.9568 0.3662
-13.0227 3.8128 0.3594
-13.0149 3.4061 0.3397
-13.0071 3.2028 0.3294
-12.9993 3.9738 0.3670
-12.9915 3.8552 0.3614
-12.9837 3.1181 0.3251
-12.9759 3.1266 0.3255
-12.9681 3.5247 0.3456
-12.9603 3.2028 0.3294
-12.9525 3.5078 0.3448
-12.9447 3.4400 0.3414
-12.9369 3.5078 0.3448
-12.9291 3.7874 0.3582
-12.9213 3.4400 0.3414
-12.9135 3.4909 0.3439
-12.9057 3.1011 0.3242
-12.8979 3.3299 0.3359
-12.8901 3.7366 0.3558
-12.8823 3.3045 0.3346
-12.8745 3.7959 0.3586
-12.8667 4.0500 0.3705
-12.8589 4.1178 0.3735
-12.8511 3.6095 0.3497
-12.8433 3.8213 0.3598
-12.8355 3.4739 0.3431
-12.8277 4.0670 0.3712
-12.8199 3.7450 0.3562
-12.8121 3.4485 0.3418
-12.8043 3.3807 0.3385
-12.7965 3.6434 0.3514
-12.7887 3.3723 0.3380
-12.7809 3.7789 0.3578
-12.7731 3.8213 0.3598
-12.7653 3.4400 0.3414
-12.7575 3.4400 0.3414
-12.7497 3.7027 0.3542
-12.7419 3.7874 0.3582
-12.7341 3.4739 0.3431
-12.7263 3.7111 0.3546
-12.7185 3.7535 0.3566
-12.7107 3.4400 0.3414
-12.7029 3.7027 0.3542
-12.6951 3.9568 0.3662
-12.6873 3.6518 0.3518
-12.6795 3.1859 0.3286
-12.6717 3.4231 0.3406
-12.6639 3.7789 0.3578
-12.6561 3.7535 0.3566
-12.6483 3.4231 0.3406
-12.6405 3.4146 0.3402
-12.6327 3.9653 0.3666
-12.6249 3.9823 0.3673
-12.6171 3.4231 0.3406
-12.6093 4.0246 0.3693
-12.6015 3.3977 0.3393
-12.5937 3.1181 0.3251
-12.5859 3.1943 0.3290
-12.5781 3.4655 0.3427
-12.5703 3.5671 0.3477
-12.5625 3.6095 0.3497
-12.5547 4.2364 0.3789
-12.5469 4.2449 0.3793
-12.5391 4.0077 0.3685
-12.5313 4.0331 0.3697
-12.5235 3.6942 0.3538
-12.5157 3.5502 0.3468
-12.5079 4.0670 0.3712
-12.5001 3.7789 0.3578
-12.4923 4.0162 0.3689
-12.4845 3.8382 0.3606
-12.4767 4.4567 0.3886
-12.4689 4.1263 0.3739
-12.4611 3.8806 0.3626
-12.4533 4.2364 0.3789
-12.4455 3.9314 0.3650
-12.4377 3.6095 0.3497
-12.4299 3.4485 0.3418
-12.4221 3.9145 0.3642
-12.4143 3.9484 0.3658
-12.4065 3.9992 0.3681
-12.3987 4.0670 0.3712
-12.3909 3.9060 0.3638
-12.3831 3.8044 0.3590
-12.3753 4.2195 0.3781
-12.3675 3.4824 0.3435
-12.3597 3.7281 0.3554
-12.3519 3.9907 0.3677
-12.3441 3.6010 0.3493
-12.3363 3.8298 0.3602
-12.3285 3.7705 0.3574
-12.3207 3.9399 0.3654
-12.3129 4.1517 0.3751
-12.3051 3.6942 0.3538
-12.2973 3.6858 0.3534
-12.2895 3.6773 0.3530
-12.2817 3.6010 0.3493
-12.2739 3.9145 0.3642
-12.2661 4.1094 0.3732
-12.2583 3.8721 0.3622
-12.2505 3.8213 0.3598
-12.2427 3.6519 0.3518
-12.2349 4.1178 0.3735
-12.2271 4.0585 0.3708
-12.2193 4.6685 0.3977
-12.2115 4.2280 0.3785
-12.2037 3.8128 0.3594
-12.1959 4.2280 0.3785
-12.1881 3.8467 0.3610
-12.1803 3.9908 0.3677
-12.1725 4.1348 0.3743
-12.1647 3.3808 0.3385
-12.1569 3.6095 0.3497
-12.1491 3.9569 0.3662
-12.1413 4.1263 0.3739
-12.1335 4.3466 0.3838
-12.1257 3.8044 0.3590
-12.1179 4.1433 0.3747
-12.1101 4.4483 0.3882
-12.1023 3.9908 0.3677
-12.0945 4.0162 0.3689
-12.0867 3.7366 0.3558
-12.0789 4.0755 0.3716
-12.0711 4.8041 0.4035
-12.0633 3.6688 0.3526
-12.0555 4.0501 0.3705
-12.0477 3.9569 0.3662
-12.0399 4.2449 0.3793
-12.0321 4.8973 0.4074
-12.0243 4.8973 0.4074
-12.0165 4.3297 0.3830
-12.0087 4.2280 0.3785
-12.0009 4.2619 0.3800
-11.9931 4.9566 0.4098
-11.9853 4.0670 0.3712
-11.9775 4.3381 0.3834
-11.9697 4.6855 0.3985
-11.9619 4.4822 0.3897
-11.9541 4.7448 0.4010
-11.9463 4.6516 0.3970
-11.9385 4.4144 0.3868
-11.9307 4.6262 0.3959
-11.9229 4.1094 0.3732
-11.9151 4.6601 0.3974
-11.9073 4.7024 0.3992
-11.8995 4.5838 0.3941
-11.8917 4.6431 0.3967
-11.8839 4.7448 0.4010
-11.8761 4.4398 0.3879
-11.8683 4.5838 0.3941
-11.8605 4.4652 0.3890
-11.8527 3.5587 0.3473
-11.8449 4.2619 0.3800
-11.8371 4.5161 0.3912
-11.8293 4.3297 0.3830
-11.8215 4.4398 0.3879
-11.8137 5.0413 0.4133
-11.8059 4.9397 0.4091
-11.7981 4.8211 0.4042
-11.7903 4.5330 0.3919
-11.7825 4.4398 0.3879
-11.7747 4.7109 0.3995
-11.7669 4.5584 0.3930
-11.7591 4.3127 0.3823
-11.7513 4.8973 0.4074
-11.7435 4.4398 0.3879
-11.7357 4.0755 0.3716
-11.7279 4.3890 0.3856
-11.7201 4.4229 0.3871
-11.7123 4.7533 0.4013
-11.7045 4.5245 0.3916
-11.6967 4.1518 0.3751
-11.6889 4.3466 0.3838
-11.6811 4.4229 0.3871
-11.6733 4.7194 0.3999
-11.6655 4.7109 0.3995
-11.6577 4.9482 0.4095
-11.6499 4.0840 0.3720
-11.6421 4.6601 0.3974
-11.6343 4.9227 0.4084
-11.6265 4.7787 0.4024
-11.6187 5.1854 0.4192
-11.6109 4.4568 0.3886
-11.6031 4.5500 0.3927
-11.5953 4.7533 0.4013
-11.5875 5.1600 0.4182
-11.5797 4.8550 0.4056
-11.5719 4.8719 0.4063
-11.5641 4.8126 0.4038
-11.5563 4.9397 0.4091
-11.5485 4.0840 0.3720
-11.5407 4.4737 0.3894
-11.5329 4.8041 0.4035
-11.5251 4.8380 0.4049
-11.5173 4.9227 0.4084
-11.5095 4.5415 0.3923
-11.5017 4.7702 0.4021
-11.4939 4.2958 0.3815
-11.4861 4.0501 0.3705
-11.4783 4.4144 0.3868
-11.4705 5.0244 0.4126
-11.4627 4.8719 0.4063
-11.4549 5.0329 0.4130
-11.4471 5.1176 0.4164
-11.4393 4.7109 0.3995
-11.4315 5.4141 0.4283
-11.4237 4.4991 0.3905
-11.4159 5.2277 0.4209
-11.4081 4.6093 0.3952
-11.4003 4.8804 0.4067
-11.3925 5.6344 0.4370
-11.3847 4.4229 0.3871
-11.3769 4.5330 0.3919
-11.3691 4.6347 0.3963
-11.3613 4.9651 0.4102
-11.3535 4.8296 0.4045
-11.3457 4.9228 0.4084
-11.3379 4.6262 0.3959
-11.3301 4.4653 0.3890
-11.3223 5.0837 0.4151
-11.3145 4.7533 0.4013
-11.3067 4.8635 0.4060
-11.2989 5.5836 0.4350
-11.2911 4.9905 0.4112
-11.2833 4.7025 0.3992
-11.2755 4.9990 0.4116
-11.2677 5.5158 0.4323
-11.2599 4.6347 0.3963
-11.2521 5.2616 0.4223
-11.2443 4.9821 0.4109
-11.2365 5.4565 0.4300
-11.2287 5.2278 0.4209
-11.2209 4.8804 0.4067
-11.2131 5.3040 0.4239
-11.2053 4.8211 0.4042
-11.1975 5.4311 0.4290
-11.1897 5.6514 0.4376
-11.1819 4.7279 0.4003
-11.1741 5.1007 0.4157
-11.1663 5.2024 0.4199
-11.1585 5.1685 0.4185
-11.1507 5.0753 0.4147
-11.1429 4.4483 0.3882
-11.1351 4.7787 0.4024
-11.1273 5.2532 0.4219
-11.1195 5.2108 0.4202
-11.1117 5.0160 0.4123
-11.1039 5.1346 0.4171
-11.0961 5.1261 0.4168
-11.0883 5.3633 0.4263
-11.0805 4.9482 0.4095
-11.0727 5.1854 0.4192
-11.0649 5.0414 0.4133
-11.0571 5.1346 0.4171
-11.0493 5.0160 0.4123
-11.0415 5.3464 0.4256
-11.0337 5.5243 0.4327
-11.0259 5.2871 0.4233
-11.0181 5.9564 0.4493
-11.0103 5.9394 0.4486
-11.0025 5.4735 0.4307
-10.9947 5.4481 0.4297
-10.9869 5.3294 0.4250
-10.9791 4.9990 0.4116
-10.9713 5.4565 0.4300
-10.9635 5.4311 0.4290
-10.9557 5.6429 0.4373
-10.9479 5.2956 0.4236
-10.9401 5.7192 0.4402
-10.9323 5.8632 0.4457
-10.9245 5.7446 0.4412
-10.9167 5.5836 0.4350
-10.9089 5.5667 0.4343
-10.9011 5.5921 0.4353
-10.8933 5.5074 0.4320
-10.8855 5.5328 0.4330
-10.8777 5.5752 0.4347
-10.8699 5.9395 0.4486
-10.8621 5.3549 0.4260
-10.8543 4.8804 0.4067
-10.8465 5.3379 0.4253
-10.8387 5.8886 0.4467
-10.8309 6.2445 0.4600
-10.8231 6.0750 0.4537
-10.8153 5.6260 0.4366
-10.8075 5.6090 0.4360
-10.7997 4.8635 0.4060
-10.7919 4.6263 0.3959
-10.7841 4.4568 0.3886
-10.7763 5.5921 0.4353
-10.7685 5.6938 0.4393
-10.7607 5.1515 0.4178
-10.7529 5.4565 0.4300
-10.7451 5.4396 0.4293
-10.7373 5.2109 0.4202
-10.7295 5.6260 0.4366
-10.7217 5.4311 0.4290
-10.7139 5.9310 0.4483
-10.7061 5.2278 0.4209
-10.6983 5.8378 0.4448
-10.6905 5.6853 0.4389
-10.6827 5.6429 0.4373
-10.6749 5.2617 0.4223
-10.6671 5.6091 0.4360
-10.6593 5.4566 0.4300
-10.6515 5.9818 0.4502
-10.6437 5.1770 0.4188
-10.6359 5.7361 0.4409
-10.6281 6.0411 0.4525
-10.6203 5.8124 0.4438
-10.6125 5.2871 0.4233
-10.6047 6.0157 0.4515
-10.5969 5.8632 0.4457
-10.5891 6.2699 0.4609
-10.5813 6.2953 0.4619
-10.5735 6.2191 0.4591
-10.5657 6.2275 0.4594
-10.5579 6.2360 0.4597
-10.5501 6.0411 0.4525
-10.5423 5.3464 0.4256
-10.5345 5.3803 0.4270
-10.5267 6.0496 0.4528
-10.5189 6.2021 0.4584
-10.5111 5.7446 0.4412
-10.5033 5.6430 0.4373
-10.4955 5.9649 0.4496
-10.4877 5.9564 0.4493
-10.4799 5.5921 0.4353
-10.4721 6.2275 0.4594
-10.4643 5.8548 0.4454
-10.4565 6.0157 0.4515
-10.4487 5.8039 0.4435
-10.4409 5.8887 0.4467
-10.4331 5.7616 0.4419
-10.4253 5.8632 0.4457
-10.4175 6.2699 0.4609
-10.4097 6.2784 0.4613
-10.4019 5.9395 0.4486
-10.3941 6.3462 0.4637
-10.3863 5.8717 0.4461
-10.3785 6.3038 0.4622
-10.3707 6.9392 0.4849
-10.3629 6.8545 0.4819
-10.3551 6.5156 0.4699
-10.3473 6.2953 0.4619
-10.3395 6.4648 0.4680
-10.3317 6.3292 0.4631
-10.3239 6.3716 0.4647
-10.3161 6.4648 0.4680
-10.3083 6.0920 0.4544
-10.3005 5.7870 0.4428
-10.2927 6.0920 0.4544
-10.2849 6.4140 0.4662
-10.2771 6.3292 0.4631
-10.2693 6.5326 0.4705
-10.2615 6.0920 0.4544
-10.2537 6.6512 0.4747
-10.2459 7.0748 0.4896
-10.2381 7.1680 0.4928
-10.2303 5.9056 0.4473
-10.2225 6.2360 0.4597
-10.2147 6.2445 0.4600
-10.2069 6.4140 0.4662
-10.1991 6.6003 0.4729
-10.1913 6.6342 0.4741
-10.1835 6.8884 0.4831
-10.1757 6.1598 0.4569
-10.1679 6.0497 0.4528
-10.1601 6.2106 0.4588
-10.1523 5.8040 0.4435
-10.1445 6.1767 0.4575
-10.1367 6.8460 0.4817
-10.1289 6.2615 0.4606
-10.1211 7.0409 0.4885
-10.1133 6.6681 0.4754
-10.1055 6.1259 0.4556
-10.0977 6.5411 0.4708
-10.0899 6.1259 0.4556
-10.0821 5.8972 0.4470
-10.0743 6.4394 0.4671
-10.0665 6.1767 0.4575
-10.0587 6.2615 0.4606
-10.0509 6.2530 0.4603
-10.0431 6.1429 0.4562
-10.0353 6.1344 0.4559
-10.0275 6.9223 0.4843
-10.0197 6.8037 0.4802
-10.0119 6.9816 0.4864
-10.0041 6.2276 0.4594
-9.9963 6.8122 0.4805
-9.9885 6.9138 0.4840
-9.9807 7.0325 0.4882
-9.9729 7.5831 0.5069
-9.9651 6.6681 0.4754
-9.9573 6.3208 0.4628
-9.9495 6.6427 0.4744
-9.9417 6.7359 0.4778
-9.9339 7.7441 0.5123
-9.9261 7.1257 0.4914
-9.9183 6.7275 0.4775
-9.9105 6.9393 0.4849
-9.9027 6.8884 0.4831
-9.8949 6.8969 0.4834
-9.8871 6.8545 0.4819
-9.8793 6.1768 0.4575
-9.8715 7.2273 0.4949
-9.8637 6.9223 0.4843
-9.8559 6.4648 0.4680
-9.8481 6.7783 0.4793
-9.8403 7.2273 0.4949
-9.8325 6.4225 0.4665
-9.8247 6.3886 0.4653
-9.8169 6.7529 0.4784
-9.8091 6.9986 0.4870
-9.8013 6.6427 0.4744
-9.7935 6.4479 0.4674
-9.7857 6.5072 0.4696
-9.7779 7.5493 0.5058
-9.7701 7.0579 0.4890
-9.7623 7.3036 0.4975
-9.7545 6.7359 0.4778
-9.7467 6.4479 0.4674
-9.7389 7.2358 0.4952
-9.7311 7.8966 0.5173
-9.7233 7.3205 0.4981
-9.7155 7.3290 0.4984
-9.7077 7.9898 0.5203
-9.6999 7.3883 0.5004
-9.6921 7.3798 0.5001
-9.6843 7.3544 0.4992
-9.6765 7.1765 0.4931
-9.6687 7.3714 0.4998
-9.6609 7.5323 0.5052
-9.6531 7.6510 0.5092
-9.6453 7.2443 0.4955
-9.6375 7.5832 0.5069
-9.6297 7.3460 0.4989
-9.6219 7.2697 0.4963
-9.6141 7.6425 0.5089
-9.6063 8.1169 0.5245
-9.5985 7.5154 0.5046
-9.5907 7.4307 0.5018
-9.5829 6.7868 0.4796
-9.5751 6.8715 0.4825
-9.5673 6.4818 0.4687
-9.5595 7.3799 0.5001
-9.5517 7.2443 0.4955
-9.5439 8.3372 0.5315
-9.5361 7.3544 0.4992
-9.5283 7.0240 0.4879
-9.5205 7.7526 0.5126
-9.5127 7.4392 0.5021
-9.5049 7.1765 0.4931
-9.4971 7.7781 0.5134
-9.4893 7.8628 0.5162
-9.4815 8.0831 0.5234
-9.4737 8.2440 0.5285
-9.4659 8.0746 0.5231
-9.4581 7.5239 0.5049
-9.4503 7.9475 0.5190
-9.4425 7.3714 0.4998
-9.4347 7.1003 0.4905
-9.4269 7.1257 0.4914
-9.4191 7.3121 0.4978
-9.4113 8.1424 0.5253
-9.4035 7.8797 0.5167
-9.3957 7.5239 0.5049
-9.3879 8.0068 0.5209
-9.3801 7.1342 0.4917
-9.3723 8.3627 0.5323
-9.3645 8.1763 0.5264
-9.3567 7.3799 0.5001
-9.3489 7.8967 0.5173
-9.3411 7.8882 0.5170
-9.3333 7.9984 0.5206
-9.3255 7.5154 0.5046
-9.3177 7.0495 0.4888
-9.3099 8.0577 0.5225
-9.3021 8.2271 0.5280
-9.2943 7.8204 0.5148
-9.2865 8.7270 0.5438
-9.2787 8.5575 0.5385
-9.2709 8.1509 0.5256
-9.2631 7.8459 0.5156
-9.2553 8.2017 0.5272
-9.2475 8.2610 0.5291
-9.2397 8.4643 0.5356
-9.2319 8.1509 0.5256
-9.2241 7.5324 0.5052
-9.2163 7.6510 0.5092
-9.2085 7.5493 0.5058
-9.2007 8.3457 0.5318
-9.1929 7.3121 0.4978
-9.1851 7.7696 0.5131
-9.1773 8.0069 0.5209
-9.1695 7.8205 0.5148
-9.1617 8.6423 0.5412
-9.1539 8.0238 0.5214
-9.1461 7.6849 0.5103
-9.1383 6.9224 0.4843
-9.1305 8.1932 0.5269
-9.1227 7.6510 0.5092
-9.1149 8.1424 0.5253
-9.1071 8.6169 0.5404
-9.0993 7.6934 0.5106
-9.0915 8.5660 0.5388
-9.0837 8.3373 0.5315
-9.0759 8.0831 0.5234
-9.0681 8.1170 0.5245
-9.0603 8.2441 0.5285
-9.0525 8.2271 0.5280
-9.0447 7.5494 0.5058
-9.0369 7.9137 0.5178
-9.0291 8.0153 0.5212
-9.0213 7.7103 0.5111
-9.0135 8.7355 0.5441
-9.0057 8.8202 0.5467
-8.9979 9.4048 0.5645
-8.9901 8.9812 0.5517
-8.9823 8.3373 0.5315
-8.9745 7.5409 0.5055
-8.9667 7.5663 0.5064
-8.9589 7.9560 0.5192
-8.9511 9.3116 0.5617
-8.9433 8.5999 0.5398
-8.9355 8.9473 0.5506
-8.9277 9.3116 0.5617
-8.9199 8.2272 0.5280
-8.9121 9.0066 0.5525
-8.9043 8.5999 0.5398
-8.8965 7.9052 0.5176
-8.8887 8.4220 0.5342
-8.8809 8.5661 0.5388
-8.8731 8.2695 0.5294
-8.8653 8.3881 0.5331
-8.8575 8.8541 0.5478
-8.8497 8.7948 0.5459
-8.8419 8.5830 0.5393
-8.8341 8.6423 0.5412
-8.8263 8.8118 0.5464
-8.8185 9.1676 0.5574
-8.8107 8.8372 0.5472
-8.8029 8.9134 0.5496
-8.7951 9.2693 0.5604
-8.7873 8.3288 0.5313
-8.7795 8.5491 0.5382
-8.7717 8.7016 0.5430
-8.7639 9.4726 0.5666
-8.7561 9.1422 0.5566
-8.7483 8.6508 0.5414
-8.7405 9.8623 0.5781
-8.7327 9.2523 0.5599
-8.7249 8.7864 0.5457
-8.7171 9.1676 0.5574
-8.7093 9.5150 0.5678
-8.7015 9.0490 0.5537
-8.6937 9.8708 0.5783
-8.6859 9.9301 0.5801
-8.6781 9.6505 0.5719
-8.6703 9.5573 0.5691
-8.6625 9.1846 0.5579
-8.6547 8.3119 0.5307
-8.6469 9.4641 0.5663
-8.6391 8.9558 0.5509
-8.6313 9.6421 0.5716
-8.6235 9.3710 0.5635
-8.6157 8.9135 0.5496
-8.6079 9.4642 0.5663
-8.6001 9.3879 0.5640
-8.5923 9.2608 0.5602
-8.5845 9.0236 0.5530
-8.5767 8.8711 0.5483
-8.5689 10.1589 0.5867
-8.5611 10.4469 0.5950
-8.5533 9.7099 0.5736
-8.5455 9.2608 0.5602
-8.5377 9.0236 0.5530
-8.5299 9.1676 0.5574
-8.5221 10.2013 0.5880
-8.5143 10.0572 0.5838
-8.5065 9.5065 0.5676
-8.4987 9.7438 0.5746
-8.4909 9.7099 0.5736
-8.4831 9.8708 0.5783
-8.4753 10.3876 0.5933
-8.4675 9.8878 0.5788
-8.4597 9.1253 0.5561
-8.4519 9.3371 0.5625
-8.4441 9.8963 0.5791
-8.4363 10.0742 0.5843
-8.4285 10.3368 0.5918
-8.4207 10.1081 0.5853
-8.4129 9.7268 0.5741
-8.4051 9.9810 0.5816
-8.3973 10.2182 0.5884
-8.3895 10.6672 0.6012
-8.3817 9.7777 0.5756
-8.3739 9.8370 0.5774
-8.3661 9.8031 0.5764
-8.3583 9.5998 0.5704
-8.3505 9.5235 0.5681
-8.3427 9.0660 0.5543
-8.3349 9.8793 0.5786
-8.3271 9.4134 0.5648
-8.3193 9.6845 0.5729
-8.3115 10.1674 0.5870
-8.3037 10.0403 0.5833
-8.2959 10.0403 0.5833
-8.2881 9.9471 0.5806
-8.2803 10.0149 0.5826
-8.2725 10.4385 0.5947
-8.2647 10.1250 0.5857
-8.2569 9.7184 0.5739
-8.2491 9.8116 0.5766
-8.2413 9.7946 0.5761
-8.2335 11.1671 0.6152
-8.2257 11.4806 0.6237
-8.2179 11.0994 0.6133
-8.2101 10.9384 0.6088
-8.2023 10.6673 0.6012
-8.1945 10.4978 0.5964
-8.1867 11.0994 0.6133
-8.1789 10.1674 0.5870
-8.1711 10.1928 0.5877
-8.1633 10.4301 0.5945
-8.1555 10.4131 0.5940
-8.1477 10.6927 0.6019
-8.1399 10.2437 0.5892
-8.1321 10.1928 0.5877
-8.1243 11.3620 0.6205
-8.1165 11.3281 0.6196
-8.1087 10.8113 0.6053
-8.1009 10.5995 0.5993
-8.0931 11.3366 0.6198
-8.0853 11.6077 0.6272
-8.0775 10.9469 0.6091
-8.0697 9.8540 0.5779
-8.0619 10.5911 0.5991
-8.0541 11.2519 0.6175
-8.0463 10.5656 0.5984
-8.0385 11.8111 0.6326
-8.0307 11.9805 0.6372
-8.0229 11.4383 0.6226
-8.0151 11.6670 0.6288
-8.0073 10.7520 0.6036
-7.9995 10.8452 0.6062
-7.9917 9.8286 0.5771
-7.9839 11.0486 0.6119
-7.9761 10.9130 0.6081
-7.9683 10.8537 0.6065
-7.9605 10.8961 0.6076
-7.9527 11.5993 0.6269
-7.9449 11.2011 0.6161
-7.9371 11.4044 0.6217
-7.9293 11.2519 0.6175
-7.9215 10.0658 0.5840
-7.9137 11.7094 0.6299
-7.9059 11.7941 0.6322
-7.8981 11.5400 0.6253
-7.8903 11.1418 0.6145
-7.8825 10.9893 0.6102
-7.8747 11.9890 0.6374
-7.8669 11.5315 0.6251
-7.8591 11.0147 0.6109
-7.8513 11.7094 0.6299
-7.8435 11.8874 0.6347
-7.8357 11.8280 0.6331
-7.8279 11.5146 0.6247
-7.8201 10.9215 0.6084
-7.8123 12.0144 0.6381
-7.8045 12.0653 0.6394
-7.7967 12.7769 0.6580
-7.7889 11.0994 0.6133
-7.7811 11.4722 0.6235
-7.7733 11.7010 0.6297
-7.7655 11.6163 0.6274
-7.7577 12.5313 0.6516
-7.7499 12.8871 0.6608
-7.7421 12.2940 0.6454
-7.7343 12.0907 0.6401
-7.7265 12.2602 0.6446
-7.7187 12.6499 0.6547
-7.7109 11.9975 0.6376
-7.7031 13.0311 0.6645
-7.6953 12.8193 0.6591
-7.6875 12.1331 0.6412
-7.6797 12.6414 0.6545
-7.6719 12.6160 0.6538
-7.6641 12.5143 0.6512
-7.6563 12.1585 0.6419
-7.6485 12.7431 0.6571
-7.6407 13.2514 0.6701
-7.6329 12.6753 0.6554
-7.6251 13.2938 0.6712
-7.6173 13.4632 0.6754
-7.6095 12.3280 0.6463
-7.6017 12.3703 0.6474
-7.5939 11.7349 0.6306
-7.5861 14.2766 0.6955
-7.5783 13.7513 0.6826
-7.5705 13.5310 0.6771
-7.5627 13.4463 0.6750
-7.5549 13.7513 0.6826
-7.5471 12.9888 0.6634
-7.5393 13.2091 0.6690
-7.5315 13.0058 0.6639
-7.5237 13.1837 0.6684
-7.5159 12.9126 0.6615
-7.5081 13.2769 0.6708
-7.5003 14.0817 0.6908
-7.4925 13.9716 0.6881
-7.4847 13.8615 0.6854
-7.4769 14.2597 0.6951
-7.4691 14.2173 0.6941
-7.4613 14.0055 0.6889
-7.4535 13.4463 0.6750
-7.4457 13.0312 0.6645
-7.4379 14.0055 0.6889
-7.4301 13.8191 0.6843
-7.4223 13.1329 0.6671
-7.4145 13.8276 0.6845
-7.4067 14.3529 0.6974
-7.3989 14.0309 0.6895
-7.3911 14.1834 0.6933
-7.3833 14.4037 0.6986
-7.3755 15.6491 0.7282
-7.3677 14.7934 0.7080
-7.3599 14.1157 0.6916
-7.3521 14.3529 0.6974
-7.3443 14.6833 0.7054
-7.3365 14.0733 0.6906
-7.3287 15.3357 0.7209
-7.3209 14.4037 0.6986
-7.3131 14.8273 0.7088
-7.3053 15.8525 0.7329
-7.2975 13.6751 0.6807
-7.2897 14.6494 0.7046
-7.2819 15.0476 0.7141
-7.2741 14.4969 0.7009
-7.2663 14.1750 0.6931
-7.2585 15.2001 0.7177
-7.2507 14.8104 0.7084
-7.2429 15.8101 0.7320
-7.2351 15.1832 0.7173
-7.2273 14.7257 0.7064
-7.2195 14.5732 0.7027
-7.2117 15.6068 0.7272
-7.2039 15.5899 0.7268
-7.1961 15.5560 0.7260
-7.1883 15.4628 0.7239
-7.1805 15.3188 0.7205
-7.1727 15.0477 0.7141
-7.1649 15.8440 0.7327
-7.1571 16.9963 0.7589
-7.1493 15.8356 0.7325
-7.1415 15.0222 0.7135
-7.1337 15.1747 0.7171
-7.1259 16.1575 0.7400
-7.1181 15.6831 0.7290
-7.1103 15.9203 0.7345
-7.1025 15.5391 0.7256
-7.0947 16.0389 0.7372
-7.0869 15.8695 0.7333
-7.0791 15.2510 0.7189
-7.0713 16.7591 0.7536
-7.0635 17.9282 0.7794
-7.0557 16.8438 0.7555
-7.0479 15.1494 0.7165
-7.0401 16.1999 0.7409
-7.0323 16.7252 0.7528
-7.0245 17.2420 0.7644
-7.0167 16.1067 0.7388
-7.0089 16.3948 0.7454
-7.0011 15.4883 0.7245
-6.9933 15.8610 0.7331
-6.9855 18.3942 0.7895
-6.9777 17.1997 0.7634
-6.9699 17.1319 0.7619
-6.9621 17.5385 0.7709
-6.9543 16.6574 0.7513
-6.9465 17.5640 0.7715
-6.9387 17.3776 0.7674
-6.9309 16.4372 0.7463
-6.9231 16.5304 0.7484
-6.9153 17.4199 0.7683
-6.9075 16.4626 0.7469
-6.8997 18.0977 0.7831
-6.8919 16.0983 0.7386
-6.8841 16.9794 0.7585
-6.8763 17.0557 0.7602
-6.8685 17.0641 0.7604
-6.8607 17.2759 0.7651
-6.8529 16.4626 0.7469
-6.8451 17.4962 0.7700
-6.8373 17.8521 0.7778
-6.8295 18.4959 0.7917
-6.8217 18.4112 0.7899
-6.8139 17.9622 0.7802
-6.8061 18.3265 0.7881
-6.7983 18.7586 0.7973
-6.7905 17.5217 0.7706
-6.7827 17.5555 0.7713
-6.7749 19.2754 0.8082
-6.7671 18.9535 0.8014
-6.7593 18.6908 0.7958
-6.7515 17.8182 0.7770
-6.7437 18.3943 0.7895
-6.7359 18.5299 0.7924
-6.7281 18.9196 0.8007
-6.7203 19.9701 0.8226
-6.7125 19.7753 0.8186
-6.7047 19.0975 0.8045
-6.6969 19.2754 0.8082
-6.6891 19.9447 0.8221
-6.6813 19.6143 0.8153
-6.6735 18.3520 0.7886
-6.6657 19.6652 0.8163
-6.6579 20.8852 0.8413
-6.6501 20.0634 0.8246
-6.6423 19.3771 0.8103
-6.6345 21.3003 0.8496
-6.6267 20.6141 0.8358
-6.6189 19.6737 0.8165
-6.6111 20.1057 0.8254
-6.6033 19.7753 0.8186
-6.5955 20.3599 0.8306
-6.5877 21.0546 0.8447
-6.5799 20.1651 0.8266
-6.5721 20.1989 0.8273
-6.5643 20.7835 0.8392
-6.5565 20.8767 0.8411
-6.5487 20.3176 0.8298
-6.5409 20.8598 0.8408
-6.5331 20.5294 0.8341
-6.5253 21.2410 0.8484
-6.5175 21.5630 0.8548
-6.5097 22.1984 0.8673
-6.5019 20.6226 0.8360
-6.4941 20.4701 0.8329
-6.4863 21.2326 0.8482
-6.4785 21.5461 0.8545
-6.4707 23.5879 0.8941
-6.4629 22.7068 0.8772
-6.4551 21.3682 0.8509
-6.4473 20.3600 0.8306
-6.4395 22.2747 0.8688
-6.4317 23.4778 0.8920
-6.4239 21.5969 0.8555
-6.4161 21.7155 0.8578
-6.4083 21.3766 0.8511
-6.4005 22.0036 0.8635
-6.3927 22.6814 0.8767
-6.3849 24.1979 0.9055
-6.3771 22.2493 0.8683
-6.3693 22.2069 0.8675
-6.3615 21.8935 0.8613
-6.3537 22.5628 0.8744
-6.3459 21.7749 0.8590
-6.3381 23.0457 0.8837
-6.3303 23.0542 0.8839
-6.3225 22.6052 0.8752
-6.3147 24.0370 0.9025
-6.3069 22.9102 0.8811
-6.2991 21.6139 0.8558
-6.2913 23.2491 0.8876
-6.2835 24.1048 0.9038
-6.2757 24.2149 0.9059
-6.2679 23.6727 0.8957
-6.2601 24.1048 0.9038
-6.2523 24.1895 0.9054
-6.2445 23.0288 0.8834
-6.2367 23.7828 0.8977
-6.2289 25.8924 0.9367
-6.2211 25.2401 0.9248
-6.2133 24.6046 0.9131
-6.2055 25.4942 0.9295
-6.1977 24.2149 0.9059
-6.1899 24.2997 0.9074
-6.1821 25.1215 0.9227
-6.1743 25.3756 0.9273
-6.1665 26.9091 0.9549
-6.1587 25.6976 0.9332
-6.1509 27.2141 0.9603
-6.1431 25.6891 0.9330
-6.1353 25.1893 0.9239
-6.1275 27.0616 0.9576
-6.1197 25.1469 0.9231
-6.1119 25.4180 0.9281
-6.1041 26.6973 0.9512
-6.0963 27.0701 0.9578
-6.0885 26.3330 0.9446
-6.0807 24.4353 0.9100
-6.0729 26.1636 0.9416
-6.0651 25.4689 0.9290
-6.0573 25.6722 0.9327
-6.0495 25.5282 0.9301
-6.0417 26.5279 0.9481
-6.0339 26.0026 0.9387
-6.0261 26.8414 0.9537
-6.0183 26.6126 0.9496
-6.0105 27.2311 0.9606
-6.0027 27.8835 0.9721
-5.9949 26.2145 0.9425
-5.9871 26.4941 0.9475
-5.9793 28.3664 0.9804
-5.9715 29.9084 1.0067
-5.9637 27.3498 0.9627
-5.9559 27.7310 0.9694
-5.9481 28.2648 0.9787
-5.9403 26.7906 0.9528
-5.9325 28.6375 0.9851
-5.9247 28.1123 0.9760
-5.9169 29.8830 1.0063
-5.9091 28.5444 0.9835
-5.9013 27.5023 0.9654
-5.8935 28.9849 0.9911
-5.8857 28.6715 0.9857
-5.8779 29.2306 0.9953
-5.8701 28.5867 0.9842
-5.8623 29.1883 0.9945
-5.8545 29.9084 1.0067
-5.8467 29.1290 0.9935
-5.8389 29.3577 0.9974
-5.8311 29.8491 1.0057
-5.8233 29.7136 1.0034
-5.8155 30.4507 1.0158
-5.8077 28.9934 0.9912
-5.7999 29.6628 1.0026
-5.7921 29.8746 1.0062
-5.7843 32.3823 1.0475
-5.7765 30.9844 1.0247
-5.7687 30.9844 1.0247
-5.7609 31.3064 1.0300
-5.7531 31.4504 1.0324
-5.7453 31.0438 1.0257
-5.7375 30.9421 1.0240
-5.7297 30.3321 1.0138
-5.7219 33.2550 1.0616
-5.7141 31.9418 1.0404
-5.7063 32.1621 1.0440
-5.6985 31.7724 1.0376
-5.6907 31.3149 1.0301
-5.6829 31.9673 1.0408
-5.6751 31.6199 1.0351
-5.6673 31.8402 1.0387
-5.6595 32.4502 1.0486
-5.6517 33.0178 1.0578
-5.6439 33.6194 1.0674
-5.6361 34.4835 1.0810
-5.6283 33.9667 1.0729
-5.6205 32.9670 1.0570
-5.6127 32.4756 1.0491
-5.6049 32.5095 1.0496
-5.5971 34.1193 1.0753
-5.5893 34.9156 1.0877
-5.5815 34.7208 1.0847
-5.5737 34.2972 1.0781
-5.5659 33.9498 1.0726
-5.5581 32.3655 1.0473
-5.5503 33.6872 1.0684
-5.5425 36.5508 1.1129
-5.5347 35.7460 1.1006
-5.5269 35.9408 1.1036
-5.5191 35.8815 1.1027
-5.5113 34.4582 1.0806
-5.5035 35.4749 1.0964
-5.4957 36.3560 1.1100
-5.4879 35.6613 1.0993
-5.4801 36.2120 1.1078
-5.4723 35.2122 1.0924
-5.4645 35.9578 1.1039
-5.4567 36.1018 1.1061
-5.4489 36.8813 1.1179
-5.4411 38.2538 1.1386
-5.4333 36.6525 1.1145
-5.4255 38.4656 1.1417
-5.4177 39.0671 1.1506
-5.4099 38.2453 1.1384
-5.4021 36.5848 1.1134
-5.3943 35.6444 1.0990
-5.3865 37.6015 1.1288
-5.3787 39.1604 1.1520
-5.3709 40.3719 1.1697
-5.3631 38.9062 1.1482
-5.3553 39.0333 1.1501
-5.3475 39.0248 1.1500
-5.3397 39.9822 1.1640
-5.3319 39.6687 1.1594
-5.3241 39.9653 1.1638
-5.3163 40.5583 1.1724
-5.3085 40.0076 1.1644
-5.3007 38.8046 1.1467
-5.2929 41.1006 1.1802
-5.2851 40.8464 1.1765
-5.2773 40.0839 1.1655
-5.2695 40.0754 1.1654
-5.2617 40.7956 1.1758
-5.2539 40.3974 1.1700
-5.2461 40.8549 1.1766
-5.2383 39.7450 1.1605
-5.2305 42.1512 1.1952
-5.2227 40.6346 1.1735
-5.2149 40.6431 1.1736
-5.2071 40.4144 1.1703
-5.1993 42.1003 1.1944
-5.1915 43.1848 1.2097
-5.1837 41.4734 1.1855
-5.1759 43.0577 1.2079
-5.1681 44.0490 1.2218
-5.1603 46.2348 1.2517
-5.1525 45.2690 1.2386
-5.1447 42.5071 1.2002
-5.1369 41.8293 1.1906
-5.1291 43.3543 1.2121
-5.1213 44.8962 1.2335
-5.1135 45.0742 1.2359
-5.1057 42.7528 1.2037
-5.0979 44.9132 1.2337
-5.0901 46.6839 1.2578
-5.0823 43.9897 1.2209
-5.0745 43.7695 1.2179
-5.0667 45.4724 1.2413
-5.0589 45.9638 1.2480
-5.0511 47.2007 1.2647
-5.0433 48.0734 1.2764
-5.0355 48.0226 1.2757
-5.0277 46.8364 1.2598
-5.0199 47.1923 1.2646
-5.0121 47.9717 1.2750
-5.0043 48.9545 1.2880
-4.9965 47.7599 1.2722
-4.9887 47.4126 1.2676
-4.9809 50.0051 1.3017
-4.9731 46.7264 1.2583
-4.9653 48.2768 1.2791
-4.9575 48.7682 1.2855
-4.9497 48.2260 1.2784
-4.9419 49.3019 1.2926
-4.9341 49.2511 1.2919
-4.9263 49.0139 1.2888
-4.9185 48.2853 1.2792
-4.9107 48.7936 1.2859
-4.9029 50.7084 1.3109
-4.8951 52.1825 1.3298
-4.8873 51.0981 1.3159
-4.8795 49.7171 1.2980
-4.8717 51.9453 1.3268
-4.8639 51.9114 1.3263
-4.8561 53.1145 1.3416
-4.8483 53.4958 1.3464
-4.8405 54.7666 1.3623
-4.8327 53.1061 1.3415
-4.8249 53.6568 1.3484
-4.8171 54.6141 1.3604
-4.8093 53.8008 1.3503
-4.8015 53.9279 1.3518
-4.7937 54.4193 1.3580
-4.7859 55.8087 1.3752
-4.7781 55.2665 1.3685
-4.7703 53.1654 1.3423
-4.7625 55.0632 1.3660
-4.7547 56.3171 1.3815
-4.7469 55.1225 1.3667
-4.7391 54.1482 1.3546
-4.7313 56.9441 1.3891
-4.7235 58.7317 1.4108
-4.7157 57.6981 1.3983
-4.7079 55.8596 1.3758
-4.7001 56.6815 1.3859
-4.6923 58.4098 1.4069
-4.6845 57.9354 1.4012
-4.6767 57.4355 1.3951
-4.6689 59.8332 1.4239
-4.6611 60.8752 1.4363
-4.6533 61.3328 1.4417
-4.6455 59.3418 1.4181
-4.6377 60.0026 1.4260
-4.6299 59.5875 1.4210
-4.6221 61.4599 1.4432
-4.6143 61.9513 1.4489
-4.6065 62.3156 1.4532
-4.5987 60.0959 1.4271
-4.5909 59.6130 1.4213
-4.5831 63.4763 1.4666
-4.5753 61.8835 1.4481
-4.5675 61.7480 1.4465
-4.5597 63.2222 1.4637
-4.5519 61.2481 1.4407
-4.5441 64.8743 1.4827
-4.5363 63.4001 1.4658
-4.5285 63.5696 1.4677
-4.5207 64.9166 1.4832
-4.5129 64.7557 1.4814
-4.5051 65.8571 1.4939
-4.4973 67.0771 1.5077
-4.4895 64.1033 1.4739
-4.4817 64.8743 1.4827
-4.4739 65.8063 1.4933
-4.4661 67.8905 1.5168
-4.4583 66.7975 1.5045
-4.4505 69.2799 1.5322
-4.4427 69.5341 1.5350
-4.4349 67.8312 1.5161
-4.4271 68.4581 1.5231
-4.4193 69.0258 1.5294
-4.4115 69.0766 1.5300
-4.4037 67.2721 1.5099
-4.3959 68.1362 1.5195
-4.3881 69.4664 1.5343
-4.3803 70.2204 1.5426
-4.3725 70.1611 1.5419
-4.3647 69.1529 1.5308
-4.3569 71.1439 1.5527
-4.3491 70.8982 1.5500
-4.3413 72.9316 1.5721
-4.3335 74.5159 1.5891
-4.3257 70.5594 1.5463
-4.3179 72.9824 1.5726
-4.3101 73.0672 1.5736
-4.3023 74.3041 1.5868
-4.2945 71.9234 1.5612
-4.2867 74.8972 1.5931
-4.2789 73.8128 1.5816
-4.2711 75.5581 1.6002
-4.2633 73.4400 1.5776
-4.2555 76.8120 1.6134
-4.2477 75.1938 1.5963
-4.2399 76.8459 1.6137
-4.2321 76.5409 1.6105
-4.2243 75.7784 1.6025
-4.2165 77.3966 1.6195
-4.2087 75.8292 1.6030
-4.2009 78.8369 1.6345
-4.1931 78.4048 1.6300
-4.1853 79.7943 1.6444
-4.1775 78.9810 1.6360
-4.1697 80.2942 1.6495
-4.1619 78.4303 1.6303
-4.1541 80.5314 1.6520
-4.1463 80.2772 1.6494
-4.1385 79.6334 1.6427
-4.1307 81.5312 1.6622
-4.1229 80.8958 1.6557
-4.1151 82.8867 1.6760
-4.1073 86.2587 1.7097
-4.0995 85.0641 1.6978
-4.0917 82.8698 1.6758
-4.0839 83.4121 1.6813
-4.0761 84.4457 1.6916
-4.0683 85.6403 1.7036
-4.0605 85.4370 1.7015
-4.0527 84.8693 1.6959
-4.0449 87.3348 1.7203
-4.0371 87.8007 1.7249
-4.0293 88.3515 1.7303
-4.0215 87.4704 1.7217
-4.0137 88.3684 1.7305
-4.0059 88.0380 1.7273
-3.9981 90.7237 1.7534
-3.9903 90.2832 1.7491
-3.9825 89.5715 1.7422
-3.9747 90.5543 1.7518
-3.9669 90.5797 1.7520
-3.9591 90.9525 1.7556
-3.9513 94.9853 1.7941
-3.9435 94.4262 1.7888
-3.9357 94.0026 1.7848
-3.9279 94.4008 1.7886
-3.9201 94.4432 1.7890
-3.9123 91.9354 1.7651
-3.9045 94.4517 1.7891
-3.8967 94.3246 1.7879
-3.8889 97.3153 1.8160
-3.8811 94.0535 1.7853
-3.8733 95.5531 1.7995
-3.8655 99.8824 1.8398
-3.8577 98.9928 1.8316
-3.8499 97.5272 1.8180
-3.8421 99.6707 1.8378
-3.8343 100.1112 1.8419
-3.8265 101.6023 1.8556
-3.8187 100.8737 1.8489
-3.8109 100.8483 1.8487
-3.8031 99.5691 1.8369
-3.7953 98.5439 1.8274
-3.7875 100.7128 1.8474
-3.7797 104.6948 1.8836
-3.7719 101.0856 1.8508
-3.7641 103.0597 1.8688
-3.7563 105.4997 1.8908
-3.7485 104.3475 1.8805
-3.7407 105.9149 1.8945
-3.7329 104.4322 1.8812
-3.7251 108.1855 1.9147
-3.7173 105.5930 1.8916
-3.7095 105.0169 1.8865
-3.7017 105.2372 1.8885
-3.6939 108.6600 1.9189
-3.6861 109.2700 1.9243
-3.6783 107.3299 1.9071
-3.6705 107.8213 1.9115
-3.6627 109.0074 1.9220
-3.6549 109.8716 1.9296
-3.6471 107.4739 1.9084
-3.6393 110.5155 1.9352
-3.6315 109.7445 1.9285
-3.6237 110.8544 1.9382
-3.6159 113.0911 1.9577
-3.6081 112.9047 1.9560
-3.6003 116.1835 1.9842
-3.5925 115.0736 1.9747
-3.5847 115.7853 1.9808
-3.5769 114.9890 1.9740
-3.5691 118.4541 2.0035
-3.5613 114.0909 1.9663
-3.5535 114.9721 1.9739
-3.5457 117.2935 1.9937
-3.5379 117.7849 1.9979
-3.5301 116.8614 1.9900
-3.5223 117.5477 1.9959
-3.5145 119.9962 2.0165
-3.5067 117.2597 1.9934
-3.4989 118.6068 2.0048
-3.4911 118.4543 2.0035
-3.4833 117.7596 1.9976
-3.4755 121.6653 2.0305
-3.4677 119.2168 2.0100
-3.4599 119.2508 2.0103
-3.4521 120.7758 2.0231
-3.4443 121.9365 2.0328
-3.4365 124.7408 2.0560
-3.4287 122.2331 2.0352
-3.4209 122.3009 2.0358
-3.4131 125.2492 2.0602
-3.4053 124.7748 2.0563
-3.3975 126.8081 2.0730
-3.3897 126.0711 2.0669
-3.3819 125.1815 2.0596
-3.3741 130.2649 2.1010
-3.3663 128.6382 2.0879
-3.3585 125.1053 2.0590
-3.3507 124.8427 2.0568
-3.3429 126.4779 2.0703
-3.3351 129.8752 2.0979
-3.3273 128.6129 2.0877
-3.3195 127.8758 2.0817
-3.3117 129.2484 2.0928
-3.3039 130.5107 2.1030
-3.2961 127.5201 2.0788
-3.2883 130.5616 2.1034
-3.2805 128.9096 2.0901
-3.2727 131.1208 2.1079
-3.2649 131.9088 2.1143
-3.2571 130.4770 2.1028
-3.2493 133.8320 2.1296
-3.2415 134.2895 2.1333
-3.2337 135.2893 2.1412
-3.2259 133.0018 2.1230
-3.2181 135.5181 2.1430
-3.2103 132.9171 2.1223
-3.2025 134.0440 2.1313
-3.1947 135.4588 2.1425
-3.1869 139.6018 2.1750
-3.1791 137.6024 2.1594
-3.1713 139.5002 2.1742
-3.1635 138.3226 2.1650
-3.1557 139.9662 2.1779
-3.1479 138.4836 2.1663
-3.1401 140.5762 2.1826
-3.1323 137.9160 2.1619
-3.1245 138.4837 2.1663
-3.1167 143.5162 2.2053
-3.1089 141.8048 2.1921
-3.1011 136.9842 2.1545
-3.0933 138.5685 2.1670
-3.0855 137.8060 2.1610
-3.0777 139.3565 2.1731
-3.0699 143.6350 2.2062
-3.0621 144.6347 2.2139
-3.0543 142.3642 2.1964
-3.0465 145.7107 2.2221
-3.0387 146.2021 2.2259
-3.0309 147.1511 2.2331
-3.0231 146.9139 2.2313
-3.0153 145.4906 2.2204
-3.0075 146.4818 2.2280
-2.9997 146.9987 2.2319
-2.9919 148.4729 2.2431
-2.9841 147.7443 2.2376
-2.9763 151.3365 2.2646
-2.9685 152.0567 2.2700
-2.9607 152.5820 2.2739
-2.9529 151.3366 2.2646
-2.9451 153.0989 2.2778
-2.9373 155.1831 2.2932
-2.9295 156.8013 2.3051
-2.9217 153.9547 2.2841
-2.9139 155.8949 2.2985
-2.9061 153.7599 2.2827
-2.8983 154.9884 2.2918
-2.8905 155.9373 2.2988
-2.8827 155.7764 2.2976
-2.8749 157.5217 2.3104
-2.8671 157.1574 2.3077
-2.8593 158.8180 2.3199
-2.8515 161.2411 2.3375
-2.8437 162.7322 2.3483
-2.8359 163.2406 2.3520
-2.8281 161.8766 2.3421
-2.8203 162.8171 2.3489
-2.8125 163.2576 2.3521
-2.8047 164.8166 2.3633
-2.7969 165.5198 2.3683
-2.7891 167.3753 2.3816
-2.7813 166.4179 2.3748
-2.7735 167.2313 2.3806
-2.7657 168.4259 2.3890
-2.7579 167.5279 2.3827
-2.7501 164.6813 2.3623
-2.7423 168.0956 2.3867
-2.7345 170.1290 2.4011
-2.7267 173.9161 2.4277
-2.7189 178.6013 2.4602
-2.7111 174.5262 2.4319
-2.7033 174.6110 2.4325
-2.6955 174.1281 2.4292
-2.6877 173.6706 2.4260
-2.6799 174.1705 2.4294
-2.6721 172.1118 2.4150
-2.6643 172.0271 2.4144
-2.6565 175.6025 2.4394
-2.6487 176.0685 2.4426
-2.6409 178.2459 2.4577
-2.6331 180.4148 2.4726
-2.6253 182.8633 2.4893
-2.6175 181.7874 2.4820
-2.6097 185.7440 2.5089
-2.6019 185.1001 2.5045
-2.5941 185.0747 2.5043
-2.5863 186.4303 2.5135
-2.5785 186.0491 2.5109
-2.5707 179.8814 2.4690
-2.5629 185.9052 2.5100
-2.5551 187.0405 2.5176
-2.5473 186.6339 2.5149
-2.5395 187.8116 2.5228
-2.5317 191.0819 2.5447
-2.5239 193.7423 2.5623
-2.5161 189.6756 2.5353
-2.5083 191.5650 2.5479
-2.5005 194.1321 2.5649
-2.4927 194.1406 2.5649
-2.4849 196.0469 2.5775
-2.4771 198.1820 2.5915
-2.4693 197.9957 2.5903
-2.4615 195.9624 2.5769
-2.4537 197.1316 2.5846
-2.4459 203.0114 2.6229
-2.4381 197.2418 2.5853
-2.4303 199.9107 2.6028
-2.4225 199.2414 2.5984
-2.4147 198.3773 2.5928
-2.4069 202.3085 2.6183
-2.3991 202.3509 2.6186
-2.3913 201.5715 2.6136
-2.3835 205.2231 2.6371
-2.3757 205.3672 2.6381
-2.3679 206.0026 2.6421
-2.3601 199.0385 2.5971
-2.3523 201.1821 2.6110
-2.3445 203.5882 2.6266
-2.3367 204.2661 2.6310
-2.3289 206.3588 2.6444
-2.3211 208.0872 2.6555
-2.3133 209.2395 2.6628
-2.3055 210.1799 2.6688
-2.2977 205.0543 2.6360
-2.2899 206.9437 2.6482
-2.2821 205.5204 2.6390
-2.2743 208.5705 2.6586
-2.2665 207.6979 2.6530
-2.2587 209.4433 2.6641
-2.2509 211.4174 2.6766
-2.2431 211.0955 2.6746
-2.2353 210.6211 2.6716
-2.2275 209.0115 2.6614
-2.2197 212.5106 2.6835
-2.2119 210.9094 2.6734
-2.2041 211.7397 2.6787
-2.1963 211.5958 2.6778
-2.1885 209.1728 2.6624
-2.1807 211.4604 2.6769
-2.1729 210.9860 2.6739
-2.1651 214.4936 2.6960
-2.1573 215.3578 2.7015
-2.1495 213.2992 2.6885
-2.1417 210.0798 2.6681
-2.1339 211.8760 2.6795
-2.1261 214.9515 2.6989
-2.1183 215.2142 2.7006
-2.1105 215.0872 2.6998
-2.1027 215.6634 2.7034
-2.0949 212.6304 2.6843
-2.0871 216.7650 2.7103
-2.0793 212.6814 2.6846
-2.0715 215.6722 2.7034
-2.0637 215.4012 2.7017
-2.0559 215.6639 2.7034
-2.0481 214.0119 2.6930
-2.0403 216.7570 2.7102
-2.0325 212.8684 2.6858
-2.0247 213.3429 2.6888
-2.0169 210.9030 2.6734
-2.0091 214.4868 2.6960
-2.0013 211.7589 2.6788
-1.9935 210.6745 2.6719
-1.9857 213.6908 2.6910
-1.9779 215.9953 2.7054
-1.9701 217.4018 2.7142
-1.9623 217.3511 2.7139
-1.9545 213.9877 2.6928
-1.9467 218.8847 2.7235
-1.9389 213.2254 2.6880
-1.9311 211.3362 2.6761
-1.9233 214.6659 2.6971
-1.9155 212.3023 2.6822
-1.9077 211.9550 2.6800
-1.8999 215.2678 2.7009
-1.8921 214.7172 2.6974
-1.8843 216.8947 2.7111
-1.8765 214.0566 2.6933
-1.8687 215.3530 2.7014
-1.8609 215.3192 2.7012
-1.8531 216.7935 2.7104
-1.8453 216.2175 2.7068
-1.8375 218.8949 2.7235
-1.8297 214.6673 2.6971
-1.8219 215.4808 2.7022
-1.8141 214.5066 2.6961
-1.8063 214.0747 2.6934
-1.7985 209.4066 2.6638
-1.7907 212.3466 2.6825
-1.7829 212.0333 2.6805
-1.7751 212.1097 2.6810
-1.7673 214.4566 2.6958
-1.7595 212.2455 2.6818
-1.7517 210.3394 2.6698
-1.7439 210.5937 2.6714
-1.7361 209.9669 2.6674
-1.7283 207.6711 2.6528
-1.7205 210.7043 2.6721
-1.7127 206.9682 2.6483
-1.7049 207.9173 2.6543
-1.6971 205.0454 2.6359
-1.6893 207.9515 2.6546
-1.6815 204.6899 2.6336
-1.6737 201.8603 2.6154
-1.6659 205.3849 2.6381
-1.6581 201.7844 2.6149
-1.6503 202.8351 2.6217
-1.6425 205.8260 2.6409
-1.6347 198.3113 2.5923
-1.6269 202.2341 2.6178
-1.6191 198.7946 2.5954
-1.6113 200.8874 2.6091
-1.6035 196.3889 2.5797
-1.5957 197.0753 2.5842
-1.5879 198.0159 2.5903
-1.5801 196.7453 2.5820
-1.5723 196.9403 2.5833
-1.5645 192.4672 2.5538
-1.5567 193.6027 2.5613
-1.5489 194.4586 2.5670
-1.5411 190.3583 2.5397
-1.5333 191.8665 2.5498
-1.5255 190.5281 2.5409
-1.5177 187.3259 2.5194
-1.5099 192.1298 2.5515
-1.5021 190.5712 2.5412
-1.4943 185.9710 2.5103
-1.4865 184.2514 2.4987
-1.4787 185.6665 2.5082
-1.4709 186.1581 2.5116
-1.4631 185.6924 2.5084
-1.4553 182.8968 2.4894
-1.4475 180.7875 2.4750
-1.4397 178.9323 2.4623
-1.4319 181.1778 2.4777
-1.4241 175.1882 2.4364
-1.4163 175.9764 2.4419
-1.4085 174.5364 2.4319
-1.4007 173.6132 2.4254
-1.3929 171.8258 2.4129
-1.3851 172.0464 2.4144
-1.3773 169.5813 2.3971
-1.3695 166.8959 2.3780
-1.3617 169.4379 2.3961
-1.3539 168.4469 2.3890
-1.3461 165.3888 2.3673
-1.3383 163.8980 2.3566
-1.3305 163.3053 2.3523
-1.3227 162.3144 2.3451
-1.3149 163.9075 2.3566
-1.3071 159.4938 2.3247
-1.2993 154.0211 2.2844
-1.2915 154.6654 2.2892
-1.2837 150.9464 2.2615
-1.2759 148.6508 2.2442
-1.2681 145.6266 2.2213
-1.2603 147.6942 2.2370
-1.2525 145.6528 2.2215
-1.2447 142.0525 2.1938
-1.2369 140.5957 2.1825
-1.2291 138.3680 2.1652
-1.2213 135.6573 2.1439
-1.2135 135.8356 2.1453
-1.2057 132.4726 2.1185
-1.1979 133.8117 2.1292
-1.1901 130.1776 2.1001
-1.1823 130.7203 2.1045
-1.1745 130.7970 2.1051
-1.1667 126.2903 2.0685
-1.1589 124.5370 2.0541
-1.1511 122.5466 2.0376
-1.1433 119.7597 2.0143
-1.1355 116.4137 1.9859
-1.1277 117.8122 1.9978
-1.1199 118.2448 2.0015
-1.1121 111.2812 1.9416
-1.1043 111.1547 1.9405
-1.0965 111.4518 1.9431
-1.0887 108.2330 1.9148
-1.0809 107.9710 1.9125
-1.0731 109.4458 1.9255
-1.0653 107.6842 1.9099
-1.0575 106.9732 1.9036
-1.0497 105.3303 1.8889
-1.0419 102.9249 1.8672
-1.0341 101.4683 1.8539
-1.0263 99.1561 1.8327
-1.0185 100.6819 1.8467
-1.0107 99.9286 1.8398
-1.0029 97.1844 1.8143
-0.9951 95.5924 1.7994
-0.9873 90.9589 1.7552
-0.9795 93.3320 1.7780
-0.9717 92.4009 1.7691
-0.9639 88.5892 1.7321
-0.9561 89.0222 1.7364
-0.9483 87.8031 1.7244
-0.9405 85.0506 1.6972
-0.9327 85.2549 1.6992
-0.9249 83.5614 1.6822
-0.9171 84.9434 1.6961
-0.9093 81.4793 1.6611
-0.9015 80.9551 1.6557
-0.8937 79.5668 1.6414
-0.8859 76.2298 1.6066
-0.8781 78.2135 1.6274
-0.8703 75.2409 1.5961
-0.8625 75.2167 1.5958
-0.8547 73.2863 1.5752
-0.8469 74.1602 1.5846
-0.8391 73.2635 1.5749
-0.8313 68.7153 1.5252
-0.8235 68.6997 1.5250
-0.8157 68.6588 1.5245
-0.8079 66.5931 1.5014
-0.8001 64.5867 1.4785
-0.7923 67.1553 1.5077
-0.7845 64.8864 1.4819
-0.7767 63.3715 1.4645
-0.7689 61.2467 1.4397
-0.7611 60.1979 1.4273
-0.7533 59.9625 1.4244
-0.7455 60.8370 1.4348
-0.7377 60.7119 1.4333
-0.7299 58.0451 1.4014
-0.7221 56.0562 1.3771
-0.7143 55.7280 1.3730
-0.7065 54.9084 1.3628
-0.6987 53.7838 1.3488
-0.6909 51.9647 1.3257
-0.6831 51.4080 1.3185
-0.6753 52.4780 1.3322
-0.6675 50.7099 1.3094
-0.6597 49.2808 1.2908
-0.6519 49.1142 1.2886
-0.6441 47.3718 1.2654
-0.6363 48.8236 1.2847
-0.6285 48.3099 1.2778
-0.6207 46.2798 1.2506
-0.6129 46.9186 1.2591
-0.6051 46.0919 1.2479
-0.5973 43.7318 1.2154
-0.5895 43.4983 1.2121
-0.5817 42.7483 1.2015
-0.5739 41.3883 1.1821
-0.5661 42.8244 1.2025
-0.5583 42.2613 1.1944
-0.5505 39.4362 1.1536
-0.5427 40.6102 1.1706
-0.5349 40.7932 1.1732
-0.5271 38.2399 1.1357
-0.5193 39.1605 1.1492
-0.5115 39.8440 1.1592
-0.5037 38.1048 1.1334
-0.4959 37.8740 1.1298
-0.4881 35.2034 1.0889
-0.4803 36.8371 1.1140
-0.4725 37.4799 1.1236
-0.4647 35.8101 1.0980
-0.4569 36.2164 1.1041
-0.4491 36.3775 1.1065
-0.4413 34.5142 1.0774
-0.4335 33.8290 1.0664
-0.4257 33.6611 1.0636
-0.4179 33.1803 1.0557
-0.4101 31.4124 1.0268
-0.4023 30.9329 1.0186
-0.3945 31.1743 1.0224
-0.3867 31.2131 1.0229
-0.3789 32.2101 1.0390
-0.3711 30.4291 1.0093
-0.3633 29.7760 0.9980
-0.3555 30.3354 1.0072
-0.3477 28.7695 0.9801
-0.3399 27.4506 0.9567
-0.3321 27.1837 0.9516
-0.3243 27.2995 0.9533
-0.3165 26.0616 0.9306
-0.3087 26.6555 0.9408
-0.3009 26.4636 0.9369
-0.2931 26.0622 0.9290
-0.2853 24.1554 0.8929
-0.2775 24.6152 0.9009
-0.2697 23.4939 0.8788
-0.2619 23.0117 0.8686
-0.2541 21.9066 0.8459
-0.2463 21.8228 0.8431
-0.2385 21.7189 0.8399
-0.2307 21.1042 0.8261
-0.2229 20.4285 0.8107
-0.2151 19.9387 0.7987
-0.2073 19.4751 0.7870
-0.1995 19.9795 0.7957
-0.1917 18.8783 0.7694
-0.1839 19.3676 0.7774
-0.1761 18.5276 0.7557
-0.1683 19.0896 0.7646
-0.1605 19.7703 0.7754
-0.1527 20.2196 0.7804
-0.1449 20.8516 0.7884
-0.1371 22.4299 0.8153
-0.1293 22.3836 0.8066
-0.1215 24.9752 0.8504
-0.1137 27.0018 0.8793
-0.1059 29.8550 0.9200
-0.0981 32.3848 0.9498
-0.0903 36.1799 0.9957
-0.0825 40.6524 1.0441
-0.0747 48.6529 1.1352
-0.0669 59.7949 1.2506
-0.0591 70.4857 1.3346
-0.0513 88.6168 1.4807
-0.0435 110.2783 1.6283
-0.0357 141.0307 1.8284
-0.0279 177.1260 2.0396
-0.0201 213.5427 2.2315
-0.0123 242.1697 2.3662
-0.0045 265.9501 2.4890
0.0033 270.1631 2.5139
0.0111 255.0543 2.4458
0.0189 220.4477 2.2661
0.0267 177.6695 2.0239
0.0345 133.5608 1.7534
0.0423 99.6343 1.5144
0.0501 70.8716 1.2773
0.0579 49.7922 1.0706
0.0657 36.9949 0.9228
0.0735 26.1933 0.7765
0.0813 19.8321 0.6757
0.0891 14.3938 0.5756
0.0969 12.2360 0.5307
0.1047 9.3173 0.4631
0.1125 8.1948 0.4343
0.1203 6.0245 0.3724
0.1281 5.3260 0.3501
0.1359 5.5131 0.3562
0.1437 4.6025 0.3255
0.1515 4.2034 0.3111
0.1593 4.5028 0.3219
0.1671 4.6400 0.3268
0.1749 3.7294 0.2930
0.1827 3.8043 0.2959
0.1905 3.1681 0.2701
0.1983 3.9290 0.3007
0.2061 3.3927 0.2795
0.2139 3.1182 0.2679
0.2217 2.8937 0.2581
0.2295 2.9187 0.2592
0.2373 2.8688 0.2570
0.2451 2.9062 0.2586
0.2529 3.3927 0.2795
0.2607 3.0434 0.2647
0.2685 2.6817 0.2485
0.2763 2.5819 0.2438
0.2841 2.7066 0.2496
0.2919 3.0060 0.2630
0.2997 2.4572 0.2378
0.3075 2.2701 0.2286
0.3153 2.9686 0.2614
0.3231 2.1204 0.2209
0.3309 2.2701 0.2286
0.3387 2.4198 0.2360
0.3465 2.4572 0.2378
0.3543 2.4946 0.2396
0.3621 1.7712 0.2019
0.3699 2.3075 0.2305
0.3777 2.1204 0.2209
0.3855 2.1703 0.2235
0.3933 2.2576 0.2280
0.4011 2.3200 0.2311
0.4089 2.7565 0.2519
0.4167 2.6193 0.2455
0.4245 2.2451 0.2273
0.4323 2.3200 0.2311
0.4401 2.4073 0.2354
0.4479 2.3449 0.2323
0.4557 2.0331 0.2163
0.4635 1.9208 0.2103
0.4713 2.2327 0.2267
0.4791 2.1329 0.2216
0.4869 1.9458 0.2116
0.4947 2.4946 0.2396
0.5025 2.2950 0.2298
0.5103 1.9707 0.2130
0.5181 2.2327 0.2267
0.5259 1.9458 0.2116
0.5337 1.7712 0.2019
0.5415 2.0580 0.2177
0.5493 2.0830 0.2190
0.5571 1.5342 0.1879
0.5649 1.4968 0.1856
0.5727 1.3720 0.1777
0.5805 1.3970 0.1793
0.5883 1.7836 0.2026
0.5961 1.6839 0.1969
0.6039 1.4219 0.1809
0.6117 1.5716 0.1902
0.6195 1.6963 0.1976
0.6273 1.2847 0.1720
0.6351 1.4968 0.1856
0.6429 1.6963 0.1976
0.6507 1.7462 0.2005
0.6585 1.6340 0.1939
0.6663 1.6839 0.1969
0.6741 1.2722 0.1711
0.6819 1.3097 0.1736
0.6897 1.6464 0.1947
0.6975 1.9957 0.2143
0.7053 1.7712 0.2019
0.7131 1.3596 0.1769
0.7209 1.3221 0.1745
0.7287 1.5092 0.1864
0.7365 1.2099 0.1669
0.7443 1.4219 0.1809
0.7521 1.5591 0.1894
0.7599 1.5092 0.1864
0.7677 1.6215 0.1932
0.7755 1.2598 0.1703
0.7833 1.5092 0.1864
0.7911 1.4469 0.1825
0.7989 1.4469 0.1825
0.8067 1.3596 0.1769
0.8145 1.3471 0.1761
0.8223 1.4593 0.1833
0.8301 1.1475 0.1625
0.8379 1.8585 0.2068
0.8457 1.4094 0.1801
0.8535 1.6839 0.1969
0.8613 1.1475 0.1625
0.8691 1.7337 0.1998
0.8769 1.4469 0.1825
0.8847 1.3596 0.1769
0.8925 1.9832 0.2137
0.9003 1.5467 0.1887
0.9081 1.2099 0.1669
0.9159 1.5092 0.1864
0.9237 1.3720 0.1777
0.9315 1.2972 0.1728
0.9393 1.2348 0.1686
0.9471 1.1849 0.1652
0.9549 1.2348 0.1686
0.9627 1.2972 0.1728
0.9705 0.9978 0.1516
0.9783 1.3845 0.1785
0.9861 1.2722 0.1711
0.9939 1.3346 0.1753
1.0017 1.3471 0.1761
1.0095 1.2847 0.1720
1.0173 1.1350 0.1616
1.0251 1.4094 0.1801
1.0329 1.3845 0.1785
1.0407 1.3970 0.1793
1.0485 1.1725 0.1643
1.0563 1.1849 0.1652
1.0641 1.3221 0.1745
1.0719 0.9854 0.1506
1.0797 1.2972 0.1728
1.0875 1.3221 0.1745
1.0953 1.2099 0.1669
1.1031 1.1475 0.1625
1.1109 1.1101 0.1599
1.1187 0.8482 0.1397
1.1265 1.2722 0.1711
1.1343 1.3221 0.1745
1.1421 1.4469 0.1825
1.1499 1.0976 0.1590
1.1577 1.2722 0.1711
1.1655 1.2348 0.1686
1.1733 0.9355 0.1467
1.1811 0.7858 0.1345
1.1889 1.2598 0.1703
1.1967 1.1600 0.1634
1.2045 0.9729 0.1496
1.2123 1.2473 0.1694
1.2201 1.4219 0.1809
1.2279 1.1475 0.1625
1.2357 0.9105 0.1448
1.2435 1.2473 0.1694
1.2513 1.1725 0.1643
1.2591 1.1475 0.1625
1.2669 1.2722 0.1711
1.2747 1.0228 0.1534
1.2825 1.0353 0.1544
1.2903 1.0228 0.1534
1.2981 0.9105 0.1448
1.3059 0.7110 0.1279
1.3137 0.9729 0.1496
1.3215 1.1600 0.1634
1.3293 0.7359 0.1302
1.3371 1.3221 0.1745
1.3449 1.4344 0.1817
1.3527 1.0976 0.1590
1.3605 1.1350 0.1616
1.3683 0.8981 0.1438
1.3761 1.0477 0.1553
1.3839 0.7733 0.1334
1.3917 0.7983 0.1356
1.3995 1.0103 0.1525
1.4073 1.1350 0.1616
1.4151 1.1849 0.1652
1.4229 0.9854 0.1506
1.4307 1.0103 0.1525
1.4385 0.7858 0.1345
1.4463 1.0103 0.1525
1.4541 1.3845 0.1785
1.4619 1.0353 0.1544
1.4697 0.9479 0.1477
1.4775 0.9729 0.1496
1.4853 1.0103 0.1525
1.4931 0.8731 0.1418
1.5009 1.1101 0.1599
1.5087 1.4219 0.1809
1.5165 0.8731 0.1418
1.5243 0.9230 0.1458
1.5321 1.0727 0.1571
1.5399 0.8232 0.1377
1.5477 0.7484 0.1313
1.5555 0.7609 0.1323
1.5633 0.9230 0.1458
1.5711 0.8981 0.1438
1.5789 0.9978 0.1516
1.5867 0.6735 0.1245
1.5945 0.9355 0.1467
1.6023 1.0477 0.1553
1.6101 1.0228 0.1534
1.6179 1.1600 0.1634
1.6257 0.9230 0.1458
1.6335 0.7609 0.1323
1.6413 0.8232 0.1377
1.6491 0.9105 0.1448
1.6569 0.8357 0.1387
1.6647 0.9604 0.1487
1.6725 1.2598 0.1703
1.6803 0.7858 0.1345
1.6881 1.1475 0.1625
1.6959 0.6860 0.1257
1.7037 0.6236 0.1198
1.7115 0.5862 0.1162
1.7193 0.6985 0.1268
1.7271 0.8981 0.1438
1.7349 0.7110 0.1279
1.7427 0.8731 0.1418
1.7505 0.9355 0.1467
1.7583 0.7983 0.1356
1.7661 1.0477 0.1553
1.7739 0.8232 0.1377
1.7817 0.8731 0.1418
1.7895 1.0353 0.1544
1.7973 0.7110 0.1279
1.8051 0.5488 0.1124
1.8129 0.9729 0.1496
1.8207 0.9479 0.1477
1.8285 0.7858 0.1345
1.8363 0.7733 0.1334
1.8441 0.5862 0.1162
1.8519 0.9854 0.1506
1.8597 0.9479 0.1477
1.8675 0.9230 0.1458
1.8753 0.8606 0.1408
1.8831 0.8606 0.1408
1.8909 0.9479 0.1477
1.8987 1.1101 0.1599
1.9065 0.7858 0.1345
1.9143 0.9230 0.1458
1.9221 0.7609 0.1323
1.9299 1.0852 0.1580
1.9377 0.6486 0.1222
1.9455 0.6236 0.1198
1.9533 0.8357 0.1387
1.9611 0.8482 0.1397
1.9689 1.1101 0.1599
1.9767 0.9230 0.1458
1.9845 0.8981 0.1438
1.9923 0.7733 0.1334
2.0001 0.6985 0.1268
2.0079 0.9604 0.1487
2.0157 0.7733 0.1334
2.0235 0.8107 0.1366
2.0313 0.6985 0.1268
2.0391 0.5488 0.1124
2.0469 0.7858 0.1345
2.0547 0.7484 0.1313
2.0625 0.8107 0.1366
2.0703 0.7484 0.1313
2.0781 0.9604 0.1487
2.0859 0.9729 0.1496
2.0937 0.8606 0.1408
2.1015 0.5987 0.1174
2.1093 0.7858 0.1345
2.1171 0.8482 0.1397
2.1249 1.0852 0.1580
2.1327 0.7359 0.1302
2.1405 0.9729 0.1496
2.1483 0.7359 0.1302
2.1561 1.0353 0.1544
2.1639 0.9604 0.1487
2.1717 0.8232 0.1377
2.1795 0.7234 0.1290
2.1873 0.9604 0.1487
2.1951 0.7484 0.1313
2.2029 0.6112 0.1186
2.2107 0.7983 0.1356
2.2185 0.8107 0.1366
2.2263 0.8107 0.1366
2.2341 0.6361 0.1210
2.2419 0.7983 0.1356
2.2497 0.4116 0.0973
2.2575 0.7609 0.1323
2.2653 0.7359 0.1302
2.2731 0.7484 0.1313
2.2809 0.9604 0.1487
2.2887 1.0353 0.1544
2.2965 0.6486 0.1222
2.3043 0.8232 0.1377
2.3121 0.8232 0.1377
2.3199 0.3243 0.0864
2.3277 0.6112 0.1186
2.3355 0.5363 0.1111
2.3433 0.5862 0.1162
2.3511 0.6112 0.1186
2.3589 0.5738 0.1149
2.3667 0.8731 0.1418
2.3745 0.7983 0.1356
2.3823 0.9230 0.1458
2.3901 0.6860 0.1257
2.3979 0.7858 0.1345
2.4057 0.7858 0.1345
2.4135 0.8107 0.1366
2.4213 0.8107 0.1366
2.4291 0.7733 0.1334
2.4369 0.5987 0.1174
2.4447 0.4864 0.1058
2.4525 0.5363 0.1111
2.4603 0.7733 0.1334
2.4681 0.8357 0.1387
2.4759 0.6735 0.1245
2.4837 0.9105 0.1448
2.4915 0.7234 0.1290
2.4993 0.7983 0.1356
2.5071 0.7733 0.1334
2.5149 0.6985 0.1268
2.5227 0.9854 0.1506
2.5305 0.9105 0.1448
2.5383 0.6486 0.1222
2.5461 0.8731 0.1418
2.5539 0.9105 0.1448
2.5617 0.7484 0.1313
2.5695 0.5488 0.1124
2.5773 0.5738 0.1149
2.5851 0.5363 0.1111
2.5929 0.6486 0.1222
2.6007 0.8856 0.1428
2.6085 0.7609 0.1323
2.6163 0.8482 0.1397
2.6241 0.8107 0.1366
2.6319 1.0602 0.1562
2.6397 0.6112 0.1186
2.6475 0.6860 0.1257
2.6553 0.6611 0.1234
2.6631 0.6611 0.1234
2.6709 0.6236 0.1198
2.6787 0.7858 0.1345
2.6865 0.6486 0.1222
2.6943 0.7858 0.1345
2.7021 0.6860 0.1257
2.7099 0.5114 0.1085
2.7177 0.4864 0.1058
2.7255 0.6860 0.1257
2.7333 0.5862 0.1162
2.7411 0.6236 0.1198
2.7489 0.5363 0.1111
2.7567 0.5738 0.1149
2.7645 0.6486 0.1222
2.7723 0.4490 0.1017
2.7801 0.8482 0.1397
2.7879 0.3867 0.0943
2.7957 0.6236 0.1198
2.8035 0.8107 0.1366
2.8113 0.9854 0.1506
2.8191 0.6735 0.1245
2.8269 0.5987 0.1174
2.8347 0.6985 0.1268
2.8425 0.3617 0.0912
2.8503 0.4864 0.1058
2.8581 0.4740 0.1045
2.8659 0.6236 0.1198
2.8737 0.7609 0.1323
2.8815 0.5862 0.1162
2.8893 0.7983 0.1356
2.8971 0.7234 0.1290
2.9049 0.3867 0.0943
2.9127 0.5488 0.1124
2.9205 0.7359 0.1302
2.9283 0.2994 0.0830
2.9361 0.3742 0.0928
2.9439 0.4989 0.1072
2.9517 0.8606 0.1408
2.9595 0.9479 0.1477
2.9673 0.6860 0.1257
2.9751 0.5114 0.1085
2.9829 0.6361 0.1210
2.9907 0.6985 0.1268
2.9985 0.4989 0.1072
3.0063 0.8731 0.1418
3.0141 0.8606 0.1408
3.0219 0.5738 0.1149
3.0297 0.6860 0.1257
3.0375 0.7359 0.1302
3.0453 0.7609 0.1323
3.0531 0.5987 0.1174
3.0609 0.6611 0.1234
3.0687 0.6486 0.1222
3.0765 0.8357 0.1387
3.0843 0.6486 0.1222
3.0921 0.5239 0.1098
3.0999 0.6112 0.1186
3.1077 0.6361 0.1210
3.1155 0.6486 0.1222
3.1233 0.7110 0.1279
3.1311 0.5363 0.1111
3.1389 0.5488 0.1124
3.1467 0.5613 0.1137
3.1545 0.6112 0.1186
3.1623 0.6985 0.1268
3.1701 0.4366 0.1002
3.1779 0.6486 0.1222
3.1857 0.7234 0.1290
3.1935 0.5363 0.1111
3.2013 0.5488 0.1124
3.2091 0.5114 0.1085
3.2169 0.5488 0.1124
3.2247 0.7733 0.1334
3.2325 0.7609 0.1323
3.2403 0.4989 0.1072
3.2481 0.4864 0.1058
3.2559 0.6112 0.1186
3.2637 0.5862 0.1162
3.2715 0.4740 0.1045
3.2793 0.6486 0.1222
3.2871 0.7484 0.1313
3.2949 0.5239 0.1098
3.3027 0.3617 0.0912
3.3105 0.3742 0.0928
3.3183 0.3867 0.0943
3.3261 0.4864 0.1058
3.3339 0.5114 0.1085
3.3417 0.6985 0.1268
3.3495 0.5363 0.1111
3.3573 0.3368 0.0880
3.3651 0.5738 0.1149
3.3729 0.7484 0.1313
3.3807 0.4490 0.1017
3.3885 0.4864 0.1058
3.3963 0.4615 0.1031
3.4041 0.7858 0.1345
3.4119 0.4490 0.1017
3.4197 0.5738 0.1149
3.4275 0.5363 0.1111
3.4353 0.3243 0.0864
3.4431 0.4241 0.0988
3.4509 0.4241 0.0988
3.4587 0.5114 0.1085
3.4665 0.5987 0.1174
3.4743 0.6112 0.1186
3.4821 0.4490 0.1017
3.4899 0.5613 0.1137
3.4977 1.0103 0.1525
3.5055 0.6112 0.1186
3.5133 1.0976 0.1590
3.5211 0.9105 0.1448
3.5289 0.4615 0.1031
3.5367 0.6611 0.1234
3.5445 0.6985 0.1268
3.5523 0.8731 0.1418
3.5601 0.5862 0.1162
3.5679 0.8731 0.1418
3.5757 0.5114 0.1085
3.5835 0.5738 0.1149
3.5913 0.7983 0.1356
3.5991 0.5488 0.1124
3.6069 0.3492 0.0897
3.6147 0.5613 0.1137
3.6225 0.3118 0.0847
3.6303 0.4490 0.1017
3.6381 0.5862 0.1162
3.6459 0.7359 0.1302
3.6537 0.3742 0.0928
3.6615 0.2744 0.0795
3.6693 0.5613 0.1137
3.6771 0.5862 0.1162
3.6849 0.6236 0.1198
3.6927 0.4989 0.1072
3.7005 0.5363 0.1111
3.7083 0.4864 0.1058
3.7161 0.4864 0.1058
3.7239 0.5363 0.1111
3.7317 0.6236 0.1198
3.7395 0.4740 0.1045
3.7473 0.4490 0.1017
3.7551 0.4116 0.0973
3.7629 0.4366 0.1002
3.7707 0.3991 0.0959
3.7785 0.2245 0.0719
3.7863 0.2120 0.0699
3.7941 0.4490 0.1017
