# Supplementary material for: Spin waves and orbital contribution to ferromagnetism in a topological metal
Source: Nat Commun. 2024 Oct 16;15:8905. doi: 10.1038/s41467-024-53152-1 (PMC11484860; doi:10.1038/s41467-024-53152-1)
Supplement: Supplementary file 3 — Source Data [file 41467_2024_53152_MOESM3_ESM.zip › experiment_data/RIXS_spectra_SLS/rixs_cl_H0L_2.txt]

 Eloss  intensity  error
-17.8385 1.7639 0.2214
-17.8307 1.5972 0.2106
-17.8229 1.7222 0.2187
-17.8151 1.6944 0.2170
-17.8073 1.9931 0.2353
-17.7995 1.7639 0.2214
-17.7917 1.6806 0.2161
-17.7839 1.7778 0.2222
-17.7761 1.7778 0.2222
-17.7683 1.8681 0.2278
-17.7605 1.7361 0.2196
-17.7527 1.7361 0.2196
-17.7449 2.2500 0.2500
-17.7371 2.0417 0.2381
-17.7293 2.0069 0.2361
-17.7215 1.7153 0.2183
-17.7137 1.7847 0.2227
-17.7059 1.9722 0.2341
-17.6981 2.3194 0.2538
-17.6903 2.1597 0.2449
-17.6825 1.7083 0.2178
-17.6747 2.1528 0.2445
-17.6669 2.1250 0.2430
-17.6591 1.9167 0.2307
-17.6513 1.8819 0.2286
-17.6435 1.6458 0.2138
-17.6357 2.0278 0.2373
-17.6279 1.8125 0.2244
-17.6201 2.0000 0.2357
-17.6123 2.1181 0.2426
-17.6045 2.0903 0.2410
-17.5967 2.1597 0.2449
-17.5889 1.9792 0.2345
-17.5811 2.1111 0.2422
-17.5733 1.9236 0.2312
-17.5655 2.3056 0.2531
-17.5577 1.8542 0.2269
-17.5499 2.0694 0.2398
-17.5421 2.2708 0.2512
-17.5343 2.3750 0.2569
-17.5265 1.9375 0.2320
-17.5187 2.0347 0.2377
-17.5109 2.0903 0.2410
-17.5031 1.9583 0.2332
-17.4953 2.0069 0.2361
-17.4875 2.0486 0.2385
-17.4797 2.1250 0.2430
-17.4719 1.5833 0.2097
-17.4641 1.9583 0.2332
-17.4563 1.7917 0.2231
-17.4485 1.6806 0.2161
-17.4407 1.7500 0.2205
-17.4329 2.1319 0.2434
-17.4251 1.8889 0.2291
-17.4173 1.6250 0.2125
-17.4095 1.9792 0.2345
-17.4017 1.6875 0.2165
-17.3939 1.7847 0.2227
-17.3861 1.8889 0.2291
-17.3783 1.9792 0.2345
-17.3705 2.1458 0.2441
-17.3627 2.2222 0.2485
-17.3549 1.9722 0.2341
-17.3471 2.0208 0.2369
-17.3393 1.8264 0.2252
-17.3315 2.1806 0.2461
-17.3237 1.9236 0.2312
-17.3159 2.0625 0.2394
-17.3081 2.1389 0.2437
-17.3003 2.3542 0.2557
-17.2925 2.3889 0.2576
-17.2847 2.2014 0.2473
-17.2769 2.3542 0.2557
-17.2691 1.8542 0.2269
-17.2613 2.2153 0.2481
-17.2535 2.1389 0.2437
-17.2457 1.6736 0.2156
-17.2379 1.9514 0.2328
-17.2301 1.8125 0.2244
-17.2223 1.9306 0.2316
-17.2145 1.8611 0.2274
-17.2067 1.6181 0.2120
-17.1989 1.9583 0.2332
-17.1911 2.2986 0.2527
-17.1833 1.9792 0.2345
-17.1755 2.1181 0.2426
-17.1677 2.2292 0.2488
-17.1599 2.1597 0.2449
-17.1521 2.1875 0.2465
-17.1443 2.3681 0.2565
-17.1365 1.9583 0.2332
-17.1287 1.6528 0.2143
-17.1209 2.0139 0.2365
-17.1131 2.0556 0.2390
-17.1053 2.2639 0.2508
-17.0975 1.9653 0.2336
-17.0897 2.3056 0.2531
-17.0819 2.0833 0.2406
-17.0741 1.9653 0.2336
-17.0663 2.1667 0.2453
-17.0585 1.8125 0.2244
-17.0507 2.0486 0.2385
-17.0429 2.0139 0.2365
-17.0351 2.0764 0.2402
-17.0273 1.9444 0.2324
-17.0195 2.2708 0.2512
-17.0117 2.1736 0.2457
-17.0039 1.9306 0.2316
-16.9961 2.1806 0.2461
-16.9883 2.1181 0.2426
-16.9805 2.3125 0.2534
-16.9727 1.8958 0.2295
-16.9649 1.8750 0.2282
-16.9571 2.1597 0.2449
-16.9493 2.5625 0.2668
-16.9415 2.2708 0.2512
-16.9337 2.1389 0.2437
-16.9259 2.1042 0.2418
-16.9181 1.8542 0.2269
-16.9103 2.1736 0.2457
-16.9025 2.2569 0.2504
-16.8947 1.6875 0.2165
-16.8869 1.9861 0.2349
-16.8791 2.1458 0.2441
-16.8713 2.1458 0.2441
-16.8635 2.1181 0.2426
-16.8557 2.2222 0.2485
-16.8479 1.8611 0.2274
-16.8401 1.8958 0.2295
-16.8323 1.4861 0.2032
-16.8245 1.9861 0.2349
-16.8167 2.0972 0.2414
-16.8089 2.1528 0.2445
-16.8011 2.2014 0.2473
-16.7933 1.9722 0.2341
-16.7855 2.2014 0.2473
-16.7777 2.4861 0.2628
-16.7699 2.0556 0.2390
-16.7621 2.1181 0.2426
-16.7543 2.1250 0.2430
-16.7465 2.2639 0.2508
-16.7387 1.8333 0.2257
-16.7309 1.7986 0.2235
-16.7231 2.1250 0.2430
-16.7153 2.1319 0.2434
-16.7075 2.4653 0.2617
-16.6997 1.8472 0.2265
-16.6919 1.7847 0.2227
-16.6841 2.0208 0.2369
-16.6763 2.1667 0.2453
-16.6685 2.2778 0.2515
-16.6607 1.7361 0.2196
-16.6529 2.0903 0.2410
-16.6451 2.0417 0.2381
-16.6373 2.0278 0.2373
-16.6295 1.8681 0.2278
-16.6217 1.8819 0.2286
-16.6139 2.0694 0.2398
-16.6061 1.9306 0.2316
-16.5983 2.3056 0.2531
-16.5905 2.0694 0.2398
-16.5827 1.9514 0.2328
-16.5749 2.1667 0.2453
-16.5671 2.2222 0.2485
-16.5593 1.8611 0.2274
-16.5515 2.3333 0.2546
-16.5437 2.1389 0.2437
-16.5359 1.9375 0.2320
-16.5281 1.8333 0.2257
-16.5203 1.9722 0.2341
-16.5125 1.9236 0.2312
-16.5047 1.6806 0.2161
-16.4969 2.1806 0.2461
-16.4891 2.2431 0.2496
-16.4813 2.1597 0.2449
-16.4735 2.0486 0.2385
-16.4657 2.4653 0.2617
-16.4579 1.9861 0.2349
-16.4501 1.8958 0.2295
-16.4423 2.1528 0.2445
-16.4345 2.4444 0.2606
-16.4267 2.2986 0.2527
-16.4189 2.0903 0.2410
-16.4111 2.1944 0.2469
-16.4033 2.1597 0.2449
-16.3955 2.2917 0.2523
-16.3877 2.2986 0.2527
-16.3799 2.0278 0.2373
-16.3721 2.0000 0.2357
-16.3643 2.3819 0.2572
-16.3565 2.1944 0.2469
-16.3487 2.4375 0.2602
-16.3409 2.2292 0.2488
-16.3331 2.0833 0.2406
-16.3253 2.3333 0.2546
-16.3175 2.3333 0.2546
-16.3097 2.6806 0.2729
-16.3019 2.4097 0.2587
-16.2941 1.8542 0.2269
-16.2863 2.1389 0.2437
-16.2785 2.3125 0.2534
-16.2707 2.2292 0.2488
-16.2629 2.1042 0.2418
-16.2551 2.0903 0.2410
-16.2473 2.2778 0.2515
-16.2395 1.8125 0.2244
-16.2317 1.9375 0.2320
-16.2239 2.4236 0.2595
-16.2161 2.1875 0.2465
-16.2083 2.2292 0.2488
-16.2005 2.3264 0.2542
-16.1927 2.6250 0.2700
-16.1849 2.4028 0.2583
-16.1771 2.4097 0.2587
-16.1693 2.1597 0.2449
-16.1615 2.4583 0.2613
-16.1537 2.1181 0.2426
-16.1459 1.7778 0.2222
-16.1381 2.4236 0.2595
-16.1303 2.1250 0.2430
-16.1225 2.5972 0.2686
-16.1147 2.4792 0.2624
-16.1069 2.4653 0.2617
-16.0991 1.7847 0.2227
-16.0913 2.0903 0.2410
-16.0835 2.1597 0.2449
-16.0757 2.3958 0.2580
-16.0679 2.2222 0.2485
-16.0601 2.5833 0.2679
-16.0523 2.2153 0.2481
-16.0445 2.3403 0.2550
-16.0367 2.3542 0.2557
-16.0289 2.1181 0.2426
-16.0211 2.2708 0.2512
-16.0133 2.4861 0.2628
-16.0055 2.4097 0.2587
-15.9977 1.9444 0.2324
-15.9899 2.1597 0.2449
-15.9821 2.1736 0.2457
-15.9743 2.1528 0.2445
-15.9665 2.3750 0.2569
-15.9587 2.1458 0.2441
-15.9509 2.3333 0.2546
-15.9431 2.1389 0.2437
-15.9353 2.3958 0.2580
-15.9275 2.1806 0.2461
-15.9197 2.3750 0.2569
-15.9119 2.4375 0.2602
-15.9041 2.2292 0.2488
-15.8963 2.1736 0.2457
-15.8885 2.1528 0.2445
-15.8807 2.3750 0.2569
-15.8729 2.4792 0.2624
-15.8651 2.6458 0.2711
-15.8573 2.2569 0.2504
-15.8495 2.1250 0.2430
-15.8417 2.2847 0.2519
-15.8339 2.0556 0.2390
-15.8261 2.2778 0.2515
-15.8183 2.3403 0.2550
-15.8105 2.1736 0.2457
-15.8027 2.5347 0.2653
-15.7949 2.4167 0.2591
-15.7871 2.1875 0.2465
-15.7793 2.7222 0.2750
-15.7715 2.5347 0.2653
-15.7637 2.1806 0.2461
-15.7559 2.0139 0.2365
-15.7481 1.8264 0.2252
-15.7403 2.3542 0.2557
-15.7325 2.5556 0.2664
-15.7247 2.2292 0.2488
-15.7169 2.2153 0.2481
-15.7091 2.1736 0.2457
-15.7013 2.4375 0.2602
-15.6935 2.6181 0.2697
-15.6857 2.4097 0.2587
-15.6779 2.5139 0.2643
-15.6701 2.5417 0.2657
-15.6623 2.1944 0.2469
-15.6545 2.1250 0.2430
-15.6467 2.2222 0.2485
-15.6389 2.3681 0.2565
-15.6311 1.7153 0.2183
-15.6233 2.3264 0.2542
-15.6155 2.0278 0.2373
-15.6077 2.1806 0.2461
-15.5999 2.5625 0.2668
-15.5921 2.5417 0.2657
-15.5843 2.4861 0.2628
-15.5765 2.7986 0.2788
-15.5687 2.4583 0.2613
-15.5609 2.1944 0.2469
-15.5531 2.3403 0.2550
-15.5453 2.1667 0.2453
-15.5375 2.5000 0.2635
-15.5297 2.6875 0.2732
-15.5219 2.3194 0.2538
-15.5141 2.1597 0.2449
-15.5063 2.5556 0.2664
-15.4985 2.4097 0.2587
-15.4907 2.5139 0.2643
-15.4829 2.6042 0.2690
-15.4751 2.4792 0.2624
-15.4673 2.6111 0.2693
-15.4595 2.4931 0.2632
-15.4517 2.3889 0.2576
-15.4439 2.7153 0.2746
-15.4361 2.3056 0.2531
-15.4283 2.5903 0.2682
-15.4205 2.5139 0.2643
-15.4127 2.2500 0.2500
-15.4049 2.2361 0.2492
-15.3971 2.3056 0.2531
-15.3893 2.0625 0.2394
-15.3815 2.4931 0.2632
-15.3737 2.4167 0.2591
-15.3659 2.5347 0.2653
-15.3581 2.2778 0.2515
-15.3503 2.1181 0.2426
-15.3425 2.2986 0.2527
-15.3347 2.6250 0.2700
-15.3269 2.4306 0.2598
-15.3191 2.1458 0.2441
-15.3113 2.1875 0.2465
-15.3035 2.6389 0.2707
-15.2957 2.4097 0.2587
-15.2879 2.5694 0.2672
-15.2801 2.2569 0.2504
-15.2723 2.4167 0.2591
-15.2645 2.4167 0.2591
-15.2567 2.4653 0.2617
-15.2489 2.3681 0.2565
-15.2411 2.1042 0.2418
-15.2333 2.6875 0.2732
-15.2255 2.5486 0.2661
-15.2177 3.0139 0.2893
-15.2099 2.7014 0.2739
-15.2021 2.5903 0.2682
-15.1943 2.2639 0.2508
-15.1865 2.2986 0.2527
-15.1787 2.3889 0.2576
-15.1709 2.3958 0.2580
-15.1631 2.8819 0.2829
-15.1553 2.7431 0.2760
-15.1475 2.2153 0.2481
-15.1397 2.6111 0.2693
-15.1319 2.6458 0.2711
-15.1241 2.2083 0.2477
-15.1163 2.4514 0.2609
-15.1085 2.6875 0.2732
-15.1007 3.0833 0.2927
-15.0929 2.6736 0.2725
-15.0851 2.3403 0.2550
-15.0773 2.3056 0.2531
-15.0695 2.2986 0.2527
-15.0617 2.6319 0.2704
-15.0539 2.2500 0.2500
-15.0461 2.2778 0.2515
-15.0383 2.4722 0.2621
-15.0305 2.6528 0.2715
-15.0227 2.5625 0.2668
-15.0149 2.3958 0.2580
-15.0071 2.3403 0.2550
-14.9993 2.4097 0.2587
-14.9915 2.3611 0.2561
-14.9837 2.6528 0.2715
-14.9759 2.8958 0.2836
-14.9681 2.6806 0.2729
-14.9603 2.3611 0.2561
-14.9525 2.6389 0.2707
-14.9447 2.5000 0.2635
-14.9369 2.6389 0.2707
-14.9291 2.2639 0.2508
-14.9213 2.7431 0.2760
-14.9135 2.8542 0.2816
-14.9057 2.2778 0.2515
-14.8979 2.7361 0.2757
-14.8901 2.8472 0.2812
-14.8823 2.8194 0.2799
-14.8745 2.5764 0.2675
-14.8667 2.5764 0.2675
-14.8589 2.5833 0.2679
-14.8511 2.4514 0.2609
-14.8433 3.0625 0.2917
-14.8355 3.0139 0.2893
-14.8277 2.5347 0.2653
-14.8199 2.5972 0.2686
-14.8121 2.7222 0.2750
-14.8043 2.6667 0.2722
-14.7965 2.3611 0.2561
-14.7887 2.2569 0.2504
-14.7809 2.5972 0.2686
-14.7731 2.6250 0.2700
-14.7653 2.9722 0.2873
-14.7575 2.6042 0.2690
-14.7497 2.4028 0.2583
-14.7419 2.4861 0.2628
-14.7341 2.7153 0.2746
-14.7263 2.5486 0.2661
-14.7185 2.8125 0.2795
-14.7107 2.6250 0.2700
-14.7029 2.4653 0.2617
-14.6951 3.0486 0.2910
-14.6873 2.8264 0.2802
-14.6795 2.7431 0.2760
-14.6717 2.5208 0.2646
-14.6639 2.4097 0.2587
-14.6561 2.5347 0.2653
-14.6483 2.5833 0.2679
-14.6405 2.1181 0.2426
-14.6327 2.5208 0.2646
-14.6249 2.5833 0.2679
-14.6171 2.6458 0.2711
-14.6093 2.3194 0.2538
-14.6015 2.3750 0.2569
-14.5937 3.2708 0.3014
-14.5859 2.7083 0.2743
-14.5781 2.5278 0.2650
-14.5703 3.1181 0.2943
-14.5625 3.3264 0.3040
-14.5547 2.9653 0.2870
-14.5469 2.8958 0.2836
-14.5391 2.9722 0.2873
-14.5313 2.8681 0.2823
-14.5235 2.7986 0.2788
-14.5157 2.4236 0.2595
-14.5079 2.4722 0.2621
-14.5001 2.5625 0.2668
-14.4923 2.8264 0.2802
-14.4845 3.1528 0.2959
-14.4767 3.1319 0.2950
-14.4689 3.0069 0.2890
-14.4611 2.8125 0.2795
-14.4533 2.8333 0.2805
-14.4455 2.9583 0.2867
-14.4377 3.1875 0.2976
-14.4299 3.1667 0.2966
-14.4221 2.9167 0.2846
-14.4143 2.4583 0.2613
-14.4065 2.8819 0.2829
-14.3987 2.4514 0.2609
-14.3909 2.3611 0.2561
-14.3831 2.8472 0.2812
-14.3753 2.5208 0.2646
-14.3675 2.5000 0.2635
-14.3597 2.7708 0.2774
-14.3519 2.6528 0.2715
-14.3441 2.6806 0.2729
-14.3363 3.2153 0.2989
-14.3285 3.0347 0.2903
-14.3207 2.7569 0.2767
-14.3129 2.4722 0.2621
-14.3051 2.5972 0.2686
-14.2973 2.7222 0.2750
-14.2895 2.6597 0.2718
-14.2817 2.4583 0.2613
-14.2739 2.5069 0.2639
-14.2661 2.6111 0.2693
-14.2583 2.9236 0.2850
-14.2505 3.2917 0.3024
-14.2427 2.7361 0.2757
-14.2349 2.8819 0.2829
-14.2271 2.5278 0.2650
-14.2193 2.9167 0.2846
-14.2115 2.4722 0.2621
-14.2037 2.5139 0.2643
-14.1959 2.8889 0.2833
-14.1881 3.3819 0.3065
-14.1803 2.7778 0.2778
-14.1725 2.4444 0.2606
-14.1647 3.0347 0.2903
-14.1569 3.0278 0.2900
-14.1491 3.1042 0.2936
-14.1413 3.4722 0.3106
-14.1335 3.1042 0.2936
-14.1257 2.7986 0.2788
-14.1179 2.6458 0.2711
-14.1101 2.9653 0.2870
-14.1023 2.7431 0.2760
-14.0945 2.7083 0.2743
-14.0867 3.1667 0.2966
-14.0789 3.0694 0.2920
-14.0711 2.7917 0.2785
-14.0633 3.1806 0.2972
-14.0555 3.3681 0.3059
-14.0477 3.1111 0.2940
-14.0399 2.9861 0.2880
-14.0321 2.5000 0.2635
-14.0243 2.7847 0.2781
-14.0165 3.1319 0.2950
-14.0087 2.9028 0.2840
-14.0009 2.9653 0.2870
-13.9931 3.0903 0.2930
-13.9853 3.2847 0.3021
-13.9775 2.8611 0.2819
-13.9697 3.1181 0.2943
-13.9619 3.1458 0.2956
-13.9541 2.8264 0.2802
-13.9463 2.2431 0.2496
-13.9385 2.7847 0.2781
-13.9307 2.5694 0.2672
-13.9229 3.0694 0.2920
-13.9151 2.9167 0.2846
-13.9073 3.0694 0.2920
-13.8995 3.3264 0.3040
-13.8917 3.2222 0.2992
-13.8839 2.8125 0.2795
-13.8761 3.1042 0.2936
-13.8683 3.2639 0.3011
-13.8605 3.1944 0.2979
-13.8527 3.2778 0.3017
-13.8449 3.1597 0.2963
-13.8371 2.9583 0.2867
-13.8293 3.0347 0.2903
-13.8215 2.9722 0.2873
-13.8137 3.0764 0.2923
-13.8059 3.3472 0.3049
-13.7981 3.6597 0.3188
-13.7903 3.4306 0.3087
-13.7825 3.1597 0.2963
-13.7747 2.7639 0.2771
-13.7669 3.0069 0.2890
-13.7591 3.6319 0.3176
-13.7513 3.1042 0.2936
-13.7435 3.4236 0.3084
-13.7357 3.1250 0.2946
-13.7279 3.2639 0.3011
-13.7201 3.1319 0.2950
-13.7123 3.5417 0.3137
-13.7045 2.7778 0.2778
-13.6967 2.6806 0.2729
-13.6889 2.6875 0.2732
-13.6811 2.7083 0.2743
-13.6733 2.4931 0.2632
-13.6655 2.7361 0.2757
-13.6577 3.2292 0.2995
-13.6499 3.3542 0.3052
-13.6421 3.1042 0.2936
-13.6343 3.2431 0.3001
-13.6265 3.4306 0.3087
-13.6187 3.3819 0.3065
-13.6109 3.1597 0.2963
-13.6031 3.6042 0.3164
-13.5953 3.1181 0.2943
-13.5875 3.2222 0.2992
-13.5797 3.2014 0.2982
-13.5719 2.9722 0.2873
-13.5641 3.2569 0.3008
-13.5563 3.1042 0.2936
-13.5485 2.7917 0.2785
-13.5407 2.8889 0.2833
-13.5329 3.2222 0.2992
-13.5251 3.1806 0.2972
-13.5173 3.7778 0.3239
-13.5095 3.1875 0.2976
-13.5017 2.9583 0.2867
-13.4939 2.9028 0.2840
-13.4861 2.9931 0.2883
-13.4783 3.5000 0.3118
-13.4705 3.1528 0.2959
-13.4627 3.2500 0.3005
-13.4549 3.2778 0.3017
-13.4471 3.7361 0.3222
-13.4393 3.1806 0.2972
-13.4315 3.2153 0.2989
-13.4237 3.5069 0.3121
-13.4159 3.3542 0.3052
-13.4081 3.6042 0.3164
-13.4003 3.5764 0.3152
-13.3925 3.5000 0.3118
-13.3847 3.2361 0.2998
-13.3769 3.3819 0.3065
-13.3691 3.3611 0.3056
-13.3613 3.2778 0.3017
-13.3535 3.2292 0.2995
-13.3457 3.3194 0.3037
-13.3379 3.4444 0.3093
-13.3301 3.1875 0.2976
-13.3223 3.1181 0.2943
-13.3145 3.2153 0.2989
-13.3067 3.7986 0.3248
-13.2989 3.6597 0.3188
-13.2911 3.5625 0.3146
-13.2833 3.8889 0.3287
-13.2755 3.2431 0.3001
-13.2677 3.2222 0.2992
-13.2599 3.7222 0.3216
-13.2521 3.4861 0.3112
-13.2443 3.6042 0.3164
-13.2365 3.6389 0.3179
-13.2287 3.4861 0.3112
-13.2209 3.6111 0.3167
-13.2131 3.1875 0.2976
-13.2053 3.4444 0.3093
-13.1975 3.4861 0.3112
-13.1897 3.5486 0.3140
-13.1819 3.3750 0.3062
-13.1741 3.1042 0.2936
-13.1663 4.0556 0.3356
-13.1585 3.5139 0.3124
-13.1507 3.2639 0.3011
-13.1429 3.1736 0.2969
-13.1351 3.2569 0.3008
-13.1273 3.4931 0.3115
-13.1195 3.4861 0.3112
-13.1117 3.1458 0.2956
-13.1039 3.2708 0.3014
-13.0961 3.0556 0.2913
-13.0883 3.6458 0.3182
-13.0805 3.6667 0.3191
-13.0727 3.7639 0.3233
-13.0649 3.2361 0.2998
-13.0571 3.4236 0.3084
-13.0493 3.2847 0.3021
-13.0415 3.2292 0.2995
-13.0337 4.0694 0.3362
-13.0259 3.8611 0.3275
-13.0181 3.6111 0.3167
-13.0103 3.7500 0.3227
-13.0025 3.6667 0.3191
-12.9947 3.3403 0.3046
-12.9869 3.7222 0.3216
-12.9791 3.5208 0.3127
-12.9713 3.4931 0.3115
-12.9635 3.2014 0.2982
-12.9557 3.1944 0.2979
-12.9479 3.7222 0.3216
-12.9401 3.6528 0.3185
-12.9323 3.4306 0.3087
-12.9245 3.9306 0.3304
-12.9167 3.4861 0.3112
-12.9089 3.2500 0.3005
-12.9011 3.6389 0.3179
-12.8933 4.0278 0.3345
-12.8855 3.8403 0.3266
-12.8777 3.6250 0.3173
-12.8699 3.3958 0.3071
-12.8621 3.3403 0.3046
-12.8543 3.6736 0.3194
-12.8465 3.5903 0.3158
-12.8387 3.6875 0.3200
-12.8309 3.8194 0.3257
-12.8231 3.2361 0.2998
-12.8153 3.8542 0.3272
-12.8075 3.5556 0.3143
-12.7997 3.6667 0.3191
-12.7919 3.9444 0.3310
-12.7841 3.6736 0.3194
-12.7763 3.4722 0.3106
-12.7685 3.9097 0.3296
-12.7607 3.9861 0.3328
-12.7529 3.9028 0.3293
-12.7451 3.9653 0.3319
-12.7373 3.4514 0.3096
-12.7295 3.8333 0.3263
-12.7217 4.0486 0.3354
-12.7139 3.9514 0.3313
-12.7061 4.1597 0.3399
-12.6983 3.7917 0.3245
-12.6905 3.8681 0.3278
-12.6827 4.0625 0.3359
-12.6749 4.2153 0.3422
-12.6671 3.9097 0.3296
-12.6593 4.3125 0.3461
-12.6515 3.7292 0.3219
-12.6437 3.6736 0.3194
-12.6359 4.1389 0.3391
-12.6281 3.8889 0.3287
-12.6203 3.6250 0.3173
-12.6125 3.8472 0.3269
-12.6047 4.0833 0.3368
-12.5969 4.4097 0.3500
-12.5891 4.1667 0.3402
-12.5813 3.9931 0.3330
-12.5735 3.7500 0.3227
-12.5657 3.4514 0.3096
-12.5579 3.9167 0.3298
-12.5501 3.5000 0.3118
-12.5423 3.7361 0.3222
-12.5345 3.2986 0.3027
-12.5267 3.6250 0.3173
-12.5189 3.5000 0.3118
-12.5111 4.2847 0.3450
-12.5033 3.7153 0.3213
-12.4955 4.4861 0.3530
-12.4877 4.1806 0.3408
-12.4799 4.1250 0.3385
-12.4721 3.4514 0.3096
-12.4643 3.8472 0.3269
-12.4565 3.5972 0.3161
-12.4487 4.0833 0.3368
-12.4409 3.8819 0.3284
-12.4331 3.9861 0.3328
-12.4253 4.1181 0.3382
-12.4175 3.5903 0.3158
-12.4097 4.0417 0.3351
-12.4019 4.0556 0.3356
-12.3941 4.5278 0.3546
-12.3863 4.2361 0.3430
-12.3785 3.7847 0.3242
-12.3707 3.8056 0.3251
-12.3629 4.0486 0.3354
-12.3551 4.3681 0.3483
-12.3473 4.2986 0.3456
-12.3395 4.2500 0.3436
-12.3317 3.6250 0.3173
-12.3239 4.2639 0.3442
-12.3161 4.0764 0.3365
-12.3083 3.8958 0.3290
-12.3005 3.5972 0.3161
-12.2927 3.9514 0.3313
-12.2849 4.2083 0.3419
-12.2771 4.0694 0.3362
-12.2693 3.9236 0.3301
-12.2615 4.2986 0.3456
-12.2537 3.7847 0.3242
-12.2459 4.0694 0.3362
-12.2381 4.3750 0.3486
-12.2303 4.3403 0.3472
-12.2225 4.2292 0.3427
-12.2147 3.9028 0.3293
-12.2069 4.4722 0.3525
-12.1991 3.9375 0.3307
-12.1913 4.4306 0.3508
-12.1835 4.0625 0.3359
-12.1757 3.6042 0.3164
-12.1679 4.3056 0.3458
-12.1601 4.6736 0.3603
-12.1523 4.4167 0.3503
-12.1445 3.8472 0.3269
-12.1367 4.4861 0.3530
-12.1289 4.4722 0.3525
-12.1211 4.9236 0.3698
-12.1133 4.2083 0.3419
-12.1055 3.7153 0.3213
-12.0977 4.5208 0.3544
-12.0899 4.4722 0.3525
-12.0821 4.1042 0.3376
-12.0743 3.9306 0.3304
-12.0665 4.3958 0.3494
-12.0587 3.7917 0.3245
-12.0509 3.8611 0.3275
-12.0431 4.2153 0.3422
-12.0353 4.4167 0.3503
-12.0275 4.1528 0.3396
-12.0197 4.1806 0.3408
-12.0119 4.2778 0.3447
-12.0041 4.4306 0.3508
-11.9963 4.4028 0.3497
-11.9885 4.4028 0.3497
-11.9807 4.4444 0.3514
-11.9729 4.3264 0.3467
-11.9651 3.8750 0.3281
-11.9573 4.1875 0.3411
-11.9495 4.1319 0.3388
-11.9417 3.8542 0.3272
-11.9339 4.7014 0.3614
-11.9261 4.2292 0.3427
-11.9183 4.6458 0.3592
-11.9105 3.6944 0.3203
-11.9027 3.7431 0.3224
-11.8949 3.9722 0.3322
-11.8871 4.3056 0.3458
-11.8793 4.6875 0.3608
-11.8715 4.4167 0.3503
-11.8637 4.4306 0.3508
-11.8559 4.7431 0.3630
-11.8481 4.6875 0.3608
-11.8403 4.5556 0.3557
-11.8325 4.6111 0.3579
-11.8247 4.0486 0.3354
-11.8169 4.2778 0.3447
-11.8091 4.2292 0.3427
-11.8013 4.1944 0.3413
-11.7935 4.2292 0.3427
-11.7857 4.1250 0.3385
-11.7779 4.1042 0.3376
-11.7701 4.3958 0.3494
-11.7623 4.0208 0.3342
-11.7545 5.0764 0.3755
-11.7467 4.4514 0.3516
-11.7389 4.1458 0.3394
-11.7311 4.7014 0.3614
-11.7233 4.4375 0.3511
-11.7155 4.5139 0.3541
-11.7077 4.5486 0.3555
-11.6999 4.4444 0.3514
-11.6921 4.5139 0.3541
-11.6843 4.1458 0.3394
-11.6765 4.1181 0.3382
-11.6687 4.5347 0.3549
-11.6609 4.7847 0.3646
-11.6531 4.6736 0.3603
-11.6453 4.6667 0.3600
-11.6375 4.7708 0.3640
-11.6297 4.5833 0.3568
-11.6219 4.5000 0.3536
-11.6141 4.8611 0.3675
-11.6063 4.7500 0.3632
-11.5985 4.4306 0.3508
-11.5907 4.1181 0.3382
-11.5829 4.5208 0.3544
-11.5751 4.5139 0.3541
-11.5673 4.3264 0.3467
-11.5595 4.7431 0.3630
-11.5517 4.3611 0.3481
-11.5439 4.0417 0.3351
-11.5361 4.7847 0.3646
-11.5283 4.6389 0.3590
-11.5205 4.4931 0.3533
-11.5127 4.2014 0.3416
-11.5049 4.0486 0.3354
-11.4971 4.7292 0.3624
-11.4893 5.3403 0.3852
-11.4815 4.6597 0.3598
-11.4737 4.8819 0.3683
-11.4659 4.6736 0.3603
-11.4581 4.7153 0.3619
-11.4503 4.7014 0.3614
-11.4425 4.9375 0.3703
-11.4347 5.0694 0.3753
-11.4269 4.8472 0.3669
-11.4191 4.8889 0.3685
-11.4113 4.9444 0.3706
-11.4035 4.5764 0.3565
-11.3957 5.0069 0.3729
-11.3879 4.9931 0.3724
-11.3801 4.8056 0.3654
-11.3723 5.0972 0.3763
-11.3645 5.3681 0.3862
-11.3567 4.8611 0.3675
-11.3489 5.3681 0.3862
-11.3411 4.9861 0.3722
-11.3333 4.5347 0.3549
-11.3255 4.7778 0.3643
-11.3177 4.8542 0.3672
-11.3099 4.8958 0.3688
-11.3021 4.7361 0.3627
-11.2943 4.5764 0.3565
-11.2865 5.2778 0.3829
-11.2787 5.3125 0.3841
-11.2709 4.7222 0.3622
-11.2631 4.4514 0.3516
-11.2553 5.1250 0.3773
-11.2475 5.0208 0.3735
-11.2397 4.8681 0.3677
-11.2319 5.1111 0.3768
-11.2241 5.1389 0.3778
-11.2163 4.8472 0.3669
-11.2085 5.2986 0.3836
-11.2007 4.9931 0.3724
-11.1929 5.2847 0.3831
-11.1851 5.0694 0.3753
-11.1773 4.8403 0.3667
-11.1695 4.6667 0.3600
-11.1617 5.3125 0.3841
-11.1539 5.2500 0.3819
-11.1461 4.6597 0.3598
-11.1383 5.0903 0.3760
-11.1305 5.1181 0.3771
-11.1227 5.2014 0.3801
-11.1149 4.8472 0.3669
-11.1071 4.8889 0.3685
-11.0993 4.8611 0.3675
-11.0915 5.2083 0.3804
-11.0837 5.6181 0.3950
-11.0759 5.3889 0.3869
-11.0681 5.0903 0.3760
-11.0603 5.1667 0.3788
-11.0525 5.4097 0.3876
-11.0447 4.6597 0.3598
-11.0369 5.3958 0.3871
-11.0291 5.9306 0.4059
-11.0213 5.9028 0.4049
-11.0135 5.1944 0.3799
-11.0057 5.3889 0.3869
-10.9979 5.4028 0.3874
-10.9901 5.3958 0.3871
-10.9823 5.0972 0.3763
-10.9745 5.2083 0.3804
-10.9667 5.1806 0.3793
-10.9589 5.5486 0.3926
-10.9511 5.6528 0.3963
-10.9433 4.7083 0.3616
-10.9355 5.8750 0.4040
-10.9277 5.0486 0.3745
-10.9199 4.6736 0.3603
-10.9121 5.5625 0.3931
-10.9043 5.3194 0.3844
-10.8965 4.8750 0.3680
-10.8887 5.1736 0.3791
-10.8809 4.7500 0.3632
-10.8731 5.3125 0.3841
-10.8653 5.7778 0.4006
-10.8575 5.0972 0.3763
-10.8497 5.2778 0.3829
-10.8419 5.1736 0.3791
-10.8341 5.5625 0.3931
-10.8263 5.4167 0.3879
-10.8185 5.4931 0.3906
-10.8107 5.9792 0.4075
-10.8029 5.7222 0.3987
-10.7951 6.0764 0.4108
-10.7873 6.1111 0.4120
-10.7795 5.4653 0.3896
-10.7717 5.2778 0.3829
-10.7639 6.1250 0.4125
-10.7561 5.8264 0.4023
-10.7483 5.1319 0.3776
-10.7405 5.1736 0.3791
-10.7327 5.9444 0.4064
-10.7249 5.9375 0.4061
-10.7171 5.4167 0.3879
-10.7093 5.9583 0.4068
-10.7015 6.0556 0.4101
-10.6937 5.5278 0.3919
-10.6859 6.1667 0.4139
-10.6781 5.6250 0.3953
-10.6703 5.4931 0.3906
-10.6625 5.7986 0.4013
-10.6547 5.2639 0.3824
-10.6469 5.2569 0.3821
-10.6391 5.3194 0.3844
-10.6313 5.6528 0.3963
-10.6235 6.2569 0.4169
-10.6157 5.8472 0.4030
-10.6079 5.6806 0.3972
-10.6001 6.0556 0.4101
-10.5923 6.4028 0.4217
-10.5845 6.0694 0.4106
-10.5767 5.6458 0.3960
-10.5689 6.5764 0.4274
-10.5611 6.3542 0.4201
-10.5533 6.0764 0.4108
-10.5455 5.9306 0.4059
-10.5377 5.5764 0.3936
-10.5299 5.5278 0.3919
-10.5221 6.4514 0.4233
-10.5143 6.2361 0.4162
-10.5065 5.9306 0.4059
-10.4987 6.0833 0.4111
-10.4909 5.9306 0.4059
-10.4831 6.2083 0.4153
-10.4753 5.8958 0.4047
-10.4675 5.9514 0.4066
-10.4597 5.8333 0.4025
-10.4519 5.5556 0.3928
-10.4441 5.6944 0.3977
-10.4363 6.4514 0.4233
-10.4285 5.8819 0.4042
-10.4207 6.4167 0.4222
-10.4129 6.4306 0.4226
-10.4051 6.2778 0.4176
-10.3973 6.1042 0.4118
-10.3895 7.0347 0.4421
-10.3817 6.2361 0.4162
-10.3739 6.5417 0.4263
-10.3661 5.8889 0.4045
-10.3583 6.2708 0.4174
-10.3505 6.5278 0.4258
-10.3427 5.9931 0.4080
-10.3349 6.1944 0.4148
-10.3271 6.1319 0.4127
-10.3193 6.4514 0.4233
-10.3115 6.1111 0.4120
-10.3037 5.9722 0.4073
-10.2959 6.3542 0.4201
-10.2881 6.2292 0.4160
-10.2803 6.2986 0.4183
-10.2725 5.8333 0.4025
-10.2647 6.5347 0.4261
-10.2569 6.6250 0.4290
-10.2491 6.8056 0.4348
-10.2413 6.7222 0.4321
-10.2335 6.1389 0.4129
-10.2257 6.3472 0.4199
-10.2179 6.2014 0.4150
-10.2101 6.5069 0.4251
-10.2023 6.3194 0.4190
-10.1945 6.3819 0.4210
-10.1867 6.8264 0.4355
-10.1789 6.8681 0.4368
-10.1711 6.2153 0.4155
-10.1633 5.7361 0.3992
-10.1555 6.2361 0.4162
-10.1477 6.1042 0.4118
-10.1399 6.2153 0.4155
-10.1321 6.4722 0.4240
-10.1243 6.4444 0.4231
-10.1165 6.0833 0.4111
-10.1087 6.2361 0.4162
-10.1009 6.6944 0.4312
-10.0931 7.0417 0.4423
-10.0853 5.7917 0.4011
-10.0775 5.8333 0.4025
-10.0697 6.3611 0.4204
-10.0619 5.9722 0.4073
-10.0541 6.1944 0.4148
-10.0463 6.6736 0.4306
-10.0385 6.5764 0.4274
-10.0307 6.4236 0.4224
-10.0229 6.4792 0.4242
-10.0151 6.2778 0.4176
-10.0073 6.2153 0.4155
-9.9995 6.3819 0.4210
-9.9917 6.6528 0.4299
-9.9839 6.7847 0.4341
-9.9761 6.9097 0.4381
-9.9683 6.6944 0.4312
-9.9605 7.0903 0.4438
-9.9527 6.8542 0.4363
-9.9449 7.0347 0.4421
-9.9371 7.3819 0.4528
-9.9293 7.2500 0.4488
-9.9215 6.7153 0.4319
-9.9137 7.1944 0.4470
-9.9059 6.9444 0.4392
-9.8981 6.4375 0.4229
-9.8903 6.9097 0.4381
-9.8825 6.4444 0.4231
-9.8747 6.8403 0.4359
-9.8669 7.0069 0.4412
-9.8591 7.1111 0.4444
-9.8513 6.4861 0.4245
-9.8435 6.6528 0.4299
-9.8357 6.7569 0.4332
-9.8279 6.9236 0.4385
-9.8201 7.0417 0.4423
-9.8123 7.3750 0.4526
-9.8045 6.8889 0.4374
-9.7967 7.1597 0.4460
-9.7889 7.2014 0.4473
-9.7811 6.9097 0.4381
-9.7733 7.4722 0.4556
-9.7655 7.4653 0.4554
-9.7577 7.1528 0.4457
-9.7499 7.1667 0.4462
-9.7421 7.5208 0.4571
-9.7343 6.6736 0.4306
-9.7265 6.9375 0.4390
-9.7187 6.7014 0.4315
-9.7109 7.1875 0.4468
-9.7031 7.0000 0.4410
-9.6953 8.2500 0.4787
-9.6875 7.6111 0.4598
-9.6797 6.6250 0.4290
-9.6719 6.9444 0.4392
-9.6641 6.9028 0.4379
-9.6563 7.2292 0.4481
-9.6485 7.3542 0.4520
-9.6407 7.6875 0.4621
-9.6329 7.1250 0.4449
-9.6251 6.9306 0.4388
-9.6173 6.5278 0.4258
-9.6095 7.3125 0.4507
-9.6017 7.8333 0.4665
-9.5939 7.3333 0.4513
-9.5861 7.0903 0.4438
-9.5783 7.1458 0.4455
-9.5705 7.5625 0.4583
-9.5627 7.8681 0.4675
-9.5549 8.0278 0.4722
-9.5471 7.7569 0.4642
-9.5393 7.4861 0.4560
-9.5315 7.0625 0.4429
-9.5237 7.1736 0.4464
-9.5159 7.8264 0.4663
-9.5081 7.6667 0.4615
-9.5003 7.3194 0.4509
-9.4925 7.8472 0.4669
-9.4847 7.1181 0.4447
-9.4769 7.1458 0.4455
-9.4691 7.8750 0.4677
-9.4613 7.5833 0.4590
-9.4535 7.7639 0.4644
-9.4457 7.5347 0.4575
-9.4379 7.4653 0.4554
-9.4301 6.8194 0.4352
-9.4223 7.3472 0.4518
-9.4145 8.2847 0.4797
-9.4067 8.3056 0.4803
-9.3989 8.0556 0.4730
-9.3911 7.7431 0.4638
-9.3833 8.6458 0.4901
-9.3755 8.1458 0.4757
-9.3677 7.1597 0.4460
-9.3599 6.9722 0.4401
-9.3521 8.4792 0.4853
-9.3443 8.2361 0.4783
-9.3365 8.6042 0.4889
-9.3287 8.6528 0.4903
-9.3209 7.8542 0.4671
-9.3131 8.5069 0.4861
-9.3053 8.6319 0.4897
-9.2975 7.7569 0.4642
-9.2897 7.0972 0.4440
-9.2819 7.4306 0.4543
-9.2741 8.1458 0.4757
-9.2663 8.0000 0.4714
-9.2585 8.8542 0.4959
-9.2507 8.3333 0.4811
-9.2429 8.5833 0.4883
-9.2351 8.6319 0.4897
-9.2273 8.0556 0.4730
-9.2195 7.3194 0.4509
-9.2117 7.5347 0.4575
-9.2039 8.2153 0.4777
-9.1961 8.7986 0.4944
-9.1883 7.9722 0.4706
-9.1805 7.8403 0.4667
-9.1727 7.4097 0.4537
-9.1649 8.2153 0.4777
-9.1571 8.1389 0.4755
-9.1493 8.0069 0.4716
-9.1415 7.7361 0.4636
-9.1337 8.3403 0.4813
-9.1259 7.7014 0.4625
-9.1181 8.1319 0.4753
-9.1103 8.2708 0.4793
-9.1025 8.0556 0.4730
-9.0947 7.7778 0.4648
-9.0869 7.2292 0.4481
-9.0791 8.0625 0.4732
-9.0713 9.2083 0.5058
-9.0635 8.6528 0.4903
-9.0557 8.3819 0.4825
-9.0479 8.3472 0.4815
-9.0401 8.7569 0.4932
-9.0323 7.9236 0.4691
-9.0245 8.8125 0.4948
-9.0167 8.8264 0.4952
-9.0089 9.1806 0.5050
-9.0011 8.7708 0.4936
-8.9933 8.8889 0.4969
-8.9855 7.9236 0.4691
-8.9777 8.5694 0.4879
-8.9699 8.8333 0.4953
-8.9621 8.0347 0.4724
-8.9543 8.4444 0.4843
-8.9465 9.2569 0.5071
-8.9387 9.3194 0.5088
-8.9309 8.2431 0.4785
-8.9231 8.7500 0.4930
-8.9153 9.6458 0.5176
-8.9075 8.5625 0.4877
-8.8997 8.1111 0.4747
-8.8919 9.0486 0.5013
-8.8841 8.1111 0.4747
-8.8763 8.5000 0.4859
-8.8685 9.3333 0.5092
-8.8607 9.6875 0.5187
-8.8529 9.6250 0.5171
-8.8451 8.9792 0.4994
-8.8373 7.8472 0.4669
-8.8295 8.9028 0.4973
-8.8217 8.3194 0.4807
-8.8139 9.2569 0.5071
-8.8061 9.4861 0.5133
-8.7983 9.3611 0.5099
-8.7905 9.1944 0.5054
-8.7827 8.8125 0.4948
-8.7749 8.6875 0.4912
-8.7671 8.0486 0.4728
-8.7593 8.8403 0.4955
-8.7515 8.8889 0.4969
-8.7437 8.3611 0.4819
-8.7359 8.8472 0.4957
-8.7281 9.5000 0.5137
-8.7203 8.6250 0.4895
-8.7125 8.7500 0.4930
-8.7047 9.1528 0.5042
-8.6969 8.8750 0.4965
-8.6891 9.3889 0.5107
-8.6813 9.1111 0.5031
-8.6735 8.1944 0.4771
-8.6657 9.1042 0.5029
-8.6579 9.1597 0.5044
-8.6501 9.5764 0.5158
-8.6423 9.3542 0.5097
-8.6345 9.1944 0.5054
-8.6267 9.0139 0.5004
-8.6189 9.9931 0.5269
-8.6111 9.3333 0.5092
-8.6033 9.6042 0.5165
-8.5955 9.1944 0.5054
-8.5877 9.3056 0.5084
-8.5799 8.3958 0.4829
-8.5721 9.0347 0.5010
-8.5643 8.9931 0.4998
-8.5565 9.1181 0.5033
-8.5487 9.3056 0.5084
-8.5409 8.9514 0.4986
-8.5331 9.4653 0.5128
-8.5253 9.3333 0.5092
-8.5175 8.6042 0.4889
-8.5097 9.0278 0.5008
-8.5019 9.5417 0.5148
-8.4941 10.0417 0.5281
-8.4863 10.1181 0.5301
-8.4785 9.7014 0.5191
-8.4707 9.4097 0.5113
-8.4629 9.3194 0.5088
-8.4551 9.2153 0.5059
-8.4473 9.3611 0.5099
-8.4395 9.8819 0.5239
-8.4317 9.7500 0.5204
-8.4239 9.7847 0.5213
-8.4161 10.2847 0.5345
-8.4083 9.7639 0.5208
-8.4005 9.2361 0.5065
-8.3927 9.3819 0.5105
-8.3849 9.5764 0.5158
-8.3771 10.1528 0.5311
-8.3693 9.8958 0.5243
-8.3615 9.4444 0.5122
-8.3537 9.5556 0.5152
-8.3459 10.3542 0.5363
-8.3381 9.5347 0.5146
-8.3303 10.0347 0.5280
-8.3225 9.6111 0.5167
-8.3147 9.7292 0.5199
-8.3069 9.2292 0.5063
-8.2991 9.5347 0.5146
-8.2913 9.7083 0.5193
-8.2835 9.3750 0.5103
-8.2757 10.1597 0.5312
-8.2679 9.8819 0.5239
-8.2601 10.4444 0.5386
-8.2523 10.2292 0.5331
-8.2445 9.7639 0.5208
-8.2367 10.6528 0.5440
-8.2289 10.7847 0.5473
-8.2211 10.4028 0.5376
-8.2133 10.3333 0.5358
-8.2055 9.3611 0.5099
-8.1977 10.1042 0.5298
-8.1899 10.6667 0.5443
-8.1821 10.3333 0.5358
-8.1743 9.8958 0.5243
-8.1665 10.6111 0.5429
-8.1587 10.2361 0.5332
-8.1509 10.3750 0.5368
-8.1431 10.6667 0.5443
-8.1353 10.2639 0.5340
-8.1275 9.7292 0.5199
-8.1197 10.3958 0.5374
-8.1119 10.7222 0.5457
-8.1041 10.5833 0.5422
-8.0963 10.7222 0.5457
-8.0885 10.7708 0.5470
-8.0807 9.8750 0.5237
-8.0729 10.5139 0.5404
-8.0651 11.3681 0.5619
-8.0573 10.4792 0.5395
-8.0495 10.9167 0.5507
-8.0417 10.5833 0.5422
-8.0339 10.7986 0.5477
-8.0261 10.9028 0.5503
-8.0183 10.8681 0.5494
-8.0105 11.1111 0.5556
-8.0027 11.7431 0.5711
-7.9949 11.3819 0.5623
-7.9871 11.0903 0.5550
-7.9793 11.4653 0.5643
-7.9715 10.7639 0.5468
-7.9637 10.9653 0.5519
-7.9559 11.3056 0.5604
-7.9481 10.8958 0.5501
-7.9403 11.8819 0.5745
-7.9325 11.1667 0.5569
-7.9247 12.1250 0.5803
-7.9169 11.0764 0.5547
-7.9091 10.6528 0.5440
-7.9013 11.0278 0.5535
-7.8935 11.4583 0.5642
-7.8857 11.2014 0.5578
-7.8779 11.2361 0.5587
-7.8701 11.0625 0.5543
-7.8623 11.5833 0.5672
-7.8545 11.5069 0.5654
-7.8467 11.3819 0.5623
-7.8389 12.0417 0.5784
-7.8311 12.3194 0.5850
-7.8233 11.8125 0.5728
-7.8155 11.9444 0.5760
-7.8077 11.5903 0.5674
-7.7999 11.4306 0.5635
-7.7921 12.3542 0.5858
-7.7843 11.9722 0.5767
-7.7765 11.8333 0.5733
-7.7687 11.6667 0.5693
-7.7609 11.3056 0.5604
-7.7531 11.2778 0.5597
-7.7453 12.4167 0.5873
-7.7375 11.0208 0.5533
-7.7297 11.2361 0.5587
-7.7219 11.8472 0.5737
-7.7141 11.7778 0.5720
-7.7063 12.4722 0.5886
-7.6985 12.4583 0.5883
-7.6907 12.1389 0.5807
-7.6829 12.7431 0.5950
-7.6751 12.8056 0.5964
-7.6673 11.7778 0.5720
-7.6595 11.5000 0.5652
-7.6517 11.7778 0.5720
-7.6439 12.4931 0.5891
-7.6361 12.2569 0.5835
-7.6283 12.5972 0.5915
-7.6205 12.6181 0.5920
-7.6127 12.7292 0.5946
-7.6049 13.2014 0.6056
-7.5971 12.9792 0.6004
-7.5893 12.5417 0.5902
-7.5815 13.6250 0.6152
-7.5737 12.4861 0.5889
-7.5659 12.5417 0.5902
-7.5581 12.5347 0.5901
-7.5503 13.0764 0.6027
-7.5425 12.6736 0.5933
-7.5347 12.8611 0.5977
-7.5269 13.3264 0.6084
-7.5191 12.0694 0.5790
-7.5113 12.1597 0.5812
-7.5035 11.8264 0.5732
-7.4957 12.6875 0.5937
-7.4879 12.1875 0.5818
-7.4801 12.6667 0.5932
-7.4723 13.0347 0.6017
-7.4645 13.5764 0.6141
-7.4567 13.0347 0.6017
-7.4489 13.2569 0.6068
-7.4411 14.2292 0.6287
-7.4333 14.1597 0.6272
-7.4255 13.7222 0.6174
-7.4177 13.5208 0.6128
-7.4099 13.1250 0.6038
-7.4021 13.8819 0.6210
-7.3943 13.4097 0.6103
-7.3865 14.0278 0.6242
-7.3787 13.3333 0.6086
-7.3709 13.6181 0.6150
-7.3631 13.6458 0.6157
-7.3553 13.4931 0.6122
-7.3475 14.3194 0.6307
-7.3397 14.1111 0.6261
-7.3319 13.8403 0.6200
-7.3241 13.8403 0.6200
-7.3163 14.4514 0.6336
-7.3085 14.2778 0.6298
-7.3007 13.5764 0.6141
-7.2929 13.4375 0.6110
-7.2851 14.5833 0.6365
-7.2773 13.4375 0.6110
-7.2695 14.0069 0.6238
-7.2617 14.7014 0.6390
-7.2539 15.3750 0.6535
-7.2461 14.4792 0.6342
-7.2383 14.8819 0.6430
-7.2305 14.5417 0.6356
-7.2227 14.2708 0.6296
-7.2149 14.9514 0.6445
-7.2071 14.3403 0.6311
-7.1993 15.0278 0.6461
-7.1915 14.3403 0.6311
-7.1837 15.0000 0.6455
-7.1759 15.0000 0.6455
-7.1681 15.1736 0.6492
-7.1603 15.5278 0.6568
-7.1525 15.7986 0.6625
-7.1447 15.5694 0.6576
-7.1369 15.6111 0.6585
-7.1291 15.8750 0.6641
-7.1213 15.2292 0.6504
-7.1135 15.1250 0.6482
-7.1057 15.4514 0.6551
-7.0979 16.3819 0.6746
-7.0901 16.5972 0.6790
-7.0823 14.8403 0.6421
-7.0745 15.1944 0.6497
-7.0667 16.2569 0.6720
-7.0589 16.1806 0.6704
-7.0511 16.2778 0.6724
-7.0433 16.7431 0.6820
-7.0355 15.9792 0.6662
-7.0277 16.3264 0.6734
-7.0199 15.6944 0.6603
-7.0121 15.6597 0.6595
-7.0043 16.7083 0.6813
-6.9965 16.7083 0.6813
-6.9887 15.6597 0.6595
-6.9809 17.1250 0.6897
-6.9731 16.5556 0.6781
-6.9653 16.1597 0.6700
-6.9575 15.9028 0.6646
-6.9497 16.3750 0.6744
-6.9419 16.8750 0.6847
-6.9341 16.5764 0.6786
-6.9263 16.5903 0.6789
-6.9185 16.8403 0.6839
-6.9107 16.8403 0.6839
-6.9029 16.2292 0.6714
-6.8951 16.9097 0.6854
-6.8873 17.4306 0.6958
-6.8795 17.7569 0.7023
-6.8717 17.0833 0.6889
-6.8639 18.1736 0.7105
-6.8561 16.9792 0.6868
-6.8483 17.6250 0.6997
-6.8405 18.5139 0.7171
-6.8327 17.8056 0.7033
-6.8249 16.6667 0.6804
-6.8171 17.0417 0.6880
-6.8093 18.7014 0.7208
-6.8015 18.6181 0.7191
-6.7937 17.3611 0.6944
-6.7859 18.2014 0.7111
-6.7781 18.0347 0.7078
-6.7703 19.1528 0.7294
-6.7625 18.2847 0.7127
-6.7547 17.3125 0.6935
-6.7469 17.3125 0.6935
-6.7391 18.8194 0.7230
-6.7313 18.7778 0.7222
-6.7235 17.9653 0.7064
-6.7157 17.6250 0.6997
-6.7079 18.1806 0.7106
-6.7001 18.2361 0.7117
-6.6923 18.6736 0.7202
-6.6845 19.5208 0.7364
-6.6767 19.3681 0.7335
-6.6689 17.7986 0.7031
-6.6611 18.8958 0.7245
-6.6533 19.5972 0.7378
-6.6455 19.2639 0.7315
-6.6377 20.4236 0.7532
-6.6299 19.0486 0.7274
-6.6221 20.0694 0.7466
-6.6143 19.4514 0.7351
-6.6065 19.1597 0.7295
-6.5987 19.2222 0.7307
-6.5909 18.5556 0.7179
-6.5831 19.7292 0.7403
-6.5753 20.6528 0.7574
-6.5675 20.2431 0.7499
-6.5597 21.8681 0.7794
-6.5519 20.4097 0.7530
-6.5441 20.8542 0.7611
-6.5363 20.6111 0.7567
-6.5285 20.0278 0.7459
-6.5207 20.2292 0.7496
-6.5129 21.4653 0.7722
-6.5051 20.6181 0.7568
-6.4973 20.7431 0.7591
-6.4895 21.2708 0.7687
-6.4817 20.5278 0.7551
-6.4739 22.0903 0.7833
-6.4661 22.6528 0.7932
-6.4583 21.9236 0.7804
-6.4505 22.5069 0.7907
-6.4427 21.7778 0.7778
-6.4349 20.8125 0.7603
-6.4271 22.1528 0.7844
-6.4193 22.0833 0.7832
-6.4115 21.7847 0.7779
-6.4037 21.9722 0.7812
-6.3959 21.7778 0.7778
-6.3881 21.2778 0.7688
-6.3803 21.2917 0.7690
-6.3725 22.0347 0.7824
-6.3647 22.8889 0.7974
-6.3569 21.8472 0.7790
-6.3491 22.2014 0.7853
-6.3413 21.7361 0.7770
-6.3335 21.5625 0.7739
-6.3257 21.7847 0.7779
-6.3179 21.8333 0.7788
-6.3101 23.2847 0.8042
-6.3023 22.5556 0.7915
-6.2945 23.4444 0.8070
-6.2867 23.5903 0.8095
-6.2789 24.6458 0.8274
-6.2711 22.0972 0.7835
-6.2633 22.8056 0.7959
-6.2555 23.0486 0.8001
-6.2477 23.0625 0.8004
-6.2399 23.4583 0.8072
-6.2321 22.9653 0.7987
-6.2243 24.2431 0.8206
-6.2165 23.8264 0.8135
-6.2087 23.1458 0.8018
-6.2009 24.1736 0.8194
-6.1931 24.5486 0.8258
-6.1853 24.2778 0.8212
-6.1775 23.9375 0.8154
-6.1697 25.6319 0.8438
-6.1619 25.2639 0.8377
-6.1541 24.3542 0.8225
-6.1463 24.8403 0.8307
-6.1385 25.2292 0.8371
-6.1307 24.7917 0.8299
-6.1229 26.3819 0.8561
-6.1151 25.7917 0.8464
-6.1073 25.4444 0.8407
-6.0995 25.8333 0.8471
-6.0917 26.7153 0.8614
-6.0839 25.8194 0.8469
-6.0761 25.0417 0.8340
-6.0683 24.3403 0.8223
-6.0605 24.7431 0.8290
-6.0527 26.1458 0.8522
-6.0449 26.0208 0.8502
-6.0371 25.9861 0.8496
-6.0293 26.2500 0.8539
-6.0215 26.1667 0.8526
-6.0137 26.1319 0.8520
-6.0059 26.5278 0.8584
-5.9981 26.7431 0.8619
-5.9903 26.3194 0.8550
-5.9825 26.7986 0.8628
-5.9747 27.4861 0.8738
-5.9669 27.0417 0.8667
-5.9591 29.1806 0.9003
-5.9513 26.5972 0.8595
-5.9435 27.1597 0.8686
-5.9357 27.6944 0.8771
-5.9279 26.8889 0.8642
-5.9201 26.9444 0.8651
-5.9123 28.5764 0.8909
-5.9045 28.6042 0.8914
-5.8967 28.3681 0.8877
-5.8889 27.4167 0.8727
-5.8811 29.6319 0.9073
-5.8733 28.3403 0.8873
-5.8655 27.9722 0.8815
-5.8577 28.0833 0.8832
-5.8499 28.9167 0.8962
-5.8421 29.2361 0.9012
-5.8343 28.1250 0.8839
-5.8265 29.0625 0.8985
-5.8187 28.8542 0.8953
-5.8109 29.3750 0.9033
-5.8031 29.4306 0.9042
-5.7953 29.9792 0.9126
-5.7875 29.6319 0.9073
-5.7797 30.1389 0.9150
-5.7719 30.4722 0.9200
-5.7641 30.9306 0.9269
-5.7563 30.1042 0.9145
-5.7485 29.4583 0.9046
-5.7407 29.2986 0.9021
-5.7329 30.2500 0.9167
-5.7251 32.1042 0.9443
-5.7173 31.8333 0.9404
-5.7095 29.9792 0.9126
-5.7017 31.3333 0.9329
-5.6939 33.2917 0.9616
-5.6861 31.1944 0.9309
-5.6783 31.3611 0.9333
-5.6705 30.8819 0.9262
-5.6627 32.7986 0.9545
-5.6549 32.2708 0.9468
-5.6471 31.5000 0.9354
-5.6393 32.5208 0.9505
-5.6315 32.0972 0.9442
-5.6237 31.9236 0.9417
-5.6159 32.2222 0.9461
-5.6081 32.0069 0.9429
-5.6003 32.7917 0.9544
-5.5925 34.4444 0.9782
-5.5847 32.5139 0.9503
-5.5769 33.1458 0.9595
-5.5691 33.7639 0.9684
-5.5613 33.0903 0.9587
-5.5535 32.8333 0.9550
-5.5457 32.8889 0.9558
-5.5379 33.3889 0.9631
-5.5301 32.5208 0.9505
-5.5223 33.3194 0.9620
-5.5145 34.2708 0.9757
-5.5067 33.9028 0.9704
-5.4989 34.2917 0.9760
-5.4911 33.6875 0.9673
-5.4833 34.9444 0.9852
-5.4755 34.9375 0.9851
-5.4677 35.0139 0.9862
-5.4599 36.9514 1.0131
-5.4521 36.4514 1.0062
-5.4443 36.7500 1.0104
-5.4365 35.5139 0.9932
-5.4287 36.4792 1.0066
-5.4209 37.2500 1.0172
-5.4131 36.3333 1.0046
-5.4053 36.1458 1.0020
-5.3975 36.3333 1.0046
-5.3897 37.3056 1.0180
-5.3819 37.4236 1.0196
-5.3741 37.2500 1.0172
-5.3663 35.9236 0.9989
-5.3585 38.1458 1.0294
-5.3507 37.7569 1.0241
-5.3429 37.1319 1.0156
-5.3351 37.2222 1.0168
-5.3273 40.1181 1.0556
-5.3195 39.0069 1.0409
-5.3117 39.1042 1.0422
-5.3039 39.2153 1.0437
-5.2961 39.9444 1.0534
-5.2883 38.4861 1.0340
-5.2805 38.1736 1.0297
-5.2727 40.3681 1.0589
-5.2649 38.4028 1.0328
-5.2571 38.7222 1.0371
-5.2493 40.4653 1.0602
-5.2415 40.1111 1.0556
-5.2337 39.9167 1.0530
-5.2259 41.3819 1.0721
-5.2181 40.8611 1.0654
-5.2103 41.4028 1.0724
-5.2025 42.5417 1.0871
-5.1947 41.7847 1.0774
-5.1869 40.9583 1.0666
-5.1791 41.9583 1.0796
-5.1713 40.5486 1.0613
-5.1635 41.2153 1.0700
-5.1557 40.9861 1.0670
-5.1479 44.3542 1.1100
-5.1401 43.6944 1.1017
-5.1323 43.2083 1.0956
-5.1245 43.9097 1.1044
-5.1167 42.4167 1.0855
-5.1089 44.0208 1.1058
-5.1011 44.5208 1.1121
-5.0933 44.8819 1.1166
-5.0855 44.5903 1.1129
-5.0777 44.0972 1.1068
-5.0699 43.2361 1.0959
-5.0621 44.5833 1.1128
-5.0543 43.1667 1.0950
-5.0465 45.2917 1.1217
-5.0387 45.5417 1.1247
-5.0309 44.2778 1.1090
-5.0231 45.9306 1.1295
-5.0153 45.5625 1.1250
-5.0075 46.8542 1.1408
-4.9997 46.2153 1.1330
-4.9919 46.5069 1.1366
-4.9841 45.1597 1.1200
-4.9763 47.2847 1.1461
-4.9685 47.3819 1.1472
-4.9607 46.2778 1.1338
-4.9529 45.8681 1.1288
-4.9451 46.9167 1.1416
-4.9373 47.5139 1.1488
-4.9295 49.7986 1.1761
-4.9217 49.4028 1.1715
-4.9139 48.2431 1.1576
-4.9061 49.3056 1.1703
-4.8983 49.7222 1.1752
-4.8905 50.4722 1.1841
-4.8827 49.7292 1.1753
-4.8749 50.0417 1.1790
-4.8671 49.0764 1.1676
-4.8593 49.7431 1.1755
-4.8515 50.3681 1.1828
-4.8437 50.4514 1.1838
-4.8359 51.0000 1.1902
-4.8281 51.8194 1.1998
-4.8203 51.4931 1.1960
-4.8125 51.6111 1.1973
-4.8047 52.7569 1.2106
-4.7969 52.6458 1.2093
-4.7891 54.3264 1.2284
-4.7813 54.2222 1.2273
-4.7735 54.5764 1.2313
-4.7657 52.0972 1.2030
-4.7579 55.2639 1.2390
-4.7501 55.1319 1.2375
-4.7423 54.1528 1.2265
-4.7345 54.6806 1.2324
-4.7267 54.3264 1.2284
-4.7189 54.9306 1.2353
-4.7111 54.0278 1.2251
-4.7033 55.2917 1.2393
-4.6955 56.0625 1.2479
-4.6877 56.4653 1.2524
-4.6799 55.7500 1.2444
-4.6721 56.3194 1.2508
-4.6643 56.0694 1.2480
-4.6565 60.1458 1.2926
-4.6487 58.6597 1.2765
-4.6409 57.0556 1.2589
-4.6331 59.0208 1.2804
-4.6253 58.2153 1.2716
-4.6175 58.5347 1.2751
-4.6097 58.9097 1.2792
-4.6019 58.9306 1.2794
-4.5941 60.1806 1.2929
-4.5863 58.7153 1.2771
-4.5785 59.4583 1.2852
-4.5707 59.3333 1.2838
-4.5629 59.5208 1.2858
-4.5551 58.3889 1.2735
-4.5473 60.5208 1.2966
-4.5395 61.5903 1.3080
-4.5317 62.7708 1.3205
-4.5239 64.4028 1.3375
-4.5161 61.7569 1.3098
-4.5083 62.5764 1.3184
-4.5005 61.2431 1.3043
-4.4927 63.5069 1.3282
-4.4849 65.7222 1.3512
-4.4771 65.8056 1.3520
-4.4693 65.5347 1.3492
-4.4615 63.6806 1.3300
-4.4537 66.2153 1.3562
-4.4459 67.0000 1.3642
-4.4381 67.3819 1.3681
-4.4303 66.9722 1.3639
-4.4225 67.8333 1.3727
-4.4147 66.1181 1.3552
-4.4069 65.8472 1.3524
-4.3991 68.4583 1.3790
-4.3913 68.4444 1.3789
-4.3835 68.5278 1.3797
-4.3757 67.8681 1.3730
-4.3679 67.9375 1.3737
-4.3601 68.2917 1.3773
-4.3523 68.4583 1.3790
-4.3445 70.9514 1.4039
-4.3367 70.3889 1.3983
-4.3289 72.0069 1.4143
-4.3211 68.3472 1.3779
-4.3133 70.5764 1.4002
-4.3055 71.0208 1.4046
-4.2977 71.5903 1.4102
-4.2899 71.8889 1.4131
-4.2821 73.3056 1.4270
-4.2743 72.2986 1.4171
-4.2665 71.8889 1.4131
-4.2587 72.3750 1.4179
-4.2509 74.3333 1.4369
-4.2431 72.9792 1.4238
-4.2353 72.2708 1.4169
-4.2275 72.9375 1.4234
-4.2197 76.0000 1.4530
-4.2119 76.9931 1.4624
-4.2041 75.2986 1.4462
-4.1963 75.2153 1.4454
-4.1885 75.6597 1.4497
-4.1807 77.0278 1.4628
-4.1729 78.6250 1.4778
-4.1651 77.3958 1.4662
-4.1573 78.6181 1.4778
-4.1495 79.0694 1.4820
-4.1417 79.8750 1.4895
-4.1339 77.3542 1.4659
-4.1261 79.3611 1.4847
-4.1183 80.6250 1.4965
-4.1105 80.1806 1.4924
-4.1027 79.0486 1.4818
-4.0949 81.3542 1.5033
-4.0871 83.0069 1.5185
-4.0793 81.3681 1.5034
-4.0715 82.5556 1.5143
-4.0637 84.5347 1.5324
-4.0559 83.7847 1.5256
-4.0481 82.4722 1.5136
-4.0403 85.0833 1.5373
-4.0325 86.1806 1.5472
-4.0247 86.2778 1.5481
-4.0169 85.8681 1.5444
-4.0091 84.0208 1.5277
-4.0013 85.3681 1.5399
-3.9935 86.6250 1.5512
-3.9857 86.5764 1.5508
-3.9779 86.5417 1.5505
-3.9701 86.8472 1.5532
-3.9623 86.7361 1.5522
-3.9545 89.0694 1.5729
-3.9467 86.3472 1.5487
-3.9389 89.9306 1.5805
-3.9311 91.3750 1.5932
-3.9233 92.3403 1.6016
-3.9155 92.0139 1.5987
-3.9077 89.4028 1.5759
-3.8999 92.2986 1.6012
-3.8921 91.4236 1.5936
-3.8843 93.1111 1.6082
-3.8765 90.7153 1.5874
-3.8687 91.8264 1.5971
-3.8609 95.5764 1.6294
-3.8531 94.5833 1.6209
-3.8453 95.0903 1.6252
-3.8375 95.0625 1.6250
-3.8297 95.2083 1.6262
-3.8219 97.0694 1.6421
-3.8141 98.2083 1.6517
-3.8063 100.0417 1.6670
-3.7985 99.0000 1.6583
-3.7907 98.9306 1.6577
-3.7829 98.6042 1.6550
-3.7751 99.3333 1.6611
-3.7673 98.6597 1.6555
-3.7595 100.1736 1.6681
-3.7517 99.7500 1.6646
-3.7439 100.6944 1.6724
-3.7361 100.1736 1.6681
-3.7283 102.4375 1.6869
-3.7205 101.5625 1.6796
-3.7127 99.7917 1.6649
-3.7049 102.9444 1.6910
-3.6971 106.1319 1.7170
-3.6893 107.9097 1.7313
-3.6815 106.9514 1.7236
-3.6737 106.1042 1.7168
-3.6659 105.1875 1.7093
-3.6581 105.7778 1.7141
-3.6503 106.5903 1.7207
-3.6425 107.8542 1.7309
-3.6347 107.5556 1.7285
-3.6269 108.3125 1.7346
-3.6191 108.4236 1.7354
-3.6113 109.7014 1.7456
-3.6035 107.7222 1.7298
-3.5957 110.3333 1.7507
-3.5879 111.3819 1.7590
-3.5801 108.9722 1.7398
-3.5723 112.0278 1.7641
-3.5645 112.2986 1.7662
-3.5567 111.7569 1.7619
-3.5489 113.7917 1.7779
-3.5411 113.5486 1.7760
-3.5333 113.3472 1.7744
-3.5255 115.7917 1.7934
-3.5177 114.1875 1.7810
-3.5099 114.2778 1.7817
-3.5021 116.2292 1.7968
-3.4943 115.9861 1.7949
-3.4865 115.6389 1.7923
-3.4787 116.1597 1.7963
-3.4709 116.8889 1.8019
-3.4631 118.4931 1.8142
-3.4553 117.3333 1.8053
-3.4475 119.4792 1.8218
-3.4397 120.8819 1.8324
-3.4319 118.4792 1.8141
-3.4241 117.5278 1.8068
-3.4163 118.3889 1.8134
-3.4085 119.2986 1.8204
-3.4007 117.9583 1.8101
-3.3929 119.1042 1.8189
-3.3851 121.5903 1.8378
-3.3773 119.1528 1.8193
-3.3695 121.9722 1.8407
-3.3617 123.9375 1.8555
-3.3539 125.2431 1.8652
-3.3461 125.0139 1.8635
-3.3383 124.0417 1.8562
-3.3305 122.9167 1.8478
-3.3227 122.7639 1.8466
-3.3149 124.0694 1.8564
-3.3071 123.5347 1.8524
-3.2993 122.2639 1.8429
-3.2915 125.1806 1.8647
-3.2837 127.5903 1.8826
-3.2759 129.0347 1.8932
-3.2681 128.4028 1.8886
-3.2603 128.9583 1.8927
-3.2525 131.1181 1.9084
-3.2447 128.5556 1.8897
-3.2369 132.3681 1.9175
-3.2291 131.4444 1.9108
-3.2213 130.7014 1.9054
-3.2135 128.3819 1.8884
-3.2057 129.0139 1.8931
-3.1979 130.2986 1.9025
-3.1901 131.1458 1.9086
-3.1823 129.0764 1.8935
-3.1745 132.2500 1.9167
-3.1667 133.3125 1.9244
-3.1589 135.4792 1.9399
-3.1511 132.6875 1.9198
-3.1433 133.5417 1.9260
-3.1355 134.5556 1.9333
-3.1277 130.9583 1.9073
-3.1199 133.4167 1.9251
-3.1121 134.1181 1.9302
-3.1043 135.1597 1.9376
-3.0965 136.4444 1.9468
-3.0887 137.6042 1.9551
-3.0809 137.9514 1.9575
-3.0731 138.7986 1.9635
-3.0653 137.4236 1.9538
-3.0575 135.1944 1.9379
-3.0497 138.5347 1.9617
-3.0419 137.5903 1.9550
-3.0341 140.7847 1.9775
-3.0263 139.0000 1.9650
-3.0185 140.3056 1.9742
-3.0107 140.4167 1.9750
-3.0029 138.7847 1.9634
-2.9951 143.1458 1.9941
-2.9873 142.0278 1.9863
-2.9795 141.6319 1.9835
-2.9717 141.7014 1.9840
-2.9639 143.1181 1.9939
-2.9561 145.6250 2.0113
-2.9483 145.9236 2.0133
-2.9405 147.0972 2.0214
-2.9327 145.0833 2.0075
-2.9249 143.8125 1.9987
-2.9171 146.0625 2.0143
-2.9093 146.8611 2.0198
-2.9015 146.3194 2.0160
-2.8937 150.0069 2.0413
-2.8859 150.0000 2.0412
-2.8781 149.2083 2.0358
-2.8703 150.7361 2.0462
-2.8625 152.2847 2.0567
-2.8547 151.0694 2.0485
-2.8469 152.4444 2.0578
-2.8391 152.9306 2.0611
-2.8313 153.5000 2.0649
-2.8235 150.0208 2.0414
-2.8157 153.6389 2.0659
-2.8079 160.0764 2.1087
-2.8001 157.1597 2.0894
-2.7923 157.0347 2.0886
-2.7845 158.6319 2.0992
-2.7767 158.6042 2.0990
-2.7689 153.6181 2.0657
-2.7611 156.8611 2.0874
-2.7533 159.5417 2.1052
-2.7455 164.6319 2.1385
-2.7377 162.0486 2.1216
-2.7299 163.7014 2.1324
-2.7221 163.0972 2.1285
-2.7143 163.8264 2.1332
-2.7065 164.4444 2.1373
-2.6987 162.0417 2.1216
-2.6909 166.0000 2.1473
-2.6831 168.5833 2.1640
-2.6753 169.1667 2.1677
-2.6675 167.9028 2.1596
-2.6597 168.6875 2.1647
-2.6519 170.2500 2.1747
-2.6441 170.3333 2.1752
-2.6363 169.7153 2.1712
-2.6285 170.5069 2.1763
-2.6207 172.7778 2.1907
-2.6129 173.0278 2.1923
-2.6051 174.7014 2.2029
-2.5973 172.0417 2.1861
-2.5895 177.9653 2.2234
-2.5817 178.0972 2.2242
-2.5739 178.6042 2.2274
-2.5661 181.4722 2.2452
-2.5583 178.2708 2.2253
-2.5505 179.9028 2.2355
-2.5427 181.0278 2.2424
-2.5349 185.3194 2.2689
-2.5271 183.3403 2.2567
-2.5193 182.3403 2.2506
-2.5115 185.4306 2.2695
-2.5037 184.9375 2.2665
-2.4959 189.2500 2.2928
-2.4881 189.2014 2.2925
-2.4803 187.6111 2.2829
-2.4725 187.3889 2.2815
-2.4647 185.4236 2.2695
-2.4569 187.1875 2.2803
-2.4491 188.4792 2.2881
-2.4413 188.9583 2.2910
-2.4335 191.4028 2.3058
-2.4257 193.5069 2.3184
-2.4179 194.6458 2.3253
-2.4101 193.0694 2.3158
-2.4023 191.8611 2.3086
-2.3945 191.5139 2.3065
-2.3867 195.9375 2.3330
-2.3789 195.3889 2.3297
-2.3711 194.5764 2.3248
-2.3633 197.8194 2.3441
-2.3555 197.7569 2.3438
-2.3477 198.0417 2.3455
-2.3399 199.5556 2.3544
-2.3321 200.4236 2.3595
-2.3243 198.0208 2.3453
-2.3165 199.6875 2.3552
-2.3087 199.4236 2.3536
-2.3009 198.3819 2.3475
-2.2931 197.9167 2.3447
-2.2853 203.0833 2.3751
-2.2775 203.1667 2.3756
-2.2697 202.1875 2.3699
-2.2619 200.7083 2.3612
-2.2541 202.6667 2.3727
-2.2463 205.1389 2.3871
-2.2385 203.9722 2.3803
-2.2307 204.9861 2.3862
-2.2229 202.6111 2.3724
-2.2151 203.7292 2.3789
-2.2073 205.1736 2.3873
-2.1995 204.8542 2.3855
-2.1917 201.7569 2.3674
-2.1839 202.3819 2.3710
-2.1761 205.6389 2.3900
-2.1683 201.5208 2.3660
-2.1605 204.9236 2.3859
-2.1527 203.6250 2.3783
-2.1449 203.1458 2.3755
-2.1371 203.8333 2.3795
-2.1293 206.3333 2.3941
-2.1215 207.7986 2.4025
-2.1137 210.0764 2.4157
-2.1059 205.0972 2.3869
-2.0981 205.9306 2.3917
-2.0903 205.8681 2.3914
-2.0825 206.8819 2.3972
-2.0747 207.9444 2.4034
-2.0669 208.1319 2.4045
-2.0591 202.6319 2.3725
-2.0513 204.6667 2.3844
-2.0435 208.5069 2.4066
-2.0357 207.8611 2.4029
-2.0279 210.9861 2.4209
-2.0201 209.2083 2.4107
-2.0123 210.7569 2.4196
-2.0045 211.4514 2.4236
-1.9967 206.8472 2.3970
-1.9889 208.8750 2.4088
-1.9811 207.5972 2.4014
-1.9733 207.5764 2.4013
-1.9655 207.9028 2.4031
-1.9577 206.4653 2.3948
-1.9499 205.1181 2.3870
-1.9421 207.3333 2.3998
-1.9343 206.3056 2.3939
-1.9265 207.4931 2.4008
-1.9187 207.7847 2.4025
-1.9109 207.3750 2.4001
-1.9031 204.5625 2.3838
-1.8953 211.4722 2.4237
-1.8875 211.9167 2.4262
-1.8797 212.3542 2.4287
-1.8719 211.9375 2.4263
-1.8641 210.5625 2.4185
-1.8563 210.9931 2.4209
-1.8485 207.1736 2.3989
-1.8407 204.0694 2.3809
-1.8329 203.6667 2.3785
-1.8251 208.6111 2.4072
-1.8173 208.4028 2.4060
-1.8095 207.0139 2.3980
-1.8017 208.1528 2.4046
-1.7939 209.5208 2.4125
-1.7861 203.4375 2.3772
-1.7783 204.8542 2.3855
-1.7705 207.1667 2.3989
-1.7627 205.6944 2.3903
-1.7549 206.7778 2.3966
-1.7471 205.7639 2.3907
-1.7393 207.3472 2.3999
-1.7315 207.9722 2.4035
-1.7237 207.0903 2.3984
-1.7159 205.3472 2.3883
-1.7081 201.5139 2.3659
-1.7003 200.4861 2.3599
-1.6925 202.9861 2.3746
-1.6847 200.9653 2.3627
-1.6769 201.8333 2.3678
-1.6691 199.6736 2.3551
-1.6613 199.9028 2.3564
-1.6535 198.4444 2.3478
-1.6457 202.1667 2.3698
-1.6379 199.2917 2.3528
-1.6301 199.5347 2.3543
-1.6223 200.8681 2.3621
-1.6145 198.4444 2.3478
-1.6067 195.1806 2.3285
-1.5989 192.9306 2.3150
-1.5911 194.9861 2.3273
-1.5833 195.5625 2.3307
-1.5755 194.5208 2.3245
-1.5677 195.8403 2.3324
-1.5599 193.5972 2.3190
-1.5521 190.8403 2.3024
-1.5443 190.9653 2.3032
-1.5365 193.5347 2.3186
-1.5287 187.9931 2.2852
-1.5209 188.3472 2.2873
-1.5131 189.7222 2.2957
-1.5053 187.4306 2.2818
-1.4975 188.3194 2.2872
-1.4897 185.8333 2.2720
-1.4819 182.0278 2.2486
-1.4741 187.5903 2.2827
-1.4663 186.3750 2.2753
-1.4585 183.9097 2.2602
-1.4507 182.0139 2.2485
-1.4429 180.0278 2.2362
-1.4351 180.5694 2.2396
-1.4273 179.2639 2.2315
-1.4195 177.3889 2.2198
-1.4117 176.4167 2.2137
-1.4039 170.7569 2.1779
-1.3961 171.7153 2.1840
-1.3883 172.5764 2.1895
-1.3805 172.1875 2.1870
-1.3727 166.7847 2.1524
-1.3649 165.4722 2.1439
-1.3571 165.4861 2.1440
-1.3493 168.5903 2.1640
-1.3415 165.8819 2.1466
-1.3337 163.4514 2.1308
-1.3259 164.1319 2.1352
-1.3181 161.8472 2.1203
-1.3103 159.4653 2.1047
-1.3025 160.3264 2.1103
-1.2947 156.9167 2.0878
-1.2869 154.8542 2.0740
-1.2791 152.4444 2.0578
-1.2713 149.4375 2.0374
-1.2635 146.6875 2.0186
-1.2557 149.4306 2.0374
-1.2479 147.5000 2.0242
-1.2401 144.4097 2.0028
-1.2323 141.4931 1.9825
-1.2245 139.3333 1.9673
-1.2167 138.9722 1.9648
-1.2089 137.0903 1.9514
-1.2011 137.4028 1.9536
-1.1933 130.8542 1.9065
-1.1855 128.8056 1.8915
-1.1777 125.5069 1.8672
-1.1699 126.5486 1.8749
-1.1621 124.9306 1.8629
-1.1543 122.5625 1.8451
-1.1465 120.4861 1.8294
-1.1387 120.4514 1.8292
-1.1309 117.1319 1.8038
-1.1231 115.1319 1.7883
-1.1153 114.6875 1.7849
-1.1075 110.1111 1.7489
-1.0997 108.5347 1.7363
-1.0919 108.5347 1.7363
-1.0841 107.5694 1.7286
-1.0763 106.3611 1.7189
-1.0685 101.6042 1.6800
-1.0607 99.8611 1.6655
-1.0529 99.0903 1.6591
-1.0451 98.9861 1.6582
-1.0373 97.4444 1.6452
-1.0295 95.9028 1.6322
-1.0217 94.8472 1.6232
-1.0139 91.7569 1.5965
-1.0061 92.9167 1.6066
-0.9983 87.2153 1.5565
-0.9905 86.1944 1.5473
-0.9827 84.3681 1.5309
-0.9749 83.1250 1.5195
-0.9671 84.1042 1.5285
-0.9593 81.6875 1.5064
-0.9515 81.3264 1.5030
-0.9437 79.7361 1.4883
-0.9359 77.1042 1.4635
-0.9281 74.1944 1.4356
-0.9203 74.2708 1.4363
-0.9125 73.9514 1.4332
-0.9047 72.7708 1.4218
-0.8969 69.9722 1.3942
-0.8891 69.4306 1.3887
-0.8813 70.6944 1.4013
-0.8735 67.0694 1.3649
-0.8657 66.4167 1.3583
-0.8579 65.3542 1.3474
-0.8501 62.9653 1.3225
-0.8423 60.9444 1.3011
-0.8345 62.0625 1.3130
-0.8267 60.7431 1.2990
-0.8189 60.0833 1.2919
-0.8111 57.9514 1.2688
-0.8033 56.9792 1.2581
-0.7955 54.8125 1.2339
-0.7877 55.0972 1.2371
-0.7799 55.1250 1.2374
-0.7721 54.2153 1.2272
-0.7643 52.2639 1.2049
-0.7565 49.4514 1.1720
-0.7487 47.9514 1.1541
-0.7409 48.0972 1.1559
-0.7331 48.2014 1.1571
-0.7253 47.1319 1.1442
-0.7175 46.0347 1.1308
-0.7097 45.8750 1.1289
-0.7019 43.6806 1.1015
-0.6941 44.2847 1.1091
-0.6863 41.4236 1.0727
-0.6785 40.9722 1.0668
-0.6707 38.5833 1.0353
-0.6629 39.1944 1.0434
-0.6551 37.1944 1.0165
-0.6473 37.3542 1.0186
-0.6395 37.0972 1.0151
-0.6317 36.0069 1.0001
-0.6239 36.0903 1.0013
-0.6161 35.9653 0.9995
-0.6083 33.2639 0.9612
-0.6005 33.1111 0.9590
-0.5927 32.0069 0.9429
-0.5849 32.2153 0.9460
-0.5771 30.5139 0.9207
-0.5693 30.9722 0.9275
-0.5615 30.0139 0.9131
-0.5537 29.0278 0.8980
-0.5459 30.4375 0.9195
-0.5381 28.4583 0.8891
-0.5303 28.1458 0.8842
-0.5225 28.2500 0.8858
-0.5147 27.0208 0.8664
-0.5069 24.9653 0.8328
-0.4991 25.4931 0.8415
-0.4913 25.3611 0.8393
-0.4835 24.2292 0.8204
-0.4757 23.7292 0.8119
-0.4679 23.7222 0.8118
-0.4601 23.2569 0.8038
-0.4523 23.1250 0.8015
-0.4445 22.7431 0.7948
-0.4367 22.8681 0.7970
-0.4289 22.8889 0.7974
-0.4211 22.0278 0.7822
-0.4133 21.6528 0.7755
-0.4055 21.5347 0.7734
-0.3977 20.5486 0.7555
-0.3899 20.6597 0.7575
-0.3821 20.1944 0.7490
-0.3743 20.7917 0.7600
-0.3665 19.6389 0.7386
-0.3587 19.8472 0.7425
-0.3509 18.5972 0.7187
-0.3431 18.4931 0.7167
-0.3353 18.8333 0.7233
-0.3275 18.8333 0.7233
-0.3197 17.7917 0.7030
-0.3119 18.0556 0.7082
-0.3041 18.1319 0.7097
-0.2963 17.7986 0.7031
-0.2885 18.1944 0.7109
-0.2807 18.0278 0.7077
-0.2729 17.2083 0.6914
-0.2651 18.1597 0.7102
-0.2573 17.0972 0.6891
-0.2495 17.0486 0.6882
-0.2417 17.0694 0.6886
-0.2339 17.2847 0.6929
-0.2261 16.2569 0.6720
-0.2183 16.7222 0.6815
-0.2105 17.2500 0.6922
-0.2027 17.9931 0.7070
-0.1949 18.3819 0.7146
-0.1871 18.5694 0.7182
-0.1793 19.4236 0.7345
-0.1715 19.1528 0.7294
-0.1637 18.8472 0.7236
-0.1559 19.3194 0.7326
-0.1481 19.3542 0.7332
-0.1403 20.1806 0.7487
-0.1325 18.1389 0.7098
-0.1247 16.8472 0.6841
-0.1169 17.3542 0.6943
-0.1091 16.2014 0.6708
-0.1013 14.6389 0.6377
-0.0935 14.1181 0.6262
-0.0857 14.7986 0.6411
-0.0779 15.0000 0.6455
-0.0701 15.4236 0.6545
-0.0623 18.9583 0.7257
-0.0545 21.1667 0.7668
-0.0467 26.2361 0.8537
-0.0389 32.6667 0.9526
-0.0311 38.4444 1.0334
-0.0233 45.5972 1.1254
-0.0155 53.7500 1.2219
-0.0077 58.9722 1.2799
0.0001 60.5347 1.2967
0.0079 57.1458 1.2599
0.0157 51.3819 1.1947
0.0235 45.0417 1.1186
0.0313 36.9236 1.0127
0.0391 28.5417 0.8904
0.0469 19.6806 0.7394
0.0547 14.8681 0.6427
0.0625 11.2778 0.5597
0.0703 8.3681 0.4821
0.0781 6.5000 0.4249
0.0859 5.0903 0.3760
0.0937 4.1319 0.3388
0.1015 3.0486 0.2910
0.1093 2.7500 0.2764
0.1171 2.3819 0.2572
0.1249 2.4514 0.2609
0.1327 1.9097 0.2303
0.1405 2.0694 0.2398
0.1483 1.8333 0.2257
0.1561 1.9653 0.2336
0.1639 1.2569 0.1869
0.1717 1.5972 0.2106
0.1795 1.3056 0.1904
0.1873 1.3750 0.1954
0.1951 1.1389 0.1779
0.2029 1.5417 0.2069
0.2107 1.7014 0.2174
0.2185 1.4167 0.1984
0.2263 1.3264 0.1919
0.2341 1.2222 0.1843
0.2419 1.2431 0.1858
0.2497 1.1597 0.1795
0.2575 1.5417 0.2069
0.2653 1.3403 0.1930
0.2731 1.1389 0.1779
0.2809 1.0556 0.1712
0.2887 1.0903 0.1740
0.2965 1.4583 0.2013
0.3043 1.4167 0.1984
0.3121 1.2014 0.1827
0.3199 0.9931 0.1661
0.3277 0.9097 0.1590
0.3355 0.8403 0.1528
0.3433 0.9653 0.1637
0.3511 1.1806 0.1811
0.3589 1.1597 0.1795
0.3667 0.8125 0.1502
0.3745 0.8403 0.1528
0.3823 0.9236 0.1602
0.3901 0.8819 0.1565
0.3979 1.0903 0.1740
0.4057 1.0486 0.1707
0.4135 1.1944 0.1822
0.4213 1.1042 0.1751
0.4291 0.9444 0.1620
0.4369 0.9792 0.1649
0.4447 0.9306 0.1608
0.4525 1.0347 0.1695
0.4603 1.0347 0.1695
0.4681 0.8889 0.1571
0.4759 0.9236 0.1602
0.4837 0.8333 0.1521
0.4915 0.9306 0.1608
0.4993 0.7639 0.1457
0.5071 0.8681 0.1553
0.5149 0.9236 0.1602
0.5227 1.0000 0.1667
0.5305 0.9653 0.1637
0.5383 0.8056 0.1496
0.5461 0.7431 0.1437
0.5539 0.7917 0.1483
0.5617 0.6806 0.1375
0.5695 0.7222 0.1416
0.5773 0.5972 0.1288
0.5851 0.6250 0.1318
0.5929 0.5069 0.1187
0.6007 0.7083 0.1403
0.6085 0.7986 0.1489
0.6163 0.7986 0.1489
0.6241 0.7778 0.1470
0.6319 0.7778 0.1470
0.6397 0.8125 0.1502
0.6475 0.7083 0.1403
0.6553 0.7569 0.1450
0.6631 0.8333 0.1521
0.6709 1.0139 0.1678
0.6787 0.8750 0.1559
0.6865 0.6319 0.1325
0.6943 0.8819 0.1565
0.7021 0.8611 0.1547
0.7099 0.6181 0.1310
0.7177 0.8542 0.1540
0.7255 0.8333 0.1521
0.7333 0.6458 0.1339
0.7411 0.7778 0.1470
0.7489 0.7986 0.1489
0.7567 0.5694 0.1258
0.7645 0.5208 0.1203
0.7723 0.6111 0.1303
0.7801 0.7083 0.1403
0.7879 0.8750 0.1559
0.7957 0.6944 0.1389
0.8035 0.6736 0.1368
0.8113 0.6667 0.1361
0.8191 0.6944 0.1389
0.8269 0.7222 0.1416
0.8347 0.9375 0.1614
0.8425 0.8611 0.1547
0.8503 0.8750 0.1559
0.8581 0.8681 0.1553
0.8659 0.7500 0.1443
0.8737 0.6389 0.1332
0.8815 0.5764 0.1265
0.8893 0.8194 0.1509
0.8971 0.6806 0.1375
0.9049 0.6389 0.1332
0.9127 0.6111 0.1303
0.9205 0.7361 0.1430
0.9283 0.7431 0.1437
0.9361 0.9306 0.1608
0.9439 0.7917 0.1483
0.9517 0.9236 0.1602
0.9595 0.6597 0.1354
0.9673 0.5208 0.1203
0.9751 0.4653 0.1137
0.9829 0.4861 0.1162
0.9907 0.6736 0.1368
0.9985 0.6319 0.1325
1.0063 0.5069 0.1187
1.0141 0.7083 0.1403
1.0219 0.5486 0.1234
1.0297 0.6806 0.1375
1.0375 0.7361 0.1430
1.0453 0.7083 0.1403
1.0531 0.6667 0.1361
1.0609 0.6389 0.1332
1.0687 0.5625 0.1250
1.0765 0.7292 0.1423
1.0843 0.6528 0.1347
1.0921 0.5347 0.1219
1.0999 0.5347 0.1219
1.1077 0.6736 0.1368
1.1155 0.5764 0.1265
1.1233 0.7431 0.1437
1.1311 0.4931 0.1170
1.1389 0.4514 0.1120
1.1467 0.4444 0.1111
1.1545 0.5556 0.1242
1.1623 0.5069 0.1187
1.1701 0.7431 0.1437
1.1779 0.7222 0.1416
1.1857 0.4583 0.1128
1.1935 0.5486 0.1234
1.2013 0.6806 0.1375
1.2091 0.5764 0.1265
1.2169 0.6667 0.1361
1.2247 0.4931 0.1170
1.2325 0.6250 0.1318
1.2403 0.6806 0.1375
1.2481 0.6042 0.1295
1.2559 0.5208 0.1203
1.2637 0.4306 0.1094
1.2715 0.6250 0.1318
1.2793 0.6111 0.1303
1.2871 0.4931 0.1170
1.2949 0.5972 0.1288
1.3027 0.4306 0.1094
1.3105 0.4167 0.1076
1.3183 0.5694 0.1258
1.3261 0.6806 0.1375
1.3339 0.4167 0.1076
1.3417 0.5139 0.1195
1.3495 0.4653 0.1137
1.3573 0.6250 0.1318
1.3651 0.5347 0.1219
1.3729 0.5347 0.1219
1.3807 0.6875 0.1382
1.3885 0.5903 0.1280
1.3963 0.4792 0.1154
1.4041 0.5278 0.1211
1.4119 0.5417 0.1227
1.4197 0.5347 0.1219
1.4275 0.6111 0.1303
1.4353 0.5903 0.1280
1.4431 0.5903 0.1280
1.4509 0.3958 0.1049
1.4587 0.5486 0.1234
1.4665 0.5417 0.1227
1.4743 0.4792 0.1154
1.4821 0.5833 0.1273
1.4899 0.4514 0.1120
1.4977 0.4444 0.1111
1.5055 0.3750 0.1021
1.5133 0.5417 0.1227
1.5211 0.4306 0.1094
1.5289 0.3542 0.0992
1.5367 0.5764 0.1265
1.5445 0.4306 0.1094
1.5523 0.6458 0.1339
1.5601 0.5903 0.1280
1.5679 0.4444 0.1111
1.5757 0.3681 0.1011
1.5835 0.5000 0.1179
1.5913 0.7292 0.1423
1.5991 0.5694 0.1258
1.6069 0.7292 0.1423
1.6147 0.3542 0.0992
1.6225 0.4167 0.1076
1.6303 0.5625 0.1250
1.6381 0.5486 0.1234
1.6459 0.3819 0.1030
1.6537 0.6597 0.1354
1.6615 0.5000 0.1179
1.6693 0.5417 0.1227
1.6771 0.5486 0.1234
1.6849 0.4722 0.1145
1.6927 0.4236 0.1085
1.7005 0.6111 0.1303
1.7083 0.7222 0.1416
1.7161 0.5694 0.1258
1.7239 0.5069 0.1187
1.7317 0.6181 0.1310
1.7395 0.5139 0.1195
1.7473 0.4792 0.1154
1.7551 0.5278 0.1211
1.7629 0.5972 0.1288
1.7707 0.4861 0.1162
1.7785 0.5139 0.1195
1.7863 0.5625 0.1250
1.7941 0.4861 0.1162
1.8019 0.4861 0.1162
1.8097 0.5694 0.1258
1.8175 0.4444 0.1111
1.8253 0.4444 0.1111
1.8331 0.4167 0.1076
1.8409 0.7222 0.1416
1.8487 0.5625 0.1250
1.8565 0.4375 0.1102
1.8643 0.4861 0.1162
1.8721 0.3889 0.1039
1.8799 0.5833 0.1273
1.8877 0.4028 0.1058
1.8955 0.5556 0.1242
1.9033 0.6181 0.1310
1.9111 0.2847 0.0889
1.9189 0.3472 0.0982
1.9267 0.3889 0.1039
1.9345 0.3125 0.0932
1.9423 0.4653 0.1137
1.9501 0.4097 0.1067
1.9579 0.4236 0.1085
1.9657 0.4236 0.1085
1.9735 0.4236 0.1085
1.9813 0.4931 0.1170
1.9891 0.4444 0.1111
1.9969 0.5069 0.1187
2.0047 0.5208 0.1203
2.0125 0.5069 0.1187
2.0203 0.5278 0.1211
2.0281 0.5903 0.1280
2.0359 0.7083 0.1403
2.0437 0.4931 0.1170
2.0515 0.3333 0.0962
2.0593 0.6250 0.1318
2.0671 0.5833 0.1273
2.0749 0.5417 0.1227
2.0827 0.5417 0.1227
2.0905 0.5139 0.1195
2.0983 0.3889 0.1039
2.1061 0.5764 0.1265
2.1139 0.4722 0.1145
2.1217 0.4236 0.1085
2.1295 0.4306 0.1094
2.1373 0.3542 0.0992
2.1451 0.3125 0.0932
2.1529 0.4306 0.1094
2.1607 0.3889 0.1039
2.1685 0.3472 0.0982
2.1763 0.4444 0.1111
2.1841 0.2847 0.0889
2.1919 0.4931 0.1170
2.1997 0.3750 0.1021
2.2075 0.5625 0.1250
2.2153 0.5625 0.1250
2.2231 0.5486 0.1234
2.2309 0.5347 0.1219
2.2387 0.4444 0.1111
2.2465 0.5139 0.1195
2.2543 0.4097 0.1067
2.2621 0.3889 0.1039
2.2699 0.2917 0.0900
2.2777 0.4167 0.1076
2.2855 0.3611 0.1002
2.2933 0.2431 0.0822
2.3011 0.3056 0.0921
2.3089 0.3889 0.1039
2.3167 0.5903 0.1280
2.3245 0.5417 0.1227
2.3323 0.3125 0.0932
2.3401 0.4444 0.1111
2.3479 0.4097 0.1067
2.3557 0.4722 0.1145
2.3635 0.7083 0.1403
2.3713 0.6736 0.1368
2.3791 0.5208 0.1203
2.3869 0.4653 0.1137
2.3947 0.4514 0.1120
2.4025 0.3264 0.0952
2.4103 0.3611 0.1002
2.4181 0.3958 0.1049
2.4259 0.4583 0.1128
2.4337 0.3472 0.0982
2.4415 0.3750 0.1021
2.4493 0.2986 0.0911
2.4571 0.3681 0.1011
2.4649 0.3819 0.1030
2.4727 0.5000 0.1179
2.4805 0.5000 0.1179
2.4883 0.5208 0.1203
2.4961 0.3819 0.1030
2.5039 0.3819 0.1030
2.5117 0.2431 0.0822
2.5195 0.3611 0.1002
2.5273 0.3611 0.1002
2.5351 0.3403 0.0972
2.5429 0.2778 0.0878
2.5507 0.3958 0.1049
2.5585 0.3264 0.0952
2.5663 0.4167 0.1076
2.5741 0.2014 0.0748
2.5819 0.2986 0.0911
2.5897 0.3264 0.0952
2.5975 0.3681 0.1011
2.6053 0.2708 0.0867
2.6131 0.4792 0.1154
2.6209 0.4792 0.1154
2.6287 0.2917 0.0900
2.6365 0.3819 0.1030
2.6443 0.6528 0.1347
2.6521 0.4236 0.1085
2.6599 0.3333 0.0962
2.6677 0.3194 0.0942
2.6755 0.5000 0.1179
2.6833 0.4514 0.1120
2.6911 0.4236 0.1085
2.6989 0.3542 0.0992
2.7067 0.3681 0.1011
2.7145 0.2153 0.0773
2.7223 0.2847 0.0889
2.7301 0.4236 0.1085
2.7379 0.4306 0.1094
2.7457 0.5000 0.1179
2.7535 0.6458 0.1339
2.7613 0.3333 0.0962
2.7691 0.3194 0.0942
2.7769 0.3958 0.1049
2.7847 0.5139 0.1195
2.7925 0.3750 0.1021
2.8003 0.3542 0.0992
2.8081 0.4097 0.1067
2.8159 0.3056 0.0921
2.8237 0.3264 0.0952
2.8315 0.5069 0.1187
2.8393 0.5972 0.1288
2.8471 0.4028 0.1058
2.8549 0.3472 0.0982
2.8627 0.2847 0.0889
2.8705 0.4444 0.1111
2.8783 0.5347 0.1219
2.8861 0.4306 0.1094
2.8939 0.4167 0.1076
2.9017 0.4375 0.1102
2.9095 0.4375 0.1102
2.9173 0.4931 0.1170
2.9251 0.3958 0.1049
2.9329 0.4514 0.1120
2.9407 0.4861 0.1162
2.9485 0.3889 0.1039
2.9563 0.2639 0.0856
2.9641 0.3333 0.0962
2.9719 0.2847 0.0889
2.9797 0.4236 0.1085
2.9875 0.2500 0.0833
2.9953 0.4931 0.1170
3.0031 0.4375 0.1102
3.0109 0.3056 0.0921
3.0187 0.2778 0.0878
3.0265 0.4028 0.1058
3.0343 0.3611 0.1002
3.0421 0.3264 0.0952
3.0499 0.2292 0.0798
3.0577 0.4097 0.1067
3.0655 0.3194 0.0942
3.0733 0.5139 0.1195
3.0811 0.4931 0.1170
3.0889 0.4306 0.1094
3.0967 0.4167 0.1076
3.1045 0.3264 0.0952
3.1123 0.3472 0.0982
3.1201 0.3333 0.0962
3.1279 0.2292 0.0798
3.1357 0.2500 0.0833
3.1435 0.5417 0.1227
3.1513 0.4097 0.1067
3.1591 0.4097 0.1067
3.1669 0.3333 0.0962
3.1747 0.2292 0.0798
3.1825 0.3333 0.0962
3.1903 0.5625 0.1250
3.1981 0.3472 0.0982
3.2059 0.4861 0.1162
3.2137 0.4167 0.1076
3.2215 0.3264 0.0952
3.2293 0.3333 0.0962
3.2371 0.2639 0.0856
3.2449 0.3542 0.0992
3.2527 0.3611 0.1002
3.2605 0.2639 0.0856
3.2683 0.2569 0.0845
3.2761 0.4097 0.1067
3.2839 0.3403 0.0972
3.2917 0.2569 0.0845
3.2995 0.2569 0.0845
3.3073 0.3194 0.0942
3.3151 0.2778 0.0878
3.3229 0.3333 0.0962
3.3307 0.3681 0.1011
3.3385 0.4097 0.1067
3.3463 0.3611 0.1002
3.3541 0.3889 0.1039
3.3619 0.3194 0.0942
3.3697 0.3542 0.0992
3.3775 0.4306 0.1094
3.3853 0.3264 0.0952
3.3931 0.2639 0.0856
3.4009 0.2500 0.0833
3.4087 0.3333 0.0962
3.4165 0.3819 0.1030
3.4243 0.3750 0.1021
3.4321 0.3819 0.1030
3.4399 0.2431 0.0822
3.4477 0.4236 0.1085
3.4555 0.3819 0.1030
3.4633 0.2431 0.0822
3.4711 0.3958 0.1049
3.4789 0.4722 0.1145
3.4867 0.4167 0.1076
3.4945 0.3333 0.0962
3.5023 0.4444 0.1111
3.5101 0.2847 0.0889
3.5179 0.3958 0.1049
3.5257 0.3333 0.0962
3.5335 0.3125 0.0932
3.5413 0.4722 0.1145
3.5491 0.3611 0.1002
3.5569 0.2639 0.0856
3.5647 0.3542 0.0992
3.5725 0.2222 0.0786
3.5803 0.3125 0.0932
3.5881 0.2083 0.0761
3.5959 0.3125 0.0932
3.6037 0.4167 0.1076
3.6115 0.3819 0.1030
3.6193 0.4444 0.1111
3.6271 0.3333 0.0962
3.6349 0.2500 0.0833
3.6427 0.2708 0.0867
3.6505 0.3819 0.1030
3.6583 0.2222 0.0786
3.6661 0.1944 0.0735
3.6739 0.3889 0.1039
3.6817 0.5347 0.1219
3.6895 0.4653 0.1137
3.6973 0.2986 0.0911
3.7051 0.1667 0.0680
3.7129 0.1667 0.0680
3.7207 0.2292 0.0798
3.7285 0.1528 0.0651
3.7363 0.2292 0.0798
3.7441 0.3125 0.0932
3.7519 0.1597 0.0666
3.7597 0.2986 0.0911
3.7675 0.1806 0.0708
3.7753 0.2986 0.0911
3.7831 0.3542 0.0992
3.7909 0.3264 0.0952
3.7987 0.3750 0.1021
3.8065 0.2639 0.0856
3.8143 0.2292 0.0798
3.8221 0.2222 0.0786
3.8299 0.3333 0.0962
3.8377 0.4931 0.1170
3.8455 0.1944 0.0735
3.8533 0.2986 0.0911
3.8611 0.2778 0.0878
3.8689 0.1319 0.0605
3.8767 0.2153 0.0773
3.8845 0.2222 0.0786
3.8923 0.1528 0.0651
3.9001 0.1597 0.0666
