# Supplementary material for: Spin waves and orbital contribution to ferromagnetism in a topological metal
Source: Nat Commun. 2024 Oct 16;15:8905. doi: 10.1038/s41467-024-53152-1 (PMC11484860; doi:10.1038/s41467-024-53152-1)
Supplement: Supplementary file 3 — Source Data [file 41467_2024_53152_MOESM3_ESM.zip › experiment_data/RIXS_spectra_SLS/rixs_cl_H0L_3.txt]

 Eloss  intensity  error
-17.9047 1.7708 0.2218
-17.8969 1.4514 0.2008
-17.8891 1.8750 0.2282
-17.8813 2.1458 0.2441
-17.8735 1.6597 0.2147
-17.8657 1.7222 0.2187
-17.8579 1.8819 0.2286
-17.8501 1.7500 0.2205
-17.8423 1.8194 0.2248
-17.8345 1.9931 0.2353
-17.8267 2.1181 0.2426
-17.8189 2.5208 0.2646
-17.8111 1.7708 0.2218
-17.8033 1.9931 0.2353
-17.7955 2.0833 0.2406
-17.7877 1.9028 0.2299
-17.7799 2.3125 0.2534
-17.7721 1.8194 0.2248
-17.7643 1.9028 0.2299
-17.7565 1.7014 0.2174
-17.7487 1.5278 0.2060
-17.7409 1.8264 0.2252
-17.7331 1.9931 0.2353
-17.7253 1.7639 0.2214
-17.7175 1.6319 0.2129
-17.7097 1.8264 0.2252
-17.7019 2.0139 0.2365
-17.6941 1.9306 0.2316
-17.6863 1.6528 0.2143
-17.6785 1.8403 0.2261
-17.6707 2.1042 0.2418
-17.6629 1.8611 0.2274
-17.6551 1.7222 0.2187
-17.6473 1.8542 0.2269
-17.6395 1.9861 0.2349
-17.6317 1.8681 0.2278
-17.6239 2.0069 0.2361
-17.6161 1.8333 0.2257
-17.6083 1.8681 0.2278
-17.6005 2.0903 0.2410
-17.5927 2.0347 0.2377
-17.5849 1.8056 0.2240
-17.5771 1.8958 0.2295
-17.5693 1.9097 0.2303
-17.5615 2.1319 0.2434
-17.5537 1.8611 0.2274
-17.5459 1.8056 0.2240
-17.5381 1.7014 0.2174
-17.5303 1.8403 0.2261
-17.5225 2.0972 0.2414
-17.5147 1.8750 0.2282
-17.5069 2.0069 0.2361
-17.4991 1.9097 0.2303
-17.4913 1.7847 0.2227
-17.4835 2.1042 0.2418
-17.4757 2.1806 0.2461
-17.4679 1.9375 0.2320
-17.4601 1.6736 0.2156
-17.4523 1.9792 0.2345
-17.4445 1.6736 0.2156
-17.4367 1.8958 0.2295
-17.4289 2.2083 0.2477
-17.4211 1.8403 0.2261
-17.4133 1.8819 0.2286
-17.4055 2.0972 0.2414
-17.3977 1.5139 0.2051
-17.3899 1.9306 0.2316
-17.3821 2.0764 0.2402
-17.3743 1.9306 0.2316
-17.3665 1.9444 0.2324
-17.3587 2.1181 0.2426
-17.3509 1.9306 0.2316
-17.3431 1.9167 0.2307
-17.3353 2.0625 0.2394
-17.3275 1.9792 0.2345
-17.3197 1.8125 0.2244
-17.3119 2.0139 0.2365
-17.3041 1.7639 0.2214
-17.2963 1.8958 0.2295
-17.2885 2.2778 0.2515
-17.2807 1.9931 0.2353
-17.2729 1.6875 0.2165
-17.2651 1.7153 0.2183
-17.2573 1.9444 0.2324
-17.2495 1.9583 0.2332
-17.2417 2.0764 0.2402
-17.2339 2.2292 0.2488
-17.2261 1.9444 0.2324
-17.2183 1.7014 0.2174
-17.2105 1.5486 0.2074
-17.2027 2.0833 0.2406
-17.1949 1.6458 0.2138
-17.1871 1.9306 0.2316
-17.1793 1.8542 0.2269
-17.1715 1.7500 0.2205
-17.1637 2.0139 0.2365
-17.1559 1.8472 0.2265
-17.1481 2.3681 0.2565
-17.1403 2.3264 0.2542
-17.1325 2.0972 0.2414
-17.1247 2.1736 0.2457
-17.1169 2.0833 0.2406
-17.1091 1.9444 0.2324
-17.1013 1.9931 0.2353
-17.0935 2.4167 0.2591
-17.0857 1.9514 0.2328
-17.0779 2.1319 0.2434
-17.0701 2.4306 0.2598
-17.0623 1.9931 0.2353
-17.0545 1.8264 0.2252
-17.0467 1.9514 0.2328
-17.0389 2.0625 0.2394
-17.0311 1.9514 0.2328
-17.0233 2.0139 0.2365
-17.0155 1.9722 0.2341
-17.0077 2.1389 0.2437
-16.9999 2.2986 0.2527
-16.9921 2.4653 0.2617
-16.9843 2.3056 0.2531
-16.9765 2.3264 0.2542
-16.9687 2.1250 0.2430
-16.9609 1.7986 0.2235
-16.9531 1.6389 0.2134
-16.9453 1.7500 0.2205
-16.9375 1.9097 0.2303
-16.9297 1.6806 0.2161
-16.9219 1.9931 0.2353
-16.9141 1.9931 0.2353
-16.9063 2.1736 0.2457
-16.8985 2.1667 0.2453
-16.8907 2.2361 0.2492
-16.8829 2.1389 0.2437
-16.8751 2.0903 0.2410
-16.8673 2.2639 0.2508
-16.8595 1.7083 0.2178
-16.8517 1.4931 0.2037
-16.8439 1.9514 0.2328
-16.8361 2.4028 0.2583
-16.8283 1.7847 0.2227
-16.8205 1.7708 0.2218
-16.8127 2.2917 0.2523
-16.8049 1.9792 0.2345
-16.7971 2.0278 0.2373
-16.7893 2.0347 0.2377
-16.7815 1.9583 0.2332
-16.7737 2.1250 0.2430
-16.7659 2.3958 0.2580
-16.7581 1.8889 0.2291
-16.7503 1.9931 0.2353
-16.7425 1.9375 0.2320
-16.7347 1.9236 0.2312
-16.7269 1.9028 0.2299
-16.7191 2.1667 0.2453
-16.7113 2.3542 0.2557
-16.7035 2.4375 0.2602
-16.6957 2.2500 0.2500
-16.6879 2.1736 0.2457
-16.6801 2.3333 0.2546
-16.6723 2.0764 0.2402
-16.6645 2.2639 0.2508
-16.6567 2.2431 0.2496
-16.6489 2.4375 0.2602
-16.6411 2.2292 0.2488
-16.6333 1.8958 0.2295
-16.6255 2.2708 0.2512
-16.6177 2.3681 0.2565
-16.6099 2.4028 0.2583
-16.6021 2.4236 0.2595
-16.5943 2.0417 0.2381
-16.5865 2.1389 0.2437
-16.5787 2.3056 0.2531
-16.5709 2.0764 0.2402
-16.5631 2.1736 0.2457
-16.5553 2.3681 0.2565
-16.5475 2.0208 0.2369
-16.5397 1.8750 0.2282
-16.5319 1.8472 0.2265
-16.5241 2.1319 0.2434
-16.5163 2.2222 0.2485
-16.5085 2.0417 0.2381
-16.5007 2.1250 0.2430
-16.4929 2.0347 0.2377
-16.4851 2.2014 0.2473
-16.4773 2.2153 0.2481
-16.4695 2.5486 0.2661
-16.4617 2.1944 0.2469
-16.4539 2.3542 0.2557
-16.4461 2.0764 0.2402
-16.4383 2.1319 0.2434
-16.4305 1.9722 0.2341
-16.4227 2.0833 0.2406
-16.4149 2.1319 0.2434
-16.4071 2.3333 0.2546
-16.3993 2.0556 0.2390
-16.3915 2.0208 0.2369
-16.3837 2.2153 0.2481
-16.3759 2.3333 0.2546
-16.3681 2.1389 0.2437
-16.3603 2.0000 0.2357
-16.3525 2.1667 0.2453
-16.3447 1.9028 0.2299
-16.3369 2.0764 0.2402
-16.3291 2.0764 0.2402
-16.3213 1.8958 0.2295
-16.3135 2.1875 0.2465
-16.3057 1.8958 0.2295
-16.2979 2.1111 0.2422
-16.2901 2.0625 0.2394
-16.2823 2.3819 0.2572
-16.2745 2.4375 0.2602
-16.2667 2.1528 0.2445
-16.2589 2.2292 0.2488
-16.2511 2.1319 0.2434
-16.2433 2.0486 0.2385
-16.2355 2.6111 0.2693
-16.2277 2.3819 0.2572
-16.2199 1.9236 0.2312
-16.2121 1.8889 0.2291
-16.2043 2.1944 0.2469
-16.1965 1.9722 0.2341
-16.1887 2.2153 0.2481
-16.1809 2.6319 0.2704
-16.1731 2.2014 0.2473
-16.1653 2.0625 0.2394
-16.1575 1.8819 0.2286
-16.1497 1.9861 0.2349
-16.1419 2.0208 0.2369
-16.1341 2.1319 0.2434
-16.1263 2.4028 0.2583
-16.1185 2.3056 0.2531
-16.1107 2.4028 0.2583
-16.1029 2.3056 0.2531
-16.0951 2.0694 0.2398
-16.0873 2.4722 0.2621
-16.0795 2.4514 0.2609
-16.0717 2.0208 0.2369
-16.0639 2.1181 0.2426
-16.0561 2.3542 0.2557
-16.0483 2.1458 0.2441
-16.0405 2.3264 0.2542
-16.0327 2.2986 0.2527
-16.0249 2.0000 0.2357
-16.0171 2.5833 0.2679
-16.0093 2.5694 0.2672
-16.0015 2.1319 0.2434
-15.9937 2.3472 0.2553
-15.9859 1.8681 0.2278
-15.9781 2.4653 0.2617
-15.9703 2.1806 0.2461
-15.9625 2.2292 0.2488
-15.9547 1.7778 0.2222
-15.9469 2.3125 0.2534
-15.9391 1.8472 0.2265
-15.9313 2.1944 0.2469
-15.9235 2.0903 0.2410
-15.9157 2.2569 0.2504
-15.9079 2.5833 0.2679
-15.9001 2.4167 0.2591
-15.8923 2.1528 0.2445
-15.8845 2.6042 0.2690
-15.8767 2.2708 0.2512
-15.8689 1.9097 0.2303
-15.8611 2.0556 0.2390
-15.8533 2.1458 0.2441
-15.8455 2.1944 0.2469
-15.8377 2.3264 0.2542
-15.8299 2.3125 0.2534
-15.8221 2.3750 0.2569
-15.8143 2.3125 0.2534
-15.8065 2.5069 0.2639
-15.7987 2.4722 0.2621
-15.7909 2.4861 0.2628
-15.7831 2.3264 0.2542
-15.7753 1.9236 0.2312
-15.7675 2.0347 0.2377
-15.7597 2.1389 0.2437
-15.7519 2.0278 0.2373
-15.7441 2.0833 0.2406
-15.7363 2.3194 0.2538
-15.7285 2.2083 0.2477
-15.7207 2.1250 0.2430
-15.7129 2.4514 0.2609
-15.7051 2.5972 0.2686
-15.6973 2.5972 0.2686
-15.6895 2.3958 0.2580
-15.6817 2.7986 0.2788
-15.6739 2.3403 0.2550
-15.6661 2.2083 0.2477
-15.6583 2.1528 0.2445
-15.6505 2.2292 0.2488
-15.6427 2.1458 0.2441
-15.6349 2.4306 0.2598
-15.6271 2.5486 0.2661
-15.6193 2.1528 0.2445
-15.6115 2.2847 0.2519
-15.6037 2.1389 0.2437
-15.5959 2.2014 0.2473
-15.5881 2.5903 0.2682
-15.5803 2.5694 0.2672
-15.5725 2.9583 0.2867
-15.5647 2.6458 0.2711
-15.5569 2.3819 0.2572
-15.5491 2.2986 0.2527
-15.5413 2.1181 0.2426
-15.5335 2.5139 0.2643
-15.5257 2.5347 0.2653
-15.5179 2.3958 0.2580
-15.5101 2.5903 0.2682
-15.5023 2.5556 0.2664
-15.4945 2.2500 0.2500
-15.4867 2.5625 0.2668
-15.4789 2.3333 0.2546
-15.4711 2.6181 0.2697
-15.4633 2.3194 0.2538
-15.4555 2.1458 0.2441
-15.4477 2.5694 0.2672
-15.4399 2.1042 0.2418
-15.4321 2.3819 0.2572
-15.4243 2.4653 0.2617
-15.4165 2.5208 0.2646
-15.4087 2.2708 0.2512
-15.4009 2.5833 0.2679
-15.3931 3.0208 0.2897
-15.3853 2.6597 0.2718
-15.3775 2.5139 0.2643
-15.3697 2.3403 0.2550
-15.3619 2.6250 0.2700
-15.3541 2.0208 0.2369
-15.3463 2.3750 0.2569
-15.3385 2.8542 0.2816
-15.3307 2.5208 0.2646
-15.3229 2.5833 0.2679
-15.3151 2.6597 0.2718
-15.3073 2.3611 0.2561
-15.2995 2.1528 0.2445
-15.2917 2.2153 0.2481
-15.2839 2.2500 0.2500
-15.2761 2.6597 0.2718
-15.2683 2.5278 0.2650
-15.2605 2.5903 0.2682
-15.2527 2.7500 0.2764
-15.2449 2.2431 0.2496
-15.2371 2.6458 0.2711
-15.2293 2.4931 0.2632
-15.2215 2.4097 0.2587
-15.2137 2.2431 0.2496
-15.2059 2.3472 0.2553
-15.1981 2.3472 0.2553
-15.1903 2.1944 0.2469
-15.1825 2.1111 0.2422
-15.1747 2.1528 0.2445
-15.1669 2.7083 0.2743
-15.1591 2.5069 0.2639
-15.1513 2.7361 0.2757
-15.1435 2.5972 0.2686
-15.1357 2.5694 0.2672
-15.1279 3.1181 0.2943
-15.1201 3.1111 0.2940
-15.1123 2.7917 0.2785
-15.1045 2.6528 0.2715
-15.0967 2.7153 0.2746
-15.0889 2.9653 0.2870
-15.0811 2.4236 0.2595
-15.0733 2.6181 0.2697
-15.0655 2.4861 0.2628
-15.0577 2.2778 0.2515
-15.0499 2.3611 0.2561
-15.0421 2.3264 0.2542
-15.0343 2.6319 0.2704
-15.0265 2.3958 0.2580
-15.0187 2.2708 0.2512
-15.0109 2.7708 0.2774
-15.0031 3.0556 0.2913
-14.9953 2.3611 0.2561
-14.9875 2.7639 0.2771
-14.9797 2.4444 0.2606
-14.9719 2.5694 0.2672
-14.9641 2.6250 0.2700
-14.9563 2.7778 0.2778
-14.9485 2.4097 0.2587
-14.9407 2.5556 0.2664
-14.9329 2.6319 0.2704
-14.9251 2.1319 0.2434
-14.9173 1.9931 0.2353
-14.9095 2.8403 0.2809
-14.9017 2.6944 0.2736
-14.8939 2.4444 0.2606
-14.8861 2.7292 0.2753
-14.8783 2.5347 0.2653
-14.8705 2.3403 0.2550
-14.8627 2.6736 0.2725
-14.8549 2.7778 0.2778
-14.8471 2.6111 0.2693
-14.8393 2.5972 0.2686
-14.8315 2.6458 0.2711
-14.8237 2.6458 0.2711
-14.8159 2.6042 0.2690
-14.8081 2.6181 0.2697
-14.8003 2.6319 0.2704
-14.7925 2.9722 0.2873
-14.7847 2.5208 0.2646
-14.7769 2.4514 0.2609
-14.7691 2.8264 0.2802
-14.7613 2.7917 0.2785
-14.7535 2.7292 0.2753
-14.7457 2.6667 0.2722
-14.7379 2.4167 0.2591
-14.7301 2.8333 0.2805
-14.7223 2.2708 0.2512
-14.7145 2.2153 0.2481
-14.7067 2.2222 0.2485
-14.6989 2.7014 0.2739
-14.6911 2.9722 0.2873
-14.6833 3.0556 0.2913
-14.6755 2.7083 0.2743
-14.6677 2.6736 0.2725
-14.6599 3.0347 0.2903
-14.6521 2.7639 0.2771
-14.6443 2.7708 0.2774
-14.6365 2.3403 0.2550
-14.6287 2.5556 0.2664
-14.6209 2.4306 0.2598
-14.6131 3.2986 0.3027
-14.6053 3.5625 0.3146
-14.5975 2.7708 0.2774
-14.5897 2.6528 0.2715
-14.5819 2.7708 0.2774
-14.5741 2.3819 0.2572
-14.5663 2.5069 0.2639
-14.5585 2.8542 0.2816
-14.5507 2.8542 0.2816
-14.5429 2.6181 0.2697
-14.5351 2.4653 0.2617
-14.5273 2.9236 0.2850
-14.5195 3.0000 0.2887
-14.5117 2.7500 0.2764
-14.5039 2.7500 0.2764
-14.4961 3.2083 0.2985
-14.4883 2.7153 0.2746
-14.4805 2.9722 0.2873
-14.4727 2.9097 0.2843
-14.4649 2.6250 0.2700
-14.4571 2.5556 0.2664
-14.4493 2.5000 0.2635
-14.4415 2.7014 0.2739
-14.4337 2.7153 0.2746
-14.4259 2.7153 0.2746
-14.4181 2.7917 0.2785
-14.4103 2.5208 0.2646
-14.4025 2.9375 0.2857
-14.3947 3.1250 0.2946
-14.3869 2.6667 0.2722
-14.3791 2.7708 0.2774
-14.3713 2.6458 0.2711
-14.3635 2.7153 0.2746
-14.3557 2.8403 0.2809
-14.3479 2.4861 0.2628
-14.3401 2.5000 0.2635
-14.3323 2.6042 0.2690
-14.3245 2.5069 0.2639
-14.3167 2.4722 0.2621
-14.3089 2.5278 0.2650
-14.3011 3.0764 0.2923
-14.2933 2.6875 0.2732
-14.2855 2.8264 0.2802
-14.2777 2.9306 0.2853
-14.2699 2.8611 0.2819
-14.2621 2.6111 0.2693
-14.2543 2.7986 0.2788
-14.2465 2.6042 0.2690
-14.2387 2.8472 0.2812
-14.2309 3.5347 0.3133
-14.2231 2.7986 0.2788
-14.2153 2.9792 0.2877
-14.2075 2.7153 0.2746
-14.1997 2.9514 0.2863
-14.1919 2.5903 0.2682
-14.1841 2.6111 0.2693
-14.1763 2.7569 0.2767
-14.1685 2.8333 0.2805
-14.1607 2.9583 0.2867
-14.1529 2.9653 0.2870
-14.1451 2.9653 0.2870
-14.1373 3.0556 0.2913
-14.1295 2.4167 0.2591
-14.1217 2.7708 0.2774
-14.1139 2.9931 0.2883
-14.1061 2.9653 0.2870
-14.0983 2.8125 0.2795
-14.0905 2.7361 0.2757
-14.0827 2.6736 0.2725
-14.0749 2.7431 0.2760
-14.0671 2.9375 0.2857
-14.0593 3.0347 0.2903
-14.0515 3.0625 0.2917
-14.0437 2.9861 0.2880
-14.0359 2.9167 0.2846
-14.0281 3.0208 0.2897
-14.0203 2.9583 0.2867
-14.0125 2.9375 0.2857
-14.0047 2.9028 0.2840
-13.9969 3.1181 0.2943
-13.9891 2.7222 0.2750
-13.9813 3.1667 0.2966
-13.9735 3.3542 0.3052
-13.9657 2.7361 0.2757
-13.9579 2.7361 0.2757
-13.9501 2.7847 0.2781
-13.9423 3.3750 0.3062
-13.9345 3.0278 0.2900
-13.9267 2.7222 0.2750
-13.9189 2.8889 0.2833
-13.9111 3.3194 0.3037
-13.9033 3.2153 0.2989
-13.8955 3.0764 0.2923
-13.8877 3.2083 0.2985
-13.8799 3.1597 0.2963
-13.8721 2.8333 0.2805
-13.8643 2.9236 0.2850
-13.8565 2.6597 0.2718
-13.8487 2.8125 0.2795
-13.8409 3.3472 0.3049
-13.8331 3.2292 0.2995
-13.8253 3.0208 0.2897
-13.8175 3.2986 0.3027
-13.8097 3.4306 0.3087
-13.8019 3.3750 0.3062
-13.7941 3.2292 0.2995
-13.7863 3.3125 0.3033
-13.7785 2.6667 0.2722
-13.7707 2.9306 0.2853
-13.7629 3.5139 0.3124
-13.7551 3.3403 0.3046
-13.7473 3.4931 0.3115
-13.7395 3.2569 0.3008
-13.7317 2.9722 0.2873
-13.7239 2.5208 0.2646
-13.7161 3.3333 0.3043
-13.7083 3.1181 0.2943
-13.7005 3.0556 0.2913
-13.6927 2.9375 0.2857
-13.6849 3.4097 0.3078
-13.6771 2.9583 0.2867
-13.6693 3.2083 0.2985
-13.6615 3.0417 0.2907
-13.6537 3.3125 0.3033
-13.6459 2.9236 0.2850
-13.6381 2.7431 0.2760
-13.6303 2.9792 0.2877
-13.6225 2.9722 0.2873
-13.6147 3.3611 0.3056
-13.6069 2.8472 0.2812
-13.5991 2.8056 0.2792
-13.5913 3.0347 0.2903
-13.5835 3.3542 0.3052
-13.5757 3.2500 0.3005
-13.5679 3.2639 0.3011
-13.5601 3.2431 0.3001
-13.5523 3.4028 0.3074
-13.5445 3.4167 0.3081
-13.5367 3.0000 0.2887
-13.5289 3.1319 0.2950
-13.5211 3.0972 0.2933
-13.5133 3.5208 0.3127
-13.5055 3.2083 0.2985
-13.4977 3.3611 0.3056
-13.4899 3.3611 0.3056
-13.4821 3.4306 0.3087
-13.4743 3.4514 0.3096
-13.4665 3.2361 0.2998
-13.4587 3.4792 0.3109
-13.4509 3.2361 0.2998
-13.4431 3.4236 0.3084
-13.4353 3.5417 0.3137
-13.4275 3.2847 0.3021
-13.4197 3.1250 0.2946
-13.4119 3.5347 0.3133
-13.4041 3.5069 0.3121
-13.3963 3.3819 0.3065
-13.3885 3.1528 0.2959
-13.3807 3.4167 0.3081
-13.3729 3.6319 0.3176
-13.3651 3.3333 0.3043
-13.3573 3.0625 0.2917
-13.3495 3.7292 0.3219
-13.3417 3.8889 0.3287
-13.3339 3.8056 0.3251
-13.3261 3.3611 0.3056
-13.3183 3.6736 0.3194
-13.3105 3.3542 0.3052
-13.3027 3.4028 0.3074
-13.2949 3.2778 0.3017
-13.2871 3.1806 0.2972
-13.2793 3.7292 0.3219
-13.2715 3.6944 0.3203
-13.2637 3.6389 0.3179
-13.2559 3.0417 0.2907
-13.2481 3.2917 0.3024
-13.2403 3.3333 0.3043
-13.2325 3.7917 0.3245
-13.2247 3.2917 0.3024
-13.2169 3.7361 0.3222
-13.2091 3.6250 0.3173
-13.2013 3.1250 0.2946
-13.1935 3.4375 0.3090
-13.1857 3.5625 0.3146
-13.1779 3.4583 0.3099
-13.1701 3.4931 0.3115
-13.1623 3.5556 0.3143
-13.1545 3.5625 0.3146
-13.1467 3.6667 0.3191
-13.1389 3.3194 0.3037
-13.1311 2.9861 0.2880
-13.1233 3.3542 0.3052
-13.1155 3.4722 0.3106
-13.1077 3.0972 0.2933
-13.0999 3.3750 0.3062
-13.0921 3.8403 0.3266
-13.0843 3.7986 0.3248
-13.0765 3.3750 0.3062
-13.0687 3.5972 0.3161
-13.0609 3.0417 0.2907
-13.0531 3.0139 0.2893
-13.0453 3.7917 0.3245
-13.0375 3.5208 0.3127
-13.0297 3.6667 0.3191
-13.0219 3.3472 0.3049
-13.0141 3.5139 0.3124
-13.0063 3.9653 0.3319
-12.9985 3.7778 0.3239
-12.9907 3.4444 0.3093
-12.9829 3.5556 0.3143
-12.9751 3.5972 0.3161
-12.9673 3.9097 0.3296
-12.9595 3.8403 0.3266
-12.9517 3.6528 0.3185
-12.9439 3.6806 0.3197
-12.9361 3.3958 0.3071
-12.9283 3.3333 0.3043
-12.9205 3.5556 0.3143
-12.9127 3.8403 0.3266
-12.9049 3.5000 0.3118
-12.8971 3.1875 0.2976
-12.8893 3.6667 0.3191
-12.8815 3.4861 0.3112
-12.8737 4.1458 0.3394
-12.8659 3.3819 0.3065
-12.8581 3.4792 0.3109
-12.8503 3.3056 0.3030
-12.8425 3.7292 0.3219
-12.8347 3.7431 0.3224
-12.8269 3.3264 0.3040
-12.8191 3.6875 0.3200
-12.8113 4.0417 0.3351
-12.8035 3.6042 0.3164
-12.7957 3.4722 0.3106
-12.7879 3.4514 0.3096
-12.7801 4.0972 0.3374
-12.7723 3.8403 0.3266
-12.7645 3.7639 0.3233
-12.7567 4.0972 0.3374
-12.7489 3.6042 0.3164
-12.7411 3.5139 0.3124
-12.7333 3.8472 0.3269
-12.7255 3.9375 0.3307
-12.7177 3.7569 0.3230
-12.7099 3.5972 0.3161
-12.7021 3.7986 0.3248
-12.6943 3.5139 0.3124
-12.6865 3.6042 0.3164
-12.6787 3.8472 0.3269
-12.6709 3.6528 0.3185
-12.6631 3.5417 0.3137
-12.6553 3.4722 0.3106
-12.6475 3.7431 0.3224
-12.6397 3.9722 0.3322
-12.6319 3.6181 0.3170
-12.6241 3.7917 0.3245
-12.6163 3.5625 0.3146
-12.6085 4.4514 0.3516
-12.6007 4.2083 0.3419
-12.5929 3.5903 0.3158
-12.5851 3.9792 0.3325
-12.5773 4.4097 0.3500
-12.5695 3.6458 0.3182
-12.5617 3.4583 0.3099
-12.5539 3.2292 0.2995
-12.5461 3.2431 0.3001
-12.5383 3.8333 0.3263
-12.5305 4.0417 0.3351
-12.5227 4.2083 0.3419
-12.5149 3.6042 0.3164
-12.5071 3.8750 0.3281
-12.4993 4.1042 0.3376
-12.4915 4.3056 0.3458
-12.4837 3.6528 0.3185
-12.4759 3.9583 0.3316
-12.4681 3.8056 0.3251
-12.4603 3.7222 0.3216
-12.4525 3.8681 0.3278
-12.4447 3.8611 0.3275
-12.4369 3.9375 0.3307
-12.4291 3.9236 0.3301
-12.4213 3.9097 0.3296
-12.4135 4.0486 0.3354
-12.4057 3.6389 0.3179
-12.3979 4.5000 0.3536
-12.3901 4.5000 0.3536
-12.3823 3.9653 0.3319
-12.3745 3.8472 0.3269
-12.3667 3.6319 0.3176
-12.3589 4.1181 0.3382
-12.3511 3.7778 0.3239
-12.3433 4.2014 0.3416
-12.3355 3.6111 0.3167
-12.3277 3.8542 0.3272
-12.3199 3.7500 0.3227
-12.3121 3.8611 0.3275
-12.3043 4.3750 0.3486
-12.2965 4.0278 0.3345
-12.2887 4.1111 0.3379
-12.2809 4.2500 0.3436
-12.2731 4.2083 0.3419
-12.2653 3.9444 0.3310
-12.2575 3.7639 0.3233
-12.2497 3.8819 0.3284
-12.2419 3.9444 0.3310
-12.2341 4.1944 0.3413
-12.2263 4.0903 0.3371
-12.2185 3.9792 0.3325
-12.2107 4.3056 0.3458
-12.2029 4.2292 0.3427
-12.1951 4.6389 0.3590
-12.1873 4.4514 0.3516
-12.1795 4.4375 0.3511
-12.1717 4.1250 0.3385
-12.1639 4.6389 0.3590
-12.1561 4.6181 0.3582
-12.1483 3.4028 0.3074
-12.1405 3.8611 0.3275
-12.1327 4.0278 0.3345
-12.1249 4.3125 0.3461
-12.1171 4.0069 0.3336
-12.1093 4.5278 0.3546
-12.1015 4.2292 0.3427
-12.0937 3.8819 0.3284
-12.0859 4.0417 0.3351
-12.0781 3.8819 0.3284
-12.0703 4.0208 0.3342
-12.0625 4.2014 0.3416
-12.0547 3.9167 0.3298
-12.0469 4.6528 0.3595
-12.0391 4.0833 0.3368
-12.0313 4.2153 0.3422
-12.0235 4.0833 0.3368
-12.0157 3.9583 0.3316
-12.0079 4.1667 0.3402
-12.0001 3.8958 0.3290
-11.9923 4.2986 0.3456
-11.9845 4.0347 0.3348
-11.9767 3.8125 0.3254
-11.9689 4.4097 0.3500
-11.9611 4.3403 0.3472
-11.9533 4.5278 0.3546
-11.9455 4.5833 0.3568
-11.9377 4.0000 0.3333
-11.9299 4.5903 0.3571
-11.9221 4.5278 0.3546
-11.9143 4.8333 0.3664
-11.9065 4.0903 0.3371
-11.8987 4.2986 0.3456
-11.8909 4.4375 0.3511
-11.8831 3.7778 0.3239
-11.8753 4.4167 0.3503
-11.8675 4.5417 0.3552
-11.8597 4.5000 0.3536
-11.8519 3.9097 0.3296
-11.8441 4.4167 0.3503
-11.8363 4.3125 0.3461
-11.8285 4.3750 0.3486
-11.8207 4.4444 0.3514
-11.8129 3.8681 0.3278
-11.8051 4.0764 0.3365
-11.7973 4.6111 0.3579
-11.7895 5.0278 0.3737
-11.7817 4.4653 0.3522
-11.7739 4.1042 0.3376
-11.7661 4.3056 0.3458
-11.7583 4.3750 0.3486
-11.7505 4.3889 0.3492
-11.7427 4.4236 0.3505
-11.7349 4.5278 0.3546
-11.7271 4.1806 0.3408
-11.7193 4.1944 0.3413
-11.7115 4.1042 0.3376
-11.7037 4.4931 0.3533
-11.6959 4.4722 0.3525
-11.6881 4.7847 0.3646
-11.6803 4.1597 0.3399
-11.6725 4.5625 0.3560
-11.6647 4.6597 0.3598
-11.6569 5.2431 0.3816
-11.6491 4.7708 0.3640
-11.6413 4.9444 0.3706
-11.6335 4.8958 0.3688
-11.6257 4.3750 0.3486
-11.6179 4.3611 0.3481
-11.6101 5.0417 0.3742
-11.6023 5.3611 0.3859
-11.5945 4.4444 0.3514
-11.5867 5.1250 0.3773
-11.5789 4.6319 0.3587
-11.5711 4.7431 0.3630
-11.5633 4.3333 0.3469
-11.5555 4.3889 0.3492
-11.5477 4.8611 0.3675
-11.5399 4.9583 0.3711
-11.5321 5.0903 0.3760
-11.5243 4.9167 0.3696
-11.5165 5.0069 0.3729
-11.5087 4.4097 0.3500
-11.5009 4.7292 0.3624
-11.4931 5.0625 0.3750
-11.4853 5.3403 0.3852
-11.4775 4.5764 0.3565
-11.4697 4.8611 0.3675
-11.4619 5.5069 0.3911
-11.4541 4.5833 0.3568
-11.4463 4.4931 0.3533
-11.4385 4.8750 0.3680
-11.4307 4.9653 0.3714
-11.4229 4.8264 0.3662
-11.4151 5.2361 0.3814
-11.4073 5.3056 0.3839
-11.3995 5.0833 0.3758
-11.3917 4.0347 0.3348
-11.3839 4.5625 0.3560
-11.3761 5.3819 0.3867
-11.3683 5.2222 0.3809
-11.3605 4.4375 0.3511
-11.3527 5.1042 0.3765
-11.3449 4.7083 0.3616
-11.3371 4.7292 0.3624
-11.3293 5.3819 0.3867
-11.3215 5.0694 0.3753
-11.3137 4.9028 0.3690
-11.3059 4.4722 0.3525
-11.2981 5.2014 0.3801
-11.2903 4.8542 0.3672
-11.2825 4.5139 0.3541
-11.2747 4.7083 0.3616
-11.2669 4.1319 0.3388
-11.2591 4.8403 0.3667
-11.2513 4.7917 0.3648
-11.2435 4.8333 0.3664
-11.2357 5.0486 0.3745
-11.2279 4.9097 0.3693
-11.2201 4.5903 0.3571
-11.2123 5.0069 0.3729
-11.2045 4.6181 0.3582
-11.1967 5.3750 0.3864
-11.1889 4.6667 0.3600
-11.1811 4.5694 0.3563
-11.1733 4.5417 0.3552
-11.1655 4.9931 0.3724
-11.1577 4.9931 0.3724
-11.1499 5.3125 0.3841
-11.1421 4.9653 0.3714
-11.1343 4.7361 0.3627
-11.1265 4.9306 0.3701
-11.1187 5.3889 0.3869
-11.1109 5.1181 0.3771
-11.1031 4.7292 0.3624
-11.0953 4.7708 0.3640
-11.0875 5.5347 0.3921
-11.0797 4.9583 0.3711
-11.0719 4.8333 0.3664
-11.0641 4.9792 0.3719
-11.0563 4.8056 0.3654
-11.0485 5.4028 0.3874
-11.0407 5.4722 0.3899
-11.0329 5.2431 0.3816
-11.0251 5.0903 0.3760
-11.0173 5.5556 0.3928
-11.0095 5.7222 0.3987
-11.0017 5.7153 0.3984
-10.9939 5.3472 0.3854
-10.9861 5.7431 0.3994
-10.9783 5.3125 0.3841
-10.9705 4.8333 0.3664
-10.9627 5.0972 0.3763
-10.9549 5.1597 0.3786
-10.9471 4.9375 0.3703
-10.9393 5.8958 0.4047
-10.9315 6.0347 0.4094
-10.9237 5.2708 0.3826
-10.9159 5.4028 0.3874
-10.9081 5.4236 0.3881
-10.9003 5.3472 0.3854
-10.8925 5.3611 0.3859
-10.8847 5.7361 0.3992
-10.8769 5.2917 0.3834
-10.8691 5.6111 0.3948
-10.8613 5.5694 0.3933
-10.8535 5.6181 0.3950
-10.8457 5.6667 0.3967
-10.8379 5.4931 0.3906
-10.8301 5.6736 0.3970
-10.8223 5.0347 0.3740
-10.8145 5.0764 0.3755
-10.8067 5.4931 0.3906
-10.7989 5.2708 0.3826
-10.7911 5.9375 0.4061
-10.7833 5.6736 0.3970
-10.7755 5.7847 0.4009
-10.7677 4.7500 0.3632
-10.7599 4.7847 0.3646
-10.7521 4.8958 0.3688
-10.7443 5.2500 0.3819
-10.7365 5.6806 0.3972
-10.7287 5.2986 0.3836
-10.7209 5.7431 0.3994
-10.7131 6.0625 0.4104
-10.7053 6.0833 0.4111
-10.6975 5.2569 0.3821
-10.6897 5.8958 0.4047
-10.6819 5.4375 0.3886
-10.6741 5.6875 0.3975
-10.6663 6.0764 0.4108
-10.6585 5.0208 0.3735
-10.6507 5.4375 0.3886
-10.6429 5.3889 0.3869
-10.6351 5.5347 0.3921
-10.6273 5.7292 0.3989
-10.6195 5.6944 0.3977
-10.6117 5.9236 0.4056
-10.6039 5.7708 0.4004
-10.5961 5.3681 0.3862
-10.5883 5.2431 0.3816
-10.5805 6.2361 0.4162
-10.5727 5.5556 0.3928
-10.5649 5.1806 0.3793
-10.5571 5.7431 0.3994
-10.5493 6.0139 0.4087
-10.5415 6.4722 0.4240
-10.5337 6.2153 0.4155
-10.5259 5.7778 0.4006
-10.5181 6.0278 0.4092
-10.5103 6.2708 0.4174
-10.5025 5.7917 0.4011
-10.4947 5.5417 0.3923
-10.4869 5.8194 0.4021
-10.4791 5.9028 0.4049
-10.4713 6.2083 0.4153
-10.4635 6.1736 0.4141
-10.4557 6.1111 0.4120
-10.4479 6.5417 0.4263
-10.4401 5.5764 0.3936
-10.4323 6.0972 0.4115
-10.4245 6.0556 0.4101
-10.4167 6.5764 0.4274
-10.4089 6.6597 0.4301
-10.4011 5.6597 0.3965
-10.3933 5.9931 0.4080
-10.3855 6.3958 0.4215
-10.3777 6.1944 0.4148
-10.3699 6.0139 0.4087
-10.3621 5.6111 0.3948
-10.3543 6.2500 0.4167
-10.3465 6.0278 0.4092
-10.3387 6.0417 0.4097
-10.3309 6.0486 0.4099
-10.3231 6.5903 0.4279
-10.3153 6.4583 0.4236
-10.3075 5.8958 0.4047
-10.2997 6.0556 0.4101
-10.2919 6.4722 0.4240
-10.2841 6.5347 0.4261
-10.2763 6.3472 0.4199
-10.2685 6.0972 0.4115
-10.2607 6.8056 0.4348
-10.2529 6.9722 0.4401
-10.2451 6.6181 0.4288
-10.2373 6.3681 0.4206
-10.2295 6.7500 0.4330
-10.2217 6.2986 0.4183
-10.2139 6.4931 0.4247
-10.2061 6.5278 0.4258
-10.1983 6.2083 0.4153
-10.1905 6.8333 0.4357
-10.1827 6.4097 0.4220
-10.1749 6.5208 0.4256
-10.1671 6.1736 0.4141
-10.1593 6.1528 0.4134
-10.1515 5.9514 0.4066
-10.1437 6.8125 0.4350
-10.1359 6.5208 0.4256
-10.1281 7.0347 0.4421
-10.1203 7.1806 0.4466
-10.1125 5.5556 0.3928
-10.1047 5.7014 0.3980
-10.0969 6.1597 0.4136
-10.0891 6.5069 0.4251
-10.0813 6.0347 0.4094
-10.0735 6.3333 0.4194
-10.0657 6.4236 0.4224
-10.0579 6.6250 0.4290
-10.0501 6.4931 0.4247
-10.0423 6.6458 0.4297
-10.0345 7.3750 0.4526
-10.0267 7.1528 0.4457
-10.0189 7.0486 0.4425
-10.0111 6.0278 0.4092
-10.0033 6.1042 0.4118
-9.9955 6.8681 0.4368
-9.9877 6.7153 0.4319
-9.9799 6.9583 0.4396
-9.9721 6.9583 0.4396
-9.9643 6.5833 0.4276
-9.9565 7.6250 0.4602
-9.9487 6.5139 0.4254
-9.9409 6.5903 0.4279
-9.9331 6.7569 0.4332
-9.9253 6.3472 0.4199
-9.9175 6.7222 0.4321
-9.9097 6.5972 0.4281
-9.9019 7.2083 0.4475
-9.8941 6.8889 0.4374
-9.8863 7.3750 0.4526
-9.8785 7.1597 0.4460
-9.8707 7.0625 0.4429
-9.8629 8.1736 0.4765
-9.8551 7.5694 0.4585
-9.8473 8.1319 0.4753
-9.8395 7.4236 0.4541
-9.8317 6.3472 0.4199
-9.8239 6.2639 0.4171
-9.8161 6.6528 0.4299
-9.8083 7.6111 0.4598
-9.8005 7.2708 0.4494
-9.7927 6.8611 0.4366
-9.7849 6.8611 0.4366
-9.7771 7.2847 0.4498
-9.7693 7.9514 0.4700
-9.7615 7.2500 0.4488
-9.7537 6.9236 0.4385
-9.7459 7.3889 0.4530
-9.7381 7.4028 0.4535
-9.7303 7.7083 0.4627
-9.7225 7.4653 0.4554
-9.7147 7.8333 0.4665
-9.7069 7.7014 0.4625
-9.6991 7.0833 0.4436
-9.6913 6.9792 0.4403
-9.6835 7.2986 0.4503
-9.6757 6.5694 0.4272
-9.6679 7.2153 0.4477
-9.6601 7.4931 0.4562
-9.6523 7.2847 0.4498
-9.6445 7.6736 0.4617
-9.6367 7.9097 0.4687
-9.6289 7.2639 0.4492
-9.6211 7.6736 0.4617
-9.6133 7.5625 0.4583
-9.6055 6.8750 0.4370
-9.5977 7.1736 0.4464
-9.5899 7.4444 0.4547
-9.5821 7.1458 0.4455
-9.5743 7.9583 0.4702
-9.5665 8.1250 0.4751
-9.5587 7.1528 0.4457
-9.5509 7.1597 0.4460
-9.5431 8.4375 0.4841
-9.5353 8.0556 0.4730
-9.5275 7.4306 0.4543
-9.5197 7.6944 0.4623
-9.5119 7.5486 0.4579
-9.5041 7.9722 0.4706
-9.4963 7.3958 0.4533
-9.4885 7.5972 0.4594
-9.4807 7.8194 0.4661
-9.4729 7.7361 0.4636
-9.4651 7.1389 0.4453
-9.4573 7.0000 0.4410
-9.4495 8.0139 0.4718
-9.4417 7.2708 0.4494
-9.4339 7.3472 0.4518
-9.4261 8.0208 0.4720
-9.4183 8.7917 0.4942
-9.4105 7.5694 0.4585
-9.4027 7.1736 0.4464
-9.3949 7.5625 0.4583
-9.3871 7.9375 0.4696
-9.3793 7.7500 0.4640
-9.3715 7.6389 0.4606
-9.3637 8.2708 0.4793
-9.3559 7.5694 0.4585
-9.3481 7.6111 0.4598
-9.3403 7.9306 0.4694
-9.3325 7.6944 0.4623
-9.3247 7.5486 0.4579
-9.3169 7.7014 0.4625
-9.3091 7.5694 0.4585
-9.3013 7.8889 0.4681
-9.2935 7.7847 0.4650
-9.2857 7.6389 0.4606
-9.2779 7.7569 0.4642
-9.2701 8.4583 0.4847
-9.2623 7.9653 0.4704
-9.2545 8.1319 0.4753
-9.2467 8.1250 0.4751
-9.2389 8.4306 0.4839
-9.2311 8.5069 0.4861
-9.2233 8.7083 0.4918
-9.2155 8.3472 0.4815
-9.2077 7.8611 0.4673
-9.1999 7.3819 0.4528
-9.1921 7.8958 0.4683
-9.1843 7.6319 0.4604
-9.1765 8.1181 0.4749
-9.1687 8.1250 0.4751
-9.1609 7.6597 0.4613
-9.1531 8.1667 0.4763
-9.1453 7.8889 0.4681
-9.1375 7.9167 0.4689
-9.1297 8.0139 0.4718
-9.1219 7.8889 0.4681
-9.1141 8.9583 0.4988
-9.1063 8.2917 0.4799
-9.0985 8.7431 0.4928
-9.0907 7.9444 0.4698
-9.0829 8.3889 0.4827
-9.0751 8.6806 0.4910
-9.0673 8.4028 0.4831
-9.0595 8.1597 0.4761
-9.0517 8.9444 0.4985
-9.0439 7.9653 0.4704
-9.0361 8.5000 0.4859
-9.0283 8.8333 0.4953
-9.0205 9.0069 0.5002
-9.0127 8.8681 0.4963
-9.0049 9.0347 0.5010
-8.9971 8.8611 0.4961
-8.9893 8.3472 0.4815
-8.9815 8.0625 0.4732
-8.9737 8.2361 0.4783
-8.9659 8.2014 0.4773
-8.9581 7.9861 0.4710
-8.9503 7.9653 0.4704
-8.9425 8.4722 0.4851
-8.9347 9.4375 0.5120
-8.9269 8.3403 0.4813
-8.9191 8.6736 0.4908
-8.9113 8.9931 0.4998
-8.9035 8.2917 0.4799
-8.8957 8.9028 0.4973
-8.8879 8.7292 0.4924
-8.8801 8.3125 0.4805
-8.8723 8.4028 0.4831
-8.8645 8.7014 0.4916
-8.8567 9.1319 0.5037
-8.8489 8.9931 0.4998
-8.8411 8.8333 0.4953
-8.8333 9.2708 0.5075
-8.8255 8.5833 0.4883
-8.8177 8.4792 0.4853
-8.8099 8.6111 0.4891
-8.8021 8.4653 0.4849
-8.7943 8.9097 0.4975
-8.7865 8.8542 0.4959
-8.7787 8.6667 0.4907
-8.7709 8.9167 0.4977
-8.7631 9.6389 0.5174
-8.7553 9.0833 0.5023
-8.7475 9.4514 0.5124
-8.7397 8.8750 0.4965
-8.7319 8.7431 0.4928
-8.7241 8.3125 0.4805
-8.7163 8.3958 0.4829
-8.7085 9.8819 0.5239
-8.7007 8.7639 0.4934
-8.6929 8.8264 0.4952
-8.6851 9.3125 0.5086
-8.6773 9.7639 0.5208
-8.6695 10.1181 0.5301
-8.6617 8.7292 0.4924
-8.6539 8.8958 0.4971
-8.6461 9.1250 0.5035
-8.6383 8.5278 0.4867
-8.6305 8.9583 0.4988
-8.6227 9.4375 0.5120
-8.6149 9.0139 0.5004
-8.6071 9.3264 0.5090
-8.5993 9.6181 0.5169
-8.5915 9.7986 0.5217
-8.5837 9.4792 0.5131
-8.5759 9.2014 0.5056
-8.5681 8.9236 0.4979
-8.5603 9.1806 0.5050
-8.5525 9.5486 0.5150
-8.5447 9.1597 0.5044
-8.5369 9.4375 0.5120
-8.5291 9.3542 0.5097
-8.5213 8.6528 0.4903
-8.5135 9.4167 0.5114
-8.5057 9.5278 0.5145
-8.4979 9.5486 0.5150
-8.4901 9.8125 0.5221
-8.4823 9.8958 0.5243
-8.4745 10.1528 0.5311
-8.4667 9.5556 0.5152
-8.4589 10.2431 0.5334
-8.4511 9.0694 0.5019
-8.4433 9.7639 0.5208
-8.4355 9.9653 0.5261
-8.4277 10.0486 0.5283
-8.4199 9.5347 0.5146
-8.4121 9.8056 0.5219
-8.4043 10.1181 0.5301
-8.3965 10.0694 0.5289
-8.3887 10.4792 0.5395
-8.3809 10.0556 0.5285
-8.3731 9.9653 0.5261
-8.3653 9.4444 0.5122
-8.3575 9.5833 0.5159
-8.3497 9.9931 0.5269
-8.3419 9.3958 0.5109
-8.3341 9.9236 0.5250
-8.3263 10.0764 0.5291
-8.3185 9.9306 0.5252
-8.3107 10.0764 0.5291
-8.3029 10.6944 0.5450
-8.2951 9.6597 0.5180
-8.2873 10.1875 0.5320
-8.2795 9.8333 0.5226
-8.2717 10.0833 0.5292
-8.2639 9.6389 0.5174
-8.2561 10.1458 0.5309
-8.2483 9.5972 0.5163
-8.2405 9.6250 0.5171
-8.2327 10.0486 0.5283
-8.2249 9.8958 0.5243
-8.2171 10.0278 0.5278
-8.2093 10.4236 0.5381
-8.2015 9.5694 0.5156
-8.1937 9.9375 0.5254
-8.1859 10.0417 0.5281
-8.1781 9.9792 0.5265
-8.1703 9.6111 0.5167
-8.1625 10.5000 0.5401
-8.1547 10.2917 0.5347
-8.1469 10.5556 0.5415
-8.1391 11.0278 0.5535
-8.1313 10.4097 0.5377
-8.1235 10.7014 0.5452
-8.1157 10.5625 0.5417
-8.1079 10.0417 0.5281
-8.1001 9.6944 0.5189
-8.0923 10.1875 0.5320
-8.0845 10.5486 0.5413
-8.0767 11.5000 0.5652
-8.0689 11.2708 0.5595
-8.0611 10.6875 0.5449
-8.0533 10.2639 0.5340
-8.0455 10.6111 0.5429
-8.0377 10.0694 0.5289
-8.0299 10.5694 0.5418
-8.0221 10.8472 0.5489
-8.0143 12.2847 0.5842
-8.0065 11.7222 0.5706
-7.9987 11.5764 0.5671
-7.9909 11.4236 0.5633
-7.9831 11.2361 0.5587
-7.9753 10.5625 0.5417
-7.9675 10.9167 0.5507
-7.9597 12.0347 0.5782
-7.9519 11.4097 0.5630
-7.9441 10.6528 0.5440
-7.9363 11.4028 0.5628
-7.9285 10.8264 0.5484
-7.9207 11.5417 0.5662
-7.9129 10.8611 0.5493
-7.9051 11.0069 0.5529
-7.8973 11.3333 0.5611
-7.8895 10.7569 0.5466
-7.8817 11.4167 0.5631
-7.8739 11.1944 0.5576
-7.8661 11.4931 0.5650
-7.8583 11.6250 0.5683
-7.8505 11.4167 0.5631
-7.8427 11.6111 0.5679
-7.8349 12.2569 0.5835
-7.8271 11.8611 0.5740
-7.8193 11.7847 0.5721
-7.8115 11.9792 0.5768
-7.8037 11.8056 0.5727
-7.7959 11.1389 0.5562
-7.7881 11.8750 0.5743
-7.7803 11.9653 0.5765
-7.7725 11.8333 0.5733
-7.7647 11.2222 0.5583
-7.7569 11.0069 0.5529
-7.7491 12.2222 0.5827
-7.7413 11.3125 0.5606
-7.7335 11.0556 0.5542
-7.7257 12.4861 0.5889
-7.7179 12.1319 0.5805
-7.7101 11.3750 0.5621
-7.7023 12.2778 0.5840
-7.6945 12.5208 0.5897
-7.6867 12.4097 0.5871
-7.6789 11.4167 0.5631
-7.6711 12.3264 0.5851
-7.6633 12.1944 0.5820
-7.6555 13.1875 0.6052
-7.6477 12.3889 0.5866
-7.6399 12.2500 0.5833
-7.6321 12.8403 0.5972
-7.6243 12.9861 0.6006
-7.6165 13.0208 0.6014
-7.6087 12.4236 0.5875
-7.6009 12.0694 0.5790
-7.5931 12.8542 0.5975
-7.5853 12.6389 0.5925
-7.5775 13.3333 0.6086
-7.5697 12.9514 0.5998
-7.5619 12.5625 0.5907
-7.5541 12.8542 0.5975
-7.5463 12.0556 0.5787
-7.5385 12.3333 0.5853
-7.5307 12.0625 0.5789
-7.5229 12.9375 0.5995
-7.5151 14.0139 0.6239
-7.5073 13.2431 0.6065
-7.4995 13.1667 0.6048
-7.4917 13.6806 0.6165
-7.4839 12.9583 0.6000
-7.4761 13.1597 0.6046
-7.4683 13.3125 0.6081
-7.4605 12.8472 0.5974
-7.4527 13.4028 0.6102
-7.4449 13.5486 0.6135
-7.4371 13.3056 0.6079
-7.4293 13.5556 0.6136
-7.4215 13.8958 0.6213
-7.4137 12.9167 0.5990
-7.4059 13.1944 0.6054
-7.3981 13.9375 0.6222
-7.3903 13.1875 0.6052
-7.3825 14.0278 0.6242
-7.3747 14.2083 0.6282
-7.3669 13.5208 0.6128
-7.3591 14.0972 0.6258
-7.3513 14.1389 0.6267
-7.3435 14.2778 0.6298
-7.3357 14.3958 0.6324
-7.3279 14.2083 0.6282
-7.3201 14.6111 0.6371
-7.3123 15.0903 0.6474
-7.3045 14.5556 0.6359
-7.2967 14.6597 0.6381
-7.2889 13.8611 0.6205
-7.2811 13.6250 0.6152
-7.2733 14.7083 0.6392
-7.2655 13.9583 0.6227
-7.2577 14.1319 0.6265
-7.2499 14.3611 0.6316
-7.2421 14.8958 0.6433
-7.2343 14.2778 0.6298
-7.2265 13.4236 0.6106
-7.2187 14.8403 0.6421
-7.2109 15.7222 0.6609
-7.2031 14.6667 0.6383
-7.1953 15.2153 0.6501
-7.1875 14.8958 0.6433
-7.1797 15.5347 0.6569
-7.1719 15.1319 0.6483
-7.1641 14.1111 0.6261
-7.1563 15.3472 0.6529
-7.1485 14.6597 0.6381
-7.1407 15.1667 0.6491
-7.1329 15.4167 0.6544
-7.1251 15.0486 0.6465
-7.1173 16.2708 0.6723
-7.1095 15.7361 0.6611
-7.1017 15.7569 0.6616
-7.0939 16.4653 0.6763
-7.0861 16.6806 0.6807
-7.0783 15.7708 0.6619
-7.0705 15.4653 0.6554
-7.0627 14.6458 0.6378
-7.0549 15.9792 0.6662
-7.0471 15.3472 0.6529
-7.0393 15.8264 0.6630
-7.0315 17.7431 0.7020
-7.0237 16.5903 0.6789
-7.0159 16.9097 0.6854
-7.0081 16.0694 0.6681
-7.0003 15.7639 0.6617
-6.9925 16.5625 0.6783
-6.9847 16.7569 0.6823
-6.9769 16.4514 0.6760
-6.9691 15.6736 0.6598
-6.9613 16.0486 0.6677
-6.9535 16.1667 0.6701
-6.9457 16.7014 0.6811
-6.9379 16.4792 0.6766
-6.9301 17.0903 0.6890
-6.9223 17.0486 0.6882
-6.9145 16.8125 0.6834
-6.9067 17.3056 0.6933
-6.8989 18.0069 0.7072
-6.8911 16.4861 0.6767
-6.8833 16.9306 0.6858
-6.8755 16.6319 0.6797
-6.8677 17.5347 0.6979
-6.8599 18.0486 0.7081
-6.8521 17.4653 0.6965
-6.8443 16.6667 0.6804
-6.8365 17.7083 0.7014
-6.8287 17.8611 0.7044
-6.8209 18.5694 0.7182
-6.8131 17.9861 0.7068
-6.8053 17.7014 0.7012
-6.7975 17.6042 0.6993
-6.7897 18.1042 0.7091
-6.7819 17.9861 0.7068
-6.7741 17.7708 0.7026
-6.7663 17.3958 0.6951
-6.7585 17.5972 0.6992
-6.7507 18.6528 0.7198
-6.7429 17.2292 0.6918
-6.7351 18.7639 0.7220
-6.7273 19.0764 0.7279
-6.7195 18.1458 0.7100
-6.7117 18.8542 0.7237
-6.7039 18.1528 0.7101
-6.6961 18.3194 0.7134
-6.6883 19.0000 0.7265
-6.6805 18.7847 0.7224
-6.6727 18.2292 0.7116
-6.6649 18.6597 0.7199
-6.6571 18.7431 0.7216
-6.6493 19.4375 0.7348
-6.6415 19.7500 0.7407
-6.6337 19.9444 0.7443
-6.6259 20.3611 0.7521
-6.6181 19.1944 0.7302
-6.6103 18.2500 0.7120
-6.6025 19.2153 0.7306
-6.5947 21.0278 0.7643
-6.5869 20.8194 0.7605
-6.5791 20.0486 0.7463
-6.5713 19.4236 0.7345
-6.5635 20.4306 0.7533
-6.5557 20.3472 0.7518
-6.5479 20.4931 0.7545
-6.5401 20.8611 0.7612
-6.5323 20.5694 0.7559
-6.5245 21.0556 0.7648
-6.5167 20.6250 0.7569
-6.5089 21.2431 0.7682
-6.5011 20.0139 0.7456
-6.4933 21.5278 0.7733
-6.4855 22.0278 0.7822
-6.4777 21.2431 0.7682
-6.4699 22.2292 0.7858
-6.4621 22.4514 0.7897
-6.4543 21.7222 0.7768
-6.4465 20.9028 0.7620
-6.4387 20.1528 0.7482
-6.4309 19.7014 0.7398
-6.4231 20.8819 0.7616
-6.4153 21.7361 0.7770
-6.4075 20.8403 0.7609
-6.3997 22.5208 0.7909
-6.3919 23.0694 0.8005
-6.3841 22.3264 0.7875
-6.3763 22.6597 0.7934
-6.3685 22.6111 0.7925
-6.3607 22.2917 0.7869
-6.3529 22.9861 0.7991
-6.3451 22.0347 0.7824
-6.3373 22.8472 0.7966
-6.3295 21.8125 0.7784
-6.3217 22.6806 0.7937
-6.3139 22.5625 0.7917
-6.3061 22.7569 0.7951
-6.2983 23.1875 0.8026
-6.2905 23.0347 0.7999
-6.2827 23.0903 0.8009
-6.2749 23.1111 0.8012
-6.2671 24.2153 0.8202
-6.2593 24.5833 0.8264
-6.2515 22.3750 0.7884
-6.2437 22.2222 0.7857
-6.2359 22.7917 0.7957
-6.2281 24.0000 0.8165
-6.2203 23.1042 0.8011
-6.2125 23.0903 0.8009
-6.2047 24.6250 0.8271
-6.1969 25.9722 0.8494
-6.1891 24.1319 0.8187
-6.1813 23.5972 0.8096
-6.1735 24.8194 0.8303
-6.1657 24.9861 0.8331
-6.1579 25.3264 0.8388
-6.1501 25.1806 0.8363
-6.1423 24.4375 0.8239
-6.1345 25.0833 0.8347
-6.1267 24.6944 0.8282
-6.1189 24.5694 0.8261
-6.1111 25.2431 0.8374
-6.1033 24.7917 0.8299
-6.0955 25.8472 0.8473
-6.0877 25.8333 0.8471
-6.0799 26.1528 0.8523
-6.0721 25.2431 0.8374
-6.0643 25.9583 0.8492
-6.0565 27.1528 0.8685
-6.0487 26.8819 0.8641
-6.0409 25.9722 0.8494
-6.0331 25.4444 0.8407
-6.0253 26.1458 0.8522
-6.0175 25.6806 0.8446
-6.0097 27.1806 0.8689
-6.0019 27.0625 0.8670
-5.9941 26.5486 0.8588
-5.9863 27.2569 0.8701
-5.9785 26.9653 0.8655
-5.9707 28.5069 0.8899
-5.9629 28.9028 0.8960
-5.9551 29.7083 0.9084
-5.9473 28.7569 0.8938
-5.9395 27.5625 0.8750
-5.9317 27.7083 0.8773
-5.9239 26.6389 0.8602
-5.9161 27.8681 0.8798
-5.9083 27.3125 0.8710
-5.9005 28.5764 0.8909
-5.8927 27.9722 0.8815
-5.8849 28.1597 0.8844
-5.8771 29.2500 0.9014
-5.8693 28.0069 0.8820
-5.8615 29.6667 0.9078
-5.8537 29.1319 0.8996
-5.8459 28.2986 0.8866
-5.8381 28.9861 0.8973
-5.8303 29.9097 0.9115
-5.8225 30.3750 0.9186
-5.8147 29.4306 0.9042
-5.8069 29.3472 0.9029
-5.7991 30.8472 0.9257
-5.7913 29.6389 0.9074
-5.7835 31.0278 0.9284
-5.7757 31.1319 0.9299
-5.7679 30.4444 0.9196
-5.7601 31.9306 0.9418
-5.7523 30.7083 0.9236
-5.7445 30.1042 0.9145
-5.7367 29.1528 0.8999
-5.7289 29.9306 0.9118
-5.7211 31.0972 0.9294
-5.7133 29.6181 0.9070
-5.7055 31.9653 0.9423
-5.6977 32.8194 0.9548
-5.6899 30.8056 0.9250
-5.6821 31.2569 0.9318
-5.6743 31.7917 0.9397
-5.6665 31.7014 0.9384
-5.6587 32.3264 0.9476
-5.6509 33.0486 0.9581
-5.6431 34.0556 0.9726
-5.6353 32.2431 0.9464
-5.6275 30.6597 0.9229
-5.6197 32.0764 0.9439
-5.6119 32.6111 0.9518
-5.6041 33.2292 0.9607
-5.5963 32.5417 0.9508
-5.5885 32.5833 0.9514
-5.5807 32.9306 0.9564
-5.5729 32.2569 0.9466
-5.5651 31.8264 0.9402
-5.5573 32.3264 0.9476
-5.5495 33.0139 0.9576
-5.5417 34.4167 0.9778
-5.5339 33.7847 0.9687
-5.5261 33.1806 0.9600
-5.5183 34.7222 0.9821
-5.5105 34.7986 0.9832
-5.5027 35.9653 0.9995
-5.4949 34.4514 0.9783
-5.4871 35.7361 0.9963
-5.4793 35.8958 0.9986
-5.4715 34.6806 0.9815
-5.4637 36.3056 1.0042
-5.4559 34.4306 0.9780
-5.4481 36.6042 1.0084
-5.4403 37.5556 1.0214
-5.4325 37.1528 1.0159
-5.4247 36.6667 1.0092
-5.4169 36.6250 1.0086
-5.4091 36.8889 1.0123
-5.4013 37.6528 1.0227
-5.3935 38.6458 1.0361
-5.3857 35.9931 0.9999
-5.3779 37.5278 1.0210
-5.3701 38.1458 1.0294
-5.3623 38.6181 1.0357
-5.3545 37.6736 1.0230
-5.3467 37.1528 1.0159
-5.3389 38.4792 1.0339
-5.3311 37.7986 1.0247
-5.3233 38.5764 1.0352
-5.3155 39.0556 1.0416
-5.3077 38.6528 1.0362
-5.2999 41.0556 1.0679
-5.2921 39.5833 1.0486
-5.2843 39.6597 1.0496
-5.2765 39.4653 1.0470
-5.2687 40.3194 1.0583
-5.2609 39.9028 1.0528
-5.2531 39.4306 1.0466
-5.2453 39.3819 1.0459
-5.2375 39.2500 1.0442
-5.2297 38.6875 1.0367
-5.2219 40.0069 1.0542
-5.2141 39.5417 1.0480
-5.2063 40.6736 1.0629
-5.1985 42.5208 1.0868
-5.1907 42.3403 1.0845
-5.1829 41.6111 1.0751
-5.1751 43.4236 1.0983
-5.1673 43.0486 1.0935
-5.1595 42.2222 1.0830
-5.1517 42.8542 1.0911
-5.1439 42.3611 1.0848
-5.1361 41.7986 1.0775
-5.1283 42.0069 1.0802
-5.1205 43.5625 1.1000
-5.1127 43.8819 1.1041
-5.1049 44.0417 1.1061
-5.0971 45.3333 1.1222
-5.0893 44.3681 1.1102
-5.0815 44.4514 1.1112
-5.0737 43.4861 1.0991
-5.0659 46.3333 1.1345
-5.0581 44.9722 1.1177
-5.0503 45.5139 1.1244
-5.0425 47.8194 1.1525
-5.0347 46.0972 1.1316
-5.0269 45.9931 1.1303
-5.0191 45.6736 1.1264
-5.0113 44.8333 1.1160
-5.0035 46.6806 1.1387
-4.9957 46.3681 1.1349
-4.9879 46.9861 1.1424
-4.9801 47.5556 1.1493
-4.9723 47.3472 1.1468
-4.9645 46.6181 1.1380
-4.9567 46.3472 1.1346
-4.9489 46.8889 1.1413
-4.9411 47.8889 1.1534
-4.9333 49.9375 1.1778
-4.9255 50.0556 1.1792
-4.9177 49.6875 1.1748
-4.9099 48.9306 1.1658
-4.9021 51.4306 1.1953
-4.8943 50.5833 1.1854
-4.8865 50.6875 1.1866
-4.8787 51.6389 1.1977
-4.8709 50.8333 1.1883
-4.8631 51.0000 1.1902
-4.8553 51.0833 1.1912
-4.8475 49.5069 1.1727
-4.8397 52.0417 1.2023
-4.8319 52.4375 1.2069
-4.8241 51.8819 1.2005
-4.8163 52.4306 1.2068
-4.8085 50.8542 1.1885
-4.8007 51.9931 1.2018
-4.7929 52.8958 1.2122
-4.7851 52.4722 1.2073
-4.7773 53.7361 1.2217
-4.7695 53.0903 1.2144
-4.7617 53.1250 1.2148
-4.7539 55.5069 1.2417
-4.7461 56.2222 1.2497
-4.7383 56.6111 1.2540
-4.7305 56.2778 1.2503
-4.7227 54.2153 1.2272
-4.7149 53.4167 1.2181
-4.7071 54.2292 1.2273
-4.6993 56.0972 1.2483
-4.6915 56.0903 1.2482
-4.6837 56.4375 1.2521
-4.6759 55.3333 1.2398
-4.6681 57.2569 1.2611
-4.6603 57.9444 1.2687
-4.6525 57.3958 1.2627
-4.6447 57.0972 1.2594
-4.6369 57.0208 1.2585
-4.6291 57.8958 1.2682
-4.6213 58.6944 1.2769
-4.6135 58.7778 1.2778
-4.6057 61.4097 1.3061
-4.5979 60.1944 1.2931
-4.5901 61.5347 1.3074
-4.5823 60.8611 1.3002
-4.5745 61.4861 1.3069
-4.5667 61.0764 1.3025
-4.5589 63.1319 1.3243
-4.5511 62.1042 1.3134
-4.5433 62.2222 1.3147
-4.5355 62.4167 1.3167
-4.5277 61.0278 1.3020
-4.5199 60.5556 1.2970
-4.5121 64.7292 1.3409
-4.5043 62.1528 1.3140
-4.4965 63.2431 1.3254
-4.4887 64.1319 1.3347
-4.4809 64.3264 1.3367
-4.4731 63.3819 1.3269
-4.4653 62.0139 1.3125
-4.4575 65.6944 1.3509
-4.4497 66.5000 1.3591
-4.4419 67.1319 1.3656
-4.4341 65.6319 1.3502
-4.4263 65.7431 1.3514
-4.4185 68.7292 1.3817
-4.4107 67.2986 1.3673
-4.4029 68.2986 1.3774
-4.3951 66.7917 1.3621
-4.3873 66.9444 1.3637
-4.3795 66.7917 1.3621
-4.3717 67.5625 1.3699
-4.3639 69.6042 1.3905
-4.3561 69.7986 1.3924
-4.3483 68.5486 1.3799
-4.3405 68.8333 1.3828
-4.3327 69.1528 1.3860
-4.3249 71.4861 1.4092
-4.3171 72.6806 1.4209
-4.3093 72.3750 1.4179
-4.3015 70.8750 1.4031
-4.2937 70.8403 1.4028
-4.2859 72.9028 1.4231
-4.2781 71.6042 1.4103
-4.2703 73.7708 1.4315
-4.2625 74.9653 1.4430
-4.2547 75.7500 1.4506
-4.2469 76.2292 1.4552
-4.2391 74.8125 1.4416
-4.2313 75.5486 1.4486
-4.2235 73.9583 1.4333
-4.2157 73.8681 1.4324
-4.2079 75.5000 1.4482
-4.2001 78.1597 1.4735
-4.1923 75.7917 1.4510
-4.1845 76.8681 1.4612
-4.1767 77.8264 1.4703
-4.1689 79.4444 1.4855
-4.1611 80.2917 1.4934
-4.1533 80.2153 1.4927
-4.1455 79.9514 1.4903
-4.1377 79.7639 1.4885
-4.1299 80.3125 1.4936
-4.1221 81.6806 1.5063
-4.1143 80.4861 1.4952
-4.1065 80.8403 1.4985
-4.0987 81.0903 1.5008
-4.0909 79.7708 1.4886
-4.0831 82.4583 1.5134
-4.0753 84.8611 1.5353
-4.0675 83.7778 1.5255
-4.0597 82.3958 1.5129
-4.0519 82.0417 1.5096
-4.0441 85.3264 1.5395
-4.0363 86.4722 1.5498
-4.0285 84.9306 1.5360
-4.0207 82.2083 1.5111
-4.0129 85.1528 1.5380
-4.0051 85.3472 1.5397
-3.9973 87.4236 1.5583
-3.9895 87.8194 1.5619
-3.9817 85.1597 1.5380
-3.9739 89.2639 1.5747
-3.9661 88.4167 1.5672
-3.9583 88.2083 1.5653
-3.9505 90.1597 1.5825
-3.9427 90.2847 1.5836
-3.9349 91.1875 1.5915
-3.9271 90.0833 1.5819
-3.9193 90.3958 1.5846
-3.9115 90.8611 1.5887
-3.9037 92.0069 1.5987
-3.8959 92.8194 1.6057
-3.8881 91.9722 1.5984
-3.8803 94.1250 1.6170
-3.8725 95.7778 1.6311
-3.8647 95.2986 1.6270
-3.8569 95.9861 1.6329
-3.8491 93.5833 1.6123
-3.8413 94.8542 1.6232
-3.8335 96.1667 1.6344
-3.8257 93.7500 1.6137
-3.8179 96.3264 1.6358
-3.8101 98.1597 1.6513
-3.8023 98.3194 1.6526
-3.7945 99.4514 1.6621
-3.7867 98.8681 1.6572
-3.7789 101.5417 1.6795
-3.7711 101.0347 1.6753
-3.7633 100.8542 1.6738
-3.7555 102.2222 1.6851
-3.7477 102.2917 1.6857
-3.7399 103.5069 1.6956
-3.7321 104.2986 1.7021
-3.7243 101.9722 1.6830
-3.7165 101.8889 1.6823
-3.7087 103.4028 1.6948
-3.7009 103.2778 1.6938
-3.6931 105.3889 1.7110
-3.6853 103.9514 1.6993
-3.6775 105.7500 1.7139
-3.6697 106.5069 1.7200
-3.6619 104.7569 1.7058
-3.6541 105.1667 1.7092
-3.6463 107.7778 1.7303
-3.6385 105.8542 1.7148
-3.6307 107.5694 1.7286
-3.6229 106.3403 1.7187
-3.6151 108.0347 1.7323
-3.6073 110.1875 1.7495
-3.5995 111.6597 1.7612
-3.5917 111.3542 1.7587
-3.5839 113.7917 1.7779
-3.5761 112.3194 1.7663
-3.5683 112.4097 1.7671
-3.5605 112.6181 1.7687
-3.5527 113.2431 1.7736
-3.5449 114.9306 1.7868
-3.5371 114.0625 1.7800
-3.5293 113.8056 1.7780
-3.5215 113.2639 1.7738
-3.5137 114.0278 1.7797
-3.5059 115.8472 1.7939
-3.4981 115.4583 1.7909
-3.4903 116.4931 1.7989
-3.4825 118.8958 1.8173
-3.4747 118.4167 1.8137
-3.4669 117.7431 1.8085
-3.4591 119.5278 1.8221
-3.4513 119.1319 1.8191
-3.4435 118.7153 1.8159
-3.4357 119.4028 1.8212
-3.4279 117.4931 1.8066
-3.4201 118.5139 1.8144
-3.4123 121.3681 1.8361
-3.4045 120.8194 1.8320
-3.3967 119.5972 1.8227
-3.3889 120.7847 1.8317
-3.3811 122.7986 1.8469
-3.3733 122.4722 1.8445
-3.3655 121.9375 1.8404
-3.3577 121.6111 1.8380
-3.3499 121.0347 1.8336
-3.3421 123.8542 1.8548
-3.3343 124.8056 1.8619
-3.3265 125.0347 1.8636
-3.3187 124.8333 1.8621
-3.3109 126.3125 1.8731
-3.3031 126.0417 1.8711
-3.2953 128.1528 1.8867
-3.2875 127.8750 1.8847
-3.2797 126.8194 1.8769
-3.2719 129.6875 1.8980
-3.2641 128.6181 1.8902
-3.2563 127.5347 1.8822
-3.2485 129.0069 1.8930
-3.2407 128.7569 1.8912
-3.2329 130.5903 1.9046
-3.2251 130.9167 1.9070
-3.2173 130.2222 1.9019
-3.2095 132.0972 1.9156
-3.2017 131.2847 1.9097
-3.1939 129.5556 1.8970
-3.1861 129.9028 1.8996
-3.1783 134.2292 1.9310
-3.1705 135.9375 1.9432
-3.1627 133.3750 1.9248
-3.1549 134.2431 1.9311
-3.1471 133.0208 1.9222
-3.1393 137.0556 1.9512
-3.1315 137.0556 1.9512
-3.1237 132.9375 1.9216
-3.1159 134.5417 1.9332
-3.1081 136.4722 1.9470
-3.1003 139.4583 1.9682
-3.0925 138.3889 1.9606
-3.0847 138.4028 1.9607
-3.0769 137.0347 1.9510
-3.0691 135.9375 1.9432
-3.0613 139.0139 1.9651
-3.0535 140.3194 1.9743
-3.0457 140.9861 1.9790
-3.0379 140.7778 1.9775
-3.0301 138.7639 1.9633
-3.0223 140.9653 1.9788
-3.0145 140.6389 1.9765
-3.0067 142.1597 1.9872
-2.9989 140.8403 1.9779
-2.9911 144.3333 2.0023
-2.9833 143.2986 1.9951
-2.9755 144.5833 2.0040
-2.9677 146.3750 2.0164
-2.9599 142.6111 1.9903
-2.9521 146.3472 2.0162
-2.9443 148.8750 2.0336
-2.9365 144.6181 2.0043
-2.9287 145.0556 2.0073
-2.9209 148.1597 2.0287
-2.9131 148.6042 2.0317
-2.9053 150.0278 2.0414
-2.8975 152.0069 2.0549
-2.8897 150.3750 2.0438
-2.8819 149.9375 2.0408
-2.8741 152.1528 2.0558
-2.8663 153.6042 2.0656
-2.8585 157.5833 2.0922
-2.8507 156.8750 2.0875
-2.8429 155.1667 2.0761
-2.8351 155.4583 2.0780
-2.8273 155.4514 2.0780
-2.8195 155.4653 2.0781
-2.8117 155.4167 2.0778
-2.8039 157.3958 2.0910
-2.7961 156.4375 2.0846
-2.7883 160.8681 2.1139
-2.7805 157.9444 2.0946
-2.7727 160.6458 2.1124
-2.7649 160.9375 2.1144
-2.7571 159.0833 2.1021
-2.7493 162.0833 2.1219
-2.7415 162.6111 2.1253
-2.7337 162.6875 2.1258
-2.7259 161.9375 2.1209
-2.7181 162.1111 2.1220
-2.7103 163.3681 2.1303
-2.7025 164.8403 2.1398
-2.6947 165.7639 2.1458
-2.6869 169.7083 2.1712
-2.6791 170.2222 2.1745
-2.6713 172.1944 2.1870
-2.6635 168.5764 2.1639
-2.6557 171.2986 2.1814
-2.6479 171.1389 2.1803
-2.6401 170.8681 2.1786
-2.6323 170.8681 2.1786
-2.6245 174.2569 2.2001
-2.6167 172.9861 2.1921
-2.6089 175.5278 2.2081
-2.6011 176.2431 2.2126
-2.5933 173.1875 2.1933
-2.5855 180.2708 2.2377
-2.5777 179.4722 2.2328
-2.5699 179.6111 2.2337
-2.5621 180.7431 2.2407
-2.5543 182.2986 2.2503
-2.5465 184.0556 2.2611
-2.5387 181.6944 2.2466
-2.5309 183.3681 2.2569
-2.5231 184.9792 2.2668
-2.5153 184.7083 2.2651
-2.5075 185.2431 2.2684
-2.4997 190.3611 2.2995
-2.4919 189.8958 2.2967
-2.4841 188.2153 2.2865
-2.4763 187.4722 2.2820
-2.4685 186.8889 2.2785
-2.4607 189.9167 2.2968
-2.4529 193.0139 2.3155
-2.4451 194.7778 2.3260
-2.4373 194.6528 2.3253
-2.4295 194.1458 2.3223
-2.4217 194.5625 2.3248
-2.4139 195.2847 2.3291
-2.4061 192.3889 2.3117
-2.3983 194.3681 2.3236
-2.3905 196.1875 2.3344
-2.3827 196.8542 2.3384
-2.3749 192.7639 2.3140
-2.3671 197.3889 2.3416
-2.3593 199.1111 2.3518
-2.3515 203.7778 2.3792
-2.3437 200.7431 2.3614
-2.3359 195.9514 2.3330
-2.3281 197.7847 2.3439
-2.3203 198.4792 2.3480
-2.3125 196.4722 2.3361
-2.3047 203.2083 2.3759
-2.2969 204.2986 2.3822
-2.2891 203.4236 2.3771
-2.2813 202.2292 2.3701
-2.2735 201.2500 2.3644
-2.2657 202.1667 2.3698
-2.2579 200.7778 2.3616
-2.2501 202.2361 2.3702
-2.2423 202.5278 2.3719
-2.2345 205.4236 2.3888
-2.2267 203.9931 2.3804
-2.2189 202.2569 2.3703
-2.2111 205.3264 2.3882
-2.2033 201.8611 2.3680
-2.1955 203.2361 2.3760
-2.1877 200.9375 2.3625
-2.1799 205.9028 2.3916
-2.1721 203.9306 2.3801
-2.1643 205.4514 2.3889
-2.1565 203.0694 2.3750
-2.1487 202.8681 2.3739
-2.1409 205.2847 2.3880
-2.1331 207.9722 2.4035
-2.1253 207.1111 2.3986
-2.1175 203.7847 2.3792
-2.1097 208.6736 2.4076
-2.1019 207.1875 2.3990
-2.0941 207.7569 2.4023
-2.0863 208.7083 2.4078
-2.0785 207.6667 2.4018
-2.0707 205.5069 2.3893
-2.0629 206.0903 2.3926
-2.0551 208.0069 2.4037
-2.0473 207.5139 2.4009
-2.0395 209.9653 2.4150
-2.0317 210.3889 2.4175
-2.0239 212.0208 2.4268
-2.0161 207.2500 2.3994
-2.0083 204.8750 2.3856
-2.0005 204.7153 2.3846
-1.9927 206.8958 2.3973
-1.9849 207.7500 2.4023
-1.9771 211.7639 2.4254
-1.9693 209.8194 2.4142
-1.9615 208.8542 2.4086
-1.9537 207.8542 2.4029
-1.9459 210.7778 2.4197
-1.9381 206.8056 2.3968
-1.9303 206.3958 2.3944
-1.9225 208.0625 2.4041
-1.9147 207.9236 2.4033
-1.9069 207.5417 2.4011
-1.8991 209.2639 2.4110
-1.8913 207.8681 2.4029
-1.8835 210.6736 2.4191
-1.8757 207.1458 2.3988
-1.8679 203.9097 2.3799
-1.8601 204.7639 2.3849
-1.8523 205.8542 2.3913
-1.8445 209.4514 2.4121
-1.8367 207.8819 2.4030
-1.8289 208.3750 2.4059
-1.8211 207.7986 2.4025
-1.8133 206.5694 2.3954
-1.8055 206.3403 2.3941
-1.7977 210.0694 2.4156
-1.7899 212.7014 2.4307
-1.7821 202.6250 2.3724
-1.7743 201.9444 2.3685
-1.7665 203.1111 2.3753
-1.7587 203.1875 2.3757
-1.7509 203.7361 2.3789
-1.7431 208.8750 2.4088
-1.7353 206.8264 2.3969
-1.7275 203.5694 2.3780
-1.7197 203.0764 2.3751
-1.7119 201.7500 2.3673
-1.7041 203.8125 2.3794
-1.6963 204.9375 2.3859
-1.6885 201.4306 2.3654
-1.6807 199.1667 2.3521
-1.6729 199.7639 2.3556
-1.6651 201.1875 2.3640
-1.6573 199.3889 2.3534
-1.6495 195.9861 2.3333
-1.6417 202.9028 2.3741
-1.6339 201.1181 2.3636
-1.6261 201.5833 2.3663
-1.6183 196.6806 2.3374
-1.6105 194.7500 2.3259
-1.6027 195.2639 2.3289
-1.5949 196.8056 2.3381
-1.5871 195.3611 2.3295
-1.5793 199.0903 2.3517
-1.5715 195.5833 2.3309
-1.5637 194.2222 2.3227
-1.5559 190.1458 2.2982
-1.5481 192.8264 2.3144
-1.5403 188.4653 2.2880
-1.5325 188.8542 2.2904
-1.5247 187.8819 2.2845
-1.5169 189.3125 2.2932
-1.5091 189.0000 2.2913
-1.5013 184.2639 2.2624
-1.4935 186.2778 2.2747
-1.4857 186.2986 2.2749
-1.4779 182.1806 2.2496
-1.4701 183.8194 2.2597
-1.4623 182.6389 2.2524
-1.4545 182.1667 2.2495
-1.4467 180.1042 2.2367
-1.4389 177.0208 2.2175
-1.4311 179.3542 2.2321
-1.4233 178.7986 2.2286
-1.4155 176.0278 2.2113
-1.4077 176.9861 2.2173
-1.3999 176.1875 2.2123
-1.3921 174.7847 2.2034
-1.3843 171.0972 2.1801
-1.3765 170.0625 2.1735
-1.3687 170.0347 2.1733
-1.3609 169.8542 2.1721
-1.3531 168.0139 2.1603
-1.3453 165.6528 2.1451
-1.3375 166.3681 2.1497
-1.3297 163.4375 2.1307
-1.3219 158.7917 2.1002
-1.3141 159.5139 2.1050
-1.3063 157.4583 2.0914
-1.2985 150.8889 2.0473
-1.2907 153.5486 2.0652
-1.2829 153.3958 2.0642
-1.2751 151.1319 2.0489
-1.2673 150.9375 2.0476
-1.2595 148.5764 2.0315
-1.2517 146.9097 2.0201
-1.2439 143.7014 1.9979
-1.2361 145.5139 2.0105
-1.2283 143.4444 1.9961
-1.2205 138.4722 1.9612
-1.2127 139.1458 1.9660
-1.2049 137.1597 1.9519
-1.1971 134.2153 1.9309
-1.1893 134.3194 1.9316
-1.1815 127.6181 1.8828
-1.1737 125.8194 1.8695
-1.1659 123.0278 1.8486
-1.1581 121.7083 1.8387
-1.1503 120.6389 1.8306
-1.1425 120.9167 1.8327
-1.1347 120.9167 1.8327
-1.1269 116.1944 1.7966
-1.1191 116.7847 1.8011
-1.1113 113.5278 1.7758
-1.1035 111.1389 1.7570
-1.0957 111.5278 1.7601
-1.0879 108.5833 1.7367
-1.0801 105.3194 1.7104
-1.0723 103.3750 1.6946
-1.0645 101.4653 1.6788
-1.0567 97.4097 1.6449
-1.0489 98.9722 1.6581
-1.0411 97.9375 1.6494
-1.0333 98.4861 1.6540
-1.0255 96.6597 1.6386
-1.0177 92.6319 1.6041
-1.0099 92.1944 1.6003
-1.0021 88.9931 1.5723
-0.9943 88.9028 1.5715
-0.9865 86.5764 1.5508
-0.9787 86.3750 1.5490
-0.9709 84.1042 1.5285
-0.9631 84.0347 1.5278
-0.9553 82.3542 1.5125
-0.9475 78.4444 1.4761
-0.9397 79.3542 1.4847
-0.9319 77.7847 1.4699
-0.9241 76.4514 1.4573
-0.9163 75.0764 1.4441
-0.9085 75.0208 1.4436
-0.9007 71.8403 1.4126
-0.8929 72.4861 1.4190
-0.8851 71.9931 1.4141
-0.8773 70.7222 1.4016
-0.8695 69.7153 1.3916
-0.8617 67.1806 1.3661
-0.8539 66.3264 1.3574
-0.8461 65.1250 1.3450
-0.8383 63.3403 1.3264
-0.8305 62.2222 1.3147
-0.8227 60.4167 1.2955
-0.8149 60.7083 1.2986
-0.8071 59.0833 1.2811
-0.7993 56.6042 1.2539
-0.7915 55.8889 1.2460
-0.7837 54.5903 1.2314
-0.7759 53.7500 1.2219
-0.7681 53.7639 1.2221
-0.7603 50.6667 1.1863
-0.7525 51.1944 1.1925
-0.7447 49.2778 1.1700
-0.7369 48.3056 1.1584
-0.7291 46.2361 1.1333
-0.7213 46.5764 1.1374
-0.7135 45.9514 1.1298
-0.7057 45.3056 1.1218
-0.6979 42.3750 1.0849
-0.6901 43.3056 1.0968
-0.6823 44.0278 1.1059
-0.6745 41.7639 1.0771
-0.6667 40.2361 1.0572
-0.6589 38.7222 1.0371
-0.6511 39.4583 1.0469
-0.6433 38.7431 1.0374
-0.6355 36.8333 1.0115
-0.6277 36.2778 1.0039
-0.6199 36.0903 1.0013
-0.6121 35.2847 0.9900
-0.6043 35.9028 0.9986
-0.5965 34.6042 0.9804
-0.5887 32.8889 0.9558
-0.5809 33.4375 0.9638
-0.5731 30.8403 0.9256
-0.5653 32.4514 0.9494
-0.5575 31.6111 0.9371
-0.5497 30.4444 0.9196
-0.5419 29.5000 0.9052
-0.5341 29.4236 0.9041
-0.5263 27.9931 0.8818
-0.5185 26.6042 0.8597
-0.5107 27.2500 0.8700
-0.5029 27.4792 0.8737
-0.4951 28.0972 0.8834
-0.4873 27.4931 0.8739
-0.4795 26.3264 0.8552
-0.4717 24.5764 0.8262
-0.4639 24.7708 0.8295
-0.4561 25.7083 0.8451
-0.4483 23.8472 0.8139
-0.4405 23.2778 0.8041
-0.4327 23.2153 0.8030
-0.4249 23.0278 0.7998
-0.4171 23.9444 0.8156
-0.4093 22.1389 0.7842
-0.4015 21.4861 0.7726
-0.3937 21.1528 0.7665
-0.3859 21.2917 0.7690
-0.3781 22.1597 0.7846
-0.3703 21.2083 0.7675
-0.3625 20.7014 0.7583
-0.3547 20.3750 0.7523
-0.3469 19.8542 0.7426
-0.3391 18.6250 0.7193
-0.3313 19.3194 0.7326
-0.3235 18.3472 0.7139
-0.3157 18.9583 0.7257
-0.3079 18.3681 0.7143
-0.3001 18.4028 0.7150
-0.2923 18.7083 0.7209
-0.2845 17.3750 0.6947
-0.2767 17.1250 0.6897
-0.2689 17.9583 0.7063
-0.2611 17.2708 0.6926
-0.2533 16.7361 0.6818
-0.2455 17.5972 0.6992
-0.2377 17.4722 0.6967
-0.2299 16.9444 0.6861
-0.2221 16.6042 0.6791
-0.2143 16.9583 0.6863
-0.2065 17.2292 0.6918
-0.1987 17.4861 0.6969
-0.1909 16.8750 0.6847
-0.1831 18.1042 0.7091
-0.1753 18.3264 0.7135
-0.1675 18.0139 0.7074
-0.1597 18.7986 0.7226
-0.1519 18.4375 0.7156
-0.1441 18.1319 0.7097
-0.1363 18.9861 0.7262
-0.1285 17.7639 0.7025
-0.1207 17.5764 0.6987
-0.1129 16.1319 0.6694
-0.1051 14.7292 0.6396
-0.0973 15.0069 0.6456
-0.0895 14.3819 0.6321
-0.0817 13.7847 0.6188
-0.0739 14.3472 0.6313
-0.0661 16.7917 0.6830
-0.0583 18.4097 0.7151
-0.0505 21.3125 0.7694
-0.0427 25.7431 0.8456
-0.0349 30.5069 0.9206
-0.0271 37.7778 1.0244
-0.0193 41.6389 1.0755
-0.0115 47.0278 1.1429
-0.0037 50.7847 1.1877
0.0041 50.9653 1.1898
0.0119 49.7083 1.1751
0.0197 44.6597 1.1138
0.0275 35.6944 0.9957
0.0353 31.5903 0.9368
0.0431 22.9444 0.7983
0.0509 17.1389 0.6900
0.0587 12.8472 0.5974
0.0665 9.6806 0.5186
0.0743 6.9444 0.4392
0.0821 4.8333 0.3664
0.0899 3.9167 0.3298
0.0977 3.3542 0.3052
0.1055 2.7708 0.2774
0.1133 2.2847 0.2519
0.1211 2.2569 0.2504
0.1289 1.9931 0.2353
0.1367 1.8542 0.2269
0.1445 1.5208 0.2055
0.1523 1.6944 0.2170
0.1601 1.5417 0.2069
0.1679 1.5694 0.2088
0.1757 1.8750 0.2282
0.1835 1.5903 0.2102
0.1913 1.5694 0.2088
0.1991 1.5903 0.2102
0.2069 1.5486 0.2074
0.2147 1.3542 0.1939
0.2225 1.4236 0.1989
0.2303 1.4306 0.1993
0.2381 1.5069 0.2046
0.2459 1.5417 0.2069
0.2537 1.3958 0.1969
0.2615 0.8819 0.1565
0.2693 1.0278 0.1690
0.2771 1.4306 0.1993
0.2849 1.1667 0.1800
0.2927 0.9236 0.1602
0.3005 1.1250 0.1768
0.3083 1.1319 0.1773
0.3161 1.0694 0.1724
0.3239 0.9792 0.1649
0.3317 1.2917 0.1894
0.3395 1.0556 0.1712
0.3473 1.0417 0.1701
0.3551 1.1667 0.1800
0.3629 1.1458 0.1784
0.3707 0.8819 0.1565
0.3785 1.0903 0.1740
0.3863 1.0833 0.1735
0.3941 0.9306 0.1608
0.4019 0.7500 0.1443
0.4097 0.7639 0.1457
0.4175 0.8194 0.1509
0.4253 0.9444 0.1620
0.4331 1.0069 0.1672
0.4409 0.9306 0.1608
0.4487 0.7847 0.1476
0.4565 0.8750 0.1559
0.4643 1.0278 0.1690
0.4721 0.9583 0.1632
0.4799 0.9167 0.1596
0.4877 1.0347 0.1695
0.4955 1.0764 0.1729
0.5033 0.9792 0.1649
0.5111 1.0347 0.1695
0.5189 1.0069 0.1672
0.5267 0.7986 0.1489
0.5345 0.7361 0.1430
0.5423 0.7083 0.1403
0.5501 0.7639 0.1457
0.5579 0.7847 0.1476
0.5657 0.8611 0.1547
0.5735 0.7639 0.1457
0.5813 0.8681 0.1553
0.5891 0.9375 0.1614
0.5969 0.8472 0.1534
0.6047 0.7222 0.1416
0.6125 0.6111 0.1303
0.6203 0.6806 0.1375
0.6281 0.6736 0.1368
0.6359 0.8542 0.1540
0.6437 0.9306 0.1608
0.6515 0.6111 0.1303
0.6593 0.6944 0.1389
0.6671 0.7917 0.1483
0.6749 0.7847 0.1476
0.6827 0.8681 0.1553
0.6905 0.6944 0.1389
0.6983 0.9028 0.1584
0.7061 0.7292 0.1423
0.7139 0.9167 0.1596
0.7217 0.7569 0.1450
0.7295 0.5556 0.1242
0.7373 0.8542 0.1540
0.7451 0.6319 0.1325
0.7529 0.6042 0.1295
0.7607 0.7847 0.1476
0.7685 0.6319 0.1325
0.7763 0.6944 0.1389
0.7841 0.6181 0.1310
0.7919 0.5278 0.1211
0.7997 0.8750 0.1559
0.8075 0.6806 0.1375
0.8153 0.9444 0.1620
0.8231 0.6319 0.1325
0.8309 0.7014 0.1396
0.8387 0.6250 0.1318
0.8465 0.8333 0.1521
0.8543 0.7778 0.1470
0.8621 0.6597 0.1354
0.8699 0.6944 0.1389
0.8777 0.7917 0.1483
0.8855 0.6944 0.1389
0.8933 0.5764 0.1265
0.9011 0.4792 0.1154
0.9089 0.7153 0.1410
0.9167 0.6944 0.1389
0.9245 0.6458 0.1339
0.9323 0.7014 0.1396
0.9401 0.6597 0.1354
0.9479 0.8889 0.1571
0.9557 0.6806 0.1375
0.9635 0.7014 0.1396
0.9713 0.7986 0.1489
0.9791 0.8056 0.1496
0.9869 0.6597 0.1354
0.9947 0.6042 0.1295
1.0025 0.5556 0.1242
1.0103 0.6181 0.1310
1.0181 0.6736 0.1368
1.0259 0.6597 0.1354
1.0337 0.5625 0.1250
1.0415 0.5833 0.1273
1.0493 0.4514 0.1120
1.0571 0.7917 0.1483
1.0649 0.4653 0.1137
1.0727 0.6597 0.1354
1.0805 0.6319 0.1325
1.0883 0.5833 0.1273
1.0961 0.5972 0.1288
1.1039 0.6042 0.1295
1.1117 0.6319 0.1325
1.1195 0.6111 0.1303
1.1273 0.6806 0.1375
1.1351 0.6806 0.1375
1.1429 0.5764 0.1265
1.1507 0.5208 0.1203
1.1585 0.6389 0.1332
1.1663 0.5069 0.1187
1.1741 0.6181 0.1310
1.1819 0.7222 0.1416
1.1897 0.6736 0.1368
1.1975 0.5764 0.1265
1.2053 0.7431 0.1437
1.2131 0.6597 0.1354
1.2209 0.6944 0.1389
1.2287 0.7361 0.1430
1.2365 0.5278 0.1211
1.2443 0.4097 0.1067
1.2521 0.6319 0.1325
1.2599 0.8333 0.1521
1.2677 0.6389 0.1332
1.2755 0.5486 0.1234
1.2833 0.4931 0.1170
1.2911 0.4444 0.1111
1.2989 0.7153 0.1410
1.3067 0.5069 0.1187
1.3145 0.5417 0.1227
1.3223 0.5069 0.1187
1.3301 0.5972 0.1288
1.3379 0.8264 0.1515
1.3457 0.7153 0.1410
1.3535 0.5694 0.1258
1.3613 0.5417 0.1227
1.3691 0.7500 0.1443
1.3769 0.6250 0.1318
1.3847 0.5694 0.1258
1.3925 0.5625 0.1250
1.4003 0.4306 0.1094
1.4081 0.3819 0.1030
1.4159 0.5139 0.1195
1.4237 0.6111 0.1303
1.4315 0.4583 0.1128
1.4393 0.5486 0.1234
1.4471 0.4167 0.1076
1.4549 0.4097 0.1067
1.4627 0.5556 0.1242
1.4705 0.5625 0.1250
1.4783 0.5208 0.1203
1.4861 0.4931 0.1170
1.4939 0.4653 0.1137
1.5017 0.5139 0.1195
1.5095 0.5972 0.1288
1.5173 0.4931 0.1170
1.5251 0.4236 0.1085
1.5329 0.5417 0.1227
1.5407 0.6181 0.1310
1.5485 0.6181 0.1310
1.5563 0.6389 0.1332
1.5641 0.5139 0.1195
1.5719 0.5069 0.1187
1.5797 0.5208 0.1203
1.5875 0.5764 0.1265
1.5953 0.4722 0.1145
1.6031 0.5625 0.1250
1.6109 0.3681 0.1011
1.6187 0.3056 0.0921
1.6265 0.5069 0.1187
1.6343 0.5139 0.1195
1.6421 0.3611 0.1002
1.6499 0.4583 0.1128
1.6577 0.5625 0.1250
1.6655 0.3264 0.0952
1.6733 0.6667 0.1361
1.6811 0.6736 0.1368
1.6889 0.5694 0.1258
1.6967 0.5139 0.1195
1.7045 0.5556 0.1242
1.7123 0.5694 0.1258
1.7201 0.4514 0.1120
1.7279 0.4514 0.1120
1.7357 0.3750 0.1021
1.7435 0.5347 0.1219
1.7513 0.3750 0.1021
1.7591 0.3750 0.1021
1.7669 0.5069 0.1187
1.7747 0.5347 0.1219
1.7825 0.5000 0.1179
1.7903 0.4514 0.1120
1.7981 0.4653 0.1137
1.8059 0.6319 0.1325
1.8137 0.5556 0.1242
1.8215 0.4306 0.1094
1.8293 0.4514 0.1120
1.8371 0.5208 0.1203
1.8449 0.4861 0.1162
1.8527 0.4375 0.1102
1.8605 0.5000 0.1179
1.8683 0.6458 0.1339
1.8761 0.5764 0.1265
1.8839 0.4653 0.1137
1.8917 0.4444 0.1111
1.8995 0.5139 0.1195
1.9073 0.3681 0.1011
1.9151 0.2708 0.0867
1.9229 0.3958 0.1049
1.9307 0.5486 0.1234
1.9385 0.5625 0.1250
1.9463 0.6597 0.1354
1.9541 0.4722 0.1145
1.9619 0.3750 0.1021
1.9697 0.6042 0.1295
1.9775 0.3958 0.1049
1.9853 0.4028 0.1058
1.9931 0.4028 0.1058
2.0009 0.4167 0.1076
2.0087 0.3611 0.1002
2.0165 0.4861 0.1162
2.0243 0.5000 0.1179
2.0321 0.4444 0.1111
2.0399 0.4167 0.1076
2.0477 0.4167 0.1076
2.0555 0.6111 0.1303
2.0633 0.5208 0.1203
2.0711 0.3819 0.1030
2.0789 0.3889 0.1039
2.0867 0.3194 0.0942
2.0945 0.3750 0.1021
2.1023 0.4861 0.1162
2.1101 0.4931 0.1170
2.1179 0.4583 0.1128
2.1257 0.5347 0.1219
2.1335 0.5625 0.1250
2.1413 0.4792 0.1154
2.1491 0.4861 0.1162
2.1569 0.4722 0.1145
2.1647 0.4167 0.1076
2.1725 0.2153 0.0773
2.1803 0.3611 0.1002
2.1881 0.3542 0.0992
2.1959 0.4931 0.1170
2.2037 0.3889 0.1039
2.2115 0.3819 0.1030
2.2193 0.4861 0.1162
2.2271 0.4167 0.1076
2.2349 0.4583 0.1128
2.2427 0.3333 0.0962
2.2505 0.3750 0.1021
2.2583 0.4792 0.1154
2.2661 0.3819 0.1030
2.2739 0.4722 0.1145
2.2817 0.5069 0.1187
2.2895 0.5556 0.1242
2.2973 0.3750 0.1021
2.3051 0.4444 0.1111
2.3129 0.5486 0.1234
2.3207 0.3333 0.0962
2.3285 0.5625 0.1250
2.3363 0.5278 0.1211
2.3441 0.5347 0.1219
2.3519 0.4861 0.1162
2.3597 0.4653 0.1137
2.3675 0.3264 0.0952
2.3753 0.2361 0.0810
2.3831 0.3889 0.1039
2.3909 0.2778 0.0878
2.3987 0.4167 0.1076
2.4065 0.2222 0.0786
2.4143 0.3194 0.0942
2.4221 0.3333 0.0962
2.4299 0.3750 0.1021
2.4377 0.4653 0.1137
2.4455 0.4236 0.1085
2.4533 0.5069 0.1187
2.4611 0.5903 0.1280
2.4689 0.3056 0.0921
2.4767 0.3056 0.0921
2.4845 0.4097 0.1067
2.4923 0.4583 0.1128
2.5001 0.4583 0.1128
2.5079 0.4861 0.1162
2.5157 0.5486 0.1234
2.5235 0.5486 0.1234
2.5313 0.5139 0.1195
2.5391 0.4028 0.1058
2.5469 0.2361 0.0810
2.5547 0.3194 0.0942
2.5625 0.3889 0.1039
2.5703 0.3333 0.0962
2.5781 0.4861 0.1162
2.5859 0.5833 0.1273
2.5937 0.4444 0.1111
2.6015 0.3403 0.0972
2.6093 0.3542 0.0992
2.6171 0.3542 0.0992
2.6249 0.1319 0.0605
2.6327 0.2361 0.0810
2.6405 0.3889 0.1039
2.6483 0.4097 0.1067
2.6561 0.4792 0.1154
2.6639 0.4722 0.1145
2.6717 0.5278 0.1211
2.6795 0.3819 0.1030
2.6873 0.4444 0.1111
2.6951 0.4514 0.1120
2.7029 0.4306 0.1094
2.7107 0.3333 0.0962
2.7185 0.3472 0.0982
2.7263 0.3958 0.1049
2.7341 0.2917 0.0900
2.7419 0.2292 0.0798
2.7497 0.2986 0.0911
2.7575 0.3403 0.0972
2.7653 0.3681 0.1011
2.7731 0.3194 0.0942
2.7809 0.2986 0.0911
2.7887 0.3819 0.1030
2.7965 0.4583 0.1128
2.8043 0.5417 0.1227
2.8121 0.3958 0.1049
2.8199 0.3264 0.0952
2.8277 0.3542 0.0992
2.8355 0.3125 0.0932
2.8433 0.2222 0.0786
2.8511 0.2431 0.0822
2.8589 0.3403 0.0972
2.8667 0.3819 0.1030
2.8745 0.5139 0.1195
2.8823 0.3889 0.1039
2.8901 0.3194 0.0942
2.8979 0.2431 0.0822
2.9057 0.2431 0.0822
2.9135 0.3333 0.0962
2.9213 0.4514 0.1120
2.9291 0.5208 0.1203
2.9369 0.5764 0.1265
2.9447 0.3681 0.1011
2.9525 0.5000 0.1179
2.9603 0.4306 0.1094
2.9681 0.4167 0.1076
2.9759 0.3125 0.0932
2.9837 0.3125 0.0932
2.9915 0.3403 0.0972
2.9993 0.3750 0.1021
3.0071 0.3819 0.1030
3.0149 0.3681 0.1011
3.0227 0.1806 0.0708
3.0305 0.3333 0.0962
3.0383 0.2639 0.0856
3.0461 0.4097 0.1067
3.0539 0.3958 0.1049
3.0617 0.5069 0.1187
3.0695 0.3958 0.1049
3.0773 0.2708 0.0867
3.0851 0.4167 0.1076
3.0929 0.3750 0.1021
3.1007 0.3819 0.1030
3.1085 0.4514 0.1120
3.1163 0.3542 0.0992
3.1241 0.2569 0.0845
3.1319 0.3125 0.0932
3.1397 0.3125 0.0932
3.1475 0.3472 0.0982
3.1553 0.3542 0.0992
3.1631 0.3333 0.0962
3.1709 0.3194 0.0942
3.1787 0.4375 0.1102
3.1865 0.4028 0.1058
3.1943 0.3194 0.0942
3.2021 0.3681 0.1011
3.2099 0.3958 0.1049
3.2177 0.4861 0.1162
3.2255 0.3611 0.1002
3.2333 0.3819 0.1030
3.2411 0.3264 0.0952
3.2489 0.3611 0.1002
3.2567 0.4306 0.1094
3.2645 0.4306 0.1094
3.2723 0.3472 0.0982
3.2801 0.3611 0.1002
3.2879 0.2986 0.0911
3.2957 0.1875 0.0722
3.3035 0.2778 0.0878
3.3113 0.3819 0.1030
3.3191 0.3681 0.1011
3.3269 0.3958 0.1049
3.3347 0.2917 0.0900
3.3425 0.4792 0.1154
3.3503 0.2361 0.0810
3.3581 0.2639 0.0856
3.3659 0.3264 0.0952
3.3737 0.3889 0.1039
3.3815 0.3403 0.0972
3.3893 0.2917 0.0900
3.3971 0.2431 0.0822
3.4049 0.3264 0.0952
3.4127 0.5000 0.1179
3.4205 0.3611 0.1002
3.4283 0.4375 0.1102
3.4361 0.5208 0.1203
3.4439 0.4514 0.1120
3.4517 0.3333 0.0962
3.4595 0.4583 0.1128
3.4673 0.2778 0.0878
3.4751 0.1736 0.0694
3.4829 0.2083 0.0761
3.4907 0.3750 0.1021
3.4985 0.4028 0.1058
3.5063 0.2847 0.0889
3.5141 0.3958 0.1049
3.5219 0.3056 0.0921
3.5297 0.2917 0.0900
3.5375 0.3264 0.0952
3.5453 0.2917 0.0900
3.5531 0.2361 0.0810
3.5609 0.3542 0.0992
3.5687 0.3958 0.1049
3.5765 0.3264 0.0952
3.5843 0.2639 0.0856
3.5921 0.2431 0.0822
3.5999 0.2569 0.0845
3.6077 0.2917 0.0900
3.6155 0.3611 0.1002
3.6233 0.2361 0.0810
3.6311 0.2917 0.0900
3.6389 0.4097 0.1067
3.6467 0.2500 0.0833
3.6545 0.1806 0.0708
3.6623 0.2153 0.0773
3.6701 0.3125 0.0932
3.6779 0.2847 0.0889
3.6857 0.3542 0.0992
3.6935 0.3333 0.0962
3.7013 0.3056 0.0921
3.7091 0.3750 0.1021
3.7169 0.2361 0.0810
3.7247 0.2083 0.0761
3.7325 0.4375 0.1102
3.7403 0.5208 0.1203
3.7481 0.3125 0.0932
3.7559 0.2847 0.0889
3.7637 0.2569 0.0845
3.7715 0.2431 0.0822
3.7793 0.2361 0.0810
3.7871 0.3264 0.0952
3.7949 0.2014 0.0748
3.8027 0.2431 0.0822
3.8105 0.1667 0.0680
3.8183 0.1111 0.0556
3.8261 0.2639 0.0856
