# Supplementary material for: Spin waves and orbital contribution to ferromagnetism in a topological metal
Source: Nat Commun. 2024 Oct 16;15:8905. doi: 10.1038/s41467-024-53152-1 (PMC11484860; doi:10.1038/s41467-024-53152-1)
Supplement: Supplementary file 3 — Source Data [file 41467_2024_53152_MOESM3_ESM.zip › experiment_data/RIXS_spectra_SLS/rixs_cl_H0L_4.txt]

 Eloss  intensity  error
-17.9745 1.8472 0.2265
-17.9667 1.9514 0.2328
-17.9589 2.0486 0.2385
-17.9511 1.7431 0.2200
-17.9433 1.6042 0.2111
-17.9355 1.6389 0.2134
-17.9277 1.8542 0.2269
-17.9199 1.8889 0.2291
-17.9121 1.4375 0.1998
-17.9043 1.7361 0.2196
-17.8965 1.8264 0.2252
-17.8887 2.0347 0.2377
-17.8809 1.8542 0.2269
-17.8731 1.5417 0.2069
-17.8653 1.9444 0.2324
-17.8575 1.4861 0.2032
-17.8497 1.6806 0.2161
-17.8419 2.1250 0.2430
-17.8341 2.0278 0.2373
-17.8263 2.0069 0.2361
-17.8185 1.9167 0.2307
-17.8107 2.1667 0.2453
-17.8029 2.0417 0.2381
-17.7951 1.5278 0.2060
-17.7873 1.8889 0.2291
-17.7795 1.9236 0.2312
-17.7717 1.6597 0.2147
-17.7639 2.0833 0.2406
-17.7561 2.1458 0.2441
-17.7483 2.0208 0.2369
-17.7405 2.0556 0.2390
-17.7327 1.7847 0.2227
-17.7249 1.8750 0.2282
-17.7171 1.8958 0.2295
-17.7093 1.9514 0.2328
-17.7015 1.9236 0.2312
-17.6937 1.7292 0.2192
-17.6859 1.6042 0.2111
-17.6781 1.8889 0.2291
-17.6703 2.0278 0.2373
-17.6625 2.2083 0.2477
-17.6547 2.0764 0.2402
-17.6469 1.7639 0.2214
-17.6391 1.5278 0.2060
-17.6313 1.8958 0.2295
-17.6235 1.5903 0.2102
-17.6157 2.0347 0.2377
-17.6079 1.7500 0.2205
-17.6001 1.7361 0.2196
-17.5923 1.9583 0.2332
-17.5845 1.5903 0.2102
-17.5767 1.8611 0.2274
-17.5689 2.0972 0.2414
-17.5611 1.7153 0.2183
-17.5533 2.1597 0.2449
-17.5455 1.6389 0.2134
-17.5377 2.0486 0.2385
-17.5299 1.8958 0.2295
-17.5221 1.6389 0.2134
-17.5143 1.9792 0.2345
-17.5065 1.9236 0.2312
-17.4987 1.8958 0.2295
-17.4909 2.1181 0.2426
-17.4831 1.7917 0.2231
-17.4753 1.5972 0.2106
-17.4675 1.9097 0.2303
-17.4597 1.7569 0.2209
-17.4519 1.9444 0.2324
-17.4441 1.7292 0.2192
-17.4363 1.6944 0.2170
-17.4285 1.9375 0.2320
-17.4207 1.9514 0.2328
-17.4129 1.8056 0.2240
-17.4051 1.9514 0.2328
-17.3973 1.8681 0.2278
-17.3895 1.9931 0.2353
-17.3817 1.7986 0.2235
-17.3739 1.9167 0.2307
-17.3661 2.0069 0.2361
-17.3583 1.8472 0.2265
-17.3505 1.7431 0.2200
-17.3427 1.7708 0.2218
-17.3349 1.8750 0.2282
-17.3271 1.6319 0.2129
-17.3193 2.0486 0.2385
-17.3115 2.0278 0.2373
-17.3037 2.1528 0.2445
-17.2959 2.3264 0.2542
-17.2881 2.1944 0.2469
-17.2803 2.3472 0.2553
-17.2725 2.0278 0.2373
-17.2647 1.8333 0.2257
-17.2569 1.8125 0.2244
-17.2491 1.6528 0.2143
-17.2413 1.6181 0.2120
-17.2335 1.9375 0.2320
-17.2257 2.1319 0.2434
-17.2179 2.2569 0.2504
-17.2101 1.9236 0.2312
-17.2023 1.8889 0.2291
-17.1945 1.8194 0.2248
-17.1867 2.0000 0.2357
-17.1789 1.8542 0.2269
-17.1711 1.9236 0.2312
-17.1633 1.9792 0.2345
-17.1555 1.9097 0.2303
-17.1477 2.0972 0.2414
-17.1399 2.0903 0.2410
-17.1321 1.9375 0.2320
-17.1243 2.0278 0.2373
-17.1165 2.2083 0.2477
-17.1087 1.9236 0.2312
-17.1009 2.2292 0.2488
-17.0931 2.1806 0.2461
-17.0853 2.2153 0.2481
-17.0775 2.1319 0.2434
-17.0697 1.9028 0.2299
-17.0619 2.1389 0.2437
-17.0541 2.0000 0.2357
-17.0463 1.9444 0.2324
-17.0385 1.9444 0.2324
-17.0307 1.9375 0.2320
-17.0229 1.7500 0.2205
-17.0151 2.1111 0.2422
-17.0073 2.1528 0.2445
-16.9995 1.8333 0.2257
-16.9917 2.1111 0.2422
-16.9839 1.8333 0.2257
-16.9761 2.0417 0.2381
-16.9683 1.9931 0.2353
-16.9605 2.0208 0.2369
-16.9527 1.7014 0.2174
-16.9449 2.0000 0.2357
-16.9371 2.2014 0.2473
-16.9293 1.9931 0.2353
-16.9215 1.9097 0.2303
-16.9137 2.1667 0.2453
-16.9059 1.7153 0.2183
-16.8981 1.6319 0.2129
-16.8903 1.8125 0.2244
-16.8825 2.1111 0.2422
-16.8747 2.1181 0.2426
-16.8669 2.2708 0.2512
-16.8591 2.2431 0.2496
-16.8513 1.9861 0.2349
-16.8435 2.0069 0.2361
-16.8357 2.0764 0.2402
-16.8279 1.8056 0.2240
-16.8201 1.9236 0.2312
-16.8123 1.9444 0.2324
-16.8045 1.8542 0.2269
-16.7967 2.0069 0.2361
-16.7889 2.1806 0.2461
-16.7811 2.1111 0.2422
-16.7733 1.7222 0.2187
-16.7655 1.9444 0.2324
-16.7577 2.3125 0.2534
-16.7499 2.1389 0.2437
-16.7421 2.1111 0.2422
-16.7343 2.0833 0.2406
-16.7265 1.5764 0.2093
-16.7187 1.3681 0.1949
-16.7109 2.0903 0.2410
-16.7031 2.3403 0.2550
-16.6953 2.2222 0.2485
-16.6875 2.2361 0.2492
-16.6797 2.2222 0.2485
-16.6719 2.2500 0.2500
-16.6641 2.2014 0.2473
-16.6563 1.8750 0.2282
-16.6485 2.2431 0.2496
-16.6407 1.9306 0.2316
-16.6329 1.8333 0.2257
-16.6251 1.8333 0.2257
-16.6173 2.2917 0.2523
-16.6095 2.2847 0.2519
-16.6017 2.2292 0.2488
-16.5939 2.1875 0.2465
-16.5861 2.3472 0.2553
-16.5783 2.0486 0.2385
-16.5705 2.2708 0.2512
-16.5627 1.9514 0.2328
-16.5549 1.9931 0.2353
-16.5471 2.1319 0.2434
-16.5393 1.9722 0.2341
-16.5315 2.1319 0.2434
-16.5237 1.9097 0.2303
-16.5159 1.9722 0.2341
-16.5081 2.1111 0.2422
-16.5003 2.0000 0.2357
-16.4925 2.1597 0.2449
-16.4847 2.0417 0.2381
-16.4769 2.0972 0.2414
-16.4691 2.4861 0.2628
-16.4613 2.4583 0.2613
-16.4535 2.3125 0.2534
-16.4457 2.1389 0.2437
-16.4379 2.1042 0.2418
-16.4301 2.1389 0.2437
-16.4223 2.5833 0.2679
-16.4145 2.2431 0.2496
-16.4067 2.2014 0.2473
-16.3989 1.9514 0.2328
-16.3911 2.0278 0.2373
-16.3833 2.3542 0.2557
-16.3755 2.4444 0.2606
-16.3677 2.4306 0.2598
-16.3599 2.7708 0.2774
-16.3521 2.4236 0.2595
-16.3443 2.2083 0.2477
-16.3365 2.2222 0.2485
-16.3287 2.0139 0.2365
-16.3209 2.2361 0.2492
-16.3131 2.2917 0.2523
-16.3053 2.1597 0.2449
-16.2975 2.3264 0.2542
-16.2897 2.1875 0.2465
-16.2819 2.0278 0.2373
-16.2741 2.0903 0.2410
-16.2663 2.2778 0.2515
-16.2585 2.3125 0.2534
-16.2507 1.9514 0.2328
-16.2429 2.1319 0.2434
-16.2351 1.9444 0.2324
-16.2273 2.0694 0.2398
-16.2195 1.9236 0.2312
-16.2117 2.0903 0.2410
-16.2039 2.1875 0.2465
-16.1961 2.0625 0.2394
-16.1883 2.2708 0.2512
-16.1805 2.0972 0.2414
-16.1727 2.1319 0.2434
-16.1649 2.2083 0.2477
-16.1571 2.4653 0.2617
-16.1493 1.9375 0.2320
-16.1415 2.1875 0.2465
-16.1337 2.2361 0.2492
-16.1259 2.2292 0.2488
-16.1181 2.4167 0.2591
-16.1103 2.4792 0.2624
-16.1025 2.4931 0.2632
-16.0947 2.3750 0.2569
-16.0869 2.2222 0.2485
-16.0791 2.5417 0.2657
-16.0713 2.7708 0.2774
-16.0635 2.4097 0.2587
-16.0557 2.0556 0.2390
-16.0479 2.1181 0.2426
-16.0401 1.9375 0.2320
-16.0323 2.1875 0.2465
-16.0245 1.8125 0.2244
-16.0167 2.2986 0.2527
-16.0089 2.1458 0.2441
-16.0011 2.2917 0.2523
-15.9933 2.2222 0.2485
-15.9855 2.1875 0.2465
-15.9777 1.8750 0.2282
-15.9699 2.0069 0.2361
-15.9621 1.9583 0.2332
-15.9543 2.1319 0.2434
-15.9465 1.9028 0.2299
-15.9387 2.3819 0.2572
-15.9309 2.3542 0.2557
-15.9231 2.2986 0.2527
-15.9153 2.0833 0.2406
-15.9075 2.2708 0.2512
-15.8997 2.5903 0.2682
-15.8919 2.0764 0.2402
-15.8841 2.2917 0.2523
-15.8763 2.0764 0.2402
-15.8685 2.1250 0.2430
-15.8607 2.2292 0.2488
-15.8529 2.6250 0.2700
-15.8451 1.9722 0.2341
-15.8373 1.9097 0.2303
-15.8295 2.0764 0.2402
-15.8217 2.2569 0.2504
-15.8139 2.5972 0.2686
-15.8061 2.3750 0.2569
-15.7983 1.9028 0.2299
-15.7905 1.9792 0.2345
-15.7827 2.3194 0.2538
-15.7749 2.5694 0.2672
-15.7671 2.4444 0.2606
-15.7593 2.3333 0.2546
-15.7515 2.4861 0.2628
-15.7437 2.5625 0.2668
-15.7359 2.3889 0.2576
-15.7281 2.2986 0.2527
-15.7203 2.4375 0.2602
-15.7125 2.0694 0.2398
-15.7047 2.3889 0.2576
-15.6969 2.0694 0.2398
-15.6891 2.0000 0.2357
-15.6813 2.2986 0.2527
-15.6735 2.0278 0.2373
-15.6657 2.1806 0.2461
-15.6579 2.4653 0.2617
-15.6501 2.2083 0.2477
-15.6423 2.2569 0.2504
-15.6345 2.3403 0.2550
-15.6267 2.6111 0.2693
-15.6189 2.5139 0.2643
-15.6111 2.1458 0.2441
-15.6033 2.5278 0.2650
-15.5955 2.2083 0.2477
-15.5877 2.3403 0.2550
-15.5799 2.5278 0.2650
-15.5721 2.1806 0.2461
-15.5643 2.4236 0.2595
-15.5565 2.0833 0.2406
-15.5487 2.4097 0.2587
-15.5409 2.5208 0.2646
-15.5331 2.7153 0.2746
-15.5253 2.7569 0.2767
-15.5175 2.4931 0.2632
-15.5097 2.5347 0.2653
-15.5019 2.4028 0.2583
-15.4941 2.2083 0.2477
-15.4863 2.2917 0.2523
-15.4785 2.5347 0.2653
-15.4707 2.2361 0.2492
-15.4629 2.2083 0.2477
-15.4551 2.3264 0.2542
-15.4473 2.4097 0.2587
-15.4395 2.6111 0.2693
-15.4317 2.4792 0.2624
-15.4239 2.3542 0.2557
-15.4161 2.7639 0.2771
-15.4083 2.8403 0.2809
-15.4005 2.5833 0.2679
-15.3927 2.2639 0.2508
-15.3849 2.3194 0.2538
-15.3771 3.0486 0.2910
-15.3693 2.6944 0.2736
-15.3615 2.7639 0.2771
-15.3537 2.6528 0.2715
-15.3459 2.2847 0.2519
-15.3381 2.1806 0.2461
-15.3303 2.0833 0.2406
-15.3225 2.2639 0.2508
-15.3147 2.7014 0.2739
-15.3069 2.4722 0.2621
-15.2991 2.3542 0.2557
-15.2913 2.4028 0.2583
-15.2835 2.5347 0.2653
-15.2757 2.4167 0.2591
-15.2679 2.2639 0.2508
-15.2601 2.2500 0.2500
-15.2523 2.3542 0.2557
-15.2445 2.3194 0.2538
-15.2367 2.4097 0.2587
-15.2289 2.2986 0.2527
-15.2211 2.2569 0.2504
-15.2133 2.5486 0.2661
-15.2055 2.8264 0.2802
-15.1977 2.3750 0.2569
-15.1899 2.0208 0.2369
-15.1821 2.2847 0.2519
-15.1743 2.4861 0.2628
-15.1665 2.6319 0.2704
-15.1587 2.3125 0.2534
-15.1509 2.6458 0.2711
-15.1431 2.5208 0.2646
-15.1353 2.5694 0.2672
-15.1275 2.5833 0.2679
-15.1197 2.4028 0.2583
-15.1119 2.7153 0.2746
-15.1041 2.7361 0.2757
-15.0963 2.4861 0.2628
-15.0885 2.4931 0.2632
-15.0807 3.0000 0.2887
-15.0729 2.1875 0.2465
-15.0651 2.4375 0.2602
-15.0573 2.7292 0.2753
-15.0495 2.6111 0.2693
-15.0417 2.7986 0.2788
-15.0339 2.3403 0.2550
-15.0261 2.5625 0.2668
-15.0183 2.3750 0.2569
-15.0105 2.2917 0.2523
-15.0027 2.4583 0.2613
-14.9949 2.6042 0.2690
-14.9871 2.4722 0.2621
-14.9793 2.4028 0.2583
-14.9715 2.4236 0.2595
-14.9637 2.4653 0.2617
-14.9559 2.3750 0.2569
-14.9481 2.3819 0.2572
-14.9403 2.4097 0.2587
-14.9325 2.3056 0.2531
-14.9247 2.5278 0.2650
-14.9169 2.3611 0.2561
-14.9091 2.5139 0.2643
-14.9013 3.0208 0.2897
-14.8935 2.7986 0.2788
-14.8857 2.7847 0.2781
-14.8779 2.8681 0.2823
-14.8701 2.6111 0.2693
-14.8623 2.0833 0.2406
-14.8545 2.6458 0.2711
-14.8467 2.5694 0.2672
-14.8389 2.4306 0.2598
-14.8311 2.5903 0.2682
-14.8233 2.6667 0.2722
-14.8155 2.7917 0.2785
-14.8077 2.2708 0.2512
-14.7999 2.5694 0.2672
-14.7921 3.2083 0.2985
-14.7843 2.6528 0.2715
-14.7765 2.6736 0.2725
-14.7687 2.5486 0.2661
-14.7609 2.9306 0.2853
-14.7531 2.6042 0.2690
-14.7453 2.8056 0.2792
-14.7375 2.8125 0.2795
-14.7297 2.7431 0.2760
-14.7219 2.1736 0.2457
-14.7141 2.5069 0.2639
-14.7063 2.9028 0.2840
-14.6985 3.1458 0.2956
-14.6907 2.5903 0.2682
-14.6829 2.8125 0.2795
-14.6751 3.0139 0.2893
-14.6673 2.7431 0.2760
-14.6595 2.9028 0.2840
-14.6517 2.6875 0.2732
-14.6439 2.6875 0.2732
-14.6361 2.4306 0.2598
-14.6283 2.4236 0.2595
-14.6205 2.4097 0.2587
-14.6127 2.5625 0.2668
-14.6049 2.5556 0.2664
-14.5971 2.4444 0.2606
-14.5893 2.2431 0.2496
-14.5815 2.7361 0.2757
-14.5737 2.8611 0.2819
-14.5659 2.3958 0.2580
-14.5581 2.6250 0.2700
-14.5503 2.4931 0.2632
-14.5425 2.6528 0.2715
-14.5347 2.8125 0.2795
-14.5269 2.7847 0.2781
-14.5191 2.5486 0.2661
-14.5113 2.7292 0.2753
-14.5035 2.1736 0.2457
-14.4957 2.5833 0.2679
-14.4879 2.6736 0.2725
-14.4801 2.8056 0.2792
-14.4723 2.6181 0.2697
-14.4645 2.9306 0.2853
-14.4567 2.7292 0.2753
-14.4489 2.8819 0.2829
-14.4411 2.8889 0.2833
-14.4333 2.6597 0.2718
-14.4255 2.7847 0.2781
-14.4177 2.4514 0.2609
-14.4099 2.5000 0.2635
-14.4021 2.5833 0.2679
-14.3943 2.7917 0.2785
-14.3865 2.7500 0.2764
-14.3787 3.0417 0.2907
-14.3709 2.8403 0.2809
-14.3631 2.5625 0.2668
-14.3553 2.7569 0.2767
-14.3475 2.4375 0.2602
-14.3397 2.3333 0.2546
-14.3319 2.4514 0.2609
-14.3241 2.9514 0.2863
-14.3163 2.6736 0.2725
-14.3085 2.8611 0.2819
-14.3007 2.9931 0.2883
-14.2929 2.7014 0.2739
-14.2851 3.0486 0.2910
-14.2773 2.5972 0.2686
-14.2695 2.6181 0.2697
-14.2617 3.1528 0.2959
-14.2539 2.7778 0.2778
-14.2461 2.6528 0.2715
-14.2383 3.0347 0.2903
-14.2305 2.7639 0.2771
-14.2227 2.8750 0.2826
-14.2149 2.7708 0.2774
-14.2071 3.2778 0.3017
-14.1993 3.0486 0.2910
-14.1915 2.9375 0.2857
-14.1837 3.0694 0.2920
-14.1759 3.0694 0.2920
-14.1681 2.7083 0.2743
-14.1603 2.6250 0.2700
-14.1525 2.8958 0.2836
-14.1447 3.1042 0.2936
-14.1369 3.1111 0.2940
-14.1291 2.9792 0.2877
-14.1213 2.4861 0.2628
-14.1135 2.7569 0.2767
-14.1057 2.9306 0.2853
-14.0979 2.8403 0.2809
-14.0901 2.6042 0.2690
-14.0823 2.8403 0.2809
-14.0745 3.0903 0.2930
-14.0667 3.0000 0.2887
-14.0589 2.8472 0.2812
-14.0511 2.9931 0.2883
-14.0433 2.9861 0.2880
-14.0355 3.1806 0.2972
-14.0277 2.8056 0.2792
-14.0199 3.0903 0.2930
-14.0121 3.2222 0.2992
-14.0043 2.8125 0.2795
-13.9965 3.2431 0.3001
-13.9887 3.0208 0.2897
-13.9809 2.9861 0.2880
-13.9731 3.2153 0.2989
-13.9653 3.2847 0.3021
-13.9575 2.9306 0.2853
-13.9497 2.8750 0.2826
-13.9419 2.9792 0.2877
-13.9341 2.7708 0.2774
-13.9263 2.6250 0.2700
-13.9185 3.1458 0.2956
-13.9107 3.4375 0.3090
-13.9029 2.9375 0.2857
-13.8951 2.6389 0.2707
-13.8873 2.5833 0.2679
-13.8795 3.0764 0.2923
-13.8717 3.1736 0.2969
-13.8639 2.7361 0.2757
-13.8561 3.0903 0.2930
-13.8483 3.2014 0.2982
-13.8405 3.1042 0.2936
-13.8327 3.0903 0.2930
-13.8249 2.8681 0.2823
-13.8171 2.9861 0.2880
-13.8093 2.8542 0.2816
-13.8015 2.4653 0.2617
-13.7937 3.2847 0.3021
-13.7859 3.0208 0.2897
-13.7781 2.7708 0.2774
-13.7703 2.8194 0.2799
-13.7625 3.1667 0.2966
-13.7547 2.9375 0.2857
-13.7469 2.6181 0.2697
-13.7391 2.9583 0.2867
-13.7313 3.0139 0.2893
-13.7235 2.8333 0.2805
-13.7157 2.9167 0.2846
-13.7079 2.8194 0.2799
-13.7001 2.9444 0.2860
-13.6923 3.5139 0.3124
-13.6845 3.3611 0.3056
-13.6767 2.8472 0.2812
-13.6689 2.7083 0.2743
-13.6611 3.0556 0.2913
-13.6533 3.3681 0.3059
-13.6455 3.4792 0.3109
-13.6377 2.7361 0.2757
-13.6299 3.0833 0.2927
-13.6221 2.8611 0.2819
-13.6143 2.5208 0.2646
-13.6065 3.1875 0.2976
-13.5987 3.2986 0.3027
-13.5909 3.0069 0.2890
-13.5831 3.1389 0.2953
-13.5753 3.2500 0.3005
-13.5675 3.1319 0.2950
-13.5597 3.6875 0.3200
-13.5519 3.2708 0.3014
-13.5441 3.5486 0.3140
-13.5363 3.2153 0.2989
-13.5285 2.9722 0.2873
-13.5207 2.9375 0.2857
-13.5129 2.9375 0.2857
-13.5051 2.6597 0.2718
-13.4973 2.5417 0.2657
-13.4895 2.8750 0.2826
-13.4817 3.0000 0.2887
-13.4739 3.0278 0.2900
-13.4661 3.3958 0.3071
-13.4583 3.1597 0.2963
-13.4505 2.9306 0.2853
-13.4427 3.0417 0.2907
-13.4349 3.2500 0.3005
-13.4271 3.4028 0.3074
-13.4193 3.4097 0.3078
-13.4115 3.3056 0.3030
-13.4037 3.3472 0.3049
-13.3959 3.1736 0.2969
-13.3881 3.2292 0.2995
-13.3803 3.0278 0.2900
-13.3725 2.7292 0.2753
-13.3647 3.1250 0.2946
-13.3569 2.8750 0.2826
-13.3491 3.5417 0.3137
-13.3413 3.4722 0.3106
-13.3335 3.4375 0.3090
-13.3257 2.9722 0.2873
-13.3179 2.9444 0.2860
-13.3101 3.1319 0.2950
-13.3023 3.0972 0.2933
-13.2945 3.1736 0.2969
-13.2867 3.2083 0.2985
-13.2789 3.7222 0.3216
-13.2711 3.4722 0.3106
-13.2633 3.4861 0.3112
-13.2555 3.2361 0.2998
-13.2477 3.1806 0.2972
-13.2399 3.2361 0.2998
-13.2321 3.6181 0.3170
-13.2243 3.5000 0.3118
-13.2165 3.4028 0.3074
-13.2087 3.2569 0.3008
-13.2009 3.0764 0.2923
-13.1931 3.3889 0.3068
-13.1853 3.3403 0.3046
-13.1775 3.9653 0.3319
-13.1697 3.7569 0.3230
-13.1619 3.2431 0.3001
-13.1541 3.7500 0.3227
-13.1463 3.2708 0.3014
-13.1385 3.6667 0.3191
-13.1307 3.2917 0.3024
-13.1229 3.2083 0.2985
-13.1151 3.4097 0.3078
-13.1073 3.4653 0.3103
-13.0995 3.5069 0.3121
-13.0917 3.0556 0.2913
-13.0839 3.1458 0.2956
-13.0761 3.5069 0.3121
-13.0683 3.2153 0.2989
-13.0605 3.4375 0.3090
-13.0527 3.3403 0.3046
-13.0449 3.7222 0.3216
-13.0371 3.3611 0.3056
-13.0293 3.3750 0.3062
-13.0215 3.5833 0.3155
-13.0137 3.8333 0.3263
-13.0059 3.6458 0.3182
-12.9981 3.2153 0.2989
-12.9903 3.7292 0.3219
-12.9825 3.2986 0.3027
-12.9747 3.5833 0.3155
-12.9669 3.1319 0.2950
-12.9591 3.4722 0.3106
-12.9513 3.4931 0.3115
-12.9435 3.1389 0.2953
-12.9357 3.0000 0.2887
-12.9279 3.1875 0.2976
-12.9201 3.5139 0.3124
-12.9123 4.2431 0.3433
-12.9045 3.8819 0.3284
-12.8967 3.3542 0.3052
-12.8889 3.5486 0.3140
-12.8811 3.5972 0.3161
-12.8733 3.3542 0.3052
-12.8655 3.0625 0.2917
-12.8577 3.7986 0.3248
-12.8499 4.0556 0.3356
-12.8421 3.6597 0.3188
-12.8343 3.3958 0.3071
-12.8265 3.4097 0.3078
-12.8187 3.7361 0.3222
-12.8109 3.5000 0.3118
-12.8031 3.2222 0.2992
-12.7953 3.5139 0.3124
-12.7875 3.8056 0.3251
-12.7797 3.6181 0.3170
-12.7719 3.6667 0.3191
-12.7641 3.5972 0.3161
-12.7563 3.4861 0.3112
-12.7485 3.7847 0.3242
-12.7407 4.3542 0.3478
-12.7329 4.0347 0.3348
-12.7251 3.4931 0.3115
-12.7173 3.4722 0.3106
-12.7095 3.7778 0.3239
-12.7017 3.5208 0.3127
-12.6939 3.5694 0.3149
-12.6861 3.3958 0.3071
-12.6783 4.0486 0.3354
-12.6705 3.8194 0.3257
-12.6627 3.8333 0.3263
-12.6549 3.6042 0.3164
-12.6471 3.4861 0.3112
-12.6393 4.0972 0.3374
-12.6315 4.2847 0.3450
-12.6237 4.0833 0.3368
-12.6159 4.0417 0.3351
-12.6081 4.3333 0.3469
-12.6003 4.1458 0.3394
-12.5925 3.4167 0.3081
-12.5847 3.7153 0.3213
-12.5769 3.5903 0.3158
-12.5691 3.4306 0.3087
-12.5613 3.7569 0.3230
-12.5535 4.2500 0.3436
-12.5457 4.0347 0.3348
-12.5379 4.2431 0.3433
-12.5301 4.4792 0.3527
-12.5223 4.0486 0.3354
-12.5145 3.6667 0.3191
-12.5067 3.8681 0.3278
-12.4989 3.9306 0.3304
-12.4911 3.8750 0.3281
-12.4833 4.0486 0.3354
-12.4755 3.4028 0.3074
-12.4677 3.8333 0.3263
-12.4599 4.1111 0.3379
-12.4521 4.0625 0.3359
-12.4443 3.6736 0.3194
-12.4365 4.0139 0.3339
-12.4287 4.4028 0.3497
-12.4209 3.9722 0.3322
-12.4131 3.6319 0.3176
-12.4053 3.8333 0.3263
-12.3975 3.7083 0.3210
-12.3897 3.0069 0.2890
-12.3819 3.5278 0.3130
-12.3741 4.0208 0.3342
-12.3663 4.3264 0.3467
-12.3585 4.3611 0.3481
-12.3507 3.8889 0.3287
-12.3429 3.8333 0.3263
-12.3351 4.2639 0.3442
-12.3273 4.1319 0.3388
-12.3195 4.2500 0.3436
-12.3117 3.9306 0.3304
-12.3039 3.9792 0.3325
-12.2961 4.2639 0.3442
-12.2883 4.0208 0.3342
-12.2805 3.8194 0.3257
-12.2727 3.9931 0.3330
-12.2649 3.8681 0.3278
-12.2571 4.1667 0.3402
-12.2493 3.8403 0.3266
-12.2415 3.6944 0.3203
-12.2337 4.1319 0.3388
-12.2259 3.7014 0.3206
-12.2181 4.0903 0.3371
-12.2103 3.7847 0.3242
-12.2025 4.2014 0.3416
-12.1947 4.5417 0.3552
-12.1869 4.1250 0.3385
-12.1791 4.1597 0.3399
-12.1713 3.9236 0.3301
-12.1635 4.6806 0.3606
-12.1557 4.5417 0.3552
-12.1479 4.3750 0.3486
-12.1401 4.5417 0.3552
-12.1323 3.7431 0.3224
-12.1245 4.2847 0.3450
-12.1167 4.0000 0.3333
-12.1089 4.1528 0.3396
-12.1011 4.2222 0.3425
-12.0933 3.8125 0.3254
-12.0855 4.0625 0.3359
-12.0777 4.3194 0.3464
-12.0699 4.0069 0.3336
-12.0621 4.0764 0.3365
-12.0543 4.1319 0.3388
-12.0465 4.0972 0.3374
-12.0387 4.6458 0.3592
-12.0309 4.1597 0.3399
-12.0231 4.0903 0.3371
-12.0153 3.9931 0.3330
-12.0075 3.9444 0.3310
-11.9997 4.0486 0.3354
-11.9919 4.2153 0.3422
-11.9841 4.0694 0.3362
-11.9763 4.0417 0.3351
-11.9685 4.7986 0.3651
-11.9607 4.3056 0.3458
-11.9529 4.3611 0.3481
-11.9451 3.7847 0.3242
-11.9373 3.9375 0.3307
-11.9295 3.9792 0.3325
-11.9217 4.3125 0.3461
-11.9139 4.1597 0.3399
-11.9061 4.2361 0.3430
-11.8983 4.0278 0.3345
-11.8905 4.0903 0.3371
-11.8827 3.8264 0.3260
-11.8749 4.4167 0.3503
-11.8671 4.4236 0.3505
-11.8593 4.2708 0.3444
-11.8515 4.0764 0.3365
-11.8437 4.5556 0.3557
-11.8359 4.3958 0.3494
-11.8281 4.4514 0.3516
-11.8203 4.5625 0.3560
-11.8125 4.3403 0.3472
-11.8047 4.3819 0.3489
-11.7969 3.9931 0.3330
-11.7891 4.3889 0.3492
-11.7813 4.5069 0.3538
-11.7735 4.4722 0.3525
-11.7657 4.4722 0.3525
-11.7579 4.2014 0.3416
-11.7501 4.5625 0.3560
-11.7423 4.6528 0.3595
-11.7345 4.5972 0.3574
-11.7267 5.0486 0.3745
-11.7189 4.4931 0.3533
-11.7111 4.2153 0.3422
-11.7033 4.2222 0.3425
-11.6955 4.3125 0.3461
-11.6877 4.8472 0.3669
-11.6799 4.6250 0.3584
-11.6721 4.2639 0.3442
-11.6643 4.0903 0.3371
-11.6565 4.0903 0.3371
-11.6487 4.5139 0.3541
-11.6409 4.1667 0.3402
-11.6331 4.6111 0.3579
-11.6253 4.6597 0.3598
-11.6175 4.5625 0.3560
-11.6097 4.5347 0.3549
-11.6019 4.6250 0.3584
-11.5941 4.5972 0.3574
-11.5863 4.6944 0.3611
-11.5785 4.3889 0.3492
-11.5707 4.2639 0.3442
-11.5629 4.2083 0.3419
-11.5551 4.6250 0.3584
-11.5473 4.7708 0.3640
-11.5395 5.1389 0.3778
-11.5317 4.9931 0.3724
-11.5239 4.5833 0.3568
-11.5161 4.2708 0.3444
-11.5083 4.6875 0.3608
-11.5005 4.6597 0.3598
-11.4927 4.8611 0.3675
-11.4849 4.7361 0.3627
-11.4771 5.0208 0.3735
-11.4693 5.4028 0.3874
-11.4615 4.6597 0.3598
-11.4537 4.6111 0.3579
-11.4459 4.6458 0.3592
-11.4381 4.7500 0.3632
-11.4303 5.2292 0.3811
-11.4225 4.3194 0.3464
-11.4147 5.0486 0.3745
-11.4069 4.5208 0.3544
-11.3991 4.4306 0.3508
-11.3913 4.8333 0.3664
-11.3835 4.5278 0.3546
-11.3757 4.5694 0.3563
-11.3679 4.6458 0.3592
-11.3601 4.9583 0.3711
-11.3523 4.7986 0.3651
-11.3445 4.4375 0.3511
-11.3367 4.5417 0.3552
-11.3289 4.4861 0.3530
-11.3211 4.6944 0.3611
-11.3133 5.0764 0.3755
-11.3055 4.7500 0.3632
-11.2977 4.7431 0.3630
-11.2899 4.6944 0.3611
-11.2821 4.7639 0.3638
-11.2743 5.4097 0.3876
-11.2665 5.2847 0.3831
-11.2587 4.9097 0.3693
-11.2509 4.7361 0.3627
-11.2431 5.3125 0.3841
-11.2353 5.0417 0.3742
-11.2275 4.6181 0.3582
-11.2197 5.0139 0.3732
-11.2119 4.4306 0.3508
-11.2041 4.5139 0.3541
-11.1963 5.5903 0.3941
-11.1885 4.8264 0.3662
-11.1807 5.5000 0.3909
-11.1729 5.4931 0.3906
-11.1651 5.6528 0.3963
-11.1573 6.0486 0.4099
-11.1495 5.3889 0.3869
-11.1417 5.0208 0.3735
-11.1339 5.1319 0.3776
-11.1261 5.2569 0.3821
-11.1183 5.1806 0.3793
-11.1105 4.8403 0.3667
-11.1027 4.6181 0.3582
-11.0949 4.5903 0.3571
-11.0871 4.8542 0.3672
-11.0793 5.3056 0.3839
-11.0715 5.0417 0.3742
-11.0637 5.4097 0.3876
-11.0559 5.3472 0.3854
-11.0481 5.3264 0.3846
-11.0403 4.4236 0.3505
-11.0325 4.9583 0.3711
-11.0247 5.4792 0.3901
-11.0169 5.5417 0.3923
-11.0091 5.4306 0.3884
-11.0013 4.8889 0.3685
-10.9935 5.6389 0.3958
-10.9857 5.1736 0.3791
-10.9779 5.0972 0.3763
-10.9701 5.4861 0.3904
-10.9623 4.9028 0.3690
-10.9545 5.0694 0.3753
-10.9467 5.3889 0.3869
-10.9389 5.8611 0.4035
-10.9311 5.2847 0.3831
-10.9233 5.5764 0.3936
-10.9155 5.6458 0.3960
-10.9077 5.3819 0.3867
-10.8999 6.2361 0.4162
-10.8921 5.2778 0.3829
-10.8843 5.6042 0.3946
-10.8765 5.1944 0.3799
-10.8687 5.7431 0.3994
-10.8609 5.7292 0.3989
-10.8531 5.6458 0.3960
-10.8453 5.7917 0.4011
-10.8375 5.9306 0.4059
-10.8297 5.1667 0.3788
-10.8219 4.9583 0.3711
-10.8141 5.4097 0.3876
-10.8063 6.1944 0.4148
-10.7985 6.1944 0.4148
-10.7907 5.5833 0.3938
-10.7829 5.2569 0.3821
-10.7751 5.3819 0.3867
-10.7673 5.1667 0.3788
-10.7595 4.9236 0.3698
-10.7517 4.9514 0.3709
-10.7439 5.7361 0.3992
-10.7361 5.6667 0.3967
-10.7283 6.2847 0.4178
-10.7205 5.7083 0.3982
-10.7127 5.5417 0.3923
-10.7049 5.4792 0.3901
-10.6971 5.5556 0.3928
-10.6893 5.2917 0.3834
-10.6815 5.9583 0.4068
-10.6737 5.5486 0.3926
-10.6659 5.6111 0.3948
-10.6581 5.3958 0.3871
-10.6503 5.2917 0.3834
-10.6425 5.0903 0.3760
-10.6347 5.8542 0.4033
-10.6269 5.4306 0.3884
-10.6191 5.4514 0.3891
-10.6113 5.4653 0.3896
-10.6035 5.5694 0.3933
-10.5957 5.5486 0.3926
-10.5879 6.3403 0.4197
-10.5801 5.7847 0.4009
-10.5723 5.6458 0.3960
-10.5645 5.8264 0.4023
-10.5567 5.7431 0.3994
-10.5489 6.1667 0.4139
-10.5411 5.6111 0.3948
-10.5333 5.5347 0.3921
-10.5255 5.7569 0.3999
-10.5177 6.2569 0.4169
-10.5099 6.0625 0.4104
-10.5021 6.4653 0.4238
-10.4943 6.0347 0.4094
-10.4865 5.3681 0.3862
-10.4787 5.9722 0.4073
-10.4709 6.1528 0.4134
-10.4631 5.8333 0.4025
-10.4553 6.5556 0.4267
-10.4475 6.1875 0.4146
-10.4397 6.3403 0.4197
-10.4319 5.5764 0.3936
-10.4241 6.0278 0.4092
-10.4163 5.8611 0.4035
-10.4085 6.1736 0.4141
-10.4007 6.2292 0.4160
-10.3929 6.4653 0.4238
-10.3851 6.2500 0.4167
-10.3773 6.0069 0.4085
-10.3695 6.2153 0.4155
-10.3617 5.7292 0.3989
-10.3539 5.6250 0.3953
-10.3461 6.4653 0.4238
-10.3383 5.8611 0.4035
-10.3305 6.5208 0.4256
-10.3227 5.7361 0.3992
-10.3149 5.6667 0.3967
-10.3071 6.1389 0.4129
-10.2993 5.9375 0.4061
-10.2915 6.4444 0.4231
-10.2837 6.6806 0.4308
-10.2759 6.6389 0.4294
-10.2681 6.5139 0.4254
-10.2603 6.0347 0.4094
-10.2525 6.4583 0.4236
-10.2447 6.5694 0.4272
-10.2369 6.7431 0.4328
-10.2291 6.4167 0.4222
-10.2213 6.1250 0.4125
-10.2135 6.0417 0.4097
-10.2057 6.4167 0.4222
-10.1979 5.7917 0.4011
-10.1901 5.6042 0.3946
-10.1823 6.3819 0.4210
-10.1745 6.6528 0.4299
-10.1667 6.4931 0.4247
-10.1589 6.4028 0.4217
-10.1511 6.0903 0.4113
-10.1433 6.7222 0.4321
-10.1355 5.9722 0.4073
-10.1277 6.0556 0.4101
-10.1199 5.9236 0.4056
-10.1121 6.0139 0.4087
-10.1043 6.6181 0.4288
-10.0965 6.8194 0.4352
-10.0887 6.2778 0.4176
-10.0809 6.0694 0.4106
-10.0731 6.2847 0.4178
-10.0653 6.5208 0.4256
-10.0575 6.8611 0.4366
-10.0497 6.9097 0.4381
-10.0419 6.7014 0.4315
-10.0341 6.5000 0.4249
-10.0263 6.3819 0.4210
-10.0185 6.2569 0.4169
-10.0107 6.4722 0.4240
-10.0029 6.6667 0.4303
-9.9951 6.1597 0.4136
-9.9873 6.3194 0.4190
-9.9795 6.5486 0.4265
-9.9717 6.5069 0.4251
-9.9639 7.0625 0.4429
-9.9561 6.6250 0.4290
-9.9483 6.4236 0.4224
-9.9405 6.4236 0.4224
-9.9327 6.7708 0.4337
-9.9249 6.4236 0.4224
-9.9171 7.2778 0.4496
-9.9093 6.9792 0.4403
-9.9015 6.8125 0.4350
-9.8937 6.5139 0.4254
-9.8859 6.2986 0.4183
-9.8781 6.9931 0.4407
-9.8703 7.0764 0.4434
-9.8625 7.2569 0.4490
-9.8547 6.7917 0.4343
-9.8469 7.1458 0.4455
-9.8391 6.3542 0.4201
-9.8313 6.9167 0.4383
-9.8235 6.7917 0.4343
-9.8157 6.4792 0.4242
-9.8079 6.7639 0.4335
-9.8001 6.5833 0.4276
-9.7923 6.5347 0.4261
-9.7845 7.0486 0.4425
-9.7767 6.8472 0.4361
-9.7689 6.5556 0.4267
-9.7611 6.9097 0.4381
-9.7533 7.0278 0.4418
-9.7455 7.5625 0.4583
-9.7377 7.6736 0.4617
-9.7299 7.4167 0.4539
-9.7221 7.2014 0.4473
-9.7143 7.9167 0.4689
-9.7065 7.2986 0.4503
-9.6987 6.5000 0.4249
-9.6909 6.8542 0.4363
-9.6831 6.9028 0.4379
-9.6753 6.7917 0.4343
-9.6675 6.9861 0.4405
-9.6597 7.4028 0.4535
-9.6519 7.0347 0.4421
-9.6441 7.3750 0.4526
-9.6363 6.8958 0.4377
-9.6285 7.3750 0.4526
-9.6207 7.5764 0.4588
-9.6129 7.3681 0.4524
-9.6051 7.4306 0.4543
-9.5973 7.1667 0.4462
-9.5895 7.2639 0.4492
-9.5817 7.2222 0.4479
-9.5739 7.5278 0.4573
-9.5661 7.4722 0.4556
-9.5583 7.0417 0.4423
-9.5505 7.6111 0.4598
-9.5427 7.8472 0.4669
-9.5349 7.5278 0.4573
-9.5271 6.8542 0.4363
-9.5193 7.9792 0.4708
-9.5115 8.0278 0.4722
-9.5037 7.6667 0.4615
-9.4959 6.8819 0.4372
-9.4881 7.9097 0.4687
-9.4803 7.7986 0.4654
-9.4725 8.0486 0.4728
-9.4647 7.3542 0.4520
-9.4569 7.7292 0.4634
-9.4491 7.4861 0.4560
-9.4413 6.9931 0.4407
-9.4335 7.9861 0.4710
-9.4257 7.6597 0.4613
-9.4179 7.0903 0.4438
-9.4101 6.9931 0.4407
-9.4023 7.4028 0.4535
-9.3945 7.6181 0.4600
-9.3867 8.1250 0.4751
-9.3789 7.5208 0.4571
-9.3711 7.7361 0.4636
-9.3633 7.6597 0.4613
-9.3555 7.2292 0.4481
-9.3477 7.3750 0.4526
-9.3399 7.6458 0.4609
-9.3321 7.8542 0.4671
-9.3243 7.7847 0.4650
-9.3165 7.5486 0.4579
-9.3087 7.8056 0.4656
-9.3009 7.0417 0.4423
-9.2931 7.7708 0.4646
-9.2853 8.0694 0.4734
-9.2775 7.7153 0.4629
-9.2697 7.7292 0.4634
-9.2619 7.6736 0.4617
-9.2541 7.8889 0.4681
-9.2463 7.8681 0.4675
-9.2385 7.5486 0.4579
-9.2307 8.3958 0.4829
-9.2229 7.6319 0.4604
-9.2151 8.3194 0.4807
-9.2073 8.4722 0.4851
-9.1995 7.9028 0.4685
-9.1917 8.0347 0.4724
-9.1839 7.6458 0.4609
-9.1761 7.3958 0.4533
-9.1683 7.9167 0.4689
-9.1605 7.5139 0.4569
-9.1527 7.8403 0.4667
-9.1449 8.1250 0.4751
-9.1371 8.0139 0.4718
-9.1293 8.4583 0.4847
-9.1215 8.0486 0.4728
-9.1137 8.7431 0.4928
-9.1059 8.8056 0.4946
-9.0981 8.6597 0.4905
-9.0903 8.0417 0.4726
-9.0825 8.7292 0.4924
-9.0747 8.1944 0.4771
-9.0669 8.3750 0.4823
-9.0591 8.4375 0.4841
-9.0513 8.1875 0.4769
-9.0435 8.2708 0.4793
-9.0357 7.8333 0.4665
-9.0279 8.0833 0.4739
-9.0201 8.5903 0.4885
-9.0123 8.6806 0.4910
-9.0045 7.4861 0.4560
-8.9967 8.4583 0.4847
-8.9889 8.6806 0.4910
-8.9811 7.6111 0.4598
-8.9733 7.8611 0.4673
-8.9655 8.1736 0.4765
-8.9577 8.6042 0.4889
-8.9499 7.7361 0.4636
-8.9421 8.5000 0.4859
-8.9343 8.3542 0.4817
-8.9265 8.2222 0.4779
-8.9187 8.6389 0.4899
-8.9109 7.7778 0.4648
-8.9031 8.6181 0.4893
-8.8953 8.3194 0.4807
-8.8875 8.3472 0.4815
-8.8797 8.7083 0.4918
-8.8719 8.4583 0.4847
-8.8641 8.5764 0.4881
-8.8563 8.2708 0.4793
-8.8485 8.5764 0.4881
-8.8407 9.2569 0.5071
-8.8329 9.1597 0.5044
-8.8251 8.9931 0.4998
-8.8173 8.9236 0.4979
-8.8095 8.9375 0.4983
-8.8017 8.6597 0.4905
-8.7939 7.8681 0.4675
-8.7861 8.0833 0.4739
-8.7783 9.2153 0.5059
-8.7705 9.1806 0.5050
-8.7627 8.8056 0.4946
-8.7549 8.5486 0.4873
-8.7471 8.2778 0.4795
-8.7393 9.1944 0.5054
-8.7315 9.9583 0.5259
-8.7237 9.3194 0.5088
-8.7159 8.9306 0.4981
-8.7081 8.6736 0.4908
-8.7003 8.6875 0.4912
-8.6925 8.9444 0.4985
-8.6847 9.6875 0.5187
-8.6769 8.9167 0.4977
-8.6691 9.3472 0.5096
-8.6613 9.2222 0.5061
-8.6535 7.9583 0.4702
-8.6457 9.1181 0.5033
-8.6379 8.7500 0.4930
-8.6301 8.8056 0.4946
-8.6223 8.8889 0.4969
-8.6145 9.0417 0.5012
-8.6067 9.2292 0.5063
-8.5989 8.9722 0.4992
-8.5911 9.6181 0.5169
-8.5833 9.9306 0.5252
-8.5755 9.5625 0.5154
-8.5677 9.2847 0.5078
-8.5599 8.7639 0.4934
-8.5521 9.1458 0.5040
-8.5443 9.0000 0.5000
-8.5365 9.2708 0.5075
-8.5287 9.1944 0.5054
-8.5209 9.7778 0.5212
-8.5131 9.5833 0.5159
-8.5053 9.1736 0.5048
-8.4975 10.0069 0.5272
-8.4897 9.8542 0.5232
-8.4819 8.7708 0.4936
-8.4741 8.5347 0.4869
-8.4663 9.5625 0.5154
-8.4585 9.2292 0.5063
-8.4507 9.5764 0.5158
-8.4429 9.7014 0.5191
-8.4351 9.6944 0.5189
-8.4273 8.7569 0.4932
-8.4195 8.8264 0.4952
-8.4117 9.2847 0.5078
-8.4039 9.2847 0.5078
-8.3961 9.3611 0.5099
-8.3883 8.7222 0.4922
-8.3805 9.7500 0.5204
-8.3727 9.8819 0.5239
-8.3649 9.5208 0.5143
-8.3571 10.3889 0.5372
-8.3493 10.0625 0.5287
-8.3415 9.7222 0.5197
-8.3337 10.1319 0.5305
-8.3259 9.5347 0.5146
-8.3181 10.2500 0.5336
-8.3103 11.3056 0.5604
-8.3025 10.9861 0.5524
-8.2947 10.2361 0.5332
-8.2869 9.8333 0.5226
-8.2791 9.4583 0.5126
-8.2713 10.4028 0.5376
-8.2635 9.9861 0.5267
-8.2557 10.1111 0.5300
-8.2479 10.5278 0.5408
-8.2401 10.7153 0.5456
-8.2323 10.8819 0.5498
-8.2245 10.6736 0.5445
-8.2167 10.3333 0.5358
-8.2089 9.4722 0.5129
-8.2011 10.3611 0.5365
-8.1933 10.1181 0.5301
-8.1855 10.8264 0.5484
-8.1777 11.1042 0.5554
-8.1699 10.1389 0.5307
-8.1621 10.3681 0.5367
-8.1543 11.0764 0.5547
-8.1465 11.0417 0.5538
-8.1387 10.5278 0.5408
-8.1309 10.4236 0.5381
-8.1231 11.2708 0.5595
-8.1153 10.5625 0.5417
-8.1075 10.4514 0.5388
-8.0997 10.3958 0.5374
-8.0919 10.2708 0.5341
-8.0841 10.0556 0.5285
-8.0763 9.9583 0.5259
-8.0685 10.5903 0.5424
-8.0607 10.7569 0.5466
-8.0529 11.4653 0.5643
-8.0451 10.7431 0.5463
-8.0373 11.9167 0.5753
-8.0295 11.3750 0.5621
-8.0217 11.5417 0.5662
-8.0139 10.0972 0.5296
-8.0061 10.5903 0.5424
-7.9983 11.1319 0.5561
-7.9905 11.0278 0.5535
-7.9827 11.2847 0.5599
-7.9749 10.9097 0.5505
-7.9671 10.8958 0.5501
-7.9593 11.3889 0.5625
-7.9515 12.1458 0.5808
-7.9437 11.8542 0.5738
-7.9359 11.5000 0.5652
-7.9281 11.5417 0.5662
-7.9203 10.9236 0.5508
-7.9125 11.0000 0.5528
-7.9047 10.7222 0.5457
-7.8969 11.5764 0.5671
-7.8891 11.7361 0.5710
-7.8813 11.2778 0.5597
-7.8735 11.3681 0.5619
-7.8657 11.0417 0.5538
-7.8579 11.2917 0.5601
-7.8501 9.8194 0.5223
-7.8423 10.7639 0.5468
-7.8345 10.7500 0.5465
-7.8267 10.8125 0.5480
-7.8189 11.7431 0.5711
-7.8111 11.2917 0.5601
-7.8033 10.9514 0.5515
-7.7955 11.7014 0.5701
-7.7877 12.0417 0.5784
-7.7799 11.1806 0.5573
-7.7721 11.4583 0.5642
-7.7643 12.5486 0.5904
-7.7565 11.8056 0.5727
-7.7487 11.7431 0.5711
-7.7409 11.6736 0.5694
-7.7331 11.9722 0.5767
-7.7253 11.7500 0.5713
-7.7175 12.1528 0.5810
-7.7097 13.0278 0.6016
-7.7019 12.4167 0.5873
-7.6941 11.6458 0.5688
-7.6863 11.7361 0.5710
-7.6785 13.1736 0.6049
-7.6707 13.5000 0.6124
-7.6629 12.4444 0.5879
-7.6551 13.1389 0.6041
-7.6473 12.6875 0.5937
-7.6395 13.1806 0.6051
-7.6317 12.4792 0.5888
-7.6239 11.8750 0.5743
-7.6161 12.1667 0.5813
-7.6083 12.0208 0.5779
-7.6005 12.2778 0.5840
-7.5927 12.0764 0.5792
-7.5849 11.4097 0.5630
-7.5771 12.2431 0.5832
-7.5693 12.8750 0.5980
-7.5615 12.4236 0.5875
-7.5537 12.0625 0.5789
-7.5459 13.4167 0.6105
-7.5381 13.2500 0.6067
-7.5303 12.6042 0.5917
-7.5225 13.3472 0.6089
-7.5147 13.0069 0.6011
-7.5069 13.5347 0.6132
-7.4991 13.0833 0.6028
-7.4913 12.7014 0.5940
-7.4835 13.2431 0.6065
-7.4757 13.2014 0.6056
-7.4679 13.4653 0.6116
-7.4601 13.1736 0.6049
-7.4523 13.6875 0.6166
-7.4445 13.0903 0.6030
-7.4367 13.4722 0.6117
-7.4289 13.7222 0.6174
-7.4211 14.6042 0.6369
-7.4133 14.1111 0.6261
-7.4055 13.7569 0.6182
-7.3977 14.2847 0.6299
-7.3899 13.2292 0.6062
-7.3821 13.6389 0.6155
-7.3743 13.4097 0.6103
-7.3665 13.8681 0.6207
-7.3587 13.8056 0.6193
-7.3509 14.5417 0.6356
-7.3431 14.0556 0.6248
-7.3353 14.1736 0.6275
-7.3275 13.0764 0.6027
-7.3197 14.3750 0.6319
-7.3119 13.9792 0.6231
-7.3041 14.0694 0.6252
-7.2963 13.8889 0.6211
-7.2885 13.8750 0.6208
-7.2807 14.0764 0.6253
-7.2729 13.9931 0.6235
-7.2651 14.4028 0.6325
-7.2573 14.6458 0.6378
-7.2495 13.8472 0.6202
-7.2417 14.1597 0.6272
-7.2339 14.7847 0.6408
-7.2261 15.2708 0.6513
-7.2183 15.3819 0.6537
-7.2105 15.1667 0.6491
-7.2027 14.1597 0.6272
-7.1949 14.7083 0.6392
-7.1871 14.4514 0.6336
-7.1793 15.1806 0.6494
-7.1715 14.3611 0.6316
-7.1637 15.9306 0.6652
-7.1559 15.7569 0.6616
-7.1481 15.0833 0.6473
-7.1403 14.4306 0.6331
-7.1325 14.8125 0.6415
-7.1247 15.0764 0.6471
-7.1169 15.3819 0.6537
-7.1091 15.9583 0.6658
-7.1013 16.0903 0.6685
-7.0935 15.6181 0.6587
-7.0857 15.7083 0.6606
-7.0779 15.2917 0.6517
-7.0701 16.0694 0.6681
-7.0623 15.7708 0.6619
-7.0545 15.1042 0.6477
-7.0467 15.5208 0.6566
-7.0389 15.4028 0.6541
-7.0311 16.3403 0.6737
-7.0233 15.6528 0.6594
-7.0155 15.6042 0.6584
-7.0077 15.9722 0.6661
-6.9999 15.4653 0.6554
-6.9921 15.0278 0.6461
-6.9843 16.1667 0.6701
-6.9765 17.1319 0.6898
-6.9687 15.6597 0.6595
-6.9609 16.7014 0.6811
-6.9531 16.8194 0.6835
-6.9453 17.2431 0.6921
-6.9375 16.8333 0.6838
-6.9297 16.9861 0.6869
-6.9219 17.0764 0.6887
-6.9141 16.7847 0.6828
-6.9063 16.1736 0.6703
-6.8985 16.7292 0.6817
-6.8907 16.3542 0.6740
-6.8829 17.0903 0.6890
-6.8751 16.4028 0.6750
-6.8673 17.3472 0.6942
-6.8595 17.1458 0.6901
-6.8517 17.7431 0.7020
-6.8439 17.4792 0.6968
-6.8361 17.6458 0.7001
-6.8283 18.0556 0.7082
-6.8205 18.0278 0.7077
-6.8127 16.7153 0.6814
-6.8049 17.2083 0.6914
-6.7971 18.6944 0.7206
-6.7893 17.8750 0.7046
-6.7815 17.5972 0.6992
-6.7737 17.9792 0.7067
-6.7659 17.3264 0.6937
-6.7581 17.7292 0.7018
-6.7503 18.9722 0.7260
-6.7425 17.7431 0.7020
-6.7347 18.5278 0.7174
-6.7269 18.3472 0.7139
-6.7191 18.5347 0.7175
-6.7113 18.7361 0.7214
-6.7035 17.9653 0.7064
-6.6957 18.9236 0.7250
-6.6879 19.2569 0.7314
-6.6801 19.0139 0.7267
-6.6723 18.7083 0.7209
-6.6645 19.7153 0.7400
-6.6567 18.2431 0.7119
-6.6489 18.7153 0.7210
-6.6411 19.6458 0.7387
-6.6333 19.2500 0.7312
-6.6255 19.5833 0.7376
-6.6177 19.6319 0.7385
-6.6099 19.7639 0.7409
-6.6021 19.6389 0.7386
-6.5943 20.3681 0.7522
-6.5865 19.7847 0.7413
-6.5787 19.6597 0.7390
-6.5709 20.2153 0.7494
-6.5631 19.6875 0.7395
-6.5553 18.9375 0.7253
-6.5475 19.2153 0.7306
-6.5397 19.7431 0.7406
-6.5319 19.6944 0.7396
-6.5241 20.2083 0.7492
-6.5163 20.2639 0.7503
-6.5085 20.7639 0.7595
-6.5007 20.3750 0.7523
-6.4929 20.7083 0.7584
-6.4851 21.2778 0.7688
-6.4773 20.3333 0.7515
-6.4695 19.2222 0.7307
-6.4617 19.6944 0.7396
-6.4539 21.2778 0.7688
-6.4461 21.0347 0.7644
-6.4383 21.0069 0.7639
-6.4305 22.1181 0.7838
-6.4227 20.5417 0.7554
-6.4149 21.4722 0.7723
-6.4071 22.0972 0.7835
-6.3993 22.0486 0.7826
-6.3915 21.5833 0.7743
-6.3837 22.3611 0.7881
-6.3759 21.6528 0.7755
-6.3681 20.5972 0.7564
-6.3603 21.1806 0.7670
-6.3525 22.0417 0.7825
-6.3447 22.0139 0.7820
-6.3369 23.5278 0.8084
-6.3291 24.0833 0.8179
-6.3213 23.0347 0.7999
-6.3135 21.6389 0.7753
-6.3057 22.2014 0.7853
-6.2979 24.0903 0.8180
-6.2901 22.1806 0.7849
-6.2823 23.3333 0.8051
-6.2745 21.8611 0.7793
-6.2667 23.1528 0.8020
-6.2589 23.4028 0.8063
-6.2511 24.5694 0.8261
-6.2433 23.7986 0.8131
-6.2355 23.4653 0.8073
-6.2277 23.4861 0.8077
-6.2199 23.3333 0.8051
-6.2121 24.2847 0.8213
-6.2043 24.2222 0.8203
-6.1965 23.8542 0.8140
-6.1887 24.6944 0.8282
-6.1809 24.7986 0.8300
-6.1731 24.3750 0.8229
-6.1653 24.5625 0.8260
-6.1575 24.1111 0.8184
-6.1497 24.0694 0.8177
-6.1419 25.4861 0.8414
-6.1341 25.2639 0.8377
-6.1263 25.5903 0.8431
-6.1185 25.0278 0.8338
-6.1107 25.3056 0.8384
-6.1029 27.0833 0.8674
-6.0951 24.9583 0.8326
-6.0873 25.8472 0.8473
-6.0795 25.8542 0.8474
-6.0717 25.6389 0.8439
-6.0639 27.4444 0.8731
-6.0561 26.7014 0.8612
-6.0483 26.2986 0.8547
-6.0405 26.6389 0.8602
-6.0327 26.7153 0.8614
-6.0249 26.6319 0.8601
-6.0171 26.3056 0.8548
-6.0093 26.8194 0.8631
-6.0015 26.0694 0.8510
-5.9937 26.6181 0.8599
-5.9859 27.5208 0.8743
-5.9781 27.9028 0.8804
-5.9703 26.8264 0.8632
-5.9625 27.0625 0.8670
-5.9547 26.1042 0.8515
-5.9469 26.0069 0.8500
-5.9391 27.8125 0.8790
-5.9313 29.1389 0.8997
-5.9235 27.7569 0.8781
-5.9157 27.5278 0.8744
-5.9079 26.7153 0.8614
-5.9001 27.6042 0.8757
-5.8923 28.4861 0.8895
-5.8845 29.0000 0.8975
-5.8767 28.0486 0.8827
-5.8689 27.4306 0.8729
-5.8611 28.2569 0.8860
-5.8533 29.7986 0.9098
-5.8455 29.5069 0.9053
-5.8377 29.0833 0.8988
-5.8299 29.3819 0.9034
-5.8221 29.4028 0.9037
-5.8143 29.9722 0.9124
-5.8065 28.9722 0.8971
-5.7987 29.7708 0.9094
-5.7909 29.4653 0.9047
-5.7831 29.3333 0.9027
-5.7753 29.4444 0.9044
-5.7675 29.7083 0.9084
-5.7597 30.1250 0.9148
-5.7519 29.1667 0.9001
-5.7441 31.1944 0.9309
-5.7363 31.3472 0.9331
-5.7285 31.6875 0.9382
-5.7207 29.8333 0.9103
-5.7129 31.2917 0.9323
-5.7051 31.6875 0.9382
-5.6973 30.8681 0.9260
-5.6895 30.8681 0.9260
-5.6817 31.9722 0.9424
-5.6739 31.4097 0.9341
-5.6661 32.5625 0.9511
-5.6583 32.5347 0.9507
-5.6505 32.7361 0.9536
-5.6427 31.4028 0.9340
-5.6349 31.8403 0.9405
-5.6271 31.6319 0.9374
-5.6193 31.5000 0.9354
-5.6115 33.2986 0.9617
-5.6037 32.9792 0.9571
-5.5959 33.5694 0.9657
-5.5881 34.2431 0.9753
-5.5803 34.4583 0.9784
-5.5725 34.7986 0.9832
-5.5647 34.3611 0.9770
-5.5569 33.3750 0.9629
-5.5491 34.3333 0.9766
-5.5413 33.8194 0.9692
-5.5335 33.8958 0.9703
-5.5257 32.7778 0.9542
-5.5179 34.4028 0.9776
-5.5101 35.2431 0.9894
-5.5023 34.2431 0.9753
-5.4945 34.2014 0.9747
-5.4867 36.4097 1.0057
-5.4789 35.8056 0.9973
-5.4711 35.9583 0.9994
-5.4633 34.1458 0.9739
-5.4555 35.7708 0.9968
-5.4477 35.3056 0.9903
-5.4399 36.5833 1.0081
-5.4321 34.5208 0.9792
-5.4243 36.1181 1.0016
-5.4165 37.5417 1.0212
-5.4087 37.0833 1.0149
-5.4009 37.3403 1.0184
-5.3931 36.5000 1.0069
-5.3853 37.0278 1.0142
-5.3775 36.1875 1.0026
-5.3697 38.1042 1.0288
-5.3619 38.7639 1.0377
-5.3541 37.3056 1.0180
-5.3463 36.2292 1.0032
-5.3385 36.8681 1.0120
-5.3307 38.9861 1.0406
-5.3229 38.1944 1.0300
-5.3151 37.9444 1.0267
-5.3073 38.0833 1.0285
-5.2995 37.4861 1.0204
-5.2917 36.7708 1.0106
-5.2839 38.7292 1.0372
-5.2761 40.2292 1.0571
-5.2683 40.0764 1.0551
-5.2605 39.8472 1.0521
-5.2527 38.6181 1.0357
-5.2449 39.8542 1.0522
-5.2371 39.7292 1.0505
-5.2293 40.0764 1.0551
-5.2215 40.5347 1.0611
-5.2137 40.4444 1.0599
-5.2059 41.6806 1.0760
-5.1981 41.6667 1.0758
-5.1903 44.5139 1.1120
-5.1825 43.2222 1.0957
-5.1747 43.1042 1.0942
-5.1669 42.3472 1.0846
-5.1591 43.3194 1.0970
-5.1513 41.8264 1.0779
-5.1435 42.2917 1.0839
-5.1357 41.6042 1.0750
-5.1279 43.6458 1.1011
-5.1201 45.1528 1.1199
-5.1123 42.9306 1.0920
-5.1045 43.1111 1.0943
-5.0967 45.1389 1.1198
-5.0889 44.0972 1.1068
-5.0811 45.2569 1.1212
-5.0733 45.6597 1.1262
-5.0655 44.4375 1.1110
-5.0577 44.4444 1.1111
-5.0499 45.2153 1.1207
-5.0421 46.0556 1.1311
-5.0343 45.4028 1.1230
-5.0265 45.7986 1.1279
-5.0187 45.4097 1.1231
-5.0109 45.4514 1.1236
-5.0031 45.3125 1.1219
-4.9953 45.9792 1.1301
-4.9875 47.0972 1.1438
-4.9797 46.5208 1.1368
-4.9719 47.6319 1.1503
-4.9641 46.9375 1.1418
-4.9563 46.4444 1.1358
-4.9485 48.7847 1.1641
-4.9407 47.1944 1.1450
-4.9329 48.7292 1.1634
-4.9251 48.9514 1.1661
-4.9173 49.3889 1.1713
-4.9095 48.8125 1.1644
-4.9017 49.0694 1.1675
-4.8939 50.3542 1.1827
-4.8861 48.8056 1.1643
-4.8783 49.2986 1.1702
-4.8705 50.0556 1.1792
-4.8627 51.7917 1.1994
-4.8549 50.9444 1.1896
-4.8471 50.5347 1.1848
-4.8393 52.9861 1.2132
-4.8315 51.8819 1.2005
-4.8237 50.6944 1.1867
-4.8159 53.0486 1.2139
-4.8081 51.8542 1.2002
-4.8003 52.3958 1.2064
-4.7925 51.2083 1.1927
-4.7847 52.0000 1.2019
-4.7769 51.0556 1.1909
-4.7691 52.6875 1.2098
-4.7613 52.3333 1.2057
-4.7535 56.1528 1.2489
-4.7457 55.5903 1.2426
-4.7379 54.5625 1.2311
-4.7301 53.5347 1.2195
-4.7223 52.3750 1.2062
-4.7145 53.7917 1.2224
-4.7067 55.0417 1.2365
-4.6989 54.8194 1.2340
-4.6911 54.9583 1.2356
-4.6833 56.5347 1.2532
-4.6755 57.2014 1.2605
-4.6677 56.9375 1.2576
-4.6599 56.8750 1.2569
-4.6521 55.9028 1.2461
-4.6443 56.2708 1.2502
-4.6365 57.9097 1.2683
-4.6287 60.2083 1.2932
-4.6209 56.4653 1.2524
-4.6131 58.0972 1.2704
-4.6053 59.8611 1.2895
-4.5975 59.4375 1.2849
-4.5897 58.8750 1.2788
-4.5819 59.7014 1.2878
-4.5741 59.8681 1.2896
-4.5663 61.2847 1.3047
-4.5585 58.4861 1.2746
-4.5507 59.4167 1.2847
-4.5429 61.2708 1.3046
-4.5351 61.3750 1.3057
-4.5273 64.5208 1.3387
-4.5195 62.8681 1.3215
-4.5117 64.2778 1.3362
-4.5039 64.5972 1.3395
-4.4961 63.2917 1.3259
-4.4883 63.4722 1.3278
-4.4805 63.4097 1.3272
-4.4727 66.5139 1.3593
-4.4649 65.0486 1.3442
-4.4571 66.0486 1.3545
-4.4493 65.4028 1.3479
-4.4415 65.9167 1.3532
-4.4337 64.5903 1.3395
-4.4259 65.5903 1.3498
-4.4181 65.5347 1.3492
-4.4103 66.4375 1.3585
-4.4025 67.6181 1.3705
-4.3947 67.2917 1.3672
-4.3869 64.5486 1.3390
-4.3791 66.0556 1.3546
-4.3713 66.7083 1.3613
-4.3635 70.3819 1.3982
-4.3557 70.0694 1.3951
-4.3479 69.5903 1.3903
-4.3401 70.7431 1.4018
-4.3323 69.7361 1.3918
-4.3245 69.9514 1.3939
-4.3167 71.7292 1.4116
-4.3089 71.1597 1.4059
-4.3011 72.2222 1.4164
-4.2933 72.1111 1.4153
-4.2855 71.5069 1.4094
-4.2777 72.1806 1.4160
-4.2699 72.9028 1.4231
-4.2621 73.9375 1.4331
-4.2543 72.6944 1.4210
-4.2465 72.4861 1.4190
-4.2387 74.2292 1.4359
-4.2309 75.5764 1.4489
-4.2231 74.5208 1.4388
-4.2153 77.2361 1.4647
-4.2075 76.1181 1.4541
-4.1997 74.7778 1.4412
-4.1919 75.4028 1.4472
-4.1841 76.0069 1.4530
-4.1763 75.5694 1.4488
-4.1685 79.8333 1.4892
-4.1607 78.1042 1.4729
-4.1529 77.8958 1.4710
-4.1451 77.6944 1.4691
-4.1373 79.9583 1.4903
-4.1295 80.5069 1.4954
-4.1217 80.0347 1.4910
-4.1139 81.2569 1.5024
-4.1061 82.9375 1.5178
-4.0983 82.7083 1.5157
-4.0905 84.5000 1.5321
-4.0827 81.7917 1.5073
-4.0749 81.6806 1.5063
-4.0671 82.9722 1.5182
-4.0593 81.8194 1.5076
-4.0515 82.4931 1.5138
-4.0437 83.0486 1.5189
-4.0359 82.8472 1.5170
-4.0281 84.4306 1.5314
-4.0203 86.7500 1.5523
-4.0125 84.6875 1.5338
-4.0047 84.3264 1.5305
-3.9969 87.7986 1.5617
-3.9891 88.9792 1.5721
-3.9813 90.2292 1.5832
-3.9735 85.4653 1.5408
-3.9657 87.2847 1.5571
-3.9579 88.2708 1.5659
-3.9501 89.4861 1.5766
-3.9423 88.6667 1.5694
-3.9345 89.2222 1.5743
-3.9267 90.6528 1.5869
-3.9189 91.5625 1.5948
-3.9111 89.3681 1.5756
-3.9033 93.3611 1.6104
-3.8955 94.2569 1.6181
-3.8877 94.7986 1.6227
-3.8799 96.7153 1.6391
-3.8721 96.4583 1.6369
-3.8643 92.7847 1.6054
-3.8565 94.8125 1.6229
-3.8487 94.5833 1.6209
-3.8409 92.9583 1.6069
-3.8331 94.7292 1.6221
-3.8253 96.7222 1.6391
-3.8175 96.6944 1.6389
-3.8097 94.4097 1.6194
-3.8019 97.5347 1.6460
-3.7941 98.5278 1.6544
-3.7863 97.4167 1.6450
-3.7785 98.6597 1.6555
-3.7707 97.6250 1.6468
-3.7629 99.9583 1.6663
-3.7551 99.9306 1.6661
-3.7473 102.3125 1.6858
-3.7395 101.9722 1.6830
-3.7317 103.9861 1.6996
-3.7239 102.5069 1.6874
-3.7161 101.1875 1.6765
-3.7083 101.8958 1.6824
-3.7005 104.0208 1.6998
-3.6927 104.6181 1.7047
-3.6849 105.5347 1.7122
-3.6771 104.4236 1.7031
-3.6693 106.2361 1.7178
-3.6615 107.7292 1.7299
-3.6537 106.8681 1.7230
-3.6459 107.6806 1.7295
-3.6381 109.8611 1.7469
-3.6303 108.4931 1.7360
-3.6225 107.3264 1.7266
-3.6147 107.6528 1.7293
-3.6069 110.5556 1.7524
-3.5991 107.9236 1.7314
-3.5913 111.0833 1.7566
-3.5835 112.3472 1.7666
-3.5757 112.9167 1.7710
-3.5679 110.7431 1.7539
-3.5601 113.5347 1.7759
-3.5523 112.4931 1.7677
-3.5445 113.1667 1.7730
-3.5367 113.0000 1.7717
-3.5289 111.4931 1.7598
-3.5211 111.5694 1.7604
-3.5133 116.5417 1.7992
-3.5055 117.3611 1.8056
-3.4977 115.0278 1.7875
-3.4899 115.8264 1.7937
-3.4821 116.2222 1.7968
-3.4743 116.3750 1.7980
-3.4665 117.6250 1.8076
-3.4587 118.8542 1.8170
-3.4509 119.3056 1.8205
-3.4431 118.2083 1.8121
-3.4353 119.2847 1.8203
-3.4275 119.8194 1.8244
-3.4197 119.4097 1.8212
-3.4119 120.9306 1.8328
-3.4041 121.8611 1.8398
-3.3963 122.7847 1.8468
-3.3885 118.7708 1.8164
-3.3807 122.2083 1.8425
-3.3729 122.9583 1.8481
-3.3651 124.1458 1.8570
-3.3573 125.9167 1.8702
-3.3495 125.1736 1.8647
-3.3417 124.8125 1.8620
-3.3339 123.3958 1.8514
-3.3261 123.5903 1.8529
-3.3183 123.9861 1.8558
-3.3105 126.6181 1.8754
-3.3027 125.8264 1.8695
-3.2949 126.1806 1.8722
-3.2871 128.0347 1.8859
-3.2793 127.5000 1.8819
-3.2715 124.8264 1.8621
-3.2637 124.6181 1.8605
-3.2559 128.2708 1.8876
-3.2481 129.6042 1.8974
-3.2403 127.3819 1.8811
-3.2325 127.9444 1.8852
-3.2247 130.4861 1.9038
-3.2169 127.8056 1.8842
-3.2091 131.0486 1.9079
-3.2013 132.0833 1.9155
-3.1935 130.1250 1.9012
-3.1857 132.5486 1.9188
-3.1779 133.2153 1.9236
-3.1701 132.6319 1.9194
-3.1623 132.3403 1.9173
-3.1545 133.0278 1.9223
-3.1467 131.5139 1.9113
-3.1389 133.6736 1.9270
-3.1311 133.9792 1.9292
-3.1233 132.6667 1.9197
-3.1155 136.4514 1.9469
-3.1077 133.9653 1.9291
-3.0999 136.8333 1.9496
-3.0921 137.5556 1.9547
-3.0843 136.6111 1.9480
-3.0765 134.6736 1.9341
-3.0687 134.3889 1.9321
-3.0609 138.8958 1.9642
-3.0531 139.7778 1.9705
-3.0453 140.8125 1.9777
-3.0375 141.2014 1.9805
-3.0297 143.1389 1.9940
-3.0219 141.7917 1.9846
-3.0141 140.4444 1.9752
-3.0063 139.8403 1.9709
-2.9985 145.9444 2.0135
-2.9907 143.6458 1.9975
-2.9829 141.1736 1.9803
-2.9751 141.5625 1.9830
-2.9673 146.8264 2.0195
-2.9595 146.3333 2.0161
-2.9517 145.4653 2.0101
-2.9439 144.3958 2.0027
-2.9361 144.8194 2.0057
-2.9283 144.8889 2.0062
-2.9205 149.3681 2.0369
-2.9127 150.0833 2.0418
-2.9049 145.4306 2.0099
-2.8971 148.5694 2.0315
-2.8893 151.0486 2.0484
-2.8815 150.5694 2.0451
-2.8737 149.7778 2.0397
-2.8659 150.7847 2.0466
-2.8581 152.8889 2.0608
-2.8503 155.8750 2.0808
-2.8425 152.7917 2.0601
-2.8347 152.7292 2.0597
-2.8269 152.6250 2.0590
-2.8191 154.6875 2.0729
-2.8113 159.1597 2.1026
-2.8035 157.2292 2.0899
-2.7957 158.0139 2.0951
-2.7879 157.2778 2.0902
-2.7801 158.5278 2.0985
-2.7723 161.2222 2.1162
-2.7645 162.3958 2.1239
-2.7567 158.9236 2.1011
-2.7489 162.6597 2.1256
-2.7411 163.6181 2.1319
-2.7333 166.2639 2.1491
-2.7255 164.9306 2.1404
-2.7177 162.2361 2.1229
-2.7099 163.0278 2.1280
-2.7021 164.3958 2.1369
-2.6943 165.3194 2.1429
-2.6865 168.4028 2.1628
-2.6787 166.0972 2.1480
-2.6709 167.2500 2.1554
-2.6631 169.6250 2.1707
-2.6553 170.5556 2.1766
-2.6475 173.0556 2.1925
-2.6397 172.4931 2.1889
-2.6319 172.1458 2.1867
-2.6241 173.3472 2.1944
-2.6163 171.9306 2.1854
-2.6085 175.7083 2.2093
-2.6007 178.5278 2.2269
-2.5929 177.7778 2.2222
-2.5851 173.5486 2.1956
-2.5773 178.2986 2.2255
-2.5695 180.2986 2.2379
-2.5617 178.2083 2.2249
-2.5539 178.5486 2.2270
-2.5461 183.7222 2.2591
-2.5383 184.7778 2.2655
-2.5305 180.8403 2.2413
-2.5227 183.2986 2.2565
-2.5149 184.8681 2.2661
-2.5071 184.1944 2.2620
-2.4993 187.7431 2.2837
-2.4915 184.6667 2.2649
-2.4837 188.7153 2.2896
-2.4759 185.3472 2.2690
-2.4681 188.7500 2.2898
-2.4603 189.1042 2.2919
-2.4525 188.0694 2.2856
-2.4447 190.7153 2.3017
-2.4369 190.5764 2.3008
-2.4291 193.1528 2.3163
-2.4213 195.3264 2.3293
-2.4135 195.2917 2.3291
-2.4057 195.2778 2.3290
-2.3979 196.5417 2.3366
-2.3901 194.7986 2.3262
-2.3823 191.8403 2.3084
-2.3745 198.1181 2.3459
-2.3667 198.3958 2.3476
-2.3589 196.5347 2.3365
-2.3511 198.5903 2.3487
-2.3433 198.1528 2.3461
-2.3355 197.7986 2.3440
-2.3277 195.6875 2.3315
-2.3199 198.4861 2.3481
-2.3121 198.3056 2.3470
-2.3043 197.2639 2.3408
-2.2965 198.0694 2.3456
-2.2887 200.3681 2.3592
-2.2809 204.9583 2.3861
-2.2731 203.4444 2.3772
-2.2653 203.1528 2.3755
-2.2575 201.3611 2.3650
-2.2497 197.4375 2.3419
-2.2419 201.5694 2.3663
-2.2341 205.0347 2.3865
-2.2263 203.0625 2.3750
-2.2185 201.7361 2.3672
-2.2107 204.7569 2.3849
-2.2029 205.9236 2.3917
-2.1951 205.3056 2.3881
-2.1873 205.7986 2.3909
-2.1795 206.1319 2.3929
-2.1717 205.0625 2.3867
-2.1639 202.1319 2.3696
-2.1561 208.1389 2.4045
-2.1483 203.4444 2.3772
-2.1405 205.0417 2.3865
-2.1327 204.7222 2.3847
-2.1249 205.0833 2.3868
-2.1171 204.1042 2.3811
-2.1093 204.3750 2.3827
-2.1015 205.0972 2.3869
-2.0937 206.1181 2.3928
-2.0859 208.4306 2.4062
-2.0781 208.8056 2.4084
-2.0703 206.5208 2.3951
-2.0625 208.3472 2.4057
-2.0547 209.9028 2.4147
-2.0469 208.2500 2.4051
-2.0391 204.5139 2.3835
-2.0313 205.7292 2.3905
-2.0235 204.7917 2.3851
-2.0157 206.1736 2.3931
-2.0079 204.5694 2.3838
-2.0001 203.7847 2.3792
-1.9923 204.6458 2.3842
-1.9845 206.3958 2.3944
-1.9767 208.8819 2.4088
-1.9689 210.3472 2.4172
-1.9611 208.6806 2.4076
-1.9533 204.0000 2.3805
-1.9455 204.1111 2.3811
-1.9377 210.5347 2.4183
-1.9299 209.3681 2.4116
-1.9221 208.1806 2.4047
-1.9143 207.6042 2.4014
-1.9065 206.6736 2.3960
-1.8987 206.1319 2.3929
-1.8909 203.8056 2.3793
-1.8831 204.8611 2.3855
-1.8753 208.4375 2.4062
-1.8675 207.6597 2.4017
-1.8597 209.5278 2.4125
-1.8519 207.3403 2.3999
-1.8441 207.9306 2.4033
-1.8363 208.9514 2.4092
-1.8285 205.4375 2.3888
-1.8207 204.9514 2.3860
-1.8129 206.0000 2.3921
-1.8051 206.9792 2.3978
-1.7973 206.4653 2.3948
-1.7895 205.1528 2.3872
-1.7817 202.3542 2.3709
-1.7739 205.3264 2.3882
-1.7661 203.7708 2.3791
-1.7583 206.6250 2.3957
-1.7505 206.6319 2.3958
-1.7427 205.8333 2.3911
-1.7349 205.6250 2.3899
-1.7271 204.8542 2.3855
-1.7193 201.0069 2.3629
-1.7115 200.7778 2.3616
-1.7037 200.8542 2.3621
-1.6959 198.3681 2.3474
-1.6881 203.0278 2.3748
-1.6803 203.9236 2.3800
-1.6725 200.1458 2.3579
-1.6647 202.7083 2.3729
-1.6569 197.9167 2.3447
-1.6491 198.5903 2.3487
-1.6413 200.2639 2.3586
-1.6335 197.2292 2.3406
-1.6257 195.9444 2.3330
-1.6179 195.6319 2.3311
-1.6101 195.8472 2.3324
-1.6023 191.5417 2.3066
-1.5945 190.8819 2.3027
-1.5867 195.5208 2.3305
-1.5789 193.7500 2.3199
-1.5711 191.3958 2.3058
-1.5633 192.4722 2.3122
-1.5555 189.1944 2.2925
-1.5477 189.0139 2.2914
-1.5399 185.1667 2.2679
-1.5321 185.3958 2.2693
-1.5243 186.1528 2.2740
-1.5165 185.3125 2.2688
-1.5087 184.9792 2.2668
-1.5009 186.7083 2.2774
-1.4931 182.9097 2.2541
-1.4853 185.1597 2.2679
-1.4775 180.4722 2.2390
-1.4697 180.2014 2.2373
-1.4619 178.9514 2.2295
-1.4541 180.9653 2.2421
-1.4463 179.0486 2.2302
-1.4385 178.3403 2.2257
-1.4307 177.3958 2.2198
-1.4229 174.2500 2.2001
-1.4151 173.8681 2.1977
-1.4073 175.1389 2.2057
-1.3995 171.5694 2.1831
-1.3917 171.1319 2.1803
-1.3839 166.9306 2.1534
-1.3761 170.0486 2.1734
-1.3683 169.2014 2.1680
-1.3605 170.0417 2.1733
-1.3527 166.8472 2.1528
-1.3449 162.8472 2.1269
-1.3371 160.6319 2.1123
-1.3293 162.2361 2.1229
-1.3215 158.8958 2.1009
-1.3137 157.6875 2.0929
-1.3059 159.2083 2.1030
-1.2981 155.2986 2.0770
-1.2903 157.5278 2.0918
-1.2825 154.5139 2.0717
-1.2747 149.9097 2.0406
-1.2669 149.7014 2.0392
-1.2591 149.0208 2.0346
-1.2513 145.4861 2.0103
-1.2435 142.1042 1.9868
-1.2357 141.8403 1.9849
-1.2279 140.2361 1.9737
-1.2201 137.7569 1.9562
-1.2123 135.7014 1.9415
-1.2045 132.5833 1.9191
-1.1967 133.6875 1.9271
-1.1889 132.1042 1.9156
-1.1811 130.9306 1.9071
-1.1733 129.4861 1.8965
-1.1655 121.8889 1.8401
-1.1577 122.2153 1.8425
-1.1499 118.4306 1.8138
-1.1421 118.4306 1.8138
-1.1343 117.5903 1.8073
-1.1265 114.6736 1.7848
-1.1187 112.8333 1.7704
-1.1109 110.3472 1.7508
-1.1031 109.9167 1.7474
-1.0953 110.8056 1.7544
-1.0875 108.0278 1.7323
-1.0797 103.4514 1.6952
-1.0719 103.3333 1.6942
-1.0641 100.7431 1.6728
-1.0563 100.0000 1.6667
-1.0485 98.0069 1.6500
-1.0407 97.2778 1.6438
-1.0329 95.9792 1.6328
-1.0251 94.1250 1.6170
-1.0173 92.9444 1.6068
-1.0095 90.0208 1.5813
-1.0017 89.8194 1.5796
-0.9939 87.0694 1.5552
-0.9861 84.6806 1.5337
-0.9783 85.5347 1.5414
-0.9705 86.5000 1.5501
-0.9627 83.6528 1.5244
-0.9549 80.5694 1.4960
-0.9471 79.5208 1.4862
-0.9393 80.4167 1.4946
-0.9315 77.8125 1.4702
-0.9237 76.6875 1.4595
-0.9159 76.2639 1.4555
-0.9081 75.5694 1.4488
-0.9003 73.0347 1.4243
-0.8925 72.7639 1.4217
-0.8847 71.5694 1.4100
-0.8769 71.5556 1.4098
-0.8691 68.6597 1.3810
-0.8613 65.5833 1.3497
-0.8535 67.0417 1.3646
-0.8457 65.6667 1.3506
-0.8379 64.4306 1.3378
-0.8301 63.0208 1.3231
-0.8223 60.4236 1.2955
-0.8145 59.4931 1.2855
-0.8067 59.8056 1.2889
-0.7989 56.2014 1.2495
-0.7911 56.1042 1.2484
-0.7833 57.2222 1.2608
-0.7755 54.0764 1.2256
-0.7677 54.0486 1.2253
-0.7599 53.1042 1.2145
-0.7521 51.6458 1.1978
-0.7443 48.6597 1.1626
-0.7365 49.5833 1.1736
-0.7287 49.2222 1.1693
-0.7209 48.0486 1.1553
-0.7131 47.3750 1.1472
-0.7053 46.5417 1.1370
-0.6975 44.7986 1.1155
-0.6897 45.2361 1.1210
-0.6819 44.4236 1.1109
-0.6741 41.2917 1.0710
-0.6663 41.3333 1.0715
-0.6585 40.9375 1.0664
-0.6507 38.2014 1.0301
-0.6429 40.2292 1.0571
-0.6351 38.6250 1.0358
-0.6273 38.0556 1.0282
-0.6195 37.9097 1.0262
-0.6117 36.7917 1.0109
-0.6039 35.8125 0.9974
-0.5961 34.3403 0.9767
-0.5883 33.5694 0.9657
-0.5805 34.0208 0.9721
-0.5727 31.2639 0.9319
-0.5649 31.9167 0.9416
-0.5571 31.4583 0.9348
-0.5493 30.9444 0.9271
-0.5415 28.9097 0.8961
-0.5337 31.0069 0.9281
-0.5259 29.9097 0.9115
-0.5181 28.0833 0.8832
-0.5103 27.2639 0.8702
-0.5025 27.9861 0.8817
-0.4947 28.1944 0.8850
-0.4869 27.5764 0.8752
-0.4791 26.4514 0.8572
-0.4713 26.0764 0.8511
-0.4635 25.5069 0.8417
-0.4557 25.1944 0.8366
-0.4479 24.4722 0.8245
-0.4401 24.0625 0.8176
-0.4323 24.3264 0.8220
-0.4245 24.4167 0.8236
-0.4167 23.2222 0.8032
-0.4089 22.2361 0.7859
-0.4011 22.7292 0.7946
-0.3933 23.2014 0.8028
-0.3855 22.3611 0.7881
-0.3777 20.9028 0.7620
-0.3699 20.7500 0.7592
-0.3621 20.7222 0.7587
-0.3543 19.9583 0.7446
-0.3465 18.9236 0.7250
-0.3387 18.9792 0.7261
-0.3309 19.9931 0.7452
-0.3231 19.9722 0.7448
-0.3153 19.5556 0.7370
-0.3075 18.7500 0.7217
-0.2997 18.9722 0.7260
-0.2919 18.6319 0.7194
-0.2841 17.7292 0.7018
-0.2763 17.8611 0.7044
-0.2685 18.0069 0.7072
-0.2607 17.7500 0.7022
-0.2529 18.0208 0.7075
-0.2451 17.1042 0.6893
-0.2373 18.0417 0.7079
-0.2295 17.8056 0.7033
-0.2217 17.4444 0.6961
-0.2139 15.4931 0.6560
-0.2061 15.6181 0.6587
-0.1983 17.2014 0.6912
-0.1905 18.2431 0.7119
-0.1827 18.7083 0.7209
-0.1749 18.5208 0.7173
-0.1671 18.4097 0.7151
-0.1593 17.5069 0.6974
-0.1515 18.4722 0.7163
-0.1437 18.7569 0.7218
-0.1359 17.5764 0.6987
-0.1281 17.4306 0.6958
-0.1203 16.3611 0.6741
-0.1125 15.6667 0.6597
-0.1047 14.6111 0.6371
-0.0969 13.0694 0.6025
-0.0891 14.4167 0.6328
-0.0813 15.7222 0.6609
-0.0735 15.1806 0.6494
-0.0657 15.4167 0.6544
-0.0579 16.8750 0.6847
-0.0501 21.4444 0.7718
-0.0423 24.8333 0.8306
-0.0345 29.6528 0.9076
-0.0267 33.8333 0.9694
-0.0189 38.0347 1.0279
-0.0111 42.7431 1.0896
-0.0033 45.5764 1.1252
0.0045 45.4097 1.1231
0.0123 41.7639 1.0771
0.0201 40.1806 1.0565
0.0279 32.3819 0.9484
0.0357 26.1250 0.8519
0.0435 20.8681 0.7614
0.0513 14.4028 0.6325
0.0591 11.8958 0.5748
0.0669 8.9722 0.4992
0.0747 7.4792 0.4558
0.0825 5.7361 0.3992
0.0903 4.8056 0.3654
0.0981 3.9722 0.3322
0.1059 3.4514 0.3096
0.1137 2.7778 0.2778
0.1215 2.3194 0.2538
0.1293 2.3958 0.2580
0.1371 2.4375 0.2602
0.1449 2.0069 0.2361
0.1527 1.9028 0.2299
0.1605 1.6458 0.2138
0.1683 1.8750 0.2282
0.1761 1.5625 0.2083
0.1839 1.5000 0.2041
0.1917 1.5069 0.2046
0.1995 1.0417 0.1701
0.2073 1.3681 0.1949
0.2151 1.2778 0.1884
0.2229 1.1319 0.1773
0.2307 1.6389 0.2134
0.2385 1.2917 0.1894
0.2463 1.1944 0.1822
0.2541 1.1528 0.1789
0.2619 1.1181 0.1762
0.2697 1.0208 0.1684
0.2775 0.9514 0.1626
0.2853 1.2569 0.1869
0.2931 1.0972 0.1746
0.3009 0.9583 0.1632
0.3087 0.9375 0.1614
0.3165 1.0625 0.1718
0.3243 0.8611 0.1547
0.3321 0.9583 0.1632
0.3399 1.1667 0.1800
0.3477 1.0903 0.1740
0.3555 1.1319 0.1773
0.3633 0.8819 0.1565
0.3711 0.9306 0.1608
0.3789 1.0417 0.1701
0.3867 0.8819 0.1565
0.3945 0.7986 0.1489
0.4023 0.9722 0.1643
0.4101 1.0347 0.1695
0.4179 0.8056 0.1496
0.4257 0.9236 0.1602
0.4335 1.0208 0.1684
0.4413 0.9375 0.1614
0.4491 0.9028 0.1584
0.4569 0.9653 0.1637
0.4647 0.9861 0.1655
0.4725 0.9653 0.1637
0.4803 1.1042 0.1751
0.4881 0.9653 0.1637
0.4959 0.7292 0.1423
0.5037 0.6042 0.1295
0.5115 0.7361 0.1430
0.5193 0.7292 0.1423
0.5271 0.8819 0.1565
0.5349 1.0347 0.1695
0.5427 0.8194 0.1509
0.5505 0.6667 0.1361
0.5583 0.7708 0.1463
0.5661 0.8472 0.1534
0.5739 0.8750 0.1559
0.5817 0.7917 0.1483
0.5895 0.8264 0.1515
0.5973 0.8194 0.1509
0.6051 1.0278 0.1690
0.6129 1.0972 0.1746
0.6207 1.0069 0.1672
0.6285 0.7222 0.1416
0.6363 0.7431 0.1437
0.6441 0.7569 0.1450
0.6519 0.7431 0.1437
0.6597 0.7292 0.1423
0.6675 0.8472 0.1534
0.6753 0.8542 0.1540
0.6831 0.8125 0.1502
0.6909 0.8819 0.1565
0.6987 0.7500 0.1443
0.7065 0.6806 0.1375
0.7143 0.7986 0.1489
0.7221 0.7431 0.1437
0.7299 0.5903 0.1280
0.7377 0.6736 0.1368
0.7455 0.7014 0.1396
0.7533 0.7500 0.1443
0.7611 0.8472 0.1534
0.7689 1.0000 0.1667
0.7767 0.9306 0.1608
0.7845 0.6597 0.1354
0.7923 0.7639 0.1457
0.8001 0.7500 0.1443
0.8079 0.8472 0.1534
0.8157 1.0417 0.1701
0.8235 1.0347 0.1695
0.8313 0.8819 0.1565
0.8391 0.5347 0.1219
0.8469 0.5972 0.1288
0.8547 0.9236 0.1602
0.8625 0.6042 0.1295
0.8703 0.6181 0.1310
0.8781 0.5903 0.1280
0.8859 0.8056 0.1496
0.8937 0.7639 0.1457
0.9015 0.7917 0.1483
0.9093 0.9028 0.1584
0.9171 0.8264 0.1515
0.9249 0.7361 0.1430
0.9327 0.5347 0.1219
0.9405 0.6042 0.1295
0.9483 0.7986 0.1489
0.9561 0.7083 0.1403
0.9639 0.6111 0.1303
0.9717 0.6042 0.1295
0.9795 0.6389 0.1332
0.9873 0.6111 0.1303
0.9951 0.6528 0.1347
1.0029 0.6319 0.1325
1.0107 0.6944 0.1389
1.0185 0.5208 0.1203
1.0263 0.6736 0.1368
1.0341 0.7917 0.1483
1.0419 0.6389 0.1332
1.0497 0.6181 0.1310
1.0575 0.7014 0.1396
1.0653 0.7222 0.1416
1.0731 0.7153 0.1410
1.0809 0.7014 0.1396
1.0887 0.5139 0.1195
1.0965 0.5000 0.1179
1.1043 0.5139 0.1195
1.1121 0.6319 0.1325
1.1199 0.3958 0.1049
1.1277 0.6319 0.1325
1.1355 0.6944 0.1389
1.1433 0.7500 0.1443
1.1511 0.4444 0.1111
1.1589 0.5417 0.1227
1.1667 0.5278 0.1211
1.1745 0.5556 0.1242
1.1823 0.2569 0.0845
1.1901 0.5069 0.1187
1.1979 0.5764 0.1265
1.2057 0.5347 0.1219
1.2135 0.4722 0.1145
1.2213 0.5417 0.1227
1.2291 0.7014 0.1396
1.2369 0.5972 0.1288
1.2447 0.4514 0.1120
1.2525 0.5347 0.1219
1.2603 0.4861 0.1162
1.2681 0.4375 0.1102
1.2759 0.5139 0.1195
1.2837 0.5833 0.1273
1.2915 0.5000 0.1179
1.2993 0.5625 0.1250
1.3071 0.4375 0.1102
1.3149 0.3889 0.1039
1.3227 0.5625 0.1250
1.3305 0.5694 0.1258
1.3383 0.5903 0.1280
1.3461 0.6042 0.1295
1.3539 0.5764 0.1265
1.3617 0.5903 0.1280
1.3695 0.7153 0.1410
1.3773 0.6458 0.1339
1.3851 0.4792 0.1154
1.3929 0.4861 0.1162
1.4007 0.5069 0.1187
1.4085 0.5556 0.1242
1.4163 0.4722 0.1145
1.4241 0.5417 0.1227
1.4319 0.5069 0.1187
1.4397 0.6250 0.1318
1.4475 0.5764 0.1265
1.4553 0.5278 0.1211
1.4631 0.4167 0.1076
1.4709 0.4653 0.1137
1.4787 0.4653 0.1137
1.4865 0.4792 0.1154
1.4943 0.4861 0.1162
1.5021 0.3333 0.0962
1.5099 0.4097 0.1067
1.5177 0.7361 0.1430
1.5255 0.5972 0.1288
1.5333 0.3264 0.0952
1.5411 0.2917 0.0900
1.5489 0.5208 0.1203
1.5567 0.5278 0.1211
1.5645 0.5556 0.1242
1.5723 0.4375 0.1102
1.5801 0.6528 0.1347
1.5879 0.5000 0.1179
1.5957 0.5764 0.1265
1.6035 0.5139 0.1195
1.6113 0.6458 0.1339
1.6191 0.5417 0.1227
1.6269 0.6597 0.1354
1.6347 0.3958 0.1049
1.6425 0.6597 0.1354
1.6503 0.5833 0.1273
1.6581 0.3958 0.1049
1.6659 0.4653 0.1137
1.6737 0.5139 0.1195
1.6815 0.6667 0.1361
1.6893 0.4167 0.1076
1.6971 0.3819 0.1030
1.7049 0.3542 0.0992
1.7127 0.4236 0.1085
1.7205 0.4028 0.1058
1.7283 0.3264 0.0952
1.7361 0.4444 0.1111
1.7439 0.4861 0.1162
1.7517 0.5556 0.1242
1.7595 0.5417 0.1227
1.7673 0.4028 0.1058
1.7751 0.2778 0.0878
1.7829 0.4028 0.1058
1.7907 0.5208 0.1203
1.7985 0.3542 0.0992
1.8063 0.5000 0.1179
1.8141 0.6042 0.1295
1.8219 0.4861 0.1162
1.8297 0.5139 0.1195
1.8375 0.3681 0.1011
1.8453 0.4097 0.1067
1.8531 0.4097 0.1067
1.8609 0.5208 0.1203
1.8687 0.5347 0.1219
1.8765 0.5139 0.1195
1.8843 0.5000 0.1179
1.8921 0.4583 0.1128
1.8999 0.4514 0.1120
1.9077 0.4167 0.1076
1.9155 0.4722 0.1145
1.9233 0.3750 0.1021
1.9311 0.4028 0.1058
1.9389 0.4444 0.1111
1.9467 0.4861 0.1162
1.9545 0.3611 0.1002
1.9623 0.4028 0.1058
1.9701 0.5833 0.1273
1.9779 0.5000 0.1179
1.9857 0.6111 0.1303
1.9935 0.5694 0.1258
2.0013 0.4722 0.1145
2.0091 0.4375 0.1102
2.0169 0.4514 0.1120
2.0247 0.5278 0.1211
2.0325 0.5833 0.1273
2.0403 0.5903 0.1280
2.0481 0.3403 0.0972
2.0559 0.3403 0.0972
2.0637 0.6181 0.1310
2.0715 0.5347 0.1219
2.0793 0.3750 0.1021
2.0871 0.3333 0.0962
2.0949 0.3403 0.0972
2.1027 0.4375 0.1102
2.1105 0.5069 0.1187
2.1183 0.4514 0.1120
2.1261 0.4861 0.1162
2.1339 0.5069 0.1187
2.1417 0.4861 0.1162
2.1495 0.4167 0.1076
2.1573 0.3611 0.1002
2.1651 0.4792 0.1154
2.1729 0.4861 0.1162
2.1807 0.4514 0.1120
2.1885 0.5417 0.1227
2.1963 0.4028 0.1058
2.2041 0.4583 0.1128
2.2119 0.6042 0.1295
2.2197 0.5208 0.1203
2.2275 0.3681 0.1011
2.2353 0.3681 0.1011
2.2431 0.3542 0.0992
2.2509 0.4167 0.1076
2.2587 0.4722 0.1145
2.2665 0.4028 0.1058
2.2743 0.3611 0.1002
2.2821 0.4931 0.1170
2.2899 0.5486 0.1234
2.2977 0.4931 0.1170
2.3055 0.4167 0.1076
2.3133 0.3333 0.0962
2.3211 0.3333 0.0962
2.3289 0.4861 0.1162
2.3367 0.3681 0.1011
2.3445 0.3819 0.1030
2.3523 0.4861 0.1162
2.3601 0.4306 0.1094
2.3679 0.4861 0.1162
2.3757 0.4167 0.1076
2.3835 0.2778 0.0878
2.3913 0.4375 0.1102
2.3991 0.3611 0.1002
2.4069 0.2778 0.0878
2.4147 0.3403 0.0972
2.4225 0.3958 0.1049
2.4303 0.3750 0.1021
2.4381 0.4583 0.1128
2.4459 0.4444 0.1111
2.4537 0.3681 0.1011
2.4615 0.4306 0.1094
2.4693 0.5208 0.1203
2.4771 0.4028 0.1058
2.4849 0.3542 0.0992
2.4927 0.4375 0.1102
2.5005 0.3750 0.1021
2.5083 0.4444 0.1111
2.5161 0.3542 0.0992
2.5239 0.4583 0.1128
2.5317 0.4931 0.1170
2.5395 0.3611 0.1002
2.5473 0.3611 0.1002
2.5551 0.3264 0.0952
2.5629 0.3472 0.0982
2.5707 0.3125 0.0932
2.5785 0.2569 0.0845
2.5863 0.5208 0.1203
2.5941 0.3750 0.1021
2.6019 0.3958 0.1049
2.6097 0.5208 0.1203
2.6175 0.4236 0.1085
2.6253 0.3681 0.1011
2.6331 0.3125 0.0932
2.6409 0.4722 0.1145
2.6487 0.4444 0.1111
2.6565 0.4583 0.1128
2.6643 0.4722 0.1145
2.6721 0.4236 0.1085
2.6799 0.4514 0.1120
2.6877 0.4375 0.1102
2.6955 0.3611 0.1002
2.7033 0.4861 0.1162
2.7111 0.2569 0.0845
2.7189 0.4444 0.1111
2.7267 0.3681 0.1011
2.7345 0.3056 0.0921
2.7423 0.2361 0.0810
2.7501 0.2361 0.0810
2.7579 0.3264 0.0952
2.7657 0.3611 0.1002
2.7735 0.3264 0.0952
2.7813 0.3056 0.0921
2.7891 0.2708 0.0867
2.7969 0.4306 0.1094
2.8047 0.4236 0.1085
2.8125 0.4514 0.1120
2.8203 0.3958 0.1049
2.8281 0.4306 0.1094
2.8359 0.3264 0.0952
2.8437 0.3472 0.0982
2.8515 0.4653 0.1137
2.8593 0.4792 0.1154
2.8671 0.4792 0.1154
2.8749 0.4792 0.1154
2.8827 0.3472 0.0982
2.8905 0.2917 0.0900
2.8983 0.2847 0.0889
2.9061 0.4028 0.1058
2.9139 0.4375 0.1102
2.9217 0.4583 0.1128
2.9295 0.2639 0.0856
2.9373 0.4931 0.1170
2.9451 0.3611 0.1002
2.9529 0.2639 0.0856
2.9607 0.2500 0.0833
2.9685 0.3681 0.1011
2.9763 0.4514 0.1120
2.9841 0.5139 0.1195
2.9919 0.4444 0.1111
2.9997 0.2292 0.0798
3.0075 0.2500 0.0833
3.0153 0.2431 0.0822
3.0231 0.3403 0.0972
3.0309 0.2292 0.0798
3.0387 0.3333 0.0962
3.0465 0.3194 0.0942
3.0543 0.2778 0.0878
3.0621 0.2986 0.0911
3.0699 0.3264 0.0952
3.0777 0.3958 0.1049
3.0855 0.3194 0.0942
3.0933 0.5417 0.1227
3.1011 0.3611 0.1002
3.1089 0.3611 0.1002
3.1167 0.3403 0.0972
3.1245 0.2569 0.0845
3.1323 0.3681 0.1011
3.1401 0.2847 0.0889
3.1479 0.2847 0.0889
3.1557 0.2778 0.0878
3.1635 0.2986 0.0911
3.1713 0.4375 0.1102
3.1791 0.4931 0.1170
3.1869 0.4236 0.1085
3.1947 0.3681 0.1011
3.2025 0.2708 0.0867
3.2103 0.2708 0.0867
3.2181 0.5000 0.1179
3.2259 0.3611 0.1002
3.2337 0.3681 0.1011
3.2415 0.4583 0.1128
3.2493 0.3542 0.0992
3.2571 0.3819 0.1030
3.2649 0.4236 0.1085
3.2727 0.3958 0.1049
3.2805 0.2500 0.0833
3.2883 0.4722 0.1145
3.2961 0.3333 0.0962
3.3039 0.2153 0.0773
3.3117 0.2986 0.0911
3.3195 0.2778 0.0878
3.3273 0.2639 0.0856
3.3351 0.4722 0.1145
3.3429 0.4167 0.1076
3.3507 0.4583 0.1128
3.3585 0.6250 0.1318
3.3663 0.2847 0.0889
3.3741 0.2708 0.0867
3.3819 0.2708 0.0867
3.3897 0.2500 0.0833
3.3975 0.3056 0.0921
3.4053 0.2778 0.0878
3.4131 0.2847 0.0889
3.4209 0.3056 0.0921
3.4287 0.2361 0.0810
3.4365 0.3472 0.0982
3.4443 0.3958 0.1049
3.4521 0.2778 0.0878
3.4599 0.2153 0.0773
3.4677 0.3125 0.0932
3.4755 0.3333 0.0962
3.4833 0.3889 0.1039
3.4911 0.2500 0.0833
3.4989 0.3125 0.0932
3.5067 0.3194 0.0942
3.5145 0.4097 0.1067
3.5223 0.3819 0.1030
3.5301 0.4028 0.1058
3.5379 0.4444 0.1111
3.5457 0.2986 0.0911
3.5535 0.3264 0.0952
3.5613 0.1736 0.0694
3.5691 0.2500 0.0833
3.5769 0.2847 0.0889
3.5847 0.3611 0.1002
3.5925 0.3819 0.1030
3.6003 0.3750 0.1021
3.6081 0.2153 0.0773
3.6159 0.4028 0.1058
3.6237 0.2847 0.0889
3.6315 0.4375 0.1102
3.6393 0.3542 0.0992
3.6471 0.2153 0.0773
3.6549 0.1667 0.0680
3.6627 0.3125 0.0932
3.6705 0.2986 0.0911
3.6783 0.3403 0.0972
3.6861 0.2569 0.0845
3.6939 0.3194 0.0942
3.7017 0.2847 0.0889
3.7095 0.2083 0.0761
3.7173 0.2222 0.0786
3.7251 0.1944 0.0735
3.7329 0.3264 0.0952
3.7407 0.2153 0.0773
3.7485 0.2083 0.0761
3.7563 0.2708 0.0867
