# Supplementary material for: Spin waves and orbital contribution to ferromagnetism in a topological metal
Source: Nat Commun. 2024 Oct 16;15:8905. doi: 10.1038/s41467-024-53152-1 (PMC11484860; doi:10.1038/s41467-024-53152-1)
Supplement: Supplementary file 3 — Source Data [file 41467_2024_53152_MOESM3_ESM.zip › experiment_data/RIXS_spectra_SLS/rixs_cl_H0L_5.txt]

 Eloss  intensity  error
-18.0445 1.9236 0.2312
-18.0367 1.8750 0.2282
-18.0289 1.9861 0.2349
-18.0211 1.6944 0.2170
-18.0133 1.9028 0.2299
-18.0055 1.6319 0.2129
-17.9977 2.2431 0.2496
-17.9899 2.0556 0.2390
-17.9821 1.7083 0.2178
-17.9743 2.0903 0.2410
-17.9665 1.7500 0.2205
-17.9587 1.7222 0.2187
-17.9509 1.7986 0.2235
-17.9431 2.0972 0.2414
-17.9353 2.2222 0.2485
-17.9275 2.0833 0.2406
-17.9197 1.8333 0.2257
-17.9119 1.7778 0.2222
-17.9041 1.8542 0.2269
-17.8963 2.0486 0.2385
-17.8885 2.1389 0.2437
-17.8807 2.0903 0.2410
-17.8729 1.7847 0.2227
-17.8651 2.0625 0.2394
-17.8573 2.0417 0.2381
-17.8495 1.9722 0.2341
-17.8417 2.0347 0.2377
-17.8339 1.7569 0.2209
-17.8261 1.8333 0.2257
-17.8183 2.0417 0.2381
-17.8105 1.6667 0.2152
-17.8027 1.9375 0.2320
-17.7949 2.0278 0.2373
-17.7871 2.0278 0.2373
-17.7793 1.7500 0.2205
-17.7715 1.6944 0.2170
-17.7637 2.0625 0.2394
-17.7559 2.0486 0.2385
-17.7481 2.1736 0.2457
-17.7403 1.8681 0.2278
-17.7325 1.8611 0.2274
-17.7247 2.2361 0.2492
-17.7169 1.9583 0.2332
-17.7091 2.2500 0.2500
-17.7013 2.2431 0.2496
-17.6935 2.0625 0.2394
-17.6857 2.2292 0.2488
-17.6779 2.0069 0.2361
-17.6701 1.9931 0.2353
-17.6623 1.9167 0.2307
-17.6545 1.6667 0.2152
-17.6467 1.8264 0.2252
-17.6389 1.9167 0.2307
-17.6311 1.7153 0.2183
-17.6233 1.9028 0.2299
-17.6155 2.3750 0.2569
-17.6077 1.7639 0.2214
-17.5999 1.9375 0.2320
-17.5921 2.3750 0.2569
-17.5843 2.2431 0.2496
-17.5765 2.1736 0.2457
-17.5687 2.1944 0.2469
-17.5609 1.8472 0.2265
-17.5531 1.8681 0.2278
-17.5453 1.8681 0.2278
-17.5375 1.6597 0.2147
-17.5297 1.5625 0.2083
-17.5219 1.8472 0.2265
-17.5141 1.7778 0.2222
-17.5063 1.7292 0.2192
-17.4985 2.2222 0.2485
-17.4907 2.1111 0.2422
-17.4829 2.0417 0.2381
-17.4751 1.7500 0.2205
-17.4673 1.8681 0.2278
-17.4595 2.1042 0.2418
-17.4517 1.9097 0.2303
-17.4439 1.7083 0.2178
-17.4361 1.7153 0.2183
-17.4283 1.9653 0.2336
-17.4205 2.2222 0.2485
-17.4127 2.0903 0.2410
-17.4049 1.7292 0.2192
-17.3971 1.7500 0.2205
-17.3893 1.7917 0.2231
-17.3815 1.9375 0.2320
-17.3737 1.8750 0.2282
-17.3659 2.0347 0.2377
-17.3581 1.6736 0.2156
-17.3503 1.5625 0.2083
-17.3425 1.8333 0.2257
-17.3347 1.9583 0.2332
-17.3269 1.6458 0.2138
-17.3191 1.8958 0.2295
-17.3113 1.9931 0.2353
-17.3035 2.1736 0.2457
-17.2957 1.9236 0.2312
-17.2879 2.0139 0.2365
-17.2801 2.0972 0.2414
-17.2723 2.1111 0.2422
-17.2645 2.0833 0.2406
-17.2567 2.0903 0.2410
-17.2489 1.9375 0.2320
-17.2411 2.0417 0.2381
-17.2333 1.9306 0.2316
-17.2255 1.9306 0.2316
-17.2177 1.8194 0.2248
-17.2099 1.8403 0.2261
-17.2021 1.7917 0.2231
-17.1943 1.7569 0.2209
-17.1865 1.7222 0.2187
-17.1787 2.2014 0.2473
-17.1709 1.9375 0.2320
-17.1631 1.8194 0.2248
-17.1553 2.0417 0.2381
-17.1475 1.9306 0.2316
-17.1397 2.2778 0.2515
-17.1319 2.3264 0.2542
-17.1241 2.4583 0.2613
-17.1163 1.7847 0.2227
-17.1085 1.8333 0.2257
-17.1007 1.9028 0.2299
-17.0929 2.1111 0.2422
-17.0851 1.9097 0.2303
-17.0773 2.0764 0.2402
-17.0695 2.3681 0.2565
-17.0617 2.2569 0.2504
-17.0539 2.4167 0.2591
-17.0461 1.7708 0.2218
-17.0383 2.1458 0.2441
-17.0305 2.0556 0.2390
-17.0227 2.1181 0.2426
-17.0149 1.8958 0.2295
-17.0071 1.9792 0.2345
-16.9993 1.6597 0.2147
-16.9915 2.0000 0.2357
-16.9837 1.7431 0.2200
-16.9759 1.5486 0.2074
-16.9681 1.6806 0.2161
-16.9603 1.8056 0.2240
-16.9525 2.2500 0.2500
-16.9447 2.3333 0.2546
-16.9369 1.9097 0.2303
-16.9291 2.0208 0.2369
-16.9213 2.4514 0.2609
-16.9135 2.1736 0.2457
-16.9057 1.8611 0.2274
-16.8979 1.9236 0.2312
-16.8901 2.3472 0.2553
-16.8823 2.3819 0.2572
-16.8745 2.1944 0.2469
-16.8667 1.9375 0.2320
-16.8589 2.0347 0.2377
-16.8511 1.9375 0.2320
-16.8433 1.8611 0.2274
-16.8355 1.9236 0.2312
-16.8277 1.9514 0.2328
-16.8199 2.2847 0.2519
-16.8121 2.1806 0.2461
-16.8043 2.1181 0.2426
-16.7965 1.9931 0.2353
-16.7887 2.1042 0.2418
-16.7809 1.9514 0.2328
-16.7731 2.4792 0.2624
-16.7653 2.2986 0.2527
-16.7575 2.3472 0.2553
-16.7497 2.4722 0.2621
-16.7419 2.1458 0.2441
-16.7341 2.1597 0.2449
-16.7263 2.3611 0.2561
-16.7185 2.2986 0.2527
-16.7107 1.9792 0.2345
-16.7029 1.9931 0.2353
-16.6951 2.0903 0.2410
-16.6873 2.0278 0.2373
-16.6795 1.9375 0.2320
-16.6717 1.9306 0.2316
-16.6639 1.9931 0.2353
-16.6561 2.1181 0.2426
-16.6483 2.2986 0.2527
-16.6405 2.2153 0.2481
-16.6327 1.8958 0.2295
-16.6249 2.2708 0.2512
-16.6171 2.0833 0.2406
-16.6093 1.7708 0.2218
-16.6015 2.3194 0.2538
-16.5937 2.2014 0.2473
-16.5859 2.3333 0.2546
-16.5781 1.9653 0.2336
-16.5703 1.6806 0.2161
-16.5625 1.8819 0.2286
-16.5547 1.9722 0.2341
-16.5469 1.9167 0.2307
-16.5391 2.2361 0.2492
-16.5313 2.0694 0.2398
-16.5235 2.0764 0.2402
-16.5157 2.1875 0.2465
-16.5079 2.3333 0.2546
-16.5001 2.1875 0.2465
-16.4923 2.1319 0.2434
-16.4845 1.9722 0.2341
-16.4767 2.0694 0.2398
-16.4689 2.0069 0.2361
-16.4611 2.2639 0.2508
-16.4533 2.2639 0.2508
-16.4455 2.5208 0.2646
-16.4377 1.9931 0.2353
-16.4299 2.2361 0.2492
-16.4221 2.0347 0.2377
-16.4143 2.1667 0.2453
-16.4065 2.2708 0.2512
-16.3987 2.0278 0.2373
-16.3909 2.0347 0.2377
-16.3831 2.6111 0.2693
-16.3753 2.7847 0.2781
-16.3675 2.4653 0.2617
-16.3597 2.4167 0.2591
-16.3519 2.2986 0.2527
-16.3441 2.1389 0.2437
-16.3363 2.3542 0.2557
-16.3285 1.9306 0.2316
-16.3207 1.8056 0.2240
-16.3129 1.7986 0.2235
-16.3051 2.0486 0.2385
-16.2973 2.1736 0.2457
-16.2895 2.1111 0.2422
-16.2817 1.8472 0.2265
-16.2739 2.3056 0.2531
-16.2661 2.0000 0.2357
-16.2583 2.0278 0.2373
-16.2505 2.1250 0.2430
-16.2427 2.1875 0.2465
-16.2349 2.0833 0.2406
-16.2271 2.1458 0.2441
-16.2193 2.1528 0.2445
-16.2115 2.3056 0.2531
-16.2037 2.3542 0.2557
-16.1959 2.2361 0.2492
-16.1881 2.4514 0.2609
-16.1803 2.2153 0.2481
-16.1725 2.3750 0.2569
-16.1647 2.6250 0.2700
-16.1569 2.1528 0.2445
-16.1491 2.4028 0.2583
-16.1413 2.3333 0.2546
-16.1335 1.9653 0.2336
-16.1257 2.0556 0.2390
-16.1179 1.9931 0.2353
-16.1101 1.9653 0.2336
-16.1023 2.0764 0.2402
-16.0945 2.1389 0.2437
-16.0867 2.3889 0.2576
-16.0789 2.5556 0.2664
-16.0711 2.3750 0.2569
-16.0633 2.2431 0.2496
-16.0555 2.1250 0.2430
-16.0477 2.0833 0.2406
-16.0399 2.1528 0.2445
-16.0321 2.3056 0.2531
-16.0243 2.0556 0.2390
-16.0165 2.3056 0.2531
-16.0087 2.0694 0.2398
-16.0009 2.1319 0.2434
-15.9931 2.3194 0.2538
-15.9853 2.1250 0.2430
-15.9775 2.2222 0.2485
-15.9697 2.2153 0.2481
-15.9619 2.0278 0.2373
-15.9541 2.0764 0.2402
-15.9463 2.1736 0.2457
-15.9385 1.7569 0.2209
-15.9307 2.3264 0.2542
-15.9229 2.4861 0.2628
-15.9151 2.7222 0.2750
-15.9073 2.5069 0.2639
-15.8995 2.4444 0.2606
-15.8917 2.4306 0.2598
-15.8839 2.3264 0.2542
-15.8761 2.2361 0.2492
-15.8683 2.0417 0.2381
-15.8605 2.3681 0.2565
-15.8527 2.2431 0.2496
-15.8449 2.4931 0.2632
-15.8371 2.2986 0.2527
-15.8293 2.4514 0.2609
-15.8215 2.5139 0.2643
-15.8137 2.1458 0.2441
-15.8059 2.2569 0.2504
-15.7981 2.2847 0.2519
-15.7903 2.2778 0.2515
-15.7825 2.4236 0.2595
-15.7747 2.2708 0.2512
-15.7669 2.2708 0.2512
-15.7591 2.0903 0.2410
-15.7513 2.4306 0.2598
-15.7435 2.3264 0.2542
-15.7357 2.2500 0.2500
-15.7279 2.5625 0.2668
-15.7201 2.6042 0.2690
-15.7123 2.5833 0.2679
-15.7045 2.5069 0.2639
-15.6967 2.2014 0.2473
-15.6889 2.0972 0.2414
-15.6811 2.3889 0.2576
-15.6733 2.3194 0.2538
-15.6655 2.1319 0.2434
-15.6577 2.2014 0.2473
-15.6499 2.1181 0.2426
-15.6421 2.1806 0.2461
-15.6343 2.5486 0.2661
-15.6265 2.7917 0.2785
-15.6187 2.3472 0.2553
-15.6109 2.1111 0.2422
-15.6031 2.4028 0.2583
-15.5953 2.4931 0.2632
-15.5875 2.5764 0.2675
-15.5797 2.2153 0.2481
-15.5719 2.1875 0.2465
-15.5641 2.3403 0.2550
-15.5563 1.9653 0.2336
-15.5485 2.2917 0.2523
-15.5407 2.5347 0.2653
-15.5329 2.2083 0.2477
-15.5251 2.3958 0.2580
-15.5173 2.4306 0.2598
-15.5095 2.5903 0.2682
-15.5017 2.3958 0.2580
-15.4939 2.4722 0.2621
-15.4861 2.3125 0.2534
-15.4783 2.3264 0.2542
-15.4705 2.3681 0.2565
-15.4627 2.1944 0.2469
-15.4549 2.2500 0.2500
-15.4471 2.4375 0.2602
-15.4393 2.0972 0.2414
-15.4315 2.3750 0.2569
-15.4237 2.6736 0.2725
-15.4159 2.3125 0.2534
-15.4081 2.0694 0.2398
-15.4003 2.4514 0.2609
-15.3925 2.4306 0.2598
-15.3847 2.7014 0.2739
-15.3769 2.6250 0.2700
-15.3691 2.3056 0.2531
-15.3613 2.5556 0.2664
-15.3535 2.2917 0.2523
-15.3457 2.4375 0.2602
-15.3379 2.3958 0.2580
-15.3301 2.4583 0.2613
-15.3223 2.3472 0.2553
-15.3145 2.2569 0.2504
-15.3067 2.3681 0.2565
-15.2989 2.6111 0.2693
-15.2911 2.6042 0.2690
-15.2833 2.8681 0.2823
-15.2755 2.3472 0.2553
-15.2677 2.5556 0.2664
-15.2599 2.3194 0.2538
-15.2521 2.1806 0.2461
-15.2443 2.4167 0.2591
-15.2365 2.5903 0.2682
-15.2287 2.4028 0.2583
-15.2209 2.3889 0.2576
-15.2131 2.7014 0.2739
-15.2053 2.7500 0.2764
-15.1975 2.5556 0.2664
-15.1897 2.1458 0.2441
-15.1819 2.3958 0.2580
-15.1741 2.5139 0.2643
-15.1663 2.3542 0.2557
-15.1585 2.7222 0.2750
-15.1507 2.8958 0.2836
-15.1429 2.3611 0.2561
-15.1351 2.4931 0.2632
-15.1273 2.2014 0.2473
-15.1195 2.7153 0.2746
-15.1117 2.7917 0.2785
-15.1039 2.5694 0.2672
-15.0961 2.3472 0.2553
-15.0883 2.2361 0.2492
-15.0805 2.1736 0.2457
-15.0727 2.6319 0.2704
-15.0649 2.6250 0.2700
-15.0571 2.6319 0.2704
-15.0493 2.4931 0.2632
-15.0415 2.5000 0.2635
-15.0337 2.4861 0.2628
-15.0259 2.5000 0.2635
-15.0181 2.7153 0.2746
-15.0103 2.7431 0.2760
-15.0025 2.3125 0.2534
-14.9947 2.4167 0.2591
-14.9869 2.4097 0.2587
-14.9791 2.5069 0.2639
-14.9713 2.5000 0.2635
-14.9635 2.6597 0.2718
-14.9557 2.7431 0.2760
-14.9479 2.4236 0.2595
-14.9401 2.3472 0.2553
-14.9323 2.5833 0.2679
-14.9245 2.7708 0.2774
-14.9167 2.7431 0.2760
-14.9089 2.7500 0.2764
-14.9011 2.6181 0.2697
-14.8933 2.5833 0.2679
-14.8855 2.4097 0.2587
-14.8777 2.6111 0.2693
-14.8699 2.5694 0.2672
-14.8621 2.5764 0.2675
-14.8543 2.5278 0.2650
-14.8465 2.6875 0.2732
-14.8387 2.4653 0.2617
-14.8309 2.7014 0.2739
-14.8231 2.3472 0.2553
-14.8153 2.9097 0.2843
-14.8075 2.5069 0.2639
-14.7997 2.4583 0.2613
-14.7919 2.7153 0.2746
-14.7841 3.0000 0.2887
-14.7763 2.8542 0.2816
-14.7685 2.6181 0.2697
-14.7607 2.0278 0.2373
-14.7529 2.6736 0.2725
-14.7451 2.8333 0.2805
-14.7373 2.6319 0.2704
-14.7295 2.4236 0.2595
-14.7217 2.5486 0.2661
-14.7139 2.5208 0.2646
-14.7061 2.7847 0.2781
-14.6983 2.8889 0.2833
-14.6905 3.0903 0.2930
-14.6827 2.8611 0.2819
-14.6749 2.9653 0.2870
-14.6671 2.6042 0.2690
-14.6593 2.3819 0.2572
-14.6515 2.6181 0.2697
-14.6437 2.8333 0.2805
-14.6359 2.8194 0.2799
-14.6281 2.5000 0.2635
-14.6203 2.6042 0.2690
-14.6125 2.5139 0.2643
-14.6047 2.5972 0.2686
-14.5969 3.0903 0.2930
-14.5891 2.5833 0.2679
-14.5813 2.4444 0.2606
-14.5735 2.9028 0.2840
-14.5657 2.9167 0.2846
-14.5579 2.7986 0.2788
-14.5501 2.7778 0.2778
-14.5423 2.9931 0.2883
-14.5345 3.1667 0.2966
-14.5267 3.0278 0.2900
-14.5189 2.8264 0.2802
-14.5111 2.6389 0.2707
-14.5033 2.7222 0.2750
-14.4955 2.8472 0.2812
-14.4877 2.7569 0.2767
-14.4799 2.8681 0.2823
-14.4721 2.8611 0.2819
-14.4643 2.9583 0.2867
-14.4565 2.7639 0.2771
-14.4487 3.0972 0.2933
-14.4409 2.8542 0.2816
-14.4331 2.8542 0.2816
-14.4253 3.2986 0.3027
-14.4175 2.8403 0.2809
-14.4097 2.7917 0.2785
-14.4019 3.2083 0.2985
-14.3941 2.9653 0.2870
-14.3863 2.8889 0.2833
-14.3785 2.7778 0.2778
-14.3707 2.5556 0.2664
-14.3629 2.8681 0.2823
-14.3551 2.6458 0.2711
-14.3473 2.9722 0.2873
-14.3395 3.2986 0.3027
-14.3317 2.5903 0.2682
-14.3239 2.7569 0.2767
-14.3161 2.8264 0.2802
-14.3083 2.7153 0.2746
-14.3005 2.8542 0.2816
-14.2927 2.9583 0.2867
-14.2849 2.8194 0.2799
-14.2771 3.0208 0.2897
-14.2693 2.9792 0.2877
-14.2615 2.5972 0.2686
-14.2537 2.7986 0.2788
-14.2459 2.6806 0.2729
-14.2381 2.4792 0.2624
-14.2303 2.5625 0.2668
-14.2225 2.9722 0.2873
-14.2147 2.9028 0.2840
-14.2069 2.8264 0.2802
-14.1991 2.7014 0.2739
-14.1913 2.5764 0.2675
-14.1835 3.0625 0.2917
-14.1757 2.9861 0.2880
-14.1679 3.3889 0.3068
-14.1601 2.8681 0.2823
-14.1523 2.8472 0.2812
-14.1445 2.8333 0.2805
-14.1367 2.9861 0.2880
-14.1289 3.0208 0.2897
-14.1211 2.8056 0.2792
-14.1133 2.5694 0.2672
-14.1055 2.8056 0.2792
-14.0977 2.8125 0.2795
-14.0899 2.8542 0.2816
-14.0821 3.0556 0.2913
-14.0743 2.7500 0.2764
-14.0665 2.7917 0.2785
-14.0587 2.6111 0.2693
-14.0509 3.0625 0.2917
-14.0431 3.3194 0.3037
-14.0353 3.3264 0.3040
-14.0275 3.2847 0.3021
-14.0197 3.0903 0.2930
-14.0119 3.0556 0.2913
-14.0041 2.7569 0.2767
-13.9963 3.3194 0.3037
-13.9885 3.0278 0.2900
-13.9807 2.9653 0.2870
-13.9729 2.9097 0.2843
-13.9651 2.8542 0.2816
-13.9573 2.8750 0.2826
-13.9495 2.6181 0.2697
-13.9417 2.5486 0.2661
-13.9339 2.7361 0.2757
-13.9261 2.7778 0.2778
-13.9183 2.8958 0.2836
-13.9105 2.7847 0.2781
-13.9027 2.9028 0.2840
-13.8949 2.9444 0.2860
-13.8871 2.9653 0.2870
-13.8793 2.8264 0.2802
-13.8715 2.7639 0.2771
-13.8637 3.2431 0.3001
-13.8559 3.1389 0.2953
-13.8481 3.2083 0.2985
-13.8403 2.9167 0.2846
-13.8325 3.0486 0.2910
-13.8247 2.7292 0.2753
-13.8169 3.1042 0.2936
-13.8091 3.1250 0.2946
-13.8013 2.7986 0.2788
-13.7935 2.8472 0.2812
-13.7857 3.2569 0.3008
-13.7779 2.9861 0.2880
-13.7701 2.8472 0.2812
-13.7623 3.0417 0.2907
-13.7545 3.3264 0.3040
-13.7467 3.0764 0.2923
-13.7389 2.7292 0.2753
-13.7311 3.0486 0.2910
-13.7233 3.0486 0.2910
-13.7155 3.1875 0.2976
-13.7077 3.4306 0.3087
-13.6999 2.8819 0.2829
-13.6921 2.9792 0.2877
-13.6843 2.8819 0.2829
-13.6765 3.1944 0.2979
-13.6687 3.0556 0.2913
-13.6609 3.0208 0.2897
-13.6531 3.1181 0.2943
-13.6453 3.0069 0.2890
-13.6375 2.7014 0.2739
-13.6297 2.9653 0.2870
-13.6219 3.3333 0.3043
-13.6141 3.6250 0.3173
-13.6063 3.1250 0.2946
-13.5985 3.2708 0.3014
-13.5907 3.1250 0.2946
-13.5829 3.3542 0.3052
-13.5751 3.4097 0.3078
-13.5673 3.2014 0.2982
-13.5595 2.7986 0.2788
-13.5517 3.2083 0.2985
-13.5439 2.9375 0.2857
-13.5361 2.9653 0.2870
-13.5283 2.9931 0.2883
-13.5205 3.2431 0.3001
-13.5127 3.0625 0.2917
-13.5049 3.3056 0.3030
-13.4971 3.2222 0.2992
-13.4893 2.6944 0.2736
-13.4815 3.1597 0.2963
-13.4737 2.9861 0.2880
-13.4659 3.1944 0.2979
-13.4581 3.2083 0.2985
-13.4503 3.1042 0.2936
-13.4425 3.2778 0.3017
-13.4347 3.2431 0.3001
-13.4269 3.2292 0.2995
-13.4191 3.2639 0.3011
-13.4113 3.1111 0.2940
-13.4035 3.1250 0.2946
-13.3957 3.1806 0.2972
-13.3879 3.4444 0.3093
-13.3801 3.2708 0.3014
-13.3723 3.3819 0.3065
-13.3645 3.7431 0.3224
-13.3567 3.7222 0.3216
-13.3489 3.4097 0.3078
-13.3411 3.4236 0.3084
-13.3333 3.0139 0.2893
-13.3255 3.1944 0.2979
-13.3177 3.3611 0.3056
-13.3099 3.3472 0.3049
-13.3021 3.2708 0.3014
-13.2943 3.2639 0.3011
-13.2865 3.0486 0.2910
-13.2787 3.2431 0.3001
-13.2709 3.4167 0.3081
-13.2631 3.1319 0.2950
-13.2553 3.2639 0.3011
-13.2475 3.5417 0.3137
-13.2397 3.0486 0.2910
-13.2319 2.9375 0.2857
-13.2241 3.1597 0.2963
-13.2163 3.3403 0.3046
-13.2085 3.4792 0.3109
-13.2007 3.0833 0.2927
-13.1929 3.5625 0.3146
-13.1851 3.2431 0.3001
-13.1773 2.9861 0.2880
-13.1695 3.1875 0.2976
-13.1617 3.2847 0.3021
-13.1539 3.3125 0.3033
-13.1461 3.4236 0.3084
-13.1383 2.8611 0.2819
-13.1305 3.1389 0.2953
-13.1227 3.5625 0.3146
-13.1149 3.3889 0.3068
-13.1071 3.5486 0.3140
-13.0993 3.7361 0.3222
-13.0915 3.6875 0.3200
-13.0837 3.4792 0.3109
-13.0759 3.2639 0.3011
-13.0681 3.4861 0.3112
-13.0603 3.8681 0.3278
-13.0525 3.6597 0.3188
-13.0447 3.1458 0.2956
-13.0369 3.5903 0.3158
-13.0291 3.7500 0.3227
-13.0213 3.6389 0.3179
-13.0135 3.8472 0.3269
-13.0057 4.1528 0.3396
-12.9979 4.0139 0.3339
-12.9901 3.4028 0.3074
-12.9823 3.2292 0.2995
-12.9745 3.7986 0.3248
-12.9667 4.0069 0.3336
-12.9589 3.8125 0.3254
-12.9511 3.7986 0.3248
-12.9433 3.0208 0.2897
-12.9355 3.8889 0.3287
-12.9277 3.6944 0.3203
-12.9199 3.7431 0.3224
-12.9121 3.4306 0.3087
-12.9043 3.2708 0.3014
-12.8965 3.3125 0.3033
-12.8887 3.4722 0.3106
-12.8809 3.4444 0.3093
-12.8731 3.6875 0.3200
-12.8653 3.5833 0.3155
-12.8575 3.2639 0.3011
-12.8497 3.7292 0.3219
-12.8419 4.1528 0.3396
-12.8341 3.7431 0.3224
-12.8263 3.5208 0.3127
-12.8185 3.5000 0.3118
-12.8107 3.8125 0.3254
-12.8029 3.9792 0.3325
-12.7951 3.2431 0.3001
-12.7873 3.5278 0.3130
-12.7795 3.9028 0.3293
-12.7717 3.3750 0.3062
-12.7639 3.4583 0.3099
-12.7561 3.8542 0.3272
-12.7483 3.5764 0.3152
-12.7405 3.9028 0.3293
-12.7327 4.2083 0.3419
-12.7249 3.8056 0.3251
-12.7171 3.4583 0.3099
-12.7093 3.4583 0.3099
-12.7015 3.8681 0.3278
-12.6937 3.5625 0.3146
-12.6859 3.3611 0.3056
-12.6781 3.1806 0.2972
-12.6703 3.8056 0.3251
-12.6625 4.4097 0.3500
-12.6547 3.7778 0.3239
-12.6469 3.3403 0.3046
-12.6391 3.7222 0.3216
-12.6313 3.6250 0.3173
-12.6235 3.2500 0.3005
-12.6157 3.4444 0.3093
-12.6079 3.8750 0.3281
-12.6001 3.4514 0.3096
-12.5923 3.3125 0.3033
-12.5845 3.4792 0.3109
-12.5767 3.7361 0.3222
-12.5689 3.5417 0.3137
-12.5611 3.5972 0.3161
-12.5533 4.2500 0.3436
-12.5455 4.0208 0.3342
-12.5377 3.6667 0.3191
-12.5299 3.9792 0.3325
-12.5221 4.1319 0.3388
-12.5143 3.7917 0.3245
-12.5065 3.1319 0.2950
-12.4987 3.5000 0.3118
-12.4909 3.6458 0.3182
-12.4831 4.1319 0.3388
-12.4753 3.6458 0.3182
-12.4675 3.6597 0.3188
-12.4597 3.6111 0.3167
-12.4519 4.0972 0.3374
-12.4441 3.8958 0.3290
-12.4363 3.8958 0.3290
-12.4285 4.1111 0.3379
-12.4207 3.9583 0.3316
-12.4129 3.7153 0.3213
-12.4051 3.8542 0.3272
-12.3973 3.4722 0.3106
-12.3895 3.8958 0.3290
-12.3817 3.8681 0.3278
-12.3739 4.0278 0.3345
-12.3661 3.7847 0.3242
-12.3583 3.4792 0.3109
-12.3505 3.7500 0.3227
-12.3427 4.3056 0.3458
-12.3349 3.7847 0.3242
-12.3271 3.7292 0.3219
-12.3193 4.2292 0.3427
-12.3115 4.7222 0.3622
-12.3037 4.6528 0.3595
-12.2959 4.0556 0.3356
-12.2881 4.0903 0.3371
-12.2803 4.1111 0.3379
-12.2725 4.2847 0.3450
-12.2647 4.3819 0.3489
-12.2569 4.2847 0.3450
-12.2491 4.4931 0.3533
-12.2413 4.4097 0.3500
-12.2335 4.2292 0.3427
-12.2257 3.9236 0.3301
-12.2179 4.2917 0.3453
-12.2101 3.8611 0.3275
-12.2023 3.9514 0.3313
-12.1945 4.1944 0.3413
-12.1867 3.8819 0.3284
-12.1789 4.1181 0.3382
-12.1711 4.0347 0.3348
-12.1633 3.9583 0.3316
-12.1555 4.0625 0.3359
-12.1477 4.1736 0.3405
-12.1399 4.0833 0.3368
-12.1321 4.4097 0.3500
-12.1243 4.2639 0.3442
-12.1165 3.5347 0.3133
-12.1087 4.4861 0.3530
-12.1009 4.4514 0.3516
-12.0931 4.0000 0.3333
-12.0853 4.2292 0.3427
-12.0775 4.0833 0.3368
-12.0697 3.7639 0.3233
-12.0619 4.2847 0.3450
-12.0541 4.0903 0.3371
-12.0463 4.2222 0.3425
-12.0385 4.2986 0.3456
-12.0307 4.0486 0.3354
-12.0229 3.9583 0.3316
-12.0151 4.5486 0.3555
-12.0073 3.9028 0.3293
-11.9995 4.6250 0.3584
-11.9917 4.4306 0.3508
-11.9839 4.5139 0.3541
-11.9761 4.6250 0.3584
-11.9683 4.0903 0.3371
-11.9605 3.9722 0.3322
-11.9527 4.1736 0.3405
-11.9449 4.4097 0.3500
-11.9371 4.5972 0.3574
-11.9293 4.3750 0.3486
-11.9215 4.0972 0.3374
-11.9137 4.1667 0.3402
-11.9059 4.4583 0.3519
-11.8981 4.4375 0.3511
-11.8903 4.3750 0.3486
-11.8825 4.1250 0.3385
-11.8747 4.3958 0.3494
-11.8669 4.1250 0.3385
-11.8591 4.3194 0.3464
-11.8513 4.6667 0.3600
-11.8435 4.3056 0.3458
-11.8357 4.3264 0.3467
-11.8279 4.2500 0.3436
-11.8201 4.0278 0.3345
-11.8123 4.1944 0.3413
-11.8045 4.2222 0.3425
-11.7967 4.2847 0.3450
-11.7889 4.5208 0.3544
-11.7811 4.7778 0.3643
-11.7733 4.1319 0.3388
-11.7655 4.5625 0.3560
-11.7577 4.4931 0.3533
-11.7499 4.2917 0.3453
-11.7421 4.2847 0.3450
-11.7343 4.3125 0.3461
-11.7265 4.8125 0.3656
-11.7187 4.7083 0.3616
-11.7109 4.1667 0.3402
-11.7031 4.6597 0.3598
-11.6953 4.7083 0.3616
-11.6875 4.4583 0.3519
-11.6797 4.4236 0.3505
-11.6719 4.7153 0.3619
-11.6641 5.0625 0.3750
-11.6563 4.4583 0.3519
-11.6485 4.9306 0.3701
-11.6407 4.8889 0.3685
-11.6329 4.5417 0.3552
-11.6251 4.1736 0.3405
-11.6173 4.3264 0.3467
-11.6095 4.6319 0.3587
-11.6017 4.4375 0.3511
-11.5939 4.4167 0.3503
-11.5861 4.7847 0.3646
-11.5783 4.7708 0.3640
-11.5705 4.2292 0.3427
-11.5627 4.8333 0.3664
-11.5549 4.7986 0.3651
-11.5471 4.4236 0.3505
-11.5393 3.7986 0.3248
-11.5315 4.4931 0.3533
-11.5237 4.6250 0.3584
-11.5159 4.7778 0.3643
-11.5081 4.9722 0.3716
-11.5003 4.5486 0.3555
-11.4925 4.7917 0.3648
-11.4847 4.6806 0.3606
-11.4769 4.4097 0.3500
-11.4691 5.1181 0.3771
-11.4613 4.8889 0.3685
-11.4535 4.6667 0.3600
-11.4457 4.8819 0.3683
-11.4379 4.5833 0.3568
-11.4301 4.8750 0.3680
-11.4223 4.7083 0.3616
-11.4145 4.8750 0.3680
-11.4067 4.1667 0.3402
-11.3989 4.8958 0.3688
-11.3911 5.2431 0.3816
-11.3833 4.7500 0.3632
-11.3755 4.0000 0.3333
-11.3677 5.1736 0.3791
-11.3599 4.7292 0.3624
-11.3521 5.2292 0.3811
-11.3443 4.6528 0.3595
-11.3365 4.7014 0.3614
-11.3287 5.0625 0.3750
-11.3209 5.6597 0.3965
-11.3131 4.9375 0.3703
-11.3053 5.1458 0.3781
-11.2975 4.7778 0.3643
-11.2897 5.0069 0.3729
-11.2819 5.0764 0.3755
-11.2741 4.8681 0.3677
-11.2663 4.6875 0.3608
-11.2585 5.2569 0.3821
-11.2507 4.7569 0.3635
-11.2429 4.7292 0.3624
-11.2351 5.1458 0.3781
-11.2273 4.8194 0.3659
-11.2195 5.0208 0.3735
-11.2117 5.1458 0.3781
-11.2039 4.9097 0.3693
-11.1961 5.3889 0.3869
-11.1883 5.0694 0.3753
-11.1805 5.3056 0.3839
-11.1727 5.2917 0.3834
-11.1649 5.6319 0.3955
-11.1571 5.0833 0.3758
-11.1493 5.3889 0.3869
-11.1415 5.0694 0.3753
-11.1337 4.8403 0.3667
-11.1259 4.9792 0.3719
-11.1181 4.9097 0.3693
-11.1103 5.3403 0.3852
-11.1025 4.9306 0.3701
-11.0947 5.2292 0.3811
-11.0869 5.6042 0.3946
-11.0791 5.3542 0.3857
-11.0713 5.5000 0.3909
-11.0635 5.4375 0.3886
-11.0557 5.3264 0.3846
-11.0479 5.2847 0.3831
-11.0401 5.3125 0.3841
-11.0323 5.2847 0.3831
-11.0245 5.1111 0.3768
-11.0167 5.4722 0.3899
-11.0089 5.4375 0.3886
-11.0011 5.2708 0.3826
-10.9933 4.9583 0.3711
-10.9855 4.9167 0.3696
-10.9777 4.9792 0.3719
-10.9699 5.1458 0.3781
-10.9621 5.0903 0.3760
-10.9543 5.4931 0.3906
-10.9465 5.6042 0.3946
-10.9387 5.7292 0.3989
-10.9309 5.6736 0.3970
-10.9231 5.0625 0.3750
-10.9153 5.3750 0.3864
-10.9075 5.8542 0.4033
-10.8997 5.9722 0.4073
-10.8919 5.6042 0.3946
-10.8841 5.2639 0.3824
-10.8763 5.2917 0.3834
-10.8685 5.6667 0.3967
-10.8607 5.5069 0.3911
-10.8529 5.2778 0.3829
-10.8451 5.3611 0.3859
-10.8373 5.2708 0.3826
-10.8295 5.3889 0.3869
-10.8217 5.3681 0.3862
-10.8139 5.4514 0.3891
-10.8061 5.9236 0.4056
-10.7983 5.4097 0.3876
-10.7905 5.6806 0.3972
-10.7827 5.8611 0.4035
-10.7749 5.8194 0.4021
-10.7671 4.8611 0.3675
-10.7593 5.2500 0.3819
-10.7515 5.4653 0.3896
-10.7437 5.1736 0.3791
-10.7359 5.6736 0.3970
-10.7281 5.1528 0.3783
-10.7203 5.0486 0.3745
-10.7125 5.6667 0.3967
-10.7047 5.6389 0.3958
-10.6969 5.4375 0.3886
-10.6891 5.8681 0.4037
-10.6813 5.9097 0.4052
-10.6735 5.7917 0.4011
-10.6657 5.5972 0.3943
-10.6579 5.8125 0.4018
-10.6501 6.1736 0.4141
-10.6423 5.1875 0.3796
-10.6345 5.2639 0.3824
-10.6267 5.4306 0.3884
-10.6189 5.3333 0.3849
-10.6111 5.7361 0.3992
-10.6033 5.5069 0.3911
-10.5955 5.7639 0.4001
-10.5877 5.9306 0.4059
-10.5799 6.0556 0.4101
-10.5721 5.4236 0.3881
-10.5643 5.3194 0.3844
-10.5565 5.6736 0.3970
-10.5487 6.0347 0.4094
-10.5409 5.9444 0.4064
-10.5331 5.6111 0.3948
-10.5253 5.6389 0.3958
-10.5175 6.0625 0.4104
-10.5097 6.2708 0.4174
-10.5019 5.7639 0.4001
-10.4941 6.2431 0.4164
-10.4863 5.9167 0.4054
-10.4785 5.8819 0.4042
-10.4707 5.3611 0.3859
-10.4629 5.5278 0.3919
-10.4551 5.9931 0.4080
-10.4473 6.2361 0.4162
-10.4395 5.8819 0.4042
-10.4317 6.1042 0.4118
-10.4239 5.5069 0.3911
-10.4161 5.3264 0.3846
-10.4083 6.1528 0.4134
-10.4005 6.0903 0.4113
-10.3927 6.3819 0.4210
-10.3849 5.7500 0.3997
-10.3771 5.4514 0.3891
-10.3693 5.8056 0.4016
-10.3615 5.9722 0.4073
-10.3537 6.0139 0.4087
-10.3459 6.4583 0.4236
-10.3381 6.0278 0.4092
-10.3303 5.9583 0.4068
-10.3225 6.2083 0.4153
-10.3147 6.2778 0.4176
-10.3069 6.6944 0.4312
-10.2991 5.6806 0.3972
-10.2913 5.5278 0.3919
-10.2835 6.1597 0.4136
-10.2757 6.0764 0.4108
-10.2679 5.4653 0.3896
-10.2601 5.8333 0.4025
-10.2523 6.4792 0.4242
-10.2445 6.5694 0.4272
-10.2367 6.2292 0.4160
-10.2289 6.3403 0.4197
-10.2211 6.5000 0.4249
-10.2133 6.6111 0.4285
-10.2055 6.1806 0.4143
-10.1977 6.9861 0.4405
-10.1899 6.2361 0.4162
-10.1821 6.2639 0.4171
-10.1743 6.3542 0.4201
-10.1665 6.1181 0.4122
-10.1587 6.2986 0.4183
-10.1509 6.0000 0.4082
-10.1431 5.9306 0.4059
-10.1353 5.9306 0.4059
-10.1275 6.4653 0.4238
-10.1197 6.2153 0.4155
-10.1119 5.9861 0.4078
-10.1041 6.5556 0.4267
-10.0963 6.2431 0.4164
-10.0885 7.0278 0.4418
-10.0807 6.8819 0.4372
-10.0729 6.7569 0.4332
-10.0651 6.6736 0.4306
-10.0573 6.6319 0.4292
-10.0495 7.0278 0.4418
-10.0417 6.5556 0.4267
-10.0339 6.5556 0.4267
-10.0261 6.9653 0.4399
-10.0183 6.8611 0.4366
-10.0105 7.0000 0.4410
-10.0027 6.5069 0.4251
-9.9949 6.7778 0.4339
-9.9871 6.6944 0.4312
-9.9793 7.0833 0.4436
-9.9715 7.2292 0.4481
-9.9637 6.9375 0.4390
-9.9559 7.0833 0.4436
-9.9481 7.1597 0.4460
-9.9403 6.9722 0.4401
-9.9325 7.1389 0.4453
-9.9247 7.1111 0.4444
-9.9169 7.0417 0.4423
-9.9091 6.7708 0.4337
-9.9013 6.1528 0.4134
-9.8935 6.6181 0.4288
-9.8857 7.3681 0.4524
-9.8779 7.3889 0.4530
-9.8701 7.0278 0.4418
-9.8623 7.1319 0.4451
-9.8545 7.3958 0.4533
-9.8467 7.0764 0.4434
-9.8389 6.7222 0.4321
-9.8311 6.8750 0.4370
-9.8233 6.9236 0.4385
-9.8155 6.8958 0.4377
-9.8077 7.0069 0.4412
-9.7999 6.9028 0.4379
-9.7921 6.7569 0.4332
-9.7843 6.9792 0.4403
-9.7765 6.4167 0.4222
-9.7687 7.2361 0.4483
-9.7609 7.0972 0.4440
-9.7531 6.5278 0.4258
-9.7453 6.6250 0.4290
-9.7375 6.3056 0.4185
-9.7297 6.8125 0.4350
-9.7219 7.2083 0.4475
-9.7141 7.0972 0.4440
-9.7063 7.0000 0.4410
-9.6985 7.2014 0.4473
-9.6907 6.8889 0.4374
-9.6829 7.3819 0.4528
-9.6751 6.8125 0.4350
-9.6673 7.2847 0.4498
-9.6595 7.3194 0.4509
-9.6517 7.6528 0.4611
-9.6439 7.9236 0.4691
-9.6361 7.7639 0.4644
-9.6283 7.6528 0.4611
-9.6205 6.8611 0.4366
-9.6127 7.6875 0.4621
-9.6049 7.6389 0.4606
-9.5971 7.5903 0.4592
-9.5893 6.6528 0.4299
-9.5815 7.2986 0.4503
-9.5737 6.9931 0.4407
-9.5659 7.2708 0.4494
-9.5581 7.2639 0.4492
-9.5503 7.8333 0.4665
-9.5425 7.2083 0.4475
-9.5347 7.0556 0.4427
-9.5269 7.5000 0.4564
-9.5191 8.2222 0.4779
-9.5113 7.6042 0.4596
-9.5035 6.7361 0.4326
-9.4957 7.1111 0.4444
-9.4879 7.7639 0.4644
-9.4801 7.1319 0.4451
-9.4723 6.9861 0.4405
-9.4645 7.7153 0.4629
-9.4567 7.6736 0.4617
-9.4489 7.7014 0.4625
-9.4411 7.5139 0.4569
-9.4333 7.7986 0.4654
-9.4255 8.4167 0.4835
-9.4177 7.7986 0.4654
-9.4099 6.9514 0.4394
-9.4021 7.3403 0.4515
-9.3943 8.0278 0.4722
-9.3865 8.4028 0.4831
-9.3787 7.7500 0.4640
-9.3709 7.0903 0.4438
-9.3631 7.7083 0.4627
-9.3553 8.0347 0.4724
-9.3475 8.5139 0.4863
-9.3397 7.7917 0.4652
-9.3319 7.7083 0.4627
-9.3241 7.0556 0.4427
-9.3163 7.8056 0.4656
-9.3085 7.5694 0.4585
-9.3007 8.1736 0.4765
-9.2929 8.1736 0.4765
-9.2851 7.7500 0.4640
-9.2773 7.4792 0.4558
-9.2695 7.3125 0.4507
-9.2617 7.9583 0.4702
-9.2539 7.5069 0.4566
-9.2461 7.9792 0.4708
-9.2383 7.9167 0.4689
-9.2305 7.2986 0.4503
-9.2227 8.2153 0.4777
-9.2149 7.7361 0.4636
-9.2071 8.5069 0.4861
-9.1993 8.4097 0.4833
-9.1915 7.9167 0.4689
-9.1837 8.0069 0.4716
-9.1759 8.1319 0.4753
-9.1681 8.5764 0.4881
-9.1603 8.3056 0.4803
-9.1525 8.5000 0.4859
-9.1447 8.4792 0.4853
-9.1369 8.1250 0.4751
-9.1291 8.0625 0.4732
-9.1213 7.8403 0.4667
-9.1135 8.2014 0.4773
-9.1057 8.5069 0.4861
-9.0979 8.2014 0.4773
-9.0901 8.3333 0.4811
-9.0823 8.9306 0.4981
-9.0745 8.8611 0.4961
-9.0667 8.4931 0.4857
-9.0589 8.2986 0.4801
-9.0511 7.7917 0.4652
-9.0433 8.3333 0.4811
-9.0355 8.3472 0.4815
-9.0277 8.0625 0.4732
-9.0199 8.6319 0.4897
-9.0121 8.7222 0.4922
-9.0043 8.2083 0.4775
-8.9965 8.1111 0.4747
-8.9887 7.9653 0.4704
-8.9809 8.2778 0.4795
-8.9731 8.3958 0.4829
-8.9653 8.2361 0.4783
-8.9575 9.0278 0.5008
-8.9497 8.5486 0.4873
-8.9419 7.9583 0.4702
-8.9341 8.4444 0.4843
-8.9263 8.8958 0.4971
-8.9185 8.2986 0.4801
-8.9107 8.6597 0.4905
-8.9029 8.6250 0.4895
-8.8951 8.3611 0.4819
-8.8873 9.0903 0.5025
-8.8795 9.2639 0.5073
-8.8717 8.7847 0.4940
-8.8639 9.0347 0.5010
-8.8561 8.7778 0.4938
-8.8483 9.1111 0.5031
-8.8405 9.1528 0.5042
-8.8327 9.4653 0.5128
-8.8249 8.4444 0.4843
-8.8171 9.1528 0.5042
-8.8093 9.0903 0.5025
-8.8015 8.7014 0.4916
-8.7937 8.9444 0.4985
-8.7859 7.8194 0.4661
-8.7781 8.7153 0.4920
-8.7703 9.3542 0.5097
-8.7625 8.7986 0.4944
-8.7547 8.7639 0.4934
-8.7469 8.3958 0.4829
-8.7391 8.5556 0.4875
-8.7313 8.8194 0.4950
-8.7235 9.5139 0.5141
-8.7157 8.5764 0.4881
-8.7079 8.8958 0.4971
-8.7001 9.1667 0.5046
-8.6923 8.6944 0.4914
-8.6845 8.7083 0.4918
-8.6767 8.9861 0.4996
-8.6689 8.9514 0.4986
-8.6611 8.2431 0.4785
-8.6533 8.5625 0.4877
-8.6455 8.7431 0.4928
-8.6377 9.2083 0.5058
-8.6299 9.0764 0.5021
-8.6221 9.7014 0.5191
-8.6143 9.0833 0.5023
-8.6065 8.9028 0.4973
-8.5987 8.9792 0.4994
-8.5909 8.8889 0.4969
-8.5831 8.9514 0.4986
-8.5753 9.4931 0.5135
-8.5675 9.6875 0.5187
-8.5597 9.8889 0.5241
-8.5519 9.0833 0.5023
-8.5441 9.0208 0.5006
-8.5363 9.3958 0.5109
-8.5285 9.8264 0.5225
-8.5207 10.1528 0.5311
-8.5129 8.9167 0.4977
-8.5051 9.2847 0.5078
-8.4973 9.9167 0.5248
-8.4895 9.3472 0.5096
-8.4817 9.4028 0.5111
-8.4739 9.0417 0.5012
-8.4661 9.5486 0.5150
-8.4583 9.8681 0.5236
-8.4505 9.8889 0.5241
-8.4427 9.4097 0.5113
-8.4349 9.3264 0.5090
-8.4271 8.9306 0.4981
-8.4193 9.6736 0.5184
-8.4115 9.7500 0.5204
-8.4037 9.6667 0.5182
-8.3959 9.7917 0.5215
-8.3881 10.0764 0.5291
-8.3803 9.8194 0.5223
-8.3725 9.6806 0.5186
-8.3647 9.1111 0.5031
-8.3569 9.9028 0.5245
-8.3491 10.2847 0.5345
-8.3413 9.8681 0.5236
-8.3335 9.8194 0.5223
-8.3257 9.5903 0.5161
-8.3179 9.6597 0.5180
-8.3101 10.1806 0.5318
-8.3023 9.9792 0.5265
-8.2945 9.6597 0.5180
-8.2867 10.4375 0.5385
-8.2789 10.3611 0.5365
-8.2711 9.6250 0.5171
-8.2633 9.7153 0.5195
-8.2555 9.5694 0.5156
-8.2477 10.1389 0.5307
-8.2399 10.1528 0.5311
-8.2321 10.5000 0.5401
-8.2243 10.1597 0.5312
-8.2165 10.4931 0.5399
-8.2087 11.0347 0.5536
-8.2009 10.9167 0.5507
-8.1931 10.6042 0.5427
-8.1853 10.2639 0.5340
-8.1775 10.3542 0.5363
-8.1697 9.7014 0.5191
-8.1619 9.9236 0.5250
-8.1541 11.3750 0.5621
-8.1463 10.8264 0.5484
-8.1385 9.8819 0.5239
-8.1307 11.4653 0.5643
-8.1229 10.2014 0.5323
-8.1151 10.1944 0.5321
-8.1073 10.4583 0.5390
-8.0995 10.1319 0.5305
-8.0917 10.3056 0.5350
-8.0839 10.3264 0.5356
-8.0761 11.4306 0.5635
-8.0683 11.2083 0.5580
-8.0605 11.4514 0.5640
-8.0527 11.1528 0.5566
-8.0449 10.8750 0.5496
-8.0371 10.6806 0.5447
-8.0293 10.5833 0.5422
-8.0215 10.6944 0.5450
-8.0137 10.9861 0.5524
-8.0059 10.7986 0.5477
-7.9981 11.0833 0.5549
-7.9903 11.1389 0.5562
-7.9825 11.1250 0.5559
-7.9747 11.7639 0.5716
-7.9669 10.7083 0.5454
-7.9591 11.3542 0.5616
-7.9513 12.0903 0.5795
-7.9435 11.6528 0.5689
-7.9357 11.1181 0.5557
-7.9279 11.2708 0.5595
-7.9201 10.6944 0.5450
-7.9123 10.8681 0.5494
-7.9045 11.7014 0.5701
-7.8967 12.3958 0.5868
-7.8889 11.3056 0.5604
-7.8811 11.2569 0.5592
-7.8733 11.5903 0.5674
-7.8655 11.6181 0.5681
-7.8577 12.0903 0.5795
-7.8499 11.6806 0.5696
-7.8421 11.3056 0.5604
-7.8343 11.7153 0.5705
-7.8265 11.1528 0.5566
-7.8187 11.0903 0.5550
-7.8109 11.7639 0.5716
-7.8031 12.0556 0.5787
-7.7953 12.0764 0.5792
-7.7875 12.1667 0.5813
-7.7797 11.8333 0.5733
-7.7719 11.9514 0.5762
-7.7641 11.7292 0.5708
-7.7563 12.8681 0.5979
-7.7485 12.2222 0.5827
-7.7407 11.7917 0.5723
-7.7329 11.7917 0.5723
-7.7251 12.4375 0.5878
-7.7173 12.1181 0.5802
-7.7095 11.8056 0.5727
-7.7017 11.7431 0.5711
-7.6939 12.0972 0.5797
-7.6861 12.2431 0.5832
-7.6783 12.4861 0.5889
-7.6705 11.7431 0.5711
-7.6627 11.6181 0.5681
-7.6549 11.8403 0.5735
-7.6471 12.6458 0.5927
-7.6393 12.3611 0.5860
-7.6315 11.6736 0.5694
-7.6237 12.2917 0.5843
-7.6159 12.8681 0.5979
-7.6081 13.1597 0.6046
-7.6003 13.0486 0.6020
-7.5925 12.3472 0.5856
-7.5847 12.2222 0.5827
-7.5769 12.6389 0.5925
-7.5691 13.3194 0.6083
-7.5613 12.9722 0.6003
-7.5535 13.1181 0.6036
-7.5457 13.0278 0.6016
-7.5379 13.1875 0.6052
-7.5301 13.6806 0.6165
-7.5223 13.2708 0.6072
-7.5145 13.2083 0.6057
-7.5067 13.2917 0.6076
-7.4989 13.5972 0.6146
-7.4911 13.5486 0.6135
-7.4833 13.5000 0.6124
-7.4755 14.2014 0.6281
-7.4677 13.7569 0.6182
-7.4599 13.7778 0.6186
-7.4521 13.1181 0.6036
-7.4443 13.3611 0.6092
-7.4365 13.5208 0.6128
-7.4287 12.6597 0.5930
-7.4209 13.4931 0.6122
-7.4131 14.6319 0.6375
-7.4053 13.1319 0.6040
-7.3975 13.8125 0.6194
-7.3897 12.5903 0.5914
-7.3819 12.9722 0.6003
-7.3741 13.6806 0.6165
-7.3663 12.9444 0.5996
-7.3585 13.3542 0.6091
-7.3507 13.5903 0.6144
-7.3429 13.5417 0.6133
-7.3351 14.2778 0.6298
-7.3273 14.6319 0.6375
-7.3195 14.3542 0.6314
-7.3117 14.5208 0.6351
-7.3039 14.5486 0.6357
-7.2961 14.6250 0.6374
-7.2883 14.7569 0.6402
-7.2805 14.2917 0.6301
-7.2727 13.5486 0.6135
-7.2649 14.9375 0.6442
-7.2571 14.3958 0.6324
-7.2493 14.1875 0.6278
-7.2415 14.8611 0.6425
-7.2337 15.5278 0.6568
-7.2259 15.2569 0.6510
-7.2181 14.6944 0.6389
-7.2103 15.4931 0.6560
-7.2025 14.8056 0.6413
-7.1947 14.4444 0.6334
-7.1869 14.8056 0.6413
-7.1791 15.0069 0.6456
-7.1713 16.0972 0.6687
-7.1635 15.5000 0.6562
-7.1557 13.8958 0.6213
-7.1479 14.4792 0.6342
-7.1401 14.8611 0.6425
-7.1323 15.9375 0.6654
-7.1245 15.5556 0.6573
-7.1167 15.0347 0.6462
-7.1089 15.0694 0.6470
-7.1011 15.9028 0.6646
-7.0933 16.0139 0.6670
-7.0855 16.9236 0.6856
-7.0777 16.8264 0.6837
-7.0699 16.5278 0.6776
-7.0621 16.4514 0.6760
-7.0543 15.5208 0.6566
-7.0465 15.4097 0.6543
-7.0387 15.9653 0.6659
-7.0309 16.4167 0.6753
-7.0231 16.6181 0.6794
-7.0153 16.5278 0.6776
-7.0075 16.2153 0.6711
-6.9997 16.3958 0.6749
-6.9919 16.3681 0.6743
-6.9841 16.1736 0.6703
-6.9763 16.6528 0.6801
-6.9685 17.0556 0.6883
-6.9607 16.4653 0.6763
-6.9529 16.0208 0.6671
-6.9451 16.7917 0.6830
-6.9373 17.4583 0.6964
-6.9295 16.4722 0.6764
-6.9217 17.2569 0.6924
-6.9139 17.6319 0.6998
-6.9061 16.5903 0.6789
-6.8983 16.5347 0.6777
-6.8905 17.3125 0.6935
-6.8827 17.3056 0.6933
-6.8749 17.8125 0.7034
-6.8671 17.2014 0.6912
-6.8593 17.9097 0.7053
-6.8515 17.8333 0.7038
-6.8437 17.1250 0.6897
-6.8359 17.9722 0.7066
-6.8281 18.6181 0.7191
-6.8203 18.4931 0.7167
-6.8125 17.7361 0.7019
-6.8047 17.8958 0.7051
-6.7969 17.5972 0.6992
-6.7891 17.0417 0.6880
-6.7813 18.3889 0.7147
-6.7735 17.6319 0.6998
-6.7657 18.0764 0.7086
-6.7579 18.5764 0.7183
-6.7501 17.5903 0.6990
-6.7423 18.4097 0.7151
-6.7345 19.2778 0.7318
-6.7267 19.5278 0.7365
-6.7189 20.0417 0.7461
-6.7111 18.7847 0.7224
-6.7033 18.1458 0.7100
-6.6955 17.9653 0.7064
-6.6877 17.2222 0.6917
-6.6799 18.5625 0.7181
-6.6721 19.4167 0.7344
-6.6643 19.7569 0.7408
-6.6565 19.4514 0.7351
-6.6487 19.1944 0.7302
-6.6409 19.6389 0.7386
-6.6331 19.6806 0.7394
-6.6253 20.3194 0.7513
-6.6175 19.9236 0.7439
-6.6097 19.6528 0.7389
-6.6019 19.5208 0.7364
-6.5941 19.6736 0.7392
-6.5863 20.0417 0.7461
-6.5785 20.9167 0.7622
-6.5707 20.2222 0.7495
-6.5629 19.5625 0.7372
-6.5551 20.5903 0.7563
-6.5473 21.2847 0.7689
-6.5395 20.4514 0.7537
-6.5317 20.3403 0.7517
-6.5239 20.9861 0.7635
-6.5161 20.2222 0.7495
-6.5083 20.9722 0.7633
-6.5005 20.1944 0.7490
-6.4927 20.1667 0.7485
-6.4849 21.3056 0.7693
-6.4771 21.6250 0.7750
-6.4693 21.2431 0.7682
-6.4615 20.7847 0.7598
-6.4537 21.4306 0.7716
-6.4459 21.7083 0.7765
-6.4381 21.7778 0.7778
-6.4303 21.1736 0.7669
-6.4225 22.5000 0.7906
-6.4147 21.1875 0.7672
-6.4069 22.2500 0.7862
-6.3991 21.6458 0.7754
-6.3913 21.7569 0.7774
-6.3835 23.2361 0.8034
-6.3757 22.3889 0.7886
-6.3679 21.7500 0.7773
-6.3601 21.8958 0.7799
-6.3523 22.2014 0.7853
-6.3445 22.6597 0.7934
-6.3367 23.7986 0.8131
-6.3289 24.7222 0.8287
-6.3211 23.8194 0.8134
-6.3133 23.2917 0.8044
-6.3055 22.8681 0.7970
-6.2977 22.9722 0.7988
-6.2899 22.1944 0.7852
-6.2821 24.0278 0.8170
-6.2743 23.4375 0.8069
-6.2665 24.6944 0.8282
-6.2587 24.0625 0.8176
-6.2509 22.7153 0.7943
-6.2431 23.4444 0.8070
-6.2353 23.8819 0.8145
-6.2275 24.2569 0.8209
-6.2197 23.8611 0.8141
-6.2119 24.4306 0.8238
-6.2041 25.0000 0.8333
-6.1963 24.0903 0.8180
-6.1885 23.7153 0.8116
-6.1807 25.1528 0.8359
-6.1729 24.1875 0.8197
-6.1651 25.7639 0.8460
-6.1573 26.1042 0.8515
-6.1495 25.5972 0.8432
-6.1417 24.2222 0.8203
-6.1339 24.6875 0.8281
-6.1261 26.5000 0.8580
-6.1183 26.0556 0.8507
-6.1105 26.4861 0.8577
-6.1027 25.0208 0.8337
-6.0949 24.7639 0.8294
-6.0871 26.8681 0.8639
-6.0793 26.6111 0.8598
-6.0715 26.1806 0.8528
-6.0637 27.3819 0.8721
-6.0559 26.8194 0.8631
-6.0481 25.5694 0.8428
-6.0403 25.6042 0.8433
-6.0325 26.6458 0.8603
-6.0247 25.8542 0.8474
-6.0169 25.9167 0.8485
-6.0091 26.1667 0.8526
-6.0013 27.9583 0.8813
-5.9935 27.2500 0.8700
-5.9857 26.7986 0.8628
-5.9779 27.4097 0.8726
-5.9701 27.4028 0.8725
-5.9623 28.1250 0.8839
-5.9545 27.9514 0.8812
-5.9467 28.7153 0.8931
-5.9389 27.6736 0.8768
-5.9311 27.1458 0.8684
-5.9233 28.4236 0.8886
-5.9155 27.4236 0.8728
-5.9077 28.2778 0.8863
-5.8999 30.3056 0.9175
-5.8921 29.0417 0.8982
-5.8843 30.0625 0.9138
-5.8765 28.0417 0.8826
-5.8687 27.8889 0.8802
-5.8609 28.9097 0.8961
-5.8531 29.9028 0.9114
-5.8453 29.1319 0.8996
-5.8375 29.8819 0.9111
-5.8297 29.7361 0.9088
-5.8219 29.7083 0.9084
-5.8141 29.2778 0.9018
-5.8063 29.4306 0.9042
-5.7985 29.8333 0.9103
-5.7907 30.6111 0.9221
-5.7829 29.1875 0.9004
-5.7751 29.4514 0.9045
-5.7673 29.9583 0.9122
-5.7595 29.0486 0.8983
-5.7517 31.2222 0.9313
-5.7439 31.4792 0.9351
-5.7361 32.0556 0.9436
-5.7283 31.0556 0.9288
-5.7205 31.6111 0.9371
-5.7127 30.7500 0.9242
-5.7049 31.2986 0.9324
-5.6971 31.9583 0.9422
-5.6893 31.0139 0.9282
-5.6815 31.2569 0.9318
-5.6737 30.2708 0.9170
-5.6659 31.6042 0.9370
-5.6581 33.1042 0.9589
-5.6503 33.1597 0.9597
-5.6425 32.0694 0.9438
-5.6347 33.1528 0.9596
-5.6269 34.6181 0.9806
-5.6191 33.0208 0.9577
-5.6113 32.3889 0.9485
-5.6035 32.1528 0.9451
-5.5957 33.2431 0.9609
-5.5879 33.3403 0.9624
-5.5801 34.1111 0.9734
-5.5723 34.7153 0.9820
-5.5645 34.9444 0.9852
-5.5567 35.3472 0.9909
-5.5489 35.7292 0.9962
-5.5411 34.7361 0.9823
-5.5333 34.2778 0.9758
-5.5255 35.1736 0.9885
-5.5177 35.1111 0.9876
-5.5099 34.5278 0.9793
-5.5021 34.7917 0.9831
-5.4943 35.4097 0.9918
-5.4865 35.4097 0.9918
-5.4787 35.2778 0.9899
-5.4709 36.1389 1.0019
-5.4631 36.2986 1.0041
-5.4553 34.4792 0.9786
-5.4475 36.7917 1.0109
-5.4397 35.7708 0.9968
-5.4319 36.0139 1.0002
-5.4241 35.7431 0.9964
-5.4163 36.8333 1.0115
-5.4085 37.6458 1.0226
-5.4007 37.1736 1.0162
-5.3929 36.8750 1.0121
-5.3851 36.9167 1.0127
-5.3773 37.1528 1.0159
-5.3695 38.3125 1.0316
-5.3617 37.6875 1.0232
-5.3539 38.3889 1.0326
-5.3461 39.5069 1.0476
-5.3383 38.0833 1.0285
-5.3305 38.9028 1.0395
-5.3227 38.0000 1.0274
-5.3149 38.2431 1.0307
-5.3071 39.6458 1.0494
-5.2993 40.4931 1.0606
-5.2915 40.3681 1.0589
-5.2837 39.8472 1.0521
-5.2759 38.9028 1.0395
-5.2681 39.9792 1.0538
-5.2603 39.3750 1.0458
-5.2525 39.9722 1.0537
-5.2447 42.2153 1.0829
-5.2369 41.0486 1.0678
-5.2291 40.8681 1.0655
-5.2213 41.2708 1.0707
-5.2135 41.5069 1.0738
-5.2057 41.6528 1.0756
-5.1979 41.7431 1.0768
-5.1901 41.8125 1.0777
-5.1823 43.3056 1.0968
-5.1745 42.7986 1.0903
-5.1667 42.2639 1.0835
-5.1589 41.5208 1.0739
-5.1511 42.2361 1.0832
-5.1433 43.2292 1.0958
-5.1355 42.8472 1.0910
-5.1277 42.4028 1.0853
-5.1199 42.9167 1.0918
-5.1121 44.5903 1.1129
-5.1043 44.9236 1.1171
-5.0965 43.7569 1.1025
-5.0887 42.5972 1.0878
-5.0809 44.9444 1.1173
-5.0731 44.6250 1.1134
-5.0653 44.0556 1.1062
-5.0575 45.0417 1.1186
-5.0497 45.9583 1.1299
-5.0419 47.3194 1.1465
-5.0341 46.3819 1.1351
-5.0263 46.5139 1.1367
-5.0185 46.5903 1.1376
-5.0107 45.1875 1.1204
-5.0029 46.1111 1.1318
-4.9951 46.4306 1.1357
-4.9873 46.2917 1.1340
-4.9795 46.8403 1.1407
-4.9717 47.6111 1.1500
-4.9639 48.6250 1.1622
-4.9561 48.2639 1.1579
-4.9483 47.0486 1.1432
-4.9405 47.5625 1.1494
-4.9327 48.4514 1.1601
-4.9249 48.2014 1.1571
-4.9171 49.1458 1.1684
-4.9093 49.9236 1.1776
-4.9015 49.6806 1.1747
-4.8937 49.5625 1.1733
-4.8859 50.4097 1.1833
-4.8781 50.2083 1.1810
-4.8703 51.0139 1.1904
-4.8625 51.6458 1.1978
-4.8547 52.1250 1.2033
-4.8469 50.6250 1.1859
-4.8391 51.6042 1.1973
-4.8313 51.9931 1.2018
-4.8235 52.3472 1.2059
-4.8157 52.9792 1.2131
-4.8079 52.6319 1.2091
-4.8001 50.4931 1.1843
-4.7923 53.2431 1.2161
-4.7845 52.7222 1.2102
-4.7767 54.8403 1.2342
-4.7689 53.6875 1.2212
-4.7611 54.7083 1.2328
-4.7533 54.9444 1.2354
-4.7455 54.5625 1.2311
-4.7377 54.3403 1.2286
-4.7299 53.7847 1.2223
-4.7221 55.0903 1.2370
-4.7143 56.2014 1.2495
-4.7065 55.2083 1.2384
-4.6987 54.3681 1.2289
-4.6909 56.0486 1.2478
-4.6831 56.1389 1.2488
-4.6753 56.5000 1.2528
-4.6675 55.8472 1.2455
-4.6597 58.0556 1.2699
-4.6519 56.9375 1.2576
-4.6441 56.3681 1.2513
-4.6363 59.9583 1.2905
-4.6285 60.2500 1.2937
-4.6207 60.1875 1.2930
-4.6129 60.6875 1.2984
-4.6051 59.5694 1.2864
-4.5973 60.5903 1.2973
-4.5895 61.7708 1.3099
-4.5817 61.3819 1.3058
-4.5739 61.5069 1.3071
-4.5661 62.8056 1.3208
-4.5583 63.4653 1.3278
-4.5505 63.8542 1.3318
-4.5427 62.0069 1.3124
-4.5349 62.2708 1.3152
-4.5271 62.7014 1.3197
-4.5193 62.0764 1.3131
-4.5115 63.2778 1.3258
-4.5037 64.2083 1.3355
-4.4959 63.8125 1.3314
-4.4881 63.8750 1.3320
-4.4803 63.4444 1.3275
-4.4725 65.6042 1.3499
-4.4647 67.9653 1.3740
-4.4569 63.3958 1.3270
-4.4491 64.1042 1.3344
-4.4413 66.2153 1.3562
-4.4335 65.7500 1.3514
-4.4257 65.8819 1.3528
-4.4179 66.1667 1.3557
-4.4101 67.8403 1.3728
-4.4023 66.3889 1.3580
-4.3945 68.1389 1.3758
-4.3867 67.0625 1.3649
-4.3789 68.5903 1.3803
-4.3711 70.3472 1.3979
-4.3633 69.4722 1.3892
-4.3555 68.2083 1.3765
-4.3477 71.2431 1.4068
-4.3399 70.7569 1.4020
-4.3321 69.6944 1.3914
-4.3243 72.8819 1.4228
-4.3165 72.2986 1.4171
-4.3087 73.3125 1.4270
-4.3009 72.0903 1.4151
-4.2931 73.9167 1.4329
-4.2853 75.0000 1.4434
-4.2775 72.2986 1.4171
-4.2697 72.4167 1.4183
-4.2619 73.9375 1.4331
-4.2541 75.0139 1.4435
-4.2463 76.0208 1.4532
-4.2385 74.7500 1.4410
-4.2307 74.5278 1.4388
-4.2229 74.9444 1.4428
-4.2151 77.6458 1.4686
-4.2073 76.0903 1.4538
-4.1995 77.4653 1.4669
-4.1917 75.6319 1.4494
-4.1839 77.4792 1.4670
-4.1761 80.7292 1.4975
-4.1683 79.3264 1.4844
-4.1605 79.8194 1.4890
-4.1527 79.9861 1.4906
-4.1449 78.0069 1.4720
-4.1371 77.4028 1.4663
-4.1293 79.5833 1.4868
-4.1215 79.4444 1.4855
-4.1137 80.7361 1.4976
-4.1059 81.3056 1.5028
-4.0981 79.9306 1.4901
-4.0903 82.1458 1.5106
-4.0825 82.9028 1.5175
-4.0747 83.1042 1.5194
-4.0669 82.9306 1.5178
-4.0591 84.6944 1.5338
-4.0513 82.6250 1.5150
-4.0435 83.9931 1.5275
-4.0357 86.7222 1.5521
-4.0279 85.2222 1.5386
-4.0201 87.6528 1.5604
-4.0123 86.4792 1.5499
-4.0045 87.9792 1.5633
-3.9967 88.8750 1.5712
-3.9889 88.8333 1.5709
-3.9811 89.4097 1.5759
-3.9733 87.8958 1.5625
-3.9655 88.3403 1.5665
-3.9577 88.5139 1.5680
-3.9499 89.9583 1.5808
-3.9421 91.8819 1.5976
-3.9343 90.4375 1.5850
-3.9265 93.7569 1.6138
-3.9187 93.8611 1.6147
-3.9109 91.5764 1.5949
-3.9031 91.2639 1.5922
-3.8953 92.8958 1.6064
-3.8875 95.7222 1.6306
-3.8797 96.2292 1.6349
-3.8719 94.9028 1.6236
-3.8641 92.6667 1.6044
-3.8563 95.9653 1.6327
-3.8485 99.4028 1.6617
-3.8407 99.6667 1.6639
-3.8329 98.3889 1.6532
-3.8251 95.7986 1.6313
-3.8173 97.8472 1.6486
-3.8095 97.0903 1.6422
-3.8017 98.3333 1.6527
-3.7939 98.8958 1.6574
-3.7861 96.1806 1.6345
-3.7783 100.3056 1.6692
-3.7705 99.5764 1.6631
-3.7627 100.9236 1.6743
-3.7549 101.2292 1.6769
-3.7471 100.8194 1.6735
-3.7393 102.5417 1.6877
-3.7315 102.2639 1.6854
-3.7237 104.2639 1.7018
-3.7159 102.9861 1.6914
-3.7081 105.0972 1.7086
-3.7003 107.1806 1.7255
-3.6925 104.7986 1.7062
-3.6847 107.2847 1.7263
-3.6769 106.3194 1.7185
-3.6691 106.2986 1.7184
-3.6613 106.6875 1.7215
-3.6535 107.7569 1.7301
-3.6457 107.5764 1.7287
-3.6379 108.7639 1.7382
-3.6301 110.5625 1.7525
-3.6223 111.5208 1.7601
-3.6145 110.7639 1.7541
-3.6067 112.0208 1.7640
-3.5989 112.3750 1.7668
-3.5911 112.0694 1.7644
-3.5833 111.2847 1.7582
-3.5755 111.1042 1.7568
-3.5677 112.6111 1.7686
-3.5599 114.2500 1.7815
-3.5521 114.8403 1.7861
-3.5443 114.3819 1.7825
-3.5365 113.2083 1.7733
-3.5287 116.1250 1.7960
-3.5209 118.7708 1.8164
-3.5131 115.1597 1.7885
-3.5053 117.1944 1.8043
-3.4975 115.0139 1.7874
-3.4897 118.6667 1.8156
-3.4819 118.1806 1.8118
-3.4741 119.7986 1.8242
-3.4663 120.4514 1.8292
-3.4585 117.5069 1.8067
-3.4507 118.0833 1.8111
-3.4429 119.4236 1.8214
-3.4351 120.5903 1.8302
-3.4273 120.1597 1.8270
-3.4195 121.6389 1.8382
-3.4117 121.3611 1.8361
-3.4039 122.8333 1.8472
-3.3961 122.4861 1.8446
-3.3883 123.9722 1.8557
-3.3805 125.5486 1.8675
-3.3727 122.9931 1.8484
-3.3649 124.2083 1.8575
-3.3571 124.5417 1.8600
-3.3493 126.2153 1.8724
-3.3415 124.9444 1.8630
-3.3337 126.3403 1.8734
-3.3259 124.9028 1.8627
-3.3181 127.4722 1.8817
-3.3103 128.2778 1.8877
-3.3025 129.4931 1.8966
-3.2947 128.5556 1.8897
-3.2869 129.6736 1.8979
-3.2791 128.6181 1.8902
-3.2713 126.8611 1.8772
-3.2635 128.1250 1.8865
-3.2557 130.6597 1.9051
-3.2479 131.1875 1.9090
-3.2401 130.7917 1.9061
-3.2323 129.5764 1.8972
-3.2245 131.1875 1.9090
-3.2167 130.7986 1.9061
-3.2089 131.2917 1.9097
-3.2011 131.9792 1.9147
-3.1933 132.6181 1.9193
-3.1855 133.0764 1.9226
-3.1777 133.2847 1.9242
-3.1699 133.4167 1.9251
-3.1621 134.3264 1.9317
-3.1543 136.4583 1.9469
-3.1465 132.7153 1.9200
-3.1387 134.2847 1.9314
-3.1309 134.8889 1.9357
-3.1231 136.2153 1.9452
-3.1153 136.9097 1.9501
-3.1075 136.3958 1.9465
-3.0997 136.0764 1.9442
-3.0919 137.2292 1.9524
-3.0841 138.3889 1.9606
-3.0763 140.2083 1.9735
-3.0685 139.7431 1.9702
-3.0607 141.7222 1.9841
-3.0529 140.8194 1.9778
-3.0451 141.4236 1.9820
-3.0373 144.2569 2.0018
-3.0295 142.6597 1.9907
-3.0217 139.9931 1.9720
-3.0139 140.3264 1.9743
-3.0061 142.9097 1.9924
-2.9983 142.8889 1.9923
-2.9905 140.7292 1.9772
-2.9827 144.0903 2.0006
-2.9749 148.6667 2.0321
-2.9671 146.7708 2.0192
-2.9593 147.9514 2.0273
-2.9515 149.8333 2.0401
-2.9437 150.5833 2.0452
-2.9359 149.1806 2.0357
-2.9281 149.0694 2.0349
-2.9203 148.4722 2.0308
-2.9125 153.8403 2.0672
-2.9047 151.2847 2.0500
-2.8969 152.2083 2.0562
-2.8891 152.9583 2.0613
-2.8813 154.3750 2.0708
-2.8735 154.5139 2.0717
-2.8657 152.3542 2.0572
-2.8579 154.8125 2.0737
-2.8501 156.1875 2.0829
-2.8423 157.5556 2.0920
-2.8345 156.0278 2.0819
-2.8267 155.8750 2.0808
-2.8189 157.8264 2.0938
-2.8111 159.5556 2.1053
-2.8033 158.7847 2.1002
-2.7955 159.2569 2.1033
-2.7877 161.3542 2.1171
-2.7799 162.3750 2.1238
-2.7721 159.2153 2.1030
-2.7643 161.9583 2.1210
-2.7565 162.9722 2.1277
-2.7487 161.3264 2.1169
-2.7409 162.5486 2.1249
-2.7331 164.5694 2.1381
-2.7253 165.8889 2.1466
-2.7175 170.1111 2.1738
-2.7097 167.4653 2.1568
-2.7019 167.2847 2.1556
-2.6941 169.2569 2.1683
-2.6863 173.7847 2.1971
-2.6785 174.3333 2.2006
-2.6707 170.0000 2.1731
-2.6629 174.0903 2.1991
-2.6551 173.4444 2.1950
-2.6473 173.4306 2.1949
-2.6395 174.3056 2.2004
-2.6317 175.2014 2.2061
-2.6239 175.2639 2.2065
-2.6161 175.7014 2.2092
-2.6083 177.6111 2.2212
-2.6005 179.7569 2.2346
-2.5927 177.9444 2.2233
-2.5849 181.8750 2.2477
-2.5771 181.8194 2.2473
-2.5693 182.2431 2.2500
-2.5615 186.3056 2.2749
-2.5537 180.8819 2.2415
-2.5459 178.8819 2.2291
-2.5381 186.4931 2.2760
-2.5303 186.7431 2.2776
-2.5225 184.2083 2.2621
-2.5147 186.6389 2.2769
-2.5069 189.0000 2.2913
-2.4991 186.2917 2.2748
-2.4913 187.8333 2.2842
-2.4835 189.7431 2.2958
-2.4757 193.4653 2.3182
-2.4679 194.0486 2.3217
-2.4601 194.0764 2.3219
-2.4523 192.2569 2.3109
-2.4445 192.8403 2.3144
-2.4367 192.4375 2.3120
-2.4289 190.8611 2.3025
-2.4211 192.7014 2.3136
-2.4133 196.6528 2.3372
-2.4055 193.9653 2.3212
-2.3977 194.2847 2.3231
-2.3899 195.0694 2.3278
-2.3821 200.0278 2.3572
-2.3743 200.5833 2.3605
-2.3665 200.2431 2.3585
-2.3587 198.4375 2.3478
-2.3509 198.6181 2.3489
-2.3431 202.7847 2.3734
-2.3353 200.6111 2.3606
-2.3275 199.0833 2.3516
-2.3197 202.2917 2.3705
-2.3119 202.8542 2.3738
-2.3041 202.4514 2.3714
-2.2963 202.6944 2.3728
-2.2885 203.4028 2.3770
-2.2807 207.1319 2.3987
-2.2729 208.6528 2.4075
-2.2651 208.5764 2.4070
-2.2573 207.2083 2.3991
-2.2495 202.2708 2.3704
-2.2417 201.7222 2.3671
-2.2339 207.2431 2.3993
-2.2261 203.9653 2.3803
-2.2183 205.8542 2.3913
-2.2105 203.4861 2.3775
-2.2027 207.1806 2.3990
-2.1949 205.1458 2.3872
-2.1871 206.1250 2.3928
-2.1793 208.8333 2.4085
-2.1715 209.2431 2.4109
-2.1637 207.9097 2.4032
-2.1559 205.7292 2.3905
-2.1481 206.7639 2.3965
-2.1403 208.0347 2.4039
-2.1325 211.5486 2.4241
-2.1247 211.0625 2.4213
-2.1169 208.2917 2.4054
-2.1091 206.6667 2.3960
-2.1013 213.2431 2.4338
-2.0935 211.5556 2.4242
-2.0857 207.2361 2.3993
-2.0779 209.0278 2.4096
-2.0701 207.0278 2.3981
-2.0623 207.5000 2.4008
-2.0545 208.1597 2.4046
-2.0467 208.0069 2.4037
-2.0389 208.0694 2.4041
-2.0311 210.3125 2.4170
-2.0233 209.5000 2.4124
-2.0155 205.9444 2.3918
-2.0077 206.7639 2.3965
-1.9999 211.7778 2.4254
-1.9921 211.1181 2.4217
-1.9843 207.8819 2.4030
-1.9765 211.0972 2.4215
-1.9687 209.1875 2.4106
-1.9609 205.9583 2.3919
-1.9531 208.8472 2.4086
-1.9453 206.7847 2.3967
-1.9375 209.6250 2.4131
-1.9297 211.6458 2.4247
-1.9219 205.4097 2.3887
-1.9141 207.7986 2.4025
-1.9063 208.0000 2.4037
-1.8985 206.4097 2.3945
-1.8907 208.4028 2.4060
-1.8829 209.6944 2.4135
-1.8751 210.6319 2.4189
-1.8673 210.7569 2.4196
-1.8595 208.6389 2.4074
-1.8517 207.8542 2.4029
-1.8439 209.5556 2.4127
-1.8361 211.7639 2.4254
-1.8283 213.0556 2.4327
-1.8205 212.2569 2.4282
-1.8127 207.0347 2.3981
-1.8049 206.6458 2.3959
-1.7971 205.0139 2.3864
-1.7893 206.3194 2.3940
-1.7815 204.8056 2.3852
-1.7737 204.5556 2.3837
-1.7659 205.0486 2.3866
-1.7581 207.0556 2.3982
-1.7503 204.6806 2.3844
-1.7425 202.8681 2.3739
-1.7347 202.5556 2.3720
-1.7269 206.5972 2.3956
-1.7191 203.5694 2.3780
-1.7113 206.7431 2.3964
-1.7035 205.1667 2.3873
-1.6957 203.1806 2.3757
-1.6879 204.4931 2.3834
-1.6801 203.3819 2.3769
-1.6723 203.0000 2.3746
-1.6645 201.6389 2.3667
-1.6567 198.0417 2.3455
-1.6489 196.4514 2.3360
-1.6411 199.1875 2.3522
-1.6333 198.8194 2.3501
-1.6255 198.6597 2.3491
-1.6177 199.1806 2.3522
-1.6099 198.7500 2.3496
-1.6021 194.9028 2.3268
-1.5943 193.5417 2.3187
-1.5865 191.6736 2.3074
-1.5787 193.8958 2.3208
-1.5709 188.5903 2.2888
-1.5631 190.8750 2.3026
-1.5553 186.3889 2.2754
-1.5475 189.3958 2.2937
-1.5397 189.4861 2.2942
-1.5319 189.9861 2.2973
-1.5241 189.9167 2.2968
-1.5163 187.3333 2.2812
-1.5085 183.2569 2.2562
-1.5007 187.9514 2.2849
-1.4929 184.5278 2.2640
-1.4851 185.3125 2.2688
-1.4773 187.4514 2.2819
-1.4695 181.2708 2.2439
-1.4617 179.7778 2.2347
-1.4539 180.8542 2.2414
-1.4461 179.4861 2.2329
-1.4383 177.0208 2.2175
-1.4305 175.4306 2.2075
-1.4227 172.9931 2.1921
-1.4149 175.8889 2.2104
-1.4071 178.7639 2.2284
-1.3993 177.6806 2.2216
-1.3915 174.9653 2.2046
-1.3837 172.8611 2.1913
-1.3759 171.9653 2.1856
-1.3681 169.8958 2.1724
-1.3603 166.5694 2.1510
-1.3525 167.1181 2.1546
-1.3447 166.5972 2.1512
-1.3369 164.9931 2.1408
-1.3291 163.3611 2.1302
-1.3213 159.6181 2.1057
-1.3135 156.7083 2.0864
-1.3057 156.9028 2.0877
-1.2979 157.1250 2.0892
-1.2901 154.3819 2.0708
-1.2823 151.7917 2.0534
-1.2745 150.4028 2.0440
-1.2667 148.8125 2.0331
-1.2589 149.1181 2.0352
-1.2511 146.6111 2.0181
-1.2433 143.3194 1.9953
-1.2355 142.8056 1.9917
-1.2277 140.0486 1.9724
-1.2199 138.5069 1.9615
-1.2121 137.1042 1.9515
-1.2043 134.8125 1.9351
-1.1965 132.2083 1.9164
-1.1887 133.2361 1.9238
-1.1809 128.9306 1.8925
-1.1731 128.8056 1.8915
-1.1653 128.9653 1.8927
-1.1575 121.0556 1.8338
-1.1497 120.8125 1.8319
-1.1419 121.1111 1.8342
-1.1341 119.9514 1.8254
-1.1263 117.4028 1.8059
-1.1185 113.2569 1.7737
-1.1107 114.0069 1.7796
-1.1029 112.9653 1.7714
-1.0951 111.3333 1.7586
-1.0873 111.3125 1.7584
-1.0795 107.1250 1.7250
-1.0717 103.0278 1.6917
-1.0639 102.5278 1.6876
-1.0561 102.9028 1.6907
-1.0483 101.3194 1.6776
-1.0405 96.8194 1.6399
-1.0327 95.5556 1.6292
-1.0249 95.8264 1.6315
-1.0171 95.8472 1.6317
-1.0093 93.8125 1.6143
-1.0015 91.6319 1.5954
-0.9937 92.4931 1.6029
-0.9859 89.1111 1.5733
-0.9781 86.7778 1.5526
-0.9703 85.7639 1.5435
-0.9625 84.8958 1.5356
-0.9547 81.9375 1.5087
-0.9469 81.0000 1.5000
-0.9391 81.5833 1.5054
-0.9313 80.8125 1.4983
-0.9235 79.4167 1.4853
-0.9157 78.2986 1.4748
-0.9079 76.5694 1.4584
-0.9001 74.9444 1.4428
-0.8923 72.0486 1.4147
-0.8845 73.8264 1.4320
-0.8767 74.0972 1.4347
-0.8689 70.6806 1.4012
-0.8611 68.9861 1.3843
-0.8533 69.6042 1.3905
-0.8455 68.6528 1.3809
-0.8377 65.1319 1.3451
-0.8299 63.5278 1.3284
-0.8221 63.0278 1.3232
-0.8143 62.8125 1.3209
-0.8065 63.0069 1.3229
-0.7987 60.1389 1.2925
-0.7909 59.0903 1.2812
-0.7831 56.4167 1.2519
-0.7753 55.1319 1.2375
-0.7675 53.9028 1.2236
-0.7597 54.2500 1.2276
-0.7519 54.4514 1.2299
-0.7441 51.1528 1.1920
-0.7363 52.0069 1.2019
-0.7285 51.6111 1.1973
-0.7207 47.9931 1.1546
-0.7129 47.3125 1.1464
-0.7051 46.9583 1.1421
-0.6973 46.2708 1.1337
-0.6895 47.3403 1.1467
-0.6817 45.7917 1.1278
-0.6739 43.2222 1.0957
-0.6661 43.2083 1.0956
-0.6583 41.8958 1.0788
-0.6505 42.3542 1.0847
-0.6427 42.4097 1.0854
-0.6349 41.2500 1.0704
-0.6271 39.8750 1.0524
-0.6193 38.3264 1.0318
-0.6115 36.6736 1.0093
-0.6037 37.1597 1.0160
-0.5959 36.6250 1.0086
-0.5881 35.9236 0.9989
-0.5803 35.8264 0.9976
-0.5725 35.8194 0.9975
-0.5647 33.6389 0.9667
-0.5569 33.1736 0.9599
-0.5491 33.2708 0.9613
-0.5413 32.2708 0.9468
-0.5335 32.2222 0.9461
-0.5257 32.5625 0.9511
-0.5179 31.2014 0.9310
-0.5101 30.1875 0.9157
-0.5023 29.2778 0.9018
-0.4945 29.1528 0.8999
-0.4867 30.1250 0.9148
-0.4789 29.4306 0.9042
-0.4711 28.4236 0.8886
-0.4633 27.7361 0.8778
-0.4555 27.1597 0.8686
-0.4477 28.2917 0.8865
-0.4399 26.8958 0.8644
-0.4321 26.2569 0.8540
-0.4243 27.7569 0.8781
-0.4165 27.5833 0.8753
-0.4087 25.5278 0.8421
-0.4009 24.9306 0.8322
-0.3931 24.1736 0.8194
-0.3853 23.6181 0.8100
-0.3775 22.9583 0.7986
-0.3697 22.8958 0.7975
-0.3619 22.0764 0.7831
-0.3541 21.2847 0.7689
-0.3463 21.8611 0.7793
-0.3385 21.8542 0.7791
-0.3307 22.2778 0.7867
-0.3229 21.1389 0.7663
-0.3151 21.6875 0.7762
-0.3073 19.5972 0.7378
-0.2995 19.8889 0.7433
-0.2917 21.0764 0.7652
-0.2839 18.8681 0.7240
-0.2761 18.3125 0.7132
-0.2683 18.6250 0.7193
-0.2605 18.4653 0.7162
-0.2527 18.5000 0.7169
-0.2449 18.5278 0.7174
-0.2371 17.9236 0.7056
-0.2293 17.0417 0.6880
-0.2215 16.2847 0.6726
-0.2137 16.4097 0.6751
-0.2059 17.2569 0.6924
-0.1981 17.8819 0.7048
-0.1903 18.2847 0.7127
-0.1825 17.6667 0.7005
-0.1747 16.6528 0.6801
-0.1669 16.3819 0.6746
-0.1591 18.1875 0.7108
-0.1513 17.1181 0.6896
-0.1435 16.1250 0.6693
-0.1357 15.7361 0.6611
-0.1279 15.3542 0.6531
-0.1201 15.1944 0.6497
-0.1123 13.5278 0.6130
-0.1045 13.1944 0.6054
-0.0967 14.4722 0.6340
-0.0889 13.8819 0.6210
-0.0811 15.0347 0.6462
-0.0733 16.1597 0.6700
-0.0655 16.3958 0.6749
-0.0577 17.3472 0.6942
-0.0499 20.2569 0.7501
-0.0421 23.0972 0.8010
-0.0343 24.7292 0.8288
-0.0265 27.1944 0.8691
-0.0187 30.2361 0.9165
-0.0109 32.0694 0.9438
-0.0031 31.2569 0.9318
0.0047 27.8333 0.8793
0.0125 26.7569 0.8621
0.0203 24.2153 0.8202
0.0281 19.9931 0.7452
0.0359 16.3264 0.6734
0.0437 12.1458 0.5808
0.0515 8.8958 0.4971
0.0593 6.7014 0.4315
0.0671 4.7569 0.3635
0.0749 4.1528 0.3396
0.0827 3.6944 0.3203
0.0905 3.0694 0.2920
0.0983 2.3542 0.2557
0.1061 2.1597 0.2449
0.1139 2.0347 0.2377
0.1217 1.8125 0.2244
0.1295 1.6528 0.2143
0.1373 1.7917 0.2231
0.1451 1.6806 0.2161
0.1529 1.4931 0.2037
0.1607 1.3125 0.1909
0.1685 1.5000 0.2041
0.1763 1.4861 0.2032
0.1841 1.2153 0.1837
0.1919 1.2500 0.1863
0.1997 1.4306 0.1993
0.2075 1.3889 0.1964
0.2153 1.0139 0.1678
0.2231 1.1458 0.1784
0.2309 1.1389 0.1779
0.2387 1.0764 0.1729
0.2465 1.4583 0.2013
0.2543 1.0903 0.1740
0.2621 0.9097 0.1590
0.2699 1.0833 0.1735
0.2777 1.0833 0.1735
0.2855 1.2847 0.1889
0.2933 1.1667 0.1800
0.3011 1.2569 0.1869
0.3089 1.1319 0.1773
0.3167 0.9792 0.1649
0.3245 1.1042 0.1751
0.3323 0.8542 0.1540
0.3401 1.2083 0.1832
0.3479 1.0625 0.1718
0.3557 0.9653 0.1637
0.3635 0.9931 0.1661
0.3713 0.7708 0.1463
0.3791 0.8750 0.1559
0.3869 0.5069 0.1187
0.3947 0.9653 0.1637
0.4025 1.2569 0.1869
0.4103 1.1111 0.1757
0.4181 0.7292 0.1423
0.4259 0.8958 0.1577
0.4337 0.7292 0.1423
0.4415 0.8819 0.1565
0.4493 1.0486 0.1707
0.4571 1.0625 0.1718
0.4649 0.7708 0.1463
0.4727 0.9306 0.1608
0.4805 1.0278 0.1690
0.4883 0.7778 0.1470
0.4961 0.7847 0.1476
0.5039 1.0000 0.1667
0.5117 1.2639 0.1874
0.5195 0.8681 0.1553
0.5273 0.7708 0.1463
0.5351 0.8403 0.1528
0.5429 0.9097 0.1590
0.5507 0.8889 0.1571
0.5585 0.8889 0.1571
0.5663 0.8819 0.1565
0.5741 0.7917 0.1483
0.5819 0.7847 0.1476
0.5897 0.8958 0.1577
0.5975 0.8472 0.1534
0.6053 0.8750 0.1559
0.6131 0.5625 0.1250
0.6209 0.5903 0.1280
0.6287 0.6458 0.1339
0.6365 0.7569 0.1450
0.6443 0.6528 0.1347
0.6521 0.7431 0.1437
0.6599 0.9514 0.1626
0.6677 0.8056 0.1496
0.6755 0.9306 0.1608
0.6833 0.7917 0.1483
0.6911 0.6875 0.1382
0.6989 0.6458 0.1339
0.7067 0.6667 0.1361
0.7145 0.7222 0.1416
0.7223 0.8194 0.1509
0.7301 0.8333 0.1521
0.7379 0.7986 0.1489
0.7457 0.6944 0.1389
0.7535 0.7847 0.1476
0.7613 0.6458 0.1339
0.7691 0.8889 0.1571
0.7769 0.6458 0.1339
0.7847 0.6250 0.1318
0.7925 0.7222 0.1416
0.8003 0.7431 0.1437
0.8081 0.8958 0.1577
0.8159 0.9167 0.1596
0.8237 0.9653 0.1637
0.8315 0.8750 0.1559
0.8393 0.6667 0.1361
0.8471 0.6806 0.1375
0.8549 0.6736 0.1368
0.8627 0.7569 0.1450
0.8705 0.5556 0.1242
0.8783 0.7569 0.1450
0.8861 0.8611 0.1547
0.8939 0.6667 0.1361
0.9017 0.5764 0.1265
0.9095 0.6806 0.1375
0.9173 0.7222 0.1416
0.9251 0.6597 0.1354
0.9329 0.9514 0.1626
0.9407 0.8472 0.1534
0.9485 0.8542 0.1540
0.9563 0.7569 0.1450
0.9641 0.7778 0.1470
0.9719 0.7153 0.1410
0.9797 0.6944 0.1389
0.9875 0.6389 0.1332
0.9953 0.6458 0.1339
1.0031 0.7292 0.1423
1.0109 0.6458 0.1339
1.0187 0.5486 0.1234
1.0265 0.5069 0.1187
1.0343 0.6875 0.1382
1.0421 0.7361 0.1430
1.0499 0.8264 0.1515
1.0577 0.7639 0.1457
1.0655 0.6389 0.1332
1.0733 0.6389 0.1332
1.0811 0.6181 0.1310
1.0889 0.5278 0.1211
1.0967 0.4931 0.1170
1.1045 0.5208 0.1203
1.1123 0.5972 0.1288
1.1201 0.6736 0.1368
1.1279 0.5069 0.1187
1.1357 0.5625 0.1250
1.1435 0.5972 0.1288
1.1513 0.6319 0.1325
1.1591 0.6597 0.1354
1.1669 0.5764 0.1265
1.1747 0.5417 0.1227
1.1825 0.7083 0.1403
1.1903 0.6319 0.1325
1.1981 0.6944 0.1389
1.2059 0.5833 0.1273
1.2137 0.5347 0.1219
1.2215 0.5694 0.1258
1.2293 0.5625 0.1250
1.2371 0.6042 0.1295
1.2449 0.6528 0.1347
1.2527 0.7083 0.1403
1.2605 0.6389 0.1332
1.2683 0.7014 0.1396
1.2761 0.5694 0.1258
1.2839 0.5694 0.1258
1.2917 0.6458 0.1339
1.2995 0.6389 0.1332
1.3073 0.5694 0.1258
1.3151 0.5417 0.1227
1.3229 0.5764 0.1265
1.3307 0.4514 0.1120
1.3385 0.5556 0.1242
1.3463 0.7014 0.1396
1.3541 0.4861 0.1162
1.3619 0.4722 0.1145
1.3697 0.5208 0.1203
1.3775 0.5903 0.1280
1.3853 0.4931 0.1170
1.3931 0.4167 0.1076
1.4009 0.5486 0.1234
1.4087 0.5833 0.1273
1.4165 0.5556 0.1242
1.4243 0.5556 0.1242
1.4321 0.5694 0.1258
1.4399 0.6528 0.1347
1.4477 0.5139 0.1195
1.4555 0.6181 0.1310
1.4633 0.5278 0.1211
1.4711 0.6250 0.1318
1.4789 0.5833 0.1273
1.4867 0.5903 0.1280
1.4945 0.5000 0.1179
1.5023 0.6042 0.1295
1.5101 0.4444 0.1111
1.5179 0.4375 0.1102
1.5257 0.4792 0.1154
1.5335 0.4514 0.1120
1.5413 0.5486 0.1234
1.5491 0.6944 0.1389
1.5569 0.5278 0.1211
1.5647 0.5208 0.1203
1.5725 0.3889 0.1039
1.5803 0.5972 0.1288
1.5881 0.4931 0.1170
1.5959 0.6181 0.1310
1.6037 0.4653 0.1137
1.6115 0.4306 0.1094
1.6193 0.3333 0.0962
1.6271 0.4861 0.1162
1.6349 0.5903 0.1280
1.6427 0.4653 0.1137
1.6505 0.4514 0.1120
1.6583 0.6042 0.1295
1.6661 0.5903 0.1280
1.6739 0.4514 0.1120
1.6817 0.5556 0.1242
1.6895 0.6944 0.1389
1.6973 0.5972 0.1288
1.7051 0.6111 0.1303
1.7129 0.6319 0.1325
1.7207 0.4722 0.1145
1.7285 0.4236 0.1085
1.7363 0.5278 0.1211
1.7441 0.5000 0.1179
1.7519 0.4792 0.1154
1.7597 0.4861 0.1162
1.7675 0.6458 0.1339
1.7753 0.4514 0.1120
1.7831 0.4861 0.1162
1.7909 0.3889 0.1039
1.7987 0.4861 0.1162
1.8065 0.4167 0.1076
1.8143 0.3958 0.1049
1.8221 0.5556 0.1242
1.8299 0.4306 0.1094
1.8377 0.5833 0.1273
1.8455 0.5347 0.1219
1.8533 0.4444 0.1111
1.8611 0.5069 0.1187
1.8689 0.4861 0.1162
1.8767 0.5069 0.1187
1.8845 0.5556 0.1242
1.8923 0.4236 0.1085
1.9001 0.4028 0.1058
1.9079 0.3958 0.1049
1.9157 0.6319 0.1325
1.9235 0.6250 0.1318
1.9313 0.4028 0.1058
1.9391 0.4028 0.1058
1.9469 0.3750 0.1021
1.9547 0.3472 0.0982
1.9625 0.4653 0.1137
1.9703 0.3472 0.0982
1.9781 0.5000 0.1179
1.9859 0.5556 0.1242
1.9937 0.3125 0.0932
2.0015 0.3403 0.0972
2.0093 0.4514 0.1120
2.0171 0.5069 0.1187
2.0249 0.3681 0.1011
2.0327 0.4931 0.1170
2.0405 0.3889 0.1039
2.0483 0.3819 0.1030
2.0561 0.3750 0.1021
2.0639 0.3542 0.0992
2.0717 0.5000 0.1179
2.0795 0.7153 0.1410
2.0873 0.5278 0.1211
2.0951 0.5486 0.1234
2.1029 0.5903 0.1280
2.1107 0.4097 0.1067
2.1185 0.3750 0.1021
2.1263 0.4722 0.1145
2.1341 0.6250 0.1318
2.1419 0.4028 0.1058
2.1497 0.3542 0.0992
2.1575 0.5625 0.1250
2.1653 0.4028 0.1058
2.1731 0.3403 0.0972
2.1809 0.4583 0.1128
2.1887 0.6181 0.1310
2.1965 0.6458 0.1339
2.2043 0.5833 0.1273
2.2121 0.5208 0.1203
2.2199 0.5417 0.1227
2.2277 0.3333 0.0962
2.2355 0.4514 0.1120
2.2433 0.5069 0.1187
2.2511 0.3750 0.1021
2.2589 0.4583 0.1128
2.2667 0.3472 0.0982
2.2745 0.4236 0.1085
2.2823 0.3750 0.1021
2.2901 0.4375 0.1102
2.2979 0.5069 0.1187
2.3057 0.6111 0.1303
2.3135 0.5556 0.1242
2.3213 0.5417 0.1227
2.3291 0.4861 0.1162
2.3369 0.5556 0.1242
2.3447 0.4583 0.1128
2.3525 0.4931 0.1170
2.3603 0.4236 0.1085
2.3681 0.5000 0.1179
2.3759 0.5347 0.1219
2.3837 0.4722 0.1145
2.3915 0.4722 0.1145
2.3993 0.5833 0.1273
2.4071 0.4444 0.1111
2.4149 0.4097 0.1067
2.4227 0.3958 0.1049
2.4305 0.5903 0.1280
2.4383 0.5417 0.1227
2.4461 0.4861 0.1162
2.4539 0.5417 0.1227
2.4617 0.4375 0.1102
2.4695 0.4444 0.1111
2.4773 0.5000 0.1179
2.4851 0.4514 0.1120
2.4929 0.4792 0.1154
2.5007 0.4236 0.1085
2.5085 0.1389 0.0621
2.5163 0.1389 0.0621
2.5241 0.4444 0.1111
2.5319 0.5625 0.1250
2.5397 0.5625 0.1250
2.5475 0.3542 0.0992
2.5553 0.4236 0.1085
2.5631 0.4167 0.1076
2.5709 0.4306 0.1094
2.5787 0.4792 0.1154
2.5865 0.3264 0.0952
2.5943 0.5000 0.1179
2.6021 0.4375 0.1102
2.6099 0.4861 0.1162
2.6177 0.3194 0.0942
2.6255 0.2778 0.0878
2.6333 0.2292 0.0798
2.6411 0.2431 0.0822
2.6489 0.2639 0.0856
2.6567 0.3472 0.0982
2.6645 0.3125 0.0932
2.6723 0.3819 0.1030
2.6801 0.3403 0.0972
2.6879 0.3819 0.1030
2.6957 0.4028 0.1058
2.7035 0.5556 0.1242
2.7113 0.3125 0.0932
2.7191 0.4028 0.1058
2.7269 0.4028 0.1058
2.7347 0.3611 0.1002
2.7425 0.4028 0.1058
2.7503 0.4236 0.1085
2.7581 0.3333 0.0962
2.7659 0.3194 0.0942
2.7737 0.2847 0.0889
2.7815 0.3958 0.1049
2.7893 0.3681 0.1011
2.7971 0.4028 0.1058
2.8049 0.4167 0.1076
2.8127 0.4931 0.1170
2.8205 0.5278 0.1211
2.8283 0.4931 0.1170
2.8361 0.3750 0.1021
2.8439 0.4306 0.1094
2.8517 0.5347 0.1219
2.8595 0.4306 0.1094
2.8673 0.3889 0.1039
2.8751 0.3264 0.0952
2.8829 0.3333 0.0962
2.8907 0.3472 0.0982
2.8985 0.3403 0.0972
2.9063 0.4514 0.1120
2.9141 0.4931 0.1170
2.9219 0.4653 0.1137
2.9297 0.4861 0.1162
2.9375 0.3819 0.1030
2.9453 0.3750 0.1021
2.9531 0.4375 0.1102
2.9609 0.3681 0.1011
2.9687 0.3681 0.1011
2.9765 0.4583 0.1128
2.9843 0.3542 0.0992
2.9921 0.5139 0.1195
2.9999 0.5000 0.1179
3.0077 0.3333 0.0962
3.0155 0.5486 0.1234
3.0233 0.2778 0.0878
3.0311 0.3958 0.1049
3.0389 0.3125 0.0932
3.0467 0.4514 0.1120
3.0545 0.5000 0.1179
3.0623 0.3681 0.1011
3.0701 0.3958 0.1049
3.0779 0.4444 0.1111
3.0857 0.4306 0.1094
3.0935 0.3889 0.1039
3.1013 0.3889 0.1039
3.1091 0.4236 0.1085
3.1169 0.4236 0.1085
3.1247 0.2847 0.0889
3.1325 0.2847 0.0889
3.1403 0.3056 0.0921
3.1481 0.3819 0.1030
3.1559 0.4583 0.1128
3.1637 0.5347 0.1219
3.1715 0.2500 0.0833
3.1793 0.3125 0.0932
3.1871 0.3958 0.1049
3.1949 0.3819 0.1030
3.2027 0.3681 0.1011
3.2105 0.3125 0.0932
3.2183 0.3472 0.0982
3.2261 0.5278 0.1211
3.2339 0.3264 0.0952
3.2417 0.4861 0.1162
3.2495 0.3611 0.1002
3.2573 0.2639 0.0856
3.2651 0.4028 0.1058
3.2729 0.5625 0.1250
3.2807 0.3750 0.1021
3.2885 0.3542 0.0992
3.2963 0.3333 0.0962
3.3041 0.2778 0.0878
3.3119 0.2222 0.0786
3.3197 0.2986 0.0911
3.3275 0.3056 0.0921
3.3353 0.3333 0.0962
3.3431 0.2917 0.0900
3.3509 0.3056 0.0921
3.3587 0.4236 0.1085
3.3665 0.4028 0.1058
3.3743 0.2708 0.0867
3.3821 0.2847 0.0889
3.3899 0.2917 0.0900
3.3977 0.2431 0.0822
3.4055 0.2847 0.0889
3.4133 0.2431 0.0822
3.4211 0.1875 0.0722
3.4289 0.3056 0.0921
3.4367 0.3056 0.0921
3.4445 0.2847 0.0889
3.4523 0.3819 0.1030
3.4601 0.2708 0.0867
3.4679 0.1944 0.0735
3.4757 0.2153 0.0773
3.4835 0.2778 0.0878
3.4913 0.3681 0.1011
3.4991 0.2500 0.0833
3.5069 0.3542 0.0992
3.5147 0.4722 0.1145
3.5225 0.3958 0.1049
3.5303 0.3542 0.0992
3.5381 0.3819 0.1030
3.5459 0.2639 0.0856
3.5537 0.3611 0.1002
3.5615 0.3403 0.0972
3.5693 0.3681 0.1011
3.5771 0.2986 0.0911
3.5849 0.3958 0.1049
3.5927 0.4583 0.1128
3.6005 0.4792 0.1154
3.6083 0.2986 0.0911
3.6161 0.3819 0.1030
3.6239 0.5000 0.1179
3.6317 0.3333 0.0962
3.6395 0.3750 0.1021
3.6473 0.2778 0.0878
3.6551 0.1944 0.0735
3.6629 0.2847 0.0889
3.6707 0.2431 0.0822
3.6785 0.2500 0.0833
3.6863 0.2500 0.0833
3.6941 0.2986 0.0911
3.7019 0.1944 0.0735
3.7097 0.0903 0.0501
3.7175 0.2847 0.0889
3.7253 0.3194 0.0942
3.7331 0.1806 0.0708
