# Supplementary material for: Spin waves and orbital contribution to ferromagnetism in a topological metal
Source: Nat Commun. 2024 Oct 16;15:8905. doi: 10.1038/s41467-024-53152-1 (PMC11484860; doi:10.1038/s41467-024-53152-1)
Supplement: Supplementary file 3 — Source Data [file 41467_2024_53152_MOESM3_ESM.zip › experiment_data/RIXS_spectra_SLS/rixs_cl_H0L_6.txt]

 Eloss  intensity  error
-17.7807 1.8021 0.2740
-17.7729 2.0833 0.2946
-17.7651 2.2500 0.3062
-17.7573 1.6667 0.2635
-17.7495 1.5625 0.2552
-17.7417 1.5208 0.2517
-17.7339 1.7292 0.2684
-17.7261 1.7917 0.2732
-17.7183 2.0208 0.2902
-17.7105 1.5521 0.2543
-17.7027 1.9583 0.2857
-17.6949 2.0521 0.2924
-17.6871 2.0625 0.2932
-17.6793 1.8542 0.2780
-17.6715 2.2917 0.3090
-17.6637 1.9167 0.2826
-17.6559 1.8750 0.2795
-17.6481 2.1146 0.2968
-17.6403 1.9271 0.2834
-17.6325 2.2708 0.3076
-17.6247 2.1042 0.2961
-17.6169 2.1042 0.2961
-17.6091 2.1042 0.2961
-17.6013 1.9583 0.2857
-17.5935 2.3542 0.3132
-17.5857 2.3542 0.3132
-17.5779 2.4063 0.3166
-17.5701 2.3229 0.3111
-17.5623 1.7917 0.2732
-17.5545 2.1563 0.2997
-17.5467 2.2396 0.3055
-17.5389 2.1042 0.2961
-17.5311 2.1979 0.3026
-17.5233 1.5104 0.2509
-17.5155 1.9792 0.2872
-17.5077 2.1563 0.2997
-17.4999 2.0313 0.2909
-17.4921 2.1875 0.3019
-17.4843 2.1250 0.2976
-17.4765 1.9583 0.2857
-17.4687 1.7500 0.2700
-17.4609 1.5833 0.2569
-17.4531 1.9479 0.2849
-17.4453 2.0521 0.2924
-17.4375 2.4167 0.3173
-17.4297 2.0521 0.2924
-17.4219 1.9583 0.2857
-17.4141 2.0000 0.2887
-17.4063 1.8229 0.2756
-17.3985 2.2500 0.3062
-17.3907 2.1458 0.2990
-17.3829 1.9375 0.2841
-17.3751 1.7188 0.2676
-17.3673 2.1771 0.3012
-17.3595 1.9271 0.2834
-17.3517 2.0000 0.2887
-17.3439 2.1458 0.2990
-17.3361 2.2396 0.3055
-17.3283 1.8229 0.2756
-17.3205 1.9792 0.2872
-17.3127 1.8021 0.2740
-17.3049 1.8021 0.2740
-17.2971 1.8229 0.2756
-17.2893 1.8854 0.2803
-17.2815 1.6146 0.2594
-17.2737 1.7917 0.2732
-17.2659 2.2708 0.3076
-17.2581 2.1250 0.2976
-17.2503 2.1458 0.2990
-17.2425 2.0938 0.2954
-17.2347 2.2292 0.3048
-17.2269 1.9063 0.2818
-17.2191 2.1875 0.3019
-17.2113 2.3750 0.3146
-17.2035 1.6771 0.2643
-17.1957 2.0938 0.2954
-17.1879 2.1563 0.2997
-17.1801 1.9792 0.2872
-17.1723 1.9375 0.2841
-17.1645 2.0313 0.2909
-17.1567 2.1042 0.2961
-17.1489 2.1667 0.3005
-17.1411 1.6771 0.2643
-17.1333 2.1250 0.2976
-17.1255 1.9375 0.2841
-17.1177 1.6771 0.2643
-17.1099 1.7396 0.2692
-17.1021 1.6146 0.2594
-17.0943 2.0000 0.2887
-17.0865 1.7188 0.2676
-17.0787 2.1667 0.3005
-17.0709 2.3646 0.3139
-17.0631 1.9375 0.2841
-17.0553 1.6979 0.2660
-17.0475 1.9167 0.2826
-17.0397 1.8125 0.2748
-17.0319 2.7188 0.3366
-17.0241 2.0521 0.2924
-17.0163 2.2188 0.3041
-17.0085 2.0417 0.2917
-17.0007 2.1042 0.2961
-16.9929 2.5938 0.3287
-16.9851 2.0208 0.2902
-16.9773 2.2500 0.3062
-16.9695 1.5208 0.2517
-16.9617 1.7396 0.2692
-16.9539 2.2604 0.3069
-16.9461 2.3021 0.3097
-16.9383 2.2292 0.3048
-16.9305 2.1042 0.2961
-16.9227 2.0104 0.2894
-16.9149 2.1250 0.2976
-16.9071 2.2708 0.3076
-16.8993 2.3750 0.3146
-16.8915 2.1354 0.2983
-16.8837 2.0521 0.2924
-16.8759 1.8542 0.2780
-16.8681 2.4375 0.3187
-16.8603 2.3125 0.3104
-16.8525 1.7708 0.2716
-16.8447 1.9896 0.2879
-16.8369 1.8229 0.2756
-16.8291 2.1563 0.2997
-16.8213 1.9896 0.2879
-16.8135 2.0729 0.2939
-16.8057 2.4792 0.3214
-16.7979 2.5000 0.3227
-16.7901 2.1563 0.2997
-16.7823 1.9167 0.2826
-16.7745 1.7292 0.2684
-16.7667 2.1250 0.2976
-16.7589 2.3854 0.3153
-16.7511 2.3229 0.3111
-16.7433 2.1979 0.3026
-16.7355 2.0729 0.2939
-16.7277 2.2917 0.3090
-16.7199 2.1250 0.2976
-16.7121 1.7708 0.2716
-16.7043 1.9896 0.2879
-16.6965 2.6458 0.3320
-16.6887 2.4896 0.3221
-16.6809 2.2083 0.3033
-16.6731 1.8229 0.2756
-16.6653 1.8646 0.2787
-16.6575 2.0104 0.2894
-16.6497 1.9479 0.2849
-16.6419 2.1250 0.2976
-16.6341 2.0000 0.2887
-16.6263 2.4896 0.3221
-16.6185 2.3854 0.3153
-16.6107 2.0729 0.2939
-16.6029 2.0417 0.2917
-16.5951 2.2500 0.3062
-16.5873 1.9896 0.2879
-16.5795 2.0417 0.2917
-16.5717 2.5625 0.3268
-16.5639 2.2604 0.3069
-16.5561 2.0104 0.2894
-16.5483 1.6979 0.2660
-16.5405 2.0833 0.2946
-16.5327 2.2083 0.3033
-16.5249 2.4583 0.3200
-16.5171 2.3229 0.3111
-16.5093 2.4792 0.3214
-16.5015 1.9688 0.2864
-16.4937 1.9167 0.2826
-16.4859 2.2604 0.3069
-16.4781 2.5729 0.3274
-16.4703 2.3646 0.3139
-16.4625 2.0417 0.2917
-16.4547 1.8750 0.2795
-16.4469 2.5521 0.3261
-16.4391 2.4063 0.3166
-16.4313 2.2188 0.3041
-16.4235 1.6042 0.2585
-16.4157 1.8438 0.2772
-16.4079 2.2500 0.3062
-16.4001 2.1458 0.2990
-16.3923 2.1458 0.2990
-16.3845 2.0313 0.2909
-16.3767 1.7708 0.2716
-16.3689 2.0625 0.2932
-16.3611 2.0417 0.2917
-16.3533 2.2500 0.3062
-16.3455 2.8438 0.3442
-16.3377 2.1563 0.2997
-16.3299 2.0938 0.2954
-16.3221 2.3854 0.3153
-16.3143 2.2188 0.3041
-16.3065 2.5521 0.3261
-16.2987 2.2292 0.3048
-16.2909 2.4583 0.3200
-16.2831 2.7396 0.3379
-16.2753 1.7708 0.2716
-16.2675 2.1771 0.3012
-16.2597 2.7188 0.3366
-16.2519 2.3646 0.3139
-16.2441 1.8229 0.2756
-16.2363 2.0104 0.2894
-16.2285 1.8125 0.2748
-16.2207 2.3750 0.3146
-16.2129 2.5104 0.3234
-16.2051 2.2604 0.3069
-16.1973 2.4375 0.3187
-16.1895 1.8750 0.2795
-16.1817 2.0729 0.2939
-16.1739 2.0104 0.2894
-16.1661 2.1979 0.3026
-16.1583 2.1875 0.3019
-16.1505 2.5417 0.3254
-16.1427 2.3021 0.3097
-16.1349 2.3125 0.3104
-16.1271 2.4375 0.3187
-16.1193 2.0104 0.2894
-16.1115 2.4792 0.3214
-16.1037 2.2396 0.3055
-16.0959 2.2396 0.3055
-16.0881 2.1146 0.2968
-16.0803 2.2188 0.3041
-16.0725 2.2708 0.3076
-16.0647 2.4896 0.3221
-16.0569 2.6146 0.3301
-16.0491 2.6667 0.3333
-16.0413 2.4479 0.3194
-16.0335 2.0729 0.2939
-16.0257 2.2188 0.3041
-16.0179 2.4479 0.3194
-16.0101 2.0000 0.2887
-16.0023 2.0833 0.2946
-15.9945 2.5104 0.3234
-15.9867 2.5208 0.3241
-15.9789 2.3333 0.3118
-15.9711 2.3958 0.3160
-15.9633 2.4271 0.3180
-15.9555 2.2292 0.3048
-15.9477 2.0104 0.2894
-15.9399 2.1354 0.2983
-15.9321 2.1354 0.2983
-15.9243 2.3854 0.3153
-15.9165 2.7708 0.3398
-15.9087 2.7813 0.3404
-15.9009 2.1875 0.3019
-15.8931 1.8125 0.2748
-15.8853 2.2188 0.3041
-15.8775 2.0625 0.2932
-15.8697 2.0104 0.2894
-15.8619 2.4583 0.3200
-15.8541 2.1042 0.2961
-15.8463 2.3854 0.3153
-15.8385 2.1458 0.2990
-15.8307 2.3229 0.3111
-15.8229 2.3958 0.3160
-15.8151 2.1563 0.2997
-15.8073 2.1667 0.3005
-15.7995 2.3438 0.3125
-15.7917 2.0729 0.2939
-15.7839 2.2188 0.3041
-15.7761 2.1875 0.3019
-15.7683 2.4167 0.3173
-15.7605 2.1771 0.3012
-15.7527 2.3333 0.3118
-15.7449 2.8542 0.3449
-15.7371 2.9479 0.3505
-15.7293 2.3021 0.3097
-15.7215 2.3854 0.3153
-15.7137 2.3854 0.3153
-15.7059 2.6771 0.3340
-15.6981 2.4896 0.3221
-15.6903 2.5521 0.3261
-15.6825 2.1354 0.2983
-15.6747 2.0000 0.2887
-15.6669 1.9583 0.2857
-15.6591 2.1771 0.3012
-15.6513 2.4271 0.3180
-15.6435 2.1979 0.3026
-15.6357 2.5000 0.3227
-15.6279 2.7604 0.3391
-15.6201 2.3958 0.3160
-15.6123 2.2500 0.3062
-15.6045 2.6250 0.3307
-15.5967 2.1146 0.2968
-15.5889 2.0417 0.2917
-15.5811 2.3542 0.3132
-15.5733 1.9688 0.2864
-15.5655 2.1458 0.2990
-15.5577 2.2083 0.3033
-15.5499 2.0938 0.2954
-15.5421 2.4271 0.3180
-15.5343 2.3542 0.3132
-15.5265 2.4271 0.3180
-15.5187 2.3333 0.3118
-15.5109 2.5938 0.3287
-15.5031 2.3958 0.3160
-15.4953 2.4167 0.3173
-15.4875 2.7604 0.3391
-15.4797 2.2083 0.3033
-15.4719 2.2708 0.3076
-15.4641 2.6667 0.3333
-15.4563 2.6042 0.3294
-15.4485 1.9688 0.2864
-15.4407 2.7188 0.3366
-15.4329 2.4583 0.3200
-15.4251 2.3542 0.3132
-15.4173 2.4063 0.3166
-15.4095 2.0208 0.2902
-15.4017 2.5313 0.3248
-15.3939 2.2708 0.3076
-15.3861 2.2813 0.3083
-15.3783 2.3021 0.3097
-15.3705 2.2500 0.3062
-15.3627 2.5625 0.3268
-15.3549 2.7500 0.3385
-15.3471 2.5208 0.3241
-15.3393 2.6667 0.3333
-15.3315 2.7500 0.3385
-15.3237 2.2604 0.3069
-15.3159 2.2083 0.3033
-15.3081 2.2292 0.3048
-15.3003 2.0833 0.2946
-15.2925 2.3958 0.3160
-15.2847 2.5000 0.3227
-15.2769 1.9688 0.2864
-15.2691 2.1042 0.2961
-15.2613 2.5208 0.3241
-15.2535 2.7292 0.3372
-15.2457 2.6667 0.3333
-15.2379 2.1771 0.3012
-15.2301 2.0208 0.2902
-15.2223 2.6563 0.3327
-15.2145 2.5000 0.3227
-15.2067 2.1875 0.3019
-15.1989 2.3750 0.3146
-15.1911 2.2292 0.3048
-15.1833 2.6146 0.3301
-15.1755 2.7083 0.3359
-15.1677 2.8542 0.3449
-15.1599 2.8125 0.3423
-15.1521 2.4688 0.3207
-15.1443 2.7500 0.3385
-15.1365 2.9167 0.3486
-15.1287 2.7292 0.3372
-15.1209 2.7708 0.3398
-15.1131 2.8646 0.3455
-15.1053 2.6146 0.3301
-15.0975 2.3750 0.3146
-15.0897 2.6146 0.3301
-15.0819 2.5833 0.3281
-15.0741 2.2188 0.3041
-15.0663 2.4792 0.3214
-15.0585 2.1771 0.3012
-15.0507 2.3646 0.3139
-15.0429 2.8542 0.3449
-15.0351 2.4688 0.3207
-15.0273 2.5625 0.3268
-15.0195 2.8646 0.3455
-15.0117 2.4688 0.3207
-15.0039 2.9167 0.3486
-14.9961 2.5938 0.3287
-14.9883 2.8646 0.3455
-14.9805 2.5938 0.3287
-14.9727 2.2708 0.3076
-14.9649 2.5104 0.3234
-14.9571 2.8021 0.3417
-14.9493 2.4792 0.3214
-14.9415 2.1771 0.3012
-14.9337 2.5104 0.3234
-14.9259 3.1667 0.3632
-14.9181 2.8646 0.3455
-14.9103 2.7292 0.3372
-14.9025 2.8438 0.3442
-14.8947 2.0938 0.2954
-14.8869 2.7500 0.3385
-14.8791 2.6563 0.3327
-14.8713 3.2917 0.3703
-14.8635 3.0313 0.3554
-14.8557 2.5417 0.3254
-14.8479 2.5208 0.3241
-14.8401 2.4688 0.3207
-14.8323 2.3958 0.3160
-14.8245 3.5625 0.3853
-14.8167 2.8021 0.3417
-14.8089 2.2813 0.3083
-14.8011 2.4271 0.3180
-14.7933 2.6771 0.3340
-14.7855 2.7188 0.3366
-14.7777 2.5313 0.3248
-14.7699 3.0208 0.3548
-14.7621 2.7500 0.3385
-14.7543 2.6354 0.3314
-14.7465 2.3646 0.3139
-14.7387 2.4688 0.3207
-14.7309 2.3854 0.3153
-14.7231 2.6563 0.3327
-14.7153 2.8438 0.3442
-14.7075 2.5938 0.3287
-14.6997 2.8125 0.3423
-14.6919 2.2813 0.3083
-14.6841 2.8125 0.3423
-14.6763 3.0833 0.3584
-14.6685 2.6563 0.3327
-14.6607 2.6042 0.3294
-14.6529 2.7396 0.3379
-14.6451 2.8958 0.3474
-14.6373 3.0521 0.3566
-14.6295 2.4167 0.3173
-14.6217 2.8542 0.3449
-14.6139 2.7917 0.3411
-14.6061 2.8229 0.3430
-14.5983 2.4583 0.3200
-14.5905 2.5625 0.3268
-14.5827 2.4896 0.3221
-14.5749 2.4063 0.3166
-14.5671 2.5833 0.3281
-14.5593 3.0521 0.3566
-14.5515 3.1354 0.3614
-14.5437 3.0313 0.3554
-14.5359 3.1563 0.3626
-14.5281 2.1354 0.2983
-14.5203 2.3958 0.3160
-14.5125 2.4688 0.3207
-14.5047 2.5313 0.3248
-14.4969 2.6667 0.3333
-14.4891 2.5625 0.3268
-14.4813 2.7292 0.3372
-14.4735 2.7604 0.3391
-14.4657 2.3021 0.3097
-14.4579 3.0313 0.3554
-14.4501 2.8646 0.3455
-14.4423 2.9792 0.3523
-14.4345 3.0729 0.3578
-14.4267 3.2500 0.3680
-14.4189 2.7604 0.3391
-14.4111 2.5625 0.3268
-14.4033 2.6042 0.3294
-14.3955 2.8750 0.3461
-14.3877 2.9479 0.3505
-14.3799 3.0938 0.3590
-14.3721 2.4896 0.3221
-14.3643 2.9479 0.3505
-14.3565 2.8646 0.3455
-14.3487 3.1667 0.3632
-14.3409 2.8854 0.3467
-14.3331 3.1146 0.3602
-14.3253 2.5625 0.3268
-14.3175 3.0625 0.3572
-14.3097 2.7708 0.3398
-14.3019 3.0000 0.3536
-14.2941 2.8854 0.3467
-14.2863 2.5417 0.3254
-14.2785 3.3646 0.3744
-14.2707 2.8229 0.3430
-14.2629 2.5313 0.3248
-14.2551 2.8125 0.3423
-14.2473 2.7188 0.3366
-14.2395 2.4479 0.3194
-14.2317 3.2917 0.3703
-14.2239 3.0417 0.3560
-14.2161 2.8958 0.3474
-14.2083 2.8125 0.3423
-14.2005 2.6875 0.3346
-14.1927 2.9271 0.3492
-14.1849 2.9896 0.3529
-14.1771 2.9896 0.3529
-14.1693 2.4167 0.3173
-14.1615 2.6667 0.3333
-14.1537 2.4583 0.3200
-14.1459 2.9896 0.3529
-14.1381 2.5521 0.3261
-14.1303 3.1042 0.3596
-14.1225 2.5000 0.3227
-14.1147 2.7083 0.3359
-14.1069 2.3646 0.3139
-14.0991 2.8021 0.3417
-14.0913 3.1667 0.3632
-14.0835 3.0000 0.3536
-14.0757 3.3333 0.3727
-14.0679 3.9688 0.4067
-14.0601 3.1458 0.3620
-14.0523 3.5625 0.3853
-14.0445 3.0729 0.3578
-14.0367 3.1042 0.3596
-14.0289 2.9271 0.3492
-14.0211 3.0938 0.3590
-14.0133 2.4479 0.3194
-14.0055 2.9896 0.3529
-13.9977 2.9583 0.3511
-13.9899 3.4271 0.3779
-13.9821 2.9479 0.3505
-13.9743 3.3542 0.3738
-13.9665 2.9688 0.3517
-13.9587 2.6771 0.3340
-13.9509 3.0729 0.3578
-13.9431 3.0000 0.3536
-13.9353 2.8021 0.3417
-13.9275 2.8021 0.3417
-13.9197 2.5625 0.3268
-13.9119 2.9583 0.3511
-13.9041 3.1667 0.3632
-13.8963 3.4688 0.3802
-13.8885 3.5000 0.3819
-13.8807 3.2813 0.3698
-13.8729 3.3750 0.3750
-13.8651 3.2813 0.3698
-13.8573 2.7604 0.3391
-13.8495 3.0208 0.3548
-13.8417 3.1979 0.3650
-13.8339 3.4479 0.3790
-13.8261 2.5521 0.3261
-13.8183 2.8542 0.3449
-13.8105 2.7708 0.3398
-13.8027 3.0417 0.3560
-13.7949 3.2500 0.3680
-13.7871 2.9479 0.3505
-13.7793 3.1563 0.3626
-13.7715 3.0729 0.3578
-13.7637 2.7500 0.3385
-13.7559 3.3333 0.3727
-13.7481 4.2813 0.4224
-13.7403 3.5313 0.3836
-13.7325 2.7292 0.3372
-13.7247 3.3125 0.3715
-13.7169 3.2188 0.3662
-13.7091 3.1979 0.3650
-13.7013 3.0313 0.3554
-13.6935 3.1042 0.3596
-13.6857 3.4583 0.3796
-13.6779 3.2917 0.3703
-13.6701 3.2708 0.3692
-13.6623 2.9063 0.3480
-13.6545 2.9479 0.3505
-13.6467 3.3750 0.3750
-13.6389 3.1875 0.3644
-13.6311 2.9063 0.3480
-13.6233 2.6146 0.3301
-13.6155 3.5000 0.3819
-13.6077 3.6250 0.3886
-13.5999 3.5521 0.3847
-13.5921 3.4688 0.3802
-13.5843 3.0104 0.3542
-13.5765 2.6875 0.3346
-13.5687 3.2083 0.3656
-13.5609 3.2500 0.3680
-13.5531 3.1979 0.3650
-13.5453 3.7708 0.3964
-13.5375 3.7708 0.3964
-13.5297 2.8229 0.3430
-13.5219 3.2500 0.3680
-13.5141 3.5208 0.3830
-13.5063 3.4167 0.3773
-13.4985 3.0104 0.3542
-13.4907 3.2500 0.3680
-13.4829 3.4271 0.3779
-13.4751 3.5000 0.3819
-13.4673 3.8229 0.3991
-13.4595 3.8750 0.4018
-13.4517 2.9063 0.3480
-13.4439 2.9375 0.3499
-13.4361 3.1667 0.3632
-13.4283 3.4792 0.3807
-13.4205 3.1667 0.3632
-13.4127 3.3542 0.3738
-13.4049 2.9479 0.3505
-13.3971 3.1250 0.3608
-13.3893 3.2500 0.3680
-13.3815 3.2083 0.3656
-13.3737 2.9167 0.3486
-13.3659 2.6875 0.3346
-13.3581 3.0104 0.3542
-13.3503 3.0417 0.3560
-13.3425 3.2396 0.3674
-13.3347 3.0833 0.3584
-13.3269 3.6667 0.3909
-13.3191 3.6667 0.3909
-13.3113 3.2604 0.3686
-13.3035 2.9479 0.3505
-13.2957 3.4479 0.3790
-13.2879 3.2708 0.3692
-13.2801 3.6250 0.3886
-13.2723 3.8750 0.4018
-13.2645 3.0208 0.3548
-13.2567 3.5208 0.3830
-13.2489 3.9792 0.4072
-13.2411 3.3021 0.3709
-13.2333 3.1354 0.3614
-13.2255 2.8750 0.3461
-13.2177 3.6563 0.3903
-13.2099 3.3229 0.3721
-13.2021 3.2083 0.3656
-13.1943 3.1458 0.3620
-13.1865 3.5000 0.3819
-13.1787 3.3854 0.3756
-13.1709 3.7083 0.3931
-13.1631 3.5208 0.3830
-13.1553 3.5313 0.3836
-13.1475 3.9063 0.4034
-13.1397 3.6771 0.3914
-13.1319 4.0000 0.4082
-13.1241 3.9688 0.4067
-13.1163 3.9792 0.4072
-13.1085 3.9271 0.4045
-13.1007 3.9375 0.4050
-13.0929 3.3229 0.3721
-13.0851 3.3958 0.3762
-13.0773 3.4688 0.3802
-13.0695 3.7917 0.3975
-13.0617 3.8438 0.4002
-13.0539 3.2188 0.3662
-13.0461 3.7604 0.3958
-13.0383 4.0521 0.4109
-13.0305 3.8229 0.3991
-13.0227 3.3854 0.3756
-13.0149 3.1771 0.3638
-13.0071 3.5313 0.3836
-12.9993 3.7917 0.3975
-12.9915 3.6354 0.3892
-12.9837 3.1979 0.3650
-12.9759 3.5938 0.3870
-12.9681 3.7188 0.3936
-12.9603 3.7396 0.3947
-12.9525 2.8542 0.3449
-12.9447 2.8229 0.3430
-12.9369 4.1875 0.4177
-12.9291 3.6563 0.3903
-12.9213 3.8646 0.4013
-12.9135 3.3646 0.3744
-12.9057 3.1979 0.3650
-12.8979 3.2500 0.3680
-12.8901 3.9792 0.4072
-12.8823 4.1042 0.4135
-12.8745 3.5729 0.3858
-12.8667 3.5313 0.3836
-12.8589 3.9271 0.4045
-12.8511 3.9063 0.4034
-12.8433 3.4688 0.3802
-12.8355 3.8021 0.3980
-12.8277 3.1771 0.3638
-12.8199 3.4375 0.3785
-12.8121 3.2500 0.3680
-12.8043 3.0000 0.3536
-12.7965 3.6979 0.3925
-12.7887 3.7396 0.3947
-12.7809 3.4271 0.3779
-12.7731 3.8542 0.4007
-12.7653 3.8021 0.3980
-12.7575 4.2396 0.4203
-12.7497 4.3229 0.4244
-12.7419 3.6875 0.3920
-12.7341 3.7188 0.3936
-12.7263 3.2604 0.3686
-12.7185 3.8854 0.4024
-12.7107 3.9479 0.4056
-12.7029 3.4479 0.3790
-12.6951 4.2188 0.4193
-12.6873 3.8958 0.4029
-12.6795 3.2604 0.3686
-12.6717 4.2292 0.4198
-12.6639 4.0104 0.4088
-12.6561 3.6042 0.3875
-12.6483 3.4479 0.3790
-12.6405 4.3333 0.4249
-12.6327 3.9792 0.4072
-12.6249 4.0729 0.4120
-12.6171 4.0104 0.4088
-12.6093 3.7917 0.3975
-12.6015 3.9167 0.4040
-12.5937 3.8229 0.3991
-12.5859 3.5104 0.3824
-12.5781 4.0625 0.4114
-12.5703 4.1458 0.4156
-12.5625 3.6667 0.3909
-12.5547 3.8646 0.4013
-12.5469 3.7396 0.3947
-12.5391 4.6042 0.4380
-12.5313 4.1354 0.4151
-12.5235 3.7708 0.3964
-12.5157 4.0104 0.4088
-12.5079 4.1875 0.4177
-12.5001 4.0521 0.4109
-12.4923 3.6563 0.3903
-12.4845 3.7292 0.3942
-12.4767 3.3542 0.3738
-12.4689 3.6354 0.3892
-12.4611 4.4271 0.4295
-12.4533 4.0313 0.4098
-12.4455 3.3958 0.3762
-12.4377 3.5417 0.3841
-12.4299 4.4167 0.4290
-12.4221 4.2917 0.4229
-12.4143 3.9063 0.4034
-12.4065 3.8333 0.3997
-12.3987 3.6979 0.3925
-12.3909 3.8958 0.4029
-12.3831 3.6458 0.3898
-12.3753 3.4792 0.3807
-12.3675 4.0000 0.4082
-12.3597 4.1563 0.4161
-12.3519 4.2917 0.4229
-12.3441 3.4583 0.3796
-12.3363 3.7917 0.3975
-12.3285 4.5625 0.4360
-12.3207 4.6458 0.4400
-12.3129 4.0938 0.4130
-12.3051 4.4792 0.4320
-12.2973 4.2708 0.4218
-12.2895 4.6979 0.4424
-12.2817 4.1354 0.4151
-12.2739 3.8958 0.4029
-12.2661 3.8750 0.4018
-12.2583 4.6354 0.4395
-12.2505 4.3021 0.4234
-12.2427 4.3854 0.4275
-12.2349 4.8854 0.4512
-12.2271 4.1667 0.4167
-12.2193 4.2188 0.4193
-12.2115 4.1771 0.4172
-12.2037 4.4167 0.4290
-12.1959 4.3854 0.4275
-12.1881 4.2083 0.4187
-12.1803 4.2083 0.4187
-12.1725 4.1458 0.4156
-12.1647 4.2708 0.4218
-12.1569 3.9583 0.4061
-12.1491 4.2500 0.4208
-12.1413 4.5417 0.4350
-12.1335 4.2292 0.4198
-12.1257 4.6354 0.4395
-12.1179 4.3333 0.4249
-12.1101 4.2292 0.4198
-12.1023 4.3229 0.4244
-12.0945 4.4792 0.4320
-12.0867 4.3438 0.4254
-12.0789 4.1563 0.4161
-12.0711 4.0313 0.4098
-12.0633 3.6979 0.3925
-12.0555 4.2083 0.4187
-12.0477 4.4063 0.4285
-12.0399 4.7708 0.4459
-12.0321 4.4688 0.4315
-12.0243 3.8229 0.3991
-12.0165 4.1875 0.4177
-12.0087 4.2188 0.4193
-12.0009 4.2813 0.4224
-11.9931 4.4271 0.4295
-11.9853 4.4063 0.4285
-11.9775 4.4479 0.4305
-11.9697 4.0729 0.4120
-11.9619 4.5729 0.4365
-11.9541 4.0000 0.4082
-11.9463 4.4688 0.4315
-11.9385 4.8854 0.4512
-11.9307 4.3958 0.4280
-11.9229 4.3542 0.4259
-11.9151 4.4167 0.4290
-11.9073 4.2292 0.4198
-11.8995 3.8750 0.4018
-11.8917 4.3958 0.4280
-11.8839 4.4792 0.4320
-11.8761 4.8021 0.4473
-11.8683 4.1875 0.4177
-11.8605 4.1667 0.4167
-11.8527 4.9896 0.4560
-11.8449 4.4896 0.4325
-11.8371 4.7917 0.4468
-11.8293 5.0938 0.4607
-11.8215 4.8750 0.4507
-11.8137 5.0000 0.4564
-11.8059 4.4583 0.4310
-11.7981 4.4792 0.4320
-11.7903 5.1250 0.4621
-11.7825 4.6771 0.4415
-11.7747 3.9375 0.4050
-11.7669 4.3021 0.4234
-11.7591 4.6458 0.4400
-11.7513 4.3854 0.4275
-11.7435 4.8854 0.4512
-11.7357 4.6458 0.4400
-11.7279 5.0833 0.4602
-11.7201 4.8333 0.4488
-11.7123 4.4583 0.4310
-11.7045 5.3229 0.4709
-11.6967 5.3854 0.4737
-11.6889 4.7708 0.4459
-11.6811 4.6875 0.4419
-11.6733 5.2083 0.4658
-11.6655 4.6667 0.4410
-11.6577 4.5833 0.4370
-11.6499 4.3750 0.4270
-11.6421 4.9896 0.4560
-11.6343 4.5313 0.4345
-11.6265 4.4167 0.4290
-11.6187 4.4896 0.4325
-11.6109 4.8750 0.4507
-11.6031 5.1979 0.4654
-11.5953 4.4063 0.4285
-11.5875 4.2813 0.4224
-11.5797 3.9479 0.4056
-11.5719 4.7396 0.4444
-11.5641 4.5104 0.4335
-11.5563 5.2500 0.4677
-11.5485 5.5104 0.4792
-11.5407 5.1354 0.4626
-11.5329 4.8542 0.4497
-11.5251 4.5000 0.4330
-11.5173 4.3750 0.4270
-11.5095 4.5000 0.4330
-11.5017 5.1771 0.4644
-11.4939 5.1250 0.4621
-11.4861 4.2917 0.4229
-11.4783 4.9375 0.4536
-11.4705 5.3021 0.4700
-11.4627 5.6667 0.4859
-11.4549 5.2708 0.4686
-11.4471 4.8125 0.4478
-11.4393 4.8646 0.4502
-11.4315 5.1875 0.4649
-11.4237 4.7917 0.4468
-11.4159 4.3750 0.4270
-11.4081 5.0938 0.4607
-11.4003 5.4167 0.4751
-11.3925 5.4479 0.4764
-11.3847 5.1875 0.4649
-11.3769 5.0208 0.4574
-11.3691 5.3854 0.4737
-11.3613 4.5417 0.4350
-11.3535 4.3021 0.4234
-11.3457 4.8646 0.4502
-11.3379 5.5000 0.4787
-11.3301 5.5521 0.4810
-11.3223 6.0521 0.5022
-11.3145 5.0208 0.4574
-11.3067 5.2292 0.4668
-11.2989 5.1042 0.4612
-11.2911 5.4063 0.4746
-11.2833 4.9688 0.4550
-11.2755 4.5208 0.4340
-11.2677 6.0208 0.5009
-11.2599 5.0313 0.4579
-11.2521 4.9271 0.4531
-11.2443 5.1563 0.4635
-11.2365 5.0729 0.4598
-11.2287 5.1563 0.4635
-11.2209 5.4167 0.4751
-11.2131 5.3854 0.4737
-11.2053 4.8125 0.4478
-11.1975 4.8958 0.4517
-11.1897 3.7500 0.3953
-11.1819 5.0521 0.4588
-11.1741 5.2708 0.4686
-11.1663 4.8438 0.4492
-11.1585 5.1875 0.4649
-11.1507 4.7083 0.4429
-11.1429 4.6042 0.4380
-11.1351 5.3125 0.4705
-11.1273 5.5625 0.4814
-11.1195 5.6042 0.4832
-11.1117 5.4479 0.4764
-11.1039 5.2396 0.4672
-11.0961 5.5313 0.4801
-11.0883 5.9271 0.4970
-11.0805 5.2917 0.4696
-11.0727 5.3646 0.4728
-11.0649 5.6458 0.4850
-11.0571 5.8021 0.4917
-11.0493 5.4896 0.4783
-11.0415 4.7813 0.4463
-11.0337 6.0313 0.5013
-11.0259 6.3125 0.5129
-11.0181 6.0208 0.5009
-11.0103 5.6875 0.4868
-11.0025 5.7083 0.4877
-10.9947 5.1354 0.4626
-10.9869 5.1354 0.4626
-10.9791 5.9896 0.4996
-10.9713 5.5417 0.4805
-10.9635 5.4583 0.4769
-10.9557 6.1354 0.5056
-10.9479 5.7917 0.4912
-10.9401 5.3646 0.4728
-10.9323 5.6875 0.4868
-10.9245 5.0521 0.4588
-10.9167 5.3750 0.4732
-10.9089 5.5313 0.4801
-10.9011 5.2813 0.4691
-10.8933 4.9063 0.4521
-10.8855 5.3125 0.4705
-10.8777 5.2604 0.4682
-10.8699 5.4375 0.4760
-10.8621 5.2396 0.4672
-10.8543 5.1667 0.4640
-10.8465 5.4167 0.4751
-10.8387 5.4167 0.4751
-10.8309 6.1354 0.5056
-10.8231 6.3854 0.5158
-10.8153 6.1354 0.5056
-10.8075 6.4688 0.5192
-10.7997 6.0313 0.5013
-10.7919 5.3333 0.4714
-10.7841 5.0938 0.4607
-10.7763 5.6042 0.4832
-10.7685 5.6146 0.4837
-10.7607 5.8438 0.4934
-10.7529 5.2500 0.4677
-10.7451 5.4063 0.4746
-10.7373 5.8958 0.4956
-10.7295 6.2396 0.5099
-10.7217 6.6146 0.5250
-10.7139 5.5833 0.4823
-10.7061 5.7292 0.4886
-10.6983 5.7188 0.4881
-10.6905 6.2917 0.5120
-10.6827 5.5104 0.4792
-10.6749 5.1458 0.4630
-10.6671 5.9792 0.4991
-10.6593 5.8958 0.4956
-10.6515 6.3750 0.5154
-10.6437 5.8021 0.4917
-10.6359 6.5521 0.5225
-10.6281 5.8750 0.4948
-10.6203 5.9792 0.4991
-10.6125 6.4167 0.5171
-10.6047 5.8021 0.4917
-10.5969 6.1146 0.5048
-10.5891 6.0208 0.5009
-10.5813 5.4063 0.4746
-10.5735 5.6771 0.4864
-10.5657 5.8854 0.4952
-10.5579 5.4063 0.4746
-10.5501 5.7500 0.4895
-10.5423 6.5521 0.5225
-10.5345 6.0938 0.5039
-10.5267 5.8021 0.4917
-10.5189 6.1563 0.5065
-10.5111 6.0208 0.5009
-10.5033 5.4167 0.4751
-10.4955 5.4896 0.4783
-10.4877 6.0208 0.5009
-10.4799 6.3021 0.5124
-10.4721 5.9167 0.4965
-10.4643 6.8854 0.5356
-10.4565 6.0729 0.5030
-10.4487 6.8333 0.5336
-10.4409 6.7292 0.5295
-10.4331 5.8542 0.4939
-10.4253 5.9271 0.4970
-10.4175 5.7604 0.4899
-10.4097 5.8229 0.4926
-10.4019 6.1667 0.5069
-10.3941 6.1146 0.5048
-10.3863 7.1042 0.5441
-10.3785 6.2604 0.5107
-10.3707 5.8229 0.4926
-10.3629 5.8750 0.4948
-10.3551 6.3958 0.5162
-10.3473 6.4479 0.5183
-10.3395 6.5208 0.5212
-10.3317 6.3542 0.5145
-10.3239 6.6875 0.5279
-10.3161 6.5729 0.5233
-10.3083 6.2083 0.5086
-10.3005 6.1354 0.5056
-10.2927 6.5521 0.5225
-10.2849 6.4375 0.5179
-10.2771 5.6042 0.4832
-10.2693 6.3750 0.5154
-10.2615 6.9063 0.5364
-10.2537 6.4688 0.5192
-10.2459 6.0521 0.5022
-10.2381 6.3438 0.5141
-10.2303 6.0313 0.5013
-10.2225 6.5833 0.5237
-10.2147 6.6771 0.5275
-10.2069 6.5938 0.5242
-10.1991 6.9167 0.5368
-10.1913 6.5625 0.5229
-10.1835 7.2292 0.5488
-10.1757 6.2292 0.5095
-10.1679 6.9896 0.5397
-10.1601 6.6354 0.5258
-10.1523 7.0521 0.5421
-10.1445 6.9375 0.5376
-10.1367 5.7604 0.4899
-10.1289 6.2292 0.5095
-10.1211 6.1354 0.5056
-10.1133 6.4479 0.5183
-10.1055 7.4479 0.5571
-10.0977 6.5521 0.5225
-10.0899 6.6979 0.5283
-10.0821 6.9583 0.5385
-10.0743 7.3542 0.5536
-10.0665 6.8438 0.5340
-10.0587 6.8229 0.5332
-10.0509 7.0938 0.5437
-10.0431 6.6250 0.5254
-10.0353 7.0417 0.5417
-10.0275 7.0625 0.5425
-10.0197 7.3229 0.5524
-10.0119 6.5625 0.5229
-10.0041 7.6354 0.5640
-9.9963 6.7813 0.5316
-9.9885 6.8333 0.5336
-9.9807 7.3438 0.5532
-9.9729 6.7188 0.5291
-9.9651 7.0625 0.5425
-9.9573 7.7396 0.5679
-9.9495 6.9271 0.5372
-9.9417 6.9896 0.5397
-9.9339 7.3438 0.5532
-9.9261 7.2917 0.5512
-9.9183 6.8229 0.5332
-9.9105 7.4375 0.5567
-9.9027 7.1771 0.5469
-9.8949 7.7604 0.5686
-9.8871 7.2917 0.5512
-9.8793 7.8854 0.5732
-9.8715 7.0625 0.5425
-9.8637 6.6354 0.5258
-9.8559 7.2188 0.5484
-9.8481 7.1458 0.5457
-9.8403 8.1354 0.5822
-9.8325 7.0833 0.5433
-9.8247 7.9271 0.5747
-9.8169 8.0521 0.5792
-9.8091 7.6875 0.5660
-9.8013 7.6667 0.5652
-9.7935 7.1771 0.5469
-9.7857 7.0417 0.5417
-9.7779 6.2708 0.5112
-9.7701 7.4583 0.5575
-9.7623 6.7813 0.5316
-9.7545 8.1875 0.5841
-9.7467 7.2500 0.5496
-9.7389 8.3438 0.5896
-9.7311 7.6042 0.5629
-9.7233 7.7396 0.5679
-9.7155 8.1979 0.5844
-9.7077 7.3958 0.5551
-9.6999 6.1979 0.5082
-9.6921 7.3125 0.5520
-9.6843 8.3021 0.5881
-9.6765 7.3333 0.5528
-9.6687 6.7396 0.5299
-9.6609 7.1458 0.5457
-9.6531 7.6979 0.5663
-9.6453 7.7188 0.5671
-9.6375 7.4688 0.5579
-9.6297 6.7604 0.5307
-9.6219 7.1250 0.5449
-9.6141 7.3854 0.5547
-9.6063 7.3750 0.5543
-9.5985 8.3125 0.5885
-9.5907 7.5833 0.5621
-9.5829 7.3333 0.5528
-9.5751 7.6667 0.5652
-9.5673 7.1979 0.5476
-9.5595 7.9063 0.5740
-9.5517 7.2917 0.5512
-9.5439 8.0313 0.5785
-9.5361 8.3750 0.5907
-9.5283 8.2188 0.5852
-9.5205 8.6146 0.5991
-9.5127 7.5729 0.5617
-9.5049 8.5208 0.5958
-9.4971 7.3854 0.5547
-9.4893 7.5938 0.5625
-9.4815 7.6563 0.5648
-9.4737 7.0208 0.5409
-9.4659 6.7917 0.5320
-9.4581 7.5625 0.5613
-9.4503 7.7917 0.5698
-9.4425 8.2813 0.5874
-9.4347 7.4583 0.5575
-9.4269 7.8646 0.5724
-9.4191 8.5833 0.5980
-9.4113 8.3958 0.5915
-9.4035 7.9583 0.5758
-9.3957 7.8958 0.5736
-9.3879 7.4479 0.5571
-9.3801 8.2500 0.5863
-9.3723 8.5938 0.5984
-9.3645 7.5729 0.5617
-9.3567 8.3438 0.5896
-9.3489 8.0938 0.5807
-9.3411 8.0521 0.5792
-9.3333 7.7188 0.5671
-9.3255 8.3646 0.5904
-9.3177 7.9479 0.5755
-9.3099 8.3646 0.5904
-9.3021 8.1563 0.5830
-9.2943 8.2708 0.5870
-9.2865 8.4688 0.5940
-9.2787 8.6146 0.5991
-9.2709 8.2604 0.5867
-9.2631 8.1771 0.5837
-9.2553 7.8958 0.5736
-9.2475 8.6146 0.5991
-9.2397 7.8438 0.5717
-9.2319 7.4792 0.5582
-9.2241 7.6146 0.5633
-9.2163 8.0625 0.5796
-9.2085 8.1354 0.5822
-9.2007 8.2813 0.5874
-9.1929 7.6667 0.5652
-9.1851 8.8438 0.6070
-9.1773 8.3333 0.5893
-9.1695 8.2083 0.5848
-9.1617 8.0521 0.5792
-9.1539 8.3438 0.5896
-9.1461 7.6771 0.5656
-9.1383 8.8750 0.6081
-9.1305 8.5000 0.5951
-9.1227 8.7292 0.6031
-9.1149 7.8958 0.5736
-9.1071 8.4792 0.5944
-9.0993 8.8229 0.6063
-9.0915 8.8646 0.6077
-9.0837 8.3125 0.5885
-9.0759 8.6042 0.5988
-9.0681 8.3125 0.5885
-9.0603 8.0000 0.5774
-9.0525 8.2292 0.5856
-9.0447 8.7292 0.6031
-9.0369 8.8958 0.6088
-9.0291 8.4271 0.5926
-9.0213 8.7708 0.6045
-9.0135 8.4792 0.5944
-9.0057 9.3333 0.6236
-8.9979 8.5104 0.5955
-8.9901 7.9583 0.5758
-8.9823 7.9063 0.5740
-8.9745 8.9688 0.6113
-8.9667 8.4688 0.5940
-8.9589 8.1563 0.5830
-8.9511 8.3229 0.5889
-8.9433 8.9896 0.6120
-8.9355 8.9896 0.6120
-8.9277 8.6458 0.6002
-8.9199 8.8125 0.6060
-8.9121 9.0833 0.6152
-8.9043 9.1354 0.6170
-8.8965 8.6875 0.6016
-8.8887 8.9583 0.6110
-8.8809 9.5729 0.6316
-8.8731 9.8750 0.6415
-8.8653 9.6875 0.6353
-8.8575 8.8542 0.6074
-8.8497 8.1458 0.5826
-8.8419 8.9479 0.6106
-8.8341 9.3125 0.6229
-8.8263 8.9792 0.6117
-8.8185 8.2917 0.5878
-8.8107 9.5417 0.6305
-8.8029 8.8229 0.6063
-8.7951 9.2188 0.6198
-8.7873 8.4271 0.5926
-8.7795 8.2396 0.5859
-8.7717 9.0833 0.6152
-8.7639 8.8854 0.6085
-8.7561 9.1979 0.6191
-8.7483 9.2500 0.6208
-8.7405 9.2396 0.6205
-8.7327 9.5313 0.6302
-8.7249 9.8646 0.6411
-8.7171 8.6875 0.6016
-8.7093 9.3021 0.6226
-8.7015 9.5104 0.6295
-8.6937 9.4583 0.6278
-8.6859 9.0104 0.6127
-8.6781 9.5104 0.6295
-8.6703 9.9896 0.6452
-8.6625 9.6979 0.6357
-8.6547 9.5000 0.6292
-8.6469 10.0104 0.6458
-8.6391 10.6875 0.6673
-8.6313 9.4688 0.6281
-8.6235 10.3646 0.6572
-8.6157 9.7396 0.6370
-8.6079 9.1354 0.6170
-8.6001 9.2083 0.6194
-8.5923 9.3229 0.6233
-8.5845 10.1042 0.6489
-8.5767 10.0000 0.6455
-8.5689 10.3333 0.6562
-8.5611 9.8438 0.6404
-8.5533 9.5313 0.6302
-8.5455 9.9271 0.6431
-8.5377 8.8438 0.6070
-8.5299 9.8542 0.6408
-8.5221 9.4375 0.6271
-8.5143 8.7708 0.6045
-8.5065 10.0938 0.6485
-8.4987 9.1250 0.6166
-8.4909 8.7188 0.6027
-8.4831 9.3333 0.6236
-8.4753 9.9271 0.6431
-8.4675 9.7917 0.6387
-8.4597 9.0208 0.6131
-8.4519 9.7188 0.6364
-8.4441 11.0313 0.6780
-8.4363 9.0000 0.6124
-8.4285 9.2917 0.6222
-8.4207 10.8229 0.6715
-8.4129 9.8750 0.6415
-8.4051 9.0417 0.6138
-8.3973 9.8438 0.6404
-8.3895 11.5938 0.6950
-8.3817 10.4375 0.6595
-8.3739 10.0417 0.6468
-8.3661 10.1563 0.6505
-8.3583 10.7396 0.6689
-8.3505 9.9479 0.6438
-8.3427 10.7083 0.6680
-8.3349 10.5729 0.6637
-8.3271 10.6250 0.6654
-8.3193 10.1354 0.6499
-8.3115 11.2917 0.6859
-8.3037 10.6875 0.6673
-8.2959 11.9063 0.7043
-8.2881 9.9896 0.6452
-8.2803 10.1250 0.6495
-8.2725 10.3958 0.6581
-8.2647 10.5833 0.6641
-8.2569 9.6563 0.6343
-8.2491 10.6146 0.6650
-8.2413 10.8958 0.6738
-8.2335 10.5729 0.6637
-8.2257 10.5521 0.6631
-8.2179 10.8021 0.6709
-8.2101 11.0208 0.6776
-8.2023 11.2396 0.6843
-8.1945 11.3229 0.6869
-8.1867 11.1979 0.6831
-8.1789 10.4479 0.6598
-8.1711 11.0313 0.6780
-8.1633 10.3333 0.6562
-8.1555 10.0833 0.6482
-8.1477 9.8958 0.6421
-8.1399 10.5521 0.6631
-8.1321 10.4792 0.6608
-8.1243 10.9167 0.6744
-8.1165 10.4063 0.6585
-8.1087 10.6771 0.6670
-8.1009 11.4896 0.6919
-8.0931 10.3125 0.6555
-8.0853 10.6354 0.6657
-8.0775 10.5938 0.6644
-8.0697 11.1146 0.6805
-8.0619 11.4896 0.6919
-8.0541 10.8438 0.6722
-8.0463 10.9583 0.6757
-8.0385 11.0729 0.6792
-8.0307 10.7083 0.6680
-8.0229 11.0104 0.6773
-8.0151 11.0729 0.6792
-8.0073 11.5104 0.6925
-7.9995 11.7500 0.6997
-7.9917 12.5938 0.7244
-7.9839 12.5000 0.7217
-7.9761 11.5313 0.6932
-7.9683 12.3750 0.7181
-7.9605 11.2500 0.6847
-7.9527 10.6875 0.6673
-7.9449 11.6667 0.6972
-7.9371 11.7500 0.6997
-7.9293 11.2813 0.6856
-7.9215 11.9688 0.7062
-7.9137 12.0313 0.7080
-7.9059 12.2188 0.7135
-7.8981 12.3438 0.7172
-7.8903 12.3333 0.7169
-7.8825 11.4896 0.6919
-7.8747 11.4375 0.6903
-7.8669 11.8958 0.7040
-7.8591 11.7188 0.6988
-7.8513 12.2083 0.7132
-7.8435 12.1563 0.7117
-7.8357 11.1875 0.6827
-7.8279 12.2813 0.7153
-7.8201 11.7188 0.6988
-7.8123 11.5625 0.6941
-7.8045 11.1771 0.6824
-7.7967 12.1250 0.7108
-7.7889 12.2500 0.7144
-7.7811 12.2708 0.7150
-7.7733 12.3750 0.7181
-7.7655 12.5208 0.7223
-7.7577 12.9583 0.7348
-7.7499 12.2813 0.7153
-7.7421 11.6458 0.6966
-7.7343 12.6563 0.7262
-7.7265 12.5729 0.7238
-7.7187 11.3125 0.6866
-7.7109 12.1146 0.7105
-7.7031 13.0625 0.7377
-7.6953 11.6458 0.6966
-7.6875 12.0833 0.7096
-7.6797 12.5104 0.7220
-7.6719 12.5000 0.7217
-7.6641 14.0313 0.7646
-7.6563 13.4167 0.7477
-7.6485 13.2500 0.7430
-7.6407 12.5521 0.7232
-7.6329 11.6042 0.6953
-7.6251 13.2813 0.7439
-7.6173 12.4896 0.7214
-7.6095 13.4479 0.7486
-7.6017 13.2188 0.7421
-7.5939 12.5208 0.7223
-7.5861 13.7708 0.7575
-7.5783 13.6042 0.7529
-7.5705 12.3542 0.7175
-7.5627 13.5313 0.7509
-7.5549 14.3958 0.7745
-7.5471 13.3333 0.7454
-7.5393 13.5521 0.7514
-7.5315 13.9167 0.7615
-7.5237 13.3438 0.7456
-7.5159 13.1875 0.7413
-7.5081 13.0521 0.7375
-7.5003 13.0208 0.7366
-7.4925 12.6979 0.7274
-7.4847 13.1458 0.7401
-7.4769 12.9063 0.7333
-7.4691 12.8125 0.7307
-7.4613 13.4479 0.7486
-7.4535 13.8542 0.7598
-7.4457 15.8021 0.8114
-7.4379 14.8229 0.7859
-7.4301 14.7083 0.7828
-7.4223 14.3229 0.7725
-7.4145 13.8021 0.7583
-7.4067 14.3750 0.7739
-7.3989 15.3438 0.7996
-7.3911 15.5000 0.8036
-7.3833 14.6979 0.7826
-7.3755 14.3438 0.7731
-7.3677 13.3333 0.7454
-7.3599 14.1250 0.7672
-7.3521 14.7813 0.7848
-7.3443 15.0625 0.7922
-7.3365 15.0208 0.7911
-7.3287 15.0833 0.7928
-7.3209 14.9688 0.7897
-7.3131 14.9896 0.7903
-7.3053 15.0521 0.7919
-7.2975 14.9792 0.7900
-7.2897 15.3750 0.8004
-7.2819 14.4792 0.7767
-7.2741 14.9271 0.7886
-7.2663 14.3542 0.7734
-7.2585 15.3542 0.7998
-7.2507 16.2083 0.8218
-7.2429 14.0313 0.7646
-7.2351 15.3542 0.7998
-7.2273 15.3646 0.8001
-7.2195 14.8854 0.7875
-7.2117 15.2708 0.7977
-7.2039 16.0208 0.8170
-7.1961 15.5729 0.8055
-7.1883 13.9271 0.7618
-7.1805 14.9375 0.7889
-7.1727 14.4792 0.7767
-7.1649 15.3854 0.8007
-7.1571 16.6042 0.8318
-7.1493 15.5833 0.8058
-7.1415 15.5833 0.8058
-7.1337 15.5417 0.8047
-7.1259 15.5833 0.8058
-7.1181 15.7500 0.8101
-7.1103 15.5417 0.8047
-7.1025 15.8750 0.8133
-7.0947 16.0208 0.8170
-7.0869 15.5625 0.8053
-7.0791 16.8854 0.8388
-7.0713 17.4583 0.8529
-7.0635 16.3542 0.8255
-7.0557 14.9688 0.7897
-7.0479 15.4167 0.8015
-7.0401 14.8333 0.7862
-7.0323 16.5938 0.8315
-7.0245 16.3125 0.8244
-7.0167 16.9583 0.8406
-7.0089 16.6042 0.8318
-7.0011 16.5208 0.8297
-6.9933 16.8229 0.8372
-6.9855 17.2708 0.8483
-6.9777 16.5729 0.8310
-6.9699 17.7500 0.8600
-6.9621 17.0313 0.8424
-6.9543 17.9896 0.8658
-6.9465 17.6354 0.8572
-6.9387 15.7188 0.8093
-6.9309 17.1250 0.8447
-6.9231 19.4688 0.9007
-6.9153 17.5000 0.8539
-6.9075 17.7708 0.8605
-6.8997 17.4375 0.8524
-6.8919 16.8125 0.8370
-6.8841 18.5417 0.8790
-6.8763 18.0208 0.8665
-6.8685 18.0938 0.8683
-6.8607 18.2500 0.8720
-6.8529 17.9167 0.8640
-6.8451 17.6354 0.8572
-6.8373 18.1146 0.8688
-6.8295 16.7917 0.8365
-6.8217 18.1979 0.8708
-6.8139 19.2813 0.8963
-6.8061 18.5000 0.8780
-6.7983 17.3021 0.8491
-6.7905 19.0938 0.8919
-6.7827 19.5625 0.9028
-6.7749 19.1458 0.8932
-6.7671 18.6146 0.8807
-6.7593 18.0938 0.8683
-6.7515 17.8125 0.8615
-6.7437 19.1563 0.8934
-6.7359 19.6042 0.9038
-6.7281 19.5208 0.9019
-6.7203 19.4583 0.9004
-6.7125 18.9896 0.8895
-6.7047 20.0625 0.9143
-6.6969 19.9792 0.9124
-6.6891 21.1771 0.9394
-6.6813 20.9063 0.9333
-6.6735 19.9583 0.9119
-6.6657 20.1042 0.9152
-6.6579 20.1146 0.9155
-6.6501 20.3542 0.9209
-6.6423 20.2500 0.9186
-6.6345 20.2917 0.9195
-6.6267 20.8333 0.9317
-6.6189 21.5208 0.9469
-6.6111 20.2604 0.9188
-6.6033 20.4375 0.9228
-6.5955 20.7708 0.9303
-6.5877 21.6563 0.9499
-6.5799 21.1875 0.9396
-6.5721 19.3125 0.8970
-6.5643 19.2604 0.8958
-6.5565 21.0625 0.9368
-6.5487 20.4479 0.9230
-6.5409 21.3750 0.9437
-6.5331 20.8854 0.9329
-6.5253 21.2188 0.9403
-6.5175 21.7396 0.9517
-6.5097 20.0521 0.9141
-6.5019 20.4688 0.9235
-6.4941 22.5208 0.9687
-6.4863 21.7500 0.9520
-6.4785 22.8958 0.9767
-6.4707 22.6354 0.9712
-6.4629 20.5729 0.9259
-6.4551 22.5000 0.9682
-6.4473 22.7917 0.9745
-6.4395 22.1354 0.9604
-6.4317 23.4167 0.9878
-6.4239 20.8021 0.9310
-6.4161 20.7292 0.9294
-6.4083 22.0938 0.9595
-6.4005 23.6354 0.9924
-6.3927 24.4896 1.0101
-6.3849 22.8125 0.9749
-6.3771 23.1250 0.9816
-6.3693 23.2500 0.9843
-6.3615 23.2813 0.9849
-6.3537 23.0417 0.9798
-6.3459 22.7813 0.9743
-6.3381 23.2188 0.9836
-6.3303 24.3333 1.0069
-6.3225 24.8229 1.0170
-6.3147 23.3125 0.9856
-6.3069 24.2083 1.0043
-6.2991 23.4167 0.9878
-6.2913 24.0938 1.0020
-6.2835 23.9896 0.9998
-6.2757 24.1875 1.0039
-6.2679 24.1354 1.0028
-6.2601 25.1875 1.0244
-6.2523 25.0104 1.0208
-6.2445 24.3958 1.0082
-6.2367 23.6771 0.9932
-6.2289 24.7813 1.0161
-6.2211 24.0625 1.0013
-6.2133 24.1979 1.0041
-6.2055 24.2188 1.0045
-6.1977 24.9688 1.0200
-6.1899 24.8333 1.0172
-6.1821 24.2813 1.0058
-6.1743 23.9688 0.9993
-6.1665 25.2813 1.0263
-6.1587 25.3021 1.0268
-6.1509 26.8854 1.0584
-6.1431 25.9375 1.0396
-6.1353 25.9583 1.0400
-6.1275 26.2708 1.0462
-6.1197 25.7083 1.0350
-6.1119 27.4375 1.0692
-6.1041 28.4375 1.0885
-6.0963 26.2188 1.0452
-6.0885 27.4167 1.0688
-6.0807 26.2083 1.0450
-6.0729 27.1146 1.0629
-6.0651 27.4167 1.0688
-6.0573 28.1667 1.0833
-6.0495 28.9583 1.0985
-6.0417 28.4479 1.0887
-6.0339 28.8021 1.0955
-6.0261 27.8438 1.0771
-6.0183 27.2083 1.0647
-6.0105 27.0208 1.0611
-6.0027 29.2083 1.1032
-5.9949 28.8854 1.0971
-5.9871 29.2813 1.1046
-5.9793 29.2604 1.1042
-5.9715 27.4271 1.0690
-5.9637 27.9583 1.0793
-5.9559 28.2813 1.0855
-5.9481 28.5521 1.0907
-5.9403 29.6563 1.1116
-5.9325 29.0521 1.1002
-5.9247 28.3854 1.0875
-5.9169 27.3854 1.0682
-5.9091 28.5521 1.0907
-5.9013 29.7396 1.1132
-5.8935 30.2396 1.1225
-5.8857 29.5000 1.1087
-5.8779 28.1875 1.0837
-5.8701 29.0938 1.1010
-5.8623 29.6979 1.1124
-5.8545 29.5833 1.1102
-5.8467 30.1771 1.1213
-5.8389 29.1458 1.1020
-5.8311 29.9688 1.1175
-5.8233 31.3750 1.1434
-5.8155 31.3438 1.1428
-5.8077 32.1042 1.1566
-5.7999 32.3750 1.1614
-5.7921 32.0625 1.1558
-5.7843 29.8854 1.1159
-5.7765 31.6354 1.1481
-5.7687 31.2083 1.1403
-5.7609 31.3646 1.1432
-5.7531 32.1771 1.1579
-5.7453 32.3750 1.1614
-5.7375 29.8542 1.1153
-5.7297 30.9688 1.1359
-5.7219 30.5938 1.1290
-5.7141 33.4063 1.1798
-5.7063 32.3958 1.1618
-5.6985 33.7292 1.1855
-5.6907 32.7500 1.1682
-5.6829 31.1458 1.1392
-5.6751 32.6667 1.1667
-5.6673 32.6563 1.1665
-5.6595 33.1771 1.1757
-5.6517 32.0313 1.1553
-5.6439 31.0417 1.1373
-5.6361 33.1563 1.1754
-5.6283 33.9792 1.1899
-5.6205 34.4792 1.1986
-5.6127 33.1354 1.1750
-5.6049 36.2604 1.2292
-5.5971 36.3229 1.2302
-5.5893 36.5313 1.2337
-5.5815 34.6771 1.2020
-5.5737 33.6979 1.1849
-5.5659 34.1042 1.1921
-5.5581 32.5833 1.1652
-5.5503 34.2813 1.1952
-5.5425 35.8854 1.2228
-5.5347 34.0521 1.1911
-5.5269 34.0938 1.1919
-5.5191 35.5313 1.2167
-5.5113 37.9063 1.2568
-5.5035 37.8125 1.2552
-5.4957 35.9583 1.2240
-5.4879 37.0417 1.2423
-5.4801 36.9583 1.2409
-5.4723 36.4271 1.2320
-5.4645 37.5104 1.2502
-5.4567 37.8125 1.2552
-5.4489 36.1042 1.2265
-5.4411 38.2396 1.2623
-5.4333 38.5104 1.2667
-5.4255 39.4896 1.2827
-5.4177 36.9688 1.2411
-5.4099 37.1354 1.2439
-5.4021 38.3125 1.2635
-5.3943 39.2604 1.2790
-5.3865 37.0417 1.2423
-5.3787 39.1667 1.2775
-5.3709 39.3646 1.2807
-5.3631 39.5833 1.2843
-5.3553 41.1875 1.3100
-5.3475 37.9063 1.2568
-5.3397 39.4896 1.2827
-5.3319 38.8646 1.2725
-5.3241 39.4583 1.2822
-5.3163 37.9792 1.2580
-5.3085 40.7813 1.3035
-5.3007 41.8333 1.3202
-5.2929 39.9583 1.2903
-5.2851 42.0000 1.3229
-5.2773 42.3854 1.3289
-5.2695 40.9167 1.3057
-5.2617 42.0938 1.3244
-5.2539 43.0938 1.3400
-5.2461 41.9688 1.3224
-5.2383 42.3438 1.3283
-5.2305 42.2083 1.3262
-5.2227 42.5833 1.3320
-5.2149 40.8542 1.3047
-5.2071 42.2917 1.3275
-5.1993 41.9688 1.3224
-5.1915 44.0417 1.3546
-5.1837 43.2188 1.3419
-5.1759 42.9792 1.3382
-5.1681 43.6979 1.3494
-5.1603 44.6458 1.3639
-5.1525 43.6250 1.3482
-5.1447 44.0833 1.3553
-5.1369 45.1979 1.3723
-5.1291 45.6146 1.3786
-5.1213 45.4063 1.3755
-5.1135 46.3542 1.3898
-5.1057 44.9896 1.3691
-5.0979 45.9583 1.3838
-5.0901 45.5833 1.3782
-5.0823 44.1458 1.3562
-5.0745 41.8542 1.3206
-5.0667 43.8646 1.3519
-5.0589 45.0625 1.3703
-5.0511 46.7708 1.3960
-5.0433 44.8958 1.3677
-5.0355 49.1354 1.4308
-5.0277 48.6667 1.4240
-5.0199 46.6667 1.3944
-5.0121 47.1979 1.4023
-5.0043 46.2188 1.3877
-4.9965 48.5000 1.4216
-4.9887 49.5729 1.4372
-4.9809 49.6667 1.4386
-4.9731 50.7083 1.4536
-4.9653 48.1250 1.4161
-4.9575 50.6458 1.4527
-4.9497 49.1354 1.4308
-4.9419 50.1250 1.4452
-4.9341 49.7917 1.4404
-4.9263 49.1458 1.4310
-4.9185 49.2813 1.4330
-4.9107 49.4688 1.4357
-4.9029 50.3750 1.4488
-4.8951 51.4375 1.4640
-4.8873 52.3333 1.4767
-4.8795 50.6875 1.4533
-4.8717 50.6458 1.4527
-4.8639 53.5938 1.4943
-4.8561 51.1667 1.4601
-4.8483 52.2396 1.4753
-4.8405 52.9583 1.4855
-4.8327 53.6667 1.4954
-4.8249 55.5521 1.5214
-4.8171 56.0625 1.5284
-4.8093 55.2917 1.5178
-4.8015 55.5000 1.5207
-4.7937 54.6667 1.5092
-4.7859 56.1875 1.5301
-4.7781 53.6979 1.4958
-4.7703 54.3229 1.5045
-4.7625 56.0208 1.5278
-4.7547 54.1667 1.5023
-4.7469 55.8125 1.5250
-4.7391 55.9792 1.5272
-4.7313 55.2708 1.5175
-4.7235 57.7708 1.5515
-4.7157 59.5000 1.5745
-4.7079 59.8854 1.5796
-4.7001 58.7396 1.5644
-4.6923 58.8438 1.5658
-4.6845 58.6458 1.5632
-4.6767 59.8438 1.5791
-4.6689 57.1771 1.5435
-4.6611 57.6771 1.5502
-4.6533 60.6979 1.5903
-4.6455 59.9896 1.5810
-4.6377 60.0313 1.5816
-4.6299 59.9792 1.5809
-4.6221 60.9271 1.5933
-4.6143 61.5521 1.6015
-4.6065 60.2188 1.5840
-4.5987 61.6146 1.6023
-4.5909 61.6563 1.6028
-4.5831 61.9271 1.6063
-4.5753 62.8750 1.6186
-4.5675 62.4375 1.6129
-4.5597 63.0104 1.6203
-4.5519 64.9792 1.6454
-4.5441 63.5313 1.6270
-4.5363 65.7917 1.6557
-4.5285 66.4063 1.6634
-4.5207 64.3750 1.6378
-4.5129 64.7917 1.6431
-4.5051 64.2083 1.6356
-4.4973 65.3854 1.6506
-4.4895 67.7813 1.6805
-4.4817 67.4375 1.6763
-4.4739 65.2813 1.6493
-4.4661 67.0104 1.6710
-4.4583 66.3750 1.6630
-4.4505 68.3438 1.6875
-4.4427 68.6563 1.6914
-4.4349 65.7292 1.6549
-4.4271 70.7604 1.7171
-4.4193 67.8021 1.6808
-4.4115 66.5208 1.6648
-4.4037 70.7708 1.7172
-4.3959 70.2188 1.7105
-4.3881 71.6354 1.7277
-4.3803 68.8125 1.6933
-4.3725 69.8333 1.7058
-4.3647 71.0000 1.7200
-4.3569 71.5000 1.7260
-4.3491 70.4063 1.7128
-4.3413 69.9375 1.7071
-4.3335 70.7813 1.7173
-4.3257 68.6042 1.6907
-4.3179 71.3958 1.7248
-4.3101 74.0521 1.7566
-4.3023 73.8750 1.7545
-4.2945 74.0625 1.7567
-4.2867 73.8750 1.7545
-4.2789 74.2083 1.7584
-4.2711 75.2292 1.7705
-4.2633 75.5938 1.7748
-4.2555 76.6146 1.7867
-4.2477 75.4688 1.7733
-4.2399 77.8646 1.8012
-4.2321 77.6563 1.7988
-4.2243 77.0313 1.7915
-4.2165 79.1667 1.8162
-4.2087 80.1667 1.8276
-4.2009 79.3854 1.8187
-4.1931 80.6250 1.8329
-4.1853 80.4479 1.8308
-4.1775 79.3646 1.8185
-4.1697 78.1250 1.8042
-4.1619 81.5000 1.8428
-4.1541 80.0417 1.8262
-4.1463 86.1354 1.8945
-4.1385 81.2604 1.8401
-4.1307 81.7917 1.8461
-4.1229 80.4271 1.8306
-4.1151 83.3854 1.8640
-4.1073 84.9896 1.8818
-4.0995 84.2396 1.8735
-4.0917 85.6146 1.8887
-4.0839 83.9063 1.8698
-4.0761 84.5417 1.8769
-4.0683 86.9479 1.9034
-4.0605 89.7708 1.9340
-4.0527 88.6458 1.9219
-4.0449 86.7396 1.9011
-4.0371 89.0417 1.9262
-4.0293 90.0313 1.9368
-4.0215 87.5104 1.9095
-4.0137 90.6250 1.9432
-4.0059 91.0208 1.9474
-3.9981 89.4792 1.9309
-3.9903 89.9271 1.9357
-3.9825 90.5833 1.9428
-3.9747 94.6146 1.9855
-3.9669 90.0000 1.9365
-3.9591 93.4792 1.9736
-3.9513 90.3854 1.9406
-3.9435 94.1979 1.9811
-3.9357 92.0417 1.9583
-3.9279 94.5833 1.9852
-3.9201 93.7083 1.9760
-3.9123 97.4063 2.0146
-3.9045 92.8854 1.9673
-3.8967 96.9583 2.0100
-3.8889 99.8229 2.0394
-3.8811 100.5625 2.0470
-3.8733 97.0417 2.0108
-3.8655 96.9688 2.0101
-3.8577 95.6354 1.9962
-3.8499 98.4167 2.0250
-3.8421 99.9271 2.0405
-3.8343 97.0938 2.0114
-3.8265 99.9583 2.0408
-3.8187 100.8229 2.0496
-3.8109 102.1146 2.0627
-3.8031 101.1458 2.0529
-3.7953 103.9167 2.0808
-3.7875 102.2500 2.0641
-3.7797 103.6771 2.0784
-3.7719 103.3333 2.0750
-3.7641 102.8750 2.0704
-3.7563 106.8021 2.1095
-3.7485 106.3750 2.1053
-3.7407 103.0313 2.0719
-3.7329 105.4688 2.0963
-3.7251 107.5417 2.1168
-3.7173 105.2396 2.0940
-3.7095 110.0833 2.1417
-3.7017 106.6250 2.1078
-3.6939 110.3333 2.1441
-3.6861 110.8021 2.1487
-3.6783 111.7188 2.1575
-3.6705 110.5313 2.1460
-3.6627 109.8125 2.1390
-3.6549 110.8438 2.1491
-3.6471 108.6771 2.1280
-3.6393 109.8854 2.1398
-3.6315 110.3542 2.1443
-3.6237 113.1875 2.1717
-3.6159 112.9792 2.1697
-3.6081 112.8750 2.1687
-3.6003 113.7604 2.1772
-3.5925 114.8125 2.1872
-3.5847 113.4688 2.1744
-3.5769 113.5938 2.1756
-3.5691 112.9583 2.1695
-3.5613 116.3750 2.2020
-3.5535 116.7083 2.2052
-3.5457 114.2396 2.1817
-3.5379 114.9688 2.1887
-3.5301 120.8021 2.2435
-3.5223 119.9063 2.2352
-3.5145 117.4583 2.2123
-3.5067 115.1771 2.1907
-3.4989 117.6875 2.2144
-3.4911 121.7604 2.2524
-3.4833 119.1771 2.2284
-3.4755 117.5313 2.2129
-3.4677 119.8438 2.2346
-3.4599 119.6771 2.2331
-3.4521 123.4167 2.2677
-3.4443 126.7604 2.2982
-3.4365 125.1875 2.2839
-3.4287 121.1979 2.2472
-3.4209 124.6667 2.2791
-3.4131 125.2604 2.2846
-3.4053 124.5938 2.2785
-3.3975 122.4688 2.2590
-3.3897 126.3646 2.2946
-3.3819 128.8229 2.3168
-3.3741 127.4792 2.3047
-3.3663 129.0208 2.3186
-3.3585 128.3438 2.3125
-3.3507 129.9688 2.3271
-3.3429 129.1771 2.3200
-3.3351 131.2604 2.3386
-3.3273 130.7500 2.3341
-3.3195 127.4792 2.3047
-3.3117 128.7708 2.3163
-3.3039 128.9271 2.3177
-3.2961 128.9792 2.3182
-3.2883 130.8854 2.3353
-3.2805 130.1042 2.3283
-3.2727 134.7500 2.3695
-3.2649 131.7083 2.3426
-3.2571 131.8958 2.3443
-3.2493 132.6146 2.3507
-3.2415 135.3750 2.3750
-3.2337 135.0729 2.3723
-3.2259 135.7708 2.3785
-3.2181 138.2083 2.3997
-3.2103 138.0729 2.3985
-3.2025 134.0313 2.3632
-3.1947 134.3229 2.3658
-3.1869 135.9479 2.3800
-3.1791 134.8958 2.3708
-3.1713 137.4583 2.3932
-3.1635 140.5938 2.4203
-3.1557 137.1042 2.3901
-3.1479 138.7292 2.4042
-3.1401 140.5417 2.4199
-3.1323 140.4792 2.4194
-3.1245 139.3542 2.4097
-3.1167 141.8542 2.4312
-3.1089 139.9479 2.4148
-3.1011 139.1146 2.4076
-3.0933 139.1250 2.4077
-3.0855 141.9271 2.4318
-3.0777 144.2500 2.4516
-3.0699 144.6667 2.4552
-3.0621 140.8333 2.4224
-3.0543 145.7083 2.4640
-3.0465 144.7708 2.4560
-3.0387 145.5000 2.4622
-3.0309 143.1146 2.4419
-3.0231 146.1771 2.4679
-3.0153 143.6563 2.4466
-3.0075 147.0938 2.4757
-2.9997 147.3333 2.4777
-2.9919 149.7813 2.4982
-2.9841 149.8750 2.4990
-2.9763 150.1146 2.5010
-2.9685 148.1042 2.4842
-2.9607 151.5938 2.5132
-2.9529 149.6250 2.4969
-2.9451 150.8125 2.5068
-2.9373 153.7292 2.5309
-2.9295 153.6563 2.5303
-2.9217 155.1354 2.5424
-2.9139 152.8750 2.5238
-2.9061 156.0938 2.5503
-2.8983 157.9063 2.5650
-2.8905 155.3229 2.5440
-2.8827 156.9063 2.5569
-2.8749 157.8125 2.5643
-2.8671 156.3750 2.5526
-2.8593 154.4792 2.5371
-2.8515 160.3333 2.5847
-2.8437 159.0729 2.5745
-2.8359 160.4063 2.5853
-2.8281 161.5417 2.5944
-2.8203 162.5729 2.6027
-2.8125 161.8438 2.5968
-2.8047 164.6667 2.6194
-2.7969 163.7396 2.6120
-2.7891 161.5313 2.5943
-2.7813 167.5521 2.6422
-2.7735 166.3750 2.6329
-2.7657 164.1458 2.6152
-2.7579 166.4896 2.6338
-2.7501 168.6771 2.6511
-2.7423 170.1979 2.6630
-2.7345 168.0208 2.6459
-2.7267 168.2813 2.6480
-2.7189 173.3646 2.6877
-2.7111 173.3646 2.6877
-2.7033 174.2500 2.6945
-2.6955 174.1250 2.6935
-2.6877 173.6042 2.6895
-2.6799 179.3542 2.7337
-2.6721 174.4583 2.6961
-2.6643 176.3125 2.7104
-2.6565 182.0313 2.7540
-2.6487 179.3021 2.7333
-2.6409 179.3542 2.7337
-2.6331 180.2500 2.7405
-2.6253 181.2500 2.7481
-2.6175 187.0208 2.7915
-2.6097 185.8646 2.7829
-2.6019 189.1250 2.8072
-2.5941 187.6042 2.7959
-2.5863 189.4896 2.8099
-2.5785 184.0521 2.7693
-2.5707 187.3750 2.7942
-2.5629 185.3958 2.7794
-2.5551 184.4271 2.7721
-2.5473 187.0521 2.7917
-2.5395 187.9479 2.7984
-2.5317 191.0625 2.8215
-2.5239 192.2188 2.8300
-2.5161 190.4167 2.8167
-2.5083 191.6458 2.8258
-2.5005 192.5938 2.8328
-2.4927 193.9271 2.8426
-2.4849 196.8021 2.8636
-2.4771 196.1250 2.8586
-2.4693 196.0208 2.8579
-2.4615 198.0833 2.8729
-2.4537 197.7813 2.8707
-2.4459 197.2917 2.8671
-2.4381 197.2292 2.8667
-2.4303 198.8125 2.8782
-2.4225 194.6667 2.8480
-2.4147 201.2188 2.8955
-2.4069 201.3542 2.8965
-2.3991 208.5625 2.9479
-2.3913 201.2083 2.8955
-2.3835 204.8229 2.9214
-2.3757 206.7500 2.9351
-2.3679 206.8229 2.9356
-2.3601 203.5833 2.9125
-2.3523 203.3021 2.9105
-2.3445 203.5833 2.9125
-2.3367 207.4271 2.9399
-2.3289 205.3333 2.9250
-2.3211 203.7604 2.9138
-2.3133 205.1354 2.9236
-2.3055 206.9896 2.9368
-2.2977 207.6563 2.9415
-2.2899 211.7604 2.9704
-2.2821 212.5729 2.9761
-2.2743 212.1563 2.9732
-2.2665 208.8438 2.9499
-2.2587 206.2604 2.9316
-2.2509 211.5000 2.9686
-2.2431 212.5000 2.9756
-2.2353 209.9271 2.9575
-2.2275 209.0729 2.9515
-2.2197 212.9479 2.9787
-2.2119 216.1250 3.0009
-2.2041 213.1042 2.9798
-2.1963 213.0938 2.9797
-2.1885 208.9479 2.9506
-2.1807 214.8438 2.9920
-2.1729 215.1771 2.9943
-2.1651 212.8125 2.9778
-2.1573 216.9271 3.0064
-2.1495 214.5625 2.9900
-2.1417 209.8854 2.9572
-2.1339 213.7917 2.9846
-2.1261 216.9792 3.0068
-2.1183 211.4583 2.9683
-2.1105 209.4167 2.9539
-2.1027 219.5938 3.0249
-2.0949 212.9063 2.9784
-2.0871 209.2604 2.9528
-2.0793 210.9375 2.9646
-2.0715 213.2396 2.9808
-2.0637 209.4063 2.9539
-2.0559 214.8229 2.9918
-2.0481 212.8438 2.9780
-2.0403 211.1771 2.9663
-2.0325 211.0313 2.9653
-2.0247 214.7083 2.9910
-2.0169 214.0625 2.9865
-2.0091 212.6979 2.9770
-2.0013 212.5313 2.9758
-1.9935 209.7292 2.9561
-1.9857 213.5104 2.9827
-1.9779 215.9167 2.9994
-1.9701 220.2292 3.0292
-1.9623 216.9583 3.0066
-1.9545 214.7396 2.9912
-1.9467 215.1354 2.9940
-1.9389 217.1563 3.0080
-1.9311 218.3021 3.0159
-1.9233 217.8125 3.0126
-1.9155 214.0729 2.9866
-1.9077 216.1563 3.0011
-1.8999 214.1146 2.9869
-1.8921 213.6875 2.9839
-1.8843 211.2604 2.9669
-1.8765 213.0313 2.9793
-1.8687 215.1042 2.9938
-1.8609 213.5313 2.9828
-1.8531 214.7292 2.9912
-1.8453 214.7083 2.9910
-1.8375 211.5625 2.9690
-1.8297 209.1875 2.9523
-1.8219 209.4063 2.9539
-1.8141 212.2604 2.9739
-1.8063 214.4896 2.9895
-1.7985 211.2396 2.9668
-1.7907 215.2708 2.9949
-1.7829 208.9583 2.9507
-1.7751 210.3021 2.9602
-1.7673 210.4583 2.9613
-1.7595 214.8646 2.9921
-1.7517 208.9375 2.9505
-1.7439 206.4375 2.9328
-1.7361 206.4167 2.9327
-1.7283 213.4167 2.9820
-1.7205 210.8542 2.9640
-1.7127 210.7708 2.9635
-1.7049 204.7292 2.9207
-1.6971 207.1979 2.9382
-1.6893 209.9479 2.9577
-1.6815 208.5521 2.9478
-1.6737 200.9063 2.8933
-1.6659 203.1771 2.9096
-1.6581 207.8958 2.9432
-1.6503 205.8229 2.9285
-1.6425 202.6667 2.9059
-1.6347 201.9167 2.9006
-1.6269 206.5938 2.9340
-1.6191 208.7917 2.9495
-1.6113 203.7396 2.9136
-1.6035 201.7708 2.8995
-1.5957 200.6563 2.8915
-1.5879 199.2708 2.8815
-1.5801 196.5417 2.8617
-1.5723 192.3021 2.8307
-1.5645 198.3125 2.8745
-1.5567 198.2813 2.8743
-1.5489 193.8854 2.8423
-1.5411 195.3854 2.8533
-1.5333 193.9479 2.8427
-1.5255 197.2188 2.8666
-1.5177 192.5521 2.8325
-1.5099 191.8333 2.8272
-1.5021 191.0729 2.8216
-1.4943 189.0208 2.8064
-1.4865 189.4583 2.8096
-1.4787 191.6771 2.8260
-1.4709 186.5208 2.7878
-1.4631 185.6875 2.7815
-1.4553 185.5000 2.7801
-1.4475 186.4688 2.7874
-1.4397 182.5833 2.7582
-1.4319 180.0729 2.7392
-1.4241 178.5208 2.7273
-1.4163 177.0208 2.7159
-1.4085 178.6979 2.7287
-1.4007 178.9063 2.7303
-1.3929 175.8438 2.7068
-1.3851 171.2396 2.6711
-1.3773 173.5313 2.6890
-1.3695 170.7604 2.6674
-1.3617 165.1354 2.6231
-1.3539 166.6771 2.6353
-1.3461 169.3854 2.6566
-1.3383 164.8438 2.6208
-1.3305 161.8125 2.5966
-1.3227 164.9792 2.6219
-1.3149 163.5521 2.6105
-1.3071 165.3438 2.6248
-1.2993 159.6667 2.5793
-1.2915 156.8438 2.5564
-1.2837 155.5833 2.5461
-1.2759 153.6354 2.5301
-1.2681 150.6563 2.5055
-1.2603 151.2813 2.5107
-1.2525 150.6667 2.5055
-1.2447 151.9688 2.5164
-1.2369 143.1042 2.4419
-1.2291 143.6667 2.4467
-1.2213 143.0417 2.4413
-1.2135 139.3229 2.4094
-1.2057 141.2396 2.4259
-1.1979 132.6979 2.3514
-1.1901 134.3333 2.3658
-1.1823 134.3229 2.3658
-1.1745 134.3646 2.3661
-1.1667 131.9479 2.3447
-1.1589 127.4896 2.3048
-1.1511 123.9375 2.2725
-1.1433 118.9583 2.2263
-1.1355 122.0000 2.2546
-1.1277 119.1458 2.2281
-1.1199 118.1875 2.2191
-1.1121 111.7604 2.1579
-1.1043 116.6875 2.2050
-1.0965 110.4792 2.1455
-1.0887 112.6146 2.1662
-1.0809 106.6667 2.1082
-1.0731 105.6146 2.0978
-1.0653 106.6875 2.1084
-1.0575 103.2083 2.0737
-1.0497 102.9375 2.0710
-1.0419 102.2083 2.0637
-1.0341 102.2500 2.0641
-1.0263 98.7500 2.0284
-1.0185 96.0104 2.0001
-1.0107 96.1458 2.0015
-1.0029 97.0000 2.0104
-0.9951 93.8229 1.9772
-0.9873 93.1979 1.9706
-0.9795 91.7708 1.9555
-0.9717 85.8125 1.8909
-0.9639 88.8125 1.9237
-0.9561 87.4375 1.9087
-0.9483 84.7813 1.8795
-0.9405 84.4583 1.8759
-0.9327 83.5208 1.8655
-0.9249 82.4479 1.8535
-0.9171 82.0833 1.8494
-0.9093 78.2083 1.8052
-0.9015 78.2083 1.8052
-0.8937 75.3438 1.7718
-0.8859 73.8438 1.7541
-0.8781 76.3958 1.7841
-0.8703 76.9167 1.7902
-0.8625 72.7083 1.7405
-0.8547 70.3542 1.7121
-0.8469 68.7917 1.6930
-0.8391 67.1042 1.6721
-0.8313 68.4896 1.6893
-0.8235 65.1250 1.6473
-0.8157 64.0938 1.6342
-0.8079 65.1458 1.6475
-0.8001 60.3229 1.5854
-0.7923 60.8125 1.5918
-0.7845 58.1979 1.5572
-0.7767 60.5521 1.5884
-0.7689 56.1979 1.5302
-0.7611 54.7813 1.5108
-0.7533 53.1771 1.4885
-0.7455 56.5625 1.5352
-0.7377 54.8854 1.5122
-0.7299 51.6458 1.4669
-0.7221 53.6146 1.4946
-0.7143 53.2500 1.4895
-0.7065 52.4063 1.4777
-0.6987 49.5313 1.4366
-0.6909 46.8542 1.3972
-0.6831 47.3958 1.4053
-0.6753 46.6875 1.3947
-0.6675 45.0000 1.3693
-0.6597 43.0417 1.3392
-0.6519 44.1563 1.3564
-0.6441 44.1667 1.3566
-0.6363 41.3021 1.3118
-0.6285 40.9271 1.3059
-0.6207 40.6563 1.3015
-0.6129 42.9792 1.3382
-0.6051 41.2813 1.3115
-0.5973 39.1042 1.2765
-0.5895 36.7396 1.2373
-0.5817 38.5938 1.2681
-0.5739 37.1250 1.2437
-0.5661 37.1667 1.2444
-0.5583 35.5833 1.2176
-0.5505 35.5104 1.2164
-0.5427 34.7917 1.2040
-0.5349 34.3750 1.1968
-0.5271 34.6563 1.2017
-0.5193 32.5000 1.1637
-0.5115 32.5104 1.1639
-0.5037 34.5938 1.2006
-0.4959 33.1250 1.1748
-0.4881 31.5313 1.1462
-0.4803 29.7604 1.1136
-0.4725 30.0000 1.1180
-0.4647 30.2500 1.1227
-0.4569 28.9479 1.0983
-0.4491 28.9271 1.0979
-0.4413 28.9479 1.0983
-0.4335 27.4792 1.0700
-0.4257 25.7604 1.0360
-0.4179 26.2396 1.0456
-0.4101 27.8646 1.0775
-0.4023 26.5104 1.0510
-0.3945 26.0417 1.0417
-0.3867 25.1667 1.0240
-0.3789 25.3438 1.0276
-0.3711 24.8958 1.0185
-0.3633 24.3438 1.0071
-0.3555 24.7917 1.0164
-0.3477 23.3021 0.9854
-0.3399 23.5000 0.9895
-0.3321 23.3229 0.9858
-0.3243 23.0521 0.9801
-0.3165 22.4375 0.9669
-0.3087 21.6563 0.9499
-0.3009 22.2813 0.9635
-0.2931 21.9063 0.9554
-0.2853 20.5417 0.9252
-0.2775 21.1146 0.9380
-0.2697 20.7917 0.9308
-0.2619 19.8125 0.9086
-0.2541 20.2292 0.9181
-0.2463 20.6875 0.9284
-0.2385 18.0417 0.8670
-0.2307 17.5313 0.8547
-0.2229 17.7917 0.8610
-0.2151 18.5833 0.8799
-0.2073 17.8021 0.8613
-0.1995 17.7292 0.8595
-0.1917 17.9063 0.8638
-0.1839 17.3854 0.8511
-0.1761 17.3958 0.8514
-0.1683 17.0833 0.8437
-0.1605 18.2604 0.8723
-0.1527 16.7604 0.8357
-0.1449 16.1458 0.8202
-0.1371 16.1667 0.8207
-0.1293 15.8646 0.8130
-0.1215 15.8333 0.8122
-0.1137 14.9896 0.7903
-0.1059 15.1979 0.7958
-0.0981 16.7917 0.8365
-0.0903 17.4583 0.8529
-0.0825 18.6563 0.8817
-0.0747 19.2396 0.8953
-0.0669 18.3958 0.8755
-0.0591 22.6875 0.9723
-0.0513 24.7813 1.0161
-0.0435 28.2604 1.0851
-0.0357 33.7604 1.1860
-0.0279 34.2917 1.1953
-0.0201 37.5313 1.2505
-0.0123 39.3021 1.2797
-0.0045 40.0104 1.2912
0.0033 41.6354 1.3171
0.0111 37.5208 1.2503
0.0189 31.6667 1.1487
0.0267 29.4375 1.1075
0.0345 23.5833 0.9913
0.0423 18.4271 0.8762
0.0501 15.3125 0.7988
0.0579 11.7604 0.7000
0.0657 8.8542 0.6074
0.0735 7.1771 0.5469
0.0813 5.2604 0.4682
0.0891 3.9688 0.4067
0.0969 4.6875 0.4419
0.1047 3.5417 0.3841
0.1125 2.8646 0.3455
0.1203 2.5938 0.3287
0.1281 2.3646 0.3139
0.1359 2.0208 0.2902
0.1437 2.0729 0.2939
0.1515 2.1563 0.2997
0.1593 1.6458 0.2619
0.1671 1.2083 0.2244
0.1749 1.6875 0.2652
0.1827 2.0208 0.2902
0.1905 1.7292 0.2684
0.1983 1.5521 0.2543
0.2061 1.1667 0.2205
0.2139 1.6250 0.2602
0.2217 1.5313 0.2526
0.2295 1.3021 0.2329
0.2373 1.5729 0.2560
0.2451 1.6354 0.2610
0.2529 1.6563 0.2627
0.2607 1.1563 0.2195
0.2685 1.3854 0.2403
0.2763 1.3229 0.2348
0.2841 1.1979 0.2234
0.2919 0.9896 0.2031
0.2997 1.0521 0.2094
0.3075 1.3021 0.2329
0.3153 1.5000 0.2500
0.3231 1.1667 0.2205
0.3309 1.0417 0.2083
0.3387 0.7708 0.1792
0.3465 0.9479 0.1987
0.3543 1.0208 0.2062
0.3621 0.8854 0.1921
0.3699 0.9167 0.1954
0.3777 1.1042 0.2145
0.3855 1.0938 0.2135
0.3933 1.0521 0.2094
0.4011 0.8125 0.1840
0.4089 1.0729 0.2114
0.4167 0.8542 0.1887
0.4245 0.8021 0.1828
0.4323 0.9688 0.2009
0.4401 0.8646 0.1898
0.4479 0.8333 0.1863
0.4557 0.8542 0.1887
0.4635 0.8438 0.1875
0.4713 0.7500 0.1768
0.4791 1.0000 0.2041
0.4869 0.8646 0.1898
0.4947 0.9688 0.2009
0.5025 0.8438 0.1875
0.5103 1.0000 0.2041
0.5181 0.9688 0.2009
0.5259 0.8333 0.1863
0.5337 0.6458 0.1640
0.5415 0.9479 0.1987
0.5493 1.0521 0.2094
0.5571 0.9688 0.2009
0.5649 1.0104 0.2052
0.5727 0.9792 0.2020
0.5805 1.0417 0.2083
0.5883 1.1563 0.2195
0.5961 0.8438 0.1875
0.6039 0.9375 0.1976
0.6117 0.8854 0.1921
0.6195 1.0208 0.2062
0.6273 0.9063 0.1943
0.6351 1.3021 0.2329
0.6429 0.7917 0.1816
0.6507 0.6979 0.1705
0.6585 1.0521 0.2094
0.6663 1.1875 0.2224
0.6741 1.0521 0.2094
0.6819 0.8229 0.1852
0.6897 0.6458 0.1640
0.6975 0.6042 0.1587
0.7053 1.0313 0.2073
0.7131 0.7500 0.1768
0.7209 0.7083 0.1718
0.7287 0.8854 0.1921
0.7365 0.8333 0.1863
0.7443 0.6146 0.1600
0.7521 0.5833 0.1559
0.7599 1.1354 0.2175
0.7677 1.0417 0.2083
0.7755 0.9375 0.1976
0.7833 0.6875 0.1693
0.7911 0.8958 0.1932
0.7989 0.7813 0.1804
0.8067 0.5938 0.1573
0.8145 0.5938 0.1573
0.8223 0.6979 0.1705
0.8301 0.8333 0.1863
0.8379 0.8542 0.1887
0.8457 0.9792 0.2020
0.8535 0.6458 0.1640
0.8613 0.8333 0.1863
0.8691 0.6667 0.1667
0.8769 0.6875 0.1693
0.8847 0.7292 0.1743
0.8925 0.7396 0.1755
0.9003 0.8229 0.1852
0.9081 0.8333 0.1863
0.9159 0.6354 0.1627
0.9237 0.6250 0.1614
0.9315 0.6667 0.1667
0.9393 0.4688 0.1398
0.9471 0.8229 0.1852
0.9549 0.6354 0.1627
0.9627 0.4583 0.1382
0.9705 0.5938 0.1573
0.9783 0.7083 0.1718
0.9861 0.6875 0.1693
0.9939 0.6042 0.1587
1.0017 0.6771 0.1680
1.0095 0.6979 0.1705
1.0173 0.7396 0.1755
1.0251 0.7083 0.1718
1.0329 0.7917 0.1816
1.0407 0.4063 0.1301
1.0485 0.6250 0.1614
1.0563 0.7813 0.1804
1.0641 0.7708 0.1792
1.0719 0.6250 0.1614
1.0797 0.6667 0.1667
1.0875 0.6979 0.1705
1.0953 0.6354 0.1627
1.1031 0.6146 0.1600
1.1109 0.4792 0.1413
1.1187 0.5625 0.1531
1.1265 0.6250 0.1614
1.1343 0.6250 0.1614
1.1421 0.7708 0.1792
1.1499 0.6563 0.1654
1.1577 0.6979 0.1705
1.1655 0.7813 0.1804
1.1733 0.4583 0.1382
1.1811 0.5104 0.1458
1.1889 0.5521 0.1517
1.1967 0.5833 0.1559
1.2045 0.5938 0.1573
1.2123 0.9271 0.1965
1.2201 0.9271 0.1965
1.2279 0.4375 0.1350
1.2357 0.4375 0.1350
1.2435 0.5625 0.1531
1.2513 0.7292 0.1743
1.2591 0.6979 0.1705
1.2669 0.4792 0.1413
1.2747 0.5313 0.1488
1.2825 0.5521 0.1517
1.2903 0.5938 0.1573
1.2981 0.6458 0.1640
1.3059 0.5833 0.1559
1.3137 0.4167 0.1318
1.3215 0.5417 0.1502
1.3293 0.6771 0.1680
1.3371 0.9167 0.1954
1.3449 0.5417 0.1502
1.3527 0.6875 0.1693
1.3605 0.6563 0.1654
1.3683 0.7292 0.1743
1.3761 0.8958 0.1932
1.3839 0.4063 0.1301
1.3917 0.5208 0.1473
1.3995 0.6146 0.1600
1.4073 0.6563 0.1654
1.4151 0.6563 0.1654
1.4229 0.8438 0.1875
1.4307 0.7083 0.1718
1.4385 0.5417 0.1502
1.4463 0.5833 0.1559
1.4541 0.5000 0.1443
1.4619 0.6875 0.1693
1.4697 0.7292 0.1743
1.4775 0.5313 0.1488
1.4853 0.6250 0.1614
1.4931 0.7188 0.1731
1.5009 0.5208 0.1473
1.5087 0.4896 0.1428
1.5165 0.4063 0.1301
1.5243 0.4375 0.1350
1.5321 0.2708 0.1062
1.5399 0.7604 0.1780
1.5477 0.5625 0.1531
1.5555 0.5625 0.1531
1.5633 0.6042 0.1587
1.5711 0.5313 0.1488
1.5789 0.5313 0.1488
1.5867 0.7292 0.1743
1.5945 0.6146 0.1600
1.6023 0.3542 0.1215
1.6101 0.4271 0.1334
1.6179 0.4896 0.1428
1.6257 0.6667 0.1667
1.6335 0.4167 0.1318
1.6413 0.4167 0.1318
1.6491 0.7813 0.1804
1.6569 0.5417 0.1502
1.6647 0.5417 0.1502
1.6725 0.4792 0.1413
1.6803 0.2917 0.1102
1.6881 0.3542 0.1215
1.6959 0.5521 0.1517
1.7037 0.7708 0.1792
1.7115 0.5313 0.1488
1.7193 0.4688 0.1398
1.7271 0.4375 0.1350
1.7349 0.8333 0.1863
1.7427 0.4167 0.1318
1.7505 0.3646 0.1233
1.7583 0.3229 0.1160
1.7661 0.4375 0.1350
1.7739 0.3750 0.1250
1.7817 0.5208 0.1473
1.7895 0.6458 0.1640
1.7973 0.6458 0.1640
1.8051 0.6667 0.1667
1.8129 0.6771 0.1680
1.8207 0.6458 0.1640
1.8285 0.6250 0.1614
1.8363 0.5208 0.1473
1.8441 0.5208 0.1473
1.8519 0.4792 0.1413
1.8597 0.6979 0.1705
1.8675 0.4375 0.1350
1.8753 0.5000 0.1443
1.8831 0.4583 0.1382
1.8909 0.3958 0.1284
1.8987 0.5521 0.1517
1.9065 0.5000 0.1443
1.9143 0.6458 0.1640
1.9221 0.5104 0.1458
1.9299 0.7292 0.1743
1.9377 0.5833 0.1559
1.9455 0.4479 0.1366
1.9533 0.4583 0.1382
1.9611 0.5104 0.1458
1.9689 0.5938 0.1573
1.9767 0.5729 0.1545
1.9845 0.4271 0.1334
1.9923 0.4896 0.1428
2.0001 0.4792 0.1413
2.0079 0.2188 0.0955
2.0157 0.3125 0.1141
2.0235 0.3646 0.1233
2.0313 0.5104 0.1458
2.0391 0.3750 0.1250
2.0469 0.6042 0.1587
2.0547 0.6146 0.1600
2.0625 0.5938 0.1573
2.0703 0.5521 0.1517
2.0781 0.4063 0.1301
2.0859 0.3438 0.1197
2.0937 0.3750 0.1250
2.1015 0.4688 0.1398
2.1093 0.5729 0.1545
2.1171 0.6042 0.1587
2.1249 0.6250 0.1614
2.1327 0.7604 0.1780
2.1405 0.6563 0.1654
2.1483 0.6979 0.1705
2.1561 0.2708 0.1062
2.1639 0.7188 0.1731
2.1717 0.5729 0.1545
2.1795 0.4167 0.1318
2.1873 0.6042 0.1587
2.1951 0.5000 0.1443
2.2029 0.5625 0.1531
2.2107 0.4583 0.1382
2.2185 0.6563 0.1654
2.2263 0.3958 0.1284
2.2341 0.5417 0.1502
2.2419 0.4063 0.1301
2.2497 0.4688 0.1398
2.2575 0.4896 0.1428
2.2653 0.5938 0.1573
2.2731 0.6667 0.1667
2.2809 0.5104 0.1458
2.2887 0.4792 0.1413
2.2965 0.3646 0.1233
2.3043 0.3646 0.1233
2.3121 0.5000 0.1443
2.3199 0.5729 0.1545
2.3277 0.5208 0.1473
2.3355 0.2604 0.1042
2.3433 0.5625 0.1531
2.3511 0.2396 0.0999
2.3589 0.4167 0.1318
2.3667 0.3958 0.1284
2.3745 0.3854 0.1267
2.3823 0.2500 0.1021
2.3901 0.2083 0.0932
2.3979 0.4688 0.1398
2.4057 0.5104 0.1458
2.4135 0.4375 0.1350
2.4213 0.5938 0.1573
2.4291 0.3750 0.1250
2.4369 0.3229 0.1160
2.4447 0.4063 0.1301
2.4525 0.7813 0.1804
2.4603 0.6146 0.1600
2.4681 0.3333 0.1179
2.4759 0.5729 0.1545
2.4837 0.6250 0.1614
2.4915 0.4063 0.1301
2.4993 0.5104 0.1458
2.5071 0.5104 0.1458
2.5149 0.4167 0.1318
2.5227 0.4063 0.1301
2.5305 0.6354 0.1627
2.5383 0.4583 0.1382
2.5461 0.4479 0.1366
2.5539 0.3854 0.1267
2.5617 0.4063 0.1301
2.5695 0.4271 0.1334
2.5773 0.4271 0.1334
2.5851 0.4479 0.1366
2.5929 0.5313 0.1488
2.6007 0.2917 0.1102
2.6085 0.6563 0.1654
2.6163 0.5313 0.1488
2.6241 0.3750 0.1250
2.6319 0.3750 0.1250
2.6397 0.4063 0.1301
2.6475 0.4271 0.1334
2.6553 0.6458 0.1640
2.6631 0.4583 0.1382
2.6709 0.4688 0.1398
2.6787 0.3333 0.1179
2.6865 0.4167 0.1318
2.6943 0.4583 0.1382
2.7021 0.5938 0.1573
2.7099 0.4271 0.1334
2.7177 0.5104 0.1458
2.7255 0.5000 0.1443
2.7333 0.3125 0.1141
2.7411 0.1979 0.0908
2.7489 0.5521 0.1517
2.7567 0.4896 0.1428
2.7645 0.4688 0.1398
2.7723 0.2083 0.0932
2.7801 0.2500 0.1021
2.7879 0.3125 0.1141
2.7957 0.5625 0.1531
2.8035 0.4063 0.1301
2.8113 0.5000 0.1443
2.8191 0.4375 0.1350
2.8269 0.4688 0.1398
2.8347 0.4375 0.1350
2.8425 0.4167 0.1318
2.8503 0.3750 0.1250
2.8581 0.4375 0.1350
2.8659 0.3229 0.1160
2.8737 0.4583 0.1382
2.8815 0.3125 0.1141
2.8893 0.5417 0.1502
2.8971 0.5000 0.1443
2.9049 0.3646 0.1233
2.9127 0.1875 0.0884
2.9205 0.3646 0.1233
2.9283 0.2396 0.0999
2.9361 0.3125 0.1141
2.9439 0.3229 0.1160
2.9517 0.4583 0.1382
2.9595 0.3333 0.1179
2.9673 0.2083 0.0932
2.9751 0.4688 0.1398
2.9829 0.3125 0.1141
2.9907 0.4375 0.1350
2.9985 0.4479 0.1366
3.0063 0.3750 0.1250
3.0141 0.3229 0.1160
3.0219 0.3333 0.1179
3.0297 0.2604 0.1042
3.0375 0.3750 0.1250
3.0453 0.4167 0.1318
3.0531 0.4167 0.1318
3.0609 0.5417 0.1502
3.0687 0.5833 0.1559
3.0765 0.4063 0.1301
3.0843 0.1771 0.0859
3.0921 0.1875 0.0884
3.0999 0.3021 0.1122
3.1077 0.2708 0.1062
3.1155 0.2500 0.1021
3.1233 0.3958 0.1284
3.1311 0.3646 0.1233
3.1389 0.2917 0.1102
3.1467 0.4688 0.1398
3.1545 0.4167 0.1318
3.1623 0.2917 0.1102
3.1701 0.4688 0.1398
3.1779 0.3542 0.1215
3.1857 0.1458 0.0780
3.1935 0.3542 0.1215
3.2013 0.3750 0.1250
3.2091 0.3021 0.1122
3.2169 0.4688 0.1398
3.2247 0.4271 0.1334
3.2325 0.4583 0.1382
3.2403 0.2083 0.0932
3.2481 0.3021 0.1122
3.2559 0.3021 0.1122
3.2637 0.3646 0.1233
3.2715 0.2708 0.1062
3.2793 0.5521 0.1517
3.2871 0.2917 0.1102
3.2949 0.3646 0.1233
3.3027 0.4271 0.1334
3.3105 0.5000 0.1443
3.3183 0.2917 0.1102
3.3261 0.3333 0.1179
3.3339 0.3542 0.1215
3.3417 0.2604 0.1042
3.3495 0.4271 0.1334
3.3573 0.3333 0.1179
3.3651 0.2604 0.1042
3.3729 0.2292 0.0977
3.3807 0.4271 0.1334
3.3885 0.3542 0.1215
3.3963 0.3646 0.1233
3.4041 0.2708 0.1062
3.4119 0.4688 0.1398
3.4197 0.2604 0.1042
3.4275 0.4375 0.1350
3.4353 0.3750 0.1250
3.4431 0.1771 0.0859
3.4509 0.1563 0.0807
3.4587 0.3958 0.1284
3.4665 0.2708 0.1062
3.4743 0.4271 0.1334
3.4821 0.5313 0.1488
3.4899 0.4063 0.1301
3.4977 0.3750 0.1250
3.5055 0.2917 0.1102
3.5133 0.4271 0.1334
3.5211 0.3646 0.1233
3.5289 0.3750 0.1250
3.5367 0.2813 0.1083
3.5445 0.2500 0.1021
3.5523 0.2500 0.1021
3.5601 0.5938 0.1573
3.5679 0.6771 0.1680
3.5757 0.3750 0.1250
3.5835 0.4583 0.1382
3.5913 0.5104 0.1458
3.5991 0.3333 0.1179
3.6069 0.4583 0.1382
3.6147 0.3438 0.1197
3.6225 0.3125 0.1141
3.6303 0.2917 0.1102
3.6381 0.4896 0.1428
3.6459 0.3438 0.1197
3.6537 0.3646 0.1233
3.6615 0.2292 0.0977
3.6693 0.1458 0.0780
3.6771 0.3438 0.1197
3.6849 0.2813 0.1083
3.6927 0.2083 0.0932
3.7005 0.3229 0.1160
3.7083 0.3958 0.1284
3.7161 0.4583 0.1382
3.7239 0.3125 0.1141
3.7317 0.2500 0.1021
3.7395 0.5104 0.1458
3.7473 0.4271 0.1334
3.7551 0.4896 0.1428
3.7629 0.1875 0.0884
3.7707 0.2813 0.1083
3.7785 0.3958 0.1284
3.7863 0.4479 0.1366
3.7941 0.3854 0.1267
3.8019 0.3125 0.1141
3.8097 0.2604 0.1042
3.8175 0.2292 0.0977
3.8253 0.3750 0.1250
3.8331 0.1875 0.0884
3.8409 0.2604 0.1042
3.8487 0.4688 0.1398
3.8565 0.3854 0.1267
3.8643 0.4896 0.1428
3.8721 0.2083 0.0932
3.8799 0.1875 0.0884
3.8877 0.4896 0.1428
3.8955 0.4688 0.1398
3.9033 0.2083 0.0932
3.9111 0.4063 0.1301
3.9189 0.4063 0.1301
3.9267 0.2917 0.1102
3.9345 0.1875 0.0884
3.9423 0.2083 0.0932
3.9501 0.2917 0.1102
3.9579 0.3750 0.1250
3.9657 0.3125 0.1141
3.9735 0.1458 0.0780
3.9813 0.3021 0.1122
3.9891 0.3125 0.1141
3.9969 0.2917 0.1102
