# Supplementary material for: Spin waves and orbital contribution to ferromagnetism in a topological metal
Source: Nat Commun. 2024 Oct 16;15:8905. doi: 10.1038/s41467-024-53152-1 (PMC11484860; doi:10.1038/s41467-024-53152-1)
Supplement: Supplementary file 3 — Source Data [file 41467_2024_53152_MOESM3_ESM.zip › experiment_data/RIXS_spectra_SLS/rixs_cl_H0L_7.txt]

 Eloss  intensity  error
-18.0271 1.5486 0.2074
-18.0193 1.8611 0.2274
-18.0115 1.9375 0.2320
-18.0037 1.9861 0.2349
-17.9959 2.2778 0.2515
-17.9881 1.8194 0.2248
-17.9803 1.7361 0.2196
-17.9725 2.0486 0.2385
-17.9647 1.8750 0.2282
-17.9569 1.9306 0.2316
-17.9491 1.7847 0.2227
-17.9413 1.7222 0.2187
-17.9335 1.7222 0.2187
-17.9257 2.1806 0.2461
-17.9179 1.7569 0.2209
-17.9101 2.0069 0.2361
-17.9023 1.8472 0.2265
-17.8945 1.7361 0.2196
-17.8867 1.7014 0.2174
-17.8789 1.6597 0.2147
-17.8711 1.8750 0.2282
-17.8633 1.7292 0.2192
-17.8555 1.8194 0.2248
-17.8477 2.0278 0.2373
-17.8399 1.5764 0.2093
-17.8321 1.6806 0.2161
-17.8243 2.1458 0.2441
-17.8165 1.8542 0.2269
-17.8087 1.9167 0.2307
-17.8009 2.0972 0.2414
-17.7931 1.9028 0.2299
-17.7853 1.5972 0.2106
-17.7775 1.7569 0.2209
-17.7697 1.8750 0.2282
-17.7619 1.5625 0.2083
-17.7541 1.6597 0.2147
-17.7463 1.6667 0.2152
-17.7385 1.9583 0.2332
-17.7307 1.7014 0.2174
-17.7229 1.9722 0.2341
-17.7151 2.4583 0.2613
-17.7073 2.0417 0.2381
-17.6995 2.0208 0.2369
-17.6917 1.7639 0.2214
-17.6839 1.8403 0.2261
-17.6761 2.0278 0.2373
-17.6683 2.0139 0.2365
-17.6605 2.0000 0.2357
-17.6527 2.1250 0.2430
-17.6449 2.0417 0.2381
-17.6371 1.9514 0.2328
-17.6293 1.8125 0.2244
-17.6215 2.2083 0.2477
-17.6137 1.8958 0.2295
-17.6059 1.4722 0.2022
-17.5981 2.2778 0.2515
-17.5903 2.1458 0.2441
-17.5825 1.9653 0.2336
-17.5747 2.2639 0.2508
-17.5669 1.8819 0.2286
-17.5591 1.9583 0.2332
-17.5513 1.9583 0.2332
-17.5435 1.9167 0.2307
-17.5357 1.9306 0.2316
-17.5279 2.0833 0.2406
-17.5201 1.9444 0.2324
-17.5123 2.2083 0.2477
-17.5045 2.0903 0.2410
-17.4967 2.0208 0.2369
-17.4889 1.9444 0.2324
-17.4811 2.1319 0.2434
-17.4733 1.3264 0.1919
-17.4655 1.4583 0.2013
-17.4577 1.7222 0.2187
-17.4499 2.0764 0.2402
-17.4421 1.8472 0.2265
-17.4343 1.8056 0.2240
-17.4265 1.9583 0.2332
-17.4187 1.8681 0.2278
-17.4109 1.8958 0.2295
-17.4031 1.4722 0.2022
-17.3953 2.1667 0.2453
-17.3875 1.9306 0.2316
-17.3797 2.0417 0.2381
-17.3719 2.2847 0.2519
-17.3641 2.4097 0.2587
-17.3563 1.9028 0.2299
-17.3485 1.7917 0.2231
-17.3407 1.9931 0.2353
-17.3329 1.9514 0.2328
-17.3251 1.8958 0.2295
-17.3173 1.9861 0.2349
-17.3095 2.2431 0.2496
-17.3017 1.9931 0.2353
-17.2939 2.0903 0.2410
-17.2861 2.0069 0.2361
-17.2783 2.0347 0.2377
-17.2705 1.6736 0.2156
-17.2627 2.0694 0.2398
-17.2549 2.4514 0.2609
-17.2471 2.0972 0.2414
-17.2393 2.4028 0.2583
-17.2315 2.2917 0.2523
-17.2237 1.7639 0.2214
-17.2159 1.9028 0.2299
-17.2081 1.8333 0.2257
-17.2003 2.1458 0.2441
-17.1925 1.7917 0.2231
-17.1847 2.0069 0.2361
-17.1769 2.1181 0.2426
-17.1691 2.0069 0.2361
-17.1613 1.7639 0.2214
-17.1535 2.2708 0.2512
-17.1457 2.1389 0.2437
-17.1379 2.0903 0.2410
-17.1301 2.2569 0.2504
-17.1223 1.6389 0.2134
-17.1145 2.0625 0.2394
-17.1067 2.2778 0.2515
-17.0989 1.9375 0.2320
-17.0911 2.1250 0.2430
-17.0833 2.2361 0.2492
-17.0755 2.0486 0.2385
-17.0677 2.0625 0.2394
-17.0599 2.0000 0.2357
-17.0521 2.1944 0.2469
-17.0443 1.7708 0.2218
-17.0365 1.8403 0.2261
-17.0287 1.8333 0.2257
-17.0209 1.5417 0.2069
-17.0131 1.8264 0.2252
-17.0053 1.8056 0.2240
-16.9975 2.2014 0.2473
-16.9897 2.2153 0.2481
-16.9819 2.1806 0.2461
-16.9741 2.1042 0.2418
-16.9663 2.1250 0.2430
-16.9585 1.5833 0.2097
-16.9507 2.1736 0.2457
-16.9429 2.3889 0.2576
-16.9351 1.6389 0.2134
-16.9273 1.9722 0.2341
-16.9195 1.8819 0.2286
-16.9117 2.1250 0.2430
-16.9039 2.1458 0.2441
-16.8961 2.2917 0.2523
-16.8883 2.0417 0.2381
-16.8805 2.0208 0.2369
-16.8727 2.2361 0.2492
-16.8649 1.9722 0.2341
-16.8571 1.7569 0.2209
-16.8493 1.5972 0.2106
-16.8415 2.1042 0.2418
-16.8337 2.1111 0.2422
-16.8259 2.2569 0.2504
-16.8181 2.0486 0.2385
-16.8103 2.1181 0.2426
-16.8025 1.9931 0.2353
-16.7947 2.1389 0.2437
-16.7869 1.8194 0.2248
-16.7791 1.9167 0.2307
-16.7713 2.1736 0.2457
-16.7635 2.1667 0.2453
-16.7557 2.1042 0.2418
-16.7479 1.9931 0.2353
-16.7401 2.0069 0.2361
-16.7323 2.0903 0.2410
-16.7245 2.0972 0.2414
-16.7167 2.0833 0.2406
-16.7089 1.7708 0.2218
-16.7011 1.8958 0.2295
-16.6933 2.1667 0.2453
-16.6855 1.7431 0.2200
-16.6777 2.0625 0.2394
-16.6699 1.9028 0.2299
-16.6621 1.7708 0.2218
-16.6543 1.8403 0.2261
-16.6465 1.8056 0.2240
-16.6387 1.7292 0.2192
-16.6309 1.7639 0.2214
-16.6231 1.9722 0.2341
-16.6153 2.0694 0.2398
-16.6075 2.2708 0.2512
-16.5997 1.8611 0.2274
-16.5919 2.1736 0.2457
-16.5841 2.3333 0.2546
-16.5763 1.9861 0.2349
-16.5685 2.1597 0.2449
-16.5607 2.2500 0.2500
-16.5529 2.2778 0.2515
-16.5451 2.4931 0.2632
-16.5373 2.1181 0.2426
-16.5295 1.8819 0.2286
-16.5217 1.9306 0.2316
-16.5139 2.0833 0.2406
-16.5061 1.9306 0.2316
-16.4983 2.1597 0.2449
-16.4905 2.0069 0.2361
-16.4827 1.9167 0.2307
-16.4749 2.1528 0.2445
-16.4671 2.0972 0.2414
-16.4593 1.9306 0.2316
-16.4515 1.9514 0.2328
-16.4437 1.9792 0.2345
-16.4359 2.1528 0.2445
-16.4281 1.9236 0.2312
-16.4203 2.0278 0.2373
-16.4125 1.9792 0.2345
-16.4047 2.2639 0.2508
-16.3969 2.5556 0.2664
-16.3891 2.1667 0.2453
-16.3813 2.3542 0.2557
-16.3735 2.1597 0.2449
-16.3657 2.2083 0.2477
-16.3579 2.0278 0.2373
-16.3501 1.8681 0.2278
-16.3423 2.0417 0.2381
-16.3345 2.3333 0.2546
-16.3267 2.2917 0.2523
-16.3189 2.2986 0.2527
-16.3111 2.3542 0.2557
-16.3033 2.6319 0.2704
-16.2955 2.2778 0.2515
-16.2877 2.1667 0.2453
-16.2799 2.1389 0.2437
-16.2721 2.1944 0.2469
-16.2643 2.0069 0.2361
-16.2565 2.7917 0.2785
-16.2487 2.6319 0.2704
-16.2409 2.2847 0.2519
-16.2331 2.3542 0.2557
-16.2253 2.0486 0.2385
-16.2175 2.3958 0.2580
-16.2097 1.9583 0.2332
-16.2019 2.1111 0.2422
-16.1941 2.2014 0.2473
-16.1863 2.2222 0.2485
-16.1785 2.3750 0.2569
-16.1707 2.2361 0.2492
-16.1629 2.2292 0.2488
-16.1551 2.1806 0.2461
-16.1473 2.1319 0.2434
-16.1395 2.1806 0.2461
-16.1317 2.1667 0.2453
-16.1239 2.0625 0.2394
-16.1161 2.2500 0.2500
-16.1083 2.6458 0.2711
-16.1005 2.3056 0.2531
-16.0927 2.3889 0.2576
-16.0849 2.3056 0.2531
-16.0771 2.0208 0.2369
-16.0693 2.2847 0.2519
-16.0615 2.3611 0.2561
-16.0537 2.1875 0.2465
-16.0459 1.7708 0.2218
-16.0381 2.2361 0.2492
-16.0303 2.4722 0.2621
-16.0225 2.3125 0.2534
-16.0147 2.4514 0.2609
-16.0069 2.0556 0.2390
-15.9991 2.1389 0.2437
-15.9913 2.4583 0.2613
-15.9835 2.3056 0.2531
-15.9757 2.4097 0.2587
-15.9679 2.2917 0.2523
-15.9601 2.4444 0.2606
-15.9523 2.2708 0.2512
-15.9445 2.1181 0.2426
-15.9367 2.2083 0.2477
-15.9289 2.4028 0.2583
-15.9211 2.1181 0.2426
-15.9133 2.1042 0.2418
-15.9055 2.8403 0.2809
-15.8977 2.5417 0.2657
-15.8899 2.3403 0.2550
-15.8821 1.8958 0.2295
-15.8743 2.2431 0.2496
-15.8665 2.0694 0.2398
-15.8587 2.4792 0.2624
-15.8509 2.8958 0.2836
-15.8431 2.4097 0.2587
-15.8353 2.1944 0.2469
-15.8275 2.1319 0.2434
-15.8197 2.2778 0.2515
-15.8119 2.6875 0.2732
-15.8041 2.4236 0.2595
-15.7963 2.4375 0.2602
-15.7885 2.3681 0.2565
-15.7807 2.4444 0.2606
-15.7729 2.4167 0.2591
-15.7651 2.4444 0.2606
-15.7573 2.5069 0.2639
-15.7495 2.3611 0.2561
-15.7417 2.1111 0.2422
-15.7339 2.0139 0.2365
-15.7261 2.2917 0.2523
-15.7183 2.2153 0.2481
-15.7105 2.2361 0.2492
-15.7027 2.6458 0.2711
-15.6949 2.4306 0.2598
-15.6871 2.0000 0.2357
-15.6793 1.8750 0.2282
-15.6715 2.2292 0.2488
-15.6637 2.2569 0.2504
-15.6559 2.4861 0.2628
-15.6481 2.0278 0.2373
-15.6403 1.9653 0.2336
-15.6325 2.4792 0.2624
-15.6247 2.5208 0.2646
-15.6169 2.6389 0.2707
-15.6091 2.9653 0.2870
-15.6013 2.0486 0.2385
-15.5935 2.2083 0.2477
-15.5857 2.3125 0.2534
-15.5779 2.1458 0.2441
-15.5701 2.0417 0.2381
-15.5623 2.3750 0.2569
-15.5545 2.5139 0.2643
-15.5467 2.5972 0.2686
-15.5389 2.5556 0.2664
-15.5311 2.1667 0.2453
-15.5233 2.7431 0.2760
-15.5155 2.6458 0.2711
-15.5077 2.1944 0.2469
-15.4999 2.5972 0.2686
-15.4921 2.3681 0.2565
-15.4843 2.3958 0.2580
-15.4765 2.3819 0.2572
-15.4687 2.4167 0.2591
-15.4609 2.1319 0.2434
-15.4531 2.4583 0.2613
-15.4453 2.4444 0.2606
-15.4375 2.8403 0.2809
-15.4297 2.6458 0.2711
-15.4219 2.3264 0.2542
-15.4141 2.3194 0.2538
-15.4063 2.3125 0.2534
-15.3985 2.0000 0.2357
-15.3907 2.4792 0.2624
-15.3829 2.5139 0.2643
-15.3751 2.5000 0.2635
-15.3673 2.4583 0.2613
-15.3595 2.5139 0.2643
-15.3517 2.4514 0.2609
-15.3439 2.3403 0.2550
-15.3361 2.5625 0.2668
-15.3283 2.4931 0.2632
-15.3205 2.7569 0.2767
-15.3127 2.2222 0.2485
-15.3049 2.6944 0.2736
-15.2971 2.3889 0.2576
-15.2893 2.3403 0.2550
-15.2815 2.6250 0.2700
-15.2737 2.7083 0.2743
-15.2659 2.6597 0.2718
-15.2581 2.6667 0.2722
-15.2503 2.5139 0.2643
-15.2425 2.7917 0.2785
-15.2347 2.5972 0.2686
-15.2269 2.6597 0.2718
-15.2191 2.3611 0.2561
-15.2113 2.5208 0.2646
-15.2035 2.6736 0.2725
-15.1957 2.8681 0.2823
-15.1879 2.5556 0.2664
-15.1801 2.3125 0.2534
-15.1723 2.3264 0.2542
-15.1645 2.4236 0.2595
-15.1567 2.5069 0.2639
-15.1489 2.6042 0.2690
-15.1411 2.4514 0.2609
-15.1333 2.2639 0.2508
-15.1255 2.2708 0.2512
-15.1177 2.4375 0.2602
-15.1099 2.7500 0.2764
-15.1021 2.6042 0.2690
-15.0943 2.8194 0.2799
-15.0865 2.7431 0.2760
-15.0787 2.6458 0.2711
-15.0709 2.2153 0.2481
-15.0631 2.4236 0.2595
-15.0553 2.7222 0.2750
-15.0475 2.6319 0.2704
-15.0397 2.7431 0.2760
-15.0319 3.0903 0.2930
-15.0241 2.6944 0.2736
-15.0163 2.5069 0.2639
-15.0085 2.5347 0.2653
-15.0007 2.4792 0.2624
-14.9929 2.3403 0.2550
-14.9851 2.3681 0.2565
-14.9773 1.9028 0.2299
-14.9695 2.5833 0.2679
-14.9617 2.2569 0.2504
-14.9539 2.9861 0.2880
-14.9461 2.5417 0.2657
-14.9383 2.3264 0.2542
-14.9305 2.7986 0.2788
-14.9227 2.2917 0.2523
-14.9149 2.7153 0.2746
-14.9071 2.6458 0.2711
-14.8993 2.5347 0.2653
-14.8915 2.7431 0.2760
-14.8837 2.4583 0.2613
-14.8759 2.3264 0.2542
-14.8681 2.5903 0.2682
-14.8603 2.6597 0.2718
-14.8525 2.6181 0.2697
-14.8447 2.4653 0.2617
-14.8369 2.6319 0.2704
-14.8291 2.9792 0.2877
-14.8213 2.5903 0.2682
-14.8135 2.3333 0.2546
-14.8057 2.5000 0.2635
-14.7979 2.2500 0.2500
-14.7901 2.4097 0.2587
-14.7823 2.4861 0.2628
-14.7745 2.5764 0.2675
-14.7667 2.4722 0.2621
-14.7589 3.0000 0.2887
-14.7511 2.7431 0.2760
-14.7433 2.6597 0.2718
-14.7355 2.7083 0.2743
-14.7277 2.7778 0.2778
-14.7199 2.4444 0.2606
-14.7121 2.6875 0.2732
-14.7043 2.6389 0.2707
-14.6965 2.5000 0.2635
-14.6887 2.7639 0.2771
-14.6809 2.7222 0.2750
-14.6731 2.5278 0.2650
-14.6653 2.6111 0.2693
-14.6575 2.1181 0.2426
-14.6497 2.4306 0.2598
-14.6419 2.9583 0.2867
-14.6341 2.7361 0.2757
-14.6263 2.2083 0.2477
-14.6185 2.5833 0.2679
-14.6107 2.7153 0.2746
-14.6029 2.5139 0.2643
-14.5951 2.7917 0.2785
-14.5873 2.9375 0.2857
-14.5795 2.7847 0.2781
-14.5717 2.9167 0.2846
-14.5639 2.8819 0.2829
-14.5561 2.8819 0.2829
-14.5483 2.9861 0.2880
-14.5405 2.7014 0.2739
-14.5327 2.8056 0.2792
-14.5249 2.9444 0.2860
-14.5171 2.6597 0.2718
-14.5093 2.8194 0.2799
-14.5015 2.4375 0.2602
-14.4937 3.1875 0.2976
-14.4859 2.9444 0.2860
-14.4781 2.6875 0.2732
-14.4703 2.8403 0.2809
-14.4625 2.4444 0.2606
-14.4547 2.4514 0.2609
-14.4469 2.8750 0.2826
-14.4391 2.9306 0.2853
-14.4313 3.1597 0.2963
-14.4235 3.0278 0.2900
-14.4157 3.1389 0.2953
-14.4079 2.7986 0.2788
-14.4001 3.1736 0.2969
-14.3923 3.0833 0.2927
-14.3845 2.5833 0.2679
-14.3767 2.7014 0.2739
-14.3689 2.9792 0.2877
-14.3611 3.1042 0.2936
-14.3533 3.0694 0.2920
-14.3455 2.4931 0.2632
-14.3377 2.7014 0.2739
-14.3299 3.2153 0.2989
-14.3221 3.1736 0.2969
-14.3143 3.1042 0.2936
-14.3065 3.0694 0.2920
-14.2987 2.8403 0.2809
-14.2909 2.8472 0.2812
-14.2831 3.0347 0.2903
-14.2753 2.8819 0.2829
-14.2675 2.8125 0.2795
-14.2597 3.0903 0.2930
-14.2519 2.7292 0.2753
-14.2441 3.3681 0.3059
-14.2363 2.9722 0.2873
-14.2285 2.9722 0.2873
-14.2207 2.6389 0.2707
-14.2129 2.7917 0.2785
-14.2051 2.5208 0.2646
-14.1973 2.7986 0.2788
-14.1895 2.8472 0.2812
-14.1817 2.7639 0.2771
-14.1739 2.9931 0.2883
-14.1661 2.8958 0.2836
-14.1583 3.2083 0.2985
-14.1505 3.1111 0.2940
-14.1427 2.9236 0.2850
-14.1349 3.1319 0.2950
-14.1271 3.0417 0.2907
-14.1193 2.8542 0.2816
-14.1115 3.3819 0.3065
-14.1037 2.6597 0.2718
-14.0959 2.6111 0.2693
-14.0881 2.8958 0.2836
-14.0803 2.9653 0.2870
-14.0725 2.9236 0.2850
-14.0647 2.9167 0.2846
-14.0569 3.1458 0.2956
-14.0491 3.2639 0.3011
-14.0413 2.7569 0.2767
-14.0335 2.9167 0.2846
-14.0257 3.0000 0.2887
-14.0179 2.8194 0.2799
-14.0101 2.8958 0.2836
-14.0023 3.3056 0.3030
-13.9945 2.7917 0.2785
-13.9867 3.2361 0.2998
-13.9789 2.9722 0.2873
-13.9711 2.7708 0.2774
-13.9633 3.1597 0.2963
-13.9555 2.9444 0.2860
-13.9477 2.4375 0.2602
-13.9399 2.7292 0.2753
-13.9321 2.9236 0.2850
-13.9243 3.0139 0.2893
-13.9165 3.0139 0.2893
-13.9087 3.3264 0.3040
-13.9009 3.1875 0.2976
-13.8931 2.7431 0.2760
-13.8853 2.9167 0.2846
-13.8775 2.9306 0.2853
-13.8697 3.0347 0.2903
-13.8619 3.0694 0.2920
-13.8541 3.2917 0.3024
-13.8463 3.0208 0.2897
-13.8385 2.4722 0.2621
-13.8307 2.5764 0.2675
-13.8229 2.8542 0.2816
-13.8151 3.2639 0.3011
-13.8073 2.8403 0.2809
-13.7995 3.4792 0.3109
-13.7917 3.2917 0.3024
-13.7839 3.0556 0.2913
-13.7761 2.5972 0.2686
-13.7683 3.5208 0.3127
-13.7605 3.1667 0.2966
-13.7527 2.9722 0.2873
-13.7449 2.8819 0.2829
-13.7371 3.0208 0.2897
-13.7293 3.4514 0.3096
-13.7215 3.1667 0.2966
-13.7137 2.8889 0.2833
-13.7059 3.5208 0.3127
-13.6981 3.2222 0.2992
-13.6903 3.0278 0.2900
-13.6825 2.9375 0.2857
-13.6747 2.9792 0.2877
-13.6669 3.2778 0.3017
-13.6591 3.0694 0.2920
-13.6513 2.9028 0.2840
-13.6435 2.7847 0.2781
-13.6357 3.0139 0.2893
-13.6279 3.0486 0.2910
-13.6201 3.3056 0.3030
-13.6123 3.1111 0.2940
-13.6045 2.6458 0.2711
-13.5967 3.3194 0.3037
-13.5889 3.2778 0.3017
-13.5811 3.1250 0.2946
-13.5733 3.0972 0.2933
-13.5655 3.1389 0.2953
-13.5577 3.4514 0.3096
-13.5499 3.3472 0.3049
-13.5421 3.0139 0.2893
-13.5343 2.9028 0.2840
-13.5265 3.0069 0.2890
-13.5187 2.9375 0.2857
-13.5109 2.6042 0.2690
-13.5031 2.9375 0.2857
-13.4953 3.5278 0.3130
-13.4875 3.3750 0.3062
-13.4797 2.8750 0.2826
-13.4719 3.2847 0.3021
-13.4641 3.2569 0.3008
-13.4563 3.1458 0.2956
-13.4485 3.2222 0.2992
-13.4407 3.0764 0.2923
-13.4329 3.0208 0.2897
-13.4251 2.8403 0.2809
-13.4173 3.0764 0.2923
-13.4095 3.3958 0.3071
-13.4017 3.5000 0.3118
-13.3939 3.3472 0.3049
-13.3861 3.6875 0.3200
-13.3783 3.7569 0.3230
-13.3705 3.5972 0.3161
-13.3627 3.1736 0.2969
-13.3549 3.3056 0.3030
-13.3471 3.1389 0.2953
-13.3393 3.2222 0.2992
-13.3315 3.7431 0.3224
-13.3237 3.0417 0.2907
-13.3159 3.0903 0.2930
-13.3081 3.0556 0.2913
-13.3003 3.4861 0.3112
-13.2925 3.4653 0.3103
-13.2847 3.0833 0.2927
-13.2769 3.3611 0.3056
-13.2691 3.3472 0.3049
-13.2613 3.2708 0.3014
-13.2535 3.3472 0.3049
-13.2457 3.2708 0.3014
-13.2379 3.6042 0.3164
-13.2301 3.5625 0.3146
-13.2223 2.9514 0.2863
-13.2145 3.5903 0.3158
-13.2067 3.2778 0.3017
-13.1989 3.4792 0.3109
-13.1911 3.7014 0.3206
-13.1833 3.3681 0.3059
-13.1755 3.1319 0.2950
-13.1677 3.7500 0.3227
-13.1599 3.2639 0.3011
-13.1521 3.0069 0.2890
-13.1443 3.1319 0.2950
-13.1365 3.3472 0.3049
-13.1287 3.7083 0.3210
-13.1209 3.5139 0.3124
-13.1131 3.3958 0.3071
-13.1053 3.5556 0.3143
-13.0975 3.3819 0.3065
-13.0897 3.4583 0.3099
-13.0819 3.1389 0.2953
-13.0741 3.3681 0.3059
-13.0663 3.6597 0.3188
-13.0585 3.5069 0.3121
-13.0507 3.7986 0.3248
-13.0429 3.4931 0.3115
-13.0351 3.2986 0.3027
-13.0273 3.5764 0.3152
-13.0195 3.3958 0.3071
-13.0117 3.0972 0.2933
-13.0039 3.7639 0.3233
-12.9961 3.8750 0.3281
-12.9883 3.6528 0.3185
-12.9805 3.2014 0.2982
-12.9727 3.2569 0.3008
-12.9649 3.1389 0.2953
-12.9571 3.4861 0.3112
-12.9493 3.6667 0.3191
-12.9415 3.6458 0.3182
-12.9337 3.7222 0.3216
-12.9259 3.4236 0.3084
-12.9181 3.1042 0.2936
-12.9103 3.5278 0.3130
-12.9025 3.7153 0.3213
-12.8947 3.7431 0.3224
-12.8869 3.5278 0.3130
-12.8791 3.5417 0.3137
-12.8713 3.6875 0.3200
-12.8635 3.6250 0.3173
-12.8557 3.9375 0.3307
-12.8479 3.8333 0.3263
-12.8401 4.1042 0.3376
-12.8323 3.4653 0.3103
-12.8245 3.4722 0.3106
-12.8167 3.5347 0.3133
-12.8089 3.9444 0.3310
-12.8011 3.9167 0.3298
-12.7933 3.5139 0.3124
-12.7855 3.7153 0.3213
-12.7777 3.5625 0.3146
-12.7699 3.4861 0.3112
-12.7621 3.5069 0.3121
-12.7543 3.7153 0.3213
-12.7465 3.8472 0.3269
-12.7387 4.0903 0.3371
-12.7309 3.9167 0.3298
-12.7231 4.1181 0.3382
-12.7153 3.9167 0.3298
-12.7075 3.6875 0.3200
-12.6997 3.9028 0.3293
-12.6919 3.7639 0.3233
-12.6841 3.9722 0.3322
-12.6763 3.9236 0.3301
-12.6685 3.7292 0.3219
-12.6607 4.2639 0.3442
-12.6529 3.4236 0.3084
-12.6451 3.4653 0.3103
-12.6373 3.9514 0.3313
-12.6295 3.9306 0.3304
-12.6217 4.1458 0.3394
-12.6139 4.2569 0.3439
-12.6061 3.6806 0.3197
-12.5983 3.8542 0.3272
-12.5905 3.9375 0.3307
-12.5827 3.8264 0.3260
-12.5749 3.8819 0.3284
-12.5671 3.5833 0.3155
-12.5593 4.0417 0.3351
-12.5515 3.4861 0.3112
-12.5437 4.0069 0.3336
-12.5359 4.2083 0.3419
-12.5281 3.6736 0.3194
-12.5203 3.8611 0.3275
-12.5125 3.3403 0.3046
-12.5047 3.6597 0.3188
-12.4969 3.7847 0.3242
-12.4891 4.2292 0.3427
-12.4813 4.0903 0.3371
-12.4735 4.1319 0.3388
-12.4657 3.8750 0.3281
-12.4579 3.6181 0.3170
-12.4501 4.1250 0.3385
-12.4423 3.9653 0.3319
-12.4345 3.9167 0.3298
-12.4267 4.1181 0.3382
-12.4189 4.1667 0.3402
-12.4111 4.0069 0.3336
-12.4033 3.9653 0.3319
-12.3955 4.0417 0.3351
-12.3877 3.8542 0.3272
-12.3799 4.0417 0.3351
-12.3721 3.7083 0.3210
-12.3643 4.1875 0.3411
-12.3565 4.1111 0.3379
-12.3487 3.3125 0.3033
-12.3409 3.5139 0.3124
-12.3331 3.7014 0.3206
-12.3253 3.8333 0.3263
-12.3175 4.0694 0.3362
-12.3097 4.0347 0.3348
-12.3019 4.1250 0.3385
-12.2941 3.6389 0.3179
-12.2863 3.8819 0.3284
-12.2785 3.9931 0.3330
-12.2707 3.9653 0.3319
-12.2629 4.2500 0.3436
-12.2551 4.3264 0.3467
-12.2473 4.4931 0.3533
-12.2395 4.0000 0.3333
-12.2317 3.7431 0.3224
-12.2239 4.0556 0.3356
-12.2161 3.5972 0.3161
-12.2083 3.8542 0.3272
-12.2005 4.0556 0.3356
-12.1927 3.6458 0.3182
-12.1849 4.1250 0.3385
-12.1771 4.1458 0.3394
-12.1693 4.1250 0.3385
-12.1615 4.0278 0.3345
-12.1537 4.0417 0.3351
-12.1459 3.6944 0.3203
-12.1381 4.8194 0.3659
-12.1303 4.3333 0.3469
-12.1225 4.1875 0.3411
-12.1147 4.1944 0.3413
-12.1069 4.3958 0.3494
-12.0991 4.3472 0.3475
-12.0913 4.4167 0.3503
-12.0835 3.6944 0.3203
-12.0757 3.5486 0.3140
-12.0679 3.9722 0.3322
-12.0601 4.2847 0.3450
-12.0523 4.5833 0.3568
-12.0445 4.1875 0.3411
-12.0367 3.9514 0.3313
-12.0289 4.1944 0.3413
-12.0211 4.0347 0.3348
-12.0133 4.4792 0.3527
-12.0055 4.4028 0.3497
-11.9977 4.6319 0.3587
-11.9899 4.7569 0.3635
-11.9821 4.6806 0.3606
-11.9743 4.2569 0.3439
-11.9665 3.7222 0.3216
-11.9587 4.1736 0.3405
-11.9509 4.4722 0.3525
-11.9431 4.6042 0.3576
-11.9353 4.3611 0.3481
-11.9275 4.1250 0.3385
-11.9197 4.2083 0.3419
-11.9119 3.9583 0.3316
-11.9041 4.1458 0.3394
-11.8963 4.5486 0.3555
-11.8885 4.4028 0.3497
-11.8807 4.6319 0.3587
-11.8729 4.6250 0.3584
-11.8651 4.6528 0.3595
-11.8573 4.5694 0.3563
-11.8495 4.7431 0.3630
-11.8417 4.7847 0.3646
-11.8339 4.2361 0.3430
-11.8261 4.4931 0.3533
-11.8183 4.2708 0.3444
-11.8105 4.4167 0.3503
-11.8027 3.7986 0.3248
-11.7949 4.6944 0.3611
-11.7871 4.5625 0.3560
-11.7793 4.7778 0.3643
-11.7715 4.2917 0.3453
-11.7637 4.3958 0.3494
-11.7559 4.6042 0.3576
-11.7481 4.6458 0.3592
-11.7403 4.4583 0.3519
-11.7325 4.2639 0.3442
-11.7247 4.6806 0.3606
-11.7169 4.2778 0.3447
-11.7091 4.5347 0.3549
-11.7013 4.5625 0.3560
-11.6935 4.4583 0.3519
-11.6857 4.1944 0.3413
-11.6779 4.0556 0.3356
-11.6701 4.5486 0.3555
-11.6623 4.6597 0.3598
-11.6545 4.9792 0.3719
-11.6467 4.6389 0.3590
-11.6389 4.9167 0.3696
-11.6311 4.4722 0.3525
-11.6233 4.7986 0.3651
-11.6155 4.4097 0.3500
-11.6077 4.5417 0.3552
-11.5999 5.0833 0.3758
-11.5921 4.5833 0.3568
-11.5843 4.8611 0.3675
-11.5765 4.6736 0.3603
-11.5687 4.7639 0.3638
-11.5609 4.6389 0.3590
-11.5531 4.5972 0.3574
-11.5453 4.9514 0.3709
-11.5375 4.8611 0.3675
-11.5297 4.6042 0.3576
-11.5219 4.7361 0.3627
-11.5141 5.1597 0.3786
-11.5063 4.9653 0.3714
-11.4985 4.7431 0.3630
-11.4907 4.8681 0.3677
-11.4829 4.5486 0.3555
-11.4751 4.7778 0.3643
-11.4673 5.6042 0.3946
-11.4595 5.0694 0.3753
-11.4517 4.8611 0.3675
-11.4439 4.8472 0.3669
-11.4361 4.7014 0.3614
-11.4283 4.8125 0.3656
-11.4205 5.0208 0.3735
-11.4127 5.0417 0.3742
-11.4049 4.8056 0.3654
-11.3971 4.5625 0.3560
-11.3893 5.1806 0.3793
-11.3815 5.1111 0.3768
-11.3737 4.6944 0.3611
-11.3659 4.5556 0.3557
-11.3581 5.1389 0.3778
-11.3503 5.4861 0.3904
-11.3425 5.1528 0.3783
-11.3347 4.4653 0.3522
-11.3269 4.7986 0.3651
-11.3191 5.0625 0.3750
-11.3113 4.9375 0.3703
-11.3035 4.7500 0.3632
-11.2957 4.8056 0.3654
-11.2879 4.9097 0.3693
-11.2801 4.6319 0.3587
-11.2723 5.1806 0.3793
-11.2645 5.2500 0.3819
-11.2567 5.3889 0.3869
-11.2489 4.8472 0.3669
-11.2411 5.0694 0.3753
-11.2333 5.3611 0.3859
-11.2255 4.8056 0.3654
-11.2177 5.0833 0.3758
-11.2099 5.2361 0.3814
-11.2021 5.9931 0.4080
-11.1943 5.8125 0.4018
-11.1865 5.3750 0.3864
-11.1787 5.2431 0.3816
-11.1709 5.3958 0.3871
-11.1631 4.8333 0.3664
-11.1553 5.0625 0.3750
-11.1475 5.1875 0.3796
-11.1397 5.0486 0.3745
-11.1319 5.1875 0.3796
-11.1241 4.8264 0.3662
-11.1163 5.6736 0.3970
-11.1085 5.0833 0.3758
-11.1007 5.5694 0.3933
-11.0929 5.1528 0.3783
-11.0851 5.4653 0.3896
-11.0773 5.3472 0.3854
-11.0695 4.9792 0.3719
-11.0617 4.6597 0.3598
-11.0539 5.3056 0.3839
-11.0461 5.0139 0.3732
-11.0383 5.1250 0.3773
-11.0305 5.0486 0.3745
-11.0227 5.3542 0.3857
-11.0149 4.8750 0.3680
-11.0071 5.0278 0.3737
-10.9993 5.3681 0.3862
-10.9915 5.5208 0.3916
-10.9837 5.1736 0.3791
-10.9759 5.5903 0.3941
-10.9681 5.0903 0.3760
-10.9603 5.6319 0.3955
-10.9525 6.0417 0.4097
-10.9447 5.7847 0.4009
-10.9369 5.4722 0.3899
-10.9291 5.9722 0.4073
-10.9213 5.2083 0.3804
-10.9135 5.1250 0.3773
-10.9057 5.2431 0.3816
-10.8979 5.6250 0.3953
-10.8901 5.4306 0.3884
-10.8823 5.1944 0.3799
-10.8745 5.2639 0.3824
-10.8667 5.2500 0.3819
-10.8589 5.5347 0.3921
-10.8511 5.3056 0.3839
-10.8433 5.3264 0.3846
-10.8355 5.4167 0.3879
-10.8277 5.3819 0.3867
-10.8199 5.7431 0.3994
-10.8121 5.6389 0.3958
-10.8043 5.1944 0.3799
-10.7965 5.2153 0.3806
-10.7887 5.2153 0.3806
-10.7809 6.1389 0.4129
-10.7731 5.7917 0.4011
-10.7653 5.2361 0.3814
-10.7575 5.6667 0.3967
-10.7497 5.1250 0.3773
-10.7419 5.4583 0.3894
-10.7341 4.9097 0.3693
-10.7263 4.8264 0.3662
-10.7185 5.6319 0.3955
-10.7107 5.5625 0.3931
-10.7029 5.3264 0.3846
-10.6951 5.7361 0.3992
-10.6873 5.6944 0.3977
-10.6795 5.8403 0.4028
-10.6717 5.4861 0.3904
-10.6639 5.4792 0.3901
-10.6561 5.5556 0.3928
-10.6483 5.8681 0.4037
-10.6405 6.0278 0.4092
-10.6327 5.6458 0.3960
-10.6249 6.5694 0.4272
-10.6171 6.1806 0.4143
-10.6093 5.4931 0.3906
-10.6015 6.2569 0.4169
-10.5937 6.4167 0.4222
-10.5859 5.8264 0.4023
-10.5781 5.7014 0.3980
-10.5703 5.9792 0.4075
-10.5625 6.0486 0.4099
-10.5547 5.6806 0.3972
-10.5469 5.1250 0.3773
-10.5391 5.4236 0.3881
-10.5313 5.4306 0.3884
-10.5235 6.3889 0.4213
-10.5157 6.0347 0.4094
-10.5079 6.2778 0.4176
-10.5001 5.5556 0.3928
-10.4923 5.9167 0.4054
-10.4845 5.7986 0.4013
-10.4767 6.1458 0.4132
-10.4689 6.2639 0.4171
-10.4611 5.7847 0.4009
-10.4533 5.9514 0.4066
-10.4455 6.2500 0.4167
-10.4377 5.7083 0.3982
-10.4299 5.8333 0.4025
-10.4221 6.4514 0.4233
-10.4143 5.6806 0.3972
-10.4065 5.9514 0.4066
-10.3987 6.5694 0.4272
-10.3909 6.6042 0.4283
-10.3831 6.1458 0.4132
-10.3753 6.2917 0.4181
-10.3675 5.8472 0.4030
-10.3597 5.6806 0.3972
-10.3519 6.2778 0.4176
-10.3441 6.1944 0.4148
-10.3363 6.4722 0.4240
-10.3285 6.1111 0.4120
-10.3207 5.3194 0.3844
-10.3129 5.9583 0.4068
-10.3051 6.0417 0.4097
-10.2973 6.1319 0.4127
-10.2895 6.2014 0.4150
-10.2817 6.5694 0.4272
-10.2739 6.4514 0.4233
-10.2661 6.3403 0.4197
-10.2583 6.3958 0.4215
-10.2505 6.3681 0.4206
-10.2427 6.4444 0.4231
-10.2349 5.4653 0.3896
-10.2271 5.8750 0.4040
-10.2193 5.7917 0.4011
-10.2115 6.2083 0.4153
-10.2037 6.2361 0.4162
-10.1959 6.8194 0.4352
-10.1881 6.5556 0.4267
-10.1803 6.1250 0.4125
-10.1725 6.3542 0.4201
-10.1647 7.0208 0.4416
-10.1569 6.1667 0.4139
-10.1491 5.9306 0.4059
-10.1413 7.1042 0.4442
-10.1335 6.6389 0.4294
-10.1257 7.0208 0.4416
-10.1179 6.4236 0.4224
-10.1101 6.6319 0.4292
-10.1023 6.7431 0.4328
-10.0945 6.5278 0.4258
-10.0867 6.5833 0.4276
-10.0789 5.9167 0.4054
-10.0711 6.8681 0.4368
-10.0633 6.5833 0.4276
-10.0555 5.8333 0.4025
-10.0477 6.5903 0.4279
-10.0399 6.6181 0.4288
-10.0321 7.0764 0.4434
-10.0243 7.0208 0.4416
-10.0165 6.6806 0.4308
-10.0087 6.0972 0.4115
-10.0009 6.0833 0.4111
-9.9931 6.7917 0.4343
-9.9853 6.8681 0.4368
-9.9775 6.6597 0.4301
-9.9697 6.4167 0.4222
-9.9619 6.8750 0.4370
-9.9541 7.0764 0.4434
-9.9463 6.3819 0.4210
-9.9385 6.6597 0.4301
-9.9307 6.7986 0.4346
-9.9229 7.0764 0.4434
-9.9151 6.5000 0.4249
-9.9073 7.1250 0.4449
-9.8995 6.9722 0.4401
-9.8917 7.3889 0.4530
-9.8839 7.1042 0.4442
-9.8761 7.1319 0.4451
-9.8683 7.2222 0.4479
-9.8605 6.7431 0.4328
-9.8527 7.0000 0.4410
-9.8449 6.6667 0.4303
-9.8371 6.5486 0.4265
-9.8293 6.9792 0.4403
-9.8215 7.0069 0.4412
-9.8137 7.5556 0.4581
-9.8059 6.9444 0.4392
-9.7981 6.8681 0.4368
-9.7903 7.3472 0.4518
-9.7825 7.2847 0.4498
-9.7747 7.1458 0.4455
-9.7669 7.3403 0.4515
-9.7591 6.8403 0.4359
-9.7513 7.6181 0.4600
-9.7435 7.4861 0.4560
-9.7357 6.7778 0.4339
-9.7279 7.2153 0.4477
-9.7201 7.6042 0.4596
-9.7123 7.5556 0.4581
-9.7045 7.3194 0.4509
-9.6967 7.5347 0.4575
-9.6889 7.2014 0.4473
-9.6811 6.8264 0.4355
-9.6733 7.1181 0.4447
-9.6655 7.8472 0.4669
-9.6577 6.7986 0.4346
-9.6499 7.2500 0.4488
-9.6421 7.0972 0.4440
-9.6343 7.0139 0.4414
-9.6265 7.2708 0.4494
-9.6187 7.4861 0.4560
-9.6109 7.1667 0.4462
-9.6031 7.2500 0.4488
-9.5953 7.4028 0.4535
-9.5875 7.7500 0.4640
-9.5797 7.8750 0.4677
-9.5719 7.9583 0.4702
-9.5641 7.2986 0.4503
-9.5563 7.6319 0.4604
-9.5485 7.3611 0.4522
-9.5407 7.0486 0.4425
-9.5329 7.7986 0.4654
-9.5251 7.3750 0.4526
-9.5173 7.2569 0.4490
-9.5095 7.7222 0.4631
-9.5017 7.7986 0.4654
-9.4939 7.8472 0.4669
-9.4861 7.8194 0.4661
-9.4783 8.4097 0.4833
-9.4705 7.5556 0.4581
-9.4627 7.0486 0.4425
-9.4549 7.1181 0.4447
-9.4471 7.5833 0.4590
-9.4393 6.7847 0.4341
-9.4315 7.6111 0.4598
-9.4237 6.9375 0.4390
-9.4159 7.7986 0.4654
-9.4081 7.8889 0.4681
-9.4003 7.8194 0.4661
-9.3925 8.0625 0.4732
-9.3847 7.5903 0.4592
-9.3769 7.7917 0.4652
-9.3691 7.2222 0.4479
-9.3613 7.1111 0.4444
-9.3535 7.8403 0.4667
-9.3457 8.2500 0.4787
-9.3379 8.3681 0.4821
-9.3301 7.8750 0.4677
-9.3223 7.9236 0.4691
-9.3145 7.3333 0.4513
-9.3067 7.5069 0.4566
-9.2989 7.7153 0.4629
-9.2911 7.5347 0.4575
-9.2833 7.4444 0.4547
-9.2755 8.3125 0.4805
-9.2677 8.8542 0.4959
-9.2599 7.5556 0.4581
-9.2521 8.2639 0.4791
-9.2443 8.2639 0.4791
-9.2365 8.1319 0.4753
-9.2287 8.1250 0.4751
-9.2209 8.2778 0.4795
-9.2131 7.7569 0.4642
-9.2053 7.6597 0.4613
-9.1975 8.9375 0.4983
-9.1897 7.4792 0.4558
-9.1819 7.7847 0.4650
-9.1741 8.0625 0.4732
-9.1663 8.6111 0.4891
-9.1585 7.8681 0.4675
-9.1507 7.6667 0.4615
-9.1429 8.0069 0.4716
-9.1351 8.2639 0.4791
-9.1273 7.8403 0.4667
-9.1195 8.3125 0.4805
-9.1117 8.4097 0.4833
-9.1039 8.4306 0.4839
-9.0961 8.6319 0.4897
-9.0883 8.5903 0.4885
-9.0805 8.0694 0.4734
-9.0727 8.0000 0.4714
-9.0649 7.6458 0.4609
-9.0571 7.8333 0.4665
-9.0493 8.2569 0.4789
-9.0415 8.1250 0.4751
-9.0337 8.3333 0.4811
-9.0259 8.7917 0.4942
-9.0181 8.9444 0.4985
-9.0103 8.3056 0.4803
-9.0025 8.6458 0.4901
-8.9947 8.0625 0.4732
-8.9869 8.1944 0.4771
-8.9791 8.5972 0.4887
-8.9713 8.4514 0.4845
-8.9635 7.7222 0.4631
-8.9557 8.1528 0.4759
-8.9479 8.3750 0.4823
-8.9401 7.9653 0.4704
-8.9323 8.4444 0.4843
-8.9245 7.9722 0.4706
-8.9167 9.0833 0.5023
-8.9089 8.9931 0.4998
-8.9011 8.8125 0.4948
-8.8933 8.3889 0.4827
-8.8855 8.1667 0.4763
-8.8777 9.0694 0.5019
-8.8699 8.7292 0.4924
-8.8621 9.3750 0.5103
-8.8543 8.5069 0.4861
-8.8465 8.9444 0.4985
-8.8387 8.5347 0.4869
-8.8309 8.8819 0.4967
-8.8231 8.0972 0.4743
-8.8153 8.1389 0.4755
-8.8075 8.6042 0.4889
-8.7997 9.2222 0.5061
-8.7919 8.7083 0.4918
-8.7841 8.6389 0.4899
-8.7763 8.6597 0.4905
-8.7685 8.7708 0.4936
-8.7607 9.4722 0.5129
-8.7529 9.0694 0.5019
-8.7451 9.9583 0.5259
-8.7373 10.0833 0.5292
-8.7295 9.1736 0.5048
-8.7217 9.2569 0.5071
-8.7139 8.9028 0.4973
-8.7061 9.4306 0.5118
-8.6983 9.0486 0.5013
-8.6905 9.1458 0.5040
-8.6827 8.7014 0.4916
-8.6749 8.9792 0.4994
-8.6671 9.7500 0.5204
-8.6593 9.0278 0.5008
-8.6515 8.6528 0.4903
-8.6437 9.1458 0.5040
-8.6359 9.0486 0.5013
-8.6281 10.2500 0.5336
-8.6203 8.9861 0.4996
-8.6125 9.1458 0.5040
-8.6047 9.1389 0.5038
-8.5969 9.1597 0.5044
-8.5891 9.2361 0.5065
-8.5813 9.1944 0.5054
-8.5735 9.3819 0.5105
-8.5657 9.4375 0.5120
-8.5579 9.7500 0.5204
-8.5501 9.1597 0.5044
-8.5423 8.8472 0.4957
-8.5345 9.7222 0.5197
-8.5267 8.5764 0.4881
-8.5189 9.5972 0.5163
-8.5111 10.3542 0.5363
-8.5033 9.2292 0.5063
-8.4955 9.8194 0.5223
-8.4877 9.0903 0.5025
-8.4799 10.2153 0.5327
-8.4721 9.8819 0.5239
-8.4643 9.8819 0.5239
-8.4565 9.8611 0.5234
-8.4487 9.9653 0.5261
-8.4409 9.8056 0.5219
-8.4331 10.0694 0.5289
-8.4253 10.6250 0.5433
-8.4175 9.6806 0.5186
-8.4097 10.1806 0.5318
-8.4019 9.9444 0.5256
-8.3941 10.6667 0.5443
-8.3863 9.8819 0.5239
-8.3785 9.5000 0.5137
-8.3707 9.7986 0.5217
-8.3629 9.3056 0.5084
-8.3551 9.5972 0.5163
-8.3473 10.2431 0.5334
-8.3395 10.2500 0.5336
-8.3317 10.1111 0.5300
-8.3239 10.1806 0.5318
-8.3161 10.0208 0.5276
-8.3083 10.0208 0.5276
-8.3005 10.6944 0.5450
-8.2927 10.1389 0.5307
-8.2849 10.3958 0.5374
-8.2771 10.2361 0.5332
-8.2693 9.8542 0.5232
-8.2615 10.2014 0.5323
-8.2537 9.5208 0.5143
-8.2459 10.5278 0.5408
-8.2381 10.2639 0.5340
-8.2303 10.0208 0.5276
-8.2225 9.6389 0.5174
-8.2147 10.5903 0.5424
-8.2069 10.6250 0.5433
-8.1991 10.5764 0.5420
-8.1913 10.1319 0.5305
-8.1835 10.0972 0.5296
-8.1757 10.7222 0.5457
-8.1679 10.9931 0.5526
-8.1601 10.6597 0.5442
-8.1523 10.3681 0.5367
-8.1445 11.2708 0.5595
-8.1367 9.8889 0.5241
-8.1289 10.2708 0.5341
-8.1211 10.3194 0.5354
-8.1133 10.3819 0.5370
-8.1055 11.3333 0.5611
-8.0977 11.5417 0.5662
-8.0899 11.0625 0.5543
-8.0821 10.8403 0.5487
-8.0743 10.6042 0.5427
-8.0665 10.5694 0.5418
-8.0587 11.2639 0.5594
-8.0509 11.7014 0.5701
-8.0431 10.9583 0.5517
-8.0353 10.9306 0.5510
-8.0275 10.8056 0.5479
-8.0197 10.8056 0.5479
-8.0119 11.0972 0.5552
-8.0041 10.9722 0.5521
-7.9963 11.2292 0.5585
-7.9885 11.0417 0.5538
-7.9807 11.4931 0.5650
-7.9729 10.5417 0.5411
-7.9651 12.1597 0.5812
-7.9573 11.6319 0.5684
-7.9495 11.5903 0.5674
-7.9417 11.6042 0.5677
-7.9339 11.0000 0.5528
-7.9261 10.8819 0.5498
-7.9183 10.3333 0.5358
-7.9105 11.2639 0.5594
-7.9027 12.0903 0.5795
-7.8949 11.5625 0.5667
-7.8871 12.2222 0.5827
-7.8793 11.9167 0.5753
-7.8715 11.6806 0.5696
-7.8637 11.4722 0.5645
-7.8559 11.5139 0.5655
-7.8481 10.8958 0.5501
-7.8403 11.3889 0.5625
-7.8325 11.5764 0.5671
-7.8247 11.8958 0.5748
-7.8169 12.1875 0.5818
-7.8091 11.9514 0.5762
-7.8013 12.3611 0.5860
-7.7935 13.0208 0.6014
-7.7857 11.6250 0.5683
-7.7779 11.4444 0.5638
-7.7701 11.2431 0.5588
-7.7623 12.0694 0.5790
-7.7545 12.6042 0.5917
-7.7467 12.9306 0.5993
-7.7389 12.7847 0.5959
-7.7311 11.7917 0.5723
-7.7233 11.9583 0.5763
-7.7155 12.3194 0.5850
-7.7077 12.1875 0.5818
-7.6999 13.1875 0.6052
-7.6921 12.5625 0.5907
-7.6843 11.7986 0.5725
-7.6765 13.0486 0.6020
-7.6687 12.2778 0.5840
-7.6609 12.9028 0.5987
-7.6531 13.6597 0.6160
-7.6453 12.9931 0.6008
-7.6375 12.6319 0.5924
-7.6297 13.1806 0.6051
-7.6219 12.2917 0.5843
-7.6141 12.7153 0.5943
-7.6063 12.9444 0.5996
-7.5985 12.8194 0.5967
-7.5907 12.5694 0.5909
-7.5829 12.2083 0.5823
-7.5751 12.3542 0.5858
-7.5673 12.3750 0.5863
-7.5595 12.3403 0.5855
-7.5517 12.8542 0.5975
-7.5439 13.2292 0.6062
-7.5361 14.1736 0.6275
-7.5283 13.0694 0.6025
-7.5205 13.2153 0.6059
-7.5127 12.5625 0.5907
-7.5049 12.7986 0.5963
-7.4971 13.0625 0.6024
-7.4893 13.5833 0.6143
-7.4815 13.4375 0.6110
-7.4737 14.0278 0.6242
-7.4659 13.4931 0.6122
-7.4581 13.4028 0.6102
-7.4503 12.9306 0.5993
-7.4425 13.4167 0.6105
-7.4347 12.9375 0.5995
-7.4269 12.8958 0.5985
-7.4191 13.6944 0.6168
-7.4113 12.9028 0.5987
-7.4035 14.4097 0.6327
-7.3957 14.1042 0.6259
-7.3879 14.6736 0.6384
-7.3801 14.5764 0.6363
-7.3723 14.1667 0.6273
-7.3645 14.1875 0.6278
-7.3567 14.0903 0.6256
-7.3489 14.3056 0.6304
-7.3411 15.1250 0.6482
-7.3333 14.6597 0.6381
-7.3255 15.5208 0.6566
-7.3177 14.0972 0.6258
-7.3099 13.0556 0.6022
-7.3021 14.2847 0.6299
-7.2943 14.9444 0.6443
-7.2865 14.5278 0.6353
-7.2787 14.5903 0.6366
-7.2709 14.8403 0.6421
-7.2631 14.7986 0.6411
-7.2553 14.6944 0.6389
-7.2475 15.1667 0.6491
-7.2397 15.1736 0.6492
-7.2319 14.8750 0.6428
-7.2241 16.3472 0.6739
-7.2163 14.3681 0.6318
-7.2085 14.5347 0.6354
-7.2007 15.6875 0.6601
-7.1929 14.6458 0.6378
-7.1851 14.9583 0.6446
-7.1773 15.5347 0.6569
-7.1695 14.8333 0.6419
-7.1617 15.1667 0.6491
-7.1539 15.3819 0.6537
-7.1461 16.0486 0.6677
-7.1383 16.1806 0.6704
-7.1305 17.3542 0.6943
-7.1227 15.7431 0.6613
-7.1149 16.3333 0.6736
-7.1071 15.7500 0.6614
-7.0993 16.0972 0.6687
-7.0915 16.3542 0.6740
-7.0837 16.3403 0.6737
-7.0759 15.5694 0.6576
-7.0681 15.4514 0.6551
-7.0603 16.1806 0.6704
-7.0525 15.7778 0.6620
-7.0447 15.2500 0.6509
-7.0369 16.2778 0.6724
-7.0291 16.3125 0.6731
-7.0213 16.1458 0.6697
-7.0135 16.7083 0.6813
-7.0057 16.2639 0.6721
-6.9979 16.3056 0.6730
-6.9901 16.2361 0.6716
-6.9823 16.4583 0.6761
-6.9745 17.2639 0.6925
-6.9667 16.9097 0.6854
-6.9589 18.1389 0.7098
-6.9511 16.8333 0.6838
-6.9433 16.9583 0.6863
-6.9355 17.0972 0.6891
-6.9277 17.3403 0.6940
-6.9199 18.0556 0.7082
-6.9121 17.2917 0.6931
-6.9043 17.7222 0.7016
-6.8965 17.3819 0.6949
-6.8887 17.5972 0.6992
-6.8809 18.0208 0.7075
-6.8731 18.9444 0.7254
-6.8653 17.3194 0.6936
-6.8575 18.2778 0.7125
-6.8497 17.0903 0.6890
-6.8419 16.8125 0.6834
-6.8341 17.5903 0.6990
-6.8263 18.3194 0.7134
-6.8185 18.7986 0.7226
-6.8107 18.1806 0.7106
-6.8029 18.0208 0.7075
-6.7951 17.3819 0.6949
-6.7873 17.6944 0.7011
-6.7795 18.1042 0.7091
-6.7717 18.0972 0.7090
-6.7639 18.1389 0.7098
-6.7561 18.3333 0.7136
-6.7483 19.5000 0.7360
-6.7405 19.3264 0.7327
-6.7327 19.3750 0.7336
-6.7249 18.8958 0.7245
-6.7171 18.5417 0.7177
-6.7093 19.5486 0.7369
-6.7015 18.8403 0.7234
-6.6937 18.7083 0.7209
-6.6859 19.0972 0.7283
-6.6781 18.7708 0.7221
-6.6703 18.4583 0.7161
-6.6625 18.5764 0.7183
-6.6547 19.4444 0.7349
-6.6469 20.2153 0.7494
-6.6391 19.4236 0.7345
-6.6313 19.3889 0.7339
-6.6235 20.1528 0.7482
-6.6157 20.4097 0.7530
-6.6079 19.7500 0.7407
-6.6001 20.6875 0.7581
-6.5923 20.7569 0.7593
-6.5845 19.7778 0.7412
-6.5767 20.0764 0.7468
-6.5689 19.7292 0.7403
-6.5611 19.7569 0.7408
-6.5533 19.6736 0.7392
-6.5455 19.8194 0.7420
-6.5377 21.2431 0.7682
-6.5299 21.3056 0.7693
-6.5221 20.6389 0.7572
-6.5143 20.3958 0.7527
-6.5065 20.4653 0.7540
-6.4987 20.6875 0.7581
-6.4909 22.3194 0.7874
-6.4831 21.2500 0.7683
-6.4753 20.8264 0.7606
-6.4675 21.4306 0.7716
-6.4597 21.5972 0.7745
-6.4519 21.7917 0.7780
-6.4441 21.9931 0.7816
-6.4363 22.4306 0.7893
-6.4285 20.7847 0.7598
-6.4207 21.0208 0.7641
-6.4129 21.8819 0.7796
-6.4051 21.8889 0.7798
-6.3973 20.8958 0.7619
-6.3895 21.8889 0.7798
-6.3817 22.3333 0.7876
-6.3739 23.1458 0.8018
-6.3661 22.7153 0.7943
-6.3583 22.0278 0.7822
-6.3505 21.5278 0.7733
-6.3427 22.8681 0.7970
-6.3349 22.9653 0.7987
-6.3271 23.9861 0.8163
-6.3193 22.5833 0.7920
-6.3115 23.4167 0.8065
-6.3037 24.1528 0.8191
-6.2959 23.3750 0.8058
-6.2881 23.3542 0.8054
-6.2803 23.7500 0.8122
-6.2725 23.3333 0.8051
-6.2647 23.6806 0.8110
-6.2569 23.7292 0.8119
-6.2491 22.6042 0.7924
-6.2413 23.8542 0.8140
-6.2335 23.2361 0.8034
-6.2257 24.1319 0.8187
-6.2179 24.6597 0.8276
-6.2101 24.6806 0.8280
-6.2023 25.1806 0.8363
-6.1945 25.2847 0.8381
-6.1867 24.0278 0.8170
-6.1789 24.6389 0.8273
-6.1711 25.0486 0.8341
-6.1633 24.4375 0.8239
-6.1555 23.8542 0.8140
-6.1477 26.3194 0.8550
-6.1399 24.5069 0.8251
-6.1321 25.0694 0.8345
-6.1243 25.1250 0.8354
-6.1165 25.9444 0.8489
-6.1087 26.1806 0.8528
-6.1009 26.3750 0.8559
-6.0931 26.9444 0.8651
-6.0853 27.7153 0.8774
-6.0775 26.4167 0.8566
-6.0697 26.7639 0.8622
-6.0619 26.8264 0.8632
-6.0541 26.5208 0.8583
-6.0463 27.1875 0.8690
-6.0385 27.3403 0.8715
-6.0307 27.3958 0.8724
-6.0229 26.1528 0.8523
-6.0151 26.8056 0.8629
-6.0073 28.3611 0.8876
-5.9995 27.3611 0.8718
-5.9917 27.8681 0.8798
-5.9839 28.0000 0.8819
-5.9761 28.7639 0.8939
-5.9683 27.7639 0.8782
-5.9605 26.9931 0.8659
-5.9527 29.1250 0.8995
-5.9449 27.9375 0.8809
-5.9371 27.5556 0.8749
-5.9293 28.8958 0.8959
-5.9215 28.2917 0.8865
-5.9137 28.3333 0.8872
-5.9059 26.9514 0.8652
-5.8981 28.6042 0.8914
-5.8903 29.1736 0.9002
-5.8825 28.7222 0.8932
-5.8747 30.0903 0.9142
-5.8669 29.2361 0.9012
-5.8591 29.0486 0.8983
-5.8513 29.6319 0.9073
-5.8435 29.7708 0.9094
-5.8357 28.9931 0.8974
-5.8279 29.7639 0.9093
-5.8201 29.4514 0.9045
-5.8123 29.6389 0.9074
-5.8045 29.3403 0.9028
-5.7967 29.2569 0.9015
-5.7889 30.3472 0.9181
-5.7811 29.6875 0.9081
-5.7733 30.1319 0.9149
-5.7655 30.7778 0.9246
-5.7577 31.4375 0.9345
-5.7499 30.9583 0.9273
-5.7421 31.7431 0.9390
-5.7343 31.4306 0.9344
-5.7265 30.8194 0.9253
-5.7187 30.9306 0.9269
-5.7109 32.1597 0.9452
-5.7031 30.6528 0.9227
-5.6953 30.8125 0.9252
-5.6875 30.9444 0.9271
-5.6797 30.9097 0.9266
-5.6719 30.8889 0.9263
-5.6641 31.7569 0.9392
-5.6563 32.9028 0.9560
-5.6485 32.7014 0.9531
-5.6407 32.8958 0.9559
-5.6329 33.6319 0.9666
-5.6251 33.5764 0.9658
-5.6173 33.1319 0.9593
-5.6095 32.9931 0.9573
-5.6017 34.3264 0.9765
-5.5939 34.8333 0.9837
-5.5861 34.4722 0.9786
-5.5783 34.3542 0.9769
-5.5705 33.7917 0.9688
-5.5627 33.2361 0.9608
-5.5549 33.8611 0.9698
-5.5471 34.5417 0.9795
-5.5393 35.5417 0.9936
-5.5315 35.4514 0.9924
-5.5237 33.6806 0.9672
-5.5159 34.3333 0.9766
-5.5081 34.7917 0.9831
-5.5003 34.7847 0.9830
-5.4925 34.9514 0.9853
-5.4847 35.5000 0.9930
-5.4769 35.3542 0.9910
-5.4691 36.7500 1.0104
-5.4613 37.6458 1.0226
-5.4535 35.5000 0.9930
-5.4457 37.8333 1.0251
-5.4379 36.6944 1.0096
-5.4301 36.0069 1.0001
-5.4223 35.4583 0.9924
-5.4145 36.4306 1.0060
-5.4067 37.8194 1.0250
-5.3989 39.2708 1.0444
-5.3911 36.8681 1.0120
-5.3833 36.5972 1.0083
-5.3755 39.1042 1.0422
-5.3677 38.2083 1.0302
-5.3599 39.7639 1.0510
-5.3521 39.0833 1.0419
-5.3443 38.8194 1.0384
-5.3365 38.9306 1.0399
-5.3287 39.0486 1.0415
-5.3209 39.4583 1.0469
-5.3131 39.3889 1.0460
-5.3053 39.0694 1.0418
-5.2975 39.7708 1.0511
-5.2897 39.6528 1.0495
-5.2819 40.8194 1.0648
-5.2741 38.4514 1.0335
-5.2663 39.8264 1.0518
-5.2585 40.5903 1.0618
-5.2507 40.3542 1.0587
-5.2429 40.6597 1.0627
-5.2351 41.0278 1.0675
-5.2273 41.1389 1.0690
-5.2195 42.3542 1.0847
-5.2117 40.8681 1.0655
-5.2039 40.7708 1.0642
-5.1961 42.4167 1.0855
-5.1883 43.6111 1.1006
-5.1805 43.3542 1.0974
-5.1727 42.4167 1.0855
-5.1649 42.1319 1.0818
-5.1571 41.5764 1.0747
-5.1493 42.7014 1.0891
-5.1415 45.7986 1.1279
-5.1337 44.0972 1.1068
-5.1259 44.2708 1.1089
-5.1181 43.9236 1.1046
-5.1103 44.4306 1.1109
-5.1025 45.7222 1.1270
-5.0947 45.2778 1.1215
-5.0869 44.1528 1.1075
-5.0791 44.2986 1.1093
-5.0713 47.7292 1.1514
-5.0635 45.1944 1.1204
-5.0557 44.5556 1.1125
-5.0479 47.1458 1.1444
-5.0401 48.0278 1.1550
-5.0323 45.1667 1.1201
-5.0245 46.1319 1.1320
-5.0167 46.6875 1.1388
-5.0089 46.9167 1.1416
-5.0011 47.5903 1.1498
-4.9933 46.4861 1.1363
-4.9855 46.2986 1.1341
-4.9777 49.6319 1.1742
-4.9699 48.5208 1.1609
-4.9621 46.9306 1.1418
-4.9543 48.7847 1.1641
-4.9465 48.3056 1.1584
-4.9387 48.3333 1.1587
-4.9309 50.8611 1.1886
-4.9231 48.5833 1.1617
-4.9153 47.8611 1.1530
-4.9075 50.5486 1.1850
-4.8997 50.5903 1.1854
-4.8919 50.9306 1.1894
-4.8841 51.3889 1.1948
-4.8763 51.8333 1.1999
-4.8685 51.1667 1.1922
-4.8607 51.4167 1.1951
-4.8529 50.8403 1.1884
-4.8451 53.1944 1.2156
-4.8373 51.6458 1.1978
-4.8295 50.7431 1.1872
-4.8217 51.8681 1.2003
-4.8139 52.9583 1.2129
-4.8061 52.7778 1.2108
-4.7983 53.7708 1.2221
-4.7905 53.6667 1.2210
-4.7827 53.3542 1.2174
-4.7749 54.7569 1.2333
-4.7671 54.9306 1.2353
-4.7593 56.8333 1.2565
-4.7515 54.7917 1.2337
-4.7437 55.7153 1.2440
-4.7359 55.8472 1.2455
-4.7281 52.9931 1.2133
-4.7203 57.6736 1.2657
-4.7125 55.8125 1.2451
-4.7047 56.8889 1.2571
-4.6969 58.0069 1.2694
-4.6891 57.6111 1.2650
-4.6813 58.9583 1.2797
-4.6735 57.5417 1.2643
-4.6657 59.0278 1.2805
-4.6579 57.9236 1.2685
-4.6501 59.8819 1.2897
-4.6423 59.2292 1.2827
-4.6345 59.1042 1.2813
-4.6267 58.7639 1.2776
-4.6189 59.3750 1.2843
-4.6111 61.0903 1.3027
-4.6033 60.1875 1.2930
-4.5955 59.8264 1.2891
-4.5877 62.1528 1.3140
-4.5799 62.3819 1.3164
-4.5721 59.7014 1.2878
-4.5643 62.4097 1.3167
-4.5565 62.5139 1.3178
-4.5487 61.0694 1.3024
-4.5409 63.6875 1.3301
-4.5331 65.2222 1.3460
-4.5253 63.0486 1.3234
-4.5175 63.6111 1.3293
-4.5097 64.8264 1.3419
-4.5019 65.8472 1.3524
-4.4941 64.7431 1.3411
-4.4863 66.2986 1.3571
-4.4785 64.9375 1.3431
-4.4707 66.5069 1.3592
-4.4629 64.1458 1.3349
-4.4551 65.9306 1.3533
-4.4473 66.5278 1.3594
-4.4395 67.5000 1.3693
-4.4317 67.7014 1.3713
-4.4239 66.6944 1.3611
-4.4161 67.8264 1.3726
-4.4083 65.4792 1.3487
-4.4005 67.0069 1.3643
-4.3927 67.7431 1.3718
-4.3849 69.0625 1.3851
-4.3771 69.7153 1.3916
-4.3693 69.0069 1.3845
-4.3615 69.4167 1.3886
-4.3537 70.7083 1.4015
-4.3459 70.8611 1.4030
-4.3381 69.6181 1.3906
-4.3303 70.3889 1.3983
-4.3225 69.5139 1.3896
-4.3147 69.7083 1.3915
-4.3069 69.9861 1.3943
-4.2991 72.4792 1.4189
-4.2913 73.1389 1.4254
-4.2835 72.7292 1.4214
-4.2757 72.1667 1.4158
-4.2679 75.0347 1.4437
-4.2601 75.4514 1.4477
-4.2523 75.8194 1.4512
-4.2445 76.6042 1.4587
-4.2367 75.5486 1.4486
-4.2289 76.4653 1.4574
-4.2211 76.0347 1.4533
-4.2133 75.5486 1.4486
-4.2055 77.7569 1.4697
-4.1977 78.0764 1.4727
-4.1899 80.5000 1.4954
-4.1821 80.3125 1.4936
-4.1743 78.9444 1.4808
-4.1665 79.1667 1.4829
-4.1587 79.7361 1.4883
-4.1509 81.3472 1.5032
-4.1431 79.7986 1.4888
-4.1353 79.9514 1.4903
-4.1275 81.4097 1.5038
-4.1197 83.0833 1.5192
-4.1119 84.7014 1.5339
-4.1041 84.7014 1.5339
-4.0963 83.5278 1.5232
-4.0885 84.0000 1.5275
-4.0807 84.0903 1.5283
-4.0729 84.5208 1.5323
-4.0651 83.6458 1.5243
-4.0573 84.4097 1.5312
-4.0495 83.4028 1.5221
-4.0417 86.5972 1.5510
-4.0339 87.4236 1.5583
-4.0261 84.5139 1.5322
-4.0183 87.6111 1.5600
-4.0105 88.3333 1.5664
-4.0027 88.6944 1.5696
-3.9949 88.7986 1.5706
-3.9871 89.4444 1.5763
-3.9793 88.6319 1.5691
-3.9715 89.2153 1.5742
-3.9637 87.7292 1.5611
-3.9559 89.2153 1.5742
-3.9481 89.8889 1.5802
-3.9403 93.0139 1.6074
-3.9325 93.8958 1.6150
-3.9247 93.5486 1.6120
-3.9169 94.2639 1.6182
-3.9091 92.9444 1.6068
-3.9013 93.1875 1.6089
-3.8935 96.3681 1.6361
-3.8857 99.7361 1.6645
-3.8779 92.7083 1.6048
-3.8701 93.7500 1.6137
-3.8623 97.4097 1.6449
-3.8545 96.0208 1.6332
-3.8467 96.8542 1.6402
-3.8389 95.7014 1.6305
-3.8311 97.5069 1.6458
-3.8233 98.5486 1.6545
-3.8155 100.4583 1.6705
-3.8077 100.3819 1.6698
-3.7999 101.1806 1.6765
-3.7921 100.0833 1.6674
-3.7843 99.4306 1.6619
-3.7765 103.0694 1.6921
-3.7687 102.9722 1.6913
-3.7609 102.2153 1.6850
-3.7531 102.8611 1.6903
-3.7453 102.8333 1.6901
-3.7375 103.0694 1.6921
-3.7297 102.6597 1.6887
-3.7219 104.1806 1.7011
-3.7141 105.3611 1.7108
-3.7063 106.2083 1.7176
-3.6985 106.9306 1.7235
-3.6907 108.7639 1.7382
-3.6829 106.1319 1.7170
-3.6751 106.6667 1.7213
-3.6673 108.7083 1.7377
-3.6595 110.1458 1.7492
-3.6517 109.1111 1.7409
-3.6439 108.2917 1.7344
-3.6361 109.2847 1.7423
-3.6283 111.5417 1.7602
-3.6205 109.6667 1.7454
-3.6127 110.8889 1.7551
-3.6049 112.5208 1.7679
-3.5971 110.5833 1.7526
-3.5893 110.6944 1.7535
-3.5815 114.6875 1.7849
-3.5737 113.7778 1.7778
-3.5659 113.9931 1.7795
-3.5581 113.8264 1.7782
-3.5503 117.8194 1.8091
-3.5425 118.4167 1.8137
-3.5347 115.6736 1.7925
-3.5269 119.3611 1.8209
-3.5191 114.7014 1.7850
-3.5113 117.1875 1.8042
-3.5035 116.2222 1.7968
-3.4957 115.3264 1.7898
-3.4879 117.3056 1.8051
-3.4801 119.3194 1.8206
-3.4723 119.1181 1.8190
-3.4645 119.3819 1.8210
-3.4567 118.4514 1.8139
-3.4489 122.7014 1.8462
-3.4411 123.9653 1.8557
-3.4333 120.4931 1.8295
-3.4255 119.3333 1.8207
-3.4177 119.5625 1.8224
-3.4099 123.1389 1.8495
-3.4021 122.3403 1.8435
-3.3943 124.5347 1.8599
-3.3865 123.6458 1.8533
-3.3787 121.5000 1.8371
-3.3709 124.5556 1.8601
-3.3631 126.6181 1.8754
-3.3553 126.5764 1.8751
-3.3475 125.1181 1.8643
-3.3397 124.5625 1.8601
-3.3319 128.0833 1.8862
-3.3241 126.5000 1.8745
-3.3163 126.4583 1.8742
-3.3085 130.1458 1.9014
-3.3007 128.2014 1.8871
-3.2929 130.7361 1.9057
-3.2851 127.8542 1.8845
-3.2773 128.6944 1.8907
-3.2695 131.8333 1.9136
-3.2617 131.2500 1.9094
-3.2539 131.3125 1.9099
-3.2461 129.8819 1.8994
-3.2383 129.9792 1.9001
-3.2305 132.1736 1.9161
-3.2227 130.9653 1.9073
-3.2149 130.6250 1.9049
-3.2071 133.5278 1.9259
-3.1993 134.2153 1.9309
-3.1915 133.7083 1.9272
-3.1837 132.3681 1.9175
-3.1759 133.3889 1.9249
-3.1681 135.8889 1.9429
-3.1603 136.5764 1.9478
-3.1525 136.7708 1.9492
-3.1447 139.0486 1.9653
-3.1369 139.9514 1.9717
-3.1291 137.4097 1.9537
-3.1213 137.8264 1.9567
-3.1135 140.0000 1.9720
-3.1057 138.7083 1.9629
-3.0979 140.9792 1.9789
-3.0901 141.9375 1.9856
-3.0823 140.0833 1.9726
-3.0745 143.2083 1.9945
-3.0667 143.0139 1.9931
-3.0589 141.0069 1.9791
-3.0511 139.5347 1.9687
-3.0433 138.8125 1.9636
-3.0355 142.8750 1.9922
-3.0277 144.7847 2.0054
-3.0199 140.6181 1.9764
-3.0121 143.5347 1.9968
-3.0043 143.6736 1.9977
-2.9965 144.7847 2.0054
-2.9887 146.9653 2.0205
-2.9809 146.5486 2.0176
-2.9731 148.4514 2.0307
-2.9653 151.9236 2.0543
-2.9575 149.5208 2.0380
-2.9497 151.0069 2.0481
-2.9419 153.6042 2.0656
-2.9341 148.0417 2.0279
-2.9263 148.9097 2.0338
-2.9185 150.2222 2.0428
-2.9107 152.6111 2.0589
-2.9029 149.8681 2.0403
-2.8951 152.5139 2.0583
-2.8873 153.4306 2.0645
-2.8795 152.5625 2.0586
-2.8717 154.4514 2.0713
-2.8639 159.4028 2.1042
-2.8561 159.3889 2.1042
-2.8483 161.1667 2.1159
-2.8405 158.1667 2.0961
-2.8327 160.3958 2.1108
-2.8249 161.2778 2.1166
-2.8171 160.7569 2.1132
-2.8093 156.8472 2.0873
-2.8015 161.7778 2.1199
-2.7937 165.0069 2.1409
-2.7859 163.0903 2.1284
-2.7781 161.4236 2.1175
-2.7703 165.7361 2.1456
-2.7625 164.4167 2.1371
-2.7547 169.2708 2.1684
-2.7469 165.2431 2.1424
-2.7391 167.0903 2.1544
-2.7313 167.3264 2.1559
-2.7235 166.8611 2.1529
-2.7157 170.8542 2.1785
-2.7079 172.3403 2.1880
-2.7001 173.6250 2.1961
-2.6923 169.8264 2.1720
-2.6845 173.1597 2.1932
-2.6767 171.0833 2.1800
-2.6689 169.7917 2.1717
-2.6611 174.6875 2.2028
-2.6533 173.0903 2.1927
-2.6455 175.4931 2.2079
-2.6377 176.5764 2.2147
-2.6299 178.2292 2.2250
-2.6221 178.5069 2.2268
-2.6143 177.7778 2.2222
-2.6065 179.5000 2.2330
-2.5987 179.4583 2.2327
-2.5909 180.3611 2.2383
-2.5831 181.2569 2.2439
-2.5753 184.3056 2.2627
-2.5675 187.1875 2.2803
-2.5597 183.6875 2.2589
-2.5519 183.0694 2.2551
-2.5441 184.7500 2.2654
-2.5363 186.8611 2.2783
-2.5285 189.5764 2.2948
-2.5207 190.0417 2.2976
-2.5129 189.6736 2.2954
-2.5051 191.9722 2.3092
-2.4973 192.0208 2.3095
-2.4895 192.0694 2.3098
-2.4817 192.1806 2.3105
-2.4739 197.0417 2.3395
-2.4661 194.5833 2.3249
-2.4583 196.4306 2.3359
-2.4505 194.5486 2.3247
-2.4427 193.5556 2.3187
-2.4349 195.2778 2.3290
-2.4271 196.6111 2.3370
-2.4193 198.3264 2.3471
-2.4115 198.6458 2.3490
-2.4037 196.1319 2.3341
-2.3959 199.9792 2.3569
-2.3881 200.9375 2.3625
-2.3803 200.5903 2.3605
-2.3725 195.6806 2.3314
-2.3647 201.3750 2.3651
-2.3569 198.7500 2.3496
-2.3491 202.5556 2.3720
-2.3413 201.4236 2.3654
-2.3335 203.0417 2.3749
-2.3257 204.9097 2.3858
-2.3179 208.4653 2.4064
-2.3101 203.2778 2.3763
-2.3023 205.1181 2.3870
-2.2945 201.8958 2.3682
-2.2867 205.4028 2.3886
-2.2789 206.4167 2.3945
-2.2711 210.4653 2.4179
-2.2633 203.5903 2.3781
-2.2555 207.4861 2.4007
-2.2477 211.0625 2.4213
-2.2399 204.3333 2.3824
-2.2321 210.0069 2.4153
-2.2243 207.9792 2.4036
-2.2165 208.7708 2.4082
-2.2087 210.5417 2.4183
-2.2009 206.4861 2.3949
-2.1931 209.6250 2.4131
-2.1853 208.0764 2.4041
-2.1775 209.1389 2.4103
-2.1697 213.3403 2.4344
-2.1619 209.8958 2.4146
-2.1541 209.7639 2.4139
-2.1463 211.2153 2.4222
-2.1385 207.6875 2.4019
-2.1307 209.2361 2.4108
-2.1229 208.1806 2.4047
-2.1151 211.0139 2.4211
-2.1073 209.7986 2.4141
-2.0995 210.9097 2.4205
-2.0917 205.6042 2.3898
-2.0839 212.0556 2.4270
-2.0761 213.0764 2.4329
-2.0683 209.3750 2.4116
-2.0605 211.8958 2.4261
-2.0527 210.9236 2.4205
-2.0449 214.3889 2.4403
-2.0371 212.0347 2.4269
-2.0293 216.5556 2.4526
-2.0215 211.8681 2.4259
-2.0137 208.6528 2.4075
-2.0059 210.2153 2.4165
-1.9981 213.2986 2.4341
-1.9903 213.3403 2.4344
-1.9825 213.3958 2.4347
-1.9747 216.1319 2.4502
-1.9669 216.3750 2.4516
-1.9591 212.8125 2.4313
-1.9513 212.3542 2.4287
-1.9435 215.1319 2.4446
-1.9357 212.7222 2.4308
-1.9279 214.7708 2.4425
-1.9201 210.2778 2.4168
-1.9123 210.1111 2.4159
-1.9045 216.5347 2.4525
-1.8967 213.3333 2.4343
-1.8889 216.8472 2.4543
-1.8811 215.0833 2.4443
-1.8733 212.2639 2.4282
-1.8655 210.0833 2.4157
-1.8577 211.6250 2.4246
-1.8499 208.1111 2.4043
-1.8421 206.9306 2.3975
-1.8343 213.6597 2.4362
-1.8265 212.9931 2.4324
-1.8187 212.5764 2.4300
-1.8109 207.9028 2.4031
-1.8031 211.6875 2.4249
-1.7953 212.3889 2.4289
-1.7875 213.3472 2.4344
-1.7797 211.7222 2.4251
-1.7719 210.8333 2.4200
-1.7641 209.1042 2.4101
-1.7563 211.1667 2.4219
-1.7485 206.1597 2.3930
-1.7407 208.7292 2.4079
-1.7329 205.0139 2.3864
-1.7251 203.8611 2.3797
-1.7173 205.4167 2.3887
-1.7095 205.9375 2.3918
-1.7017 203.2917 2.3763
-1.6939 205.4236 2.3888
-1.6861 205.9028 2.3916
-1.6783 206.6181 2.3957
-1.6705 206.0625 2.3925
-1.6627 203.3333 2.3766
-1.6549 203.6875 2.3787
-1.6471 203.8264 2.3795
-1.6393 203.5069 2.3776
-1.6315 197.0208 2.3394
-1.6237 196.9931 2.3392
-1.6159 200.5417 2.3602
-1.6081 201.6736 2.3669
-1.6003 201.8958 2.3682
-1.5925 195.8889 2.3327
-1.5847 196.2847 2.3350
-1.5769 200.5417 2.3602
-1.5691 201.2361 2.3643
-1.5613 194.8819 2.3267
-1.5535 193.2222 2.3167
-1.5457 194.4722 2.3242
-1.5379 195.0000 2.3274
-1.5301 190.5139 2.3004
-1.5223 190.9306 2.3030
-1.5145 188.1806 2.2863
-1.5067 191.7153 2.3077
-1.4989 191.5208 2.3065
-1.4911 185.0764 2.2674
-1.4833 184.8333 2.2659
-1.4755 184.2292 2.2622
-1.4677 182.3194 2.2504
-1.4599 180.9514 2.2420
-1.4521 184.5208 2.2640
-1.4443 185.1875 2.2681
-1.4365 181.3542 2.2445
-1.4287 182.7431 2.2530
-1.4209 177.3194 2.2194
-1.4131 176.4167 2.2137
-1.4053 176.2778 2.2128
-1.3975 173.1597 2.1932
-1.3897 173.8056 2.1973
-1.3819 169.5486 2.1702
-1.3741 170.1181 2.1738
-1.3663 168.2083 2.1616
-1.3585 165.8681 2.1465
-1.3507 165.9653 2.1471
-1.3429 164.6806 2.1388
-1.3351 166.6736 2.1517
-1.3273 165.2222 2.1423
-1.3195 163.0694 2.1283
-1.3117 164.4931 2.1376
-1.3039 158.2083 2.0963
-1.2961 153.7986 2.0669
-1.2883 156.0556 2.0820
-1.2805 156.6806 2.0862
-1.2727 155.5139 2.0784
-1.2649 153.7569 2.0666
-1.2571 152.0833 2.0554
-1.2493 148.6667 2.0321
-1.2415 148.3403 2.0299
-1.2337 146.0139 2.0139
-1.2259 141.6181 1.9834
-1.2181 138.0486 1.9582
-1.2103 136.4583 1.9469
-1.2025 136.3819 1.9464
-1.1947 135.8125 1.9423
-1.1869 132.1806 1.9162
-1.1791 130.1458 1.9014
-1.1713 128.1736 1.8869
-1.1635 126.7222 1.8762
-1.1557 125.7778 1.8692
-1.1479 125.1250 1.8643
-1.1401 119.9861 1.8256
-1.1323 118.6667 1.8156
-1.1245 117.3958 1.8058
-1.1167 117.4792 1.8065
-1.1089 117.6042 1.8074
-1.1011 111.8958 1.7630
-1.0933 108.4583 1.7357
-1.0855 109.2986 1.7424
-1.0777 107.5417 1.7284
-1.0699 106.9444 1.7236
-1.0621 103.4861 1.6955
-1.0543 104.9097 1.7071
-1.0465 101.8125 1.6817
-1.0387 101.9653 1.6830
-1.0309 97.7917 1.6482
-1.0231 98.6319 1.6552
-1.0153 96.7153 1.6391
-1.0075 97.3819 1.6447
-0.9997 95.4167 1.6280
-0.9919 92.3472 1.6016
-0.9841 91.9861 1.5985
-0.9763 91.0139 1.5900
-0.9685 88.0625 1.5640
-0.9607 88.2014 1.5653
-0.9529 86.5278 1.5503
-0.9451 83.5833 1.5237
-0.9373 82.0903 1.5101
-0.9295 82.6806 1.5155
-0.9217 80.7917 1.4981
-0.9139 81.2361 1.5022
-0.9061 79.5625 1.4866
-0.8983 78.1875 1.4737
-0.8905 76.2222 1.4551
-0.8827 74.4097 1.4377
-0.8749 73.1875 1.4258
-0.8671 72.2153 1.4163
-0.8593 71.8611 1.4128
-0.8515 72.2778 1.4169
-0.8437 69.1458 1.3859
-0.8359 67.5833 1.3702
-0.8281 67.0000 1.3642
-0.8203 66.5000 1.3591
-0.8125 63.9375 1.3327
-0.8047 64.2917 1.3364
-0.7969 63.7431 1.3307
-0.7891 61.1944 1.3038
-0.7813 59.5625 1.2863
-0.7735 57.2361 1.2609
-0.7657 57.9792 1.2691
-0.7579 59.1806 1.2821
-0.7501 57.7569 1.2666
-0.7423 57.7639 1.2667
-0.7345 53.8750 1.2233
-0.7267 53.1389 1.2149
-0.7189 51.5000 1.1961
-0.7111 50.1319 1.1801
-0.7033 52.3611 1.2060
-0.6955 51.7639 1.1991
-0.6877 47.3264 1.1466
-0.6799 47.8056 1.1524
-0.6721 46.3472 1.1346
-0.6643 46.3819 1.1351
-0.6565 47.6944 1.1510
-0.6487 45.5625 1.1250
-0.6409 43.6597 1.1013
-0.6331 42.5764 1.0875
-0.6253 42.3750 1.0849
-0.6175 41.3542 1.0718
-0.6097 39.9167 1.0530
-0.6019 39.0417 1.0414
-0.5941 38.7917 1.0380
-0.5863 37.1111 1.0153
-0.5785 36.6667 1.0092
-0.5707 37.5694 1.0216
-0.5629 36.6736 1.0093
-0.5551 35.1111 0.9876
-0.5473 35.2917 0.9901
-0.5395 35.7292 0.9962
-0.5317 34.1389 0.9738
-0.5239 33.6875 0.9673
-0.5161 33.5764 0.9658
-0.5083 34.5139 0.9791
-0.5005 32.2153 0.9460
-0.4927 31.9375 0.9419
-0.4849 31.3611 0.9333
-0.4771 30.8611 0.9259
-0.4693 31.0556 0.9288
-0.4615 31.9236 0.9417
-0.4537 30.3472 0.9181
-0.4459 28.9931 0.8974
-0.4381 28.4861 0.8895
-0.4303 28.4444 0.8889
-0.4225 28.9444 0.8967
-0.4147 27.4444 0.8731
-0.4069 26.2708 0.8543
-0.3991 26.2708 0.8543
-0.3913 25.6458 0.8440
-0.3835 26.0556 0.8507
-0.3757 25.0000 0.8333
-0.3679 25.9583 0.8492
-0.3601 25.6458 0.8440
-0.3523 24.5556 0.8259
-0.3445 24.7431 0.8290
-0.3367 24.3403 0.8223
-0.3289 24.0417 0.8172
-0.3211 22.4792 0.7902
-0.3133 22.8333 0.7964
-0.3055 21.4583 0.7721
-0.2977 24.7014 0.8283
-0.2899 21.6042 0.7747
-0.2821 20.9444 0.7628
-0.2743 21.1319 0.7662
-0.2665 21.8611 0.7793
-0.2587 21.3403 0.7699
-0.2509 18.4375 0.7156
-0.2431 19.3056 0.7323
-0.2353 18.8056 0.7228
-0.2275 17.7431 0.7020
-0.2197 17.7778 0.7027
-0.2119 17.6597 0.7004
-0.2041 17.2569 0.6924
-0.1963 18.5972 0.7187
-0.1885 17.5069 0.6974
-0.1807 16.7153 0.6814
-0.1729 16.8472 0.6841
-0.1651 16.2292 0.6714
-0.1573 16.9306 0.6858
-0.1495 16.0764 0.6683
-0.1417 15.2708 0.6513
-0.1339 14.5903 0.6366
-0.1261 15.2917 0.6517
-0.1183 15.5625 0.6575
-0.1105 14.9375 0.6442
-0.1027 15.3472 0.6529
-0.0949 15.0347 0.6462
-0.0871 14.4028 0.6325
-0.0793 15.0625 0.6468
-0.0715 18.6111 0.7190
-0.0637 19.6806 0.7394
-0.0559 20.0903 0.7470
-0.0481 20.4444 0.7536
-0.0403 19.7292 0.7403
-0.0325 23.8472 0.8139
-0.0247 25.7917 0.8464
-0.0169 23.8194 0.8134
-0.0091 21.9583 0.7810
-0.0013 22.1597 0.7846
0.0065 22.0903 0.7833
0.0143 19.2917 0.7320
0.0221 17.5694 0.6986
0.0299 14.6389 0.6377
0.0377 11.8750 0.5743
0.0455 9.7917 0.5215
0.0533 7.8194 0.4661
0.0611 6.3194 0.4190
0.0689 4.6458 0.3592
0.0767 4.0208 0.3342
0.0845 2.8681 0.2823
0.0923 2.5486 0.2661
0.1001 2.0000 0.2357
0.1079 1.8056 0.2240
0.1157 1.6319 0.2129
0.1235 1.7014 0.2174
0.1313 1.9444 0.2324
0.1391 1.6111 0.2115
0.1469 1.8264 0.2252
0.1547 1.6042 0.2111
0.1625 1.3194 0.1914
0.1703 1.4861 0.2032
0.1781 1.5000 0.2041
0.1859 1.3125 0.1909
0.1937 1.3125 0.1909
0.2015 1.0972 0.1746
0.2093 1.4444 0.2003
0.2171 1.2500 0.1863
0.2249 1.3889 0.1964
0.2327 1.1250 0.1768
0.2405 1.2222 0.1843
0.2483 1.1319 0.1773
0.2561 1.4583 0.2013
0.2639 1.1875 0.1816
0.2717 0.9653 0.1637
0.2795 0.8403 0.1528
0.2873 0.8681 0.1553
0.2951 1.2639 0.1874
0.3029 1.2778 0.1884
0.3107 0.8958 0.1577
0.3185 1.0625 0.1718
0.3263 1.1667 0.1800
0.3341 1.2917 0.1894
0.3419 1.0903 0.1740
0.3497 1.0903 0.1740
0.3575 1.1736 0.1806
0.3653 0.9792 0.1649
0.3731 1.0764 0.1729
0.3809 0.9792 0.1649
0.3887 1.0903 0.1740
0.3965 0.9444 0.1620
0.4043 1.4514 0.2008
0.4121 1.0972 0.1746
0.4199 1.1111 0.1757
0.4277 0.9722 0.1643
0.4355 0.9375 0.1614
0.4433 1.2083 0.1832
0.4511 1.1042 0.1751
0.4589 0.9444 0.1620
0.4667 1.0278 0.1690
0.4745 1.0417 0.1701
0.4823 0.8611 0.1547
0.4901 1.2222 0.1843
0.4979 1.3611 0.1944
0.5057 0.7847 0.1476
0.5135 0.6944 0.1389
0.5213 0.8403 0.1528
0.5291 0.9236 0.1602
0.5369 1.0000 0.1667
0.5447 0.8472 0.1534
0.5525 0.7361 0.1430
0.5603 0.7431 0.1437
0.5681 1.0139 0.1678
0.5759 0.8403 0.1528
0.5837 0.8194 0.1509
0.5915 0.8264 0.1515
0.5993 0.8194 0.1509
0.6071 0.7708 0.1463
0.6149 0.7778 0.1470
0.6227 0.9375 0.1614
0.6305 1.1319 0.1773
0.6383 1.1667 0.1800
0.6461 0.9792 0.1649
0.6539 1.1111 0.1757
0.6617 0.8889 0.1571
0.6695 0.8333 0.1521
0.6773 0.8125 0.1502
0.6851 0.7431 0.1437
0.6929 0.9722 0.1643
0.7007 0.9861 0.1655
0.7085 0.7986 0.1489
0.7163 0.9444 0.1620
0.7241 0.9583 0.1632
0.7319 0.6944 0.1389
0.7397 0.7153 0.1410
0.7475 0.6667 0.1361
0.7553 0.6875 0.1382
0.7631 0.7153 0.1410
0.7709 0.6528 0.1347
0.7787 0.8611 0.1547
0.7865 0.7222 0.1416
0.7943 1.0417 0.1701
0.8021 0.7500 0.1443
0.8099 0.6736 0.1368
0.8177 0.7153 0.1410
0.8255 0.4514 0.1120
0.8333 0.8125 0.1502
0.8411 0.8194 0.1509
0.8489 0.9861 0.1655
0.8567 0.7222 0.1416
0.8645 0.6667 0.1361
0.8723 0.8681 0.1553
0.8801 0.5556 0.1242
0.8879 0.8194 0.1509
0.8957 0.8264 0.1515
0.9035 0.6458 0.1339
0.9113 0.8958 0.1577
0.9191 0.7292 0.1423
0.9269 0.5764 0.1265
0.9347 0.7014 0.1396
0.9425 0.7014 0.1396
0.9503 0.9028 0.1584
0.9581 0.5556 0.1242
0.9659 0.7708 0.1463
0.9737 0.7431 0.1437
0.9815 0.6181 0.1310
0.9893 0.3819 0.1030
0.9971 0.5764 0.1265
1.0049 0.6042 0.1295
1.0127 0.6250 0.1318
1.0205 0.3819 0.1030
1.0283 0.5833 0.1273
1.0361 0.6667 0.1361
1.0439 0.6458 0.1339
1.0517 0.6667 0.1361
1.0595 0.6319 0.1325
1.0673 0.5972 0.1288
1.0751 0.4583 0.1128
1.0829 0.5208 0.1203
1.0907 0.5972 0.1288
1.0985 0.6319 0.1325
1.1063 0.4167 0.1076
1.1141 0.6736 0.1368
1.1219 0.7500 0.1443
1.1297 0.7431 0.1437
1.1375 0.5972 0.1288
1.1453 0.7153 0.1410
1.1531 0.4792 0.1154
1.1609 0.5764 0.1265
1.1687 0.6458 0.1339
1.1765 0.4861 0.1162
1.1843 0.5903 0.1280
1.1921 0.7431 0.1437
1.1999 0.5347 0.1219
1.2077 0.5972 0.1288
1.2155 0.8403 0.1528
1.2233 0.6389 0.1332
1.2311 0.5903 0.1280
1.2389 0.6597 0.1354
1.2467 0.6319 0.1325
1.2545 0.6528 0.1347
1.2623 0.4792 0.1154
1.2701 0.5903 0.1280
1.2779 0.6389 0.1332
1.2857 0.5208 0.1203
1.2935 0.4792 0.1154
1.3013 0.4931 0.1170
1.3091 0.5000 0.1179
1.3169 0.7292 0.1423
1.3247 0.5139 0.1195
1.3325 0.4653 0.1137
1.3403 0.6250 0.1318
1.3481 0.5694 0.1258
1.3559 0.6597 0.1354
1.3637 0.4653 0.1137
1.3715 0.4375 0.1102
1.3793 0.5000 0.1179
1.3871 0.6458 0.1339
1.3949 0.5903 0.1280
1.4027 0.5625 0.1250
1.4105 0.6319 0.1325
1.4183 0.6389 0.1332
1.4261 0.6250 0.1318
1.4339 0.6111 0.1303
1.4417 0.6736 0.1368
1.4495 0.6806 0.1375
1.4573 0.5694 0.1258
1.4651 0.4792 0.1154
1.4729 0.3403 0.0972
1.4807 0.5486 0.1234
1.4885 0.4931 0.1170
1.4963 0.5139 0.1195
1.5041 0.8889 0.1571
1.5119 0.7222 0.1416
1.5197 0.6597 0.1354
1.5275 0.6528 0.1347
1.5353 0.5278 0.1211
1.5431 0.3819 0.1030
1.5509 0.5417 0.1227
1.5587 0.7847 0.1476
1.5665 0.5764 0.1265
1.5743 0.5625 0.1250
1.5821 0.6042 0.1295
1.5899 0.5139 0.1195
1.5977 0.3542 0.0992
1.6055 0.5208 0.1203
1.6133 0.5278 0.1211
1.6211 0.5208 0.1203
1.6289 0.5347 0.1219
1.6367 0.6042 0.1295
1.6445 0.5694 0.1258
1.6523 0.4722 0.1145
1.6601 0.5694 0.1258
1.6679 0.4306 0.1094
1.6757 0.5417 0.1227
1.6835 0.5417 0.1227
1.6913 0.5139 0.1195
1.6991 0.5000 0.1179
1.7069 0.5486 0.1234
1.7147 0.6319 0.1325
1.7225 0.5069 0.1187
1.7303 0.5764 0.1265
1.7381 0.5139 0.1195
1.7459 0.5347 0.1219
1.7537 0.5486 0.1234
1.7615 0.5972 0.1288
1.7693 0.3681 0.1011
1.7771 0.5903 0.1280
1.7849 0.4653 0.1137
1.7927 0.4931 0.1170
1.8005 0.5139 0.1195
1.8083 0.5000 0.1179
1.8161 0.5000 0.1179
1.8239 0.6181 0.1310
1.8317 0.3472 0.0982
1.8395 0.2986 0.0911
1.8473 0.3472 0.0982
1.8551 0.3681 0.1011
1.8629 0.5694 0.1258
1.8707 0.5972 0.1288
1.8785 0.4028 0.1058
1.8863 0.5972 0.1288
1.8941 0.5764 0.1265
1.9019 0.4653 0.1137
1.9097 0.3611 0.1002
1.9175 0.5486 0.1234
1.9253 0.4306 0.1094
1.9331 0.5000 0.1179
1.9409 0.3681 0.1011
1.9487 0.4861 0.1162
1.9565 0.3819 0.1030
1.9643 0.4514 0.1120
1.9721 0.6250 0.1318
1.9799 0.5347 0.1219
1.9877 0.5278 0.1211
1.9955 0.4861 0.1162
2.0033 0.6736 0.1368
2.0111 0.6181 0.1310
2.0189 0.6806 0.1375
2.0267 0.5278 0.1211
2.0345 0.4861 0.1162
2.0423 0.5764 0.1265
2.0501 0.5069 0.1187
2.0579 0.5139 0.1195
2.0657 0.5139 0.1195
2.0735 0.5208 0.1203
2.0813 0.2986 0.0911
2.0891 0.4861 0.1162
2.0969 0.5069 0.1187
2.1047 0.5069 0.1187
2.1125 0.4653 0.1137
2.1203 0.5833 0.1273
2.1281 0.5069 0.1187
2.1359 0.6389 0.1332
2.1437 0.7083 0.1403
2.1515 0.4444 0.1111
2.1593 0.3611 0.1002
2.1671 0.4306 0.1094
2.1749 0.3958 0.1049
2.1827 0.3958 0.1049
2.1905 0.4097 0.1067
2.1983 0.4514 0.1120
2.2061 0.5139 0.1195
2.2139 0.6181 0.1310
2.2217 0.3958 0.1049
2.2295 0.3472 0.0982
2.2373 0.3056 0.0921
2.2451 0.5833 0.1273
2.2529 0.4444 0.1111
2.2607 0.3819 0.1030
2.2685 0.4375 0.1102
2.2763 0.3056 0.0921
2.2841 0.4028 0.1058
2.2919 0.5347 0.1219
2.2997 0.4514 0.1120
2.3075 0.4653 0.1137
2.3153 0.4861 0.1162
2.3231 0.4861 0.1162
2.3309 0.4306 0.1094
2.3387 0.3958 0.1049
2.3465 0.4167 0.1076
2.3543 0.3611 0.1002
2.3621 0.3264 0.0952
2.3699 0.5625 0.1250
2.3777 0.4444 0.1111
2.3855 0.4653 0.1137
2.3933 0.5278 0.1211
2.4011 0.3681 0.1011
2.4089 0.4514 0.1120
2.4167 0.4167 0.1076
2.4245 0.4583 0.1128
2.4323 0.4236 0.1085
2.4401 0.3611 0.1002
2.4479 0.3681 0.1011
2.4557 0.6528 0.1347
2.4635 0.4931 0.1170
2.4713 0.3889 0.1039
2.4791 0.3403 0.0972
2.4869 0.3403 0.0972
2.4947 0.4653 0.1137
2.5025 0.4792 0.1154
2.5103 0.5208 0.1203
2.5181 0.4931 0.1170
2.5259 0.4514 0.1120
2.5337 0.4236 0.1085
2.5415 0.3472 0.0982
2.5493 0.6111 0.1303
2.5571 0.5000 0.1179
2.5649 0.3681 0.1011
2.5727 0.4167 0.1076
2.5805 0.3264 0.0952
2.5883 0.3819 0.1030
2.5961 0.3958 0.1049
2.6039 0.4861 0.1162
2.6117 0.4028 0.1058
2.6195 0.3264 0.0952
2.6273 0.3611 0.1002
2.6351 0.4167 0.1076
2.6429 0.4375 0.1102
2.6507 0.3750 0.1021
2.6585 0.5069 0.1187
2.6663 0.4653 0.1137
2.6741 0.2708 0.0867
2.6819 0.4792 0.1154
2.6897 0.3681 0.1011
2.6975 0.2847 0.0889
2.7053 0.3889 0.1039
2.7131 0.2639 0.0856
2.7209 0.3542 0.0992
2.7287 0.5000 0.1179
2.7365 0.4722 0.1145
2.7443 0.3611 0.1002
2.7521 0.4028 0.1058
2.7599 0.4792 0.1154
2.7677 0.3611 0.1002
2.7755 0.2639 0.0856
2.7833 0.4444 0.1111
2.7911 0.3333 0.0962
2.7989 0.3681 0.1011
2.8067 0.4583 0.1128
2.8145 0.3958 0.1049
2.8223 0.5000 0.1179
2.8301 0.3889 0.1039
2.8379 0.2986 0.0911
2.8457 0.3542 0.0992
2.8535 0.4306 0.1094
2.8613 0.3611 0.1002
2.8691 0.4722 0.1145
2.8769 0.2361 0.0810
2.8847 0.3264 0.0952
2.8925 0.2847 0.0889
2.9003 0.4653 0.1137
2.9081 0.4444 0.1111
2.9159 0.3056 0.0921
2.9237 0.3819 0.1030
2.9315 0.3542 0.0992
2.9393 0.4306 0.1094
2.9471 0.4375 0.1102
2.9549 0.4653 0.1137
2.9627 0.5069 0.1187
2.9705 0.4236 0.1085
2.9783 0.4028 0.1058
2.9861 0.3542 0.0992
2.9939 0.2986 0.0911
3.0017 0.2847 0.0889
3.0095 0.5625 0.1250
3.0173 0.4514 0.1120
3.0251 0.5278 0.1211
3.0329 0.3472 0.0982
3.0407 0.3750 0.1021
3.0485 0.4097 0.1067
3.0563 0.5903 0.1280
3.0641 0.3958 0.1049
3.0719 0.3264 0.0952
3.0797 0.3472 0.0982
3.0875 0.3333 0.0962
3.0953 0.2708 0.0867
3.1031 0.4167 0.1076
3.1109 0.2778 0.0878
3.1187 0.3681 0.1011
3.1265 0.4861 0.1162
3.1343 0.3403 0.0972
3.1421 0.4097 0.1067
3.1499 0.4514 0.1120
3.1577 0.5000 0.1179
3.1655 0.3889 0.1039
3.1733 0.2708 0.0867
3.1811 0.3611 0.1002
3.1889 0.5069 0.1187
3.1967 0.4306 0.1094
3.2045 0.3542 0.0992
3.2123 0.3750 0.1021
3.2201 0.2778 0.0878
3.2279 0.3403 0.0972
3.2357 0.5139 0.1195
3.2435 0.3333 0.0962
3.2513 0.5069 0.1187
3.2591 0.5000 0.1179
3.2669 0.3819 0.1030
3.2747 0.3194 0.0942
3.2825 0.3889 0.1039
3.2903 0.4583 0.1128
3.2981 0.3264 0.0952
3.3059 0.2986 0.0911
3.3137 0.3125 0.0932
3.3215 0.2778 0.0878
3.3293 0.3958 0.1049
3.3371 0.4097 0.1067
3.3449 0.3472 0.0982
3.3527 0.2083 0.0761
3.3605 0.3472 0.0982
3.3683 0.3750 0.1021
3.3761 0.2778 0.0878
3.3839 0.2222 0.0786
3.3917 0.3264 0.0952
3.3995 0.3958 0.1049
3.4073 0.3611 0.1002
3.4151 0.3194 0.0942
3.4229 0.3472 0.0982
3.4307 0.3542 0.0992
3.4385 0.4375 0.1102
3.4463 0.4028 0.1058
3.4541 0.3819 0.1030
3.4619 0.3681 0.1011
3.4697 0.4028 0.1058
3.4775 0.2708 0.0867
3.4853 0.3889 0.1039
3.4931 0.3125 0.0932
3.5009 0.3611 0.1002
3.5087 0.2708 0.0867
3.5165 0.3194 0.0942
3.5243 0.2292 0.0798
3.5321 0.3542 0.0992
3.5399 0.3125 0.0932
3.5477 0.4861 0.1162
3.5555 0.3472 0.0982
3.5633 0.3472 0.0982
3.5711 0.3472 0.0982
3.5789 0.3056 0.0921
3.5867 0.2986 0.0911
3.5945 0.3264 0.0952
3.6023 0.2569 0.0845
3.6101 0.3264 0.0952
3.6179 0.2361 0.0810
3.6257 0.2361 0.0810
3.6335 0.1528 0.0651
3.6413 0.3403 0.0972
3.6491 0.3889 0.1039
3.6569 0.2500 0.0833
3.6647 0.3333 0.0962
3.6725 0.4236 0.1085
3.6803 0.2083 0.0761
3.6881 0.1944 0.0735
3.6959 0.2639 0.0856
3.7037 0.2639 0.0856
3.7115 0.3194 0.0942
3.7193 0.2917 0.0900
3.7271 0.1597 0.0666
3.7349 0.1389 0.0621
3.7427 0.1597 0.0666
