# Supplementary material for: Spin waves and orbital contribution to ferromagnetism in a topological metal
Source: Nat Commun. 2024 Oct 16;15:8905. doi: 10.1038/s41467-024-53152-1 (PMC11484860; doi:10.1038/s41467-024-53152-1)
Supplement: Supplementary file 3 — Source Data [file 41467_2024_53152_MOESM3_ESM.zip › experiment_data/RIXS_spectra_SLS/rixs_cl_H0L_8.txt]

 Eloss  intensity  error
-17.7913 2.3241 0.2934
-17.7835 2.2130 0.2863
-17.7757 2.1111 0.2796
-17.7679 2.1019 0.2790
-17.7601 2.2407 0.2881
-17.7523 2.2407 0.2881
-17.7445 1.7500 0.2546
-17.7367 1.8148 0.2593
-17.7289 1.9074 0.2658
-17.7211 1.7963 0.2579
-17.7133 1.8704 0.2632
-17.7055 1.7685 0.2559
-17.6977 1.9259 0.2671
-17.6899 1.7963 0.2579
-17.6821 1.7500 0.2546
-17.6743 2.2037 0.2857
-17.6665 1.8148 0.2593
-17.6587 2.0926 0.2784
-17.6509 2.5463 0.3071
-17.6431 2.2037 0.2857
-17.6353 1.7037 0.2512
-17.6275 1.6296 0.2457
-17.6197 1.8241 0.2599
-17.6119 1.9259 0.2671
-17.6041 2.2500 0.2887
-17.5963 2.1852 0.2845
-17.5885 2.1759 0.2839
-17.5807 2.1296 0.2808
-17.5729 2.1019 0.2790
-17.5651 1.8796 0.2638
-17.5573 1.8889 0.2645
-17.5495 2.5185 0.3054
-17.5417 2.4537 0.3015
-17.5339 2.0093 0.2728
-17.5261 1.5926 0.2429
-17.5183 1.5648 0.2407
-17.5105 1.5741 0.2415
-17.5027 1.9815 0.2709
-17.4949 1.7407 0.2539
-17.4871 2.0185 0.2734
-17.4793 1.6759 0.2491
-17.4715 2.6296 0.3121
-17.4637 2.4074 0.2986
-17.4559 1.8426 0.2612
-17.4481 2.0926 0.2784
-17.4403 2.2685 0.2899
-17.4325 1.9259 0.2671
-17.4247 2.3981 0.2980
-17.4169 2.2037 0.2857
-17.4091 1.8333 0.2606
-17.4013 2.2963 0.2916
-17.3935 2.3056 0.2922
-17.3857 1.7778 0.2566
-17.3779 1.9815 0.2709
-17.3701 1.8333 0.2606
-17.3623 2.0556 0.2759
-17.3545 1.8889 0.2645
-17.3467 2.5741 0.3088
-17.3389 2.2222 0.2869
-17.3311 2.3148 0.2928
-17.3233 2.3981 0.2980
-17.3155 2.4537 0.3015
-17.3077 2.2407 0.2881
-17.2999 2.4444 0.3009
-17.2921 2.0833 0.2778
-17.2843 1.9074 0.2658
-17.2765 2.3611 0.2957
-17.2687 2.3426 0.2946
-17.2609 2.2500 0.2887
-17.2531 2.0648 0.2765
-17.2453 1.7315 0.2532
-17.2375 2.1944 0.2851
-17.2297 1.9722 0.2703
-17.2219 2.3611 0.2957
-17.2141 2.0185 0.2734
-17.2063 1.8796 0.2638
-17.1985 2.0741 0.2772
-17.1907 2.2037 0.2857
-17.1829 2.0463 0.2753
-17.1751 2.0093 0.2728
-17.1673 2.1667 0.2833
-17.1595 2.0185 0.2734
-17.1517 1.9537 0.2690
-17.1439 2.2963 0.2916
-17.1361 1.9352 0.2677
-17.1283 2.2315 0.2875
-17.1205 2.1019 0.2790
-17.1127 2.2500 0.2887
-17.1049 2.4352 0.3003
-17.0971 2.1019 0.2790
-17.0893 2.0370 0.2747
-17.0815 2.3148 0.2928
-17.0737 2.4259 0.2997
-17.0659 2.2963 0.2916
-17.0581 2.2222 0.2869
-17.0503 2.1296 0.2808
-17.0425 2.2222 0.2869
-17.0347 2.4074 0.2986
-17.0269 1.8889 0.2645
-17.0191 1.7685 0.2559
-17.0113 1.7037 0.2512
-17.0035 1.9259 0.2671
-16.9957 2.2130 0.2863
-16.9879 2.0185 0.2734
-16.9801 2.3796 0.2969
-16.9723 2.3148 0.2928
-16.9645 2.2407 0.2881
-16.9567 2.1667 0.2833
-16.9489 1.9722 0.2703
-16.9411 2.2130 0.2863
-16.9333 2.6852 0.3154
-16.9255 2.4537 0.3015
-16.9177 1.7407 0.2539
-16.9099 1.9167 0.2664
-16.9021 1.7870 0.2573
-16.8943 1.7315 0.2532
-16.8865 1.8704 0.2632
-16.8787 2.1019 0.2790
-16.8709 2.1389 0.2815
-16.8631 2.1944 0.2851
-16.8553 2.4259 0.2997
-16.8475 2.3704 0.2963
-16.8397 2.6111 0.3110
-16.8319 2.0093 0.2728
-16.8241 2.4259 0.2997
-16.8163 1.7407 0.2539
-16.8085 1.5648 0.2407
-16.8007 1.8704 0.2632
-16.7929 2.1574 0.2827
-16.7851 2.0926 0.2784
-16.7773 1.9630 0.2696
-16.7695 2.5370 0.3065
-16.7617 2.2593 0.2893
-16.7539 2.2685 0.2899
-16.7461 2.0926 0.2784
-16.7383 2.4815 0.3032
-16.7305 2.1481 0.2821
-16.7227 2.5648 0.3082
-16.7149 2.3611 0.2957
-16.7071 2.2593 0.2893
-16.6993 2.4537 0.3015
-16.6915 2.2963 0.2916
-16.6837 1.9722 0.2703
-16.6759 1.9722 0.2703
-16.6681 1.7593 0.2553
-16.6603 2.0185 0.2734
-16.6525 2.6574 0.3137
-16.6447 2.2778 0.2905
-16.6369 1.9722 0.2703
-16.6291 2.1944 0.2851
-16.6213 2.0278 0.2740
-16.6135 1.9907 0.2715
-16.6057 2.4815 0.3032
-16.5979 1.9907 0.2715
-16.5901 1.8611 0.2625
-16.5823 1.7130 0.2519
-16.5745 2.1667 0.2833
-16.5667 2.1296 0.2808
-16.5589 2.2222 0.2869
-16.5511 2.6852 0.3154
-16.5433 2.3889 0.2975
-16.5355 2.1389 0.2815
-16.5277 2.0833 0.2778
-16.5199 1.8426 0.2612
-16.5121 2.1574 0.2827
-16.5043 2.6296 0.3121
-16.4965 2.4352 0.3003
-16.4887 1.6667 0.2485
-16.4809 1.8889 0.2645
-16.4731 2.0741 0.2772
-16.4653 2.2037 0.2857
-16.4575 2.1204 0.2802
-16.4497 1.8981 0.2651
-16.4419 2.2500 0.2887
-16.4341 2.6667 0.3143
-16.4263 2.2315 0.2875
-16.4185 2.3611 0.2957
-16.4107 1.9259 0.2671
-16.4029 1.9167 0.2664
-16.3951 2.0833 0.2778
-16.3873 1.8611 0.2625
-16.3795 2.4815 0.3032
-16.3717 2.8148 0.3229
-16.3639 2.5833 0.3093
-16.3561 2.3426 0.2946
-16.3483 2.4907 0.3037
-16.3405 2.5278 0.3060
-16.3327 2.0370 0.2747
-16.3249 2.1481 0.2821
-16.3171 2.6389 0.3126
-16.3093 2.7315 0.3181
-16.3015 2.1481 0.2821
-16.2937 2.0278 0.2740
-16.2859 2.1296 0.2808
-16.2781 2.1759 0.2839
-16.2703 2.3056 0.2922
-16.2625 2.2870 0.2910
-16.2547 2.0370 0.2747
-16.2469 2.2407 0.2881
-16.2391 2.0556 0.2759
-16.2313 2.2963 0.2916
-16.2235 2.7037 0.3164
-16.2157 2.8704 0.3261
-16.2079 2.7685 0.3202
-16.2001 2.5926 0.3099
-16.1923 2.4167 0.2992
-16.1845 2.4537 0.3015
-16.1767 2.3981 0.2980
-16.1689 2.6111 0.3110
-16.1611 2.1759 0.2839
-16.1533 2.0185 0.2734
-16.1455 2.6389 0.3126
-16.1377 2.3241 0.2934
-16.1299 2.0926 0.2784
-16.1221 2.0093 0.2728
-16.1143 1.9722 0.2703
-16.1065 2.4444 0.3009
-16.0987 2.3333 0.2940
-16.0909 2.5000 0.3043
-16.0831 2.2870 0.2910
-16.0753 2.4537 0.3015
-16.0675 2.0000 0.2722
-16.0597 2.1481 0.2821
-16.0519 2.3611 0.2957
-16.0441 2.3148 0.2928
-16.0363 2.6944 0.3159
-16.0285 2.8333 0.3239
-16.0207 2.2778 0.2905
-16.0129 2.3426 0.2946
-16.0051 2.1574 0.2827
-15.9973 2.2037 0.2857
-15.9895 2.3704 0.2963
-15.9817 2.3333 0.2940
-15.9739 2.8426 0.3245
-15.9661 2.6944 0.3159
-15.9583 2.6111 0.3110
-15.9505 2.6389 0.3126
-15.9427 2.4722 0.3026
-15.9349 2.3056 0.2922
-15.9271 2.2963 0.2916
-15.9193 2.4259 0.2997
-15.9115 2.0741 0.2772
-15.9037 2.4722 0.3026
-15.8959 2.1667 0.2833
-15.8881 2.1944 0.2851
-15.8803 2.3426 0.2946
-15.8725 3.0926 0.3384
-15.8647 2.6204 0.3115
-15.8569 1.9167 0.2664
-15.8491 2.4630 0.3020
-15.8413 2.1204 0.2802
-15.8335 2.8704 0.3261
-15.8257 2.5370 0.3065
-15.8179 2.2315 0.2875
-15.8101 2.0370 0.2747
-15.8023 2.6667 0.3143
-15.7945 2.7593 0.3197
-15.7867 2.6111 0.3110
-15.7789 2.7130 0.3170
-15.7711 2.3889 0.2975
-15.7633 2.3889 0.2975
-15.7555 2.3148 0.2928
-15.7477 2.8241 0.3234
-15.7399 2.7222 0.3175
-15.7321 2.1759 0.2839
-15.7243 2.7685 0.3202
-15.7165 2.2963 0.2916
-15.7087 2.4537 0.3015
-15.7009 2.7963 0.3218
-15.6931 2.5185 0.3054
-15.6853 2.4815 0.3032
-15.6775 2.7222 0.3175
-15.6697 2.3426 0.2946
-15.6619 2.5556 0.3077
-15.6541 2.6389 0.3126
-15.6463 2.7315 0.3181
-15.6385 2.6852 0.3154
-15.6307 2.5370 0.3065
-15.6229 2.2037 0.2857
-15.6151 2.6019 0.3104
-15.6073 2.4907 0.3037
-15.5995 2.6759 0.3148
-15.5917 2.5185 0.3054
-15.5839 2.2315 0.2875
-15.5761 2.2130 0.2863
-15.5683 2.3148 0.2928
-15.5605 2.6111 0.3110
-15.5527 2.6019 0.3104
-15.5449 2.7407 0.3186
-15.5371 2.4167 0.2992
-15.5293 2.5926 0.3099
-15.5215 2.7963 0.3218
-15.5137 2.5833 0.3093
-15.5059 2.1852 0.2845
-15.4981 2.1852 0.2845
-15.4903 2.2315 0.2875
-15.4825 2.3889 0.2975
-15.4747 2.1759 0.2839
-15.4669 2.5926 0.3099
-15.4591 3.1944 0.3440
-15.4513 2.2500 0.2887
-15.4435 1.8426 0.2612
-15.4357 2.6296 0.3121
-15.4279 2.6019 0.3104
-15.4201 2.5833 0.3093
-15.4123 2.4815 0.3032
-15.4045 2.4074 0.2986
-15.3967 2.5741 0.3088
-15.3889 2.6667 0.3143
-15.3811 2.6111 0.3110
-15.3733 2.7778 0.3208
-15.3655 2.8148 0.3229
-15.3577 2.7037 0.3164
-15.3499 2.6667 0.3143
-15.3421 2.6574 0.3137
-15.3343 2.8796 0.3266
-15.3265 2.2222 0.2869
-15.3187 2.5370 0.3065
-15.3109 2.8056 0.3223
-15.3031 2.5648 0.3082
-15.2953 2.5926 0.3099
-15.2875 2.8796 0.3266
-15.2797 2.4722 0.3026
-15.2719 2.3981 0.2980
-15.2641 2.3981 0.2980
-15.2563 2.4815 0.3032
-15.2485 2.8796 0.3266
-15.2407 2.9167 0.3287
-15.2329 2.3981 0.2980
-15.2251 2.2778 0.2905
-15.2173 2.6389 0.3126
-15.2095 2.6389 0.3126
-15.2017 2.5185 0.3054
-15.1939 2.6944 0.3159
-15.1861 3.1019 0.3389
-15.1783 2.8241 0.3234
-15.1705 2.1759 0.2839
-15.1627 3.0463 0.3359
-15.1549 2.3426 0.2946
-15.1471 2.5741 0.3088
-15.1393 2.4815 0.3032
-15.1315 2.9537 0.3308
-15.1237 3.0648 0.3369
-15.1159 2.8796 0.3266
-15.1081 2.3796 0.2969
-15.1003 2.8241 0.3234
-15.0925 2.2963 0.2916
-15.0847 3.0833 0.3379
-15.0769 3.0926 0.3384
-15.0691 2.7500 0.3191
-15.0613 3.0000 0.3333
-15.0535 2.9815 0.3323
-15.0457 2.5741 0.3088
-15.0379 2.1204 0.2802
-15.0301 2.5926 0.3099
-15.0223 3.1759 0.3430
-15.0145 2.7778 0.3208
-15.0067 3.0278 0.3349
-14.9989 3.0093 0.3338
-14.9911 2.6204 0.3115
-14.9833 2.3889 0.2975
-14.9755 2.7685 0.3202
-14.9677 2.7778 0.3208
-14.9599 2.2593 0.2893
-14.9521 2.4167 0.2992
-14.9443 2.6852 0.3154
-14.9365 2.2870 0.2910
-14.9287 2.5185 0.3054
-14.9209 2.3333 0.2940
-14.9131 2.1667 0.2833
-14.9053 2.8426 0.3245
-14.8975 2.5185 0.3054
-14.8897 2.5000 0.3043
-14.8819 2.2778 0.2905
-14.8741 2.7870 0.3213
-14.8663 2.1667 0.2833
-14.8585 2.5741 0.3088
-14.8507 2.8981 0.3276
-14.8429 2.9167 0.3287
-14.8351 2.8889 0.3271
-14.8273 3.1667 0.3425
-14.8195 2.8796 0.3266
-14.8117 2.7222 0.3175
-14.8039 2.7500 0.3191
-14.7961 3.1667 0.3425
-14.7883 3.0741 0.3374
-14.7805 2.6019 0.3104
-14.7727 2.7500 0.3191
-14.7649 3.2778 0.3484
-14.7571 3.1759 0.3430
-14.7493 2.7037 0.3164
-14.7415 2.8148 0.3229
-14.7337 2.9630 0.3313
-14.7259 2.4167 0.2992
-14.7181 2.2315 0.2875
-14.7103 2.5648 0.3082
-14.7025 2.7130 0.3170
-14.6947 2.5648 0.3082
-14.6869 3.0278 0.3349
-14.6791 2.7593 0.3197
-14.6713 2.8704 0.3261
-14.6635 2.5185 0.3054
-14.6557 2.7315 0.3181
-14.6479 2.7130 0.3170
-14.6401 2.8981 0.3276
-14.6323 2.4352 0.3003
-14.6245 2.1759 0.2839
-14.6167 2.9444 0.3302
-14.6089 2.8704 0.3261
-14.6011 3.0556 0.3364
-14.5933 3.0833 0.3379
-14.5855 3.0833 0.3379
-14.5777 3.1481 0.3415
-14.5699 3.2130 0.3450
-14.5621 2.9722 0.3318
-14.5543 3.2130 0.3450
-14.5465 3.1389 0.3410
-14.5387 2.6667 0.3143
-14.5309 2.7963 0.3218
-14.5231 3.3148 0.3504
-14.5153 2.8611 0.3255
-14.5075 2.4167 0.2992
-14.4997 2.7963 0.3218
-14.4919 2.6204 0.3115
-14.4841 2.6944 0.3159
-14.4763 2.4815 0.3032
-14.4685 3.0000 0.3333
-14.4607 2.8056 0.3223
-14.4529 3.1944 0.3440
-14.4451 3.1204 0.3400
-14.4373 3.0741 0.3374
-14.4295 3.4352 0.3567
-14.4217 2.8148 0.3229
-14.4139 2.6296 0.3121
-14.4061 3.1296 0.3405
-14.3983 2.9167 0.3287
-14.3905 2.7407 0.3186
-14.3827 3.4815 0.3591
-14.3749 2.8889 0.3271
-14.3671 3.2500 0.3469
-14.3593 3.2778 0.3484
-14.3515 3.5000 0.3600
-14.3437 3.0926 0.3384
-14.3359 2.8889 0.3271
-14.3281 3.2593 0.3474
-14.3203 2.8519 0.3250
-14.3125 2.5463 0.3071
-14.3047 3.1019 0.3389
-14.2969 3.5093 0.3605
-14.2891 2.8704 0.3261
-14.2813 2.6111 0.3110
-14.2735 2.9074 0.3281
-14.2657 3.2593 0.3474
-14.2579 2.4907 0.3037
-14.2501 3.0278 0.3349
-14.2423 3.3519 0.3523
-14.2345 2.9815 0.3323
-14.2267 2.7222 0.3175
-14.2189 3.1574 0.3420
-14.2111 2.8148 0.3229
-14.2033 2.9907 0.3328
-14.1955 3.4537 0.3577
-14.1877 2.9444 0.3302
-14.1799 2.6111 0.3110
-14.1721 2.5648 0.3082
-14.1643 2.8519 0.3250
-14.1565 2.9352 0.3297
-14.1487 2.9815 0.3323
-14.1409 3.0093 0.3338
-14.1331 3.0926 0.3384
-14.1253 2.9074 0.3281
-14.1175 2.5926 0.3099
-14.1097 2.9630 0.3313
-14.1019 2.9074 0.3281
-14.0941 3.2130 0.3450
-14.0863 2.7778 0.3208
-14.0785 2.8796 0.3266
-14.0707 2.6481 0.3132
-14.0629 3.0278 0.3349
-14.0551 3.0000 0.3333
-14.0473 3.0185 0.3344
-14.0395 2.9352 0.3297
-14.0317 3.4167 0.3557
-14.0239 3.3889 0.3543
-14.0161 2.9722 0.3318
-14.0083 3.0833 0.3379
-14.0005 2.8796 0.3266
-13.9927 2.9907 0.3328
-13.9849 2.9259 0.3292
-13.9771 2.9722 0.3318
-13.9693 3.0278 0.3349
-13.9615 3.2963 0.3494
-13.9537 3.1667 0.3425
-13.9459 2.9259 0.3292
-13.9381 2.7407 0.3186
-13.9303 3.0093 0.3338
-13.9225 2.8426 0.3245
-13.9147 2.7500 0.3191
-13.9069 3.3333 0.3514
-13.8991 2.7222 0.3175
-13.8913 2.9907 0.3328
-13.8835 3.0741 0.3374
-13.8757 3.3889 0.3543
-13.8679 3.1111 0.3395
-13.8601 3.0833 0.3379
-13.8523 3.0093 0.3338
-13.8445 2.9907 0.3328
-13.8367 3.2130 0.3450
-13.8289 3.1389 0.3410
-13.8211 3.0370 0.3354
-13.8133 3.0648 0.3369
-13.8055 2.9907 0.3328
-13.7977 3.0463 0.3359
-13.7899 3.4259 0.3562
-13.7821 3.1019 0.3389
-13.7743 2.5463 0.3071
-13.7665 3.1481 0.3415
-13.7587 3.0833 0.3379
-13.7509 3.5648 0.3634
-13.7431 2.9630 0.3313
-13.7353 3.3796 0.3538
-13.7275 3.0185 0.3344
-13.7197 3.5741 0.3638
-13.7119 3.5000 0.3600
-13.7041 3.5278 0.3615
-13.6963 3.6759 0.3690
-13.6885 4.0093 0.3853
-13.6807 2.6852 0.3154
-13.6729 2.8611 0.3255
-13.6651 2.7685 0.3202
-13.6573 3.2222 0.3455
-13.6495 3.0648 0.3369
-13.6417 3.1296 0.3405
-13.6339 2.8704 0.3261
-13.6261 3.3333 0.3514
-13.6183 3.2130 0.3450
-13.6105 3.8333 0.3768
-13.6027 3.6389 0.3671
-13.5949 3.1296 0.3405
-13.5871 2.8148 0.3229
-13.5793 2.8981 0.3276
-13.5715 3.2870 0.3489
-13.5637 3.6204 0.3662
-13.5559 3.4352 0.3567
-13.5481 2.9815 0.3323
-13.5403 3.8704 0.3786
-13.5325 3.9167 0.3809
-13.5247 3.7500 0.3727
-13.5169 3.4167 0.3557
-13.5091 3.6204 0.3662
-13.5013 3.2130 0.3450
-13.4935 3.6111 0.3657
-13.4857 2.8796 0.3266
-13.4779 3.1111 0.3395
-13.4701 3.6481 0.3676
-13.4623 3.4815 0.3591
-13.4545 3.1204 0.3400
-13.4467 3.3981 0.3548
-13.4389 3.4352 0.3567
-13.4311 3.5463 0.3624
-13.4233 3.2407 0.3464
-13.4155 3.3241 0.3509
-13.4077 3.3056 0.3499
-13.3999 2.8981 0.3276
-13.3921 3.8333 0.3768
-13.3843 3.7222 0.3713
-13.3765 3.6296 0.3666
-13.3687 3.2778 0.3484
-13.3609 3.0463 0.3359
-13.3531 3.0000 0.3333
-13.3453 3.7870 0.3745
-13.3375 3.8796 0.3791
-13.3297 3.3333 0.3514
-13.3219 3.7315 0.3718
-13.3141 2.9167 0.3287
-13.3063 3.3426 0.3519
-13.2985 3.1667 0.3425
-13.2907 3.7130 0.3708
-13.2829 3.3981 0.3548
-13.2751 3.4630 0.3581
-13.2673 3.2778 0.3484
-13.2595 3.1204 0.3400
-13.2517 3.4630 0.3581
-13.2439 3.8241 0.3763
-13.2361 3.8056 0.3754
-13.2283 3.3796 0.3538
-13.2205 3.8241 0.3763
-13.2127 3.6389 0.3671
-13.2049 3.6667 0.3685
-13.1971 3.1481 0.3415
-13.1893 3.7963 0.3750
-13.1815 3.4815 0.3591
-13.1737 3.2500 0.3469
-13.1659 3.2315 0.3460
-13.1581 3.4630 0.3581
-13.1503 3.7037 0.3704
-13.1425 3.7778 0.3741
-13.1347 3.4630 0.3581
-13.1269 3.5556 0.3629
-13.1191 3.5185 0.3610
-13.1113 3.3889 0.3543
-13.1035 4.2130 0.3950
-13.0957 4.0926 0.3893
-13.0879 3.7222 0.3713
-13.0801 3.5000 0.3600
-13.0723 3.3333 0.3514
-13.0645 3.9537 0.3827
-13.0567 3.7315 0.3718
-13.0489 3.8426 0.3773
-13.0411 3.2037 0.3445
-13.0333 3.7037 0.3704
-13.0255 3.8056 0.3754
-13.0177 3.5463 0.3624
-13.0099 3.7593 0.3731
-13.0021 4.0000 0.3849
-12.9943 3.9722 0.3836
-12.9865 3.5370 0.3619
-12.9787 3.2778 0.3484
-12.9709 3.2685 0.3479
-12.9631 3.9167 0.3809
-12.9553 3.2870 0.3489
-12.9475 3.5926 0.3648
-12.9397 3.5648 0.3634
-12.9319 3.4444 0.3572
-12.9241 3.8056 0.3754
-12.9163 3.7222 0.3713
-12.9085 3.9537 0.3827
-12.9007 3.8889 0.3795
-12.8929 3.6296 0.3666
-12.8851 3.9444 0.3822
-12.8773 3.6111 0.3657
-12.8695 3.6019 0.3652
-12.8617 3.8333 0.3768
-12.8539 3.7778 0.3741
-12.8461 4.0926 0.3893
-12.8383 3.8333 0.3768
-12.8305 3.8426 0.3773
-12.8227 3.5833 0.3643
-12.8149 3.9444 0.3822
-12.8071 4.2593 0.3972
-12.7993 3.2500 0.3469
-12.7915 3.4907 0.3596
-12.7837 3.5000 0.3600
-12.7759 3.9167 0.3809
-12.7681 3.6759 0.3690
-12.7603 3.7407 0.3722
-12.7525 4.0833 0.3889
-12.7447 3.9630 0.3831
-12.7369 4.1481 0.3920
-12.7291 3.5370 0.3619
-12.7213 3.2778 0.3484
-12.7135 3.3519 0.3523
-12.7057 3.8796 0.3791
-12.6979 3.3981 0.3548
-12.6901 3.8241 0.3763
-12.6823 4.0370 0.3867
-12.6745 3.7500 0.3727
-12.6667 3.5741 0.3638
-12.6589 3.9167 0.3809
-12.6511 3.9907 0.3845
-12.6433 4.0463 0.3871
-12.6355 3.7870 0.3745
-12.6277 3.8519 0.3777
-12.6199 3.8889 0.3795
-12.6121 4.2315 0.3959
-12.6043 4.4352 0.4053
-12.5965 3.5000 0.3600
-12.5887 4.2778 0.3980
-12.5809 4.4352 0.4053
-12.5731 3.7222 0.3713
-12.5653 4.0278 0.3862
-12.5575 4.0370 0.3867
-12.5497 3.7593 0.3731
-12.5419 4.1574 0.3924
-12.5341 4.2500 0.3967
-12.5263 4.1574 0.3924
-12.5185 3.9352 0.3818
-12.5107 4.1574 0.3924
-12.5029 4.1389 0.3915
-12.4951 4.4444 0.4057
-12.4873 4.4722 0.4070
-12.4795 4.1759 0.3933
-12.4717 3.8889 0.3795
-12.4639 3.8704 0.3786
-12.4561 4.4352 0.4053
-12.4483 3.9167 0.3809
-12.4405 3.6574 0.3680
-12.4327 4.0648 0.3880
-12.4249 4.0926 0.3893
-12.4171 4.4444 0.4057
-12.4093 4.3704 0.4023
-12.4015 3.3889 0.3543
-12.3937 3.9352 0.3818
-12.3859 3.6667 0.3685
-12.3781 3.7130 0.3708
-12.3703 3.9537 0.3827
-12.3625 4.5741 0.4116
-12.3547 4.7778 0.4207
-12.3469 4.1852 0.3937
-12.3391 3.4537 0.3577
-12.3313 4.6111 0.4133
-12.3235 4.1574 0.3924
-12.3157 4.0648 0.3880
-12.3079 4.3519 0.4015
-12.3001 4.5648 0.4112
-12.2923 3.8241 0.3763
-12.2845 4.2500 0.3967
-12.2767 4.0278 0.3862
-12.2689 4.3333 0.4006
-12.2611 4.2963 0.3989
-12.2533 3.9259 0.3813
-12.2455 4.1852 0.3937
-12.2377 4.3148 0.3998
-12.2299 4.5556 0.4108
-12.2221 4.1296 0.3911
-12.2143 4.3426 0.4010
-12.2065 4.2870 0.3985
-12.1987 3.6296 0.3666
-12.1909 4.3426 0.4010
-12.1831 4.7407 0.4190
-12.1753 3.8148 0.3759
-12.1675 3.5278 0.3615
-12.1597 4.6574 0.4153
-12.1519 4.2685 0.3976
-12.1441 3.9167 0.3809
-12.1363 5.0556 0.4327
-12.1285 4.4074 0.4040
-12.1207 4.3611 0.4019
-12.1129 4.2963 0.3989
-12.1051 4.0556 0.3876
-12.0973 4.2130 0.3950
-12.0895 4.7963 0.4215
-12.0817 4.6667 0.4157
-12.0739 4.3519 0.4015
-12.0661 4.6389 0.4145
-12.0583 4.1944 0.3941
-12.0505 4.0185 0.3858
-12.0427 4.4352 0.4053
-12.0349 4.3056 0.3993
-12.0271 4.0185 0.3858
-12.0193 3.6759 0.3690
-12.0115 4.1111 0.3902
-12.0037 4.6389 0.4145
-11.9959 4.3241 0.4002
-11.9881 4.6944 0.4170
-11.9803 4.9074 0.4263
-11.9725 4.1481 0.3920
-11.9647 4.7685 0.4203
-11.9569 4.3056 0.3993
-11.9491 4.6111 0.4133
-11.9413 4.6111 0.4133
-11.9335 4.9259 0.4271
-11.9257 5.4352 0.4487
-11.9179 4.6944 0.4170
-11.9101 4.2593 0.3972
-11.9023 4.3519 0.4015
-11.8945 4.4630 0.4066
-11.8867 4.4167 0.4045
-11.8789 4.4537 0.4061
-11.8711 4.3981 0.4036
-11.8633 4.2963 0.3989
-11.8555 4.2222 0.3954
-11.8477 4.2407 0.3963
-11.8399 4.5278 0.4095
-11.8321 5.2870 0.4425
-11.8243 4.7593 0.4198
-11.8165 4.7593 0.4198
-11.8087 4.6019 0.4128
-11.8009 5.1019 0.4347
-11.7931 4.6204 0.4137
-11.7853 4.4722 0.4070
-11.7775 4.1111 0.3902
-11.7697 4.2778 0.3980
-11.7619 4.3704 0.4023
-11.7541 5.0000 0.4303
-11.7463 5.1481 0.4367
-11.7385 5.5278 0.4525
-11.7307 5.2963 0.4429
-11.7229 5.0463 0.4323
-11.7151 4.5185 0.4091
-11.7073 5.2778 0.4421
-11.6995 5.0278 0.4315
-11.6917 5.0741 0.4335
-11.6839 4.6204 0.4137
-11.6761 5.0370 0.4319
-11.6683 4.2685 0.3976
-11.6605 4.6667 0.4157
-11.6527 5.0463 0.4323
-11.6449 5.1296 0.4359
-11.6371 4.7870 0.4211
-11.6293 4.5370 0.4099
-11.6215 5.5648 0.4540
-11.6137 4.8333 0.4231
-11.6059 4.8426 0.4235
-11.5981 4.7037 0.4174
-11.5903 4.7593 0.4198
-11.5825 4.7870 0.4211
-11.5747 4.8056 0.4219
-11.5669 4.0648 0.3880
-11.5591 4.8241 0.4227
-11.5513 4.6296 0.4141
-11.5435 4.2593 0.3972
-11.5357 4.9167 0.4267
-11.5279 5.4074 0.4475
-11.5201 5.0556 0.4327
-11.5123 4.4259 0.4049
-11.5045 5.1389 0.4363
-11.4967 4.5556 0.4108
-11.4889 4.6481 0.4149
-11.4811 5.0556 0.4327
-11.4733 5.2500 0.4410
-11.4655 5.7130 0.4600
-11.4577 4.9815 0.4295
-11.4499 4.9537 0.4283
-11.4421 4.8519 0.4239
-11.4343 5.1389 0.4363
-11.4265 4.8611 0.4243
-11.4187 5.0463 0.4323
-11.4109 5.3704 0.4460
-11.4031 4.9630 0.4287
-11.3953 4.6481 0.4149
-11.3875 4.6759 0.4162
-11.3797 4.6852 0.4166
-11.3719 5.0926 0.4343
-11.3641 5.4630 0.4498
-11.3563 4.6667 0.4157
-11.3485 4.6019 0.4128
-11.3407 5.0556 0.4327
-11.3329 6.0463 0.4732
-11.3251 5.8333 0.4648
-11.3173 4.7870 0.4211
-11.3095 4.5833 0.4120
-11.3017 5.0741 0.4335
-11.2939 5.4167 0.4479
-11.2861 5.6574 0.4577
-11.2783 5.1389 0.4363
-11.2705 4.9259 0.4271
-11.2627 5.0278 0.4315
-11.2549 5.2407 0.4406
-11.2471 4.8426 0.4235
-11.2393 5.2778 0.4421
-11.2315 5.1389 0.4363
-11.2237 5.4259 0.4483
-11.2159 5.4722 0.4502
-11.2081 5.3333 0.4444
-11.2003 5.8981 0.4674
-11.1925 5.4815 0.4506
-11.1847 4.8796 0.4251
-11.1769 4.4815 0.4074
-11.1691 5.0833 0.4339
-11.1613 5.4444 0.4491
-11.1535 5.5833 0.4547
-11.1457 5.8981 0.4674
-11.1379 5.4722 0.4502
-11.1301 5.7778 0.4626
-11.1223 4.6944 0.4170
-11.1145 5.1389 0.4363
-11.1067 5.7037 0.4596
-11.0989 4.9722 0.4291
-11.0911 4.6759 0.4162
-11.0833 5.5648 0.4540
-11.0755 5.8056 0.4637
-11.0677 5.3148 0.4437
-11.0599 4.8981 0.4259
-11.0521 5.5278 0.4525
-11.0443 4.5648 0.4112
-11.0365 4.7407 0.4190
-11.0287 5.1667 0.4374
-11.0209 6.0463 0.4732
-11.0131 5.6204 0.4562
-11.0053 5.0278 0.4315
-10.9975 5.9722 0.4703
-10.9897 5.1296 0.4359
-10.9819 5.3241 0.4441
-10.9741 5.5093 0.4517
-10.9663 5.1204 0.4355
-10.9585 5.0278 0.4315
-10.9507 5.4259 0.4483
-10.9429 5.3333 0.4444
-10.9351 5.4722 0.4502
-10.9273 5.2315 0.4402
-10.9195 5.7963 0.4633
-10.9117 5.8981 0.4674
-10.9039 5.5741 0.4544
-10.8961 5.9444 0.4692
-10.8883 5.7685 0.4622
-10.8805 5.3148 0.4437
-10.8727 5.8056 0.4637
-10.8649 6.1204 0.4761
-10.8571 5.7315 0.4607
-10.8493 5.5556 0.4536
-10.8415 5.2963 0.4429
-10.8337 5.9352 0.4689
-10.8259 5.7685 0.4622
-10.8181 5.4352 0.4487
-10.8103 5.8796 0.4667
-10.8025 5.4907 0.4510
-10.7947 6.0370 0.4729
-10.7869 5.8056 0.4637
-10.7791 5.7963 0.4633
-10.7713 6.4167 0.4875
-10.7635 6.3704 0.4857
-10.7557 6.2037 0.4793
-10.7479 5.3148 0.4437
-10.7401 5.0926 0.4343
-10.7323 5.2778 0.4421
-10.7245 5.7222 0.4604
-10.7167 5.7963 0.4633
-10.7089 5.0556 0.4327
-10.7011 5.6667 0.4581
-10.6933 6.2778 0.4822
-10.6855 5.9074 0.4678
-10.6777 5.9537 0.4696
-10.6699 5.5463 0.4532
-10.6621 6.1574 0.4775
-10.6543 6.3426 0.4847
-10.6465 6.7315 0.4993
-10.6387 5.9444 0.4692
-10.6309 5.4722 0.4502
-10.6231 6.0648 0.4739
-10.6153 5.5741 0.4544
-10.6075 5.9907 0.4710
-10.5997 5.9352 0.4689
-10.5919 6.4352 0.4882
-10.5841 5.8333 0.4648
-10.5763 5.6481 0.4574
-10.5685 6.3426 0.4847
-10.5607 6.7037 0.4983
-10.5529 6.1389 0.4768
-10.5451 6.0278 0.4725
-10.5373 6.4537 0.4889
-10.5295 6.3056 0.4833
-10.5217 5.3889 0.4468
-10.5139 6.5556 0.4927
-10.5061 6.5185 0.4914
-10.4983 6.3426 0.4847
-10.4905 5.9167 0.4681
-10.4827 6.3056 0.4833
-10.4749 6.3333 0.4843
-10.4671 5.8426 0.4652
-10.4593 6.1296 0.4765
-10.4515 5.8611 0.4659
-10.4437 6.2407 0.4808
-10.4359 6.5741 0.4934
-10.4281 6.7037 0.4983
-10.4203 6.2500 0.4811
-10.4125 6.3796 0.4861
-10.4047 6.3981 0.4868
-10.3969 6.1852 0.4786
-10.3891 6.0926 0.4750
-10.3813 6.1574 0.4775
-10.3735 6.3148 0.4836
-10.3657 6.2593 0.4815
-10.3579 6.6574 0.4966
-10.3501 6.3611 0.4854
-10.3423 6.3148 0.4836
-10.3345 6.2685 0.4818
-10.3267 6.3704 0.4857
-10.3189 7.0093 0.5095
-10.3111 7.1574 0.5149
-10.3033 6.3333 0.4843
-10.2955 6.7870 0.5014
-10.2877 6.7685 0.5007
-10.2799 7.0463 0.5109
-10.2721 6.8704 0.5044
-10.2643 7.0093 0.5095
-10.2565 7.0370 0.5105
-10.2487 6.3889 0.4864
-10.2409 6.4815 0.4900
-10.2331 6.5926 0.4941
-10.2253 6.0370 0.4729
-10.2175 6.8241 0.5027
-10.2097 6.3333 0.4843
-10.2019 6.7407 0.4997
-10.1941 6.1944 0.4790
-10.1863 6.5000 0.4907
-10.1785 6.8611 0.5041
-10.1707 6.8981 0.5055
-10.1629 7.2963 0.5198
-10.1551 6.5926 0.4941
-10.1473 6.5926 0.4941
-10.1395 6.7685 0.5007
-10.1317 7.1481 0.5145
-10.1239 6.5278 0.4917
-10.1161 6.0556 0.4736
-10.1083 6.5093 0.4910
-10.1005 7.5370 0.5283
-10.0927 7.5370 0.5283
-10.0849 7.2130 0.5169
-10.0771 7.8889 0.5405
-10.0693 7.5370 0.5283
-10.0615 6.5000 0.4907
-10.0537 7.0463 0.5109
-10.0459 6.8889 0.5051
-10.0381 6.5463 0.4924
-10.0303 6.2315 0.4804
-10.0225 6.6204 0.4952
-10.0147 7.5741 0.5296
-10.0069 6.7685 0.5007
-9.9991 7.6759 0.5332
-9.9913 7.3981 0.5235
-9.9835 7.1019 0.5129
-9.9757 7.2685 0.5188
-9.9679 7.1111 0.5132
-9.9601 7.2222 0.5172
-9.9523 7.1852 0.5159
-9.9445 7.0556 0.5112
-9.9367 6.2407 0.4808
-9.9289 7.1759 0.5155
-9.9211 6.7037 0.4983
-9.9133 7.2870 0.5195
-9.9055 7.5926 0.5303
-9.8977 7.7500 0.5358
-9.8899 7.1019 0.5129
-9.8821 7.4444 0.5251
-9.8743 6.9907 0.5088
-9.8665 7.8611 0.5396
-9.8587 6.9259 0.5065
-9.8509 8.0556 0.5462
-9.8431 7.5926 0.5303
-9.8353 7.1759 0.5155
-9.8275 7.0926 0.5125
-9.8197 7.4907 0.5267
-9.8119 7.1667 0.5152
-9.8041 7.5833 0.5300
-9.7963 7.5648 0.5293
-9.7885 7.1204 0.5135
-9.7807 6.0741 0.4743
-9.7729 6.5463 0.4924
-9.7651 7.1852 0.5159
-9.7573 7.4815 0.5264
-9.7495 7.7778 0.5367
-9.7417 7.1574 0.5149
-9.7339 7.5370 0.5283
-9.7261 7.3981 0.5235
-9.7183 7.8056 0.5377
-9.7105 7.7593 0.5361
-9.7027 7.4444 0.5251
-9.6949 7.2037 0.5165
-9.6871 8.0463 0.5459
-9.6793 7.6481 0.5322
-9.6715 7.2315 0.5175
-9.6637 7.8519 0.5393
-9.6559 7.3889 0.5231
-9.6481 7.6389 0.5319
-9.6403 7.8241 0.5383
-9.6325 7.2963 0.5198
-9.6247 8.5833 0.5638
-9.6169 8.5648 0.5632
-9.6091 7.9259 0.5418
-9.6013 7.4444 0.5251
-9.5935 7.3148 0.5205
-9.5857 7.6759 0.5332
-9.5779 7.7407 0.5354
-9.5701 7.5000 0.5270
-9.5623 7.0741 0.5119
-9.5545 7.8796 0.5402
-9.5467 8.5278 0.5620
-9.5389 7.1667 0.5152
-9.5311 6.8148 0.5024
-9.5233 7.7500 0.5358
-9.5155 8.1296 0.5487
-9.5077 8.0648 0.5465
-9.4999 8.1019 0.5478
-9.4921 8.3889 0.5574
-9.4843 8.1389 0.5490
-9.4765 7.3333 0.5212
-9.4687 6.9537 0.5075
-9.4609 8.3981 0.5577
-9.4531 8.3889 0.5574
-9.4453 7.3611 0.5221
-9.4375 7.9259 0.5418
-9.4297 7.6574 0.5325
-9.4219 7.7407 0.5354
-9.4141 7.5833 0.5300
-9.4063 8.2037 0.5512
-9.3985 8.3056 0.5546
-9.3907 7.8796 0.5402
-9.3829 8.2130 0.5515
-9.3751 8.1296 0.5487
-9.3673 8.3519 0.5562
-9.3595 7.5000 0.5270
-9.3517 8.5185 0.5617
-9.3439 8.1204 0.5484
-9.3361 8.7130 0.5681
-9.3283 7.7963 0.5374
-9.3205 8.7870 0.5705
-9.3127 8.0000 0.5443
-9.3049 8.5463 0.5626
-9.2971 8.5370 0.5623
-9.2893 8.0093 0.5446
-9.2815 8.5463 0.5626
-9.2737 7.8056 0.5377
-9.2659 8.4907 0.5608
-9.2581 8.8056 0.5711
-9.2503 8.1852 0.5506
-9.2425 7.5093 0.5274
-9.2347 8.3426 0.5559
-9.2269 8.7500 0.5693
-9.2191 8.5648 0.5632
-9.2113 7.7222 0.5348
-9.2035 7.9259 0.5418
-9.1957 7.5556 0.5290
-9.1879 7.9167 0.5415
-9.1801 7.6852 0.5335
-9.1723 8.0463 0.5459
-9.1645 8.2685 0.5534
-9.1567 8.2963 0.5543
-9.1489 8.9352 0.5753
-9.1411 8.2500 0.5528
-9.1333 8.8056 0.5711
-9.1255 8.9167 0.5747
-9.1177 8.0000 0.5443
-9.1099 7.7685 0.5364
-9.1021 8.7500 0.5693
-9.0943 9.0185 0.5779
-9.0865 8.9907 0.5771
-9.0787 8.3981 0.5577
-9.0709 8.4352 0.5589
-9.0631 8.5278 0.5620
-9.0553 8.6296 0.5653
-9.0475 9.1111 0.5809
-9.0397 8.0648 0.5465
-9.0319 7.5833 0.5300
-9.0241 8.4074 0.5580
-9.0163 8.4259 0.5586
-9.0085 8.4444 0.5592
-9.0007 8.6481 0.5660
-8.9929 8.6667 0.5666
-8.9851 9.2500 0.5853
-8.9773 8.7778 0.5702
-8.9695 9.7315 0.6004
-8.9617 8.0741 0.5468
-8.9539 8.3056 0.5546
-8.9461 8.8704 0.5732
-8.9383 9.3889 0.5897
-8.9305 9.4907 0.5929
-8.9227 8.9167 0.5747
-8.9149 8.7130 0.5681
-8.9071 8.9537 0.5759
-8.8993 8.5648 0.5632
-8.8915 9.2037 0.5838
-8.8837 9.4907 0.5929
-8.8759 9.0093 0.5776
-8.8681 9.4537 0.5917
-8.8603 9.2963 0.5868
-8.8525 9.3148 0.5874
-8.8447 9.2778 0.5862
-8.8369 9.6296 0.5972
-8.8291 9.0648 0.5794
-8.8213 8.1852 0.5506
-8.8135 9.0926 0.5803
-8.8057 9.1481 0.5821
-8.7979 9.0926 0.5803
-8.7901 8.7500 0.5693
-8.7823 9.6019 0.5963
-8.7745 9.3056 0.5871
-8.7667 9.1759 0.5830
-8.7589 9.4167 0.5906
-8.7511 8.9815 0.5768
-8.7433 9.7778 0.6018
-8.7355 9.4259 0.5909
-8.7277 9.1852 0.5833
-8.7199 9.1944 0.5836
-8.7121 9.1296 0.5815
-8.7043 8.9074 0.5744
-8.6965 9.2315 0.5847
-8.6887 9.3333 0.5879
-8.6809 9.5185 0.5937
-8.6731 8.7685 0.5699
-8.6653 9.6852 0.5989
-8.6575 9.4537 0.5917
-8.6497 10.1944 0.6145
-8.6419 8.9074 0.5744
-8.6341 9.4444 0.5914
-8.6263 9.4722 0.5923
-8.6185 9.4167 0.5906
-8.6107 9.8981 0.6055
-8.6029 9.9815 0.6080
-8.5951 10.0556 0.6103
-8.5873 10.9352 0.6364
-8.5795 10.0278 0.6094
-8.5717 9.1852 0.5833
-8.5639 10.4352 0.6217
-8.5561 9.7407 0.6006
-8.5483 9.7500 0.6009
-8.5405 11.3611 0.6487
-8.5327 9.7500 0.6009
-8.5249 9.3148 0.5874
-8.5171 9.3056 0.5871
-8.5093 8.9074 0.5744
-8.5015 9.9907 0.6083
-8.4937 9.8333 0.6035
-8.4859 10.2222 0.6153
-8.4781 10.8981 0.6353
-8.4703 9.8241 0.6032
-8.4625 9.7870 0.6021
-8.4547 9.2037 0.5838
-8.4469 9.9907 0.6083
-8.4391 9.9259 0.6063
-8.4313 8.9630 0.5762
-8.4235 9.4259 0.5909
-8.4157 10.5648 0.6255
-8.4079 9.7778 0.6018
-8.4001 10.0833 0.6111
-8.3923 10.6667 0.6285
-8.3845 9.2037 0.5838
-8.3767 9.6852 0.5989
-8.3689 11.1759 0.6434
-8.3611 9.6852 0.5989
-8.3533 10.8519 0.6340
-8.3455 9.6111 0.5966
-8.3377 10.8056 0.6326
-8.3299 10.6667 0.6285
-8.3221 10.9074 0.6356
-8.3143 10.3611 0.6195
-8.3065 11.6759 0.6576
-8.2987 10.2685 0.6167
-8.2909 9.6389 0.5975
-8.2831 11.0278 0.6391
-8.2753 11.2130 0.6444
-8.2675 10.7315 0.6304
-8.2597 11.5741 0.6547
-8.2519 10.1296 0.6125
-8.2441 10.2037 0.6147
-8.2363 9.9907 0.6083
-8.2285 10.6574 0.6283
-8.2207 11.1296 0.6420
-8.2129 10.1852 0.6142
-8.2051 10.9537 0.6369
-8.1973 11.2963 0.6468
-8.1895 10.6759 0.6288
-8.1817 10.2870 0.6173
-8.1739 10.3611 0.6195
-8.1661 10.7315 0.6304
-8.1583 11.0648 0.6402
-8.1505 11.4537 0.6513
-8.1427 10.6204 0.6272
-8.1349 10.5463 0.6250
-8.1271 10.9815 0.6377
-8.1193 10.6204 0.6272
-8.1115 11.5463 0.6539
-8.1037 11.1667 0.6431
-8.0959 10.6389 0.6277
-8.0881 11.8796 0.6633
-8.0803 10.8426 0.6337
-8.0725 11.6759 0.6576
-8.0647 10.8333 0.6334
-8.0569 11.0463 0.6396
-8.0491 11.3426 0.6481
-8.0413 11.1574 0.6428
-8.0335 11.0741 0.6404
-8.0257 10.7407 0.6307
-8.0179 11.4537 0.6513
-8.0101 11.1481 0.6426
-8.0023 12.0926 0.6692
-7.9945 12.4352 0.6786
-7.9867 10.9444 0.6367
-7.9789 11.1296 0.6420
-7.9711 12.1481 0.6708
-7.9633 11.8981 0.6638
-7.9555 10.9815 0.6377
-7.9477 11.9815 0.6662
-7.9399 11.6204 0.6560
-7.9321 11.6111 0.6558
-7.9243 11.5833 0.6550
-7.9165 12.1944 0.6720
-7.9087 11.6389 0.6566
-7.9009 12.3426 0.6761
-7.8931 11.3148 0.6474
-7.8853 12.0000 0.6667
-7.8775 12.8333 0.6894
-7.8697 12.3056 0.6751
-7.8619 11.0093 0.6386
-7.8541 11.4167 0.6503
-7.8463 12.9444 0.6924
-7.8385 12.5926 0.6829
-7.8307 12.3889 0.6774
-7.8229 11.8796 0.6633
-7.8151 11.7315 0.6592
-7.8073 11.2407 0.6452
-7.7995 13.2222 0.6998
-7.7917 12.0185 0.6672
-7.7839 12.8519 0.6899
-7.7761 12.6204 0.6837
-7.7683 11.7222 0.6589
-7.7605 11.0093 0.6386
-7.7527 11.9815 0.6662
-7.7449 12.3889 0.6774
-7.7371 12.8056 0.6887
-7.7293 13.4630 0.7061
-7.7215 12.1296 0.6703
-7.7137 11.1019 0.6412
-7.7059 12.2870 0.6746
-7.6981 13.1852 0.6988
-7.6903 13.8241 0.7155
-7.6825 12.8704 0.6904
-7.6747 14.2407 0.7262
-7.6669 13.1667 0.6983
-7.6591 13.0185 0.6944
-7.6513 13.3148 0.7022
-7.6435 13.7130 0.7127
-7.6357 12.9167 0.6917
-7.6279 13.7130 0.7127
-7.6201 13.7407 0.7134
-7.6123 14.0741 0.7220
-7.6045 12.9630 0.6929
-7.5967 13.2407 0.7003
-7.5889 13.5000 0.7071
-7.5811 12.5093 0.6807
-7.5733 13.3796 0.7039
-7.5655 14.2593 0.7267
-7.5577 14.5926 0.7352
-7.5499 13.5278 0.7078
-7.5421 13.7870 0.7146
-7.5343 13.1296 0.6973
-7.5265 14.6759 0.7373
-7.5187 13.6019 0.7098
-7.5109 14.4074 0.7305
-7.5031 14.3426 0.7288
-7.4953 14.3704 0.7295
-7.4875 14.5648 0.7345
-7.4797 15.2315 0.7511
-7.4719 14.8056 0.7405
-7.4641 13.6019 0.7098
-7.4563 14.5463 0.7340
-7.4485 14.6944 0.7377
-7.4407 14.4537 0.7317
-7.4329 13.5556 0.7086
-7.4251 13.4167 0.7049
-7.4173 14.0093 0.7203
-7.4095 14.5093 0.7331
-7.4017 14.3796 0.7298
-7.3939 15.1481 0.7490
-7.3861 15.4074 0.7554
-7.3783 15.6204 0.7606
-7.3705 14.7037 0.7380
-7.3627 14.9259 0.7435
-7.3549 14.3519 0.7291
-7.3471 14.3148 0.7281
-7.3393 14.2593 0.7267
-7.3315 14.6667 0.7370
-7.3237 15.2685 0.7520
-7.3159 15.9444 0.7685
-7.3081 15.7593 0.7640
-7.3003 15.4722 0.7570
-7.2925 14.5370 0.7338
-7.2847 15.0556 0.7467
-7.2769 13.6111 0.7100
-7.2691 14.4815 0.7324
-7.2613 15.7407 0.7635
-7.2535 15.5185 0.7581
-7.2457 15.1944 0.7502
-7.2379 15.7870 0.7647
-7.2301 14.8889 0.7426
-7.2223 15.1759 0.7497
-7.2145 16.6574 0.7855
-7.2067 15.6111 0.7604
-7.1989 15.6944 0.7624
-7.1911 15.9537 0.7687
-7.1833 16.5833 0.7837
-7.1755 15.5093 0.7579
-7.1677 16.3333 0.7778
-7.1599 15.1019 0.7479
-7.1521 15.7222 0.7631
-7.1443 15.5370 0.7586
-7.1365 15.8148 0.7653
-7.1287 16.9074 0.7913
-7.1209 16.1204 0.7727
-7.1131 15.9907 0.7696
-7.1053 17.1481 0.7969
-7.0975 17.7500 0.8108
-7.0897 16.5463 0.7828
-7.0819 16.2500 0.7758
-7.0741 15.2685 0.7520
-7.0663 16.8426 0.7898
-7.0585 16.7407 0.7874
-7.0507 17.2037 0.7982
-7.0429 17.2037 0.7982
-7.0351 15.8796 0.7669
-7.0273 15.9537 0.7687
-7.0195 17.7593 0.8110
-7.0117 18.0556 0.8178
-7.0039 17.5370 0.8059
-6.9961 17.4537 0.8040
-6.9883 16.7130 0.7868
-6.9805 17.6111 0.8076
-6.9727 18.4167 0.8259
-6.9649 18.1019 0.8188
-6.9571 18.4444 0.8265
-6.9493 17.9722 0.8159
-6.9415 18.0741 0.8182
-6.9337 18.3796 0.8251
-6.9259 17.6944 0.8095
-6.9181 18.2963 0.8232
-6.9103 18.5093 0.8280
-6.9025 17.6204 0.8078
-6.8947 17.1667 0.7974
-6.8869 17.9352 0.8150
-6.8791 18.5926 0.8298
-6.8713 18.6667 0.8315
-6.8635 18.8426 0.8354
-6.8557 19.1944 0.8432
-6.8479 18.1111 0.8190
-6.8401 18.3333 0.8240
-6.8323 17.5833 0.8070
-6.8245 18.1111 0.8190
-6.8167 18.0833 0.8184
-6.8089 17.5185 0.8055
-6.8011 19.5741 0.8514
-6.7933 18.7593 0.8335
-6.7855 19.4444 0.8486
-6.7777 19.1944 0.8432
-6.7699 20.7963 0.8776
-6.7621 20.3704 0.8686
-6.7543 20.1667 0.8642
-6.7465 19.8611 0.8577
-6.7387 19.0093 0.8391
-6.7309 19.2222 0.8438
-6.7231 19.7500 0.8553
-6.7153 19.2870 0.8452
-6.7075 20.1667 0.8642
-6.6997 19.5648 0.8512
-6.6919 19.6852 0.8539
-6.6841 19.8796 0.8581
-6.6763 19.5926 0.8519
-6.6685 19.6759 0.8537
-6.6607 20.4537 0.8704
-6.6529 20.4444 0.8702
-6.6451 22.4444 0.9117
-6.6373 20.6204 0.8739
-6.6295 20.6111 0.8737
-6.6217 20.3889 0.8690
-6.6139 20.1574 0.8640
-6.6061 20.5463 0.8723
-6.5983 21.8241 0.8991
-6.5905 20.6389 0.8743
-6.5827 21.2500 0.8872
-6.5749 21.0370 0.8827
-6.5671 21.5463 0.8933
-6.5593 20.9907 0.8817
-6.5515 20.3056 0.8672
-6.5437 21.9167 0.9010
-6.5359 21.8889 0.9004
-6.5281 21.1296 0.8846
-6.5203 20.6759 0.8751
-6.5125 20.8981 0.8798
-6.5047 21.5278 0.8929
-6.4969 21.9537 0.9017
-6.4891 22.2315 0.9074
-6.4813 23.4815 0.9326
-6.4735 21.7963 0.8985
-6.4657 22.6667 0.9162
-6.4579 21.6944 0.8964
-6.4501 23.7963 0.9388
-6.4423 23.2593 0.9281
-6.4345 23.5648 0.9342
-6.4267 23.4630 0.9322
-6.4189 23.9907 0.9426
-6.4111 24.8981 0.9603
-6.4033 23.3148 0.9293
-6.3955 23.2222 0.9274
-6.3877 24.1574 0.9459
-6.3799 24.5833 0.9542
-6.3721 24.3981 0.9506
-6.3643 22.6296 0.9155
-6.3565 22.8056 0.9190
-6.3487 24.2963 0.9486
-6.3409 24.1759 0.9463
-6.3331 24.2500 0.9477
-6.3253 22.8333 0.9196
-6.3175 24.3426 0.9495
-6.3097 24.3889 0.9504
-6.3019 24.1852 0.9464
-6.2941 24.0000 0.9428
-6.2863 24.6574 0.9556
-6.2785 24.2037 0.9468
-6.2707 25.8889 0.9792
-6.2629 25.1574 0.9653
-6.2551 24.8056 0.9585
-6.2473 25.5185 0.9722
-6.2395 25.8241 0.9780
-6.2317 25.5648 0.9731
-6.2239 24.7593 0.9576
-6.2161 25.6574 0.9748
-6.2083 24.8981 0.9603
-6.2005 24.6296 0.9551
-6.1927 25.0741 0.9637
-6.1849 25.2315 0.9667
-6.1771 25.4907 0.9716
-6.1693 24.0556 0.9439
-6.1615 25.8241 0.9780
-6.1537 26.7500 0.9954
-6.1459 26.3333 0.9876
-6.1381 25.3611 0.9692
-6.1303 26.3333 0.9876
-6.1225 25.9444 0.9803
-6.1147 27.3704 1.0068
-6.1069 26.4907 0.9905
-6.0991 27.7315 1.0135
-6.0913 27.6111 1.0113
-6.0835 27.0278 1.0005
-6.0757 28.0370 1.0190
-6.0679 28.3981 1.0256
-6.0601 28.4259 1.0261
-6.0523 28.4815 1.0271
-6.0445 28.0741 1.0197
-6.0367 27.1759 1.0033
-6.0289 27.2593 1.0048
-6.0211 28.5648 1.0286
-6.0133 28.2870 1.0236
-6.0055 26.1111 0.9834
-5.9977 27.8519 1.0157
-5.9899 28.4722 1.0269
-5.9821 29.0556 1.0374
-5.9743 29.2870 1.0415
-5.9665 28.4537 1.0266
-5.9587 28.4074 1.0257
-5.9509 27.7407 1.0136
-5.9431 27.3611 1.0067
-5.9353 29.7870 1.0503
-5.9275 30.5926 1.0645
-5.9197 30.1204 1.0562
-5.9119 29.7130 1.0490
-5.9041 27.8426 1.0155
-5.8963 27.4630 1.0085
-5.8885 29.3241 1.0422
-5.8807 30.2963 1.0593
-5.8729 30.4444 1.0619
-5.8651 31.2685 1.0761
-5.8573 30.4630 1.0622
-5.8495 30.0093 1.0543
-5.8417 30.7778 1.0677
-5.8339 30.0648 1.0552
-5.8261 29.5648 1.0464
-5.8183 31.0926 1.0731
-5.8105 30.8611 1.0691
-5.8027 31.3519 1.0776
-5.7949 30.4074 1.0612
-5.7871 31.5370 1.0808
-5.7793 29.3981 1.0435
-5.7715 31.7037 1.0836
-5.7637 31.2407 1.0757
-5.7559 30.9167 1.0701
-5.7481 31.6667 1.0830
-5.7403 32.8148 1.1024
-5.7325 31.4537 1.0793
-5.7247 32.9167 1.1041
-5.7169 31.9259 1.0874
-5.7091 33.9907 1.1220
-5.7013 32.3889 1.0953
-5.6935 33.8519 1.1197
-5.6857 34.3889 1.1286
-5.6779 33.9722 1.1217
-5.6701 34.7685 1.1348
-5.6623 33.2685 1.1100
-5.6545 34.2778 1.1267
-5.6467 34.1481 1.1246
-5.6389 33.6667 1.1167
-5.6311 34.9630 1.1379
-5.6233 34.7500 1.1345
-5.6155 34.1667 1.1249
-5.6077 33.5000 1.1139
-5.5999 34.5093 1.1305
-5.5921 35.7778 1.1511
-5.5843 35.6481 1.1490
-5.5765 36.2500 1.1587
-5.5687 35.7500 1.1507
-5.5609 36.1111 1.1565
-5.5531 34.7315 1.1342
-5.5453 34.7778 1.1349
-5.5375 35.2407 1.1425
-5.5297 36.5463 1.1634
-5.5219 36.2222 1.1583
-5.5141 37.5926 1.1800
-5.5063 36.2315 1.1584
-5.4985 35.0926 1.1401
-5.4907 34.6111 1.1322
-5.4829 36.2222 1.1583
-5.4751 35.9815 1.1544
-5.4673 36.5741 1.1639
-5.4595 37.3796 1.1766
-5.4517 39.3148 1.2067
-5.4439 37.5000 1.1785
-5.4361 38.5926 1.1956
-5.4283 37.3056 1.1755
-5.4205 37.9815 1.1861
-5.4127 38.1296 1.1884
-5.4049 40.9815 1.2320
-5.3971 38.5278 1.1946
-5.3893 38.6852 1.1970
-5.3815 39.0556 1.2027
-5.3737 39.4630 1.2090
-5.3659 40.5741 1.2259
-5.3581 40.2407 1.2208
-5.3503 38.6574 1.1966
-5.3425 37.9630 1.1858
-5.3347 39.5556 1.2104
-5.3269 41.3056 1.2369
-5.3191 41.5926 1.2412
-5.3113 41.8981 1.2457
-5.3035 41.2500 1.2360
-5.2957 41.4352 1.2388
-5.2879 44.4074 1.2825
-5.2801 43.2870 1.2662
-5.2723 41.9722 1.2468
-5.2645 41.2315 1.2358
-5.2567 41.8796 1.2454
-5.2489 42.1852 1.2500
-5.2411 42.2593 1.2511
-5.2333 42.6389 1.2567
-5.2255 43.2593 1.2658
-5.2177 42.4352 1.2537
-5.2099 42.4167 1.2534
-5.2021 44.3056 1.2810
-5.1943 43.4907 1.2692
-5.1865 44.8241 1.2885
-5.1787 44.8148 1.2883
-5.1709 45.4722 1.2978
-5.1631 45.1019 1.2925
-5.1553 43.8796 1.2748
-5.1475 43.8796 1.2748
-5.1397 44.8241 1.2885
-5.1319 46.0926 1.3066
-5.1241 44.8611 1.2890
-5.1163 45.3889 1.2966
-5.1085 46.2593 1.3089
-5.1007 45.6759 1.3007
-5.0929 45.9722 1.3049
-5.0851 47.1204 1.3211
-5.0773 48.0648 1.3342
-5.0695 49.0370 1.3477
-5.0617 49.2222 1.3502
-5.0539 49.4537 1.3534
-5.0461 49.3611 1.3521
-5.0383 47.2037 1.3222
-5.0305 47.7500 1.3299
-5.0227 48.1296 1.3351
-5.0149 48.7407 1.3436
-5.0071 49.2963 1.3512
-4.9993 50.2500 1.3642
-4.9915 49.1852 1.3497
-4.9837 51.1667 1.3766
-4.9759 50.3056 1.3650
-4.9681 51.3426 1.3790
-4.9603 50.0463 1.3615
-4.9525 48.0093 1.3335
-4.9447 50.2870 1.3647
-4.9369 51.1111 1.3759
-4.9291 50.0556 1.3616
-4.9213 52.0556 1.3885
-4.9135 50.9352 1.3735
-4.9057 52.0463 1.3884
-4.8979 52.7778 1.3981
-4.8901 53.2130 1.4039
-4.8823 52.6852 1.3969
-4.8745 54.4074 1.4195
-4.8667 53.7315 1.4107
-4.8589 52.2870 1.3916
-4.8511 51.2685 1.3780
-4.8433 55.0185 1.4275
-4.8355 53.8981 1.4129
-4.8277 52.9259 1.4001
-4.8199 56.6574 1.4486
-4.8121 56.1667 1.4423
-4.8043 55.1944 1.4298
-4.7965 57.1852 1.4553
-4.7887 57.4537 1.4587
-4.7809 56.7037 1.4492
-4.7731 58.0000 1.4657
-4.7653 58.9722 1.4779
-4.7575 59.7593 1.4877
-4.7497 57.7407 1.4624
-4.7419 58.5000 1.4720
-4.7341 57.9815 1.4654
-4.7263 58.3056 1.4695
-4.7185 59.8796 1.4892
-4.7107 59.2593 1.4815
-4.7029 58.9815 1.4780
-4.6951 58.8148 1.4759
-4.6873 60.7778 1.5003
-4.6795 61.0093 1.5032
-4.6717 57.6111 1.4607
-4.6639 59.3981 1.4832
-4.6561 61.4352 1.5084
-4.6483 60.7130 1.4995
-4.6405 61.4630 1.5088
-4.6327 60.7500 1.5000
-4.6249 61.2778 1.5065
-4.6171 62.2870 1.5189
-4.6093 61.9630 1.5149
-4.6015 63.9259 1.5387
-4.5937 59.5185 1.4847
-4.5859 61.0185 1.5033
-4.5781 62.0463 1.5159
-4.5703 62.6574 1.5234
-4.5625 64.3981 1.5444
-4.5547 64.6019 1.5468
-4.5469 64.4444 1.5449
-4.5391 66.0648 1.5642
-4.5313 66.8981 1.5741
-4.5235 67.1759 1.5773
-4.5157 66.0463 1.5640
-4.5079 67.8241 1.5849
-4.5001 65.3611 1.5559
-4.4923 68.8889 1.5973
-4.4845 68.1759 1.5890
-4.4767 67.7407 1.5840
-4.4689 69.5093 1.6045
-4.4611 68.5093 1.5929
-4.4533 68.0741 1.5878
-4.4455 67.8426 1.5851
-4.4377 69.5648 1.6051
-4.4299 66.8148 1.5731
-4.4221 68.8889 1.5973
-4.4143 69.3148 1.6023
-4.4065 70.6944 1.6181
-4.3987 68.1759 1.5890
-4.3909 69.8426 1.6083
-4.3831 71.9537 1.6325
-4.3753 68.5463 1.5933
-4.3675 72.7500 1.6415
-4.3597 71.2407 1.6244
-4.3519 72.9352 1.6436
-4.3441 73.2130 1.6467
-4.3363 72.3796 1.6373
-4.3285 73.9074 1.6545
-4.3207 73.6852 1.6520
-4.3129 74.1296 1.6570
-4.3051 75.7778 1.6753
-4.2973 77.8241 1.6978
-4.2895 75.1111 1.6679
-4.2817 76.1296 1.6792
-4.2739 76.4815 1.6830
-4.2661 74.2130 1.6579
-4.2583 76.8611 1.6872
-4.2505 81.0093 1.7321
-4.2427 77.1574 1.6905
-4.2349 78.5000 1.7051
-4.2271 78.6111 1.7063
-4.2193 79.4444 1.7153
-4.2115 78.6667 1.7069
-4.2037 82.1852 1.7447
-4.1959 81.0000 1.7321
-4.1881 83.3611 1.7571
-4.1803 78.7407 1.7077
-4.1725 81.5000 1.7374
-4.1647 83.1481 1.7549
-4.1569 82.0556 1.7433
-4.1491 82.7130 1.7503
-4.1413 84.9352 1.7736
-4.1335 84.5648 1.7698
-4.1257 86.0741 1.7855
-4.1179 85.7500 1.7821
-4.1101 85.8704 1.7834
-4.1023 86.2037 1.7868
-4.0945 86.6944 1.7919
-4.0867 85.6019 1.7806
-4.0789 87.0463 1.7955
-4.0711 87.3241 1.7984
-4.0633 88.0833 1.8062
-4.0555 87.6389 1.8016
-4.0477 90.2778 1.8286
-4.0399 90.3241 1.8290
-4.0321 87.4630 1.7998
-4.0243 89.5093 1.8208
-4.0165 89.8611 1.8243
-4.0087 90.0741 1.8265
-4.0009 92.0556 1.8465
-3.9931 91.4074 1.8400
-3.9853 92.4444 1.8504
-3.9775 93.5093 1.8610
-3.9697 96.0463 1.8861
-3.9619 92.0370 1.8463
-3.9541 95.1111 1.8769
-3.9463 95.6944 1.8826
-3.9385 95.2037 1.8778
-3.9307 95.0370 1.8761
-3.9229 94.2500 1.8684
-3.9151 95.5926 1.8816
-3.9073 95.8056 1.8837
-3.8995 98.2130 1.9072
-3.8917 95.7870 1.8835
-3.8839 98.9722 1.9146
-3.8761 97.1204 1.8966
-3.8683 98.3704 1.9088
-3.8605 96.9167 1.8946
-3.8527 98.1019 1.9061
-3.8449 102.7315 1.9506
-3.8371 102.1481 1.9451
-3.8293 100.3519 1.9279
-3.8215 101.7778 1.9415
-3.8137 102.2500 1.9460
-3.8059 105.2778 1.9746
-3.7981 101.2778 1.9368
-3.7903 103.8056 1.9608
-3.7825 105.2963 1.9748
-3.7747 106.0463 1.9818
-3.7669 104.9907 1.9719
-3.7591 104.7407 1.9696
-3.7513 108.8519 2.0079
-3.7435 106.9074 1.9899
-3.7357 106.0463 1.9818
-3.7279 108.4907 2.0045
-3.7201 108.0556 2.0005
-3.7123 111.0000 2.0276
-3.7045 110.2685 2.0209
-3.6967 107.3519 1.9940
-3.6889 111.0185 2.0278
-3.6811 107.7870 1.9980
-3.6733 109.3056 2.0121
-3.6655 112.2685 2.0391
-3.6577 113.8796 2.0537
-3.6499 110.7685 2.0255
-3.6421 112.6389 2.0425
-3.6343 114.9259 2.0631
-3.6265 117.0185 2.0818
-3.6187 115.8796 2.0717
-3.6109 113.3426 2.0489
-3.6031 112.4630 2.0409
-3.5953 116.2685 2.0751
-3.5875 115.3241 2.0667
-3.5797 118.3611 2.0937
-3.5719 119.5093 2.1039
-3.5641 116.5556 2.0777
-3.5563 118.4167 2.0942
-3.5485 118.9722 2.0991
-3.5407 116.7037 2.0790
-3.5329 119.2407 2.1015
-3.5251 119.5556 2.1043
-3.5173 120.6574 2.1140
-3.5095 121.9074 2.1249
-3.5017 122.2037 2.1275
-3.4939 121.0926 2.1178
-3.4861 119.9722 2.1079
-3.4783 122.6944 2.1317
-3.4705 123.1296 2.1355
-3.4627 119.9907 2.1081
-3.4549 121.5278 2.1216
-3.4471 126.8889 2.1679
-3.4393 127.3519 2.1718
-3.4315 126.7222 2.1664
-3.4237 128.2037 2.1791
-3.4159 130.5556 2.1990
-3.4081 130.3056 2.1968
-3.4003 123.4907 2.1386
-3.3925 126.6852 2.1661
-3.3847 126.5000 2.1645
-3.3769 129.9815 2.1941
-3.3691 127.8056 2.1757
-3.3613 132.6019 2.2161
-3.3535 131.3148 2.2053
-3.3457 133.5185 2.2238
-3.3379 129.6852 2.1916
-3.3301 129.3704 2.1889
-3.3223 133.7407 2.2256
-3.3145 131.2130 2.2045
-3.3067 135.6667 2.2416
-3.2989 132.5741 2.2159
-3.2911 135.7685 2.2424
-3.2833 135.0926 2.2368
-3.2755 132.9815 2.2193
-3.2677 137.4630 2.2564
-3.2599 136.1759 2.2458
-3.2521 140.0185 2.2773
-3.2443 138.2685 2.2630
-3.2365 138.9352 2.2684
-3.2287 139.0926 2.2697
-3.2209 139.8519 2.2759
-3.2131 136.6019 2.2493
-3.2053 139.6481 2.2742
-3.1975 138.8981 2.2681
-3.1897 138.8148 2.2674
-3.1819 140.0000 2.2771
-3.1741 140.4167 2.2805
-3.1663 138.3148 2.2634
-3.1585 142.1944 2.2949
-3.1507 139.8426 2.2758
-3.1429 144.8796 2.3164
-3.1351 145.2407 2.3193
-3.1273 143.9444 2.3090
-3.1195 142.9074 2.3006
-3.1117 142.7963 2.2997
-3.1039 142.8796 2.3004
-3.0961 143.6759 2.3068
-3.0883 142.7130 2.2991
-3.0805 145.6481 2.3226
-3.0727 143.5370 2.3057
-3.0649 145.1111 2.3183
-3.0571 147.0648 2.3338
-3.0493 148.5648 2.3457
-3.0415 146.5741 2.3300
-3.0337 146.4907 2.3293
-3.0259 149.2222 2.3509
-3.0181 149.7222 2.3548
-3.0103 152.0185 2.3728
-3.0025 153.8241 2.3869
-2.9947 153.5278 2.3846
-2.9869 152.2222 2.3744
-2.9791 148.8889 2.3483
-2.9713 152.9259 2.3799
-2.9635 153.0463 2.3808
-2.9557 156.4167 2.4069
-2.9479 155.5556 2.4003
-2.9401 159.8333 2.4331
-2.9323 154.8704 2.3950
-2.9245 158.0093 2.4191
-2.9167 156.5185 2.4077
-2.9089 156.9537 2.4110
-2.9011 158.8056 2.4252
-2.8933 159.1111 2.4276
-2.8855 160.6296 2.4391
-2.8777 161.3704 2.4447
-2.8699 157.7130 2.4169
-2.8621 157.8426 2.4179
-2.8543 158.1944 2.4205
-2.8465 163.3704 2.4598
-2.8387 166.8796 2.4861
-2.8309 166.4259 2.4827
-2.8231 167.2963 2.4892
-2.8153 163.5648 2.4613
-2.8075 164.6111 2.4692
-2.7997 164.7685 2.4703
-2.7919 165.8611 2.4785
-2.7841 166.0556 2.4800
-2.7763 168.6204 2.4990
-2.7685 166.7870 2.4854
-2.7607 167.4259 2.4902
-2.7529 172.2778 2.5260
-2.7451 169.9537 2.5089
-2.7373 173.7407 2.5367
-2.7295 176.8333 2.5592
-2.7217 179.1759 2.5761
-2.7139 172.3704 2.5267
-2.7061 172.7222 2.5293
-2.6983 178.2315 2.5693
-2.6905 180.6574 2.5867
-2.6827 176.6296 2.5577
-2.6749 178.0278 2.5678
-2.6671 178.2222 2.5692
-2.6593 181.4537 2.5924
-2.6515 179.5370 2.5787
-2.6437 180.8981 2.5884
-2.6359 180.7407 2.5873
-2.6281 184.9537 2.6173
-2.6203 184.8056 2.6162
-2.6125 183.0833 2.6040
-2.6047 184.0463 2.6108
-2.5969 186.9167 2.6311
-2.5891 185.6759 2.6224
-2.5813 190.6759 2.6575
-2.5735 191.6759 2.6644
-2.5657 188.4074 2.6416
-2.5579 189.8981 2.6520
-2.5501 194.3333 2.6828
-2.5423 190.9722 2.6595
-2.5345 194.5463 2.6843
-2.5267 195.4722 2.6907
-2.5189 197.6667 2.7057
-2.5111 200.7037 2.7264
-2.5033 197.7963 2.7066
-2.4955 196.2407 2.6960
-2.4877 198.4722 2.7112
-2.4799 196.8056 2.6998
-2.4721 197.4259 2.7041
-2.4643 198.4815 2.7113
-2.4565 198.2870 2.7100
-2.4487 194.8148 2.6861
-2.4409 200.2778 2.7235
-2.4331 201.4444 2.7315
-2.4253 206.1389 2.7631
-2.4175 205.3056 2.7575
-2.4097 206.0093 2.7622
-2.4019 204.3981 2.7514
-2.3941 205.3148 2.7576
-2.3863 209.9630 2.7886
-2.3785 207.1389 2.7698
-2.3707 210.0000 2.7889
-2.3629 209.4815 2.7854
-2.3551 213.1481 2.8097
-2.3473 210.2685 2.7906
-2.3395 209.9630 2.7886
-2.3317 209.0926 2.7828
-2.3239 207.3796 2.7714
-2.3161 211.0833 2.7961
-2.3083 211.8704 2.8013
-2.3005 212.0648 2.8025
-2.2927 215.3611 2.8242
-2.2849 217.3611 2.8373
-2.2771 215.0093 2.8219
-2.2693 214.7222 2.8200
-2.2615 214.7407 2.8202
-2.2537 213.9167 2.8148
-2.2459 214.0278 2.8155
-2.2381 214.3889 2.8179
-2.2303 212.3241 2.8043
-2.2225 215.7407 2.8267
-2.2147 215.7407 2.8267
-2.2069 215.7037 2.8265
-2.1991 214.8611 2.8210
-2.1913 216.7870 2.8336
-2.1835 216.0926 2.8290
-2.1757 217.0556 2.8353
-2.1679 217.4444 2.8379
-2.1601 217.2500 2.8366
-2.1523 218.6667 2.8458
-2.1445 215.8148 2.8272
-2.1367 215.4815 2.8250
-2.1289 218.7315 2.8463
-2.1211 211.9444 2.8017
-2.1133 217.5463 2.8385
-2.1055 215.7222 2.8266
-2.0977 218.8426 2.8470
-2.0899 217.6111 2.8390
-2.0821 216.4167 2.8312
-2.0743 218.0926 2.8421
-2.0665 220.8333 2.8599
-2.0587 217.2130 2.8364
-2.0509 214.5741 2.8191
-2.0431 220.2315 2.8560
-2.0353 222.3796 2.8699
-2.0275 220.8889 2.8603
-2.0197 218.9722 2.8478
-2.0119 223.6296 2.8779
-2.0041 221.0556 2.8613
-1.9963 219.3519 2.8503
-1.9885 221.8241 2.8663
-1.9807 220.6574 2.8588
-1.9729 217.0833 2.8355
-1.9651 217.0093 2.8350
-1.9573 223.3704 2.8763
-1.9495 229.0370 2.9125
-1.9417 227.7130 2.9041
-1.9339 224.2778 2.8821
-1.9261 221.2963 2.8629
-1.9183 219.0093 2.8481
-1.9105 220.9352 2.8606
-1.9027 219.2130 2.8494
-1.8949 221.6667 2.8653
-1.8871 223.9167 2.8798
-1.8793 223.2870 2.8757
-1.8715 213.3241 2.8109
-1.8637 217.6296 2.8391
-1.8559 221.1481 2.8619
-1.8481 218.1574 2.8425
-1.8403 218.1481 2.8425
-1.8325 223.5833 2.8776
-1.8247 219.5093 2.8513
-1.8169 217.0000 2.8350
-1.8091 220.8611 2.8601
-1.8013 219.6481 2.8522
-1.7935 218.1852 2.8427
-1.7857 216.2593 2.8301
-1.7779 212.4722 2.8052
-1.7701 215.7963 2.8271
-1.7623 219.4722 2.8511
-1.7545 217.4630 2.8380
-1.7467 215.4352 2.8247
-1.7389 217.9444 2.8411
-1.7311 218.7407 2.8463
-1.7233 216.4907 2.8316
-1.7155 210.8889 2.7948
-1.7077 219.5926 2.8519
-1.6999 219.3241 2.8501
-1.6921 214.8611 2.8210
-1.6843 207.8056 2.7743
-1.6765 212.2963 2.8041
-1.6687 212.5278 2.8056
-1.6609 213.3333 2.8109
-1.6531 210.7778 2.7940
-1.6453 210.7130 2.7936
-1.6375 208.6204 2.7797
-1.6297 210.7685 2.7940
-1.6219 204.8704 2.7546
-1.6141 206.7593 2.7673
-1.6063 206.6296 2.7664
-1.5985 203.3241 2.7442
-1.5907 201.5648 2.7323
-1.5829 204.5926 2.7527
-1.5751 203.7593 2.7471
-1.5673 207.1296 2.7697
-1.5595 205.2963 2.7575
-1.5517 198.2963 2.7100
-1.5439 198.5370 2.7117
-1.5361 199.1296 2.7157
-1.5283 204.2778 2.7506
-1.5205 199.2407 2.7165
-1.5127 196.0741 2.6948
-1.5049 199.6481 2.7193
-1.4971 199.5556 2.7186
-1.4893 195.0926 2.6881
-1.4815 190.6019 2.6569
-1.4737 194.3333 2.6828
-1.4659 191.9815 2.6665
-1.4581 194.3056 2.6826
-1.4503 194.5556 2.6844
-1.4425 191.3241 2.6620
-1.4347 185.1019 2.6183
-1.4269 186.7500 2.6300
-1.4191 183.3333 2.6058
-1.4113 181.1481 2.5902
-1.4035 182.2778 2.5983
-1.3957 181.6111 2.5935
-1.3879 179.7037 2.5799
-1.3801 183.8704 2.6096
-1.3723 179.5463 2.5787
-1.3645 178.5741 2.5717
-1.3567 178.4167 2.5706
-1.3489 175.2778 2.5479
-1.3411 175.4722 2.5493
-1.3333 173.0648 2.5318
-1.3255 171.8148 2.5226
-1.3177 169.9722 2.5090
-1.3099 166.7407 2.4851
-1.3021 162.5093 2.4533
-1.2943 164.0648 2.4651
-1.2865 162.9444 2.4566
-1.2787 164.5463 2.4687
-1.2709 163.3241 2.4595
-1.2631 160.0000 2.4343
-1.2553 157.9722 2.4188
-1.2475 155.8889 2.4028
-1.2397 150.8333 2.3636
-1.2319 150.1296 2.3580
-1.2241 148.5278 2.3454
-1.2163 146.3148 2.3279
-1.2085 144.2315 2.3113
-1.2007 142.8704 2.3003
-1.1929 140.5463 2.2815
-1.1851 134.6944 2.2335
-1.1773 136.2685 2.2465
-1.1695 138.7222 2.2667
-1.1617 136.3704 2.2474
-1.1539 131.8056 2.2095
-1.1461 131.8148 2.2095
-1.1383 131.4352 2.2063
-1.1305 126.7130 2.1664
-1.1227 123.8426 2.1417
-1.1149 122.2685 2.1280
-1.1071 120.7500 2.1148
-1.0993 119.1296 2.1005
-1.0915 116.6667 2.0787
-1.0837 117.9537 2.0901
-1.0759 116.3241 2.0756
-1.0681 111.6944 2.0339
-1.0603 111.8611 2.0354
-1.0525 110.7315 2.0251
-1.0447 108.7593 2.0070
-1.0369 107.6389 1.9967
-1.0291 103.2500 1.9555
-1.0213 105.2685 1.9745
-1.0135 104.5370 1.9677
-1.0057 103.2778 1.9558
-0.9979 100.5370 1.9297
-0.9901 99.5463 1.9201
-0.9823 99.3056 1.9178
-0.9745 96.5093 1.8906
-0.9667 95.1204 1.8770
-0.9589 93.3889 1.8598
-0.9511 93.9074 1.8650
-0.9433 93.1389 1.8573
-0.9355 91.7778 1.8437
-0.9277 89.1667 1.8173
-0.9199 85.2685 1.7771
-0.9121 84.8241 1.7725
-0.9043 85.0000 1.7743
-0.8965 84.4167 1.7682
-0.8887 82.2315 1.7452
-0.8809 79.7963 1.7191
-0.8731 77.5185 1.6944
-0.8653 77.1574 1.6905
-0.8575 78.2407 1.7023
-0.8497 76.5463 1.6838
-0.8419 75.8796 1.6764
-0.8341 73.4444 1.6493
-0.8263 72.3889 1.6374
-0.8185 71.6389 1.6289
-0.8107 69.9815 1.6099
-0.8029 68.6667 1.5947
-0.7951 69.9444 1.6095
-0.7873 68.0648 1.5877
-0.7795 65.2685 1.5548
-0.7717 64.2685 1.5428
-0.7639 64.8148 1.5494
-0.7561 62.0370 1.5158
-0.7483 62.6574 1.5234
-0.7405 60.9722 1.5027
-0.7327 59.0833 1.4793
-0.7249 56.6019 1.4479
-0.7171 56.7315 1.4495
-0.7093 55.2870 1.4310
-0.7015 55.1574 1.4293
-0.6937 56.1204 1.4417
-0.6859 53.8796 1.4126
-0.6781 53.0741 1.4020
-0.6703 52.5648 1.3953
-0.6625 51.5000 1.3811
-0.6547 51.4537 1.3805
-0.6469 49.9074 1.3596
-0.6391 47.2870 1.3234
-0.6313 48.6296 1.3420
-0.6235 44.8611 1.2890
-0.6157 44.9352 1.2901
-0.6079 45.0093 1.2911
-0.6001 43.8056 1.2737
-0.5923 44.2778 1.2806
-0.5845 43.6111 1.2709
-0.5767 42.7222 1.2579
-0.5689 39.8333 1.2146
-0.5611 40.5833 1.2260
-0.5533 41.0833 1.2335
-0.5455 39.7407 1.2132
-0.5377 39.2222 1.2053
-0.5299 37.3056 1.1755
-0.5221 37.6574 1.1810
-0.5143 37.2870 1.1752
-0.5065 35.8704 1.1526
-0.4987 34.7593 1.1346
-0.4909 35.8981 1.1531
-0.4831 34.9074 1.1370
-0.4753 34.8519 1.1361
-0.4675 34.4167 1.1290
-0.4597 34.2407 1.1261
-0.4519 32.3519 1.0946
-0.4441 31.2315 1.0755
-0.4363 31.6389 1.0825
-0.4285 32.6204 1.0992
-0.4207 31.3889 1.0782
-0.4129 32.1574 1.0913
-0.4051 31.6389 1.0825
-0.3973 31.1481 1.0741
-0.3895 30.4259 1.0615
-0.3817 30.2500 1.0585
-0.3739 29.1944 1.0398
-0.3661 28.0648 1.0195
-0.3583 27.7407 1.0136
-0.3505 27.8519 1.0157
-0.3427 27.7037 1.0129
-0.3349 26.1759 0.9846
-0.3271 25.5278 0.9724
-0.3193 26.2315 0.9857
-0.3115 26.5463 0.9916
-0.3037 23.9630 0.9421
-0.2959 23.7037 0.9370
-0.2881 24.2037 0.9468
-0.2803 23.0926 0.9248
-0.2725 23.2963 0.9289
-0.2647 23.6389 0.9357
-0.2569 22.4722 0.9123
-0.2491 21.1019 0.8841
-0.2413 19.7407 0.8551
-0.2335 20.6111 0.8737
-0.2257 19.3889 0.8474
-0.2179 19.5741 0.8514
-0.2101 19.9074 0.8587
-0.2023 19.3889 0.8474
-0.1945 18.5185 0.8282
-0.1867 17.9259 0.8148
-0.1789 17.5926 0.8072
-0.1711 17.6019 0.8074
-0.1633 16.7500 0.7876
-0.1555 15.9537 0.7687
-0.1477 17.9167 0.8146
-0.1399 16.0463 0.7709
-0.1321 15.8796 0.7669
-0.1243 16.3426 0.7780
-0.1165 15.8981 0.7673
-0.1087 16.9444 0.7922
-0.1009 16.0463 0.7709
-0.0931 14.5463 0.7340
-0.0853 16.9352 0.7920
-0.0775 17.9352 0.8150
-0.0697 17.9074 0.8144
-0.0619 17.9907 0.8163
-0.0541 19.9630 0.8599
-0.0463 22.2407 0.9076
-0.0385 24.3426 0.9495
-0.0307 26.7685 0.9957
-0.0229 26.3241 0.9874
-0.0151 29.1852 1.0397
-0.0073 27.3519 1.0065
0.0005 30.6481 1.0654
0.0083 31.8148 1.0855
0.0161 31.4259 1.0789
0.0239 27.9722 1.0178
0.0317 26.4537 0.9898
0.0395 23.8704 0.9403
0.0473 18.9444 0.8376
0.0551 15.9074 0.7676
0.0629 13.2037 0.6993
0.0707 9.8333 0.6035
0.0785 7.9074 0.5412
0.0863 6.4444 0.4886
0.0941 5.6944 0.4592
0.1019 3.8889 0.3795
0.1097 3.5000 0.3600
0.1175 3.5648 0.3634
0.1253 3.0926 0.3384
0.1331 2.9815 0.3323
0.1409 2.1759 0.2839
0.1487 1.8981 0.2651
0.1565 2.0741 0.2772
0.1643 1.8611 0.2625
0.1721 2.1296 0.2808
0.1799 1.6296 0.2457
0.1877 1.3148 0.2207
0.1955 1.6574 0.2478
0.2033 1.5463 0.2393
0.2111 0.9907 0.1916
0.2189 1.5463 0.2393
0.2267 1.6944 0.2505
0.2345 1.4074 0.2283
0.2423 1.4259 0.2298
0.2501 1.2500 0.2152
0.2579 1.3333 0.2222
0.2657 1.6481 0.2471
0.2735 1.4815 0.2342
0.2813 1.2500 0.2152
0.2891 1.0000 0.1925
0.2969 1.0833 0.2003
0.3047 1.3889 0.2268
0.3125 1.4352 0.2306
0.3203 1.2778 0.2175
0.3281 0.9815 0.1907
0.3359 1.0185 0.1942
0.3437 0.9537 0.1879
0.3515 1.1389 0.2054
0.3593 1.2593 0.2160
0.3671 1.2407 0.2144
0.3749 1.3519 0.2238
0.3827 0.8981 0.1824
0.3905 1.2500 0.2152
0.3983 1.2130 0.2120
0.4061 0.9444 0.1870
0.4139 1.3241 0.2214
0.4217 1.2037 0.2111
0.4295 1.2593 0.2160
0.4373 1.2685 0.2168
0.4451 1.0278 0.1951
0.4529 1.0278 0.1951
0.4607 0.8241 0.1747
0.4685 0.9444 0.1870
0.4763 0.8611 0.1786
0.4841 1.0278 0.1951
0.4919 0.9907 0.1916
0.4997 1.1574 0.2070
0.5075 1.0185 0.1942
0.5153 1.3148 0.2207
0.5231 1.1667 0.2079
0.5309 1.0556 0.1977
0.5387 0.9907 0.1916
0.5465 1.0648 0.1986
0.5543 0.8889 0.1814
0.5621 1.1944 0.2103
0.5699 1.0000 0.1925
0.5777 0.9630 0.1889
0.5855 0.8704 0.1795
0.5933 1.0833 0.2003
0.6011 1.0741 0.1995
0.6089 0.7685 0.1687
0.6167 0.8704 0.1795
0.6245 1.0093 0.1933
0.6323 0.8148 0.1737
0.6401 0.7685 0.1687
0.6479 0.7963 0.1717
0.6557 0.9352 0.1861
0.6635 1.1481 0.2062
0.6713 1.0648 0.1986
0.6791 0.8148 0.1737
0.6869 0.7685 0.1687
0.6947 1.1111 0.2029
0.7025 0.8889 0.1814
0.7103 0.9259 0.1852
0.7181 0.8333 0.1757
0.7259 0.9074 0.1833
0.7337 1.0185 0.1942
0.7415 1.0463 0.1969
0.7493 0.8426 0.1767
0.7571 0.6667 0.1571
0.7649 0.6389 0.1538
0.7727 1.0093 0.1933
0.7805 0.7963 0.1717
0.7883 0.7130 0.1625
0.7961 0.8796 0.1805
0.8039 0.7407 0.1656
0.8117 0.6574 0.1560
0.8195 1.0000 0.1925
0.8273 0.8333 0.1757
0.8351 0.9352 0.1861
0.8429 0.9167 0.1843
0.8507 0.5370 0.1410
0.8585 0.7593 0.1677
0.8663 0.7778 0.1697
0.8741 0.7315 0.1646
0.8819 0.6759 0.1582
0.8897 0.7870 0.1707
0.8975 0.7963 0.1717
0.9053 0.8333 0.1757
0.9131 1.0278 0.1951
0.9209 0.9167 0.1843
0.9287 0.8796 0.1805
0.9365 0.6574 0.1560
0.9443 0.6389 0.1538
0.9521 0.8889 0.1814
0.9599 0.8796 0.1805
0.9677 0.4537 0.1296
0.9755 0.4630 0.1309
0.9833 0.8426 0.1767
0.9911 0.7037 0.1614
0.9989 0.8796 0.1805
1.0067 0.9444 0.1870
1.0145 0.8796 0.1805
1.0223 0.9722 0.1898
1.0301 0.7593 0.1677
1.0379 0.7222 0.1636
1.0457 0.7222 0.1636
1.0535 0.7685 0.1687
1.0613 0.8056 0.1727
1.0691 0.7500 0.1667
1.0769 0.6852 0.1593
1.0847 0.7685 0.1687
1.0925 0.7593 0.1677
1.1003 0.9444 0.1870
1.1081 0.5926 0.1481
1.1159 0.6852 0.1593
1.1237 0.6111 0.1504
1.1315 0.5833 0.1470
1.1393 0.5926 0.1481
1.1471 0.4815 0.1335
1.1549 0.6481 0.1549
1.1627 0.7870 0.1707
1.1705 0.7963 0.1717
1.1783 0.7407 0.1656
1.1861 0.6481 0.1549
1.1939 0.6481 0.1549
1.2017 0.6111 0.1504
1.2095 0.9352 0.1861
1.2173 0.7037 0.1614
1.2251 0.7407 0.1656
1.2329 0.6667 0.1571
1.2407 0.7500 0.1667
1.2485 0.5463 0.1422
1.2563 0.5185 0.1386
1.2641 0.4537 0.1296
1.2719 0.7500 0.1667
1.2797 0.5278 0.1398
1.2875 0.7870 0.1707
1.2953 0.8981 0.1824
1.3031 0.7222 0.1636
1.3109 0.6667 0.1571
1.3187 0.6389 0.1538
1.3265 0.5185 0.1386
1.3343 0.4259 0.1256
1.3421 0.7222 0.1636
1.3499 0.8241 0.1747
1.3577 1.0463 0.1969
1.3655 0.7130 0.1625
1.3733 0.6667 0.1571
1.3811 0.5556 0.1434
1.3889 0.5000 0.1361
1.3967 0.6204 0.1516
1.4045 0.6574 0.1560
1.4123 0.7130 0.1625
1.4201 0.6944 0.1604
1.4279 0.6944 0.1604
1.4357 0.6481 0.1549
1.4435 0.4444 0.1283
1.4513 0.4074 0.1228
1.4591 0.4907 0.1348
1.4669 0.5833 0.1470
1.4747 0.5741 0.1458
1.4825 0.4259 0.1256
1.4903 0.5185 0.1386
1.4981 0.5741 0.1458
1.5059 0.5370 0.1410
1.5137 0.6574 0.1560
1.5215 0.6667 0.1571
1.5293 0.4537 0.1296
1.5371 0.7037 0.1614
1.5449 0.7500 0.1667
1.5527 0.5185 0.1386
1.5605 0.3981 0.1214
1.5683 0.5556 0.1434
1.5761 0.4537 0.1296
1.5839 0.5926 0.1481
1.5917 0.6481 0.1549
1.5995 0.5370 0.1410
1.6073 0.6481 0.1549
1.6151 0.6111 0.1504
1.6229 0.5648 0.1446
1.6307 0.4630 0.1309
1.6385 0.3796 0.1186
1.6463 0.5463 0.1422
1.6541 0.6667 0.1571
1.6619 0.8611 0.1786
1.6697 0.5278 0.1398
1.6775 0.6574 0.1560
1.6853 0.4167 0.1242
1.6931 0.5833 0.1470
1.7009 0.7037 0.1614
1.7087 0.5185 0.1386
1.7165 0.6481 0.1549
1.7243 0.5556 0.1434
1.7321 0.4444 0.1283
1.7399 0.5093 0.1373
1.7477 0.5000 0.1361
1.7555 0.6204 0.1516
1.7633 0.6481 0.1549
1.7711 0.6111 0.1504
1.7789 0.7037 0.1614
1.7867 0.6111 0.1504
1.7945 0.7778 0.1697
1.8023 0.6111 0.1504
1.8101 0.5000 0.1361
1.8179 0.4537 0.1296
1.8257 0.7500 0.1667
1.8335 0.8704 0.1795
1.8413 0.6574 0.1560
1.8491 0.6667 0.1571
1.8569 0.4815 0.1335
1.8647 0.6667 0.1571
1.8725 0.5463 0.1422
1.8803 0.8519 0.1776
1.8881 0.6574 0.1560
1.8959 0.3981 0.1214
1.9037 0.5370 0.1410
1.9115 0.4815 0.1335
1.9193 0.4444 0.1283
1.9271 0.5093 0.1373
1.9349 0.5463 0.1422
1.9427 0.4352 0.1270
1.9505 0.5093 0.1373
1.9583 0.4722 0.1322
1.9661 0.5185 0.1386
1.9739 0.5556 0.1434
1.9817 0.4537 0.1296
1.9895 0.6019 0.1493
1.9973 0.5093 0.1373
2.0051 0.6204 0.1516
2.0129 0.4815 0.1335
2.0207 0.4537 0.1296
2.0285 0.3889 0.1200
2.0363 0.4352 0.1270
2.0441 0.4722 0.1322
2.0519 0.4444 0.1283
2.0597 0.7963 0.1717
2.0675 0.5278 0.1398
2.0753 0.4537 0.1296
2.0831 0.3796 0.1186
2.0909 0.4167 0.1242
2.0987 0.5926 0.1481
2.1065 0.5741 0.1458
2.1143 0.5648 0.1446
2.1221 0.5185 0.1386
2.1299 0.4815 0.1335
2.1377 0.3889 0.1200
2.1455 0.2500 0.0962
2.1533 0.3796 0.1186
2.1611 0.5093 0.1373
2.1689 0.4907 0.1348
2.1767 0.3796 0.1186
2.1845 0.3889 0.1200
2.1923 0.4722 0.1322
2.2001 0.5648 0.1446
2.2079 0.5000 0.1361
2.2157 0.6019 0.1493
2.2235 0.5093 0.1373
2.2313 0.5741 0.1458
2.2391 0.5648 0.1446
2.2469 0.5093 0.1373
2.2547 0.6296 0.1527
2.2625 0.5000 0.1361
2.2703 0.4722 0.1322
2.2781 0.2963 0.1048
2.2859 0.4074 0.1228
2.2937 0.5278 0.1398
2.3015 0.2963 0.1048
2.3093 0.3519 0.1142
2.3171 0.5463 0.1422
2.3249 0.4167 0.1242
2.3327 0.4907 0.1348
2.3405 0.5463 0.1422
2.3483 0.4907 0.1348
2.3561 0.3519 0.1142
2.3639 0.6296 0.1527
2.3717 0.3796 0.1186
2.3795 0.6389 0.1538
2.3873 0.4537 0.1296
2.3951 0.3426 0.1126
2.4029 0.3981 0.1214
2.4107 0.5278 0.1398
2.4185 0.3704 0.1171
2.4263 0.4815 0.1335
2.4341 0.6389 0.1538
2.4419 0.5093 0.1373
2.4497 0.3519 0.1142
2.4575 0.3796 0.1186
2.4653 0.3519 0.1142
2.4731 0.4352 0.1270
2.4809 0.5463 0.1422
2.4887 0.5741 0.1458
2.4965 0.5185 0.1386
2.5043 0.6019 0.1493
2.5121 0.6667 0.1571
2.5199 0.5463 0.1422
2.5277 0.2963 0.1048
2.5355 0.6389 0.1538
2.5433 0.3796 0.1186
2.5511 0.3519 0.1142
2.5589 0.4444 0.1283
2.5667 0.5926 0.1481
2.5745 0.6944 0.1604
2.5823 0.3889 0.1200
2.5901 0.4815 0.1335
2.5979 0.5926 0.1481
2.6057 0.3704 0.1171
2.6135 0.6296 0.1527
2.6213 0.7037 0.1614
2.6291 0.3796 0.1186
2.6369 0.3889 0.1200
2.6447 0.4722 0.1322
2.6525 0.3704 0.1171
2.6603 0.4259 0.1256
2.6681 0.3148 0.1080
2.6759 0.4444 0.1283
2.6837 0.4537 0.1296
2.6915 0.5000 0.1361
2.6993 0.4444 0.1283
2.7071 0.4537 0.1296
2.7149 0.5833 0.1470
2.7227 0.3704 0.1171
2.7305 0.3796 0.1186
2.7383 0.5185 0.1386
2.7461 0.4907 0.1348
2.7539 0.4444 0.1283
2.7617 0.3981 0.1214
2.7695 0.5741 0.1458
2.7773 0.4537 0.1296
2.7851 0.4167 0.1242
2.7929 0.1574 0.0764
2.8007 0.3889 0.1200
2.8085 0.3889 0.1200
2.8163 0.5278 0.1398
2.8241 0.4815 0.1335
2.8319 0.3426 0.1126
2.8397 0.4352 0.1270
2.8475 0.4352 0.1270
2.8553 0.4074 0.1228
2.8631 0.3241 0.1096
2.8709 0.4907 0.1348
2.8787 0.4259 0.1256
2.8865 0.4259 0.1256
2.8943 0.4352 0.1270
2.9021 0.3796 0.1186
2.9099 0.3241 0.1096
2.9177 0.4352 0.1270
2.9255 0.3704 0.1171
2.9333 0.4630 0.1309
2.9411 0.3333 0.1111
2.9489 0.4259 0.1256
2.9567 0.5463 0.1422
2.9645 0.5093 0.1373
2.9723 0.3519 0.1142
2.9801 0.5370 0.1410
2.9879 0.4167 0.1242
2.9957 0.2963 0.1048
3.0035 0.3426 0.1126
3.0113 0.4722 0.1322
3.0191 0.6481 0.1549
3.0269 0.3519 0.1142
3.0347 0.2778 0.1014
3.0425 0.3519 0.1142
3.0503 0.3241 0.1096
3.0581 0.6296 0.1527
3.0659 0.3889 0.1200
3.0737 0.3796 0.1186
3.0815 0.2870 0.1031
3.0893 0.4907 0.1348
3.0971 0.7222 0.1636
3.1049 0.2685 0.0997
3.1127 0.4259 0.1256
3.1205 0.4444 0.1283
3.1283 0.5000 0.1361
3.1361 0.3426 0.1126
3.1439 0.4352 0.1270
3.1517 0.3056 0.1064
3.1595 0.3889 0.1200
3.1673 0.3426 0.1126
3.1751 0.4444 0.1283
3.1829 0.4815 0.1335
3.1907 0.3981 0.1214
3.1985 0.6389 0.1538
3.2063 0.5833 0.1470
3.2141 0.2685 0.0997
3.2219 0.3333 0.1111
3.2297 0.3519 0.1142
3.2375 0.6204 0.1516
3.2453 0.4259 0.1256
3.2531 0.3056 0.1064
3.2609 0.3056 0.1064
3.2687 0.3426 0.1126
3.2765 0.3796 0.1186
3.2843 0.4907 0.1348
3.2921 0.4537 0.1296
3.2999 0.4259 0.1256
3.3077 0.3981 0.1214
3.3155 0.2963 0.1048
3.3233 0.3611 0.1156
3.3311 0.2778 0.1014
3.3389 0.5741 0.1458
3.3467 0.3333 0.1111
3.3545 0.2870 0.1031
3.3623 0.3056 0.1064
3.3701 0.3241 0.1096
3.3779 0.3796 0.1186
3.3857 0.3148 0.1080
3.3935 0.4907 0.1348
3.4013 0.4259 0.1256
3.4091 0.2315 0.0926
3.4169 0.3333 0.1111
3.4247 0.3889 0.1200
3.4325 0.3426 0.1126
3.4403 0.3981 0.1214
3.4481 0.4537 0.1296
3.4559 0.4815 0.1335
3.4637 0.3519 0.1142
3.4715 0.3704 0.1171
3.4793 0.3519 0.1142
3.4871 0.4167 0.1242
3.4949 0.3981 0.1214
3.5027 0.3333 0.1111
3.5105 0.3704 0.1171
3.5183 0.5185 0.1386
3.5261 0.2500 0.0962
3.5339 0.2593 0.0980
3.5417 0.2130 0.0888
3.5495 0.3148 0.1080
3.5573 0.3333 0.1111
3.5651 0.3704 0.1171
3.5729 0.2593 0.0980
3.5807 0.3796 0.1186
3.5885 0.3519 0.1142
3.5963 0.3519 0.1142
3.6041 0.3981 0.1214
3.6119 0.4259 0.1256
3.6197 0.3704 0.1171
3.6275 0.3241 0.1096
3.6353 0.2963 0.1048
3.6431 0.2315 0.0926
3.6509 0.3426 0.1126
3.6587 0.3056 0.1064
3.6665 0.4167 0.1242
3.6743 0.2222 0.0907
3.6821 0.4630 0.1309
3.6899 0.3889 0.1200
3.6977 0.3519 0.1142
3.7055 0.1389 0.0717
3.7133 0.2593 0.0980
3.7211 0.5463 0.1422
3.7289 0.4907 0.1348
3.7367 0.3241 0.1096
3.7445 0.3056 0.1064
3.7523 0.4167 0.1242
3.7601 0.5185 0.1386
3.7679 0.2407 0.0944
3.7757 0.2407 0.0944
3.7835 0.3148 0.1080
3.7913 0.4630 0.1309
3.7991 0.3519 0.1142
3.8069 0.4907 0.1348
3.8147 0.4815 0.1335
3.8225 0.5278 0.1398
3.8303 0.3426 0.1126
3.8381 0.3333 0.1111
3.8459 0.4444 0.1283
3.8537 0.5833 0.1470
3.8615 0.2778 0.1014
3.8693 0.2500 0.0962
3.8771 0.3611 0.1156
3.8849 0.4630 0.1309
3.8927 0.2315 0.0926
3.9005 0.3796 0.1186
3.9083 0.3056 0.1064
3.9161 0.1481 0.0741
3.9239 0.2315 0.0926
3.9317 0.2870 0.1031
3.9395 0.1944 0.0849
3.9473 0.2407 0.0944
3.9551 0.1944 0.0849
3.9629 0.1019 0.0614
3.9707 0.3241 0.1096
3.9785 0.2963 0.1048
