# Supplementary material for: Spin waves and orbital contribution to ferromagnetism in a topological metal
Source: Nat Commun. 2024 Oct 16;15:8905. doi: 10.1038/s41467-024-53152-1 (PMC11484860; doi:10.1038/s41467-024-53152-1)
Supplement: Supplementary file 3 — Source Data [file 41467_2024_53152_MOESM3_ESM.zip › experiment_data/RIXS_spectra_SLS/rixs_cl_H0L_9.txt]

 Eloss  intensity  error
-17.9982 1.8569 0.2687
-17.9904 1.6431 0.2528
-17.9826 1.4486 0.2373
-17.9748 1.9250 0.2736
-17.9670 1.7889 0.2638
-17.9592 1.3319 0.2276
-17.9514 2.0319 0.2811
-17.9436 2.0125 0.2798
-17.9358 2.0417 0.2818
-17.9280 1.7889 0.2638
-17.9202 1.9639 0.2764
-17.9124 1.7500 0.2609
-17.9046 1.9056 0.2722
-17.8968 1.7403 0.2601
-17.8890 1.6819 0.2558
-17.8812 1.8181 0.2659
-17.8734 2.1972 0.2923
-17.8656 1.7306 0.2594
-17.8578 1.7014 0.2572
-17.8500 1.8375 0.2673
-17.8422 1.4875 0.2405
-17.8344 1.8472 0.2680
-17.8266 2.4792 0.3105
-17.8188 1.6333 0.2520
-17.8110 2.3528 0.3025
-17.8032 1.9639 0.2764
-17.7954 1.9542 0.2757
-17.7876 1.8667 0.2694
-17.7798 1.7208 0.2587
-17.7720 1.5167 0.2429
-17.7642 1.7111 0.2580
-17.7564 1.6139 0.2505
-17.7486 1.7986 0.2645
-17.7408 1.8083 0.2652
-17.7330 1.5361 0.2444
-17.7252 2.0806 0.2844
-17.7174 1.8083 0.2652
-17.7096 2.2944 0.2987
-17.7018 1.9639 0.2764
-17.6940 1.8375 0.2673
-17.6862 1.6042 0.2498
-17.6784 1.9542 0.2757
-17.6706 1.9153 0.2729
-17.6628 2.0028 0.2791
-17.6550 1.8181 0.2659
-17.6472 2.3625 0.3031
-17.6394 1.9250 0.2736
-17.6316 2.0319 0.2811
-17.6238 1.7986 0.2645
-17.6160 1.3417 0.2284
-17.6082 1.7208 0.2587
-17.6004 2.1292 0.2878
-17.5926 1.4583 0.2381
-17.5848 1.4972 0.2413
-17.5770 1.9833 0.2777
-17.5692 2.1486 0.2891
-17.5614 1.9347 0.2743
-17.5536 2.1389 0.2884
-17.5458 1.7014 0.2572
-17.5380 1.8569 0.2687
-17.5302 1.7694 0.2623
-17.5224 1.9736 0.2770
-17.5146 1.8181 0.2659
-17.5068 1.9056 0.2722
-17.4990 1.6528 0.2535
-17.4912 1.7111 0.2580
-17.4834 1.7986 0.2645
-17.4756 1.6042 0.2498
-17.4678 1.7014 0.2572
-17.4600 1.9250 0.2736
-17.4522 2.0611 0.2831
-17.4444 2.2361 0.2949
-17.4366 2.3236 0.3006
-17.4288 1.9833 0.2777
-17.4210 2.4500 0.3087
-17.4132 2.2556 0.2962
-17.4054 1.8181 0.2659
-17.3976 2.2847 0.2981
-17.3898 2.1486 0.2891
-17.3820 1.7306 0.2594
-17.3742 1.9639 0.2764
-17.3664 1.4875 0.2405
-17.3586 1.8861 0.2708
-17.3508 2.0417 0.2818
-17.3430 1.8278 0.2666
-17.3352 2.0514 0.2824
-17.3274 2.2167 0.2936
-17.3196 1.7889 0.2638
-17.3118 1.8083 0.2652
-17.3040 1.9542 0.2757
-17.2962 1.9347 0.2743
-17.2884 1.6625 0.2543
-17.2806 2.2264 0.2942
-17.2728 2.5181 0.3129
-17.2650 2.2167 0.2936
-17.2572 2.2458 0.2955
-17.2494 1.6819 0.2558
-17.2416 2.0611 0.2831
-17.2338 1.9347 0.2743
-17.2260 2.4597 0.3093
-17.2182 2.1097 0.2864
-17.2104 2.1194 0.2871
-17.2026 2.5181 0.3129
-17.1948 2.0417 0.2818
-17.1870 2.0514 0.2824
-17.1792 1.8472 0.2680
-17.1714 1.9542 0.2757
-17.1636 2.0708 0.2838
-17.1558 1.6819 0.2558
-17.1480 2.0903 0.2851
-17.1402 2.0903 0.2851
-17.1324 1.7111 0.2580
-17.1246 2.3722 0.3037
-17.1168 2.0806 0.2844
-17.1090 2.3042 0.2993
-17.1012 1.8569 0.2687
-17.0934 2.2750 0.2974
-17.0856 2.0222 0.2804
-17.0778 1.8181 0.2659
-17.0700 1.6917 0.2565
-17.0622 2.2361 0.2949
-17.0544 1.8667 0.2694
-17.0466 2.2361 0.2949
-17.0388 2.2361 0.2949
-17.0310 2.0514 0.2824
-17.0232 2.0708 0.2838
-17.0154 1.8181 0.2659
-17.0076 2.1681 0.2904
-16.9998 1.6139 0.2505
-16.9920 1.7208 0.2587
-16.9842 2.1583 0.2897
-16.9764 2.0125 0.2798
-16.9686 1.6917 0.2565
-16.9608 2.1097 0.2864
-16.9530 2.0903 0.2851
-16.9452 1.9153 0.2729
-16.9374 2.1875 0.2917
-16.9296 2.2264 0.2942
-16.9218 2.2264 0.2942
-16.9140 1.8764 0.2701
-16.9062 2.5569 0.3153
-16.8984 1.8278 0.2666
-16.8906 1.4972 0.2413
-16.8828 1.7208 0.2587
-16.8750 2.3042 0.2993
-16.8672 1.5458 0.2452
-16.8594 2.0417 0.2818
-16.8516 2.0319 0.2811
-16.8438 1.8764 0.2701
-16.8360 2.2069 0.2930
-16.8282 1.9639 0.2764
-16.8204 1.9250 0.2736
-16.8126 1.8278 0.2666
-16.8048 1.5944 0.2490
-16.7970 2.0222 0.2804
-16.7892 2.0806 0.2844
-16.7814 1.8958 0.2715
-16.7736 2.3042 0.2993
-16.7658 2.2264 0.2942
-16.7580 1.7306 0.2594
-16.7502 1.5653 0.2467
-16.7424 1.9153 0.2729
-16.7346 1.7500 0.2609
-16.7268 1.7306 0.2594
-16.7190 1.8181 0.2659
-16.7112 2.1194 0.2871
-16.7034 2.5764 0.3165
-16.6956 2.3042 0.2993
-16.6878 2.1486 0.2891
-16.6800 1.9736 0.2770
-16.6722 1.7694 0.2623
-16.6644 1.9250 0.2736
-16.6566 1.7014 0.2572
-16.6488 1.9444 0.2750
-16.6410 1.8667 0.2694
-16.6332 2.4500 0.3087
-16.6254 2.1292 0.2878
-16.6176 2.1000 0.2858
-16.6098 2.0806 0.2844
-16.6020 2.5861 0.3171
-16.5942 2.5181 0.3129
-16.5864 2.4208 0.3068
-16.5786 2.1778 0.2910
-16.5708 2.2847 0.2981
-16.5630 2.1292 0.2878
-16.5552 2.3333 0.3012
-16.5474 2.0028 0.2791
-16.5396 1.9542 0.2757
-16.5318 2.2458 0.2955
-16.5240 2.4014 0.3056
-16.5162 2.0708 0.2838
-16.5084 2.0806 0.2844
-16.5006 2.1000 0.2858
-16.4928 2.3819 0.3044
-16.4850 2.1875 0.2917
-16.4772 2.6833 0.3230
-16.4694 2.2069 0.2930
-16.4616 1.9056 0.2722
-16.4538 2.1875 0.2917
-16.4460 1.9056 0.2722
-16.4382 2.1097 0.2864
-16.4304 2.2653 0.2968
-16.4226 1.9639 0.2764
-16.4148 2.8097 0.3306
-16.4070 2.2556 0.2962
-16.3992 2.1972 0.2923
-16.3914 2.0514 0.2824
-16.3836 2.1194 0.2871
-16.3758 2.5181 0.3129
-16.3680 2.0417 0.2818
-16.3602 2.0319 0.2811
-16.3524 2.0708 0.2838
-16.3446 1.7403 0.2601
-16.3368 1.9931 0.2784
-16.3290 2.2264 0.2942
-16.3212 2.0514 0.2824
-16.3134 2.3236 0.3006
-16.3056 2.0514 0.2824
-16.2978 1.8958 0.2715
-16.2900 2.5472 0.3147
-16.2822 1.9736 0.2770
-16.2744 2.5083 0.3123
-16.2666 1.9347 0.2743
-16.2588 2.0417 0.2818
-16.2510 2.0903 0.2851
-16.2432 2.2653 0.2968
-16.2354 2.1389 0.2884
-16.2276 2.0708 0.2838
-16.2198 2.2264 0.2942
-16.2120 2.0222 0.2804
-16.2042 1.7597 0.2616
-16.1964 2.2264 0.2942
-16.1886 2.2556 0.2962
-16.1808 2.3333 0.3012
-16.1730 2.6931 0.3236
-16.1652 2.1681 0.2904
-16.1574 2.3042 0.2993
-16.1496 1.8958 0.2715
-16.1418 2.1000 0.2858
-16.1340 2.2361 0.2949
-16.1262 2.2847 0.2981
-16.1184 2.3722 0.3037
-16.1106 2.3042 0.2993
-16.1028 2.3333 0.3012
-16.0950 1.9931 0.2784
-16.0872 2.1778 0.2910
-16.0794 2.1778 0.2910
-16.0716 2.1000 0.2858
-16.0638 2.3236 0.3006
-16.0560 2.1292 0.2878
-16.0482 2.1000 0.2858
-16.0404 2.2069 0.2930
-16.0326 2.0222 0.2804
-16.0248 2.5083 0.3123
-16.0170 2.0417 0.2818
-16.0092 2.5569 0.3153
-16.0014 2.4014 0.3056
-15.9936 2.3625 0.3031
-15.9858 2.3431 0.3019
-15.9780 2.1000 0.2858
-15.9702 2.2361 0.2949
-15.9624 2.0222 0.2804
-15.9546 2.7125 0.3248
-15.9468 2.3333 0.3012
-15.9390 1.6625 0.2543
-15.9312 1.7403 0.2601
-15.9234 2.2653 0.2968
-15.9156 1.9542 0.2757
-15.9078 2.4597 0.3093
-15.9000 2.6736 0.3224
-15.8922 2.2847 0.2981
-15.8844 2.2847 0.2981
-15.8766 1.7889 0.2638
-15.8688 2.2847 0.2981
-15.8610 2.1194 0.2871
-15.8532 2.5181 0.3129
-15.8454 2.2556 0.2962
-15.8376 1.9444 0.2750
-15.8298 2.4500 0.3087
-15.8220 2.4014 0.3056
-15.8142 2.2264 0.2942
-15.8064 2.4014 0.3056
-15.7986 2.3528 0.3025
-15.7908 2.5861 0.3171
-15.7830 2.2847 0.2981
-15.7752 2.3236 0.3006
-15.7674 2.6736 0.3224
-15.7596 2.4792 0.3105
-15.7518 2.2458 0.2955
-15.7440 2.2069 0.2930
-15.7362 2.4694 0.3099
-15.7284 2.4403 0.3081
-15.7206 2.4889 0.3111
-15.7128 2.8097 0.3306
-15.7050 2.0611 0.2831
-15.6972 2.7222 0.3254
-15.6894 2.2847 0.2981
-15.6816 2.2167 0.2936
-15.6738 2.4889 0.3111
-15.6660 3.1014 0.3473
-15.6582 2.7611 0.3277
-15.6504 2.0806 0.2844
-15.6426 2.5181 0.3129
-15.6348 2.6639 0.3219
-15.6270 2.3528 0.3025
-15.6192 1.8569 0.2687
-15.6114 2.3917 0.3050
-15.6036 2.1778 0.2910
-15.5958 1.9736 0.2770
-15.5880 2.4306 0.3074
-15.5802 2.5278 0.3135
-15.5724 2.6444 0.3207
-15.5646 2.6056 0.3183
-15.5568 2.2458 0.2955
-15.5490 2.5958 0.3177
-15.5412 2.7903 0.3294
-15.5334 2.4986 0.3117
-15.5256 2.5472 0.3147
-15.5178 2.5472 0.3147
-15.5100 2.1000 0.2858
-15.5022 2.2847 0.2981
-15.4944 2.2264 0.2942
-15.4866 2.4111 0.3062
-15.4788 2.3333 0.3012
-15.4710 2.4889 0.3111
-15.4632 2.5472 0.3147
-15.4554 2.3333 0.3012
-15.4476 2.4694 0.3099
-15.4398 2.0806 0.2844
-15.4320 2.8778 0.3345
-15.4242 2.4403 0.3081
-15.4164 2.3139 0.3000
-15.4086 2.6250 0.3195
-15.4008 2.3625 0.3031
-15.3930 2.5764 0.3165
-15.3852 2.8097 0.3306
-15.3774 2.3333 0.3012
-15.3696 2.1778 0.2910
-15.3618 2.2944 0.2987
-15.3540 2.3917 0.3050
-15.3462 2.6347 0.3201
-15.3384 2.4306 0.3074
-15.3306 2.8000 0.3300
-15.3228 2.5764 0.3165
-15.3150 2.1778 0.2910
-15.3072 2.4792 0.3105
-15.2994 2.3819 0.3044
-15.2916 2.6250 0.3195
-15.2838 2.5181 0.3129
-15.2760 2.6347 0.3201
-15.2682 2.5667 0.3159
-15.2604 2.3333 0.3012
-15.2526 3.0917 0.3467
-15.2448 2.9167 0.3368
-15.2370 2.6833 0.3230
-15.2292 2.7806 0.3288
-15.2214 2.5764 0.3165
-15.2136 2.6444 0.3207
-15.2058 2.2847 0.2981
-15.1980 2.4014 0.3056
-15.1902 2.2944 0.2987
-15.1824 2.2361 0.2949
-15.1746 2.4889 0.3111
-15.1668 2.9556 0.3390
-15.1590 2.6347 0.3201
-15.1512 2.6639 0.3219
-15.1434 2.4889 0.3111
-15.1356 2.5667 0.3159
-15.1278 2.6542 0.3213
-15.1200 2.4500 0.3087
-15.1122 2.5375 0.3141
-15.1044 2.2847 0.2981
-15.0966 2.3722 0.3037
-15.0888 2.5861 0.3171
-15.0810 2.4111 0.3062
-15.0732 2.1583 0.2897
-15.0654 2.1194 0.2871
-15.0576 2.3625 0.3031
-15.0498 2.5569 0.3153
-15.0420 2.0611 0.2831
-15.0342 2.9069 0.3362
-15.0264 2.7222 0.3254
-15.0186 2.5958 0.3177
-15.0108 2.8486 0.3328
-15.0030 2.3528 0.3025
-14.9952 2.4306 0.3074
-14.9874 2.0708 0.2838
-14.9796 2.1778 0.2910
-14.9718 2.7222 0.3254
-14.9640 2.5861 0.3171
-14.9562 2.1875 0.2917
-14.9484 2.8194 0.3311
-14.9406 2.5958 0.3177
-14.9328 2.2750 0.2974
-14.9250 2.5278 0.3135
-14.9172 2.4208 0.3068
-14.9094 2.6153 0.3189
-14.9016 2.4403 0.3081
-14.8938 3.0819 0.3462
-14.8860 2.2653 0.2968
-14.8782 2.4889 0.3111
-14.8704 2.4403 0.3081
-14.8626 2.7611 0.3277
-14.8548 2.2847 0.2981
-14.8470 3.2181 0.3538
-14.8392 2.8292 0.3317
-14.8314 2.5472 0.3147
-14.8236 2.3722 0.3037
-14.8158 2.6056 0.3183
-14.8080 2.5278 0.3135
-14.8002 2.4792 0.3105
-14.7924 2.4986 0.3117
-14.7846 2.6639 0.3219
-14.7768 2.5278 0.3135
-14.7690 2.6250 0.3195
-14.7612 2.3236 0.3006
-14.7534 3.0625 0.3451
-14.7456 2.3528 0.3025
-14.7378 2.5375 0.3141
-14.7300 2.3236 0.3006
-14.7222 2.7028 0.3242
-14.7144 2.4208 0.3068
-14.7066 2.2944 0.2987
-14.6988 3.2764 0.3570
-14.6910 2.4014 0.3056
-14.6832 2.5764 0.3165
-14.6754 2.8194 0.3311
-14.6676 2.5667 0.3159
-14.6598 2.7222 0.3254
-14.6520 2.3528 0.3025
-14.6442 2.9750 0.3401
-14.6364 2.6153 0.3189
-14.6286 2.7319 0.3259
-14.6208 2.3917 0.3050
-14.6130 2.8389 0.3323
-14.6052 2.4403 0.3081
-14.5974 2.4014 0.3056
-14.5896 2.6444 0.3207
-14.5818 2.5764 0.3165
-14.5740 2.4792 0.3105
-14.5662 2.4500 0.3087
-14.5584 2.9069 0.3362
-14.5506 2.6250 0.3195
-14.5428 2.7903 0.3294
-14.5350 3.0333 0.3435
-14.5272 2.5181 0.3129
-14.5194 2.8194 0.3311
-14.5116 3.1889 0.3522
-14.5038 2.9167 0.3368
-14.4960 2.7028 0.3242
-14.4882 2.7514 0.3271
-14.4804 2.8194 0.3311
-14.4726 2.7028 0.3242
-14.4648 3.0917 0.3467
-14.4570 2.7319 0.3259
-14.4492 2.6250 0.3195
-14.4414 2.7806 0.3288
-14.4336 2.9264 0.3373
-14.4258 2.6833 0.3230
-14.4180 2.8000 0.3300
-14.4102 2.6444 0.3207
-14.4024 3.0333 0.3435
-14.3946 2.8097 0.3306
-14.3868 2.5764 0.3165
-14.3790 3.0819 0.3462
-14.3712 2.7514 0.3271
-14.3634 3.4514 0.3664
-14.3556 2.4986 0.3117
-14.3478 3.2181 0.3538
-14.3400 2.9458 0.3385
-14.3322 2.8486 0.3328
-14.3244 2.9556 0.3390
-14.3166 3.4708 0.3674
-14.3088 2.9944 0.3412
-14.3010 3.0431 0.3440
-14.2932 3.1111 0.3478
-14.2854 2.9458 0.3385
-14.2776 3.2375 0.3548
-14.2698 2.8778 0.3345
-14.2620 2.5569 0.3153
-14.2542 2.6833 0.3230
-14.2464 2.6347 0.3201
-14.2386 3.1403 0.3495
-14.2308 3.0042 0.3418
-14.2230 3.1792 0.3516
-14.2152 3.7528 0.3820
-14.2074 3.0139 0.3424
-14.1996 2.5181 0.3129
-14.1918 3.0819 0.3462
-14.1840 3.4028 0.3638
-14.1762 2.5861 0.3171
-14.1684 3.0333 0.3435
-14.1606 2.8583 0.3334
-14.1528 3.1403 0.3495
-14.1450 3.2375 0.3548
-14.1372 2.7028 0.3242
-14.1294 3.0819 0.3462
-14.1216 2.9069 0.3362
-14.1138 2.6931 0.3236
-14.1060 2.7417 0.3265
-14.0982 3.0236 0.3429
-14.0904 2.3528 0.3025
-14.0826 3.1597 0.3505
-14.0748 2.7319 0.3259
-14.0670 2.6153 0.3189
-14.0592 3.1014 0.3473
-14.0514 3.3833 0.3627
-14.0436 3.5292 0.3705
-14.0358 2.9458 0.3385
-14.0280 2.9264 0.3373
-14.0202 2.9361 0.3379
-14.0124 2.9264 0.3373
-14.0046 2.9069 0.3362
-13.9968 2.5472 0.3147
-13.9890 2.7028 0.3242
-13.9812 3.0236 0.3429
-13.9734 2.7028 0.3242
-13.9656 3.2375 0.3548
-13.9578 2.8486 0.3328
-13.9500 2.6736 0.3224
-13.9422 2.9069 0.3362
-13.9344 3.0722 0.3457
-13.9266 3.0042 0.3418
-13.9188 3.6458 0.3765
-13.9110 3.2083 0.3532
-13.9032 2.4208 0.3068
-13.8954 2.8486 0.3328
-13.8876 3.1694 0.3511
-13.8798 3.1111 0.3478
-13.8720 3.1889 0.3522
-13.8642 2.9556 0.3390
-13.8564 3.2181 0.3538
-13.8486 2.7514 0.3271
-13.8408 3.3833 0.3627
-13.8330 3.5194 0.3700
-13.8252 2.5472 0.3147
-13.8174 2.5569 0.3153
-13.8096 2.5083 0.3123
-13.8018 2.6444 0.3207
-13.7940 2.6347 0.3201
-13.7862 2.9556 0.3390
-13.7784 3.3736 0.3622
-13.7706 2.9847 0.3407
-13.7628 3.1694 0.3511
-13.7550 3.4806 0.3679
-13.7472 2.9944 0.3412
-13.7394 2.9944 0.3412
-13.7316 2.9750 0.3401
-13.7238 3.5486 0.3715
-13.7160 3.4028 0.3638
-13.7082 3.2375 0.3548
-13.7004 2.8972 0.3357
-13.6926 3.0431 0.3440
-13.6848 2.3431 0.3019
-13.6770 2.4986 0.3117
-13.6692 2.6833 0.3230
-13.6614 2.6542 0.3213
-13.6536 3.2764 0.3570
-13.6458 2.9264 0.3373
-13.6380 3.5486 0.3715
-13.6302 3.1889 0.3522
-13.6224 2.8194 0.3311
-13.6146 3.6847 0.3785
-13.6068 3.2375 0.3548
-13.5990 3.6069 0.3745
-13.5912 3.1014 0.3473
-13.5834 3.2181 0.3538
-13.5756 3.0528 0.3446
-13.5678 3.2861 0.3575
-13.5600 2.7417 0.3265
-13.5522 3.0625 0.3451
-13.5444 3.5875 0.3735
-13.5366 3.4222 0.3648
-13.5288 2.7708 0.3283
-13.5210 3.6361 0.3760
-13.5132 3.3153 0.3591
-13.5054 3.0528 0.3446
-13.4976 3.5194 0.3700
-13.4898 3.2083 0.3532
-13.4820 3.7722 0.3830
-13.4742 3.4708 0.3674
-13.4664 2.9653 0.3396
-13.4586 3.4514 0.3664
-13.4508 3.3444 0.3606
-13.4430 3.4319 0.3653
-13.4352 3.3347 0.3601
-13.4274 3.2958 0.3580
-13.4196 3.3931 0.3633
-13.4118 3.4708 0.3674
-13.4040 3.3347 0.3601
-13.3962 2.6542 0.3213
-13.3884 3.0917 0.3467
-13.3806 3.1694 0.3511
-13.3728 2.9264 0.3373
-13.3650 3.9569 0.3923
-13.3572 3.8014 0.3845
-13.3494 3.4222 0.3648
-13.3416 3.3542 0.3612
-13.3338 3.0139 0.3424
-13.3260 3.6556 0.3770
-13.3182 2.7222 0.3254
-13.3104 3.0333 0.3435
-13.3026 3.6847 0.3785
-13.2948 3.3639 0.3617
-13.2870 3.0625 0.3451
-13.2792 3.2569 0.3559
-13.2714 3.3250 0.3596
-13.2636 3.2958 0.3580
-13.2558 2.8000 0.3300
-13.2480 3.1986 0.3527
-13.2402 3.8694 0.3879
-13.2324 4.4819 0.4175
-13.2246 3.5389 0.3710
-13.2168 2.8778 0.3345
-13.2090 3.3444 0.3606
-13.2012 3.0236 0.3429
-13.1934 3.3250 0.3596
-13.1856 3.6750 0.3780
-13.1778 3.2181 0.3538
-13.1700 3.5000 0.3689
-13.1622 3.2375 0.3548
-13.1544 3.5292 0.3705
-13.1466 3.4028 0.3638
-13.1388 3.8986 0.3894
-13.1310 3.5778 0.3730
-13.1232 3.4903 0.3684
-13.1154 3.3444 0.3606
-13.1076 3.9667 0.3928
-13.0998 3.2375 0.3548
-13.0920 3.7042 0.3795
-13.0842 3.6750 0.3780
-13.0764 3.8500 0.3869
-13.0686 3.5875 0.3735
-13.0608 3.5292 0.3705
-13.0530 3.8694 0.3879
-13.0452 3.7722 0.3830
-13.0374 3.7236 0.3805
-13.0296 3.8111 0.3850
-13.0218 3.4125 0.3643
-13.0140 2.9361 0.3379
-13.0062 3.5292 0.3705
-12.9984 3.2667 0.3564
-12.9906 3.6750 0.3780
-12.9828 3.3639 0.3617
-12.9750 3.1792 0.3516
-12.9672 3.5486 0.3715
-12.9594 3.6264 0.3755
-12.9516 3.9569 0.3923
-12.9438 3.7819 0.3835
-12.9360 3.6556 0.3770
-12.9282 3.7431 0.3815
-12.9204 3.5000 0.3689
-12.9126 3.5486 0.3715
-12.9048 3.8792 0.3884
-12.8970 4.0347 0.3961
-12.8892 4.0931 0.3990
-12.8814 3.3250 0.3596
-12.8736 3.6556 0.3770
-12.8658 3.4806 0.3679
-12.8580 3.2375 0.3548
-12.8502 3.5000 0.3689
-12.8424 3.2958 0.3580
-12.8346 3.6944 0.3790
-12.8268 3.0625 0.3451
-12.8190 3.2667 0.3564
-12.8112 3.9861 0.3937
-12.8034 3.1306 0.3489
-12.7956 4.0736 0.3980
-12.7878 3.6069 0.3745
-12.7800 3.2764 0.3570
-12.7722 3.7819 0.3835
-12.7644 3.4028 0.3638
-12.7566 3.6944 0.3790
-12.7488 3.7333 0.3810
-12.7410 4.0250 0.3956
-12.7332 4.0833 0.3985
-12.7254 3.5681 0.3725
-12.7176 3.8986 0.3894
-12.7098 3.7333 0.3810
-12.7020 3.8597 0.3874
-12.6942 4.0153 0.3952
-12.6864 3.8986 0.3894
-12.6786 3.4028 0.3638
-12.6708 4.5306 0.4197
-12.6630 3.8694 0.3879
-12.6552 3.7139 0.3800
-12.6474 3.7431 0.3815
-12.6396 4.4917 0.4179
-12.6318 3.6556 0.3770
-12.6240 3.3833 0.3627
-12.6162 3.4028 0.3638
-12.6084 4.2194 0.4051
-12.6006 3.9958 0.3942
-12.5928 4.1319 0.4009
-12.5850 4.2389 0.4060
-12.5772 3.6458 0.3765
-12.5694 3.8208 0.3855
-12.5616 3.6944 0.3790
-12.5538 4.3069 0.4093
-12.5460 3.5681 0.3725
-12.5382 3.8111 0.3850
-12.5304 4.1611 0.4023
-12.5226 3.5875 0.3735
-12.5148 3.9958 0.3942
-12.5070 4.8417 0.4339
-12.4992 3.8597 0.3874
-12.4914 4.2778 0.4079
-12.4836 4.2875 0.4083
-12.4758 3.6458 0.3765
-12.4680 3.8208 0.3855
-12.4602 3.5778 0.3730
-12.4524 4.5208 0.4193
-12.4446 3.9278 0.3908
-12.4368 4.0153 0.3952
-12.4290 3.6069 0.3745
-12.4212 4.0153 0.3952
-12.4134 3.8597 0.3874
-12.4056 3.4028 0.3638
-12.3978 4.5500 0.4206
-12.3900 3.8597 0.3874
-12.3822 4.1125 0.3999
-12.3744 3.9375 0.3913
-12.3666 3.8889 0.3889
-12.3588 4.2292 0.4055
-12.3510 4.3361 0.4106
-12.3432 4.1514 0.4018
-12.3354 4.1903 0.4037
-12.3276 4.2583 0.4069
-12.3198 4.1417 0.4013
-12.3120 4.0736 0.3980
-12.3042 4.4722 0.4170
-12.2964 4.7542 0.4300
-12.2886 4.0542 0.3971
-12.2808 3.7722 0.3830
-12.2730 4.1028 0.3994
-12.2652 4.4528 0.4161
-12.2574 4.2292 0.4055
-12.2496 4.0736 0.3980
-12.2418 3.7333 0.3810
-12.2340 3.6750 0.3780
-12.2262 3.6653 0.3775
-12.2184 4.5014 0.4184
-12.2106 4.7931 0.4317
-12.2028 4.1611 0.4023
-12.1950 3.8986 0.3894
-12.1872 4.1514 0.4018
-12.1794 4.4139 0.4143
-12.1716 3.9083 0.3899
-12.1638 4.3944 0.4134
-12.1560 4.2778 0.4079
-12.1482 4.1806 0.4032
-12.1404 3.9861 0.3937
-12.1326 4.1611 0.4023
-12.1248 3.7236 0.3805
-12.1170 4.7833 0.4313
-12.1092 4.0250 0.3956
-12.1014 3.8500 0.3869
-12.0936 3.7333 0.3810
-12.0858 4.2486 0.4065
-12.0780 4.1319 0.4009
-12.0702 4.1611 0.4023
-12.0624 3.9083 0.3899
-12.0546 4.0542 0.3971
-12.0468 4.4528 0.4161
-12.0390 4.2583 0.4069
-12.0312 4.6181 0.4238
-12.0234 4.3556 0.4116
-12.0156 4.4917 0.4179
-12.0078 4.3653 0.4120
-12.0000 4.3361 0.4106
-11.9922 4.3847 0.4129
-11.9844 4.0250 0.3956
-11.9766 4.1125 0.3999
-11.9688 4.7056 0.4278
-11.9610 4.1319 0.4009
-11.9532 4.2972 0.4088
-11.9454 4.0250 0.3956
-11.9376 4.2486 0.4065
-11.9298 3.8208 0.3855
-11.9220 4.2097 0.4046
-11.9142 4.2097 0.4046
-11.9064 4.3750 0.4125
-11.8986 4.8319 0.4335
-11.8908 4.7153 0.4282
-11.8830 4.6472 0.4251
-11.8752 3.8694 0.3879
-11.8674 3.7528 0.3820
-11.8596 3.9083 0.3899
-11.8518 4.3653 0.4120
-11.8440 3.8111 0.3850
-11.8362 4.2292 0.4055
-11.8284 4.0153 0.3952
-11.8206 4.3264 0.4102
-11.8128 4.9000 0.4365
-11.8050 4.4042 0.4139
-11.7972 4.4042 0.4139
-11.7894 4.6472 0.4251
-11.7816 3.9861 0.3937
-11.7738 4.7153 0.4282
-11.7660 4.5597 0.4211
-11.7582 4.2778 0.4079
-11.7504 4.6472 0.4251
-11.7426 4.7542 0.4300
-11.7348 4.7931 0.4317
-11.7270 4.6764 0.4264
-11.7192 4.4625 0.4166
-11.7114 4.4819 0.4175
-11.7036 4.8125 0.4326
-11.6958 4.4528 0.4161
-11.6880 4.8125 0.4326
-11.6802 4.0444 0.3966
-11.6724 4.1028 0.3994
-11.6646 5.1042 0.4455
-11.6568 4.0250 0.3956
-11.6490 3.9278 0.3908
-11.6412 4.3750 0.4125
-11.6334 4.3264 0.4102
-11.6256 5.3181 0.4548
-11.6178 4.6472 0.4251
-11.6100 5.2597 0.4523
-11.6022 5.1431 0.4472
-11.5944 4.5986 0.4229
-11.5866 4.8125 0.4326
-11.5788 4.5403 0.4202
-11.5710 4.4528 0.4161
-11.5632 4.4139 0.4143
-11.5554 4.1708 0.4027
-11.5476 4.1028 0.3994
-11.5398 4.8222 0.4330
-11.5320 5.4056 0.4585
-11.5242 4.8319 0.4335
-11.5164 4.4431 0.4157
-11.5086 4.1611 0.4023
-11.5008 3.8889 0.3889
-11.4930 4.4819 0.4175
-11.4852 4.6569 0.4256
-11.4774 4.5792 0.4220
-11.4696 4.7639 0.4304
-11.4618 5.0944 0.4451
-11.4540 4.4139 0.4143
-11.4462 5.0556 0.4434
-11.4384 4.8319 0.4335
-11.4306 5.0069 0.4413
-11.4228 4.3458 0.4111
-11.4150 4.4042 0.4139
-11.4072 5.3958 0.4581
-11.3994 4.4722 0.4170
-11.3916 5.2111 0.4502
-11.3838 4.6764 0.4264
-11.3760 4.6861 0.4269
-11.3682 4.5403 0.4202
-11.3604 4.2486 0.4065
-11.3526 4.9681 0.4395
-11.3448 5.2889 0.4535
-11.3370 4.9292 0.4378
-11.3292 5.2792 0.4531
-11.3214 5.1431 0.4472
-11.3136 4.1903 0.4037
-11.3058 4.8806 0.4357
-11.2980 5.6194 0.4675
-11.2902 5.0750 0.4443
-11.2824 4.6278 0.4242
-11.2746 4.3264 0.4102
-11.2668 4.9194 0.4374
-11.2590 4.9000 0.4365
-11.2512 5.6875 0.4703
-11.2434 5.3958 0.4581
-11.2356 4.9292 0.4378
-11.2278 4.5986 0.4229
-11.2200 5.2694 0.4527
-11.2122 5.2306 0.4510
-11.2044 5.0361 0.4425
-11.1966 4.6472 0.4251
-11.1888 5.2500 0.4518
-11.1810 5.0361 0.4425
-11.1732 5.3958 0.4581
-11.1654 4.9778 0.4400
-11.1576 4.7153 0.4282
-11.1498 5.5125 0.4630
-11.1420 5.9111 0.4795
-11.1342 4.9194 0.4374
-11.1264 5.5806 0.4659
-11.1186 5.5125 0.4630
-11.1108 5.2597 0.4523
-11.1030 5.1917 0.4493
-11.0952 5.1139 0.4460
-11.0874 5.2889 0.4535
-11.0796 5.3958 0.4581
-11.0718 4.7639 0.4304
-11.0640 6.1153 0.4877
-11.0562 5.1139 0.4460
-11.0484 5.5319 0.4638
-11.0406 5.4833 0.4618
-11.0328 4.9486 0.4387
-11.0250 5.4931 0.4622
-11.0172 5.2208 0.4506
-11.0094 5.3181 0.4548
-11.0016 5.6194 0.4675
-10.9938 5.3861 0.4577
-10.9860 5.8625 0.4775
-10.9782 5.6972 0.4707
-10.9704 4.5986 0.4229
-10.9626 5.8722 0.4779
-10.9548 5.4250 0.4593
-10.9470 5.6486 0.4687
-10.9392 6.0958 0.4869
-10.9314 5.4056 0.4585
-10.9236 5.1042 0.4455
-10.9158 5.3861 0.4577
-10.9080 5.0750 0.4443
-10.9002 5.5222 0.4634
-10.8924 6.3292 0.4961
-10.8846 5.0069 0.4413
-10.8768 5.4347 0.4597
-10.8690 5.4250 0.4593
-10.8612 4.3847 0.4129
-10.8534 5.2014 0.4498
-10.8456 4.6764 0.4264
-10.8378 5.1431 0.4472
-10.8300 5.1722 0.4485
-10.8222 4.7639 0.4304
-10.8144 5.4444 0.4601
-10.8066 4.3944 0.4134
-10.7988 5.3083 0.4544
-10.7910 6.0764 0.4861
-10.7832 5.0944 0.4451
-10.7754 5.5708 0.4654
-10.7676 5.2111 0.4502
-10.7598 5.6972 0.4707
-10.7520 5.4250 0.4593
-10.7442 5.9694 0.4818
-10.7364 5.6681 0.4695
-10.7286 5.7750 0.4739
-10.7208 6.1250 0.4881
-10.7130 5.2500 0.4518
-10.7052 5.5417 0.4642
-10.6974 5.8917 0.4787
-10.6896 5.3667 0.4568
-10.6818 6.1736 0.4900
-10.6740 5.5319 0.4638
-10.6662 6.1736 0.4900
-10.6584 5.5222 0.4634
-10.6506 6.3194 0.4957
-10.6428 6.0569 0.4853
-10.6350 4.9486 0.4387
-10.6272 6.0861 0.4865
-10.6194 5.7653 0.4735
-10.6116 5.6583 0.4691
-10.6038 5.5125 0.4630
-10.5960 4.7250 0.4287
-10.5882 6.5236 0.5037
-10.5804 5.5806 0.4659
-10.5726 6.2417 0.4927
-10.5648 6.6597 0.5089
-10.5570 6.3972 0.4988
-10.5492 5.6097 0.4671
-10.5414 5.1236 0.4464
-10.5336 5.9500 0.4810
-10.5258 5.8722 0.4779
-10.5180 5.9597 0.4814
-10.5102 5.2889 0.4535
-10.5024 5.5222 0.4634
-10.4946 5.4736 0.4614
-10.4868 5.7750 0.4739
-10.4790 6.7667 0.5130
-10.4712 6.5333 0.5041
-10.4634 6.0861 0.4865
-10.4556 6.7958 0.5141
-10.4478 6.3583 0.4973
-10.4400 5.9889 0.4826
-10.4322 6.5528 0.5048
-10.4244 7.0486 0.5236
-10.4166 5.9306 0.4802
-10.4088 5.7653 0.4735
-10.4010 5.7167 0.4715
-10.3932 5.8431 0.4767
-10.3854 6.3097 0.4954
-10.3776 6.4847 0.5022
-10.3698 5.4347 0.4597
-10.3620 5.8722 0.4779
-10.3542 6.6111 0.5070
-10.3464 5.9403 0.4806
-10.3386 6.6986 0.5104
-10.3308 6.7083 0.5108
-10.3230 6.1444 0.4888
-10.3152 6.8056 0.5145
-10.3074 6.6014 0.5067
-10.2996 6.3583 0.4973
-10.2918 6.3486 0.4969
-10.2840 6.3875 0.4984
-10.2762 7.1264 0.5264
-10.2684 6.7764 0.5133
-10.2606 6.0181 0.4838
-10.2528 6.6111 0.5070
-10.2450 5.9403 0.4806
-10.2372 5.9208 0.4798
-10.2294 6.0569 0.4853
-10.2216 6.0472 0.4849
-10.2138 5.7264 0.4719
-10.2060 6.1833 0.4904
-10.1982 6.8931 0.5177
-10.1904 5.9694 0.4818
-10.1826 6.7375 0.5119
-10.1748 6.4069 0.4992
-10.1670 6.3681 0.4976
-10.1592 7.2819 0.5322
-10.1514 7.0778 0.5246
-10.1436 6.7278 0.5115
-10.1358 6.1639 0.4896
-10.1280 5.9208 0.4798
-10.1202 6.7764 0.5133
-10.1124 6.0958 0.4869
-10.1046 6.1153 0.4877
-10.0968 6.7083 0.5108
-10.0890 6.2028 0.4911
-10.0812 6.0764 0.4861
-10.0734 6.6889 0.5100
-10.0656 6.6014 0.5067
-10.0578 6.7278 0.5115
-10.0500 6.3389 0.4965
-10.0422 6.2611 0.4934
-10.0344 6.5333 0.5041
-10.0266 6.2417 0.4927
-10.0188 6.8542 0.5163
-10.0110 6.5042 0.5029
-10.0032 5.7264 0.4719
-9.9954 7.2625 0.5314
-9.9876 6.0472 0.4849
-9.9798 6.7958 0.5141
-9.9720 7.2722 0.5318
-9.9642 6.7958 0.5141
-9.9564 6.3000 0.4950
-9.9486 6.5528 0.5048
-9.9408 6.5819 0.5059
-9.9330 6.9611 0.5203
-9.9252 6.7181 0.5111
-9.9174 7.2139 0.5297
-9.9096 6.6889 0.5100
-9.9018 6.5139 0.5033
-9.8940 6.4944 0.5026
-9.8862 6.9417 0.5196
-9.8784 6.8347 0.5156
-9.8706 6.2222 0.4919
-9.8628 6.7667 0.5130
-9.8550 6.6306 0.5078
-9.8472 6.5722 0.5056
-9.8394 7.0292 0.5228
-9.8316 7.3500 0.5346
-9.8238 7.4278 0.5375
-9.8160 6.5722 0.5056
-9.8082 7.2431 0.5307
-9.8004 6.8056 0.5145
-9.7926 7.3986 0.5364
-9.7848 7.1750 0.5282
-9.7770 6.6014 0.5067
-9.7692 7.5736 0.5427
-9.7614 7.7000 0.5472
-9.7536 7.3111 0.5332
-9.7458 6.4167 0.4995
-9.7380 7.1653 0.5279
-9.7302 7.6903 0.5469
-9.7224 6.7181 0.5111
-9.7146 6.9514 0.5199
-9.7068 7.1556 0.5275
-9.6990 7.7097 0.5476
-9.6912 7.0778 0.5246
-9.6834 6.9806 0.5210
-9.6756 7.2042 0.5293
-9.6678 7.4861 0.5396
-9.6600 6.8153 0.5148
-9.6522 6.9903 0.5214
-9.6444 7.5833 0.5431
-9.6366 6.6597 0.5089
-9.6288 7.7194 0.5479
-9.6210 7.7875 0.5503
-9.6132 7.6125 0.5441
-9.6054 6.4556 0.5010
-9.5976 6.8736 0.5170
-9.5898 7.8847 0.5537
-9.5820 7.7875 0.5503
-9.5742 7.0389 0.5232
-9.5664 7.3403 0.5343
-9.5586 7.2819 0.5322
-9.5508 7.9139 0.5548
-9.5430 7.7583 0.5493
-9.5352 8.6722 0.5807
-9.5274 7.1458 0.5272
-9.5196 6.9417 0.5196
-9.5118 8.6625 0.5804
-9.5040 8.8958 0.5882
-9.4962 7.3208 0.5336
-9.4884 7.9722 0.5568
-9.4806 7.3792 0.5357
-9.4728 7.2042 0.5293
-9.4650 7.6028 0.5437
-9.4572 7.6806 0.5465
-9.4494 8.0792 0.5605
-9.4416 7.0389 0.5232
-9.4338 8.0500 0.5595
-9.4260 8.4000 0.5715
-9.4182 7.8361 0.5520
-9.4104 6.8542 0.5163
-9.4026 8.5361 0.5762
-9.3948 7.8167 0.5513
-9.3870 8.2153 0.5652
-9.3792 8.3028 0.5682
-9.3714 7.3111 0.5332
-9.3636 6.6889 0.5100
-9.3558 7.2528 0.5311
-9.3480 7.8653 0.5531
-9.3402 6.9611 0.5203
-9.3324 7.8556 0.5527
-9.3246 7.9139 0.5548
-9.3168 9.1486 0.5965
-9.3090 7.2917 0.5325
-9.3012 7.6903 0.5469
-9.2934 8.0889 0.5609
-9.2856 8.5458 0.5765
-9.2778 8.2931 0.5679
-9.2700 9.1875 0.5977
-9.2622 8.4292 0.5725
-9.2544 8.0208 0.5585
-9.2466 7.3111 0.5332
-9.2388 8.4000 0.5715
-9.2310 7.6319 0.5448
-9.2232 7.4569 0.5385
-9.2154 7.7681 0.5496
-9.2076 8.3125 0.5686
-9.1998 8.5944 0.5781
-9.1920 6.8931 0.5177
-9.1842 8.3028 0.5682
-9.1764 8.7986 0.5850
-9.1686 8.2250 0.5656
-9.1608 8.0403 0.5592
-9.1530 8.0208 0.5585
-9.1452 7.9819 0.5571
-9.1374 8.4583 0.5735
-9.1296 7.3597 0.5350
-9.1218 8.6042 0.5785
-9.1140 7.5639 0.5424
-9.1062 8.4583 0.5735
-9.0984 9.0611 0.5936
-9.0906 8.9639 0.5904
-9.0828 8.2542 0.5666
-9.0750 7.9917 0.5575
-9.0672 8.2347 0.5659
-9.0594 8.6528 0.5801
-9.0516 8.4389 0.5729
-9.0438 8.9056 0.5885
-9.0360 8.3222 0.5689
-9.0282 8.3611 0.5702
-9.0204 8.4194 0.5722
-9.0126 8.3417 0.5696
-9.0048 8.5361 0.5762
-8.9970 8.4292 0.5725
-8.9892 8.2347 0.5659
-8.9814 7.9139 0.5548
-8.9736 8.0111 0.5582
-8.9658 8.1181 0.5619
-8.9580 9.0222 0.5923
-8.9502 8.8958 0.5882
-8.9424 8.5556 0.5768
-8.9346 8.0500 0.5595
-8.9268 7.3111 0.5332
-8.9190 9.1681 0.5971
-8.9112 7.9528 0.5561
-8.9034 8.2444 0.5662
-8.8956 9.5569 0.6096
-8.8878 9.1000 0.5949
-8.8800 9.5375 0.6090
-8.8722 8.2347 0.5659
-8.8644 9.3431 0.6028
-8.8566 8.8181 0.5856
-8.8488 8.8667 0.5872
-8.8410 7.6028 0.5437
-8.8332 8.5944 0.5781
-8.8254 9.8972 0.6204
-8.8176 8.1667 0.5636
-8.8098 9.3722 0.6037
-8.8020 8.7792 0.5843
-8.7942 9.2361 0.5993
-8.7864 9.5375 0.6090
-8.7786 9.1389 0.5962
-8.7708 9.7125 0.6146
-8.7630 10.1986 0.6298
-8.7552 9.5375 0.6090
-8.7474 9.8292 0.6183
-8.7396 9.5861 0.6106
-8.7318 10.4028 0.6360
-8.7240 7.9625 0.5565
-8.7162 8.5167 0.5755
-8.7084 9.4014 0.6047
-8.7006 8.2250 0.5656
-8.6928 9.4597 0.6065
-8.6850 9.7611 0.6161
-8.6772 9.4111 0.6050
-8.6694 8.9736 0.5907
-8.6616 8.7889 0.5846
-8.6538 8.6236 0.5791
-8.6460 9.2069 0.5984
-8.6382 9.5375 0.6090
-8.6304 8.5944 0.5781
-8.6226 9.7708 0.6164
-8.6148 10.0042 0.6237
-8.6070 9.6056 0.6112
-8.5992 9.2556 0.5999
-8.5914 8.4778 0.5742
-8.5836 9.8097 0.6176
-8.5758 9.1097 0.5952
-8.5680 8.8861 0.5879
-8.5602 8.8083 0.5853
-8.5524 9.7319 0.6152
-8.5446 9.1486 0.5965
-8.5368 9.5181 0.6084
-8.5290 10.6750 0.6443
-8.5212 9.1681 0.5971
-8.5134 9.9167 0.6210
-8.5056 9.4986 0.6078
-8.4978 10.0917 0.6265
-8.4900 10.5972 0.6420
-8.4822 8.8181 0.5856
-8.4744 9.6250 0.6118
-8.4666 10.4611 0.6378
-8.4588 8.8958 0.5882
-8.4510 9.5861 0.6106
-8.4432 10.3542 0.6346
-8.4354 9.4986 0.6078
-8.4276 9.5764 0.6103
-8.4198 9.2653 0.6003
-8.4120 9.4792 0.6072
-8.4042 10.3347 0.6340
-8.3964 10.1306 0.6277
-8.3886 10.1014 0.6268
-8.3808 10.6069 0.6423
-8.3730 10.0431 0.6250
-8.3652 10.5292 0.6399
-8.3574 9.6833 0.6137
-8.3496 9.1292 0.5958
-8.3418 10.2472 0.6313
-8.3340 9.5958 0.6109
-8.3262 10.0819 0.6262
-8.3184 10.7139 0.6455
-8.3106 11.2486 0.6614
-8.3028 10.5389 0.6402
-8.2950 11.1125 0.6574
-8.2872 10.3931 0.6357
-8.2794 9.6736 0.6133
-8.2716 10.0917 0.6265
-8.2638 11.3944 0.6657
-8.2560 10.1111 0.6271
-8.2482 10.8500 0.6496
-8.2404 10.4125 0.6363
-8.2326 11.6181 0.6722
-8.2248 9.8972 0.6204
-8.2170 11.7639 0.6764
-8.2092 10.7431 0.6464
-8.2014 10.6556 0.6437
-8.1936 11.1514 0.6585
-8.1858 10.8014 0.6481
-8.1780 11.1611 0.6588
-8.1702 10.8986 0.6510
-8.1624 10.4319 0.6369
-8.1546 10.8889 0.6507
-8.1468 10.3153 0.6334
-8.1390 11.3361 0.6640
-8.1312 11.2097 0.6603
-8.1234 11.4625 0.6677
-8.1156 10.7139 0.6455
-8.1078 10.8500 0.6496
-8.1000 11.2389 0.6611
-8.0922 10.3153 0.6334
-8.0844 10.5583 0.6408
-8.0766 10.7236 0.6458
-8.0688 11.0931 0.6568
-8.0610 11.0347 0.6551
-8.0532 10.8208 0.6487
-8.0454 11.0833 0.6565
-8.0376 11.9583 0.6819
-8.0298 11.6083 0.6719
-8.0220 10.4611 0.6378
-8.0142 10.6361 0.6431
-8.0064 10.5972 0.6420
-7.9986 11.9000 0.6803
-7.9908 11.5792 0.6710
-7.9830 12.2208 0.6894
-7.9752 11.1611 0.6588
-7.9674 11.2972 0.6628
-7.9596 11.5889 0.6713
-7.9518 12.2111 0.6891
-7.9440 12.2694 0.6908
-7.9362 12.3375 0.6927
-7.9284 12.0653 0.6850
-7.9206 11.4819 0.6682
-7.9128 11.6569 0.6733
-7.9050 10.8694 0.6502
-7.8972 11.2292 0.6608
-7.8894 11.8125 0.6778
-7.8816 10.8500 0.6496
-7.8738 11.3069 0.6631
-7.8660 11.0639 0.6559
-7.8582 11.9875 0.6828
-7.8504 12.4639 0.6962
-7.8426 12.4153 0.6948
-7.8348 12.8528 0.7070
-7.8270 12.3472 0.6929
-7.8192 12.1431 0.6872
-7.8114 12.2208 0.6894
-7.8036 12.7653 0.7046
-7.7958 12.1042 0.6861
-7.7880 12.2889 0.6913
-7.7802 12.9014 0.7083
-7.7724 11.5208 0.6694
-7.7646 11.8125 0.6778
-7.7568 13.3194 0.7197
-7.7490 12.4736 0.6965
-7.7412 12.0556 0.6847
-7.7334 11.7931 0.6772
-7.7256 12.1528 0.6875
-7.7178 13.2806 0.7187
-7.7100 12.2403 0.6899
-7.7022 12.4153 0.6948
-7.6944 12.9889 0.7107
-7.6866 11.6472 0.6730
-7.6788 12.7653 0.7046
-7.6710 12.8528 0.7070
-7.6632 13.0667 0.7128
-7.6554 12.9500 0.7097
-7.6476 13.8056 0.7327
-7.6398 13.0667 0.7128
-7.6320 12.0167 0.6836
-7.6242 13.0083 0.7113
-7.6164 12.9403 0.7094
-7.6086 11.9972 0.6831
-7.6008 13.0181 0.7115
-7.5930 13.1056 0.7139
-7.5852 11.7833 0.6769
-7.5774 12.6000 0.7000
-7.5696 12.8139 0.7059
-7.5618 12.2306 0.6897
-7.5540 12.8528 0.7070
-7.5462 13.5819 0.7268
-7.5384 13.1153 0.7142
-7.5306 13.6306 0.7281
-7.5228 14.8944 0.7611
-7.5150 13.4653 0.7236
-7.5072 14.2625 0.7448
-7.4994 12.9986 0.7110
-7.4916 13.6500 0.7286
-7.4838 13.4944 0.7244
-7.4760 12.2306 0.6897
-7.4682 14.1264 0.7412
-7.4604 12.4736 0.6965
-7.4526 12.7847 0.7051
-7.4448 13.3292 0.7200
-7.4370 13.8056 0.7327
-7.4292 13.8056 0.7327
-7.4214 13.3875 0.7215
-7.4136 14.4764 0.7503
-7.4058 15.7403 0.7824
-7.3980 13.6889 0.7296
-7.3902 12.9889 0.7107
-7.3824 14.1069 0.7407
-7.3746 13.9903 0.7376
-7.3668 13.9903 0.7376
-7.3590 14.9042 0.7613
-7.3512 15.4097 0.7741
-7.3434 14.7875 0.7583
-7.3356 15.5264 0.7770
-7.3278 14.9042 0.7613
-7.3200 16.0125 0.7891
-7.3122 13.3583 0.7208
-7.3044 15.3708 0.7731
-7.2966 13.9806 0.7374
-7.2888 15.0306 0.7645
-7.2810 15.4292 0.7746
-7.2732 14.8653 0.7603
-7.2654 14.3597 0.7473
-7.2576 14.7875 0.7583
-7.2498 13.9708 0.7371
-7.2420 14.9722 0.7631
-7.2342 15.0889 0.7660
-7.2264 16.3236 0.7967
-7.2186 15.0403 0.7648
-7.2108 15.8958 0.7862
-7.2030 15.3319 0.7722
-7.1952 16.0611 0.7903
-7.1874 15.7500 0.7826
-7.1796 14.7875 0.7583
-7.1718 15.9736 0.7882
-7.1640 15.7500 0.7826
-7.1562 15.7986 0.7838
-7.1484 15.1569 0.7677
-7.1406 14.7292 0.7568
-7.1328 15.3806 0.7734
-7.1250 15.1861 0.7685
-7.1172 15.7403 0.7824
-7.1094 15.0208 0.7643
-7.1016 15.8667 0.7855
-7.0938 16.0806 0.7908
-7.0860 16.6250 0.8041
-7.0782 15.6722 0.7807
-7.0704 17.3444 0.8213
-7.0626 16.2264 0.7944
-7.0548 16.7514 0.8071
-7.0470 16.7806 0.8078
-7.0392 16.4208 0.7991
-7.0314 15.8472 0.7850
-7.0236 15.4000 0.7739
-7.0158 17.0236 0.8137
-7.0080 16.8681 0.8099
-7.0002 15.7694 0.7831
-6.9924 16.8486 0.8095
-6.9846 17.3347 0.8211
-6.9768 17.0917 0.8153
-6.9690 17.7042 0.8298
-6.9612 17.3833 0.8222
-6.9534 18.3556 0.8449
-6.9456 17.5778 0.8268
-6.9378 17.7917 0.8318
-6.9300 17.2083 0.8181
-6.9222 16.9167 0.8111
-6.9144 17.2958 0.8201
-6.9066 16.9556 0.8120
-6.8988 17.4222 0.8231
-6.8910 18.0347 0.8375
-6.8832 18.1417 0.8399
-6.8754 18.5597 0.8496
-6.8676 18.0639 0.8381
-6.8598 18.1417 0.8399
-6.8520 18.2583 0.8426
-6.8442 18.0444 0.8377
-6.8364 18.1611 0.8404
-6.8286 18.2292 0.8420
-6.8208 16.9653 0.8123
-6.8130 19.1139 0.8622
-6.8052 17.2569 0.8192
-6.7974 17.8111 0.8323
-6.7896 19.2597 0.8654
-6.7818 18.2292 0.8420
-6.7740 16.4208 0.7991
-6.7662 18.2681 0.8429
-6.7584 18.8806 0.8569
-6.7506 19.2792 0.8659
-6.7428 18.1222 0.8395
-6.7350 18.5694 0.8498
-6.7272 17.2181 0.8183
-6.7194 18.4431 0.8469
-6.7116 19.1819 0.8637
-6.7038 20.2125 0.8866
-6.6960 19.7458 0.8763
-6.6882 19.6292 0.8737
-6.6804 18.4625 0.8473
-6.6726 19.8139 0.8778
-6.6648 20.2125 0.8866
-6.6570 20.2125 0.8866
-6.6492 20.3389 0.8894
-6.6414 19.3083 0.8665
-6.6336 21.0194 0.9041
-6.6258 20.1833 0.8860
-6.6180 20.8542 0.9006
-6.6102 21.1361 0.9066
-6.6024 21.0778 0.9054
-6.5946 19.4639 0.8700
-6.5868 19.2792 0.8659
-6.5790 20.3097 0.8887
-6.5712 20.2028 0.8864
-6.5634 19.6194 0.8735
-6.5556 20.5819 0.8947
-6.5478 21.3792 0.9118
-6.5400 21.0000 0.9037
-6.5322 20.1056 0.8842
-6.5244 19.9500 0.8808
-6.5166 21.1847 0.9077
-6.5088 20.7958 0.8993
-6.5010 21.4958 0.9143
-6.4932 22.4583 0.9345
-6.4854 22.6139 0.9378
-6.4776 21.8167 0.9211
-6.4698 21.1458 0.9068
-6.4620 21.8458 0.9217
-6.4542 20.4167 0.8911
-6.4464 22.6722 0.9390
-6.4386 22.2639 0.9305
-6.4308 23.4597 0.9552
-6.4230 23.3431 0.9528
-6.4152 22.0694 0.9264
-6.4074 21.8264 0.9213
-6.3996 22.3028 0.9313
-6.3918 22.3903 0.9331
-6.3840 21.4569 0.9135
-6.3762 23.1583 0.9490
-6.3684 22.1861 0.9289
-6.3606 21.7486 0.9197
-6.3528 24.2764 0.9716
-6.3450 24.4222 0.9746
-6.3372 23.9847 0.9658
-6.3294 23.5958 0.9579
-6.3216 23.7028 0.9601
-6.3138 23.7514 0.9611
-6.3060 23.4500 0.9550
-6.2982 21.8458 0.9217
-6.2904 23.9069 0.9642
-6.2826 23.5861 0.9577
-6.2748 23.1292 0.9484
-6.2670 24.6556 0.9792
-6.2592 23.2361 0.9506
-6.2514 24.7528 0.9811
-6.2436 23.2458 0.9508
-6.2358 21.5639 0.9157
-6.2280 22.4194 0.9337
-6.2202 23.1194 0.9482
-6.2124 24.7139 0.9804
-6.2046 23.8389 0.9628
-6.1968 24.7528 0.9811
-6.1890 25.2389 0.9907
-6.1812 24.6556 0.9792
-6.1734 23.3431 0.9528
-6.1656 25.6958 0.9996
-6.1578 25.0736 0.9875
-6.1500 25.6472 0.9987
-6.1422 26.1819 1.0091
-6.1344 25.1806 0.9896
-6.1266 25.9778 1.0051
-6.1188 27.0278 1.0252
-6.1110 26.7167 1.0193
-6.1032 26.3958 1.0132
-6.0954 25.4431 0.9947
-6.0876 26.4542 1.0143
-6.0798 26.3278 1.0119
-6.0720 27.2806 1.0300
-6.0642 26.7458 1.0199
-6.0564 26.4056 1.0134
-6.0486 27.1250 1.0271
-6.0408 25.3944 0.9938
-6.0330 26.9792 1.0243
-6.0252 28.3694 1.0504
-6.0174 27.3000 1.0304
-6.0096 27.9028 1.0417
-6.0018 26.9986 1.0247
-5.9940 27.7667 1.0391
-5.9862 26.8917 1.0226
-5.9784 27.6208 1.0364
-5.9706 26.9111 1.0230
-5.9628 27.4458 1.0331
-5.9550 27.1347 1.0272
-5.9472 28.5347 1.0534
-5.9394 30.1000 1.0819
-5.9316 30.6444 1.0917
-5.9238 29.8083 1.0767
-5.9160 28.2236 1.0477
-5.9082 28.8944 1.0600
-5.9004 28.5347 1.0534
-5.8926 28.6417 1.0554
-5.8848 29.5167 1.0714
-5.8770 27.2903 1.0302
-5.8692 27.2708 1.0298
-5.8614 29.7403 1.0754
-5.8536 29.7889 1.0763
-5.8458 27.8833 1.0413
-5.8380 30.2556 1.0847
-5.8302 31.4903 1.1066
-5.8224 29.8764 1.0779
-5.8146 28.6708 1.0559
-5.8068 30.5083 1.0892
-5.7990 30.8972 1.0962
-5.7912 31.0139 1.0982
-5.7834 31.1792 1.1011
-5.7756 30.5667 1.0903
-5.7678 30.5861 1.0906
-5.7600 31.1014 1.0998
-5.7522 30.9361 1.0968
-5.7444 31.3347 1.1039
-5.7366 30.9458 1.0970
-5.7288 32.6958 1.1276
-5.7210 32.9875 1.1326
-5.7132 30.8972 1.0962
-5.7054 31.8111 1.1122
-5.6976 32.2389 1.1197
-5.6898 31.6556 1.1095
-5.6820 32.9486 1.1320
-5.6742 32.9778 1.1325
-5.6664 33.0653 1.1340
-5.6586 31.9083 1.1139
-5.6508 34.0764 1.1512
-5.6430 33.0750 1.1341
-5.6352 35.3014 1.1717
-5.6274 32.1319 1.1178
-5.6196 32.4139 1.1227
-5.6118 33.2111 1.1365
-5.6040 32.7931 1.1293
-5.5962 33.6778 1.1444
-5.5884 33.7264 1.1452
-5.5806 35.4667 1.1744
-5.5728 35.7097 1.1784
-5.5650 34.6403 1.1607
-5.5572 35.0583 1.1676
-5.5494 35.2917 1.1715
-5.5416 35.3014 1.1717
-5.5338 34.5236 1.1587
-5.5260 37.3431 1.2051
-5.5182 35.2139 1.1702
-5.5104 36.2639 1.1875
-5.5026 35.0681 1.1678
-5.4948 37.0417 1.2002
-5.4870 36.1375 1.1855
-5.4792 35.3111 1.1718
-5.4714 36.5944 1.1929
-5.4636 36.4486 1.1906
-5.4558 36.7111 1.1948
-5.4480 37.2556 1.2037
-5.4402 37.6347 1.2098
-5.4324 36.9347 1.1985
-5.4246 37.4111 1.2062
-5.4168 37.9069 1.2141
-5.4090 38.3153 1.2207
-5.4012 37.9458 1.2148
-5.3934 37.1778 1.2024
-5.3856 37.4792 1.2073
-5.3778 39.1708 1.2342
-5.3700 38.7528 1.2276
-5.3622 39.2097 1.2348
-5.3544 38.2764 1.2201
-5.3466 38.6653 1.2262
-5.3388 38.1208 1.2176
-5.3310 38.9181 1.2302
-5.3232 39.8514 1.2449
-5.3154 42.0194 1.2783
-5.3076 42.5250 1.2860
-5.2998 40.2597 1.2513
-5.2920 39.2486 1.2354
-5.2842 38.6750 1.2264
-5.2764 39.0347 1.2321
-5.2686 40.1917 1.2502
-5.2608 38.3931 1.2219
-5.2530 41.0083 1.2628
-5.2452 44.2847 1.3123
-5.2374 42.4278 1.2845
-5.2296 42.1458 1.2802
-5.2218 43.7500 1.3044
-5.2140 44.0514 1.3089
-5.2062 42.0972 1.2795
-5.1984 42.9917 1.2930
-5.1906 42.4958 1.2855
-5.1828 44.0708 1.3091
-5.1750 44.0806 1.3093
-5.1672 41.2125 1.2660
-5.1594 43.4778 1.3003
-5.1516 45.1986 1.3258
-5.1438 42.4278 1.2845
-5.1360 44.6250 1.3174
-5.1282 44.9264 1.3218
-5.1204 42.7389 1.2892
-5.1126 45.1986 1.3258
-5.1048 46.9292 1.3509
-5.0970 43.3417 1.2983
-5.0892 46.1806 1.3401
-5.0814 46.9875 1.3518
-5.0736 45.0722 1.3239
-5.0658 44.5861 1.3168
-5.0580 44.8486 1.3206
-5.0502 47.2403 1.3554
-5.0424 45.9375 1.3366
-5.0346 46.5111 1.3449
-5.0268 47.3278 1.3567
-5.0190 48.1639 1.3686
-5.0112 49.1847 1.3830
-5.0034 47.0750 1.3530
-4.9956 48.5333 1.3738
-4.9878 50.2931 1.3985
-4.9800 48.2806 1.3702
-4.9722 50.3028 1.3986
-4.9644 51.2653 1.4120
-4.9566 47.2694 1.3558
-4.9488 47.9306 1.3653
-4.9410 49.3597 1.3855
-4.9332 50.6139 1.4030
-4.9254 49.1458 1.3825
-4.9176 48.7181 1.3764
-4.9098 50.4681 1.4009
-4.9020 50.9931 1.4082
-4.8942 51.0903 1.4096
-4.8864 53.2972 1.4397
-4.8786 50.5944 1.4027
-4.8708 53.5597 1.4432
-4.8630 52.1792 1.4245
-4.8552 52.6264 1.4306
-4.8474 52.2667 1.4257
-4.8396 53.2778 1.4394
-4.8318 54.6194 1.4574
-4.8240 52.4611 1.4283
-4.8162 54.7069 1.4586
-4.8084 52.6069 1.4303
-4.8006 54.6875 1.4583
-4.7928 52.8208 1.4332
-4.7850 54.8722 1.4608
-4.7772 56.5639 1.4831
-4.7694 57.3903 1.4939
-4.7616 54.1431 1.4511
-4.7538 54.9694 1.4621
-4.7460 56.6028 1.4837
-4.7382 58.6250 1.5099
-4.7304 56.5736 1.4833
-4.7226 58.4111 1.5072
-4.7148 59.6167 1.5226
-4.7070 61.1528 1.5421
-4.6992 56.3597 1.4805
-4.6914 60.2875 1.5312
-4.6836 58.2944 1.5057
-4.6758 55.7667 1.4727
-4.6680 57.7986 1.4992
-4.6602 56.5639 1.4831
-4.6524 60.1611 1.5296
-4.6446 57.7694 1.4989
-4.6368 60.3264 1.5317
-4.6290 60.7250 1.5367
-4.6212 58.7028 1.5109
-4.6134 60.6181 1.5354
-4.6056 61.4250 1.5456
-4.5978 60.6667 1.5360
-4.5900 62.0861 1.5539
-4.5822 62.7278 1.5619
-4.5744 61.5903 1.5476
-4.5666 62.2514 1.5559
-4.5588 64.4389 1.5830
-4.5510 62.9611 1.5648
-4.5432 64.5750 1.5847
-4.5354 63.4083 1.5703
-4.5276 63.5542 1.5721
-4.5198 62.5722 1.5599
-4.5120 63.5056 1.5715
-4.5042 64.1278 1.5792
-4.4964 66.1111 1.6034
-4.4886 63.1556 1.5672
-4.4808 65.0903 1.5910
-4.4730 68.4153 1.6311
-4.4652 67.4431 1.6195
-4.4574 67.9486 1.6256
-4.4496 66.7722 1.6114
-4.4418 67.8514 1.6244
-4.4340 66.9083 1.6131
-4.4262 66.8208 1.6120
-4.4184 68.2111 1.6287
-4.4106 66.8208 1.6120
-4.4028 70.0486 1.6505
-4.3950 68.8431 1.6362
-4.3872 70.8458 1.6599
-4.3794 72.3917 1.6779
-4.3716 68.8819 1.6367
-4.3638 68.8431 1.6362
-4.3560 70.4958 1.6557
-4.3482 70.1264 1.6514
-4.3404 72.0806 1.6743
-4.3326 70.8847 1.6603
-4.3248 71.6819 1.6696
-4.3170 72.7514 1.6820
-4.3092 73.3250 1.6886
-4.3014 75.3472 1.7118
-4.2936 72.5764 1.6800
-4.2858 73.2375 1.6876
-4.2780 77.3986 1.7349
-4.2702 75.3861 1.7122
-4.2624 75.8917 1.7179
-4.2546 77.0972 1.7315
-4.2468 75.0944 1.7089
-4.2390 76.7861 1.7280
-4.2312 76.7083 1.7272
-4.2234 77.9625 1.7412
-4.2156 77.9722 1.7413
-4.2078 79.2750 1.7558
-4.2000 78.1764 1.7436
-4.1922 79.2750 1.7558
-4.1844 78.6528 1.7489
-4.1766 81.9875 1.7856
-4.1688 81.5208 1.7805
-4.1610 82.5417 1.7916
-4.1532 80.7236 1.7718
-4.1454 80.9083 1.7738
-4.1376 82.9403 1.7960
-4.1298 82.5806 1.7921
-4.1220 78.9153 1.7518
-4.1142 84.1750 1.8093
-4.1064 83.6597 1.8037
-4.0986 84.8167 1.8162
-4.0908 84.6319 1.8142
-4.0830 84.6903 1.8148
-4.0752 84.2722 1.8103
-4.0674 84.4278 1.8120
-4.0596 87.6264 1.8460
-4.0518 87.5486 1.8452
-4.0440 85.4583 1.8230
-4.0362 86.1875 1.8308
-4.0284 87.8403 1.8482
-4.0206 92.8667 1.9004
-4.0128 86.2361 1.8313
-4.0050 91.9333 1.8908
-3.9972 90.5431 1.8765
-3.9894 87.6167 1.8459
-3.9816 89.8236 1.8690
-3.9738 90.0861 1.8717
-3.9660 89.3958 1.8645
-3.9582 94.5778 1.9178
-3.9504 91.9042 1.8905
-3.9426 91.8556 1.8900
-3.9348 95.3556 1.9257
-3.9270 92.2444 1.8940
-3.9192 94.2958 1.9150
-3.9114 96.9208 1.9414
-3.9036 95.2778 1.9249
-3.8958 93.3722 1.9056
-3.8880 97.3681 1.9459
-3.8802 96.8528 1.9407
-3.8724 96.8042 1.9403
-3.8646 98.2722 1.9549
-3.8568 94.7917 1.9200
-3.8490 100.8097 1.9800
-3.8412 99.6042 1.9681
-3.8334 96.5319 1.9375
-3.8256 97.8056 1.9503
-3.8178 99.1569 1.9637
-3.8100 99.7403 1.9695
-3.8022 98.0681 1.9529
-3.7944 99.7111 1.9692
-3.7866 100.8194 1.9801
-3.7788 102.1708 1.9933
-3.7710 103.0264 2.0016
-3.7632 103.1236 2.0026
-3.7554 103.0167 2.0016
-3.7476 101.8792 1.9905
-3.7398 104.9319 2.0201
-3.7320 104.2806 2.0138
-3.7242 105.8556 2.0289
-3.7164 106.5847 2.0359
-3.7086 107.7806 2.0473
-3.7008 108.1403 2.0507
-3.6930 111.7083 2.0843
-3.6852 107.9264 2.0487
-3.6774 108.4125 2.0533
-3.6696 107.6347 2.0459
-3.6618 112.8653 2.0950
-3.6540 110.9889 2.0776
-3.6462 108.2569 2.0518
-3.6384 108.2958 2.0522
-3.6306 111.8347 2.0855
-3.6228 116.1417 2.1252
-3.6150 114.0611 2.1061
-3.6072 113.3125 2.0992
-3.5994 114.6250 2.1113
-3.5916 117.1722 2.1346
-3.5838 115.5778 2.1201
-3.5760 115.1792 2.1164
-3.5682 115.6556 2.1208
-3.5604 117.3375 2.1361
-3.5526 116.3653 2.1273
-3.5448 118.7764 2.1492
-3.5370 118.3681 2.1455
-3.5292 117.0361 2.1334
-3.5214 117.7458 2.1399
-3.5136 118.7278 2.1488
-3.5058 119.9528 2.1598
-3.4980 118.7375 2.1489
-3.4902 119.9917 2.1602
-3.4824 121.7319 2.1758
-3.4746 116.6278 2.1297
-3.4668 117.2889 2.1357
-3.4590 122.0625 2.1787
-3.4512 122.4417 2.1821
-3.4434 124.0167 2.1961
-3.4356 118.6694 2.1482
-3.4278 120.1472 2.1616
-3.4200 125.9611 2.2133
-3.4122 124.5125 2.2005
-3.4044 123.3750 2.1904
-3.3966 125.6889 2.2109
-3.3888 124.8819 2.2038
-3.3810 125.0278 2.2050
-3.3732 127.8083 2.2294
-3.3654 128.5861 2.2362
-3.3576 129.8014 2.2467
-3.3498 128.9167 2.2391
-3.3420 128.1681 2.2326
-3.3342 126.7000 2.2197
-3.3264 124.7264 2.2024
-3.3186 133.2042 2.2760
-3.3108 131.6389 2.2626
-3.3030 132.7083 2.2718
-3.2952 129.7139 2.2460
-3.2874 127.9639 2.2308
-3.2796 130.1611 2.2498
-3.2718 133.2042 2.2760
-3.2640 131.6778 2.2629
-3.2562 137.5306 2.3127
-3.2484 134.9444 2.2908
-3.2406 134.5750 2.2877
-3.2328 132.1639 2.2671
-3.2250 135.4403 2.2950
-3.2172 133.7194 2.2804
-3.2094 138.4153 2.3201
-3.2016 137.3847 2.3114
-3.1938 133.9625 2.2825
-3.1860 132.6597 2.2713
-3.1782 136.0917 2.3005
-3.1704 137.1708 2.3096
-3.1626 135.0708 2.2919
-3.1548 140.3014 2.3358
-3.1470 137.5111 2.3125
-3.1392 137.3361 2.3110
-3.1314 140.3306 2.3361
-3.1236 136.0625 2.3003
-3.1158 141.4778 2.3456
-3.1080 139.5431 2.3295
-3.1002 141.7111 2.3475
-3.0924 144.0931 2.3672
-3.0846 143.5000 2.3623
-3.0768 143.7333 2.3642
-3.0690 138.2986 2.3191
-3.0612 143.3056 2.3607
-3.0534 146.3778 2.3859
-3.0456 148.9250 2.4066
-3.0378 147.1556 2.3922
-3.0300 141.5750 2.3464
-3.0222 146.4361 2.3864
-3.0144 149.4208 2.4106
-3.0066 146.9708 2.3907
-2.9988 152.6292 2.4363
-2.9910 148.0889 2.3998
-2.9832 149.6056 2.4121
-2.9754 154.3306 2.4498
-2.9676 151.3653 2.4262
-2.9598 150.9083 2.4225
-2.9520 150.8111 2.4218
-2.9442 147.6514 2.3962
-2.9364 151.3556 2.4261
-2.9286 157.0917 2.4717
-2.9208 158.5597 2.4832
-2.9130 156.7514 2.4690
-2.9052 159.3472 2.4893
-2.8974 160.0375 2.4947
-2.8896 154.7681 2.4533
-2.8818 157.8208 2.4774
-2.8740 157.3542 2.4737
-2.8662 161.1361 2.5033
-2.8584 158.9778 2.4865
-2.8506 158.8708 2.4856
-2.8428 162.7111 2.5155
-2.8350 164.3639 2.5282
-2.8272 162.4972 2.5138
-2.8194 160.7278 2.5001
-2.8116 164.1500 2.5266
-2.8038 162.5750 2.5144
-2.7960 162.0111 2.5101
-2.7882 165.2778 2.5352
-2.7804 164.5292 2.5295
-2.7726 165.5208 2.5371
-2.7648 167.1444 2.5495
-2.7570 166.2306 2.5425
-2.7492 169.7986 2.5697
-2.7414 168.5931 2.5605
-2.7336 174.3000 2.6035
-2.7258 168.3986 2.5591
-2.7180 172.9486 2.5934
-2.7102 168.4083 2.5591
-2.7024 170.5181 2.5751
-2.6946 172.5500 2.5904
-2.6868 172.8125 2.5924
-2.6790 171.3542 2.5814
-2.6712 176.3708 2.6189
-2.6634 177.9458 2.6306
-2.6556 177.6347 2.6283
-2.6478 179.2583 2.6403
-2.6400 177.8292 2.6297
-2.6322 178.4028 2.6340
-2.6244 182.5736 2.6646
-2.6166 186.8611 2.6957
-2.6088 181.4264 2.6562
-2.6010 181.7667 2.6587
-2.5932 184.9069 2.6816
-2.5854 184.6542 2.6797
-2.5776 183.9347 2.6745
-2.5698 188.6500 2.7086
-2.5620 185.7042 2.6873
-2.5542 186.3458 2.6920
-2.5464 190.5847 2.7224
-2.5386 192.4708 2.7359
-2.5308 192.5583 2.7365
-2.5230 188.8542 2.7100
-2.5152 194.2111 2.7482
-2.5074 192.1403 2.7335
-2.4996 192.7333 2.7377
-2.4918 196.9139 2.7673
-2.4840 194.8819 2.7530
-2.4762 202.2125 2.8043
-2.4684 200.0833 2.7894
-2.4606 196.0097 2.7609
-2.4528 200.2681 2.7907
-2.4450 197.7014 2.7728
-2.4372 193.9583 2.7464
-2.4294 197.7694 2.7733
-2.4216 200.0639 2.7893
-2.4138 202.4069 2.8056
-2.4060 201.8722 2.8019
-2.3982 202.7375 2.8079
-2.3904 202.5528 2.8066
-2.3826 203.1944 2.8111
-2.3748 201.5708 2.7998
-2.3670 205.7319 2.8285
-2.3592 202.0861 2.8034
-2.3514 206.1597 2.8315
-2.3436 200.8319 2.7947
-2.3358 204.0694 2.8171
-2.3280 202.4556 2.8059
-2.3202 206.9667 2.8370
-2.3124 204.8278 2.8223
-2.3046 211.5361 2.8682
-2.2968 206.8986 2.8366
-2.2890 208.9014 2.8503
-2.2812 211.9250 2.8708
-2.2734 213.4806 2.8813
-2.2656 213.2083 2.8795
-2.2578 209.9514 2.8574
-2.2500 206.9375 2.8368
-2.2422 208.6486 2.8485
-2.2344 207.1611 2.8384
-2.2266 207.0931 2.8379
-2.2188 208.7750 2.8494
-2.2110 210.0292 2.8579
-2.2032 211.1375 2.8655
-2.1954 212.4403 2.8743
-2.1876 211.9444 2.8709
-2.1798 214.5792 2.8887
-2.1720 212.5181 2.8748
-2.1642 212.0222 2.8715
-2.1564 213.8014 2.8835
-2.1486 212.3236 2.8735
-2.1408 217.5736 2.9088
-2.1330 218.7500 2.9167
-2.1252 214.9389 2.8911
-2.1174 212.3042 2.8734
-2.1096 210.5444 2.8614
-2.1018 218.4292 2.9145
-2.0940 215.9111 2.8977
-2.0862 216.0375 2.8985
-2.0784 213.7819 2.8834
-2.0706 214.4042 2.8875
-2.0628 212.6833 2.8759
-2.0550 214.7153 2.8896
-2.0472 219.0125 2.9184
-2.0394 208.9986 2.8509
-2.0316 212.4014 2.8740
-2.0238 214.0833 2.8854
-2.0160 216.9514 2.9047
-2.0082 219.8292 2.9239
-2.0004 217.3306 2.9072
-1.9926 213.5097 2.8815
-1.9848 213.3347 2.8803
-1.9770 212.4403 2.8743
-1.9692 214.9097 2.8910
-1.9614 214.7542 2.8899
-1.9536 216.8736 2.9041
-1.9458 220.2375 2.9266
-1.9380 215.1236 2.8924
-1.9302 214.0639 2.8853
-1.9224 213.0042 2.8781
-1.9146 214.8222 2.8904
-1.9068 216.9319 2.9045
-1.8990 216.5236 2.9018
-1.8912 213.5972 2.8821
-1.8834 213.8208 2.8836
-1.8756 216.6986 2.9030
-1.8678 210.7194 2.8626
-1.8600 215.8431 2.8972
-1.8522 217.4667 2.9081
-1.8444 217.5833 2.9089
-1.8366 218.3611 2.9141
-1.8288 216.3875 2.9009
-1.8210 212.7806 2.8766
-1.8132 209.9708 2.8575
-1.8054 213.4903 2.8814
-1.7976 212.0708 2.8718
-1.7898 212.5278 2.8749
-1.7820 209.5528 2.8547
-1.7742 216.1153 2.8990
-1.7664 213.3736 2.8806
-1.7586 211.9931 2.8713
-1.7508 205.2556 2.8253
-1.7430 210.7097 2.8626
-1.7352 208.0264 2.8443
-1.7274 207.7833 2.8426
-1.7196 207.4819 2.8406
-1.7118 211.2347 2.8661
-1.7040 210.2722 2.8596
-1.6962 204.7792 2.8220
-1.6884 206.4903 2.8338
-1.6806 207.2097 2.8387
-1.6728 204.5847 2.8207
-1.6650 202.2806 2.8047
-1.6572 203.2819 2.8117
-1.6494 202.2028 2.8042
-1.6416 202.9708 2.8095
-1.6338 205.6542 2.8280
-1.6260 206.4028 2.8332
-1.6182 197.4097 2.7707
-1.6104 196.5153 2.7645
-1.6026 204.3028 2.8187
-1.5948 199.7042 2.7868
-1.5870 198.7222 2.7799
-1.5792 200.3167 2.7911
-1.5714 194.1333 2.7477
-1.5636 197.3125 2.7701
-1.5558 196.3403 2.7632
-1.5480 194.1042 2.7475
-1.5402 197.1764 2.7691
-1.5324 195.2125 2.7553
-1.5246 193.3361 2.7420
-1.5168 190.1861 2.7196
-1.5090 190.1569 2.7194
-1.5012 186.9681 2.6965
-1.4934 189.9819 2.7181
-1.4856 185.5681 2.6864
-1.4778 187.6097 2.7011
-1.4700 185.1889 2.6836
-1.4622 187.0653 2.6972
-1.4544 184.0417 2.6753
-1.4466 182.8167 2.6664
-1.4388 180.0944 2.6464
-1.4310 182.8069 2.6663
-1.4232 180.8917 2.6523
-1.4154 182.0583 2.6608
-1.4076 175.7875 2.6146
-1.3998 178.7819 2.6368
-1.3920 172.2875 2.5884
-1.3842 172.0056 2.5863
-1.3764 165.7056 2.5385
-1.3686 171.6944 2.5840
-1.3608 169.2153 2.5653
-1.3530 165.2583 2.5351
-1.3452 168.7389 2.5617
-1.3374 169.2931 2.5659
-1.3296 164.7917 2.5315
-1.3218 163.3333 2.5203
-1.3140 159.3181 2.4891
-1.3062 160.4653 2.4981
-1.2984 154.0486 2.4476
-1.2906 155.9833 2.4629
-1.2828 153.0472 2.4396
-1.2750 154.6708 2.4525
-1.2672 148.8764 2.4062
-1.2594 145.4250 2.3781
-1.2516 145.3764 2.3777
-1.2438 148.0597 2.3996
-1.2360 143.0431 2.3586
-1.2282 140.0875 2.3341
-1.2204 137.4917 2.3123
-1.2126 140.5931 2.3383
-1.2048 134.0306 2.2830
-1.1970 136.0333 2.3000
-1.1892 130.2097 2.2503
-1.1814 129.8403 2.2471
-1.1736 127.9833 2.2309
-1.1658 129.0333 2.2401
-1.1580 122.2375 2.1803
-1.1502 126.2236 2.2156
-1.1424 123.2778 2.1896
-1.1346 122.1889 2.1799
-1.1268 117.3569 2.1363
-1.1190 119.1556 2.1526
-1.1112 113.5264 2.1012
-1.1034 113.2736 2.0988
-1.0956 111.3681 2.0811
-1.0878 110.3181 2.0713
-1.0800 110.1333 2.0695
-1.0722 109.8708 2.0671
-1.0644 106.1861 2.0321
-1.0566 104.9708 2.0204
-1.0488 105.0389 2.0211
-1.0410 102.8028 1.9995
-1.0332 102.0736 1.9924
-1.0254 99.5944 1.9680
-1.0176 96.3181 1.9354
-1.0098 96.7653 1.9399
-1.0020 91.1653 1.8829
-0.9942 92.0694 1.8922
-0.9864 91.8944 1.8904
-0.9786 92.0597 1.8921
-0.9708 88.9681 1.8601
-0.9630 89.4250 1.8648
-0.9552 86.5861 1.8350
-0.9474 85.6139 1.8247
-0.9396 84.5736 1.8136
-0.9318 85.2250 1.8205
-0.9240 85.1958 1.8202
-0.9162 82.4056 1.7902
-0.9084 81.1514 1.7765
-0.9006 79.4597 1.7579
-0.8928 78.9444 1.7522
-0.8850 79.5083 1.7584
-0.8772 78.1667 1.7435
-0.8694 73.0236 1.6852
-0.8616 75.6972 1.7157
-0.8538 72.2847 1.6766
-0.8460 72.7125 1.6816
-0.8382 69.8542 1.6482
-0.8304 70.0194 1.6501
-0.8226 70.6125 1.6571
-0.8148 67.7931 1.6237
-0.8070 67.2875 1.6176
-0.7992 66.3639 1.6065
-0.7914 65.6153 1.5974
-0.7836 64.5069 1.5839
-0.7758 60.5889 1.5350
-0.7680 59.7722 1.5246
-0.7602 59.1500 1.5167
-0.7524 59.0236 1.5150
-0.7446 58.4111 1.5072
-0.7368 55.6694 1.4714
-0.7290 55.5917 1.4703
-0.7212 52.8597 1.4338
-0.7134 52.5583 1.4297
-0.7056 51.5181 1.4154
-0.6978 51.7222 1.4182
-0.6900 51.2556 1.4118
-0.6822 51.9361 1.4212
-0.6744 50.3222 1.3989
-0.6666 51.5083 1.4153
-0.6588 47.1625 1.3543
-0.6510 45.2375 1.3264
-0.6432 46.0153 1.3377
-0.6354 46.5500 1.3455
-0.6276 46.1514 1.3397
-0.6198 43.8278 1.3055
-0.6120 43.0986 1.2946
-0.6042 43.4972 1.3006
-0.5964 43.6917 1.3035
-0.5886 41.1736 1.2654
-0.5808 38.3250 1.2208
-0.5730 40.8819 1.2609
-0.5652 38.4611 1.2230
-0.5574 37.8097 1.2126
-0.5496 37.9653 1.2151
-0.5418 36.3708 1.1893
-0.5340 37.5278 1.2081
-0.5262 38.9375 1.2305
-0.5184 37.5569 1.2085
-0.5106 38.0431 1.2163
-0.5028 36.1667 1.1860
-0.4950 34.1931 1.1531
-0.4872 33.8917 1.1480
-0.4794 34.7375 1.1623
-0.4716 32.8708 1.1306
-0.4638 32.0056 1.1156
-0.4560 32.6861 1.1274
-0.4482 31.2181 1.1018
-0.4404 30.4597 1.0884
-0.4326 29.7403 1.0754
-0.4248 31.3542 1.1042
-0.4170 30.3625 1.0866
-0.4092 31.1403 1.1005
-0.4014 30.3139 1.0858
-0.3936 29.5750 1.0724
-0.3858 26.8528 1.0219
-0.3780 30.1583 1.0830
-0.3702 27.5625 1.0353
-0.3624 27.5625 1.0353
-0.3546 25.4431 0.9947
-0.3468 26.0264 1.0061
-0.3390 26.3861 1.0130
-0.3312 26.1042 1.0076
-0.3234 25.6569 0.9989
-0.3156 24.5194 0.9765
-0.3078 23.8194 0.9625
-0.3000 23.7417 0.9609
-0.2922 24.1208 0.9685
-0.2844 24.5097 0.9763
-0.2766 23.5083 0.9561
-0.2688 21.3208 0.9106
-0.2610 21.7778 0.9203
-0.2532 21.3889 0.9120
-0.2454 19.6292 0.8737
-0.2376 19.2014 0.8641
-0.2298 18.5306 0.8489
-0.2220 18.3069 0.8438
-0.2142 18.5792 0.8500
-0.2064 18.1806 0.8408
-0.1986 16.9361 0.8116
-0.1908 16.2458 0.7948
-0.1830 16.9167 0.8111
-0.1752 16.8194 0.8088
-0.1674 16.6736 0.8052
-0.1596 17.1306 0.8162
-0.1518 15.8764 0.7858
-0.1440 16.6250 0.8041
-0.1362 15.8278 0.7846
-0.1284 15.9444 0.7874
-0.1206 16.4597 0.8001
-0.1128 15.6625 0.7804
-0.1050 16.3625 0.7977
-0.0972 16.6056 0.8036
-0.0894 19.5028 0.8709
-0.0816 19.6875 0.8750
-0.0738 20.3292 0.8891
-0.0660 23.6153 0.9583
-0.0582 25.0639 0.9873
-0.0504 28.2333 1.0478
-0.0426 32.6278 1.1264
-0.0348 35.2333 1.1705
-0.0270 41.2417 1.2664
-0.0192 40.0556 1.2481
-0.0114 46.9292 1.3509
-0.0036 46.4042 1.3434
0.0042 51.5278 1.4156
0.0120 49.7389 1.3908
0.0198 45.6361 1.3322
0.0276 37.9458 1.2148
0.0354 35.2625 1.1710
0.0432 32.1611 1.1184
0.0510 24.4028 0.9742
0.0588 19.1236 0.8624
0.0666 17.2861 0.8199
0.0744 13.0861 0.7134
0.0822 10.9569 0.6528
0.0900 8.2542 0.5666
0.0978 5.9208 0.4798
0.1056 6.3097 0.4954
0.1134 4.1708 0.4027
0.1212 3.9181 0.3903
0.1290 3.8986 0.3894
0.1368 4.0833 0.3985
0.1446 3.3736 0.3622
0.1524 2.9556 0.3390
0.1602 2.9361 0.3379
0.1680 2.8000 0.3300
0.1758 2.9847 0.3407
0.1836 2.7222 0.3254
0.1914 2.2264 0.2942
0.1992 2.3917 0.3050
0.2070 2.1486 0.2891
0.2148 1.7111 0.2580
0.2226 1.6139 0.2505
0.2304 1.5556 0.2460
0.2382 1.4292 0.2358
0.2460 1.5556 0.2460
0.2538 1.6236 0.2513
0.2616 1.3028 0.2251
0.2694 1.0500 0.2021
0.2772 1.2833 0.2234
0.2850 1.3028 0.2251
0.2928 1.6722 0.2550
0.3006 1.3319 0.2276
0.3084 1.1375 0.2103
0.3162 1.5167 0.2429
0.3240 1.5264 0.2436
0.3318 1.2444 0.2200
0.3396 1.2347 0.2191
0.3474 0.9819 0.1954
0.3552 1.1181 0.2085
0.3630 1.0208 0.1992
0.3708 1.2444 0.2200
0.3786 1.3611 0.2301
0.3864 1.4000 0.2333
0.3942 1.1569 0.2121
0.4020 1.2153 0.2174
0.4098 0.8264 0.1793
0.4176 1.2056 0.2165
0.4254 1.0792 0.2049
0.4332 0.9917 0.1964
0.4410 1.3514 0.2292
0.4488 1.0597 0.2030
0.4566 0.8556 0.1824
0.4644 1.4486 0.2373
0.4722 0.9917 0.1964
0.4800 1.1181 0.2085
0.4878 1.1764 0.2139
0.4956 1.0889 0.2058
0.5034 1.0986 0.2067
0.5112 0.8361 0.1803
0.5190 1.1958 0.2156
0.5268 1.1958 0.2156
0.5346 1.3222 0.2268
0.5424 0.9333 0.1905
0.5502 1.3319 0.2276
0.5580 0.7486 0.1706
0.5658 1.1181 0.2085
0.5736 0.9431 0.1915
0.5814 1.0694 0.2039
0.5892 0.9528 0.1925
0.5970 1.1569 0.2121
0.6048 1.0792 0.2049
0.6126 1.1472 0.2112
0.6204 0.9236 0.1895
0.6282 1.4486 0.2373
0.6360 1.1958 0.2156
0.6438 0.8847 0.1855
0.6516 0.8069 0.1771
0.6594 0.9431 0.1915
0.6672 0.7097 0.1661
0.6750 0.9819 0.1954
0.6828 0.8944 0.1865
0.6906 1.1472 0.2112
0.6984 1.1278 0.2094
0.7062 0.7875 0.1750
0.7140 0.8653 0.1834
0.7218 0.7583 0.1717
0.7296 0.6514 0.1592
0.7374 0.8944 0.1865
0.7452 0.9625 0.1935
0.7530 0.9333 0.1905
0.7608 0.8167 0.1782
0.7686 0.7292 0.1684
0.7764 0.9333 0.1905
0.7842 1.1764 0.2139
0.7920 0.7778 0.1739
0.7998 0.8653 0.1834
0.8076 0.9236 0.1895
0.8154 0.8361 0.1803
0.8232 0.9917 0.1964
0.8310 0.9917 0.1964
0.8388 0.6806 0.1627
0.8466 0.7778 0.1739
0.8544 0.5931 0.1519
0.8622 0.7875 0.1750
0.8700 0.7875 0.1750
0.8778 0.8944 0.1865
0.8856 0.6514 0.1592
0.8934 0.8458 0.1814
0.9012 0.5347 0.1442
0.9090 0.4278 0.1290
0.9168 0.6611 0.1603
0.9246 0.9139 0.1885
0.9324 0.6708 0.1615
0.9402 0.6806 0.1627
0.9480 0.9236 0.1895
0.9558 0.7583 0.1717
0.9636 0.8361 0.1803
0.9714 0.8361 0.1803
0.9792 0.7486 0.1706
0.9870 0.8069 0.1771
0.9948 0.7292 0.1684
1.0026 1.0306 0.2002
1.0104 0.8167 0.1782
1.0182 0.7972 0.1761
1.0260 0.7681 0.1728
1.0338 0.7097 0.1661
1.0416 0.6611 0.1603
1.0494 0.8069 0.1771
1.0572 0.8069 0.1771
1.0650 0.8361 0.1803
1.0728 0.5444 0.1455
1.0806 0.8458 0.1814
1.0884 0.4472 0.1319
1.0962 0.7778 0.1739
1.1040 0.5250 0.1429
1.1118 0.5250 0.1429
1.1196 0.6417 0.1580
1.1274 0.7389 0.1695
1.1352 0.9333 0.1905
1.1430 0.8458 0.1814
1.1508 0.4083 0.1260
1.1586 0.8458 0.1814
1.1664 0.8264 0.1793
1.1742 0.6903 0.1638
1.1820 0.6319 0.1568
1.1898 0.4181 0.1275
1.1976 0.4958 0.1389
1.2054 0.7097 0.1661
1.2132 0.9139 0.1885
1.2210 0.6903 0.1638
1.2288 0.8653 0.1834
1.2366 0.7778 0.1739
1.2444 0.7097 0.1661
1.2522 0.8458 0.1814
1.2600 0.7681 0.1728
1.2678 0.6028 0.1531
1.2756 0.6417 0.1580
1.2834 0.7681 0.1728
1.2912 0.5639 0.1481
1.2990 0.5250 0.1429
1.3068 0.6514 0.1592
1.3146 0.4472 0.1319
1.3224 0.5833 0.1506
1.3302 0.6611 0.1603
1.3380 0.5542 0.1468
1.3458 0.8847 0.1855
1.3536 0.6028 0.1531
1.3614 0.8847 0.1855
1.3692 0.7486 0.1706
1.3770 0.5833 0.1506
1.3848 0.5444 0.1455
1.3926 0.6806 0.1627
1.4004 0.4958 0.1389
1.4082 0.6806 0.1627
1.4160 0.7681 0.1728
1.4238 0.5056 0.1402
1.4316 0.6417 0.1580
1.4394 0.6417 0.1580
1.4472 0.5347 0.1442
1.4550 0.7389 0.1695
1.4628 0.5639 0.1481
1.4706 0.5153 0.1416
1.4784 0.4861 0.1375
1.4862 0.5056 0.1402
1.4940 0.6611 0.1603
1.5018 1.1861 0.2148
1.5096 0.7583 0.1717
1.5174 0.5542 0.1468
1.5252 0.5250 0.1429
1.5330 0.3306 0.1134
1.5408 0.9139 0.1885
1.5486 0.6417 0.1580
1.5564 0.6319 0.1568
1.5642 0.7000 0.1650
1.5720 0.4764 0.1361
1.5798 0.4569 0.1333
1.5876 0.5347 0.1442
1.5954 0.6319 0.1568
1.6032 1.0597 0.2030
1.6110 0.7292 0.1684
1.6188 0.4861 0.1375
1.6266 0.5833 0.1506
1.6344 0.5444 0.1455
1.6422 0.9333 0.1905
1.6500 0.7778 0.1739
1.6578 0.4764 0.1361
1.6656 0.5542 0.1468
1.6734 0.6028 0.1531
1.6812 0.4472 0.1319
1.6890 0.5056 0.1402
1.6968 0.5347 0.1442
1.7046 0.5153 0.1416
1.7124 0.7583 0.1717
1.7202 0.5347 0.1442
1.7280 0.5931 0.1519
1.7358 0.5833 0.1506
1.7436 0.3597 0.1183
1.7514 0.5153 0.1416
1.7592 0.5250 0.1429
1.7670 0.8069 0.1771
1.7748 0.6514 0.1592
1.7826 0.7681 0.1728
1.7904 0.7000 0.1650
1.7982 0.6319 0.1568
1.8060 0.5931 0.1519
1.8138 0.6125 0.1543
1.8216 0.5931 0.1519
1.8294 0.4083 0.1260
1.8372 0.6806 0.1627
1.8450 0.4764 0.1361
1.8528 0.6125 0.1543
1.8606 0.4764 0.1361
1.8684 0.5931 0.1519
1.8762 0.5056 0.1402
1.8840 0.8069 0.1771
1.8918 0.5250 0.1429
1.8996 0.3986 0.1245
1.9074 0.7778 0.1739
1.9152 0.4569 0.1333
1.9230 0.4083 0.1260
1.9308 0.4375 0.1304
1.9386 0.5639 0.1481
1.9464 0.5153 0.1416
1.9542 0.4375 0.1304
1.9620 0.2042 0.0891
1.9698 0.4472 0.1319
1.9776 0.5639 0.1481
1.9854 0.4375 0.1304
1.9932 0.3306 0.1134
2.0010 0.7097 0.1661
2.0088 0.6611 0.1603
2.0166 0.4764 0.1361
2.0244 0.5250 0.1429
2.0322 0.6903 0.1638
2.0400 0.4958 0.1389
2.0478 0.4861 0.1375
2.0556 0.4861 0.1375
2.0634 0.3889 0.1230
2.0712 0.5444 0.1455
2.0790 0.7972 0.1761
2.0868 0.4375 0.1304
2.0946 0.3208 0.1117
2.1024 0.5056 0.1402
2.1102 0.5444 0.1455
2.1180 0.3889 0.1230
2.1258 0.5250 0.1429
2.1336 0.4958 0.1389
2.1414 0.7000 0.1650
2.1492 0.4569 0.1333
2.1570 0.5347 0.1442
2.1648 0.6222 0.1556
2.1726 0.5056 0.1402
2.1804 0.4083 0.1260
2.1882 0.3403 0.1150
2.1960 0.4375 0.1304
2.2038 0.4083 0.1260
2.2116 0.2917 0.1065
2.2194 0.6514 0.1592
2.2272 0.3597 0.1183
2.2350 0.7389 0.1695
2.2428 0.5542 0.1468
2.2506 0.5153 0.1416
2.2584 0.5736 0.1494
2.2662 0.6319 0.1568
2.2740 0.5056 0.1402
2.2818 0.3014 0.1083
2.2896 0.5153 0.1416
2.2974 0.2917 0.1065
2.3052 0.3208 0.1117
2.3130 0.3986 0.1245
2.3208 0.4569 0.1333
2.3286 0.5250 0.1429
2.3364 0.3208 0.1117
2.3442 0.6806 0.1627
2.3520 0.3403 0.1150
2.3598 0.3694 0.1199
2.3676 0.2819 0.1047
2.3754 0.5444 0.1455
2.3832 0.4667 0.1347
2.3910 0.5153 0.1416
2.3988 0.4764 0.1361
2.4066 0.7875 0.1750
2.4144 0.6028 0.1531
2.4222 0.3208 0.1117
2.4300 0.3597 0.1183
2.4378 0.3014 0.1083
2.4456 0.5250 0.1429
2.4534 0.4375 0.1304
2.4612 0.4278 0.1290
2.4690 0.3306 0.1134
2.4768 0.4667 0.1347
2.4846 0.3500 0.1167
2.4924 0.2917 0.1065
2.5002 0.3597 0.1183
2.5080 0.5639 0.1481
2.5158 0.3889 0.1230
2.5236 0.4472 0.1319
2.5314 0.6806 0.1627
2.5392 0.3792 0.1214
2.5470 0.3597 0.1183
2.5548 0.3792 0.1214
2.5626 0.5639 0.1481
2.5704 0.4278 0.1290
2.5782 0.6611 0.1603
2.5860 0.5542 0.1468
2.5938 0.5347 0.1442
2.6016 0.2042 0.0891
2.6094 0.3986 0.1245
2.6172 0.7583 0.1717
2.6250 0.4472 0.1319
2.6328 0.4083 0.1260
2.6406 0.3403 0.1150
2.6484 0.7097 0.1661
2.6562 0.4569 0.1333
2.6640 0.4569 0.1333
2.6718 0.5542 0.1468
2.6796 0.1944 0.0870
2.6874 0.3403 0.1150
2.6952 0.4861 0.1375
2.7030 0.2528 0.0991
2.7108 0.2333 0.0953
2.7186 0.6028 0.1531
2.7264 0.5347 0.1442
2.7342 0.5833 0.1506
2.7420 0.2917 0.1065
2.7498 0.3403 0.1150
2.7576 0.3792 0.1214
2.7654 0.4861 0.1375
2.7732 0.2333 0.0953
2.7810 0.3403 0.1150
2.7888 0.4958 0.1389
2.7966 0.3306 0.1134
2.8044 0.3306 0.1134
2.8122 0.5444 0.1455
2.8200 0.4181 0.1275
2.8278 0.3208 0.1117
2.8356 0.5931 0.1519
2.8434 0.3306 0.1134
2.8512 0.3500 0.1167
2.8590 0.2819 0.1047
2.8668 0.3500 0.1167
2.8746 0.4181 0.1275
2.8824 0.5250 0.1429
2.8902 0.2431 0.0972
2.8980 0.4375 0.1304
2.9058 0.4181 0.1275
2.9136 0.3403 0.1150
2.9214 0.4764 0.1361
2.9292 0.3208 0.1117
2.9370 0.5444 0.1455
2.9448 0.3597 0.1183
2.9526 0.3403 0.1150
2.9604 0.5639 0.1481
2.9682 0.2431 0.0972
2.9760 0.4375 0.1304
2.9838 0.4861 0.1375
2.9916 0.3403 0.1150
2.9994 0.3014 0.1083
3.0072 0.5347 0.1442
3.0150 0.3986 0.1245
3.0228 0.3403 0.1150
3.0306 0.5542 0.1468
3.0384 0.2819 0.1047
3.0462 0.2528 0.0991
3.0540 0.3792 0.1214
3.0618 0.5153 0.1416
3.0696 0.3014 0.1083
3.0774 0.4958 0.1389
3.0852 0.3403 0.1150
3.0930 0.3597 0.1183
3.1008 0.4083 0.1260
3.1086 0.3597 0.1183
3.1164 0.6028 0.1531
3.1242 0.3014 0.1083
3.1320 0.3500 0.1167
3.1398 0.2819 0.1047
3.1476 0.2819 0.1047
3.1554 0.3986 0.1245
3.1632 0.2528 0.0991
3.1710 0.1653 0.0802
3.1788 0.3306 0.1134
3.1866 0.3694 0.1199
3.1944 0.6417 0.1580
3.2022 0.5736 0.1494
3.2100 0.4764 0.1361
3.2178 0.4764 0.1361
3.2256 0.3597 0.1183
3.2334 0.6028 0.1531
3.2412 0.5444 0.1455
3.2490 0.6514 0.1592
3.2568 0.4375 0.1304
3.2646 0.5056 0.1402
3.2724 0.3306 0.1134
3.2802 0.3306 0.1134
3.2880 0.3597 0.1183
3.2958 0.1847 0.0848
3.3036 0.3500 0.1167
3.3114 0.3500 0.1167
3.3192 0.4472 0.1319
3.3270 0.5444 0.1455
3.3348 0.1361 0.0728
3.3426 0.3208 0.1117
3.3504 0.3694 0.1199
3.3582 0.3403 0.1150
3.3660 0.4083 0.1260
3.3738 0.4472 0.1319
3.3816 0.2042 0.0891
3.3894 0.3889 0.1230
3.3972 0.5250 0.1429
3.4050 0.3014 0.1083
3.4128 0.3889 0.1230
3.4206 0.5347 0.1442
3.4284 0.3597 0.1183
3.4362 0.6028 0.1531
3.4440 0.5931 0.1519
3.4518 0.3889 0.1230
3.4596 0.4181 0.1275
3.4674 0.4958 0.1389
3.4752 0.1944 0.0870
3.4830 0.2333 0.0953
3.4908 0.3597 0.1183
3.4986 0.3403 0.1150
3.5064 0.4181 0.1275
3.5142 0.2333 0.0953
3.5220 0.4083 0.1260
3.5298 0.4083 0.1260
3.5376 0.3500 0.1167
3.5454 0.3694 0.1199
3.5532 0.3306 0.1134
3.5610 0.3306 0.1134
3.5688 0.2333 0.0953
3.5766 0.4375 0.1304
3.5844 0.2819 0.1047
3.5922 0.2819 0.1047
3.6000 0.4764 0.1361
3.6078 0.3792 0.1214
3.6156 0.1944 0.0870
3.6234 0.4472 0.1319
3.6312 0.3889 0.1230
3.6390 0.3694 0.1199
3.6468 0.5153 0.1416
3.6546 0.3208 0.1117
3.6624 0.2819 0.1047
3.6702 0.3306 0.1134
3.6780 0.2139 0.0912
3.6858 0.2625 0.1010
3.6936 0.3500 0.1167
3.7014 0.4667 0.1347
3.7092 0.3014 0.1083
3.7170 0.2431 0.0972
3.7248 0.2917 0.1065
3.7326 0.2819 0.1047
3.7404 0.3306 0.1134
3.7482 0.1750 0.0825
3.7560 0.2236 0.0933
3.7638 0.1750 0.0825
3.7716 0.1847 0.0848
3.7794 0.3597 0.1183
