# Supplementary material for: Spin waves and orbital contribution to ferromagnetism in a topological metal
Source: Nat Commun. 2024 Oct 16;15:8905. doi: 10.1038/s41467-024-53152-1 (PMC11484860; doi:10.1038/s41467-024-53152-1)
Supplement: Supplementary file 3 — Source Data [file 41467_2024_53152_MOESM3_ESM.zip › experiment_data/RIXS_spectra_SLS/rixs_cl_HHL_1.txt]

 Eloss  intensity  error
-18.0552 1.3250 0.2102
-18.0474 1.4250 0.2179
-18.0396 1.6750 0.2363
-18.0318 2.0083 0.2587
-18.0240 1.7333 0.2404
-18.0162 1.8750 0.2500
-18.0084 1.8250 0.2466
-18.0006 1.6000 0.2309
-17.9928 1.5500 0.2273
-17.9850 1.8917 0.2511
-17.9772 2.1333 0.2667
-17.9694 1.8917 0.2511
-17.9616 2.0417 0.2609
-17.9538 1.7500 0.2415
-17.9460 1.6833 0.2369
-17.9382 1.5833 0.2297
-17.9304 1.7167 0.2392
-17.9226 1.9333 0.2539
-17.9148 1.9750 0.2566
-17.9070 2.0417 0.2609
-17.8992 2.1083 0.2651
-17.8914 2.1667 0.2687
-17.8836 1.8583 0.2489
-17.8758 1.8667 0.2494
-17.8680 1.6833 0.2369
-17.8602 2.1000 0.2646
-17.8524 2.0417 0.2609
-17.8446 1.8417 0.2478
-17.8368 1.6833 0.2369
-17.8290 2.0917 0.2640
-17.8212 2.0583 0.2619
-17.8134 1.9750 0.2566
-17.8056 1.8000 0.2449
-17.7978 2.0750 0.2630
-17.7900 1.8917 0.2511
-17.7822 1.7917 0.2444
-17.7744 1.7667 0.2427
-17.7666 2.0000 0.2582
-17.7588 2.1167 0.2656
-17.7510 1.8583 0.2489
-17.7432 1.7000 0.2380
-17.7354 1.8667 0.2494
-17.7276 1.6750 0.2363
-17.7198 1.7750 0.2432
-17.7120 1.9500 0.2550
-17.7042 2.2917 0.2764
-17.6964 1.7167 0.2392
-17.6886 2.1000 0.2646
-17.6808 1.9917 0.2577
-17.6730 1.5583 0.2279
-17.6652 2.0000 0.2582
-17.6574 1.8917 0.2511
-17.6496 2.0583 0.2619
-17.6418 1.8667 0.2494
-17.6340 1.9167 0.2528
-17.6262 1.8833 0.2506
-17.6184 2.3000 0.2769
-17.6106 1.8833 0.2506
-17.6028 2.2417 0.2734
-17.5950 1.8833 0.2506
-17.5872 2.0417 0.2609
-17.5794 1.9083 0.2522
-17.5716 1.6333 0.2333
-17.5638 2.4917 0.2882
-17.5560 2.3667 0.2809
-17.5482 1.9583 0.2555
-17.5404 2.2417 0.2734
-17.5326 1.7333 0.2404
-17.5248 1.9250 0.2533
-17.5170 2.0000 0.2582
-17.5092 1.8500 0.2483
-17.5014 1.6250 0.2327
-17.4936 2.0083 0.2587
-17.4858 1.6833 0.2369
-17.4780 1.7583 0.2421
-17.4702 2.0417 0.2609
-17.4624 1.6417 0.2339
-17.4546 1.5667 0.2285
-17.4468 1.8250 0.2466
-17.4390 1.7917 0.2444
-17.4312 1.9583 0.2555
-17.4234 2.0333 0.2603
-17.4156 2.1167 0.2656
-17.4078 1.9500 0.2550
-17.4000 1.5167 0.2248
-17.3922 2.0083 0.2587
-17.3844 2.2250 0.2723
-17.3766 1.7750 0.2432
-17.3688 2.0000 0.2582
-17.3610 1.7083 0.2386
-17.3532 1.9167 0.2528
-17.3454 1.8833 0.2506
-17.3376 1.6000 0.2309
-17.3298 1.8167 0.2461
-17.3220 2.0417 0.2609
-17.3142 1.7833 0.2438
-17.3064 1.8083 0.2455
-17.2986 1.9583 0.2555
-17.2908 2.3167 0.2779
-17.2830 2.0750 0.2630
-17.2752 1.9250 0.2533
-17.2674 2.2250 0.2723
-17.2596 2.0167 0.2593
-17.2518 1.9583 0.2555
-17.2440 2.0667 0.2625
-17.2362 2.2083 0.2713
-17.2284 1.5917 0.2303
-17.2206 1.8750 0.2500
-17.2128 1.9583 0.2555
-17.2050 1.8000 0.2449
-17.1972 2.0667 0.2625
-17.1894 2.1667 0.2687
-17.1816 2.1250 0.2661
-17.1738 1.6083 0.2315
-17.1660 1.4917 0.2230
-17.1582 1.8417 0.2478
-17.1504 1.9500 0.2550
-17.1426 1.9083 0.2522
-17.1348 1.8000 0.2449
-17.1270 1.8333 0.2472
-17.1192 1.5667 0.2285
-17.1114 2.0083 0.2587
-17.1036 2.2583 0.2744
-17.0958 1.8750 0.2500
-17.0880 2.2333 0.2728
-17.0802 2.0000 0.2582
-17.0724 2.1917 0.2703
-17.0646 2.5000 0.2887
-17.0568 1.9083 0.2522
-17.0490 1.9250 0.2533
-17.0412 2.0083 0.2587
-17.0334 2.0917 0.2640
-17.0256 2.1167 0.2656
-17.0178 2.0083 0.2587
-17.0100 1.8833 0.2506
-17.0022 1.8750 0.2500
-16.9944 1.9833 0.2571
-16.9866 2.2250 0.2723
-16.9788 2.1833 0.2698
-16.9710 1.8750 0.2500
-16.9632 2.4167 0.2838
-16.9554 2.2917 0.2764
-16.9476 1.8083 0.2455
-16.9398 2.1917 0.2703
-16.9320 2.0583 0.2619
-16.9242 2.1667 0.2687
-16.9164 2.0333 0.2603
-16.9086 1.6500 0.2345
-16.9008 2.1083 0.2651
-16.8930 2.1167 0.2656
-16.8852 2.1333 0.2667
-16.8774 1.9250 0.2533
-16.8696 2.1333 0.2667
-16.8618 2.2833 0.2759
-16.8540 2.2667 0.2749
-16.8462 2.0167 0.2593
-16.8384 2.1000 0.2646
-16.8306 2.4667 0.2867
-16.8228 2.4500 0.2858
-16.8150 2.3417 0.2794
-16.8072 2.2917 0.2764
-16.7994 2.2500 0.2739
-16.7916 2.0333 0.2603
-16.7838 1.9833 0.2571
-16.7760 1.3583 0.2128
-16.7682 1.8917 0.2511
-16.7604 1.8750 0.2500
-16.7526 1.9333 0.2539
-16.7448 1.9750 0.2566
-16.7370 2.0500 0.2614
-16.7292 1.8167 0.2461
-16.7214 1.8667 0.2494
-16.7136 2.1833 0.2698
-16.7058 2.1583 0.2682
-16.6980 1.9500 0.2550
-16.6902 1.8833 0.2506
-16.6824 2.1500 0.2677
-16.6746 2.0583 0.2619
-16.6668 2.1333 0.2667
-16.6590 1.7750 0.2432
-16.6512 2.1000 0.2646
-16.6434 1.9583 0.2555
-16.6356 2.0333 0.2603
-16.6278 1.8167 0.2461
-16.6200 2.4500 0.2858
-16.6122 2.0083 0.2587
-16.6044 1.8750 0.2500
-16.5966 2.0333 0.2603
-16.5888 2.2167 0.2718
-16.5810 2.4083 0.2833
-16.5732 2.0000 0.2582
-16.5654 2.2333 0.2728
-16.5576 1.8500 0.2483
-16.5498 1.8250 0.2466
-16.5420 1.3167 0.2095
-16.5342 2.2333 0.2728
-16.5264 2.6333 0.2963
-16.5186 2.2417 0.2734
-16.5108 1.6167 0.2321
-16.5030 2.0250 0.2598
-16.4952 1.7833 0.2438
-16.4874 1.9500 0.2550
-16.4796 2.4667 0.2867
-16.4718 2.1000 0.2646
-16.4640 2.1667 0.2687
-16.4562 2.0417 0.2609
-16.4484 2.2917 0.2764
-16.4406 2.3750 0.2814
-16.4328 2.3250 0.2784
-16.4250 2.1333 0.2667
-16.4172 1.9917 0.2577
-16.4094 2.3417 0.2794
-16.4016 1.8583 0.2489
-16.3938 2.2083 0.2713
-16.3860 2.1500 0.2677
-16.3782 2.4417 0.2853
-16.3704 2.6167 0.2953
-16.3626 1.9833 0.2571
-16.3548 2.1250 0.2661
-16.3470 1.9667 0.2560
-16.3392 2.0583 0.2619
-16.3314 2.3083 0.2774
-16.3236 2.8417 0.3078
-16.3158 2.4000 0.2828
-16.3080 2.2000 0.2708
-16.3002 2.8583 0.3087
-16.2924 2.6917 0.2995
-16.2846 2.0583 0.2619
-16.2768 2.1667 0.2687
-16.2690 1.8833 0.2506
-16.2612 2.6500 0.2972
-16.2534 2.4917 0.2882
-16.2456 2.3667 0.2809
-16.2378 2.1417 0.2672
-16.2300 2.1500 0.2677
-16.2222 2.2917 0.2764
-16.2144 1.7667 0.2427
-16.2066 1.6917 0.2375
-16.1988 2.0917 0.2640
-16.1910 1.9083 0.2522
-16.1832 2.0583 0.2619
-16.1754 2.1583 0.2682
-16.1676 2.3750 0.2814
-16.1598 2.0500 0.2614
-16.1520 2.0083 0.2587
-16.1442 2.6750 0.2986
-16.1364 2.3250 0.2784
-16.1286 1.8750 0.2500
-16.1208 2.4167 0.2838
-16.1130 2.0500 0.2614
-16.1052 2.1333 0.2667
-16.0974 2.0833 0.2635
-16.0896 2.3417 0.2794
-16.0818 2.1917 0.2703
-16.0740 2.2667 0.2749
-16.0662 2.2167 0.2718
-16.0584 1.9750 0.2566
-16.0506 2.4417 0.2853
-16.0428 2.8500 0.3082
-16.0350 2.6750 0.2986
-16.0272 2.5250 0.2901
-16.0194 2.2250 0.2723
-16.0116 2.3083 0.2774
-16.0038 2.1917 0.2703
-15.9960 2.1833 0.2698
-15.9882 2.0750 0.2630
-15.9804 1.8167 0.2461
-15.9726 2.1583 0.2682
-15.9648 2.5583 0.2920
-15.9570 2.4917 0.2882
-15.9492 2.4583 0.2863
-15.9414 1.9833 0.2571
-15.9336 2.4333 0.2848
-15.9258 2.2167 0.2718
-15.9180 2.8917 0.3105
-15.9102 2.7750 0.3041
-15.9024 1.7250 0.2398
-15.8946 2.3000 0.2769
-15.8868 2.0000 0.2582
-15.8790 2.3667 0.2809
-15.8712 2.7917 0.3051
-15.8634 2.2333 0.2728
-15.8556 2.4750 0.2872
-15.8478 2.3250 0.2784
-15.8400 2.6667 0.2981
-15.8322 2.3000 0.2769
-15.8244 2.0500 0.2614
-15.8166 2.3917 0.2824
-15.8088 2.4333 0.2848
-15.8010 2.5917 0.2939
-15.7932 2.4917 0.2882
-15.7854 2.2333 0.2728
-15.7776 2.1750 0.2693
-15.7698 2.3917 0.2824
-15.7620 2.3000 0.2769
-15.7542 2.5250 0.2901
-15.7464 1.8917 0.2511
-15.7386 2.2250 0.2723
-15.7308 2.2750 0.2754
-15.7230 2.6750 0.2986
-15.7152 2.1333 0.2667
-15.7074 2.0833 0.2635
-15.6996 2.0083 0.2587
-15.6918 2.4917 0.2882
-15.6840 2.3333 0.2789
-15.6762 2.1750 0.2693
-15.6684 2.8167 0.3064
-15.6606 2.5250 0.2901
-15.6528 2.1750 0.2693
-15.6450 1.9750 0.2566
-15.6372 2.2500 0.2739
-15.6294 2.5750 0.2930
-15.6216 2.5583 0.2920
-15.6138 2.5583 0.2920
-15.6060 2.0750 0.2630
-15.5982 2.4083 0.2833
-15.5904 2.9250 0.3122
-15.5826 2.5750 0.2930
-15.5748 2.6417 0.2967
-15.5670 2.7167 0.3009
-15.5592 2.6417 0.2967
-15.5514 2.6250 0.2958
-15.5436 2.8083 0.3060
-15.5358 2.6250 0.2958
-15.5280 2.3667 0.2809
-15.5202 2.4167 0.2838
-15.5124 2.3167 0.2779
-15.5046 2.0417 0.2609
-15.4968 1.9500 0.2550
-15.4890 1.7000 0.2380
-15.4812 2.2583 0.2744
-15.4734 2.5000 0.2887
-15.4656 2.0250 0.2598
-15.4578 2.3583 0.2804
-15.4500 2.2833 0.2759
-15.4422 2.3083 0.2774
-15.4344 2.4417 0.2853
-15.4266 2.4250 0.2843
-15.4188 1.6500 0.2345
-15.4110 2.1417 0.2672
-15.4032 2.5917 0.2939
-15.3954 2.4417 0.2853
-15.3876 2.4250 0.2843
-15.3798 2.4500 0.2858
-15.3720 2.5500 0.2915
-15.3642 2.5167 0.2896
-15.3564 2.4583 0.2863
-15.3486 2.0167 0.2593
-15.3408 2.7167 0.3009
-15.3330 2.5917 0.2939
-15.3252 2.6000 0.2944
-15.3174 2.0583 0.2619
-15.3096 2.3083 0.2774
-15.3018 2.4083 0.2833
-15.2940 2.7667 0.3037
-15.2862 2.9333 0.3127
-15.2784 2.7333 0.3018
-15.2706 2.1833 0.2698
-15.2628 1.9833 0.2571
-15.2550 2.4417 0.2853
-15.2472 2.6250 0.2958
-15.2394 2.4250 0.2843
-15.2316 2.6417 0.2967
-15.2238 2.8000 0.3055
-15.2160 2.3750 0.2814
-15.2082 2.6083 0.2949
-15.2004 2.7333 0.3018
-15.1926 2.7750 0.3041
-15.1848 2.9000 0.3109
-15.1770 2.4500 0.2858
-15.1692 2.7000 0.3000
-15.1614 2.8333 0.3073
-15.1536 2.3750 0.2814
-15.1458 2.3667 0.2809
-15.1380 2.2583 0.2744
-15.1302 2.7250 0.3014
-15.1224 3.1167 0.3223
-15.1146 2.5750 0.2930
-15.1068 2.7833 0.3046
-15.0990 2.2750 0.2754
-15.0912 2.6167 0.2953
-15.0834 2.5250 0.2901
-15.0756 2.3167 0.2779
-15.0678 2.9167 0.3118
-15.0600 2.6333 0.2963
-15.0522 2.5167 0.2896
-15.0444 2.9167 0.3118
-15.0366 2.0500 0.2614
-15.0288 2.5000 0.2887
-15.0210 2.8000 0.3055
-15.0132 2.5417 0.2911
-15.0054 2.4417 0.2853
-14.9976 2.3917 0.2824
-14.9898 2.4833 0.2877
-14.9820 2.7750 0.3041
-14.9742 2.9000 0.3109
-14.9664 2.6833 0.2991
-14.9586 2.3750 0.2814
-14.9508 3.1167 0.3223
-14.9430 2.8250 0.3069
-14.9352 2.9083 0.3114
-14.9274 2.7667 0.3037
-14.9196 2.6500 0.2972
-14.9118 2.4500 0.2858
-14.9040 2.4500 0.2858
-14.8962 2.6167 0.2953
-14.8884 2.5083 0.2892
-14.8806 2.3500 0.2799
-14.8728 2.4333 0.2848
-14.8650 2.8667 0.3091
-14.8572 2.1583 0.2682
-14.8494 2.9083 0.3114
-14.8416 2.9500 0.3136
-14.8338 2.7833 0.3046
-14.8260 2.5250 0.2901
-14.8182 2.2917 0.2764
-14.8104 2.3667 0.2809
-14.8026 2.3250 0.2784
-14.7948 2.6250 0.2958
-14.7870 2.9000 0.3109
-14.7792 2.9167 0.3118
-14.7714 3.0333 0.3180
-14.7636 2.3083 0.2774
-14.7558 2.4000 0.2828
-14.7480 2.7750 0.3041
-14.7402 2.5417 0.2911
-14.7324 2.8833 0.3100
-14.7246 2.9167 0.3118
-14.7168 2.6250 0.2958
-14.7090 2.6250 0.2958
-14.7012 2.8000 0.3055
-14.6934 3.0750 0.3202
-14.6856 2.4667 0.2867
-14.6778 2.3583 0.2804
-14.6700 2.6417 0.2967
-14.6622 3.0833 0.3206
-14.6544 3.0500 0.3189
-14.6466 2.6250 0.2958
-14.6388 2.4833 0.2877
-14.6310 2.7750 0.3041
-14.6232 2.8583 0.3087
-14.6154 2.4167 0.2838
-14.6076 2.4500 0.2858
-14.5998 2.6917 0.2995
-14.5920 2.5250 0.2901
-14.5842 3.0000 0.3162
-14.5764 2.9000 0.3109
-14.5686 3.2000 0.3266
-14.5608 2.9500 0.3136
-14.5530 2.8417 0.3078
-14.5452 2.5250 0.2901
-14.5374 2.6667 0.2981
-14.5296 3.2083 0.3270
-14.5218 2.9417 0.3131
-14.5140 2.6917 0.2995
-14.5062 2.7500 0.3028
-14.4984 2.7583 0.3032
-14.4906 2.7167 0.3009
-14.4828 2.8417 0.3078
-14.4750 2.7833 0.3046
-14.4672 2.5250 0.2901
-14.4594 2.5833 0.2934
-14.4516 3.0083 0.3167
-14.4438 2.3667 0.2809
-14.4360 2.3083 0.2774
-14.4282 2.6750 0.2986
-14.4204 2.7667 0.3037
-14.4126 2.3917 0.2824
-14.4048 2.2750 0.2754
-14.3970 3.0167 0.3171
-14.3892 2.9167 0.3118
-14.3814 3.1833 0.3257
-14.3736 2.6417 0.2967
-14.3658 2.4750 0.2872
-14.3580 2.7500 0.3028
-14.3502 3.1750 0.3253
-14.3424 3.1000 0.3215
-14.3346 2.7250 0.3014
-14.3268 2.6667 0.2981
-14.3190 2.2417 0.2734
-14.3112 2.8917 0.3105
-14.3034 2.9083 0.3114
-14.2956 2.9833 0.3153
-14.2878 3.0333 0.3180
-14.2800 2.6167 0.2953
-14.2722 2.8167 0.3064
-14.2644 2.9000 0.3109
-14.2566 2.5417 0.2911
-14.2488 2.7167 0.3009
-14.2410 2.5917 0.2939
-14.2332 2.7250 0.3014
-14.2254 3.0167 0.3171
-14.2176 2.7917 0.3051
-14.2098 2.7167 0.3009
-14.2020 2.9667 0.3145
-14.1942 2.3000 0.2769
-14.1864 2.2917 0.2764
-14.1786 2.5917 0.2939
-14.1708 2.7000 0.3000
-14.1630 2.9500 0.3136
-14.1552 3.0167 0.3171
-14.1474 3.1250 0.3227
-14.1396 2.7750 0.3041
-14.1318 2.8667 0.3091
-14.1240 2.9417 0.3131
-14.1162 3.0000 0.3162
-14.1084 2.6667 0.2981
-14.1006 2.8167 0.3064
-14.0928 2.5833 0.2934
-14.0850 2.8333 0.3073
-14.0772 2.5250 0.2901
-14.0694 2.5500 0.2915
-14.0616 3.0583 0.3193
-14.0538 2.9000 0.3109
-14.0460 2.5167 0.2896
-14.0382 2.9667 0.3145
-14.0304 2.4333 0.2848
-14.0226 2.9667 0.3145
-14.0148 2.7917 0.3051
-14.0070 3.2500 0.3291
-13.9992 2.7917 0.3051
-13.9914 3.0250 0.3175
-13.9836 3.1500 0.3240
-13.9758 2.8417 0.3078
-13.9680 2.6167 0.2953
-13.9602 2.6083 0.2949
-13.9524 2.8417 0.3078
-13.9446 3.2750 0.3304
-13.9368 3.1667 0.3249
-13.9290 3.2917 0.3312
-13.9212 3.2250 0.3279
-13.9134 3.2750 0.3304
-13.9056 3.1250 0.3227
-13.8978 2.8667 0.3091
-13.8900 2.7833 0.3046
-13.8822 2.9250 0.3122
-13.8744 2.5667 0.2925
-13.8666 2.7500 0.3028
-13.8588 2.9333 0.3127
-13.8510 3.2583 0.3296
-13.8432 3.1667 0.3249
-13.8354 3.0250 0.3175
-13.8276 2.8833 0.3100
-13.8198 2.8083 0.3060
-13.8120 2.7333 0.3018
-13.8042 3.2000 0.3266
-13.7964 3.1583 0.3245
-13.7886 2.6417 0.2967
-13.7808 2.8583 0.3087
-13.7730 2.8667 0.3091
-13.7652 2.8167 0.3064
-13.7574 3.2250 0.3279
-13.7496 3.0667 0.3197
-13.7418 2.9917 0.3158
-13.7340 2.9583 0.3140
-13.7262 3.2083 0.3270
-13.7184 2.4750 0.2872
-13.7106 2.7583 0.3032
-13.7028 3.3250 0.3329
-13.6950 3.2417 0.3287
-13.6872 2.9667 0.3145
-13.6794 3.2167 0.3274
-13.6716 3.0917 0.3210
-13.6638 3.0417 0.3184
-13.6560 3.3750 0.3354
-13.6482 3.5167 0.3424
-13.6404 3.3250 0.3329
-13.6326 2.5250 0.2901
-13.6248 2.8083 0.3060
-13.6170 2.8333 0.3073
-13.6092 3.3417 0.3337
-13.6014 3.1750 0.3253
-13.5936 3.0500 0.3189
-13.5858 3.1417 0.3236
-13.5780 3.1333 0.3232
-13.5702 3.2917 0.3312
-13.5624 3.8917 0.3602
-13.5546 3.8833 0.3598
-13.5468 3.7833 0.3551
-13.5390 3.3250 0.3329
-13.5312 3.6500 0.3488
-13.5234 3.3250 0.3329
-13.5156 3.2917 0.3312
-13.5078 2.4500 0.2858
-13.5000 2.8833 0.3100
-13.4922 2.8750 0.3096
-13.4844 3.5750 0.3452
-13.4766 3.0000 0.3162
-13.4688 2.7167 0.3009
-13.4610 2.8083 0.3060
-13.4532 3.2833 0.3308
-13.4454 3.3083 0.3321
-13.4376 3.3500 0.3342
-13.4298 3.2583 0.3296
-13.4220 2.9500 0.3136
-13.4142 3.4667 0.3399
-13.4064 3.1083 0.3219
-13.3986 3.4583 0.3395
-13.3908 3.3000 0.3317
-13.3830 3.0250 0.3175
-13.3752 3.4917 0.3412
-13.3674 3.0583 0.3193
-13.3596 3.4333 0.3383
-13.3518 3.0750 0.3202
-13.3440 3.0750 0.3202
-13.3362 3.5417 0.3436
-13.3284 3.2250 0.3279
-13.3206 3.3000 0.3317
-13.3128 3.4167 0.3375
-13.3050 3.3917 0.3362
-13.2972 3.3917 0.3362
-13.2894 3.1417 0.3236
-13.2816 3.2750 0.3304
-13.2738 2.8667 0.3091
-13.2660 3.5583 0.3444
-13.2582 3.6000 0.3464
-13.2504 3.6833 0.3504
-13.2426 3.1500 0.3240
-13.2348 3.4167 0.3375
-13.2270 3.9167 0.3613
-13.2192 3.2583 0.3296
-13.2114 3.0667 0.3197
-13.2036 3.1083 0.3219
-13.1958 3.0667 0.3197
-13.1880 3.4000 0.3367
-13.1802 3.5417 0.3436
-13.1724 3.4750 0.3403
-13.1646 3.4750 0.3403
-13.1568 3.1750 0.3253
-13.1490 3.6083 0.3468
-13.1412 3.1667 0.3249
-13.1334 3.1833 0.3257
-13.1256 3.5750 0.3452
-13.1178 3.3750 0.3354
-13.1100 3.8750 0.3594
-13.1022 3.3167 0.3325
-13.0944 3.7583 0.3539
-13.0866 3.2250 0.3279
-13.0788 2.9167 0.3118
-13.0710 3.5500 0.3440
-13.0632 3.7667 0.3543
-13.0554 3.7500 0.3536
-13.0476 3.6583 0.3492
-13.0398 3.4250 0.3379
-13.0320 3.4500 0.3391
-13.0242 3.2000 0.3266
-13.0164 3.5083 0.3420
-13.0086 3.6750 0.3500
-13.0008 4.2833 0.3779
-12.9930 4.0500 0.3674
-12.9852 3.6833 0.3504
-12.9774 3.1000 0.3215
-12.9696 3.0333 0.3180
-12.9618 3.2750 0.3304
-12.9540 3.7250 0.3524
-12.9462 3.4167 0.3375
-12.9384 3.5583 0.3444
-12.9306 3.5250 0.3428
-12.9228 4.0500 0.3674
-12.9150 3.6833 0.3504
-12.9072 3.3667 0.3350
-12.8994 3.8500 0.3582
-12.8916 3.9250 0.3617
-12.8838 3.5167 0.3424
-12.8760 3.8417 0.3578
-12.8682 3.7667 0.3543
-12.8604 4.2583 0.3768
-12.8526 3.8083 0.3563
-12.8448 3.3833 0.3358
-12.8370 3.6083 0.3468
-12.8292 3.5083 0.3420
-12.8214 4.1083 0.3701
-12.8136 3.1917 0.3262
-12.8058 3.6667 0.3496
-12.7980 3.2583 0.3296
-12.7902 3.6833 0.3504
-12.7824 3.5333 0.3432
-12.7746 3.7917 0.3555
-12.7668 3.7500 0.3536
-12.7590 3.5000 0.3416
-12.7512 3.4833 0.3408
-12.7434 3.4583 0.3395
-12.7356 3.6583 0.3492
-12.7278 3.9417 0.3625
-12.7200 3.6750 0.3500
-12.7122 4.0333 0.3667
-12.7044 3.7833 0.3551
-12.6966 4.3417 0.3804
-12.6888 4.3917 0.3826
-12.6810 4.0750 0.3686
-12.6732 4.2500 0.3764
-12.6654 3.4750 0.3403
-12.6576 3.7667 0.3543
-12.6498 3.2833 0.3308
-12.6420 3.5500 0.3440
-12.6342 3.8000 0.3559
-12.6264 3.1083 0.3219
-12.6186 3.5667 0.3448
-12.6108 3.7333 0.3528
-12.6030 3.2167 0.3274
-12.5952 3.2000 0.3266
-12.5874 3.7583 0.3539
-12.5796 3.9917 0.3648
-12.5718 4.3917 0.3826
-12.5640 4.1500 0.3719
-12.5562 4.0833 0.3689
-12.5484 3.9833 0.3644
-12.5406 3.8167 0.3567
-12.5328 4.0833 0.3689
-12.5250 4.1417 0.3716
-12.5172 3.8417 0.3578
-12.5094 3.8583 0.3586
-12.5016 3.6500 0.3488
-12.4938 3.5750 0.3452
-12.4860 4.3083 0.3790
-12.4782 3.7167 0.3520
-12.4704 4.4083 0.3833
-12.4626 3.6833 0.3504
-12.4548 3.6250 0.3476
-12.4470 3.9333 0.3621
-12.4392 4.2917 0.3782
-12.4314 4.1583 0.3723
-12.4236 4.0250 0.3663
-12.4158 4.0500 0.3674
-12.4080 4.1917 0.3738
-12.4002 3.3667 0.3350
-12.3924 3.9417 0.3625
-12.3846 4.0000 0.3651
-12.3768 3.4583 0.3395
-12.3690 4.4917 0.3869
-12.3612 3.5833 0.3456
-12.3534 3.1917 0.3262
-12.3456 3.9500 0.3629
-12.3378 4.1833 0.3734
-12.3300 3.9000 0.3606
-12.3222 4.0167 0.3659
-12.3144 4.2917 0.3782
-12.3066 4.2750 0.3775
-12.2988 4.1167 0.3704
-12.2910 3.6500 0.3488
-12.2832 4.0750 0.3686
-12.2754 4.2167 0.3749
-12.2676 3.8917 0.3602
-12.2598 4.1833 0.3734
-12.2520 3.9000 0.3606
-12.2442 4.1500 0.3719
-12.2364 3.7250 0.3524
-12.2286 3.8083 0.3563
-12.2208 4.6833 0.3951
-12.2130 3.9250 0.3617
-12.2052 4.5250 0.3884
-12.1974 3.9500 0.3629
-12.1896 4.3583 0.3812
-12.1818 4.4583 0.3855
-12.1740 4.3417 0.3804
-12.1662 4.5417 0.3891
-12.1584 4.2750 0.3775
-12.1506 4.3750 0.3819
-12.1428 3.9000 0.3606
-12.1350 4.1917 0.3738
-12.1272 4.2083 0.3745
-12.1194 4.2583 0.3768
-12.1116 4.0000 0.3651
-12.1038 4.0750 0.3686
-12.0960 4.3083 0.3790
-12.0882 4.5333 0.3887
-12.0804 4.0833 0.3689
-12.0726 4.0583 0.3678
-12.0648 4.4833 0.3866
-12.0570 4.2917 0.3782
-12.0492 4.0333 0.3667
-12.0414 3.9500 0.3629
-12.0336 4.0500 0.3674
-12.0258 4.2083 0.3745
-12.0180 4.3250 0.3797
-12.0102 4.2417 0.3760
-12.0024 4.4417 0.3848
-11.9946 4.6833 0.3951
-11.9868 5.1417 0.4140
-11.9790 4.2667 0.3771
-11.9712 4.5167 0.3880
-11.9634 3.9333 0.3621
-11.9556 3.8167 0.3567
-11.9478 4.5083 0.3877
-11.9400 4.2917 0.3782
-11.9322 4.5250 0.3884
-11.9244 3.8583 0.3586
-11.9166 4.3583 0.3812
-11.9088 4.0667 0.3682
-11.9010 3.9250 0.3617
-11.8932 3.9583 0.3632
-11.8854 4.8917 0.4038
-11.8776 4.1917 0.3738
-11.8698 4.9000 0.4041
-11.8620 4.2250 0.3753
-11.8542 4.2917 0.3782
-11.8464 4.6833 0.3951
-11.8386 4.6167 0.3923
-11.8308 4.8250 0.4010
-11.8230 4.8000 0.4000
-11.8152 4.0250 0.3663
-11.8074 4.4417 0.3848
-11.7996 4.5000 0.3873
-11.7918 4.5583 0.3898
-11.7840 4.7667 0.3986
-11.7762 4.5083 0.3877
-11.7684 4.5917 0.3912
-11.7606 4.3333 0.3801
-11.7528 4.5083 0.3877
-11.7450 4.0750 0.3686
-11.7372 4.5917 0.3912
-11.7294 4.4167 0.3837
-11.7216 5.0167 0.4089
-11.7138 4.5417 0.3891
-11.7060 4.7417 0.3976
-11.6982 4.6333 0.3930
-11.6904 4.3750 0.3819
-11.6826 4.1750 0.3731
-11.6748 4.3917 0.3826
-11.6670 4.7667 0.3986
-11.6592 5.0083 0.4086
-11.6514 4.3167 0.3793
-11.6436 4.2917 0.3782
-11.6358 4.2583 0.3768
-11.6280 5.5667 0.4308
-11.6202 4.3417 0.3804
-11.6124 4.6333 0.3930
-11.6046 4.7167 0.3965
-11.5968 4.7667 0.3986
-11.5890 5.0167 0.4089
-11.5812 4.3167 0.3793
-11.5734 5.2583 0.4187
-11.5656 4.9083 0.4045
-11.5578 5.1500 0.4143
-11.5500 4.7917 0.3997
-11.5422 4.3583 0.3812
-11.5344 4.8500 0.4021
-11.5266 4.9500 0.4062
-11.5188 5.0250 0.4093
-11.5110 4.8000 0.4000
-11.5032 4.3583 0.3812
-11.4954 4.5000 0.3873
-11.4876 4.5750 0.3905
-11.4798 4.9583 0.4065
-11.4720 4.7667 0.3986
-11.4642 5.3500 0.4223
-11.4564 4.8250 0.4010
-11.4486 4.8083 0.4003
-11.4408 4.9333 0.4055
-11.4330 4.7750 0.3990
-11.4252 5.2667 0.4190
-11.4174 5.4000 0.4243
-11.4096 5.3083 0.4206
-11.4018 4.0667 0.3682
-11.3940 4.5250 0.3884
-11.3862 4.7583 0.3983
-11.3784 4.4167 0.3837
-11.3706 4.5083 0.3877
-11.3628 4.6667 0.3944
-11.3550 4.9750 0.4072
-11.3472 4.3167 0.3793
-11.3394 4.6750 0.3948
-11.3316 4.4667 0.3859
-11.3238 4.7417 0.3976
-11.3160 4.9167 0.4048
-11.3082 5.3667 0.4230
-11.3004 4.7167 0.3965
-11.2926 4.4417 0.3848
-11.2848 4.8250 0.4010
-11.2770 5.1917 0.4160
-11.2692 4.5500 0.3894
-11.2614 5.2917 0.4200
-11.2536 4.8917 0.4038
-11.2458 4.9333 0.4055
-11.2380 5.2750 0.4193
-11.2302 4.8750 0.4031
-11.2224 4.9500 0.4062
-11.2146 5.0333 0.4096
-11.2068 5.6500 0.4340
-11.1990 5.2000 0.4163
-11.1912 5.2833 0.4197
-11.1834 5.6917 0.4356
-11.1756 5.3833 0.4236
-11.1678 5.2667 0.4190
-11.1600 5.3250 0.4213
-11.1522 5.1500 0.4143
-11.1444 4.4667 0.3859
-11.1366 4.7500 0.3979
-11.1288 4.1667 0.3727
-11.1210 5.5250 0.4291
-11.1132 5.3833 0.4236
-11.1054 5.0750 0.4113
-11.0976 5.3333 0.4216
-11.0898 5.2500 0.4183
-11.0820 5.4667 0.4269
-11.0742 5.2667 0.4190
-11.0664 5.0750 0.4113
-11.0586 5.2833 0.4197
-11.0508 5.3667 0.4230
-11.0430 5.7083 0.4362
-11.0352 5.1417 0.4140
-11.0274 5.7000 0.4359
-11.0196 6.0167 0.4478
-11.0118 5.0500 0.4103
-11.0040 5.5250 0.4291
-10.9962 5.7583 0.4381
-10.9884 5.7333 0.4372
-10.9806 5.2083 0.4167
-10.9728 5.3917 0.4239
-10.9650 5.4500 0.4262
-10.9572 5.4750 0.4272
-10.9494 5.0167 0.4089
-10.9416 5.0333 0.4096
-10.9338 4.9417 0.4059
-10.9260 5.4250 0.4252
-10.9182 5.6417 0.4337
-10.9104 5.6750 0.4349
-10.9026 4.8083 0.4003
-10.8948 5.2667 0.4190
-10.8870 5.3833 0.4236
-10.8792 5.1333 0.4137
-10.8714 4.9917 0.4079
-10.8636 6.1250 0.4518
-10.8558 5.8417 0.4413
-10.8480 5.8833 0.4428
-10.8402 5.8750 0.4425
-10.8324 5.5833 0.4314
-10.8246 5.5250 0.4291
-10.8168 5.1583 0.4147
-10.8090 5.3833 0.4236
-10.8012 5.0917 0.4120
-10.7934 5.4917 0.4278
-10.7856 5.5667 0.4308
-10.7778 5.1500 0.4143
-10.7700 4.9750 0.4072
-10.7622 5.3250 0.4213
-10.7544 6.2000 0.4546
-10.7466 4.9667 0.4069
-10.7388 5.2083 0.4167
-10.7310 5.5167 0.4288
-10.7232 5.9000 0.4435
-10.7154 5.3417 0.4220
-10.7076 5.5750 0.4311
-10.6998 6.3250 0.4592
-10.6920 5.7833 0.4391
-10.6842 5.9917 0.4469
-10.6764 5.6583 0.4343
-10.6686 5.5417 0.4298
-10.6608 5.4333 0.4256
-10.6530 5.4583 0.4265
-10.6452 5.8000 0.4397
-10.6374 5.6917 0.4356
-10.6296 5.8583 0.4419
-10.6218 5.5333 0.4295
-10.6140 4.8333 0.4014
-10.6062 5.7250 0.4368
-10.5984 6.1417 0.4525
-10.5906 5.9500 0.4453
-10.5828 7.2250 0.4907
-10.5750 6.3250 0.4592
-10.5672 5.3583 0.4226
-10.5594 5.3083 0.4206
-10.5516 5.5667 0.4308
-10.5438 6.0667 0.4497
-10.5360 5.7833 0.4391
-10.5282 5.9917 0.4469
-10.5204 5.7750 0.4387
-10.5126 6.1667 0.4534
-10.5048 5.7917 0.4394
-10.4970 5.7750 0.4387
-10.4892 6.3833 0.4613
-10.4814 6.5667 0.4679
-10.4736 5.8917 0.4432
-10.4658 5.5250 0.4291
-10.4580 5.9333 0.4447
-10.4502 6.2583 0.4567
-10.4424 6.2000 0.4546
-10.4346 6.6833 0.4720
-10.4268 5.7167 0.4365
-10.4190 5.6250 0.4330
-10.4112 5.9917 0.4469
-10.4034 5.3917 0.4239
-10.3956 5.8667 0.4422
-10.3878 5.8000 0.4397
-10.3800 5.6833 0.4353
-10.3722 6.0917 0.4506
-10.3644 5.9083 0.4438
-10.3566 5.8000 0.4397
-10.3488 5.6333 0.4333
-10.3410 5.2000 0.4163
-10.3332 5.7250 0.4368
-10.3254 6.0750 0.4500
-10.3176 6.4250 0.4628
-10.3098 6.0417 0.4488
-10.3020 6.1583 0.4531
-10.2942 6.1750 0.4537
-10.2864 6.1833 0.4540
-10.2786 6.0333 0.4485
-10.2708 6.5833 0.4684
-10.2630 6.3500 0.4601
-10.2552 6.5500 0.4673
-10.2474 6.6417 0.4705
-10.2396 5.9833 0.4466
-10.2318 6.1583 0.4531
-10.2240 6.7667 0.4749
-10.2162 6.2417 0.4561
-10.2084 6.2000 0.4546
-10.2006 5.9167 0.4441
-10.1928 6.0833 0.4503
-10.1850 6.1667 0.4534
-10.1772 5.9000 0.4435
-10.1694 6.6417 0.4705
-10.1616 6.7333 0.4738
-10.1538 6.5417 0.4670
-10.1460 6.5583 0.4676
-10.1382 6.2167 0.4552
-10.1304 6.4667 0.4643
-10.1226 5.9167 0.4441
-10.1148 6.7500 0.4743
-10.1070 7.3583 0.4953
-10.0992 6.5833 0.4684
-10.0914 5.8750 0.4425
-10.0836 6.0750 0.4500
-10.0758 6.7833 0.4755
-10.0680 6.9500 0.4813
-10.0602 6.7667 0.4749
-10.0524 7.0167 0.4836
-10.0446 6.9583 0.4816
-10.0368 6.8167 0.4767
-10.0290 7.0417 0.4845
-10.0212 6.9167 0.4802
-10.0134 5.9167 0.4441
-10.0056 6.9833 0.4825
-9.9978 6.0750 0.4500
-9.9900 6.7083 0.4729
-9.9822 6.9833 0.4825
-9.9744 6.5750 0.4682
-9.9666 6.7417 0.4740
-9.9588 6.9583 0.4816
-9.9510 6.3917 0.4616
-9.9432 6.6583 0.4711
-9.9354 6.5833 0.4684
-9.9276 6.6167 0.4696
-9.9198 7.3167 0.4939
-9.9120 7.3250 0.4941
-9.9042 6.4500 0.4637
-9.8964 6.3583 0.4604
-9.8886 6.2083 0.4549
-9.8808 7.1750 0.4890
-9.8730 6.8750 0.4787
-9.8652 7.5000 0.5000
-9.8574 7.4417 0.4981
-9.8496 6.8833 0.4790
-9.8418 6.8333 0.4773
-9.8340 6.3917 0.4616
-9.8262 7.1000 0.4865
-9.8184 7.0417 0.4845
-9.8106 6.6917 0.4723
-9.8028 7.0333 0.4842
-9.7950 7.5417 0.5014
-9.7872 6.9083 0.4799
-9.7794 6.6750 0.4717
-9.7716 5.8917 0.4432
-9.7638 6.8500 0.4778
-9.7560 7.2083 0.4902
-9.7482 6.8833 0.4790
-9.7404 7.2000 0.4899
-9.7326 7.0917 0.4862
-9.7248 7.8500 0.5115
-9.7170 7.2500 0.4916
-9.7092 6.7083 0.4729
-9.7014 6.9583 0.4816
-9.6936 7.5250 0.5008
-9.6858 6.7417 0.4740
-9.6780 7.3250 0.4941
-9.6702 6.8750 0.4787
-9.6624 7.2750 0.4924
-9.6546 7.5250 0.5008
-9.6468 7.5000 0.5000
-9.6390 7.5750 0.5025
-9.6312 7.0667 0.4853
-9.6234 6.6917 0.4723
-9.6156 6.9333 0.4807
-9.6078 6.8083 0.4764
-9.6000 7.6833 0.5061
-9.5922 7.4750 0.4992
-9.5844 7.3583 0.4953
-9.5766 7.0917 0.4862
-9.5688 8.1917 0.5225
-9.5610 7.3750 0.4958
-9.5532 8.3583 0.5278
-9.5454 7.6250 0.5041
-9.5376 7.9750 0.5156
-9.5298 7.2000 0.4899
-9.5220 7.7333 0.5077
-9.5142 7.2667 0.4922
-9.5064 6.5750 0.4682
-9.4986 7.3083 0.4936
-9.4908 7.8500 0.5115
-9.4830 8.1167 0.5201
-9.4752 7.2333 0.4910
-9.4674 7.0167 0.4836
-9.4596 7.3833 0.4961
-9.4518 6.7083 0.4729
-9.4440 6.7333 0.4738
-9.4362 7.0583 0.4851
-9.4284 6.9167 0.4802
-9.4206 7.2417 0.4913
-9.4128 8.5667 0.5344
-9.4050 7.2917 0.4930
-9.3972 7.4417 0.4981
-9.3894 8.4250 0.5299
-9.3816 7.9833 0.5159
-9.3738 7.4833 0.4994
-9.3660 7.9500 0.5148
-9.3582 8.2083 0.5231
-9.3504 6.9667 0.4819
-9.3426 7.5417 0.5014
-9.3348 7.2667 0.4922
-9.3270 7.6250 0.5041
-9.3192 7.5917 0.5030
-9.3114 8.0167 0.5169
-9.3036 8.0833 0.5191
-9.2958 7.5917 0.5030
-9.2880 8.2833 0.5255
-9.2802 7.3000 0.4933
-9.2724 8.3083 0.5263
-9.2646 8.7250 0.5393
-9.2568 8.3917 0.5289
-9.2490 8.2333 0.5239
-9.2412 7.6250 0.5041
-9.2334 7.3750 0.4958
-9.2256 8.0000 0.5164
-9.2178 8.3083 0.5263
-9.2100 8.4667 0.5312
-9.2022 7.8917 0.5129
-9.1944 7.6000 0.5033
-9.1866 8.1667 0.5217
-9.1788 7.9250 0.5140
-9.1710 7.9083 0.5134
-9.1632 8.0833 0.5191
-9.1554 7.7917 0.5096
-9.1476 7.5583 0.5019
-9.1398 7.3667 0.4955
-9.1320 8.2667 0.5249
-9.1242 7.6667 0.5055
-9.1164 8.0500 0.5180
-9.1086 8.2500 0.5244
-9.1008 8.2500 0.5244
-9.0930 7.3917 0.4964
-9.0852 8.2083 0.5231
-9.0774 7.5917 0.5030
-9.0696 8.1833 0.5223
-9.0618 8.1083 0.5199
-9.0540 8.1167 0.5201
-9.0462 9.0917 0.5505
-9.0384 8.5833 0.5349
-9.0306 7.5667 0.5022
-9.0228 7.9000 0.5132
-9.0150 7.4583 0.4986
-9.0072 7.5750 0.5025
-8.9994 8.1500 0.5212
-8.9916 8.5833 0.5349
-8.9838 7.0250 0.4839
-8.9760 8.7417 0.5398
-8.9682 7.8583 0.5118
-8.9604 7.8333 0.5110
-8.9526 8.1583 0.5215
-8.9448 8.2750 0.5252
-8.9370 9.0417 0.5490
-8.9292 8.8417 0.5429
-8.9214 8.1500 0.5212
-8.9136 9.1083 0.5510
-8.9058 8.5083 0.5326
-8.8980 9.1167 0.5513
-8.8902 8.8167 0.5421
-8.8824 8.1167 0.5201
-8.8746 8.6500 0.5370
-8.8668 9.1417 0.5520
-8.8590 9.1583 0.5525
-8.8512 8.7417 0.5398
-8.8434 8.5583 0.5341
-8.8356 7.7833 0.5094
-8.8278 8.2667 0.5249
-8.8200 9.0750 0.5500
-8.8122 8.1750 0.5220
-8.8044 9.6250 0.5664
-8.7966 9.2250 0.5545
-8.7888 8.3750 0.5284
-8.7810 8.4083 0.5294
-8.7732 9.0083 0.5480
-8.7654 8.2750 0.5252
-8.7576 9.7833 0.5711
-8.7498 8.2667 0.5249
-8.7420 9.1750 0.5530
-8.7342 9.4167 0.5603
-8.7264 9.4917 0.5625
-8.7186 9.0000 0.5477
-8.7108 9.4583 0.5615
-8.7030 8.8083 0.5419
-8.6952 9.1083 0.5510
-8.6874 8.9000 0.5447
-8.6796 8.9083 0.5449
-8.6718 8.0333 0.5175
-8.6640 8.3917 0.5289
-8.6562 9.5917 0.5654
-8.6484 9.5333 0.5637
-8.6406 8.6500 0.5370
-8.6328 9.1083 0.5510
-8.6250 9.4417 0.5610
-8.6172 8.9083 0.5449
-8.6094 9.0833 0.5503
-8.6016 8.9333 0.5457
-8.5938 8.8750 0.5439
-8.5860 9.6917 0.5684
-8.5782 8.7083 0.5388
-8.5704 9.6583 0.5674
-8.5626 9.3833 0.5593
-8.5548 9.3500 0.5583
-8.5470 8.9500 0.5462
-8.5392 8.8667 0.5437
-8.5314 9.4083 0.5600
-8.5236 9.9167 0.5749
-8.5158 9.2833 0.5563
-8.5080 9.1583 0.5525
-8.5002 9.0333 0.5487
-8.4924 10.3500 0.5874
-8.4846 9.8000 0.5715
-8.4768 8.7417 0.5398
-8.4690 9.5750 0.5649
-8.4612 9.5667 0.5647
-8.4534 10.6167 0.5949
-8.4456 9.9583 0.5761
-8.4378 9.6417 0.5669
-8.4300 10.1833 0.5826
-8.4222 9.0083 0.5480
-8.4144 9.1917 0.5535
-8.4066 9.7417 0.5698
-8.3988 9.7167 0.5691
-8.3910 8.9000 0.5447
-8.3832 8.8750 0.5439
-8.3754 9.7667 0.5706
-8.3676 10.0750 0.5795
-8.3598 9.8750 0.5737
-8.3520 9.6667 0.5676
-8.3442 9.7583 0.5703
-8.3364 9.7250 0.5694
-8.3286 9.7917 0.5713
-8.3208 9.3167 0.5573
-8.3130 9.9250 0.5752
-8.3052 9.8667 0.5735
-8.2974 10.1250 0.5809
-8.2896 10.2417 0.5843
-8.2818 10.7750 0.5993
-8.2740 10.4667 0.5907
-8.2662 10.0167 0.5778
-8.2584 9.9333 0.5754
-8.2506 10.0833 0.5798
-8.2428 10.4167 0.5893
-8.2350 10.3167 0.5864
-8.2272 9.9417 0.5757
-8.2194 9.8083 0.5718
-8.2116 10.2333 0.5840
-8.2038 10.8333 0.6009
-8.1960 10.7500 0.5986
-8.1882 9.9333 0.5754
-8.1804 9.4250 0.5605
-8.1726 9.5333 0.5637
-8.1648 10.1083 0.5805
-8.1570 10.0417 0.5786
-8.1492 9.4833 0.5622
-8.1414 9.9083 0.5747
-8.1336 9.9667 0.5764
-8.1258 10.4583 0.5904
-8.1180 10.3000 0.5859
-8.1102 10.4750 0.5909
-8.1024 10.5333 0.5925
-8.0946 10.3750 0.5881
-8.0868 10.7667 0.5991
-8.0790 11.4167 0.6169
-8.0712 10.7833 0.5995
-8.0634 9.4833 0.5622
-8.0556 10.3750 0.5881
-8.0478 10.6833 0.5968
-8.0400 10.8333 0.6009
-8.0322 10.9583 0.6044
-8.0244 11.2167 0.6115
-8.0166 10.5500 0.5930
-8.0088 10.7917 0.5998
-8.0010 11.0750 0.6076
-7.9932 10.9667 0.6046
-7.9854 10.9000 0.6028
-7.9776 9.8333 0.5725
-7.9698 11.0667 0.6074
-7.9620 10.5083 0.5918
-7.9542 10.5583 0.5932
-7.9464 11.6000 0.6218
-7.9386 11.2583 0.6126
-7.9308 11.5667 0.6209
-7.9230 12.7083 0.6509
-7.9152 11.6500 0.6232
-7.9074 10.7000 0.5972
-7.8996 11.0750 0.6076
-7.8918 11.1917 0.6108
-7.8840 11.6250 0.6225
-7.8762 11.1583 0.6099
-7.8684 10.9000 0.6028
-7.8606 11.5000 0.6191
-7.8528 11.7583 0.6261
-7.8450 11.3917 0.6162
-7.8372 11.6833 0.6241
-7.8294 11.3667 0.6155
-7.8216 11.8500 0.6285
-7.8138 11.5583 0.6207
-7.8060 11.4083 0.6167
-7.7982 11.6583 0.6234
-7.7904 11.3250 0.6144
-7.7826 12.4083 0.6431
-7.7748 12.3833 0.6425
-7.7670 10.9917 0.6053
-7.7592 11.7833 0.6267
-7.7514 10.9917 0.6053
-7.7436 11.6333 0.6227
-7.7358 11.4583 0.6180
-7.7280 11.8667 0.6289
-7.7202 12.5083 0.6457
-7.7124 12.0833 0.6346
-7.7046 12.0667 0.6342
-7.6968 11.8333 0.6280
-7.6890 11.8750 0.6292
-7.6812 12.6167 0.6485
-7.6734 12.1500 0.6364
-7.6656 12.8833 0.6553
-7.6578 12.6500 0.6494
-7.6500 12.8500 0.6545
-7.6422 12.2250 0.6384
-7.6344 13.1417 0.6619
-7.6266 12.7083 0.6509
-7.6188 12.0250 0.6331
-7.6110 11.7000 0.6245
-7.6032 12.0333 0.6333
-7.5954 12.1667 0.6368
-7.5876 12.7750 0.6526
-7.5798 13.0917 0.6606
-7.5720 12.7500 0.6519
-7.5642 13.2500 0.6646
-7.5564 12.5167 0.6459
-7.5486 12.8083 0.6534
-7.5408 12.6750 0.6500
-7.5330 12.6250 0.6487
-7.5252 13.2667 0.6650
-7.5174 12.5750 0.6474
-7.5096 13.2333 0.6642
-7.5018 13.2333 0.6642
-7.4940 12.2083 0.6379
-7.4862 11.7833 0.6267
-7.4784 13.8833 0.6803
-7.4706 13.9333 0.6815
-7.4628 14.0417 0.6841
-7.4550 12.3750 0.6423
-7.4472 12.8833 0.6553
-7.4394 12.9917 0.6581
-7.4316 12.9417 0.6568
-7.4238 13.4833 0.6704
-7.4160 13.2417 0.6644
-7.4082 13.2083 0.6635
-7.4004 13.8750 0.6801
-7.3926 13.5000 0.6708
-7.3848 13.9667 0.6823
-7.3770 13.4583 0.6698
-7.3692 13.5833 0.6729
-7.3614 14.7500 0.7012
-7.3536 14.2750 0.6898
-7.3458 13.8667 0.6799
-7.3380 14.7083 0.7002
-7.3302 13.9417 0.6817
-7.3224 14.9250 0.7053
-7.3146 13.6750 0.6752
-7.3068 14.3000 0.6904
-7.2990 14.3083 0.6906
-7.2912 14.0167 0.6835
-7.2834 14.1000 0.6856
-7.2756 14.8250 0.7030
-7.2678 13.4667 0.6700
-7.2600 14.1917 0.6878
-7.2522 13.9667 0.6823
-7.2444 14.6667 0.6992
-7.2366 15.2417 0.7128
-7.2288 15.5250 0.7194
-7.2210 13.6750 0.6752
-7.2132 13.9500 0.6819
-7.2054 14.2917 0.6902
-7.1976 15.3750 0.7159
-7.1898 14.7500 0.7012
-7.1820 14.2083 0.6882
-7.1742 15.4417 0.7174
-7.1664 14.9333 0.7055
-7.1586 14.5333 0.6960
-7.1508 15.8000 0.7257
-7.1430 16.5083 0.7418
-7.1352 15.9500 0.7292
-7.1274 16.2500 0.7360
-7.1196 15.9167 0.7284
-7.1118 16.1250 0.7331
-7.1040 15.8667 0.7272
-7.0962 15.1500 0.7106
-7.0884 15.1917 0.7116
-7.0806 15.8667 0.7272
-7.0728 15.8500 0.7269
-7.0650 16.3917 0.7392
-7.0572 15.3917 0.7163
-7.0494 15.4500 0.7176
-7.0416 15.5250 0.7194
-7.0338 15.1750 0.7112
-7.0260 16.3917 0.7392
-7.0182 16.5167 0.7420
-7.0104 16.4833 0.7412
-7.0026 15.8083 0.7259
-6.9948 16.0417 0.7312
-6.9870 15.4333 0.7172
-6.9792 17.0333 0.7535
-6.9714 17.3833 0.7612
-6.9636 17.3583 0.7607
-6.9558 17.1083 0.7552
-6.9480 15.6917 0.7232
-6.9402 17.4500 0.7627
-6.9324 17.2000 0.7572
-6.9246 15.2167 0.7122
-6.9168 16.1167 0.7330
-6.9090 17.2000 0.7572
-6.9012 17.0750 0.7544
-6.8934 16.3917 0.7392
-6.8856 17.1417 0.7559
-6.8778 16.1750 0.7343
-6.8700 17.4000 0.7616
-6.8622 16.8167 0.7487
-6.8544 18.4917 0.7851
-6.8466 16.4083 0.7396
-6.8388 17.0833 0.7546
-6.8310 17.0583 0.7541
-6.8232 17.1417 0.7559
-6.8154 18.0917 0.7766
-6.8076 17.9750 0.7741
-6.7998 17.7250 0.7687
-6.7920 17.7083 0.7683
-6.7842 19.1833 0.7997
-6.7764 17.9000 0.7724
-6.7686 17.1417 0.7559
-6.7608 18.8083 0.7918
-6.7530 17.5583 0.7650
-6.7452 18.8000 0.7916
-6.7374 18.7333 0.7902
-6.7296 19.0667 0.7972
-6.7218 17.6917 0.7679
-6.7140 18.1583 0.7780
-6.7062 19.0917 0.7977
-6.6984 18.5167 0.7856
-6.6906 18.9417 0.7946
-6.6828 20.1917 0.8204
-6.6750 19.5667 0.8076
-6.6672 18.9667 0.7951
-6.6594 18.8667 0.7930
-6.6516 19.0083 0.7960
-6.6438 19.8667 0.8138
-6.6360 20.1583 0.8197
-6.6282 19.6833 0.8100
-6.6204 20.4750 0.8261
-6.6126 19.5750 0.8078
-6.6048 19.4833 0.8059
-6.5970 19.8500 0.8134
-6.5892 19.8583 0.8136
-6.5814 19.8583 0.8136
-6.5736 20.2583 0.8218
-6.5658 21.0083 0.8368
-6.5580 20.2083 0.8207
-6.5502 20.5333 0.8273
-6.5424 20.7667 0.8320
-6.5346 20.2417 0.8214
-6.5268 20.6083 0.8288
-6.5190 20.7833 0.8323
-6.5112 20.2583 0.8218
-6.5034 20.7667 0.8320
-6.4956 19.9833 0.8162
-6.4878 21.2250 0.8411
-6.4800 20.8000 0.8327
-6.4722 20.7583 0.8318
-6.4644 20.1083 0.8187
-6.4566 21.2250 0.8411
-6.4488 21.2333 0.8413
-6.4410 21.7750 0.8520
-6.4332 20.7417 0.8315
-6.4254 21.2833 0.8423
-6.4176 21.5667 0.8479
-6.4098 21.8333 0.8531
-6.4020 21.7333 0.8511
-6.3942 22.6500 0.8689
-6.3864 23.4500 0.8841
-6.3786 23.0083 0.8758
-6.3708 22.9083 0.8738
-6.3630 22.7833 0.8715
-6.3552 21.4167 0.8449
-6.3474 23.2083 0.8796
-6.3396 22.4333 0.8647
-6.3318 23.3500 0.8822
-6.3240 22.2583 0.8614
-6.3162 22.8833 0.8734
-6.3084 22.4750 0.8655
-6.3006 22.1083 0.8585
-6.2928 22.9333 0.8743
-6.2850 23.5917 0.8868
-6.2772 24.9500 0.9120
-6.2694 23.7917 0.8905
-6.2616 24.1000 0.8963
-6.2538 22.5333 0.8667
-6.2460 23.5583 0.8862
-6.2382 25.0083 0.9130
-6.2304 23.6000 0.8869
-6.2226 23.7667 0.8901
-6.2148 23.5500 0.8860
-6.2070 24.3000 0.9000
-6.1992 23.8750 0.8921
-6.1914 23.1167 0.8778
-6.1836 24.6583 0.9066
-6.1758 24.9833 0.9126
-6.1680 24.7167 0.9077
-6.1602 25.2250 0.9170
-6.1524 25.1750 0.9161
-6.1446 25.7583 0.9266
-6.1368 26.1500 0.9336
-6.1290 25.1417 0.9155
-6.1212 24.7583 0.9084
-6.1134 24.9750 0.9124
-6.1056 25.8500 0.9283
-6.0978 25.7500 0.9265
-6.0900 25.3250 0.9188
-6.0822 23.7000 0.8888
-6.0744 25.0167 0.9132
-6.0666 25.6667 0.9250
-6.0588 26.8667 0.9463
-6.0510 26.6083 0.9418
-6.0432 27.0500 0.9496
-6.0354 26.0417 0.9317
-6.0276 25.5500 0.9229
-6.0198 25.2250 0.9170
-6.0120 26.0500 0.9318
-6.0042 27.0667 0.9499
-5.9964 26.4167 0.9384
-5.9886 27.3667 0.9551
-5.9808 27.2667 0.9534
-5.9730 27.0500 0.9496
-5.9652 27.2000 0.9522
-5.9574 26.1000 0.9327
-5.9496 27.1167 0.9507
-5.9418 27.5667 0.9586
-5.9340 26.4917 0.9397
-5.9262 27.9167 0.9647
-5.9184 27.6250 0.9596
-5.9106 28.5750 0.9760
-5.9028 27.6167 0.9595
-5.8950 28.9167 0.9818
-5.8872 27.5417 0.9582
-5.8794 27.0417 0.9494
-5.8716 29.5083 0.9918
-5.8638 29.6000 0.9933
-5.8560 29.2667 0.9877
-5.8482 30.2417 1.0040
-5.8404 29.8917 0.9982
-5.8326 29.5167 0.9919
-5.8248 29.1167 0.9852
-5.8170 29.1500 0.9857
-5.8092 28.5083 0.9748
-5.8014 28.4167 0.9733
-5.7936 29.4917 0.9915
-5.7858 30.4750 1.0079
-5.7780 31.1083 1.0183
-5.7702 30.3833 1.0064
-5.7624 27.8250 0.9631
-5.7546 30.0000 1.0000
-5.7468 29.6083 0.9935
-5.7390 30.4750 1.0079
-5.7312 30.2250 1.0037
-5.7234 31.2333 1.0203
-5.7156 33.2417 1.0526
-5.7078 29.5417 0.9923
-5.7000 30.2250 1.0037
-5.6922 31.4417 1.0237
-5.6844 28.8667 0.9809
-5.6766 30.3083 1.0051
-5.6688 32.6667 1.0435
-5.6610 32.7000 1.0440
-5.6532 33.6833 1.0596
-5.6454 33.0417 1.0495
-5.6376 31.8417 1.0302
-5.6298 31.5667 1.0258
-5.6220 32.3000 1.0376
-5.6142 31.0750 1.0178
-5.6064 31.0833 1.0179
-5.5986 32.4250 1.0396
-5.5908 32.9083 1.0474
-5.5830 32.2333 1.0366
-5.5752 32.5333 1.0414
-5.5674 33.7083 1.0600
-5.5596 33.8667 1.0625
-5.5518 32.6667 1.0435
-5.5440 33.5750 1.0579
-5.5362 33.0000 1.0488
-5.5284 33.1750 1.0516
-5.5206 34.6667 1.0750
-5.5128 33.9833 1.0643
-5.5050 33.5250 1.0571
-5.4972 34.7333 1.0760
-5.4894 35.4000 1.0863
-5.4816 35.9417 1.0946
-5.4738 33.8750 1.0626
-5.4660 35.1917 1.0831
-5.4582 35.8417 1.0930
-5.4504 35.8000 1.0924
-5.4426 34.4333 1.0713
-5.4348 36.6417 1.1052
-5.4270 37.9417 1.1246
-5.4192 38.4917 1.1327
-5.4114 36.9500 1.1098
-5.4036 37.6583 1.1204
-5.3958 39.4250 1.1464
-5.3880 38.0667 1.1264
-5.3802 36.5917 1.1044
-5.3724 37.6250 1.1199
-5.3646 38.1250 1.1273
-5.3568 36.8583 1.1084
-5.3490 37.2417 1.1142
-5.3412 37.3167 1.1153
-5.3334 37.9000 1.1240
-5.3256 39.4917 1.1473
-5.3178 37.8417 1.1231
-5.3100 38.3667 1.1309
-5.3022 39.8333 1.1523
-5.2944 40.8083 1.1663
-5.2866 40.1000 1.1561
-5.2788 38.3417 1.1305
-5.2710 39.0667 1.1411
-5.2632 38.7833 1.1370
-5.2554 39.8083 1.1519
-5.2476 39.0333 1.1407
-5.2398 39.6750 1.1500
-5.2320 41.5500 1.1769
-5.2242 40.1500 1.1569
-5.2164 41.2250 1.1722
-5.2086 41.1000 1.1705
-5.2008 41.2583 1.1727
-5.1930 42.0750 1.1843
-5.1852 41.8917 1.1817
-5.1774 40.4667 1.1614
-5.1696 42.7250 1.1934
-5.1618 44.0833 1.2122
-5.1540 43.6500 1.2062
-5.1462 41.8333 1.1809
-5.1384 41.7917 1.1803
-5.1306 41.5500 1.1769
-5.1228 40.2083 1.1577
-5.1150 42.7417 1.1936
-5.1072 42.9583 1.1966
-5.0994 44.7083 1.2208
-5.0916 44.0167 1.2113
-5.0838 43.7000 1.2069
-5.0760 43.5167 1.2044
-5.0682 43.9833 1.2108
-5.0604 46.5917 1.2462
-5.0526 45.2667 1.2284
-5.0448 45.6167 1.2331
-5.0370 45.6000 1.2329
-5.0292 45.3000 1.2288
-5.0214 45.6000 1.2329
-5.0136 45.8833 1.2367
-5.0058 46.1083 1.2397
-4.9980 47.4333 1.2574
-4.9902 46.0333 1.2387
-4.9824 47.0417 1.2522
-4.9746 48.1917 1.2674
-4.9668 48.4000 1.2702
-4.9590 48.4083 1.2703
-4.9512 51.0917 1.3050
-4.9434 48.8917 1.2766
-4.9356 47.7583 1.2617
-4.9278 48.1083 1.2663
-4.9200 48.4750 1.2712
-4.9122 49.0750 1.2790
-4.9044 49.9667 1.2906
-4.8966 50.2000 1.2936
-4.8888 50.3917 1.2960
-4.8810 50.2333 1.2940
-4.8732 52.4833 1.3227
-4.8654 50.4083 1.2963
-4.8576 52.0667 1.3174
-4.8498 49.2917 1.2818
-4.8420 50.7833 1.3011
-4.8342 51.4167 1.3092
-4.8264 51.9500 1.3159
-4.8186 51.6583 1.3122
-4.8108 51.6500 1.3121
-4.8030 53.2917 1.3328
-4.7952 54.5167 1.3480
-4.7874 52.8167 1.3269
-4.7796 53.4833 1.3352
-4.7718 51.0750 1.3048
-4.7640 54.2833 1.3452
-4.7562 51.7750 1.3137
-4.7484 53.8417 1.3397
-4.7406 54.9833 1.3538
-4.7328 55.1167 1.3554
-4.7250 54.7417 1.3508
-4.7172 56.2000 1.3687
-4.7094 54.5750 1.3488
-4.7016 56.2000 1.3687
-4.6938 56.2333 1.3691
-4.6860 57.2667 1.3816
-4.6782 56.2500 1.3693
-4.6704 56.3250 1.3702
-4.6626 58.8583 1.4007
-4.6548 58.7917 1.3999
-4.6470 58.8250 1.4003
-4.6392 58.1000 1.3916
-4.6314 58.7833 1.3998
-4.6236 60.2333 1.4170
-4.6158 60.1750 1.4163
-4.6080 61.6667 1.4337
-4.6002 59.1167 1.4038
-4.5924 60.9500 1.4254
-4.5846 62.3833 1.4420
-4.5768 61.0417 1.4264
-4.5690 60.9417 1.4253
-4.5612 61.1333 1.4275
-4.5534 60.4083 1.4190
-4.5456 59.6083 1.4096
-4.5378 62.2083 1.4400
-4.5300 61.2333 1.4287
-4.5222 62.3917 1.4421
-4.5144 64.0083 1.4607
-4.5066 63.8333 1.4587
-4.4988 62.9000 1.4480
-4.4910 62.1750 1.4396
-4.4832 63.9667 1.4602
-4.4754 63.1917 1.4513
-4.4676 63.4417 1.4542
-4.4598 65.1583 1.4738
-4.4520 65.3083 1.4754
-4.4442 64.8667 1.4704
-4.4364 64.1750 1.4626
-4.4286 67.9000 1.5044
-4.4208 65.1417 1.4736
-4.4130 66.6500 1.4905
-4.4052 67.5667 1.5007
-4.3974 66.7667 1.4918
-4.3896 66.5417 1.4893
-4.3818 67.3083 1.4979
-4.3740 68.4167 1.5102
-4.3662 69.1833 1.5186
-4.3584 70.8750 1.5370
-4.3506 70.7750 1.5360
-4.3428 69.3083 1.5200
-4.3350 70.1333 1.5290
-4.3272 74.0000 1.5706
-4.3194 73.0167 1.5601
-4.3116 72.7417 1.5572
-4.3038 71.1500 1.5400
-4.2960 73.3167 1.5633
-4.2882 70.8167 1.5364
-4.2804 72.9083 1.5589
-4.2726 72.2750 1.5521
-4.2648 71.7500 1.5465
-4.2570 72.5417 1.5550
-4.2492 73.7667 1.5681
-4.2414 74.5500 1.5764
-4.2336 77.8583 1.6110
-4.2258 75.5417 1.5868
-4.2180 75.6583 1.5881
-4.2102 76.4500 1.5964
-4.2024 75.3833 1.5852
-4.1946 76.5000 1.5969
-4.1868 78.8250 1.6210
-4.1790 76.8583 1.6006
-4.1712 77.4417 1.6067
-4.1634 77.9000 1.6114
-4.1556 79.6917 1.6298
-4.1478 80.7167 1.6403
-4.1400 78.8083 1.6208
-4.1322 80.9083 1.6422
-4.1244 80.4000 1.6371
-4.1166 79.3083 1.6259
-4.1088 78.8417 1.6211
-4.1010 81.5417 1.6487
-4.0932 81.6250 1.6495
-4.0854 82.5500 1.6588
-4.0776 84.4333 1.6776
-4.0698 81.5000 1.6482
-4.0620 83.0583 1.6639
-4.0542 81.9167 1.6524
-4.0464 85.0083 1.6833
-4.0386 84.4917 1.6782
-4.0308 86.0333 1.6935
-4.0230 86.6333 1.6993
-4.0152 85.9500 1.6926
-4.0074 84.9333 1.6826
-3.9996 87.8000 1.7108
-3.9918 87.9583 1.7123
-3.9840 88.0500 1.7132
-3.9762 88.4833 1.7174
-3.9684 90.0417 1.7325
-3.9606 88.7500 1.7200
-3.9528 89.2917 1.7252
-3.9450 87.9750 1.7125
-3.9372 92.0750 1.7519
-3.9294 91.5167 1.7466
-3.9216 91.0250 1.7419
-3.9138 90.9667 1.7413
-3.9060 92.7500 1.7583
-3.8982 92.7167 1.7580
-3.8904 95.1333 1.7808
-3.8826 93.6750 1.7671
-3.8748 93.6417 1.7667
-3.8670 96.7250 1.7956
-3.8592 94.9583 1.7791
-3.8514 96.6417 1.7948
-3.8436 96.5250 1.7937
-3.8358 96.2250 1.7909
-3.8280 96.4000 1.7926
-3.8202 95.4667 1.7839
-3.8124 98.6667 1.8135
-3.8046 98.5083 1.8121
-3.7968 96.2750 1.7914
-3.7890 99.2333 1.8187
-3.7812 100.4333 1.8297
-3.7734 99.1750 1.8182
-3.7656 100.1500 1.8271
-3.7578 102.5083 1.8485
-3.7500 101.6083 1.8404
-3.7422 103.1417 1.8542
-3.7344 101.8167 1.8423
-3.7266 101.7750 1.8419
-3.7188 103.1917 1.8546
-3.7110 99.7083 1.8231
-3.7032 100.9417 1.8343
-3.6954 107.2333 1.8906
-3.6876 104.6917 1.8681
-3.6798 105.8000 1.8779
-3.6720 106.9667 1.8883
-3.6642 103.5000 1.8574
-3.6564 106.7500 1.8864
-3.6486 109.5583 1.9110
-3.6408 108.9667 1.9058
-3.6330 109.4583 1.9101
-3.6252 109.5333 1.9108
-3.6174 109.6083 1.9114
-3.6096 107.2750 1.8910
-3.6018 111.9667 1.9319
-3.5940 110.4250 1.9185
-3.5862 111.8000 1.9305
-3.5784 112.5917 1.9373
-3.5706 110.4417 1.9187
-3.5628 108.4167 1.9010
-3.5550 110.4833 1.9191
-3.5472 110.2667 1.9172
-3.5394 113.1667 1.9422
-3.5316 114.1417 1.9506
-3.5238 114.2167 1.9512
-3.5160 111.9917 1.9321
-3.5082 114.8833 1.9569
-3.5004 114.5750 1.9543
-3.4926 120.1583 2.0013
-3.4848 114.1667 1.9508
-3.4770 116.3833 1.9696
-3.4692 115.9417 1.9659
-3.4614 117.0250 1.9751
-3.4536 117.8417 1.9819
-3.4458 119.3667 1.9947
-3.4380 118.5333 1.9877
-3.4302 117.8667 1.9821
-3.4224 117.9250 1.9826
-3.4146 119.9750 1.9998
-3.4068 125.6417 2.0465
-3.3990 123.0583 2.0253
-3.3912 120.9167 2.0076
-3.3834 122.5500 2.0211
-3.3756 125.3333 2.0440
-3.3678 124.7167 2.0389
-3.3600 118.9000 1.9908
-3.3522 122.8583 2.0237
-3.3444 124.2250 2.0349
-3.3366 123.6167 2.0299
-3.3288 126.6917 2.0550
-3.3210 126.3083 2.0519
-3.3132 127.8583 2.0644
-3.3054 124.3583 2.0360
-3.2976 125.5250 2.0455
-3.2898 125.5333 2.0456
-3.2820 122.8583 2.0237
-3.2742 127.4333 2.0610
-3.2664 124.5167 2.0373
-3.2586 125.4500 2.0449
-3.2508 129.8417 2.0804
-3.2430 125.9167 2.0487
-3.2352 127.9000 2.0648
-3.2274 127.4333 2.0610
-3.2196 126.8250 2.0561
-3.2118 131.2000 2.0913
-3.2040 130.1167 2.0826
-3.1962 131.1333 2.0907
-3.1884 131.5500 2.0940
-3.1806 131.8333 2.0963
-3.1728 133.4583 2.1092
-3.1650 131.4167 2.0930
-3.1572 134.1333 2.1145
-3.1494 133.8167 2.1120
-3.1416 132.4583 2.1013
-3.1338 133.8083 2.1119
-3.1260 133.7417 2.1114
-3.1182 132.7417 2.1035
-3.1104 134.0500 2.1138
-3.1026 137.2500 2.1389
-3.0948 137.7500 2.1428
-3.0870 137.2333 2.1388
-3.0792 136.5750 2.1337
-3.0714 136.3750 2.1321
-3.0636 140.2083 2.1619
-3.0558 139.0917 2.1532
-3.0480 139.9333 2.1597
-3.0402 138.2833 2.1470
-3.0324 137.6417 2.1420
-3.0246 141.7500 2.1737
-3.0168 140.4667 2.1638
-3.0090 139.4917 2.1563
-3.0012 139.8833 2.1593
-2.9934 143.8333 2.1896
-2.9856 143.2083 2.1849
-2.9778 141.9250 2.1750
-2.9700 141.5333 2.1720
-2.9622 144.1167 2.1918
-2.9544 144.8667 2.1975
-2.9466 145.4167 2.2016
-2.9388 151.9917 2.2509
-2.9310 147.2500 2.2155
-2.9232 149.2917 2.2308
-2.9154 146.8667 2.2126
-2.9076 149.0083 2.2287
-2.8998 150.7583 2.2417
-2.8920 152.4583 2.2543
-2.8842 152.1583 2.2521
-2.8764 155.0583 2.2735
-2.8686 149.9000 2.2353
-2.8608 155.0250 2.2732
-2.8530 149.3583 2.2313
-2.8452 152.9750 2.2581
-2.8374 155.4333 2.2762
-2.8296 150.4917 2.2397
-2.8218 155.9917 2.2803
-2.8140 158.3667 2.2976
-2.8062 155.8750 2.2794
-2.7984 156.1333 2.2813
-2.7906 160.0500 2.3098
-2.7828 161.6083 2.3210
-2.7750 161.3167 2.3189
-2.7672 161.4000 2.3195
-2.7594 161.4833 2.3201
-2.7516 161.8167 2.3225
-2.7438 168.8750 2.3726
-2.7360 163.1500 2.3320
-2.7282 163.7333 2.3362
-2.7204 165.7167 2.3503
-2.7126 166.3833 2.3550
-2.7048 166.9250 2.3588
-2.6970 165.8417 2.3512
-2.6892 167.4667 2.3627
-2.6814 170.0000 2.3805
-2.6736 169.7333 2.3786
-2.6658 167.6000 2.3636
-2.6580 169.7833 2.3790
-2.6502 171.9000 2.3937
-2.6424 169.5083 2.3770
-2.6346 170.6333 2.3849
-2.6268 172.9500 2.4010
-2.6190 174.2583 2.4101
-2.6112 180.7667 2.4547
-2.6034 176.4333 2.4251
-2.5956 176.3667 2.4246
-2.5878 179.4917 2.4460
-2.5800 180.1417 2.4505
-2.5722 178.8250 2.4415
-2.5644 180.4083 2.4523
-2.5566 178.0417 2.4361
-2.5488 179.0833 2.4432
-2.5410 183.0417 2.4701
-2.5332 183.6833 2.4744
-2.5254 186.7583 2.4951
-2.5176 184.2250 2.4781
-2.5098 182.7083 2.4678
-2.5020 183.9333 2.4761
-2.4942 185.9583 2.4897
-2.4864 182.5333 2.4667
-2.4786 182.3500 2.4654
-2.4708 186.0750 2.4905
-2.4630 190.8417 2.5222
-2.4552 188.3333 2.5055
-2.4474 188.6000 2.5073
-2.4396 189.5250 2.5135
-2.4318 189.7000 2.5146
-2.4240 192.4083 2.5325
-2.4162 191.5250 2.5267
-2.4084 191.6083 2.5272
-2.4006 192.0917 2.5304
-2.3928 193.0750 2.5369
-2.3850 193.4750 2.5395
-2.3772 193.9000 2.5423
-2.3694 192.1833 2.5310
-2.3616 193.3167 2.5385
-2.3538 196.4750 2.5591
-2.3460 195.8250 2.5549
-2.3382 192.8167 2.5352
-2.3304 193.7833 2.5415
-2.3226 195.7750 2.5546
-2.3148 201.2167 2.5898
-2.3070 193.1667 2.5375
-2.2992 193.2167 2.5378
-2.2914 194.1417 2.5439
-2.2836 201.8667 2.5940
-2.2758 194.6583 2.5473
-2.2680 199.0583 2.5759
-2.2602 200.4583 2.5849
-2.2524 200.5583 2.5856
-2.2446 202.3417 2.5971
-2.2368 203.5667 2.6049
-2.2290 202.0500 2.5952
-2.2212 206.9750 2.6266
-2.2134 200.0333 2.5822
-2.2056 200.3500 2.5842
-2.1978 200.4917 2.5852
-2.1900 201.2250 2.5899
-2.1822 198.2917 2.5709
-2.1744 203.6500 2.6054
-2.1666 204.5417 2.6111
-2.1588 203.6250 2.6053
-2.1510 201.5417 2.5919
-2.1432 203.3583 2.6036
-2.1354 205.1167 2.6148
-2.1276 203.3417 2.6035
-2.1198 199.8333 2.5809
-2.1120 204.1250 2.6085
-2.1042 204.4833 2.6108
-2.0964 204.4583 2.6106
-2.0886 201.8333 2.5938
-2.0808 202.8250 2.6002
-2.0730 201.7667 2.5934
-2.0652 205.6333 2.6181
-2.0574 202.3667 2.5972
-2.0496 201.3417 2.5906
-2.0418 204.8167 2.6129
-2.0340 204.8333 2.6130
-2.0262 208.1500 2.6341
-2.0184 206.8167 2.6256
-2.0106 202.6583 2.5991
-2.0028 205.0917 2.6146
-1.9950 203.8750 2.6069
-1.9872 204.8083 2.6128
-1.9794 202.2583 2.5965
-1.9716 207.1833 2.6279
-1.9638 205.6917 2.6185
-1.9560 206.1750 2.6215
-1.9482 208.8417 2.6384
-1.9404 209.5250 2.6428
-1.9326 205.6417 2.6182
-1.9248 204.1833 2.6089
-1.9170 207.6750 2.6311
-1.9092 203.3583 2.6036
-1.9014 201.3417 2.5906
-1.8936 205.3083 2.6160
-1.8858 206.2667 2.6221
-1.8780 208.6000 2.6369
-1.8702 205.1667 2.6151
-1.8624 206.2250 2.6219
-1.8546 204.1667 2.6087
-1.8468 205.7000 2.6185
-1.8390 204.7833 2.6127
-1.8312 211.6250 2.6560
-1.8234 208.3083 2.6351
-1.8156 203.0500 2.6016
-1.8078 204.2833 2.6095
-1.8000 201.7250 2.5931
-1.7922 201.3333 2.5906
-1.7844 207.0083 2.6268
-1.7766 207.1667 2.6278
-1.7688 204.4917 2.6108
-1.7610 203.7833 2.6063
-1.7532 202.4750 2.5979
-1.7454 197.9667 2.5688
-1.7376 202.4500 2.5978
-1.7298 199.7500 2.5804
-1.7220 206.3667 2.6228
-1.7142 203.5417 2.6047
-1.7064 200.4000 2.5846
-1.6986 197.2583 2.5642
-1.6908 202.5167 2.5982
-1.6830 199.3667 2.5779
-1.6752 196.4667 2.5591
-1.6674 196.7250 2.5608
-1.6596 197.9500 2.5687
-1.6518 196.9833 2.5624
-1.6440 196.2750 2.5578
-1.6362 198.2583 2.5707
-1.6284 192.3417 2.5321
-1.6206 192.2250 2.5313
-1.6128 195.6250 2.5536
-1.6050 194.3917 2.5455
-1.5972 192.9333 2.5360
-1.5894 194.7000 2.5475
-1.5816 192.2250 2.5313
-1.5738 190.8583 2.5223
-1.5660 190.6333 2.5208
-1.5582 185.5583 2.4870
-1.5504 191.2500 2.5249
-1.5426 185.8667 2.4891
-1.5348 186.9750 2.4965
-1.5270 184.2250 2.4781
-1.5192 187.1917 2.4979
-1.5114 185.0333 2.4835
-1.5036 183.2333 2.4714
-1.4958 180.3500 2.4519
-1.4880 181.1083 2.4570
-1.4802 182.4083 2.4658
-1.4724 175.4750 2.4185
-1.4646 180.5250 2.4531
-1.4568 178.9500 2.4423
-1.4490 177.8917 2.4351
-1.4412 178.8000 2.4413
-1.4334 174.2917 2.4103
-1.4256 171.7167 2.3925
-1.4178 170.8833 2.3867
-1.4100 171.8333 2.3933
-1.4022 173.4750 2.4047
-1.3944 170.0333 2.3807
-1.3866 170.0083 2.3805
-1.3788 168.4000 2.3692
-1.3710 167.4500 2.3626
-1.3632 163.1333 2.3319
-1.3554 165.3667 2.3478
-1.3476 161.2167 2.3182
-1.3398 163.3833 2.3337
-1.3320 158.6583 2.2997
-1.3242 154.9417 2.2726
-1.3164 155.5000 2.2767
-1.3086 152.3750 2.2537
-1.3008 151.6500 2.2483
-1.2930 149.7250 2.2340
-1.2852 145.8667 2.2050
-1.2774 147.1000 2.2143
-1.2696 146.6917 2.2113
-1.2618 143.3083 2.1856
-1.2540 144.0333 2.1911
-1.2462 140.2250 2.1620
-1.2384 137.2333 2.1388
-1.2306 134.1333 2.1145
-1.2228 133.0333 2.1058
-1.2150 128.9583 2.0733
-1.2072 132.5333 2.1019
-1.1994 128.8583 2.0725
-1.1916 124.8750 2.0402
-1.1838 125.3583 2.0442
-1.1760 121.4417 2.0120
-1.1682 119.1750 1.9931
-1.1604 118.3750 1.9864
-1.1526 117.0833 1.9755
-1.1448 115.9167 1.9657
-1.1370 111.9083 1.9314
-1.1292 112.4083 1.9357
-1.1214 108.7833 1.9042
-1.1136 106.0917 1.8805
-1.1058 106.2833 1.8822
-1.0980 103.2000 1.8547
-1.0902 103.0500 1.8534
-1.0824 101.2250 1.8369
-1.0746 98.8833 1.8155
-1.0668 96.6333 1.7947
-1.0590 97.4250 1.8021
-1.0512 94.0250 1.7704
-1.0434 92.8667 1.7594
-1.0356 93.6417 1.7667
-1.0278 90.1167 1.7332
-1.0200 86.6833 1.6998
-1.0122 89.9417 1.7315
-1.0044 85.3083 1.6863
-0.9966 86.6083 1.6991
-0.9888 83.3667 1.6670
-0.9810 81.8667 1.6519
-0.9732 82.9500 1.6628
-0.9654 79.5417 1.6283
-0.9576 79.0833 1.6236
-0.9498 79.3750 1.6266
-0.9420 77.0667 1.6028
-0.9342 74.2917 1.5737
-0.9264 71.2333 1.5409
-0.9186 71.1833 1.5404
-0.9108 71.1250 1.5398
-0.9030 69.7583 1.5249
-0.8952 68.6250 1.5124
-0.8874 67.7417 1.5027
-0.8796 65.4750 1.4773
-0.8718 66.0583 1.4839
-0.8640 65.0583 1.4726
-0.8562 63.8417 1.4588
-0.8484 61.0500 1.4265
-0.8406 58.3000 1.3940
-0.8328 59.7333 1.4111
-0.8250 58.2250 1.3931
-0.8172 56.7917 1.3759
-0.8094 54.8083 1.3516
-0.8016 55.3917 1.3588
-0.7938 55.5250 1.3605
-0.7860 52.1083 1.3179
-0.7782 48.9750 1.2777
-0.7704 50.6000 1.2987
-0.7626 49.6000 1.2858
-0.7548 48.4500 1.2708
-0.7470 47.3500 1.2563
-0.7392 47.1000 1.2530
-0.7314 46.0500 1.2390
-0.7236 43.6417 1.2061
-0.7158 42.5667 1.1912
-0.7080 42.1667 1.1856
-0.7002 41.5917 1.1775
-0.6924 40.7167 1.1650
-0.6846 40.6750 1.1644
-0.6768 40.2583 1.1584
-0.6690 38.7333 1.1363
-0.6612 37.8667 1.1235
-0.6534 36.2750 1.0996
-0.6456 36.3167 1.1003
-0.6378 35.0667 1.0812
-0.6300 35.1417 1.0823
-0.6222 33.4250 1.0555
-0.6144 31.9500 1.0320
-0.6066 32.6667 1.0435
-0.5988 32.2750 1.0372
-0.5910 32.2000 1.0360
-0.5832 32.0750 1.0340
-0.5754 30.3750 1.0062
-0.5676 29.8417 0.9974
-0.5598 29.2500 0.9874
-0.5520 29.3333 0.9888
-0.5442 29.4667 0.9911
-0.5364 27.4500 0.9566
-0.5286 27.4917 0.9573
-0.5208 26.1250 0.9332
-0.5130 26.9417 0.9477
-0.5052 25.9250 0.9296
-0.4974 27.1750 0.9518
-0.4896 24.5667 0.9049
-0.4818 25.4583 0.9212
-0.4740 24.8250 0.9097
-0.4662 24.3750 0.9014
-0.4584 22.7250 0.8703
-0.4506 22.6333 0.8686
-0.4428 22.9083 0.8738
-0.4350 22.2000 0.8602
-0.4272 21.9250 0.8549
-0.4194 21.5833 0.8482
-0.4116 20.8833 0.8343
-0.4038 21.2167 0.8410
-0.3960 21.1833 0.8403
-0.3882 20.6250 0.8292
-0.3804 20.5417 0.8275
-0.3726 20.2000 0.8206
-0.3648 19.7500 0.8114
-0.3570 19.6083 0.8085
-0.3492 18.3917 0.7830
-0.3414 17.9333 0.7732
-0.3336 18.4083 0.7833
-0.3258 17.7167 0.7685
-0.3180 17.0333 0.7535
-0.3102 16.3333 0.7379
-0.3024 16.4500 0.7405
-0.2946 16.7667 0.7476
-0.2868 15.8833 0.7276
-0.2790 17.0667 0.7542
-0.2712 15.9750 0.7297
-0.2634 15.9833 0.7299
-0.2556 16.6917 0.7459
-0.2478 16.9833 0.7524
-0.2400 16.7167 0.7465
-0.2322 16.4750 0.7411
-0.2244 16.0917 0.7324
-0.2166 16.0083 0.7305
-0.2088 16.2500 0.7360
-0.2010 18.0750 0.7762
-0.1932 18.1417 0.7776
-0.1854 19.0500 0.7969
-0.1776 19.2167 0.8003
-0.1698 20.0667 0.8179
-0.1620 19.2917 0.8019
-0.1542 20.3167 0.8229
-0.1464 19.0833 0.7976
-0.1386 17.8917 0.7723
-0.1308 17.5500 0.7649
-0.1230 16.7333 0.7468
-0.1152 15.9083 0.7282
-0.1074 15.5167 0.7192
-0.0996 15.7583 0.7248
-0.0918 14.4750 0.6946
-0.0840 16.3833 0.7390
-0.0762 16.9083 0.7507
-0.0684 19.0333 0.7965
-0.0606 21.3500 0.8436
-0.0528 24.9167 0.9113
-0.0450 31.7833 1.0293
-0.0372 36.5250 1.1034
-0.0294 47.0833 1.2528
-0.0216 57.2500 1.3814
-0.0138 65.7750 1.4807
-0.0060 71.9250 1.5484
0.0018 73.3667 1.5638
0.0096 68.1333 1.5070
0.0174 66.6917 1.4910
0.0252 54.1500 1.3435
0.0330 42.3583 1.1883
0.0408 30.5500 1.0091
0.0486 23.2167 0.8797
0.0564 15.5417 0.7198
0.0642 11.4250 0.6171
0.0720 8.8583 0.5434
0.0798 6.9917 0.4828
0.0876 5.1667 0.4150
0.0954 4.9667 0.4069
0.1032 3.9917 0.3648
0.1110 2.9583 0.3140
0.1188 2.4333 0.2848
0.1266 2.5917 0.2939
0.1344 2.1333 0.2667
0.1422 2.2500 0.2739
0.1500 1.8500 0.2483
0.1578 1.8000 0.2449
0.1656 2.0083 0.2587
0.1734 1.5667 0.2285
0.1812 1.3750 0.2141
0.1890 1.6917 0.2375
0.1968 1.3917 0.2154
0.2046 1.3250 0.2102
0.2124 1.3167 0.2095
0.2202 1.5000 0.2236
0.2280 1.4417 0.2192
0.2358 1.3750 0.2141
0.2436 1.1833 0.1986
0.2514 1.1833 0.1986
0.2592 1.1750 0.1979
0.2670 0.9083 0.1740
0.2748 1.1167 0.1929
0.2826 1.5667 0.2285
0.2904 1.4833 0.2224
0.2982 1.0917 0.1908
0.3060 1.0500 0.1871
0.3138 0.9167 0.1748
0.3216 1.2667 0.2055
0.3294 0.7250 0.1555
0.3372 0.8750 0.1708
0.3450 0.7083 0.1537
0.3528 1.0333 0.1856
0.3606 0.9000 0.1732
0.3684 1.0917 0.1908
0.3762 1.0583 0.1878
0.3840 0.9500 0.1780
0.3918 0.9583 0.1787
0.3996 1.0750 0.1893
0.4074 1.0667 0.1886
0.4152 1.2083 0.2007
0.4230 1.1500 0.1958
0.4308 0.8500 0.1683
0.4386 0.9167 0.1748
0.4464 0.8917 0.1724
0.4542 1.2167 0.2014
0.4620 1.2000 0.2000
0.4698 0.8417 0.1675
0.4776 1.4000 0.2160
0.4854 1.1500 0.1958
0.4932 0.9583 0.1787
0.5010 0.8833 0.1716
0.5088 0.7917 0.1624
0.5166 0.8500 0.1683
0.5244 0.9167 0.1748
0.5322 0.9167 0.1748
0.5400 1.0333 0.1856
0.5478 1.0333 0.1856
0.5556 1.1583 0.1965
0.5634 1.0417 0.1863
0.5712 0.8583 0.1691
0.5790 1.0500 0.1871
0.5868 0.8583 0.1691
0.5946 0.8833 0.1716
0.6024 0.8750 0.1708
0.6102 0.6250 0.1443
0.6180 0.7083 0.1537
0.6258 0.7750 0.1607
0.6336 0.7917 0.1624
0.6414 0.9083 0.1740
0.6492 0.9333 0.1764
0.6570 0.7750 0.1607
0.6648 0.7917 0.1624
0.6726 0.7500 0.1581
0.6804 0.7250 0.1555
0.6882 0.8250 0.1658
0.6960 0.8000 0.1633
0.7038 0.7833 0.1616
0.7116 0.5833 0.1394
0.7194 0.8583 0.1691
0.7272 0.9500 0.1780
0.7350 0.9667 0.1795
0.7428 0.8583 0.1691
0.7506 0.6667 0.1491
0.7584 0.7917 0.1624
0.7662 0.8167 0.1650
0.7740 0.8167 0.1650
0.7818 0.7500 0.1581
0.7896 0.6250 0.1443
0.7974 0.6500 0.1472
0.8052 0.6417 0.1462
0.8130 0.7667 0.1599
0.8208 0.9000 0.1732
0.8286 0.7833 0.1616
0.8364 0.5083 0.1302
0.8442 0.8500 0.1683
0.8520 0.5583 0.1364
0.8598 0.6167 0.1434
0.8676 0.5333 0.1333
0.8754 0.6750 0.1500
0.8832 0.8750 0.1708
0.8910 0.9667 0.1795
0.8988 0.8333 0.1667
0.9066 0.8833 0.1716
0.9144 0.7500 0.1581
0.9222 0.7083 0.1537
0.9300 0.9333 0.1764
0.9378 0.7417 0.1572
0.9456 0.7667 0.1599
0.9534 0.4667 0.1247
0.9612 0.4333 0.1202
0.9690 0.5500 0.1354
0.9768 0.6000 0.1414
0.9846 0.4833 0.1269
0.9924 0.5833 0.1394
1.0002 0.6667 0.1491
1.0080 0.7917 0.1624
1.0158 0.7333 0.1563
1.0236 0.5917 0.1404
1.0314 0.7417 0.1572
1.0392 0.5000 0.1291
1.0470 0.4833 0.1269
1.0548 0.5833 0.1394
1.0626 0.8417 0.1675
1.0704 0.5500 0.1354
1.0782 0.5833 0.1394
1.0860 0.5500 0.1354
1.0938 0.5250 0.1323
1.1016 0.5417 0.1344
1.1094 0.7833 0.1616
1.1172 0.7667 0.1599
1.1250 0.5583 0.1364
1.1328 0.5333 0.1333
1.1406 0.8083 0.1641
1.1484 0.8167 0.1650
1.1562 0.5500 0.1354
1.1640 0.6667 0.1491
1.1718 0.7167 0.1546
1.1796 0.7750 0.1607
1.1874 0.6083 0.1424
1.1952 0.5333 0.1333
1.2030 0.7083 0.1537
1.2108 0.6083 0.1424
1.2186 0.5667 0.1374
1.2264 0.7917 0.1624
1.2342 0.6917 0.1518
1.2420 0.5667 0.1374
1.2498 0.6417 0.1462
1.2576 0.5583 0.1364
1.2654 0.4833 0.1269
1.2732 0.6000 0.1414
1.2810 0.4917 0.1280
1.2888 0.4667 0.1247
1.2966 0.6000 0.1414
1.3044 0.6000 0.1414
1.3122 0.4333 0.1202
1.3200 0.5250 0.1323
1.3278 0.5083 0.1302
1.3356 0.6750 0.1500
1.3434 0.8083 0.1641
1.3512 0.4333 0.1202
1.3590 0.4167 0.1179
1.3668 0.4917 0.1280
1.3746 0.6750 0.1500
1.3824 0.5833 0.1394
1.3902 0.4333 0.1202
1.3980 0.5333 0.1333
1.4058 0.5083 0.1302
1.4136 0.5417 0.1344
1.4214 0.5500 0.1354
1.4292 0.4500 0.1225
1.4370 0.3833 0.1130
1.4448 0.5250 0.1323
1.4526 0.6583 0.1481
1.4604 0.5250 0.1323
1.4682 0.4167 0.1179
1.4760 0.4500 0.1225
1.4838 0.3667 0.1106
1.4916 0.5500 0.1354
1.4994 0.6083 0.1424
1.5072 0.7333 0.1563
1.5150 0.4833 0.1269
1.5228 0.4833 0.1269
1.5306 0.3917 0.1143
1.5384 0.7083 0.1537
1.5462 0.5333 0.1333
1.5540 0.3500 0.1080
1.5618 0.4750 0.1258
1.5696 0.3500 0.1080
1.5774 0.3750 0.1118
1.5852 0.4500 0.1225
1.5930 0.7500 0.1581
1.6008 0.7417 0.1572
1.6086 0.9583 0.1787
1.6164 0.4833 0.1269
1.6242 0.4667 0.1247
1.6320 0.4833 0.1269
1.6398 0.5583 0.1364
1.6476 0.4083 0.1167
1.6554 0.5833 0.1394
1.6632 0.5500 0.1354
1.6710 0.4917 0.1280
1.6788 0.4333 0.1202
1.6866 0.5250 0.1323
1.6944 0.5333 0.1333
1.7022 0.6000 0.1414
1.7100 0.4583 0.1236
1.7178 0.3833 0.1130
1.7256 0.4000 0.1155
1.7334 0.5917 0.1404
1.7412 0.5167 0.1312
1.7490 0.2750 0.0957
1.7568 0.4500 0.1225
1.7646 0.6667 0.1491
1.7724 0.5417 0.1344
1.7802 0.5750 0.1384
1.7880 0.4500 0.1225
1.7958 0.5500 0.1354
1.8036 0.8000 0.1633
1.8114 0.3917 0.1143
1.8192 0.4167 0.1179
1.8270 0.6083 0.1424
1.8348 0.6083 0.1424
1.8426 0.3833 0.1130
1.8504 0.2667 0.0943
1.8582 0.4250 0.1190
1.8660 0.5000 0.1291
1.8738 0.5417 0.1344
1.8816 0.5083 0.1302
1.8894 0.4167 0.1179
1.8972 0.4667 0.1247
1.9050 0.4167 0.1179
1.9128 0.5000 0.1291
1.9206 0.3583 0.1093
1.9284 0.3583 0.1093
1.9362 0.4750 0.1258
1.9440 0.4333 0.1202
1.9518 0.4000 0.1155
1.9596 0.4917 0.1280
1.9674 0.3833 0.1130
1.9752 0.4417 0.1213
1.9830 0.4750 0.1258
1.9908 0.3583 0.1093
1.9986 0.4917 0.1280
2.0064 0.3333 0.1054
2.0142 0.3917 0.1143
2.0220 0.2417 0.0898
2.0298 0.4333 0.1202
2.0376 0.3917 0.1143
2.0454 0.4167 0.1179
2.0532 0.5333 0.1333
2.0610 0.3667 0.1106
2.0688 0.2417 0.0898
2.0766 0.5583 0.1364
2.0844 0.3917 0.1143
2.0922 0.4167 0.1179
2.1000 0.3833 0.1130
2.1078 0.5250 0.1323
2.1156 0.5333 0.1333
2.1234 0.6000 0.1414
2.1312 0.5250 0.1323
2.1390 0.6083 0.1424
2.1468 0.3417 0.1067
2.1546 0.5833 0.1394
2.1624 0.4667 0.1247
2.1702 0.2500 0.0913
2.1780 0.4000 0.1155
2.1858 0.4333 0.1202
2.1936 0.5417 0.1344
2.2014 0.5833 0.1394
2.2092 0.4833 0.1269
2.2170 0.4083 0.1167
2.2248 0.5500 0.1354
2.2326 0.4500 0.1225
2.2404 0.4833 0.1269
2.2482 0.4417 0.1213
2.2560 0.3750 0.1118
2.2638 0.3500 0.1080
2.2716 0.4000 0.1155
2.2794 0.4667 0.1247
2.2872 0.2917 0.0986
2.2950 0.5667 0.1374
2.3028 0.5167 0.1312
2.3106 0.4000 0.1155
2.3184 0.3167 0.1027
2.3262 0.6083 0.1424
2.3340 0.4750 0.1258
2.3418 0.3917 0.1143
2.3496 0.4083 0.1167
2.3574 0.4750 0.1258
2.3652 0.4083 0.1167
2.3730 0.3000 0.1000
2.3808 0.5083 0.1302
2.3886 0.3833 0.1130
2.3964 0.3000 0.1000
2.4042 0.3000 0.1000
2.4120 0.3750 0.1118
2.4198 0.4417 0.1213
2.4276 0.4417 0.1213
2.4354 0.3083 0.1014
2.4432 0.4500 0.1225
2.4510 0.3500 0.1080
2.4588 0.3750 0.1118
2.4666 0.4167 0.1179
2.4744 0.3750 0.1118
2.4822 0.3833 0.1130
2.4900 0.4000 0.1155
2.4978 0.2833 0.0972
2.5056 0.2750 0.0957
2.5134 0.3083 0.1014
2.5212 0.3833 0.1130
2.5290 0.2833 0.0972
2.5368 0.1583 0.0726
2.5446 0.3333 0.1054
2.5524 0.3417 0.1067
2.5602 0.3833 0.1130
2.5680 0.4167 0.1179
2.5758 0.3250 0.1041
2.5836 0.3000 0.1000
2.5914 0.5167 0.1312
2.5992 0.5667 0.1374
2.6070 0.3667 0.1106
2.6148 0.3917 0.1143
2.6226 0.3250 0.1041
2.6304 0.2417 0.0898
2.6382 0.5417 0.1344
2.6460 0.4000 0.1155
2.6538 0.4000 0.1155
2.6616 0.3167 0.1027
2.6694 0.3583 0.1093
2.6772 0.3167 0.1027
2.6850 0.3583 0.1093
2.6928 0.1917 0.0799
2.7006 0.3250 0.1041
2.7084 0.2667 0.0943
2.7162 0.4167 0.1179
2.7240 0.5583 0.1364
2.7318 0.3167 0.1027
2.7396 0.5000 0.1291
2.7474 0.3250 0.1041
2.7552 0.5167 0.1312
2.7630 0.4833 0.1269
2.7708 0.7000 0.1528
2.7786 0.4750 0.1258
2.7864 0.3167 0.1027
2.7942 0.3417 0.1067
2.8020 0.2667 0.0943
2.8098 0.5750 0.1384
2.8176 0.2833 0.0972
2.8254 0.4583 0.1236
2.8332 0.3750 0.1118
2.8410 0.4083 0.1167
2.8488 0.3250 0.1041
2.8566 0.2917 0.0986
2.8644 0.3000 0.1000
2.8722 0.3417 0.1067
2.8800 0.2500 0.0913
2.8878 0.3083 0.1014
2.8956 0.3667 0.1106
2.9034 0.3167 0.1027
2.9112 0.3333 0.1054
2.9190 0.3250 0.1041
2.9268 0.3500 0.1080
2.9346 0.3583 0.1093
2.9424 0.2500 0.0913
2.9502 0.3333 0.1054
2.9580 0.2500 0.0913
2.9658 0.3000 0.1000
2.9736 0.3917 0.1143
2.9814 0.3833 0.1130
2.9892 0.2833 0.0972
2.9970 0.2917 0.0986
3.0048 0.3500 0.1080
3.0126 0.5417 0.1344
3.0204 0.3833 0.1130
3.0282 0.2833 0.0972
3.0360 0.3917 0.1143
3.0438 0.6500 0.1472
3.0516 0.3000 0.1000
3.0594 0.2333 0.0882
3.0672 0.2833 0.0972
3.0750 0.4083 0.1167
3.0828 0.4167 0.1179
3.0906 0.3417 0.1067
3.0984 0.3167 0.1027
3.1062 0.4500 0.1225
3.1140 0.5500 0.1354
3.1218 0.3250 0.1041
3.1296 0.3833 0.1130
3.1374 0.2833 0.0972
3.1452 0.4417 0.1213
3.1530 0.3000 0.1000
3.1608 0.2833 0.0972
3.1686 0.4167 0.1179
3.1764 0.3167 0.1027
3.1842 0.2250 0.0866
3.1920 0.4750 0.1258
3.1998 0.2250 0.0866
3.2076 0.3917 0.1143
3.2154 0.3333 0.1054
3.2232 0.4750 0.1258
3.2310 0.4083 0.1167
3.2388 0.2750 0.0957
3.2466 0.3167 0.1027
3.2544 0.1917 0.0799
3.2622 0.3167 0.1027
3.2700 0.1750 0.0764
3.2778 0.4500 0.1225
3.2856 0.3667 0.1106
3.2934 0.3833 0.1130
3.3012 0.3667 0.1106
3.3090 0.4500 0.1225
3.3168 0.3083 0.1014
3.3246 0.3750 0.1118
3.3324 0.4167 0.1179
3.3402 0.3750 0.1118
3.3480 0.5833 0.1394
3.3558 0.3833 0.1130
3.3636 0.2667 0.0943
3.3714 0.4583 0.1236
3.3792 0.4417 0.1213
3.3870 0.2750 0.0957
3.3948 0.2417 0.0898
3.4026 0.2500 0.0913
3.4104 0.3500 0.1080
3.4182 0.2583 0.0928
3.4260 0.4750 0.1258
3.4338 0.3000 0.1000
3.4416 0.4000 0.1155
3.4494 0.3083 0.1014
3.4572 0.2333 0.0882
3.4650 0.4417 0.1213
3.4728 0.5917 0.1404
3.4806 0.3833 0.1130
3.4884 0.4500 0.1225
3.4962 0.3667 0.1106
3.5040 0.2917 0.0986
3.5118 0.2000 0.0816
3.5196 0.4000 0.1155
3.5274 0.1917 0.0799
3.5352 0.2083 0.0833
3.5430 0.3167 0.1027
3.5508 0.3667 0.1106
3.5586 0.3583 0.1093
3.5664 0.2083 0.0833
3.5742 0.2167 0.0850
3.5820 0.3417 0.1067
3.5898 0.2667 0.0943
3.5976 0.2333 0.0882
3.6054 0.1917 0.0799
3.6132 0.3417 0.1067
3.6210 0.5167 0.1312
3.6288 0.4417 0.1213
3.6366 0.2750 0.0957
3.6444 0.2000 0.0816
3.6522 0.2667 0.0943
3.6600 0.1750 0.0764
3.6678 0.2083 0.0833
3.6756 0.1333 0.0667
3.6834 0.1667 0.0745
3.6912 0.1833 0.0782
3.6990 0.2667 0.0943
3.7068 0.2667 0.0943
3.7146 0.3167 0.1027
3.7224 0.1833 0.0782
