# Supplementary material for: Spin waves and orbital contribution to ferromagnetism in a topological metal
Source: Nat Commun. 2024 Oct 16;15:8905. doi: 10.1038/s41467-024-53152-1 (PMC11484860; doi:10.1038/s41467-024-53152-1)
Supplement: Supplementary file 3 — Source Data [file 41467_2024_53152_MOESM3_ESM.zip › experiment_data/RIXS_spectra_SLS/rixs_cl_HHL_2.txt]

 Eloss  intensity  error
-18.1074 1.8229 0.2756
-18.0996 2.0938 0.2954
-18.0918 1.6563 0.2627
-18.0840 1.8646 0.2787
-18.0762 2.1042 0.2961
-18.0684 1.4896 0.2491
-18.0606 1.7396 0.2692
-18.0528 2.2396 0.3055
-18.0450 1.8854 0.2803
-18.0372 1.5833 0.2569
-18.0294 1.5208 0.2517
-18.0216 1.7813 0.2724
-18.0138 1.6771 0.2643
-18.0060 1.5104 0.2509
-17.9982 2.1563 0.2997
-17.9904 1.8854 0.2803
-17.9826 1.6667 0.2635
-17.9748 2.0729 0.2939
-17.9670 2.0313 0.2909
-17.9592 1.8542 0.2780
-17.9514 1.9583 0.2857
-17.9436 1.8125 0.2748
-17.9358 1.3646 0.2384
-17.9280 2.0417 0.2917
-17.9202 2.0313 0.2909
-17.9124 1.6875 0.2652
-17.9046 2.0521 0.2924
-17.8968 1.8958 0.2811
-17.8890 1.5208 0.2517
-17.8812 1.8229 0.2756
-17.8734 1.9583 0.2857
-17.8656 1.8125 0.2748
-17.8578 1.8333 0.2764
-17.8500 2.0313 0.2909
-17.8422 2.0104 0.2894
-17.8344 1.5625 0.2552
-17.8266 2.0000 0.2887
-17.8188 2.4063 0.3166
-17.8110 2.1667 0.3005
-17.8032 2.0833 0.2946
-17.7954 1.7917 0.2732
-17.7876 1.3542 0.2375
-17.7798 1.7813 0.2724
-17.7720 1.9688 0.2864
-17.7642 2.2604 0.3069
-17.7564 1.7500 0.2700
-17.7486 1.1354 0.2175
-17.7408 1.2500 0.2282
-17.7330 1.7083 0.2668
-17.7252 2.0208 0.2902
-17.7174 2.0833 0.2946
-17.7096 1.9583 0.2857
-17.7018 1.9063 0.2818
-17.6940 1.9375 0.2841
-17.6862 1.9167 0.2826
-17.6784 2.1250 0.2976
-17.6706 1.9792 0.2872
-17.6628 1.6250 0.2602
-17.6550 1.5833 0.2569
-17.6472 1.7813 0.2724
-17.6394 1.9063 0.2818
-17.6316 1.5000 0.2500
-17.6238 2.1667 0.3005
-17.6160 2.1042 0.2961
-17.6082 2.0833 0.2946
-17.6004 2.0625 0.2932
-17.5926 2.4271 0.3180
-17.5848 2.0521 0.2924
-17.5770 1.6563 0.2627
-17.5692 1.8854 0.2803
-17.5614 1.9375 0.2841
-17.5536 1.7188 0.2676
-17.5458 1.8854 0.2803
-17.5380 2.0521 0.2924
-17.5302 1.8750 0.2795
-17.5224 2.0521 0.2924
-17.5146 2.0000 0.2887
-17.5068 1.7292 0.2684
-17.4990 2.0833 0.2946
-17.4912 1.6354 0.2610
-17.4834 2.2292 0.3048
-17.4756 1.4167 0.2430
-17.4678 1.9688 0.2864
-17.4600 1.8333 0.2764
-17.4522 1.8854 0.2803
-17.4444 2.0104 0.2894
-17.4366 1.6875 0.2652
-17.4288 1.5104 0.2509
-17.4210 1.9375 0.2841
-17.4132 2.1458 0.2990
-17.4054 2.1354 0.2983
-17.3976 2.3125 0.3104
-17.3898 1.6875 0.2652
-17.3820 1.4688 0.2474
-17.3742 2.0417 0.2917
-17.3664 2.4479 0.3194
-17.3586 2.3021 0.3097
-17.3508 1.9688 0.2864
-17.3430 2.0104 0.2894
-17.3352 2.2396 0.3055
-17.3274 1.9167 0.2826
-17.3196 1.9583 0.2857
-17.3118 1.4896 0.2491
-17.3040 2.0417 0.2917
-17.2962 1.8750 0.2795
-17.2884 1.7708 0.2716
-17.2806 1.7083 0.2668
-17.2728 2.0625 0.2932
-17.2650 1.8542 0.2780
-17.2572 1.9375 0.2841
-17.2494 2.0313 0.2909
-17.2416 2.1667 0.3005
-17.2338 1.8542 0.2780
-17.2260 1.8542 0.2780
-17.2182 1.7188 0.2676
-17.2104 1.7188 0.2676
-17.2026 2.1458 0.2990
-17.1948 1.7604 0.2708
-17.1870 1.8854 0.2803
-17.1792 1.8333 0.2764
-17.1714 1.8438 0.2772
-17.1636 1.9063 0.2818
-17.1558 1.7500 0.2700
-17.1480 2.1667 0.3005
-17.1402 2.1042 0.2961
-17.1324 2.0104 0.2894
-17.1246 2.1771 0.3012
-17.1168 2.0625 0.2932
-17.1090 1.8854 0.2803
-17.1012 2.2813 0.3083
-17.0934 1.9063 0.2818
-17.0856 1.8646 0.2787
-17.0778 1.9792 0.2872
-17.0700 1.8854 0.2803
-17.0622 1.9271 0.2834
-17.0544 1.7292 0.2684
-17.0466 1.8646 0.2787
-17.0388 1.9792 0.2872
-17.0310 1.7083 0.2668
-17.0232 2.0625 0.2932
-17.0154 1.9688 0.2864
-17.0076 1.9583 0.2857
-16.9998 2.0938 0.2954
-16.9920 1.9167 0.2826
-16.9842 1.6979 0.2660
-16.9764 2.3750 0.3146
-16.9686 2.7813 0.3404
-16.9608 2.1458 0.2990
-16.9530 2.1875 0.3019
-16.9452 2.0521 0.2924
-16.9374 2.1042 0.2961
-16.9296 2.2813 0.3083
-16.9218 2.5729 0.3274
-16.9140 2.4688 0.3207
-16.9062 2.2083 0.3033
-16.8984 2.1458 0.2990
-16.8906 1.7292 0.2684
-16.8828 1.7292 0.2684
-16.8750 1.8229 0.2756
-16.8672 2.0104 0.2894
-16.8594 1.7813 0.2724
-16.8516 1.6146 0.2594
-16.8438 2.1042 0.2961
-16.8360 1.8750 0.2795
-16.8282 1.8958 0.2811
-16.8204 2.1667 0.3005
-16.8126 1.8229 0.2756
-16.8048 1.8333 0.2764
-16.7970 2.0938 0.2954
-16.7892 2.4792 0.3214
-16.7814 2.2708 0.3076
-16.7736 1.9688 0.2864
-16.7658 2.2292 0.3048
-16.7580 2.5417 0.3254
-16.7502 2.6250 0.3307
-16.7424 2.3021 0.3097
-16.7346 2.1146 0.2968
-16.7268 2.1667 0.3005
-16.7190 2.0729 0.2939
-16.7112 2.1354 0.2983
-16.7034 2.2604 0.3069
-16.6956 2.1250 0.2976
-16.6878 1.9271 0.2834
-16.6800 1.7292 0.2684
-16.6722 1.8229 0.2756
-16.6644 2.0313 0.2909
-16.6566 1.8646 0.2787
-16.6488 2.4063 0.3166
-16.6410 2.6250 0.3307
-16.6332 1.8646 0.2787
-16.6254 2.1979 0.3026
-16.6176 2.5000 0.3227
-16.6098 2.2083 0.3033
-16.6020 2.3646 0.3139
-16.5942 1.7917 0.2732
-16.5864 2.0313 0.2909
-16.5786 2.0208 0.2902
-16.5708 2.1563 0.2997
-16.5630 2.4375 0.3187
-16.5552 2.5938 0.3287
-16.5474 2.0417 0.2917
-16.5396 2.0729 0.2939
-16.5318 2.4792 0.3214
-16.5240 1.9271 0.2834
-16.5162 2.3021 0.3097
-16.5084 2.0833 0.2946
-16.5006 2.4479 0.3194
-16.4928 2.2083 0.3033
-16.4850 2.3542 0.3132
-16.4772 2.0104 0.2894
-16.4694 2.0625 0.2932
-16.4616 2.1042 0.2961
-16.4538 2.2292 0.3048
-16.4460 1.9479 0.2849
-16.4382 2.3958 0.3160
-16.4304 2.0208 0.2902
-16.4226 2.1563 0.2997
-16.4148 2.6875 0.3346
-16.4070 2.0833 0.2946
-16.3992 2.1146 0.2968
-16.3914 2.2396 0.3055
-16.3836 2.0417 0.2917
-16.3758 1.9271 0.2834
-16.3680 2.0104 0.2894
-16.3602 2.0625 0.2932
-16.3524 2.2604 0.3069
-16.3446 2.0833 0.2946
-16.3368 2.0208 0.2902
-16.3290 2.3958 0.3160
-16.3212 2.1354 0.2983
-16.3134 2.4375 0.3187
-16.3056 2.8021 0.3417
-16.2978 2.3125 0.3104
-16.2900 2.0521 0.2924
-16.2822 1.7813 0.2724
-16.2744 2.0833 0.2946
-16.2666 2.6354 0.3314
-16.2588 2.3542 0.3132
-16.2510 2.0000 0.2887
-16.2432 2.3229 0.3111
-16.2354 2.3229 0.3111
-16.2276 1.8021 0.2740
-16.2198 1.8125 0.2748
-16.2120 2.6667 0.3333
-16.2042 2.3125 0.3104
-16.1964 2.1250 0.2976
-16.1886 2.0521 0.2924
-16.1808 2.1146 0.2968
-16.1730 2.2396 0.3055
-16.1652 2.5729 0.3274
-16.1574 2.6146 0.3301
-16.1496 2.3438 0.3125
-16.1418 2.0104 0.2894
-16.1340 2.0000 0.2887
-16.1262 2.2500 0.3062
-16.1184 2.1979 0.3026
-16.1106 2.5313 0.3248
-16.1028 2.0208 0.2902
-16.0950 2.3750 0.3146
-16.0872 2.1563 0.2997
-16.0794 1.9688 0.2864
-16.0716 2.0417 0.2917
-16.0638 2.3958 0.3160
-16.0560 2.3229 0.3111
-16.0482 2.0000 0.2887
-16.0404 2.3021 0.3097
-16.0326 2.3333 0.3118
-16.0248 2.7292 0.3372
-16.0170 2.4479 0.3194
-16.0092 2.3646 0.3139
-16.0014 1.7604 0.2708
-15.9936 2.1563 0.2997
-15.9858 2.0521 0.2924
-15.9780 2.2917 0.3090
-15.9702 2.3125 0.3104
-15.9624 2.1458 0.2990
-15.9546 2.7083 0.3359
-15.9468 2.2917 0.3090
-15.9390 1.9167 0.2826
-15.9312 2.2813 0.3083
-15.9234 2.5313 0.3248
-15.9156 2.3333 0.3118
-15.9078 2.3438 0.3125
-15.9000 2.5313 0.3248
-15.8922 2.6458 0.3320
-15.8844 2.6771 0.3340
-15.8766 2.9896 0.3529
-15.8688 2.3125 0.3104
-15.8610 2.1875 0.3019
-15.8532 2.7604 0.3391
-15.8454 2.2917 0.3090
-15.8376 2.4167 0.3173
-15.8298 2.5313 0.3248
-15.8220 2.4479 0.3194
-15.8142 2.5938 0.3287
-15.8064 2.5313 0.3248
-15.7986 2.1875 0.3019
-15.7908 2.4375 0.3187
-15.7830 1.9271 0.2834
-15.7752 2.2500 0.3062
-15.7674 2.5104 0.3234
-15.7596 2.2708 0.3076
-15.7518 2.5729 0.3274
-15.7440 1.8333 0.2764
-15.7362 2.1667 0.3005
-15.7284 2.2396 0.3055
-15.7206 2.0938 0.2954
-15.7128 2.5208 0.3241
-15.7050 2.1458 0.2990
-15.6972 2.2500 0.3062
-15.6894 1.9896 0.2879
-15.6816 2.5313 0.3248
-15.6738 2.8854 0.3467
-15.6660 2.4063 0.3166
-15.6582 2.5521 0.3261
-15.6504 2.1979 0.3026
-15.6426 2.5104 0.3234
-15.6348 2.0417 0.2917
-15.6270 2.2292 0.3048
-15.6192 2.4583 0.3200
-15.6114 2.5625 0.3268
-15.6036 2.3646 0.3139
-15.5958 2.6667 0.3333
-15.5880 2.5104 0.3234
-15.5802 2.5000 0.3227
-15.5724 2.3125 0.3104
-15.5646 2.1667 0.3005
-15.5568 2.4375 0.3187
-15.5490 2.2604 0.3069
-15.5412 2.2292 0.3048
-15.5334 2.3750 0.3146
-15.5256 2.0313 0.2909
-15.5178 2.8542 0.3449
-15.5100 2.3333 0.3118
-15.5022 2.4583 0.3200
-15.4944 2.6563 0.3327
-15.4866 2.3438 0.3125
-15.4788 1.9479 0.2849
-15.4710 2.1354 0.2983
-15.4632 2.3542 0.3132
-15.4554 2.4896 0.3221
-15.4476 2.9063 0.3480
-15.4398 2.4375 0.3187
-15.4320 2.3125 0.3104
-15.4242 1.9792 0.2872
-15.4164 2.5833 0.3281
-15.4086 2.7917 0.3411
-15.4008 2.3958 0.3160
-15.3930 2.5313 0.3248
-15.3852 2.4896 0.3221
-15.3774 2.3438 0.3125
-15.3696 2.1042 0.2961
-15.3618 2.3542 0.3132
-15.3540 2.8229 0.3430
-15.3462 2.2396 0.3055
-15.3384 2.5833 0.3281
-15.3306 2.0625 0.2932
-15.3228 2.5208 0.3241
-15.3150 2.6563 0.3327
-15.3072 2.3229 0.3111
-15.2994 2.8542 0.3449
-15.2916 2.9271 0.3492
-15.2838 3.0208 0.3548
-15.2760 2.5104 0.3234
-15.2682 2.3438 0.3125
-15.2604 2.8646 0.3455
-15.2526 2.8854 0.3467
-15.2448 2.4271 0.3180
-15.2370 2.1667 0.3005
-15.2292 2.7292 0.3372
-15.2214 2.5417 0.3254
-15.2136 2.6979 0.3353
-15.2058 2.1875 0.3019
-15.1980 2.7917 0.3411
-15.1902 2.4792 0.3214
-15.1824 1.9688 0.2864
-15.1746 2.3333 0.3118
-15.1668 2.1250 0.2976
-15.1590 2.8542 0.3449
-15.1512 2.6563 0.3327
-15.1434 3.0208 0.3548
-15.1356 3.3854 0.3756
-15.1278 2.3542 0.3132
-15.1200 2.1354 0.2983
-15.1122 2.1458 0.2990
-15.1044 2.6042 0.3294
-15.0966 2.6563 0.3327
-15.0888 2.9063 0.3480
-15.0810 2.7396 0.3379
-15.0732 2.7396 0.3379
-15.0654 2.3229 0.3111
-15.0576 2.0417 0.2917
-15.0498 2.4896 0.3221
-15.0420 2.9063 0.3480
-15.0342 2.2604 0.3069
-15.0264 2.2917 0.3090
-15.0186 2.4271 0.3180
-15.0108 3.2917 0.3703
-15.0030 2.6458 0.3320
-14.9952 2.3646 0.3139
-14.9874 2.7083 0.3359
-14.9796 2.4792 0.3214
-14.9718 2.3229 0.3111
-14.9640 2.8125 0.3423
-14.9562 2.4167 0.3173
-14.9484 2.5938 0.3287
-14.9406 2.4688 0.3207
-14.9328 2.5417 0.3254
-14.9250 2.4375 0.3187
-14.9172 2.8646 0.3455
-14.9094 2.9271 0.3492
-14.9016 2.4271 0.3180
-14.8938 2.6875 0.3346
-14.8860 2.1458 0.2990
-14.8782 2.3229 0.3111
-14.8704 2.6979 0.3353
-14.8626 1.8333 0.2764
-14.8548 1.9792 0.2872
-14.8470 2.7500 0.3385
-14.8392 2.9792 0.3523
-14.8314 3.1250 0.3608
-14.8236 2.8229 0.3430
-14.8158 2.3542 0.3132
-14.8080 2.2188 0.3041
-14.8002 2.4688 0.3207
-14.7924 2.6979 0.3353
-14.7846 2.5729 0.3274
-14.7768 2.6563 0.3327
-14.7690 3.0938 0.3590
-14.7612 2.6354 0.3314
-14.7534 2.5000 0.3227
-14.7456 2.9896 0.3529
-14.7378 3.1250 0.3608
-14.7300 2.7708 0.3398
-14.7222 2.5521 0.3261
-14.7144 2.5833 0.3281
-14.7066 2.6667 0.3333
-14.6988 2.8750 0.3461
-14.6910 2.5313 0.3248
-14.6832 2.5729 0.3274
-14.6754 3.0521 0.3566
-14.6676 2.5521 0.3261
-14.6598 2.9063 0.3480
-14.6520 2.8125 0.3423
-14.6442 2.9375 0.3499
-14.6364 3.0417 0.3560
-14.6286 3.1979 0.3650
-14.6208 2.7292 0.3372
-14.6130 2.7083 0.3359
-14.6052 2.3646 0.3139
-14.5974 1.9688 0.2864
-14.5896 2.4271 0.3180
-14.5818 1.9688 0.2864
-14.5740 3.1563 0.3626
-14.5662 3.3125 0.3715
-14.5584 2.9583 0.3511
-14.5506 2.6563 0.3327
-14.5428 2.9167 0.3486
-14.5350 2.3958 0.3160
-14.5272 3.6354 0.3892
-14.5194 3.1042 0.3596
-14.5116 2.9375 0.3499
-14.5038 2.8438 0.3442
-14.4960 2.6250 0.3307
-14.4882 2.5000 0.3227
-14.4804 2.8958 0.3474
-14.4726 2.9896 0.3529
-14.4648 3.0417 0.3560
-14.4570 3.0417 0.3560
-14.4492 2.5208 0.3241
-14.4414 3.0313 0.3554
-14.4336 2.4583 0.3200
-14.4258 2.7917 0.3411
-14.4180 2.8750 0.3461
-14.4102 2.6667 0.3333
-14.4024 2.7083 0.3359
-14.3946 2.9688 0.3517
-14.3868 2.8333 0.3436
-14.3790 2.7708 0.3398
-14.3712 2.4896 0.3221
-14.3634 2.7188 0.3366
-14.3556 2.4479 0.3194
-14.3478 2.4896 0.3221
-14.3400 2.8542 0.3449
-14.3322 3.1875 0.3644
-14.3244 2.6563 0.3327
-14.3166 2.9375 0.3499
-14.3088 3.0625 0.3572
-14.3010 3.2604 0.3686
-14.2932 3.3854 0.3756
-14.2854 3.0313 0.3554
-14.2776 2.8021 0.3417
-14.2698 2.5625 0.3268
-14.2620 2.4375 0.3187
-14.2542 2.7708 0.3398
-14.2464 2.4479 0.3194
-14.2386 2.3542 0.3132
-14.2308 2.8750 0.3461
-14.2230 3.4271 0.3779
-14.2152 3.1771 0.3638
-14.2074 2.8333 0.3436
-14.1996 2.7917 0.3411
-14.1918 3.2500 0.3680
-14.1840 3.3958 0.3762
-14.1762 3.1979 0.3650
-14.1684 3.0938 0.3590
-14.1606 2.7708 0.3398
-14.1528 2.7917 0.3411
-14.1450 2.3646 0.3139
-14.1372 3.1667 0.3632
-14.1294 2.8125 0.3423
-14.1216 3.1250 0.3608
-14.1138 3.1667 0.3632
-14.1060 2.7188 0.3366
-14.0982 2.8021 0.3417
-14.0904 3.0208 0.3548
-14.0826 2.9792 0.3523
-14.0748 2.7917 0.3411
-14.0670 3.0104 0.3542
-14.0592 2.6875 0.3346
-14.0514 2.9896 0.3529
-14.0436 3.3125 0.3715
-14.0358 2.2188 0.3041
-14.0280 2.9792 0.3523
-14.0202 3.0313 0.3554
-14.0124 2.5625 0.3268
-14.0046 2.1250 0.2976
-13.9968 2.7396 0.3379
-13.9890 2.5208 0.3241
-13.9812 2.6563 0.3327
-13.9734 3.4583 0.3796
-13.9656 3.1875 0.3644
-13.9578 3.4375 0.3785
-13.9500 3.3438 0.3733
-13.9422 2.8438 0.3442
-13.9344 3.3125 0.3715
-13.9266 2.9167 0.3486
-13.9188 2.6250 0.3307
-13.9110 2.6146 0.3301
-13.9032 2.7292 0.3372
-13.8954 2.6667 0.3333
-13.8876 2.8438 0.3442
-13.8798 3.1354 0.3614
-13.8720 3.3542 0.3738
-13.8642 3.0000 0.3536
-13.8564 3.0208 0.3548
-13.8486 3.1042 0.3596
-13.8408 3.1458 0.3620
-13.8330 3.2083 0.3656
-13.8252 2.9167 0.3486
-13.8174 2.7813 0.3404
-13.8096 3.4792 0.3807
-13.8018 2.9583 0.3511
-13.7940 3.0313 0.3554
-13.7862 3.1354 0.3614
-13.7784 2.7813 0.3404
-13.7706 3.2500 0.3680
-13.7628 2.8542 0.3449
-13.7550 3.2917 0.3703
-13.7472 3.0208 0.3548
-13.7394 3.0104 0.3542
-13.7316 3.2917 0.3703
-13.7238 3.8021 0.3980
-13.7160 3.1667 0.3632
-13.7082 3.5417 0.3841
-13.7004 2.9583 0.3511
-13.6926 2.8542 0.3449
-13.6848 3.3542 0.3738
-13.6770 3.4375 0.3785
-13.6692 3.0521 0.3566
-13.6614 3.0833 0.3584
-13.6536 3.4792 0.3807
-13.6458 2.8854 0.3467
-13.6380 3.2604 0.3686
-13.6302 2.8021 0.3417
-13.6224 3.0833 0.3584
-13.6146 3.5208 0.3830
-13.6068 2.9583 0.3511
-13.5990 3.3229 0.3721
-13.5912 3.1354 0.3614
-13.5834 3.4167 0.3773
-13.5756 2.7396 0.3379
-13.5678 3.4792 0.3807
-13.5600 3.5208 0.3830
-13.5522 3.5833 0.3864
-13.5444 3.2708 0.3692
-13.5366 3.3229 0.3721
-13.5288 3.1250 0.3608
-13.5210 3.5208 0.3830
-13.5132 3.2396 0.3674
-13.5054 3.2500 0.3680
-13.4976 2.9688 0.3517
-13.4898 3.0729 0.3578
-13.4820 2.8854 0.3467
-13.4742 3.1563 0.3626
-13.4664 2.9583 0.3511
-13.4586 2.8229 0.3430
-13.4508 2.8021 0.3417
-13.4430 2.9271 0.3492
-13.4352 3.3854 0.3756
-13.4274 3.5208 0.3830
-13.4196 4.0208 0.4093
-13.4118 3.5833 0.3864
-13.4040 3.0208 0.3548
-13.3962 3.9271 0.4045
-13.3884 3.6875 0.3920
-13.3806 3.3021 0.3709
-13.3728 2.7917 0.3411
-13.3650 3.1354 0.3614
-13.3572 2.8438 0.3442
-13.3494 3.4375 0.3785
-13.3416 3.5833 0.3864
-13.3338 3.4583 0.3796
-13.3260 3.5729 0.3858
-13.3182 3.7188 0.3936
-13.3104 3.4583 0.3796
-13.3026 3.0521 0.3566
-13.2948 3.1563 0.3626
-13.2870 3.0729 0.3578
-13.2792 3.1875 0.3644
-13.2714 3.0729 0.3578
-13.2636 3.5417 0.3841
-13.2558 3.5625 0.3853
-13.2480 4.3750 0.4270
-13.2402 3.6042 0.3875
-13.2324 2.8125 0.3423
-13.2246 2.7292 0.3372
-13.2168 3.2813 0.3698
-13.2090 3.1354 0.3614
-13.2012 2.9688 0.3517
-13.1934 3.6354 0.3892
-13.1856 3.3542 0.3738
-13.1778 3.2708 0.3692
-13.1700 3.5833 0.3864
-13.1622 4.2292 0.4198
-13.1544 3.5938 0.3870
-13.1466 3.3958 0.3762
-13.1388 3.3438 0.3733
-13.1310 3.5833 0.3864
-13.1232 3.4688 0.3802
-13.1154 3.9167 0.4040
-13.1076 3.6146 0.3881
-13.0998 3.0521 0.3566
-13.0920 2.9167 0.3486
-13.0842 3.7188 0.3936
-13.0764 3.9167 0.4040
-13.0686 3.4479 0.3790
-13.0608 3.2813 0.3698
-13.0530 3.8542 0.4007
-13.0452 3.0625 0.3572
-13.0374 3.2813 0.3698
-13.0296 3.5521 0.3847
-13.0218 3.5104 0.3824
-13.0140 3.5833 0.3864
-13.0062 4.3125 0.4239
-12.9984 4.1354 0.4151
-12.9906 3.3229 0.3721
-12.9828 3.2917 0.3703
-12.9750 3.8125 0.3986
-12.9672 3.5833 0.3864
-12.9594 3.6667 0.3909
-12.9516 3.3958 0.3762
-12.9438 3.3958 0.3762
-12.9360 3.4167 0.3773
-12.9282 3.8229 0.3991
-12.9204 3.6458 0.3898
-12.9126 3.9167 0.4040
-12.9048 3.6563 0.3903
-12.8970 3.8542 0.4007
-12.8892 3.1771 0.3638
-12.8814 3.8646 0.4013
-12.8736 4.0000 0.4082
-12.8658 3.6354 0.3892
-12.8580 3.6875 0.3920
-12.8502 3.5521 0.3847
-12.8424 4.0625 0.4114
-12.8346 3.8438 0.4002
-12.8268 2.8542 0.3449
-12.8190 3.3125 0.3715
-12.8112 3.1979 0.3650
-12.8034 3.5938 0.3870
-12.7956 3.6979 0.3925
-12.7878 3.2188 0.3662
-12.7800 3.6458 0.3898
-12.7722 3.7083 0.3931
-12.7644 3.5313 0.3836
-12.7566 2.8958 0.3474
-12.7488 4.0833 0.4125
-12.7410 3.6250 0.3886
-12.7332 3.5104 0.3824
-12.7254 2.9688 0.3517
-12.7176 3.5417 0.3841
-12.7098 3.5729 0.3858
-12.7020 3.5104 0.3824
-12.6942 3.6979 0.3925
-12.6864 4.1875 0.4177
-12.6786 3.8125 0.3986
-12.6708 3.3333 0.3727
-12.6630 4.2083 0.4187
-12.6552 3.7813 0.3969
-12.6474 3.7396 0.3947
-12.6396 3.6875 0.3920
-12.6318 3.9375 0.4050
-12.6240 3.9896 0.4077
-12.6162 3.7813 0.3969
-12.6084 4.0625 0.4114
-12.6006 3.8021 0.3980
-12.5928 3.5938 0.3870
-12.5850 4.0000 0.4082
-12.5772 3.5313 0.3836
-12.5694 3.7813 0.3969
-12.5616 3.3542 0.3738
-12.5538 3.6250 0.3886
-12.5460 3.6875 0.3920
-12.5382 4.6354 0.4395
-12.5304 4.3125 0.4239
-12.5226 4.1146 0.4141
-12.5148 3.2708 0.3692
-12.5070 4.3958 0.4280
-12.4992 4.1146 0.4141
-12.4914 3.9063 0.4034
-12.4836 4.0000 0.4082
-12.4758 3.7708 0.3964
-12.4680 4.4583 0.4310
-12.4602 4.0313 0.4098
-12.4524 3.3229 0.3721
-12.4446 3.0313 0.3554
-12.4368 3.6563 0.3903
-12.4290 4.4063 0.4285
-12.4212 3.9375 0.4050
-12.4134 3.9479 0.4056
-12.4056 4.1042 0.4135
-12.3978 3.6667 0.3909
-12.3900 3.7188 0.3936
-12.3822 4.1250 0.4146
-12.3744 3.5521 0.3847
-12.3666 4.1458 0.4156
-12.3588 4.1146 0.4141
-12.3510 3.7604 0.3958
-12.3432 4.2708 0.4218
-12.3354 4.2292 0.4198
-12.3276 4.0625 0.4114
-12.3198 3.5417 0.3841
-12.3120 3.9792 0.4072
-12.3042 4.0313 0.4098
-12.2964 3.6458 0.3898
-12.2886 3.5313 0.3836
-12.2808 4.1771 0.4172
-12.2730 3.9688 0.4067
-12.2652 3.9792 0.4072
-12.2574 3.5938 0.3870
-12.2496 3.5833 0.3864
-12.2418 4.3438 0.4254
-12.2340 4.4896 0.4325
-12.2262 4.4688 0.4315
-12.2184 3.5104 0.3824
-12.2106 3.6354 0.3892
-12.2028 3.8125 0.3986
-12.1950 3.8021 0.3980
-12.1872 4.4375 0.4300
-12.1794 4.5417 0.4350
-12.1716 3.6563 0.3903
-12.1638 3.8542 0.4007
-12.1560 4.2708 0.4218
-12.1482 4.2396 0.4203
-12.1404 4.1146 0.4141
-12.1326 4.0000 0.4082
-12.1248 3.9063 0.4034
-12.1170 4.0833 0.4125
-12.1092 3.8333 0.3997
-12.1014 3.7083 0.3931
-12.0936 4.3854 0.4275
-12.0858 4.5104 0.4335
-12.0780 4.4792 0.4320
-12.0702 4.6771 0.4415
-12.0624 4.4375 0.4300
-12.0546 3.9688 0.4067
-12.0468 3.3958 0.3762
-12.0390 4.3333 0.4249
-12.0312 4.0521 0.4109
-12.0234 4.1771 0.4172
-12.0156 3.6563 0.3903
-12.0078 4.3854 0.4275
-12.0000 4.9375 0.4536
-11.9922 4.5313 0.4345
-11.9844 4.2708 0.4218
-11.9766 3.8854 0.4024
-11.9688 4.5938 0.4375
-11.9610 4.3438 0.4254
-11.9532 4.2083 0.4187
-11.9454 4.4688 0.4315
-11.9376 4.2708 0.4218
-11.9298 4.1563 0.4161
-11.9220 3.8438 0.4002
-11.9142 4.6354 0.4395
-11.9064 4.7188 0.4434
-11.8986 4.6563 0.4405
-11.8908 3.9583 0.4061
-11.8830 4.8854 0.4512
-11.8752 4.8229 0.4483
-11.8674 4.3438 0.4254
-11.8596 4.8333 0.4488
-11.8518 4.1563 0.4161
-11.8440 4.0729 0.4120
-11.8362 4.3021 0.4234
-11.8284 5.1146 0.4616
-11.8206 4.7604 0.4454
-11.8128 4.2917 0.4229
-11.8050 4.2917 0.4229
-11.7972 4.7917 0.4468
-11.7894 4.5938 0.4375
-11.7816 4.0104 0.4088
-11.7738 4.3125 0.4239
-11.7660 4.8958 0.4517
-11.7582 4.2917 0.4229
-11.7504 4.2917 0.4229
-11.7426 4.3229 0.4244
-11.7348 4.3021 0.4234
-11.7270 5.0625 0.4593
-11.7192 4.8021 0.4473
-11.7114 4.6563 0.4405
-11.7036 4.0521 0.4109
-11.6958 3.9271 0.4045
-11.6880 4.8438 0.4492
-11.6802 4.1354 0.4151
-11.6724 4.6042 0.4380
-11.6646 5.7188 0.4881
-11.6568 4.8646 0.4502
-11.6490 4.3750 0.4270
-11.6412 4.9375 0.4536
-11.6334 5.2292 0.4668
-11.6256 4.5625 0.4360
-11.6178 4.7500 0.4449
-11.6100 5.2500 0.4677
-11.6022 4.9792 0.4555
-11.5944 4.5833 0.4370
-11.5866 3.8750 0.4018
-11.5788 5.1458 0.4630
-11.5710 4.7813 0.4463
-11.5632 4.1875 0.4177
-11.5554 4.0208 0.4093
-11.5476 4.2292 0.4198
-11.5398 4.7708 0.4459
-11.5320 5.0521 0.4588
-11.5242 5.1354 0.4626
-11.5164 5.0938 0.4607
-11.5086 4.5313 0.4345
-11.5008 4.7813 0.4463
-11.4930 4.4167 0.4290
-11.4852 4.5104 0.4335
-11.4774 5.3333 0.4714
-11.4696 4.5000 0.4330
-11.4618 4.5208 0.4340
-11.4540 5.1250 0.4621
-11.4462 5.2188 0.4663
-11.4384 5.3021 0.4700
-11.4306 5.1979 0.4654
-11.4228 5.0104 0.4569
-11.4150 5.2396 0.4672
-11.4072 5.0313 0.4579
-11.3994 6.0417 0.5017
-11.3916 4.6563 0.4405
-11.3838 5.3542 0.4723
-11.3760 5.0313 0.4579
-11.3682 4.2292 0.4198
-11.3604 4.8021 0.4473
-11.3526 4.6667 0.4410
-11.3448 5.7604 0.4899
-11.3370 5.7188 0.4881
-11.3292 5.7604 0.4899
-11.3214 5.2917 0.4696
-11.3136 4.5417 0.4350
-11.3058 4.4167 0.4290
-11.2980 5.2604 0.4682
-11.2902 4.6042 0.4380
-11.2824 4.8021 0.4473
-11.2746 4.6875 0.4419
-11.2668 4.3646 0.4264
-11.2590 4.6042 0.4380
-11.2512 5.0000 0.4564
-11.2434 5.4688 0.4774
-11.2356 4.9896 0.4560
-11.2278 4.9583 0.4545
-11.2200 4.6146 0.4385
-11.2122 5.4688 0.4774
-11.2044 5.4167 0.4751
-11.1966 4.7500 0.4449
-11.1888 4.5625 0.4360
-11.1810 5.5417 0.4805
-11.1732 5.0938 0.4607
-11.1654 5.4583 0.4769
-11.1576 5.4583 0.4769
-11.1498 5.6979 0.4873
-11.1420 5.3646 0.4728
-11.1342 5.1875 0.4649
-11.1264 5.5625 0.4814
-11.1186 6.1250 0.5052
-11.1108 5.0833 0.4602
-11.1030 5.1354 0.4626
-11.0952 5.9375 0.4974
-11.0874 5.6667 0.4859
-11.0796 5.6458 0.4850
-11.0718 5.7708 0.4904
-11.0640 5.4063 0.4746
-11.0562 4.9688 0.4550
-11.0484 5.3646 0.4728
-11.0406 5.6354 0.4846
-11.0328 5.5000 0.4787
-11.0250 5.2292 0.4668
-11.0172 5.5833 0.4823
-11.0094 6.3438 0.5141
-11.0016 5.6146 0.4837
-10.9938 4.6875 0.4419
-10.9860 4.8646 0.4502
-10.9782 5.3333 0.4714
-10.9704 5.3333 0.4714
-10.9626 5.3854 0.4737
-10.9548 5.5417 0.4805
-10.9470 5.5729 0.4819
-10.9392 5.9688 0.4987
-10.9314 6.0833 0.5035
-10.9236 5.4375 0.4760
-10.9158 4.9792 0.4555
-10.9080 4.6667 0.4410
-10.9002 5.7083 0.4877
-10.8924 4.6354 0.4395
-10.8846 5.6042 0.4832
-10.8768 5.8542 0.4939
-10.8690 4.9271 0.4531
-10.8612 5.2292 0.4668
-10.8534 5.4063 0.4746
-10.8456 5.8542 0.4939
-10.8378 5.4792 0.4778
-10.8300 5.4896 0.4783
-10.8222 6.2396 0.5099
-10.8144 5.7292 0.4886
-10.8066 5.6146 0.4837
-10.7988 5.5938 0.4828
-10.7910 4.9375 0.4536
-10.7832 5.3646 0.4728
-10.7754 5.5000 0.4787
-10.7676 5.9583 0.4983
-10.7598 5.0625 0.4593
-10.7520 5.3854 0.4737
-10.7442 6.1563 0.5065
-10.7364 4.8646 0.4502
-10.7286 4.5313 0.4345
-10.7208 5.2292 0.4668
-10.7130 5.4688 0.4774
-10.7052 5.7188 0.4881
-10.6974 6.2813 0.5116
-10.6896 5.0417 0.4583
-10.6818 5.9375 0.4974
-10.6740 4.8646 0.4502
-10.6662 5.2813 0.4691
-10.6584 5.6354 0.4846
-10.6506 5.7188 0.4881
-10.6428 6.3438 0.5141
-10.6350 5.0938 0.4607
-10.6272 4.8021 0.4473
-10.6194 5.2813 0.4691
-10.6116 5.0521 0.4588
-10.6038 5.6563 0.4855
-10.5960 5.2708 0.4686
-10.5882 5.7292 0.4886
-10.5804 6.2188 0.5090
-10.5726 6.0104 0.5004
-10.5648 5.8750 0.4948
-10.5570 6.1979 0.5082
-10.5492 6.4063 0.5166
-10.5414 6.1146 0.5048
-10.5336 6.0104 0.5004
-10.5258 5.8229 0.4926
-10.5180 5.8021 0.4917
-10.5102 5.8646 0.4943
-10.5024 5.5729 0.4819
-10.4946 5.2813 0.4691
-10.4868 6.3438 0.5141
-10.4790 6.1979 0.5082
-10.4712 5.7604 0.4899
-10.4634 5.4688 0.4774
-10.4556 5.5208 0.4796
-10.4478 6.0625 0.5026
-10.4400 6.0833 0.5035
-10.4322 5.4792 0.4778
-10.4244 5.5938 0.4828
-10.4166 5.9792 0.4991
-10.4088 6.1250 0.5052
-10.4010 5.4063 0.4746
-10.3932 5.9063 0.4961
-10.3854 6.4792 0.5196
-10.3776 6.5104 0.5208
-10.3698 5.8646 0.4943
-10.3620 5.8438 0.4934
-10.3542 5.9583 0.4983
-10.3464 4.8646 0.4502
-10.3386 6.0313 0.5013
-10.3308 6.2708 0.5112
-10.3230 5.9583 0.4983
-10.3152 5.4375 0.4760
-10.3074 5.9167 0.4965
-10.2996 6.3229 0.5133
-10.2918 5.5521 0.4810
-10.2840 6.7604 0.5307
-10.2762 6.9271 0.5372
-10.2684 6.3333 0.5137
-10.2606 6.3021 0.5124
-10.2528 6.2500 0.5103
-10.2450 5.9271 0.4970
-10.2372 6.8958 0.5360
-10.2294 6.2500 0.5103
-10.2216 6.7708 0.5311
-10.2138 6.2500 0.5103
-10.2060 6.7813 0.5316
-10.1982 7.0625 0.5425
-10.1904 6.3125 0.5129
-10.1826 6.0625 0.5026
-10.1748 6.2396 0.5099
-10.1670 6.5938 0.5242
-10.1592 6.2813 0.5116
-10.1514 6.6354 0.5258
-10.1436 6.8438 0.5340
-10.1358 6.9167 0.5368
-10.1280 6.6250 0.5254
-10.1202 6.8958 0.5360
-10.1124 6.5417 0.5221
-10.1046 7.3958 0.5551
-10.0968 6.9271 0.5372
-10.0890 6.3958 0.5162
-10.0812 6.5625 0.5229
-10.0734 6.6667 0.5270
-10.0656 6.3229 0.5133
-10.0578 6.1771 0.5073
-10.0500 6.9375 0.5376
-10.0422 6.5521 0.5225
-10.0344 7.0208 0.5409
-10.0266 7.2813 0.5508
-10.0188 6.8750 0.5352
-10.0110 6.8646 0.5348
-10.0032 7.0625 0.5425
-9.9954 6.8229 0.5332
-9.9876 7.0625 0.5425
-9.9798 7.3646 0.5539
-9.9720 6.6979 0.5283
-9.9642 6.7188 0.5291
-9.9564 7.8229 0.5709
-9.9486 6.6042 0.5246
-9.9408 5.3750 0.4732
-9.9330 5.9688 0.4987
-9.9252 6.4479 0.5183
-9.9174 6.6042 0.5246
-9.9096 7.0729 0.5429
-9.9018 6.5521 0.5225
-9.8940 6.7813 0.5316
-9.8862 7.0729 0.5429
-9.8784 7.3438 0.5532
-9.8706 7.3958 0.5551
-9.8628 6.8958 0.5360
-9.8550 6.5833 0.5237
-9.8472 6.2917 0.5120
-9.8394 6.7708 0.5311
-9.8316 6.9792 0.5393
-9.8238 7.9792 0.5766
-9.8160 7.8958 0.5736
-9.8082 7.3125 0.5520
-9.8004 7.3021 0.5516
-9.7926 7.4688 0.5579
-9.7848 6.7917 0.5320
-9.7770 6.6875 0.5279
-9.7692 7.2604 0.5500
-9.7614 6.6458 0.5262
-9.7536 7.2396 0.5492
-9.7458 7.0729 0.5429
-9.7380 7.1146 0.5445
-9.7302 7.1875 0.5472
-9.7224 6.7188 0.5291
-9.7146 7.1979 0.5476
-9.7068 7.0833 0.5433
-9.6990 7.3333 0.5528
-9.6912 6.6875 0.5279
-9.6834 7.0729 0.5429
-9.6756 7.1667 0.5465
-9.6678 8.1563 0.5830
-9.6600 7.4479 0.5571
-9.6522 6.5313 0.5217
-9.6444 7.5938 0.5625
-9.6366 7.4063 0.5555
-9.6288 7.6458 0.5644
-9.6210 7.4167 0.5559
-9.6132 7.8854 0.5732
-9.6054 7.0938 0.5437
-9.5976 7.5104 0.5594
-9.5898 6.8229 0.5332
-9.5820 7.1458 0.5457
-9.5742 8.2708 0.5870
-9.5664 7.1146 0.5445
-9.5586 7.3229 0.5524
-9.5508 7.6458 0.5644
-9.5430 7.5417 0.5606
-9.5352 7.5938 0.5625
-9.5274 7.8021 0.5702
-9.5196 7.1146 0.5445
-9.5118 7.3438 0.5532
-9.5040 6.3125 0.5129
-9.4962 7.3229 0.5524
-9.4884 7.3021 0.5516
-9.4806 7.6771 0.5656
-9.4728 7.2500 0.5496
-9.4650 8.4688 0.5940
-9.4572 7.7500 0.5683
-9.4494 7.6563 0.5648
-9.4416 8.2188 0.5852
-9.4338 7.3958 0.5551
-9.4260 7.2396 0.5492
-9.4182 7.6458 0.5644
-9.4104 8.2188 0.5852
-9.4026 7.6042 0.5629
-9.3948 7.9583 0.5758
-9.3870 8.1979 0.5844
-9.3792 8.0104 0.5777
-9.3714 7.8438 0.5717
-9.3636 7.4583 0.5575
-9.3558 7.8542 0.5721
-9.3480 7.7292 0.5675
-9.3402 8.2708 0.5870
-9.3324 7.5313 0.5602
-9.3246 7.8438 0.5717
-9.3168 7.3438 0.5532
-9.3090 7.8333 0.5713
-9.3012 7.9479 0.5755
-9.2934 7.2292 0.5488
-9.2856 8.2500 0.5863
-9.2778 7.9167 0.5743
-9.2700 8.1875 0.5841
-9.2622 7.8958 0.5736
-9.2544 7.5625 0.5613
-9.2466 7.8542 0.5721
-9.2388 7.6458 0.5644
-9.2310 6.7708 0.5311
-9.2232 7.8333 0.5713
-9.2154 8.5729 0.5977
-9.2076 7.7604 0.5686
-9.1998 8.9479 0.6106
-9.1920 8.8021 0.6056
-9.1842 7.9063 0.5740
-9.1764 8.3646 0.5904
-9.1686 7.8958 0.5736
-9.1608 8.7188 0.6027
-9.1530 8.6042 0.5988
-9.1452 7.6979 0.5663
-9.1374 8.3125 0.5885
-9.1296 8.7813 0.6049
-9.1218 8.8125 0.6060
-9.1140 8.2188 0.5852
-9.1062 8.5729 0.5977
-9.0984 8.8229 0.6063
-9.0906 8.2188 0.5852
-9.0828 8.6563 0.6006
-9.0750 8.4792 0.5944
-9.0672 8.2188 0.5852
-9.0594 8.2708 0.5870
-9.0516 9.1667 0.6180
-9.0438 8.5208 0.5958
-9.0360 7.7292 0.5675
-9.0282 8.4688 0.5940
-9.0204 7.9688 0.5762
-9.0126 7.8021 0.5702
-9.0048 8.7604 0.6042
-8.9970 8.2604 0.5867
-8.9892 8.9688 0.6113
-8.9814 9.0521 0.6141
-8.9736 9.5313 0.6302
-8.9658 8.8958 0.6088
-8.9580 9.1458 0.6173
-8.9502 7.8854 0.5732
-8.9424 8.3438 0.5896
-8.9346 9.4792 0.6285
-8.9268 9.1042 0.6159
-8.9190 8.7813 0.6049
-8.9112 9.5521 0.6309
-8.9034 8.7396 0.6034
-8.8956 8.9688 0.6113
-8.8878 9.0625 0.6145
-8.8800 8.9479 0.6106
-8.8722 8.2188 0.5852
-8.8644 8.4688 0.5940
-8.8566 8.5417 0.5966
-8.8488 8.7500 0.6038
-8.8410 9.0938 0.6156
-8.8332 9.2188 0.6198
-8.8254 8.8438 0.6070
-8.8176 8.4792 0.5944
-8.8098 8.6667 0.6009
-8.8020 9.8333 0.6401
-8.7942 8.5521 0.5969
-8.7864 9.6042 0.6326
-8.7786 8.7604 0.6042
-8.7708 8.2604 0.5867
-8.7630 8.7083 0.6024
-8.7552 8.5833 0.5980
-8.7474 8.8021 0.6056
-8.7396 8.7292 0.6031
-8.7318 8.8542 0.6074
-8.7240 8.6771 0.6013
-8.7162 8.5625 0.5973
-8.7084 8.4896 0.5948
-8.7006 8.1042 0.5811
-8.6928 8.5521 0.5969
-8.6850 9.1667 0.6180
-8.6772 8.8333 0.6067
-8.6694 9.0938 0.6156
-8.6616 9.5313 0.6302
-8.6538 10.3438 0.6565
-8.6460 9.3021 0.6226
-8.6382 9.0625 0.6145
-8.6304 9.7708 0.6381
-8.6226 9.2292 0.6201
-8.6148 9.7083 0.6360
-8.6070 10.0313 0.6465
-8.5992 10.2708 0.6542
-8.5914 9.8125 0.6394
-8.5836 9.6042 0.6326
-8.5758 9.5625 0.6312
-8.5680 8.8438 0.6070
-8.5602 9.5833 0.6319
-8.5524 9.3125 0.6229
-8.5446 9.5208 0.6298
-8.5368 9.5000 0.6292
-8.5290 8.9167 0.6095
-8.5212 8.9271 0.6099
-8.5134 9.6875 0.6353
-8.5056 10.4792 0.6608
-8.4978 8.9167 0.6095
-8.4900 7.7604 0.5686
-8.4822 8.9063 0.6092
-8.4744 9.2604 0.6212
-8.4666 9.7292 0.6367
-8.4588 9.3229 0.6233
-8.4510 9.8438 0.6404
-8.4432 9.5833 0.6319
-8.4354 9.5938 0.6322
-8.4276 10.9167 0.6744
-8.4198 10.2500 0.6535
-8.4120 9.8958 0.6421
-8.4042 10.1042 0.6489
-8.3964 9.8229 0.6398
-8.3886 9.5521 0.6309
-8.3808 9.1667 0.6180
-8.3730 9.8854 0.6418
-8.3652 9.3125 0.6229
-8.3574 9.2500 0.6208
-8.3496 9.5417 0.6305
-8.3418 10.0313 0.6465
-8.3340 9.1875 0.6187
-8.3262 10.1771 0.6512
-8.3184 10.9583 0.6757
-8.3106 11.4063 0.6894
-8.3028 10.4479 0.6598
-8.2950 10.8750 0.6731
-8.2872 11.3854 0.6888
-8.2794 10.3854 0.6578
-8.2716 10.2604 0.6538
-8.2638 9.9271 0.6431
-8.2560 10.2708 0.6542
-8.2482 10.3750 0.6575
-8.2404 10.3542 0.6568
-8.2326 9.6771 0.6350
-8.2248 9.8333 0.6401
-8.2170 10.5208 0.6621
-8.2092 9.7188 0.6364
-8.2014 10.8125 0.6712
-8.1936 10.1667 0.6509
-8.1858 8.9583 0.6110
-8.1780 10.4479 0.6598
-8.1702 11.3646 0.6881
-8.1624 10.4063 0.6585
-8.1546 9.6458 0.6340
-8.1468 10.7813 0.6702
-8.1390 11.1875 0.6827
-8.1312 11.1042 0.6802
-8.1234 10.8021 0.6709
-8.1156 11.2604 0.6850
-8.1078 11.6458 0.6966
-8.1000 10.3438 0.6565
-8.0922 9.6875 0.6353
-8.0844 10.9271 0.6748
-8.0766 10.8333 0.6719
-8.0688 10.6146 0.6650
-8.0610 10.8438 0.6722
-8.0532 10.8854 0.6735
-8.0454 10.1354 0.6499
-8.0376 11.2917 0.6859
-8.0298 10.9063 0.6741
-8.0220 11.8333 0.7022
-8.0142 11.2604 0.6850
-8.0064 11.1042 0.6802
-7.9986 10.9375 0.6751
-7.9908 10.5729 0.6637
-7.9830 10.3125 0.6555
-7.9752 10.5417 0.6627
-7.9674 11.3750 0.6884
-7.9596 11.9271 0.7050
-7.9518 10.8750 0.6731
-7.9440 12.5833 0.7241
-7.9362 11.3021 0.6862
-7.9284 11.2813 0.6856
-7.9206 11.0625 0.6789
-7.9128 11.1771 0.6824
-7.9050 10.1875 0.6515
-7.8972 10.7708 0.6699
-7.8894 11.3854 0.6888
-7.8816 11.3229 0.6869
-7.8738 11.7188 0.6988
-7.8660 12.2083 0.7132
-7.8582 11.8021 0.7013
-7.8504 11.0104 0.6773
-7.8426 12.2500 0.7144
-7.8348 10.7708 0.6699
-7.8270 11.7083 0.6985
-7.8192 10.9792 0.6764
-7.8114 11.8958 0.7040
-7.8036 11.5521 0.6938
-7.7958 12.7396 0.7286
-7.7880 11.8333 0.7022
-7.7802 11.9896 0.7068
-7.7724 11.7500 0.6997
-7.7646 11.8021 0.7013
-7.7568 11.7396 0.6994
-7.7490 10.7813 0.6702
-7.7412 12.2083 0.7132
-7.7334 13.2604 0.7433
-7.7256 12.6771 0.7268
-7.7178 13.4167 0.7477
-7.7100 11.6563 0.6969
-7.7022 12.4375 0.7199
-7.6944 11.9688 0.7062
-7.6866 12.7813 0.7298
-7.6788 12.6667 0.7265
-7.6710 12.7604 0.7292
-7.6632 13.3021 0.7445
-7.6554 13.3542 0.7459
-7.6476 11.8438 0.7025
-7.6398 12.4688 0.7208
-7.6320 12.3854 0.7184
-7.6242 11.9271 0.7050
-7.6164 13.2396 0.7427
-7.6086 13.5625 0.7517
-7.6008 12.6458 0.7259
-7.5930 11.6667 0.6972
-7.5852 12.4896 0.7214
-7.5774 12.4688 0.7208
-7.5696 13.2708 0.7436
-7.5618 13.1563 0.7404
-7.5540 13.4063 0.7474
-7.5462 13.4792 0.7494
-7.5384 13.2604 0.7433
-7.5306 12.4167 0.7193
-7.5228 11.2500 0.6847
-7.5150 12.5729 0.7238
-7.5072 13.5104 0.7503
-7.4994 13.5417 0.7512
-7.4916 13.9479 0.7623
-7.4838 15.1771 0.7952
-7.4760 13.5521 0.7514
-7.4682 13.2708 0.7436
-7.4604 13.8854 0.7606
-7.4526 13.6354 0.7538
-7.4448 14.5729 0.7792
-7.4370 15.7188 0.8093
-7.4292 13.9792 0.7632
-7.4214 13.4583 0.7488
-7.4136 13.3542 0.7459
-7.4058 14.3021 0.7720
-7.3980 14.1771 0.7686
-7.3902 14.4167 0.7750
-7.3824 14.2917 0.7717
-7.3746 14.0313 0.7646
-7.3668 13.3021 0.7445
-7.3590 13.8333 0.7592
-7.3512 13.0833 0.7383
-7.3434 13.6875 0.7552
-7.3356 14.3125 0.7722
-7.3278 13.8438 0.7595
-7.3200 14.7396 0.7837
-7.3122 14.7292 0.7834
-7.3044 15.7188 0.8093
-7.2966 14.0208 0.7643
-7.2888 14.5833 0.7795
-7.2810 14.4063 0.7748
-7.2732 14.8333 0.7862
-7.2654 13.6354 0.7538
-7.2576 15.3438 0.7996
-7.2498 14.0833 0.7660
-7.2420 13.8438 0.7595
-7.2342 14.3125 0.7722
-7.2264 14.8854 0.7875
-7.2186 14.0938 0.7663
-7.2108 14.3125 0.7722
-7.2030 15.7604 0.8104
-7.1952 14.9792 0.7900
-7.1874 14.9688 0.7897
-7.1796 15.4896 0.8034
-7.1718 16.6354 0.8326
-7.1640 15.5000 0.8036
-7.1562 14.9792 0.7900
-7.1484 15.7604 0.8104
-7.1406 14.4271 0.7753
-7.1328 15.0833 0.7928
-7.1250 15.2083 0.7960
-7.1172 16.2708 0.8234
-7.1094 16.1875 0.8213
-7.1016 17.0938 0.8439
-7.0938 16.1042 0.8192
-7.0860 15.6771 0.8082
-7.0782 14.1250 0.7672
-7.0704 14.8229 0.7859
-7.0626 17.3958 0.8514
-7.0548 15.5833 0.8058
-7.0470 16.0729 0.8184
-7.0392 16.9688 0.8409
-7.0314 16.2917 0.8239
-7.0236 15.8438 0.8125
-7.0158 15.2604 0.7974
-7.0080 16.7813 0.8362
-7.0002 16.4688 0.8284
-6.9924 17.7917 0.8610
-6.9846 17.4792 0.8534
-6.9768 18.2292 0.8715
-6.9690 17.0938 0.8439
-6.9612 16.8854 0.8388
-6.9534 16.0208 0.8170
-6.9456 16.2500 0.8229
-6.9378 16.8854 0.8388
-6.9300 16.5625 0.8307
-6.9222 17.1146 0.8445
-6.9144 16.8646 0.8383
-6.9066 16.1875 0.8213
-6.8988 17.1458 0.8452
-6.8910 17.2396 0.8475
-6.8832 17.6979 0.8587
-6.8754 17.3333 0.8498
-6.8676 18.6146 0.8807
-6.8598 18.4271 0.8762
-6.8520 17.7500 0.8600
-6.8442 19.1875 0.8941
-6.8364 18.5313 0.8787
-6.8286 18.8229 0.8856
-6.8208 18.1979 0.8708
-6.8130 17.8438 0.8623
-6.8052 16.6979 0.8341
-6.7974 16.2396 0.8226
-6.7896 17.1563 0.8455
-6.7818 17.6667 0.8580
-6.7740 18.2396 0.8718
-6.7662 19.2917 0.8966
-6.7584 19.7813 0.9079
-6.7506 19.3229 0.8973
-6.7428 19.5104 0.9016
-6.7350 18.0104 0.8663
-6.7272 17.6667 0.8580
-6.7194 18.9896 0.8895
-6.7116 19.1146 0.8924
-6.7038 18.5625 0.8795
-6.6960 18.4063 0.8757
-6.6882 17.7604 0.8602
-6.6804 20.3854 0.9216
-6.6726 20.5104 0.9244
-6.6648 18.9271 0.8880
-6.6570 19.3125 0.8970
-6.6492 20.0417 0.9138
-6.6414 17.7604 0.8602
-6.6336 19.9375 0.9114
-6.6258 19.0938 0.8919
-6.6180 19.4375 0.8999
-6.6102 21.1250 0.9382
-6.6024 19.5104 0.9016
-6.5946 19.0938 0.8919
-6.5868 20.8125 0.9312
-6.5790 20.2604 0.9188
-6.5712 20.4271 0.9226
-6.5634 20.1979 0.9174
-6.5556 20.8854 0.9329
-6.5478 20.6875 0.9284
-6.5400 19.9688 0.9122
-6.5322 19.8021 0.9083
-6.5244 19.8333 0.9091
-6.5166 21.6146 0.9490
-6.5088 21.5417 0.9474
-6.5010 19.3750 0.8985
-6.4932 20.1875 0.9171
-6.4854 21.0729 0.9370
-6.4776 20.6146 0.9268
-6.4698 21.6354 0.9495
-6.4620 21.7500 0.9520
-6.4542 21.0000 0.9354
-6.4464 21.8125 0.9533
-6.4386 22.1354 0.9604
-6.4308 22.5208 0.9687
-6.4230 21.5417 0.9474
-6.4152 22.4375 0.9669
-6.4074 22.1667 0.9610
-6.3996 21.8646 0.9545
-6.3918 23.4896 0.9893
-6.3840 22.6354 0.9712
-6.3762 23.4375 0.9882
-6.3684 22.0208 0.9579
-6.3606 22.0417 0.9583
-6.3528 23.3750 0.9869
-6.3450 23.8646 0.9972
-6.3372 22.6458 0.9714
-6.3294 22.3021 0.9640
-6.3216 22.9375 0.9776
-6.3138 22.6563 0.9716
-6.3060 24.4271 1.0089
-6.2982 23.6354 0.9924
-6.2904 24.2292 1.0048
-6.2826 23.7604 0.9950
-6.2748 23.7292 0.9943
-6.2670 24.3333 1.0069
-6.2592 25.3333 1.0274
-6.2514 25.4167 1.0291
-6.2436 24.9063 1.0187
-6.2358 22.8750 0.9763
-6.2280 22.6250 0.9709
-6.2202 22.8958 0.9767
-6.2124 22.8958 0.9767
-6.2046 23.7813 0.9954
-6.1968 25.1146 1.0230
-6.1890 24.4896 1.0101
-6.1812 24.2708 1.0056
-6.1734 24.3958 1.0082
-6.1656 24.1979 1.0041
-6.1578 24.0938 1.0020
-6.1500 25.0313 1.0213
-6.1422 25.0625 1.0219
-6.1344 26.6667 1.0541
-6.1266 24.8333 1.0172
-6.1188 25.5521 1.0318
-6.1110 26.5104 1.0510
-6.1032 24.5521 1.0114
-6.0954 27.2604 1.0658
-6.0876 25.4792 1.0304
-6.0798 25.9167 1.0392
-6.0720 25.6979 1.0348
-6.0642 25.3646 1.0280
-6.0564 26.3750 1.0483
-6.0486 26.9271 1.0592
-6.0408 26.7396 1.0555
-6.0330 26.6250 1.0533
-6.0252 27.5521 1.0714
-6.0174 27.0625 1.0619
-6.0096 28.1250 1.0825
-6.0018 25.5729 1.0322
-5.9940 26.0938 1.0427
-5.9862 26.4479 1.0498
-5.9784 26.4375 1.0496
-5.9706 27.5521 1.0714
-5.9628 27.7813 1.0759
-5.9550 28.2604 1.0851
-5.9472 28.9375 1.0981
-5.9394 29.3229 1.1053
-5.9316 29.5313 1.1093
-5.9238 29.1146 1.1014
-5.9160 26.3542 1.0479
-5.9082 27.4167 1.0688
-5.9004 27.7083 1.0745
-5.8926 27.3542 1.0676
-5.8848 29.4375 1.1075
-5.8770 30.7708 1.1323
-5.8692 28.6354 1.0923
-5.8614 28.0625 1.0813
-5.8536 28.4792 1.0893
-5.8458 28.2292 1.0845
-5.8380 29.8333 1.1149
-5.8302 30.5417 1.1281
-5.8224 29.3854 1.1065
-5.8146 28.6771 1.0931
-5.8068 29.3229 1.1053
-5.7990 30.4375 1.1262
-5.7912 30.9896 1.1363
-5.7834 30.6146 1.1294
-5.7756 30.7604 1.1321
-5.7678 29.8438 1.1151
-5.7600 31.7500 1.1502
-5.7522 28.9375 1.0981
-5.7444 30.0208 1.1184
-5.7366 32.5729 1.1650
-5.7288 31.5625 1.1468
-5.7210 31.6354 1.1481
-5.7132 30.1146 1.1202
-5.7054 30.3542 1.1246
-5.6976 32.0417 1.1555
-5.6898 32.2604 1.1594
-5.6820 31.9792 1.1543
-5.6742 32.8750 1.1704
-5.6664 31.1667 1.1396
-5.6586 31.4375 1.1445
-5.6508 31.1354 1.1390
-5.6430 32.8229 1.1695
-5.6352 32.3542 1.1611
-5.6274 33.3542 1.1789
-5.6196 33.6771 1.1846
-5.6118 33.6979 1.1849
-5.6040 35.0833 1.2091
-5.5962 32.9792 1.1722
-5.5884 33.5417 1.1822
-5.5806 34.5208 1.1993
-5.5728 32.3854 1.1616
-5.5650 32.7292 1.1678
-5.5572 35.4688 1.2157
-5.5494 34.9271 1.2064
-5.5416 36.0417 1.2255
-5.5338 35.6875 1.2194
-5.5260 34.5521 1.1999
-5.5182 35.4063 1.2146
-5.5104 34.4792 1.1986
-5.5026 35.3542 1.2137
-5.4948 36.3542 1.2308
-5.4870 36.2500 1.2290
-5.4792 36.2604 1.2292
-5.4714 36.2500 1.2290
-5.4636 35.5000 1.2162
-5.4558 34.7396 1.2031
-5.4480 36.7396 1.2373
-5.4402 37.6979 1.2533
-5.4324 36.5833 1.2346
-5.4246 36.5729 1.2345
-5.4168 34.2917 1.1953
-5.4090 35.2813 1.2125
-5.4012 37.5729 1.2512
-5.3934 37.6771 1.2529
-5.3856 38.7188 1.2702
-5.3778 37.9688 1.2578
-5.3700 37.9583 1.2576
-5.3622 39.5625 1.2839
-5.3544 38.3646 1.2643
-5.3466 39.3750 1.2809
-5.3388 37.8229 1.2554
-5.3310 39.1458 1.2771
-5.3232 38.2188 1.2619
-5.3154 39.6771 1.2858
-5.3076 39.1979 1.2780
-5.2998 38.2604 1.2626
-5.2920 39.9167 1.2896
-5.2842 40.0833 1.2923
-5.2764 40.0833 1.2923
-5.2686 41.8854 1.3211
-5.2608 38.8854 1.2729
-5.2530 40.7188 1.3025
-5.2452 39.9688 1.2905
-5.2374 41.2813 1.3115
-5.2296 41.2917 1.3117
-5.2218 41.1354 1.3092
-5.2140 40.5625 1.3000
-5.2062 43.7708 1.3505
-5.1984 43.8958 1.3524
-5.1906 40.2917 1.2957
-5.1828 41.0000 1.3070
-5.1750 43.7083 1.3495
-5.1672 42.9896 1.3384
-5.1594 41.5208 1.3153
-5.1516 42.1667 1.3255
-5.1438 44.7292 1.3652
-5.1360 45.7396 1.3805
-5.1282 44.1771 1.3567
-5.1204 42.6563 1.3332
-5.1126 44.2813 1.3583
-5.1048 45.1146 1.3710
-5.0970 44.3021 1.3586
-5.0892 44.4792 1.3614
-5.0814 44.9688 1.3688
-5.0736 45.7292 1.3804
-5.0658 44.7917 1.3661
-5.0580 46.9271 1.3983
-5.0502 46.8438 1.3971
-5.0424 43.6979 1.3494
-5.0346 46.5938 1.3933
-5.0268 47.1354 1.4014
-5.0190 47.6146 1.4085
-5.0112 46.2813 1.3887
-5.0034 46.2188 1.3877
-4.9956 47.2396 1.4030
-4.9878 46.3333 1.3894
-4.9800 49.3438 1.4339
-4.9722 49.1875 1.4316
-4.9644 49.6146 1.4378
-4.9566 50.9896 1.4576
-4.9488 50.5521 1.4513
-4.9410 46.4479 1.3912
-4.9332 47.1771 1.4020
-4.9254 50.3646 1.4486
-4.9176 50.1146 1.4450
-4.9098 49.8958 1.4419
-4.9020 49.9479 1.4426
-4.8942 50.4063 1.4492
-4.8864 50.9375 1.4568
-4.8786 50.4271 1.4495
-4.8708 50.6667 1.4530
-4.8630 50.8125 1.4551
-4.8552 51.8750 1.4702
-4.8474 51.8646 1.4700
-4.8396 52.2917 1.4761
-4.8318 51.0833 1.4589
-4.8240 53.6563 1.4952
-4.8162 53.3333 1.4907
-4.8084 54.0313 1.5004
-4.8006 54.3333 1.5046
-4.7928 53.3750 1.4913
-4.7850 54.6458 1.5089
-4.7772 55.8750 1.5258
-4.7694 53.3438 1.4909
-4.7616 54.0521 1.5007
-4.7538 53.3854 1.4914
-4.7460 54.3229 1.5045
-4.7382 53.5833 1.4942
-4.7304 53.3646 1.4911
-4.7226 56.3125 1.5318
-4.7148 55.3229 1.5183
-4.7070 57.2083 1.5439
-4.6992 57.7813 1.5516
-4.6914 55.3021 1.5180
-4.6836 56.2292 1.5306
-4.6758 56.9375 1.5403
-4.6680 58.1667 1.5568
-4.6602 56.6563 1.5364
-4.6524 57.9375 1.5537
-4.6446 57.8229 1.5522
-4.6368 59.5104 1.5747
-4.6290 59.0313 1.5683
-4.6212 59.4375 1.5737
-4.6134 60.0313 1.5816
-4.6056 60.9479 1.5936
-4.5978 59.3125 1.5721
-4.5900 56.7292 1.5374
-4.5822 62.3229 1.6115
-4.5744 63.0833 1.6213
-4.5666 60.1771 1.5835
-4.5588 60.9167 1.5932
-4.5510 60.6875 1.5902
-4.5432 64.0833 1.6341
-4.5354 61.1875 1.5967
-4.5276 62.9583 1.6196
-4.5198 61.5417 1.6013
-4.5120 63.5521 1.6273
-4.5042 64.7604 1.6427
-4.4964 62.9375 1.6194
-4.4886 63.2396 1.6233
-4.4808 63.2188 1.6230
-4.4730 65.6771 1.6543
-4.4652 64.4271 1.6384
-4.4574 67.6563 1.6790
-4.4496 67.1875 1.6732
-4.4418 65.3333 1.6499
-4.4340 65.9375 1.6575
-4.4262 68.1042 1.6845
-4.4184 67.6146 1.6785
-4.4106 66.4063 1.6634
-4.4028 67.9792 1.6830
-4.3950 70.6771 1.7161
-4.3872 67.9167 1.6822
-4.3794 66.2813 1.6618
-4.3716 69.2813 1.6990
-4.3638 69.0313 1.6960
-4.3560 67.9792 1.6830
-4.3482 68.4375 1.6887
-4.3404 69.6354 1.7034
-4.3326 71.9792 1.7318
-4.3248 71.9375 1.7313
-4.3170 72.4063 1.7369
-4.3092 73.8021 1.7536
-4.3014 74.6354 1.7635
-4.2936 73.0625 1.7448
-4.2858 74.9063 1.7667
-4.2780 73.3854 1.7486
-4.2702 75.8229 1.7774
-4.2624 74.8125 1.7656
-4.2546 75.3333 1.7717
-4.2468 73.8438 1.7541
-4.2390 77.2708 1.7943
-4.2312 76.9479 1.7906
-4.2234 77.3958 1.7958
-4.2156 76.2083 1.7820
-4.2078 77.8750 1.8013
-4.2000 80.5729 1.8323
-4.1922 76.1354 1.7811
-4.1844 77.0417 1.7917
-4.1766 76.8854 1.7898
-4.1688 82.1667 1.8503
-4.1610 79.1771 1.8163
-4.1532 75.7813 1.7770
-4.1454 80.3958 1.8303
-4.1376 79.5208 1.8203
-4.1298 79.9271 1.8249
-4.1220 82.6146 1.8553
-4.1142 82.1875 1.8505
-4.1064 81.9896 1.8483
-4.0986 82.1458 1.8501
-4.0908 82.4792 1.8538
-4.0830 82.7500 1.8569
-4.0752 85.9479 1.8924
-4.0674 85.2708 1.8849
-4.0596 84.2917 1.8741
-4.0518 85.0208 1.8822
-4.0440 87.6667 1.9112
-4.0362 86.9167 1.9030
-4.0284 86.7917 1.9017
-4.0206 88.7708 1.9232
-4.0128 85.6667 1.8893
-4.0050 86.5104 1.8986
-3.9972 87.1042 1.9051
-3.9894 90.3021 1.9397
-3.9816 91.2500 1.9499
-3.9738 90.6667 1.9437
-3.9660 89.1979 1.9278
-3.9582 88.9063 1.9247
-3.9504 90.9167 1.9463
-3.9426 90.4063 1.9409
-3.9348 95.3646 1.9934
-3.9270 92.3333 1.9614
-3.9192 93.1563 1.9702
-3.9114 89.2500 1.9284
-3.9036 95.0104 1.9897
-3.8958 93.7292 1.9762
-3.8880 95.2917 1.9926
-3.8802 92.8542 1.9670
-3.8724 94.1354 1.9805
-3.8646 96.0625 2.0007
-3.8568 96.7917 2.0082
-3.8490 96.1979 2.0021
-3.8412 99.2292 2.0334
-3.8334 98.5000 2.0259
-3.8256 101.1146 2.0526
-3.8178 101.3958 2.0554
-3.8100 101.4896 2.0564
-3.8022 102.3958 2.0655
-3.7944 103.1354 2.0730
-3.7866 98.8646 2.0296
-3.7788 100.7917 2.0493
-3.7710 100.2188 2.0435
-3.7632 103.3333 2.0750
-3.7554 100.3542 2.0449
-3.7476 101.0833 2.0523
-3.7398 101.6042 2.0575
-3.7320 102.1667 2.0632
-3.7242 102.1875 2.0634
-3.7164 103.0729 2.0724
-3.7086 105.5208 2.0968
-3.7008 106.9896 2.1114
-3.6930 102.5000 2.0666
-3.6852 106.2292 2.1039
-3.6774 107.4063 2.1155
-3.6696 106.7917 2.1094
-3.6618 107.4375 2.1158
-3.6540 109.6458 2.1374
-3.6462 112.1979 2.1622
-3.6384 109.5521 2.1365
-3.6306 109.1563 2.1326
-3.6228 108.5521 2.1267
-3.6150 112.2917 2.1631
-3.6072 115.3229 2.1921
-3.5994 115.4167 2.1929
-3.5916 110.0313 2.1412
-3.5838 115.0625 2.1896
-3.5760 112.2083 2.1623
-3.5682 109.4063 2.1351
-3.5604 112.3125 2.1633
-3.5526 113.9375 2.1789
-3.5448 113.5625 2.1753
-3.5370 112.3646 2.1638
-3.5292 112.3854 2.1640
-3.5214 115.9063 2.1976
-3.5136 117.1042 2.2089
-3.5058 113.9688 2.1792
-3.4980 112.7188 2.1672
-3.4902 118.6458 2.2234
-3.4824 122.3750 2.2581
-3.4746 117.3646 2.2114
-3.4668 119.9583 2.2357
-3.4590 119.8021 2.2342
-3.4512 117.6354 2.2139
-3.4434 121.4167 2.2492
-3.4356 120.3646 2.2395
-3.4278 120.7813 2.2433
-3.4200 124.8542 2.2808
-3.4122 117.3854 2.2116
-3.4044 121.8958 2.2537
-3.3966 123.0938 2.2647
-3.3888 123.6667 2.2700
-3.3810 123.0000 2.2638
-3.3732 122.6354 2.2605
-3.3654 122.5417 2.2596
-3.3576 125.2188 2.2842
-3.3498 124.2708 2.2755
-3.3420 126.4167 2.2951
-3.3342 126.4063 2.2950
-3.3264 126.3542 2.2945
-3.3186 128.2604 2.3117
-3.3108 129.2292 2.3205
-3.3030 127.7604 2.3072
-3.2952 124.8229 2.2806
-3.2874 130.8958 2.3354
-3.2796 129.3854 2.3219
-3.2718 127.4167 2.3041
-3.2640 128.5625 2.3145
-3.2562 131.4063 2.3399
-3.2484 127.0313 2.3006
-3.2406 130.3542 2.3305
-3.2328 128.6667 2.3154
-3.2250 129.8542 2.3261
-3.2172 131.2708 2.3387
-3.2094 132.6875 2.3513
-3.2016 131.8958 2.3443
-3.1938 129.5729 2.3235
-3.1860 131.0938 2.3371
-3.1782 136.0417 2.3808
-3.1704 136.7604 2.3871
-3.1626 136.2708 2.3828
-3.1548 135.0729 2.3723
-3.1470 133.0104 2.3542
-3.1392 134.6146 2.3683
-3.1314 137.1250 2.3903
-3.1236 139.0313 2.4069
-3.1158 139.6771 2.4124
-3.1080 137.4583 2.3932
-3.1002 134.7604 2.3696
-3.0924 140.7708 2.4219
-3.0846 139.9792 2.4150
-3.0768 142.9375 2.4404
-3.0690 143.5208 2.4454
-3.0612 138.1771 2.3995
-3.0534 143.2396 2.4430
-3.0456 141.5000 2.4281
-3.0378 139.0208 2.4068
-3.0300 142.4792 2.4365
-3.0222 142.1042 2.4333
-3.0144 145.9479 2.4660
-3.0066 145.8854 2.4655
-2.9988 145.2917 2.4605
-2.9910 147.6146 2.4800
-2.9832 147.7292 2.4810
-2.9754 143.6458 2.4465
-2.9676 146.0625 2.4670
-2.9598 149.7708 2.4981
-2.9520 146.4479 2.4702
-2.9442 146.2292 2.4684
-2.9364 150.1563 2.5013
-2.9286 149.8438 2.4987
-2.9208 151.2083 2.5100
-2.9130 147.6563 2.4804
-2.9052 150.8021 2.5067
-2.8974 152.4271 2.5201
-2.8896 151.5729 2.5131
-2.8818 148.7917 2.4899
-2.8740 151.9792 2.5164
-2.8662 155.9583 2.5492
-2.8584 157.4375 2.5612
-2.8506 157.3229 2.5603
-2.8428 155.1667 2.5427
-2.8350 158.2813 2.5681
-2.8272 159.4479 2.5775
-2.8194 155.4063 2.5447
-2.8116 160.4583 2.5857
-2.8038 161.0938 2.5908
-2.7960 158.2917 2.5682
-2.7882 159.0208 2.5741
-2.7804 158.2604 2.5679
-2.7726 161.7188 2.5958
-2.7648 159.7500 2.5800
-2.7570 161.8542 2.5969
-2.7492 167.7292 2.6436
-2.7414 169.3021 2.6560
-2.7336 169.1979 2.6552
-2.7258 169.6250 2.6585
-2.7180 165.9375 2.6295
-2.7102 164.9583 2.6217
-2.7024 170.7396 2.6672
-2.6946 167.9583 2.6454
-2.6868 171.1042 2.6701
-2.6790 171.8021 2.6755
-2.6712 170.8958 2.6685
-2.6634 170.4479 2.6650
-2.6556 176.4375 2.7114
-2.6478 174.5833 2.6971
-2.6400 178.4688 2.7269
-2.6322 173.9688 2.6923
-2.6244 176.1146 2.7089
-2.6166 175.4271 2.7036
-2.6088 174.1250 2.6935
-2.6010 181.0104 2.7463
-2.5932 179.1146 2.7319
-2.5854 181.7292 2.7517
-2.5776 181.4688 2.7498
-2.5698 182.9688 2.7611
-2.5620 182.7604 2.7595
-2.5542 185.6458 2.7812
-2.5464 186.2708 2.7859
-2.5386 188.3854 2.8017
-2.5308 185.4896 2.7801
-2.5230 190.1042 2.8144
-2.5152 186.2500 2.7858
-2.5074 189.3021 2.8085
-2.4996 187.5208 2.7952
-2.4918 186.8333 2.7901
-2.4840 192.5625 2.8326
-2.4762 188.6563 2.8037
-2.4684 187.3438 2.7939
-2.4606 191.6563 2.8259
-2.4528 189.8854 2.8128
-2.4450 190.6875 2.8187
-2.4372 193.9792 2.8430
-2.4294 196.4063 2.8607
-2.4216 195.8125 2.8564
-2.4138 195.4375 2.8536
-2.4060 194.1042 2.8439
-2.3982 195.9063 2.8571
-2.3904 197.6250 2.8696
-2.3826 198.4792 2.8758
-2.3748 198.2396 2.8740
-2.3670 203.5521 2.9123
-2.3592 201.2396 2.8957
-2.3514 193.8542 2.8421
-2.3436 196.5521 2.8618
-2.3358 201.7604 2.8994
-2.3280 200.1563 2.8879
-2.3202 194.2188 2.8447
-2.3124 198.3542 2.8748
-2.3046 201.3125 2.8962
-2.2968 197.2917 2.8671
-2.2890 204.3854 2.9182
-2.2812 201.2708 2.8959
-2.2734 207.0521 2.9372
-2.2656 203.6458 2.9129
-2.2578 199.9896 2.8867
-2.2500 201.8750 2.9003
-2.2422 207.0000 2.9368
-2.2344 206.1146 2.9305
-2.2266 205.6354 2.9271
-2.2188 201.0521 2.8943
-2.2110 204.9583 2.9223
-2.2032 207.0938 2.9375
-2.1954 203.8125 2.9141
-2.1876 205.6458 2.9272
-2.1798 209.5938 2.9552
-2.1720 208.1458 2.9450
-2.1642 201.4583 2.8973
-2.1564 208.2500 2.9457
-2.1486 207.3958 2.9396
-2.1408 208.0000 2.9439
-2.1330 205.7292 2.9278
-2.1252 206.9792 2.9367
-2.1174 208.3542 2.9464
-2.1096 210.1250 2.9589
-2.1018 207.6563 2.9415
-2.0940 207.5104 2.9405
-2.0862 209.2083 2.9525
-2.0784 207.9583 2.9436
-2.0706 204.1563 2.9166
-2.0628 198.8021 2.8781
-2.0550 205.1250 2.9235
-2.0472 204.6979 2.9205
-2.0394 208.5938 2.9481
-2.0316 206.1979 2.9311
-2.0238 208.3958 2.9467
-2.0160 208.5521 2.9478
-2.0082 213.2396 2.9808
-2.0004 211.9896 2.9720
-1.9926 205.9375 2.9293
-1.9848 211.3021 2.9672
-1.9770 207.4583 2.9401
-1.9692 209.1042 2.9517
-1.9614 211.6250 2.9695
-1.9536 208.7083 2.9489
-1.9458 207.8438 2.9428
-1.9380 209.8646 2.9571
-1.9302 204.3750 2.9182
-1.9224 206.8438 2.9357
-1.9146 207.9583 2.9436
-1.9068 201.2604 2.8958
-1.8990 209.3125 2.9532
-1.8912 209.1875 2.9523
-1.8834 206.7917 2.9354
-1.8756 209.4688 2.9543
-1.8678 212.1875 2.9734
-1.8600 212.1979 2.9735
-1.8522 204.8125 2.9213
-1.8444 204.4583 2.9187
-1.8366 208.3229 2.9462
-1.8288 205.1042 2.9234
-1.8210 209.0000 2.9510
-1.8132 205.5521 2.9265
-1.8054 207.1458 2.9379
-1.7976 206.6771 2.9345
-1.7898 201.5313 2.8978
-1.7820 201.0833 2.8946
-1.7742 203.9896 2.9154
-1.7664 207.2917 2.9389
-1.7586 203.3958 2.9112
-1.7508 197.7292 2.8703
-1.7430 204.2292 2.9171
-1.7352 203.4688 2.9117
-1.7274 198.5313 2.8761
-1.7196 199.8750 2.8858
-1.7118 204.5729 2.9196
-1.7040 200.5833 2.8910
-1.6962 201.5938 2.8982
-1.6884 202.2396 2.9029
-1.6806 202.3229 2.9035
-1.6728 200.5521 2.8907
-1.6650 196.3125 2.8600
-1.6572 195.2188 2.8520
-1.6494 198.1979 2.8737
-1.6416 195.1667 2.8517
-1.6338 199.4688 2.8829
-1.6260 189.9792 2.8135
-1.6182 197.0521 2.8654
-1.6104 198.2396 2.8740
-1.6026 190.5521 2.8177
-1.5948 188.3125 2.8011
-1.5870 191.2708 2.8231
-1.5792 190.3646 2.8164
-1.5714 190.0417 2.8140
-1.5636 188.2813 2.8009
-1.5558 189.5833 2.8106
-1.5480 191.1146 2.8219
-1.5402 184.1146 2.7697
-1.5324 187.0521 2.7917
-1.5246 185.2813 2.7785
-1.5168 186.8542 2.7903
-1.5090 186.5625 2.7881
-1.5012 183.4167 2.7645
-1.4934 184.3958 2.7719
-1.4856 182.8438 2.7602
-1.4778 181.5208 2.7502
-1.4700 178.7083 2.7288
-1.4622 179.6458 2.7359
-1.4544 180.9583 2.7459
-1.4466 177.1458 2.7168
-1.4388 177.6563 2.7207
-1.4310 175.1354 2.7014
-1.4232 176.9271 2.7151
-1.4154 173.6458 2.6898
-1.4076 175.1042 2.7011
-1.3998 173.3229 2.6873
-1.3920 168.8646 2.6526
-1.3842 169.0938 2.6543
-1.3764 168.2292 2.6476
-1.3686 166.9375 2.6374
-1.3608 167.8229 2.6444
-1.3530 164.9271 2.6214
-1.3452 165.0313 2.6223
-1.3374 160.3542 2.5848
-1.3296 158.2083 2.5675
-1.3218 156.0208 2.5497
-1.3140 154.4167 2.5365
-1.3062 155.3854 2.5445
-1.2984 158.5417 2.5702
-1.2906 146.8229 2.4734
-1.2828 147.6250 2.4801
-1.2750 147.0729 2.4755
-1.2672 145.4896 2.4621
-1.2594 142.3854 2.4357
-1.2516 143.9792 2.4493
-1.2438 140.8646 2.4227
-1.2360 135.0729 2.3723
-1.2282 134.9896 2.3716
-1.2204 136.0521 2.3809
-1.2126 132.8854 2.3531
-1.2048 133.6250 2.3596
-1.1970 128.4271 2.3133
-1.1892 129.2708 2.3208
-1.1814 124.4479 2.2771
-1.1736 121.3646 2.2487
-1.1658 120.6042 2.2417
-1.1580 118.3646 2.2208
-1.1502 119.8333 2.2345
-1.1424 113.6875 2.1765
-1.1346 112.0000 2.1602
-1.1268 111.4167 2.1546
-1.1190 110.4583 2.1453
-1.1112 108.6250 2.1274
-1.1034 108.0729 2.1220
-1.0956 103.9896 2.0816
-1.0878 101.9688 2.0612
-1.0800 105.3646 2.0953
-1.0722 101.3438 2.0549
-1.0644 98.6146 2.0271
-1.0566 95.9896 1.9999
-1.0488 98.3229 2.0241
-1.0410 94.6875 1.9863
-1.0332 92.2917 1.9610
-1.0254 92.4688 1.9629
-1.0176 89.9583 1.9360
-1.0098 88.1771 1.9168
-1.0020 86.4896 1.8983
-0.9942 84.0625 1.8715
-0.9864 86.1146 1.8942
-0.9786 82.9271 1.8588
-0.9708 84.3229 1.8744
-0.9630 81.6563 1.8445
-0.9552 79.2604 1.8173
-0.9474 80.8750 1.8357
-0.9396 79.2083 1.8167
-0.9318 79.0417 1.8148
-0.9240 75.4167 1.7727
-0.9162 74.6875 1.7641
-0.9084 70.4479 1.7133
-0.9006 69.1667 1.6976
-0.8928 66.4583 1.6641
-0.8850 67.3542 1.6752
-0.8772 70.3854 1.7125
-0.8694 65.4583 1.6515
-0.8616 63.8333 1.6309
-0.8538 64.9792 1.6454
-0.8460 64.5625 1.6402
-0.8382 62.8958 1.6188
-0.8304 59.9792 1.5809
-0.8226 60.7188 1.5906
-0.8148 57.7708 1.5515
-0.8070 56.9583 1.5405
-0.7992 56.5417 1.5349
-0.7914 54.4792 1.5066
-0.7836 54.4375 1.5061
-0.7758 56.5521 1.5350
-0.7680 54.0521 1.5007
-0.7602 51.8958 1.4705
-0.7524 50.4688 1.4501
-0.7446 49.7708 1.4401
-0.7368 48.3333 1.4191
-0.7290 47.6875 1.4096
-0.7212 47.6875 1.4096
-0.7134 45.3542 1.3747
-0.7056 43.2708 1.3427
-0.6978 43.4688 1.3458
-0.6900 41.6354 1.3171
-0.6822 42.4688 1.3302
-0.6744 40.7604 1.3032
-0.6666 39.3854 1.2810
-0.6588 38.6354 1.2688
-0.6510 39.3125 1.2799
-0.6432 38.3021 1.2633
-0.6354 35.9167 1.2233
-0.6276 36.3854 1.2313
-0.6198 36.9792 1.2413
-0.6120 34.6771 1.2020
-0.6042 33.3750 1.1792
-0.5964 33.3646 1.1791
-0.5886 32.7604 1.1683
-0.5808 33.3854 1.1794
-0.5730 30.9167 1.1350
-0.5652 30.3646 1.1248
-0.5574 30.5208 1.1277
-0.5496 30.4271 1.1260
-0.5418 30.4479 1.1263
-0.5340 29.8958 1.1161
-0.5262 29.7500 1.1134
-0.5184 26.7813 1.0564
-0.5106 27.6667 1.0737
-0.5028 28.1771 1.0835
-0.4950 27.9792 1.0797
-0.4872 25.3333 1.0274
-0.4794 26.7396 1.0555
-0.4716 25.2500 1.0257
-0.4638 25.2292 1.0253
-0.4560 24.7708 1.0159
-0.4482 24.3958 1.0082
-0.4404 23.3750 0.9869
-0.4326 24.1146 1.0024
-0.4248 20.7813 0.9305
-0.4170 21.4583 0.9456
-0.4092 22.8333 0.9754
-0.4014 20.9271 0.9338
-0.3936 21.1250 0.9382
-0.3858 20.0000 0.9129
-0.3780 20.6458 0.9275
-0.3702 19.5417 0.9024
-0.3624 19.9167 0.9110
-0.3546 20.5208 0.9247
-0.3468 19.1250 0.8927
-0.3390 18.9583 0.8888
-0.3312 18.1875 0.8705
-0.3234 18.4688 0.8772
-0.3156 18.5729 0.8797
-0.3078 17.7292 0.8595
-0.3000 18.8542 0.8863
-0.2922 17.6250 0.8570
-0.2844 18.5417 0.8790
-0.2766 18.0729 0.8678
-0.2688 18.1354 0.8693
-0.2610 16.9271 0.8398
-0.2532 17.7396 0.8597
-0.2454 16.7708 0.8359
-0.2376 15.8021 0.8114
-0.2298 15.8854 0.8136
-0.2220 17.2917 0.8488
-0.2142 16.5833 0.8312
-0.2064 17.9583 0.8650
-0.1986 16.2813 0.8236
-0.1908 18.5000 0.8780
-0.1830 19.2708 0.8961
-0.1752 18.5208 0.8785
-0.1674 20.3854 0.9216
-0.1596 19.6667 0.9052
-0.1518 20.3646 0.9212
-0.1440 19.8854 0.9103
-0.1362 19.1979 0.8944
-0.1284 18.1667 0.8700
-0.1206 17.5313 0.8547
-0.1128 17.2083 0.8468
-0.1050 16.1875 0.8213
-0.0972 15.6146 0.8066
-0.0894 16.1146 0.8194
-0.0816 17.6146 0.8567
-0.0738 19.0521 0.8910
-0.0660 20.7083 0.9289
-0.0582 24.8958 1.0185
-0.0504 29.8750 1.1157
-0.0426 36.8646 1.2394
-0.0348 46.7500 1.3957
-0.0270 58.1146 1.5561
-0.0192 67.2500 1.6739
-0.0114 73.5000 1.7500
-0.0036 82.3229 1.8521
0.0042 82.5000 1.8540
0.0120 75.7500 1.7766
0.0198 64.5000 1.6394
0.0276 54.3542 1.5049
0.0354 42.1354 1.3250
0.0432 30.5208 1.1277
0.0510 24.0625 1.0013
0.0588 17.3750 0.8509
0.0666 11.7292 0.6991
0.0744 8.3958 0.5915
0.0822 6.0833 0.5035
0.0900 4.7917 0.4468
0.0978 3.8958 0.4029
0.1056 3.2708 0.3692
0.1134 2.8021 0.3417
0.1212 2.4271 0.3180
0.1290 2.7604 0.3391
0.1368 1.9896 0.2879
0.1446 1.9063 0.2818
0.1524 1.6042 0.2585
0.1602 1.7708 0.2716
0.1680 1.8229 0.2756
0.1758 1.6979 0.2660
0.1836 1.3125 0.2339
0.1914 1.5417 0.2534
0.1992 1.4375 0.2447
0.2070 1.3854 0.2403
0.2148 1.0208 0.2062
0.2226 1.3438 0.2366
0.2304 1.4583 0.2465
0.2382 1.3333 0.2357
0.2460 1.4063 0.2421
0.2538 1.3125 0.2339
0.2616 1.1979 0.2234
0.2694 1.0313 0.2073
0.2772 1.3021 0.2329
0.2850 0.7917 0.1816
0.2928 0.9688 0.2009
0.3006 1.2917 0.2320
0.3084 1.2708 0.2301
0.3162 0.9375 0.1976
0.3240 1.0729 0.2114
0.3318 0.7917 0.1816
0.3396 0.7500 0.1768
0.3474 1.0313 0.2073
0.3552 0.8854 0.1921
0.3630 0.8750 0.1909
0.3708 1.1146 0.2155
0.3786 1.2188 0.2253
0.3864 0.8438 0.1875
0.3942 1.3021 0.2329
0.4020 1.5000 0.2500
0.4098 0.8854 0.1921
0.4176 1.2500 0.2282
0.4254 1.1979 0.2234
0.4332 0.9896 0.2031
0.4410 1.0208 0.2062
0.4488 1.0000 0.2041
0.4566 1.2396 0.2273
0.4644 0.9479 0.1987
0.4722 1.2604 0.2292
0.4800 0.9375 0.1976
0.4878 0.9479 0.1987
0.4956 0.8229 0.1852
0.5034 1.1354 0.2175
0.5112 1.3229 0.2348
0.5190 0.8333 0.1863
0.5268 0.7708 0.1792
0.5346 0.9063 0.1943
0.5424 0.7083 0.1718
0.5502 0.6354 0.1627
0.5580 1.0000 0.2041
0.5658 1.0833 0.2125
0.5736 0.9063 0.1943
0.5814 0.8646 0.1898
0.5892 0.5938 0.1573
0.5970 1.1250 0.2165
0.6048 0.9792 0.2020
0.6126 0.9792 0.2020
0.6204 0.7292 0.1743
0.6282 0.9896 0.2031
0.6360 0.9479 0.1987
0.6438 0.8646 0.1898
0.6516 0.9896 0.2031
0.6594 0.8229 0.1852
0.6672 0.8333 0.1863
0.6750 0.8854 0.1921
0.6828 0.6563 0.1654
0.6906 0.5938 0.1573
0.6984 0.7083 0.1718
0.7062 0.6146 0.1600
0.7140 0.7188 0.1731
0.7218 0.7083 0.1718
0.7296 0.6146 0.1600
0.7374 0.9167 0.1954
0.7452 0.8021 0.1828
0.7530 0.8542 0.1887
0.7608 0.9583 0.1998
0.7686 1.0729 0.2114
0.7764 0.9896 0.2031
0.7842 0.7292 0.1743
0.7920 0.6146 0.1600
0.7998 0.7396 0.1755
0.8076 0.6875 0.1693
0.8154 0.8021 0.1828
0.8232 0.6250 0.1614
0.8310 0.6250 0.1614
0.8388 0.7396 0.1755
0.8466 0.5938 0.1573
0.8544 0.7083 0.1718
0.8622 1.0104 0.2052
0.8700 0.8125 0.1840
0.8778 0.5833 0.1559
0.8856 0.8542 0.1887
0.8934 0.8542 0.1887
0.9012 0.6146 0.1600
0.9090 0.5625 0.1531
0.9168 0.6250 0.1614
0.9246 0.6771 0.1680
0.9324 0.5729 0.1545
0.9402 0.8646 0.1898
0.9480 0.9583 0.1998
0.9558 0.7917 0.1816
0.9636 0.6667 0.1667
0.9714 0.7396 0.1755
0.9792 0.7604 0.1780
0.9870 0.7292 0.1743
0.9948 0.5313 0.1488
1.0026 0.5833 0.1559
1.0104 0.7083 0.1718
1.0182 0.6146 0.1600
1.0260 0.4896 0.1428
1.0338 0.6563 0.1654
1.0416 0.8438 0.1875
1.0494 0.7708 0.1792
1.0572 0.4479 0.1366
1.0650 0.6458 0.1640
1.0728 0.7188 0.1731
1.0806 0.6458 0.1640
1.0884 0.5833 0.1559
1.0962 0.4896 0.1428
1.1040 0.5729 0.1545
1.1118 0.9167 0.1954
1.1196 0.4063 0.1301
1.1274 0.4583 0.1382
1.1352 0.5417 0.1502
1.1430 0.4167 0.1318
1.1508 0.4583 0.1382
1.1586 0.5625 0.1531
1.1664 0.8021 0.1828
1.1742 0.6250 0.1614
1.1820 0.8229 0.1852
1.1898 0.7292 0.1743
1.1976 0.7188 0.1731
1.2054 0.8021 0.1828
1.2132 0.7604 0.1780
1.2210 0.4583 0.1382
1.2288 0.4688 0.1398
1.2366 0.6042 0.1587
1.2444 0.6354 0.1627
1.2522 0.6563 0.1654
1.2600 0.3854 0.1267
1.2678 0.4583 0.1382
1.2756 0.7292 0.1743
1.2834 0.8646 0.1898
1.2912 0.6250 0.1614
1.2990 0.4688 0.1398
1.3068 0.8021 0.1828
1.3146 0.4792 0.1413
1.3224 0.8125 0.1840
1.3302 0.5417 0.1502
1.3380 0.4063 0.1301
1.3458 0.4063 0.1301
1.3536 0.3854 0.1267
1.3614 0.7500 0.1768
1.3692 0.5000 0.1443
1.3770 0.3958 0.1284
1.3848 0.5521 0.1517
1.3926 0.5625 0.1531
1.4004 0.7188 0.1731
1.4082 0.7813 0.1804
1.4160 0.3958 0.1284
1.4238 0.5313 0.1488
1.4316 0.6354 0.1627
1.4394 0.3646 0.1233
1.4472 0.5417 0.1502
1.4550 0.4792 0.1413
1.4628 0.2813 0.1083
1.4706 0.3333 0.1179
1.4784 0.6042 0.1587
1.4862 0.5521 0.1517
1.4940 0.3854 0.1267
1.5018 0.6875 0.1693
1.5096 0.8438 0.1875
1.5174 0.8333 0.1863
1.5252 0.5000 0.1443
1.5330 0.4063 0.1301
1.5408 0.4688 0.1398
1.5486 0.4271 0.1334
1.5564 0.3125 0.1141
1.5642 0.6354 0.1627
1.5720 0.6667 0.1667
1.5798 0.6146 0.1600
1.5876 0.5104 0.1458
1.5954 0.5938 0.1573
1.6032 0.5625 0.1531
1.6110 0.5104 0.1458
1.6188 0.7708 0.1792
1.6266 0.5833 0.1559
1.6344 0.3021 0.1122
1.6422 0.5521 0.1517
1.6500 0.5625 0.1531
1.6578 0.7292 0.1743
1.6656 0.7083 0.1718
1.6734 0.3021 0.1122
1.6812 0.3229 0.1160
1.6890 0.3125 0.1141
1.6968 0.5729 0.1545
1.7046 0.6354 0.1627
1.7124 0.3750 0.1250
1.7202 0.6042 0.1587
1.7280 0.5104 0.1458
1.7358 0.6354 0.1627
1.7436 0.4375 0.1350
1.7514 0.9167 0.1954
1.7592 0.4167 0.1318
1.7670 0.5313 0.1488
1.7748 0.6042 0.1587
1.7826 0.5521 0.1517
1.7904 0.4063 0.1301
1.7982 0.5208 0.1473
1.8060 0.3229 0.1160
1.8138 0.3854 0.1267
1.8216 0.4063 0.1301
1.8294 0.7396 0.1755
1.8372 0.5208 0.1473
1.8450 0.4167 0.1318
1.8528 0.4479 0.1366
1.8606 0.4167 0.1318
1.8684 0.6146 0.1600
1.8762 0.6042 0.1587
1.8840 0.3021 0.1122
1.8918 0.4063 0.1301
1.8996 0.5000 0.1443
1.9074 0.4375 0.1350
1.9152 0.4896 0.1428
1.9230 0.5521 0.1517
1.9308 0.6354 0.1627
1.9386 0.6250 0.1614
1.9464 0.4375 0.1350
1.9542 0.4375 0.1350
1.9620 0.5104 0.1458
1.9698 0.3438 0.1197
1.9776 0.4688 0.1398
1.9854 0.4271 0.1334
1.9932 0.3542 0.1215
2.0010 0.3125 0.1141
2.0088 0.4688 0.1398
2.0166 0.5833 0.1559
2.0244 0.5729 0.1545
2.0322 0.5833 0.1559
2.0400 0.5000 0.1443
2.0478 0.4479 0.1366
2.0556 0.3021 0.1122
2.0634 0.4479 0.1366
2.0712 0.5833 0.1559
2.0790 0.5313 0.1488
2.0868 0.3958 0.1284
2.0946 0.6667 0.1667
2.1024 0.1458 0.0780
2.1102 0.2500 0.1021
2.1180 0.5625 0.1531
2.1258 0.6458 0.1640
2.1336 0.2292 0.0977
2.1414 0.3958 0.1284
2.1492 0.3854 0.1267
2.1570 0.4688 0.1398
2.1648 0.4583 0.1382
2.1726 0.6771 0.1680
2.1804 0.4063 0.1301
2.1882 0.3750 0.1250
2.1960 0.3646 0.1233
2.2038 0.4271 0.1334
2.2116 0.4896 0.1428
2.2194 0.3646 0.1233
2.2272 0.4271 0.1334
2.2350 0.4063 0.1301
2.2428 0.2708 0.1062
2.2506 0.3229 0.1160
2.2584 0.4479 0.1366
2.2662 0.4583 0.1382
2.2740 0.4063 0.1301
2.2818 0.4583 0.1382
2.2896 0.3125 0.1141
2.2974 0.2188 0.0955
2.3052 0.1771 0.0859
2.3130 0.3750 0.1250
2.3208 0.4063 0.1301
2.3286 0.3542 0.1215
2.3364 0.4688 0.1398
2.3442 0.4063 0.1301
2.3520 0.5000 0.1443
2.3598 0.4271 0.1334
2.3676 0.5313 0.1488
2.3754 0.8125 0.1840
2.3832 0.3333 0.1179
2.3910 0.5729 0.1545
2.3988 0.3125 0.1141
2.4066 0.4896 0.1428
2.4144 0.3542 0.1215
2.4222 0.3542 0.1215
2.4300 0.4375 0.1350
2.4378 0.4896 0.1428
2.4456 0.5208 0.1473
2.4534 0.5208 0.1473
2.4612 0.5208 0.1473
2.4690 0.3854 0.1267
2.4768 0.3854 0.1267
2.4846 0.2396 0.0999
2.4924 0.3333 0.1179
2.5002 0.4167 0.1318
2.5080 0.3125 0.1141
2.5158 0.3333 0.1179
2.5236 0.2813 0.1083
2.5314 0.2917 0.1102
2.5392 0.2396 0.0999
2.5470 0.4271 0.1334
2.5548 0.4375 0.1350
2.5626 0.4063 0.1301
2.5704 0.3438 0.1197
2.5782 0.3125 0.1141
2.5860 0.1875 0.0884
2.5938 0.2813 0.1083
2.6016 0.3958 0.1284
2.6094 0.3958 0.1284
2.6172 0.2813 0.1083
2.6250 0.5729 0.1545
2.6328 0.4271 0.1334
2.6406 0.3646 0.1233
2.6484 0.3125 0.1141
2.6562 0.2917 0.1102
2.6640 0.1354 0.0751
2.6718 0.5208 0.1473
2.6796 0.4167 0.1318
2.6874 0.3750 0.1250
2.6952 0.2083 0.0932
2.7030 0.4688 0.1398
2.7108 0.3542 0.1215
2.7186 0.3958 0.1284
2.7264 0.4271 0.1334
2.7342 0.4896 0.1428
2.7420 0.4896 0.1428
2.7498 0.4375 0.1350
2.7576 0.4063 0.1301
2.7654 0.3646 0.1233
2.7732 0.2396 0.0999
2.7810 0.3438 0.1197
2.7888 0.1979 0.0908
2.7966 0.3021 0.1122
2.8044 0.3646 0.1233
2.8122 0.3438 0.1197
2.8200 0.2188 0.0955
2.8278 0.1979 0.0908
2.8356 0.3854 0.1267
2.8434 0.4583 0.1382
2.8512 0.4479 0.1366
2.8590 0.1667 0.0833
2.8668 0.2917 0.1102
2.8746 0.4479 0.1366
2.8824 0.5521 0.1517
2.8902 0.3958 0.1284
2.8980 0.2708 0.1062
2.9058 0.2604 0.1042
2.9136 0.4688 0.1398
2.9214 0.4167 0.1318
2.9292 0.2083 0.0932
2.9370 0.3125 0.1141
2.9448 0.3229 0.1160
2.9526 0.3125 0.1141
2.9604 0.3854 0.1267
2.9682 0.3125 0.1141
2.9760 0.1875 0.0884
2.9838 0.4583 0.1382
2.9916 0.3542 0.1215
2.9994 0.3750 0.1250
3.0072 0.2083 0.0932
3.0150 0.3646 0.1233
3.0228 0.4167 0.1318
3.0306 0.4688 0.1398
3.0384 0.4583 0.1382
3.0462 0.5000 0.1443
3.0540 0.4583 0.1382
3.0618 0.4896 0.1428
3.0696 0.2604 0.1042
3.0774 0.4479 0.1366
3.0852 0.1875 0.0884
3.0930 0.2604 0.1042
3.1008 0.3021 0.1122
3.1086 0.4063 0.1301
3.1164 0.3854 0.1267
3.1242 0.2917 0.1102
3.1320 0.4688 0.1398
3.1398 0.3854 0.1267
3.1476 0.3750 0.1250
3.1554 0.4167 0.1318
3.1632 0.4583 0.1382
3.1710 0.4375 0.1350
3.1788 0.4688 0.1398
3.1866 0.2708 0.1062
3.1944 0.4167 0.1318
3.2022 0.3854 0.1267
3.2100 0.3750 0.1250
3.2178 0.5000 0.1443
3.2256 0.3958 0.1284
3.2334 0.1875 0.0884
3.2412 0.3229 0.1160
3.2490 0.2292 0.0977
3.2568 0.2813 0.1083
3.2646 0.4479 0.1366
3.2724 0.4063 0.1301
3.2802 0.4375 0.1350
3.2880 0.3021 0.1122
3.2958 0.3958 0.1284
3.3036 0.2500 0.1021
3.3114 0.3646 0.1233
3.3192 0.3229 0.1160
3.3270 0.5104 0.1458
3.3348 0.5417 0.1502
3.3426 0.5833 0.1559
3.3504 0.4896 0.1428
3.3582 0.3646 0.1233
3.3660 0.2188 0.0955
3.3738 0.3333 0.1179
3.3816 0.4167 0.1318
3.3894 0.3646 0.1233
3.3972 0.2917 0.1102
3.4050 0.2396 0.0999
3.4128 0.2396 0.0999
3.4206 0.2500 0.1021
3.4284 0.2083 0.0932
3.4362 0.3854 0.1267
3.4440 0.3125 0.1141
3.4518 0.3542 0.1215
3.4596 0.4063 0.1301
3.4674 0.2708 0.1062
3.4752 0.2917 0.1102
3.4830 0.3542 0.1215
3.4908 0.2500 0.1021
3.4986 0.3958 0.1284
3.5064 0.4375 0.1350
3.5142 0.3854 0.1267
3.5220 0.4688 0.1398
3.5298 0.3750 0.1250
3.5376 0.4479 0.1366
3.5454 0.5625 0.1531
3.5532 0.2708 0.1062
3.5610 0.1875 0.0884
3.5688 0.3646 0.1233
3.5766 0.2604 0.1042
3.5844 0.4375 0.1350
3.5922 0.3542 0.1215
3.6000 0.0729 0.0551
3.6078 0.2813 0.1083
3.6156 0.4896 0.1428
3.6234 0.3333 0.1179
3.6312 0.1979 0.0908
3.6390 0.3333 0.1179
3.6468 0.2917 0.1102
3.6546 0.2917 0.1102
3.6624 0.1979 0.0908
3.6702 0.1771 0.0859
3.6780 0.2083 0.0932
3.6858 0.2292 0.0977
