# Supplementary material for: Spin waves and orbital contribution to ferromagnetism in a topological metal
Source: Nat Commun. 2024 Oct 16;15:8905. doi: 10.1038/s41467-024-53152-1 (PMC11484860; doi:10.1038/s41467-024-53152-1)
Supplement: Supplementary file 3 — Source Data [file 41467_2024_53152_MOESM3_ESM.zip › experiment_data/RIXS_spectra_SLS/rixs_cl_HHL_3.txt]

 Eloss  intensity  error
-18.0614 1.8958 0.2811
-18.0536 1.8646 0.2787
-18.0458 1.4375 0.2447
-18.0380 1.9271 0.2834
-18.0302 1.5313 0.2526
-18.0224 1.8958 0.2811
-18.0146 1.9896 0.2879
-18.0068 2.0000 0.2887
-17.9990 1.7917 0.2732
-17.9912 1.8333 0.2764
-17.9834 1.9063 0.2818
-17.9756 1.7396 0.2692
-17.9678 1.3125 0.2339
-17.9600 1.9271 0.2834
-17.9522 1.9688 0.2864
-17.9444 1.8021 0.2740
-17.9366 1.7292 0.2684
-17.9288 1.6875 0.2652
-17.9210 1.8438 0.2772
-17.9132 1.8229 0.2756
-17.9054 2.1563 0.2997
-17.8976 2.1667 0.3005
-17.8898 1.9375 0.2841
-17.8820 1.6354 0.2610
-17.8742 1.4479 0.2456
-17.8664 1.6771 0.2643
-17.8586 1.7292 0.2684
-17.8508 1.6875 0.2652
-17.8430 1.6771 0.2643
-17.8352 1.8229 0.2756
-17.8274 2.1563 0.2997
-17.8196 1.6354 0.2610
-17.8118 1.4792 0.2483
-17.8040 1.8750 0.2795
-17.7962 2.0521 0.2924
-17.7884 2.2292 0.3048
-17.7806 1.9583 0.2857
-17.7728 1.7708 0.2716
-17.7650 2.0938 0.2954
-17.7572 1.8646 0.2787
-17.7494 2.0625 0.2932
-17.7416 1.9375 0.2841
-17.7338 1.7917 0.2732
-17.7260 1.5833 0.2569
-17.7182 2.0625 0.2932
-17.7104 2.2188 0.3041
-17.7026 1.9896 0.2879
-17.6948 2.1250 0.2976
-17.6870 2.1250 0.2976
-17.6792 2.2083 0.3033
-17.6714 1.9063 0.2818
-17.6636 2.1042 0.2961
-17.6558 1.9896 0.2879
-17.6480 2.1042 0.2961
-17.6402 2.2917 0.3090
-17.6324 1.7604 0.2708
-17.6246 1.9479 0.2849
-17.6168 1.8125 0.2748
-17.6090 1.6458 0.2619
-17.6012 1.8542 0.2780
-17.5934 2.0833 0.2946
-17.5856 1.7500 0.2700
-17.5778 1.9792 0.2872
-17.5700 1.7708 0.2716
-17.5622 1.8750 0.2795
-17.5544 1.9896 0.2879
-17.5466 1.8854 0.2803
-17.5388 1.7188 0.2676
-17.5310 1.9063 0.2818
-17.5232 1.3333 0.2357
-17.5154 1.5521 0.2543
-17.5076 2.0729 0.2939
-17.4998 2.1354 0.2983
-17.4920 1.7396 0.2692
-17.4842 2.4167 0.3173
-17.4764 1.7708 0.2716
-17.4686 1.7917 0.2732
-17.4608 1.8646 0.2787
-17.4530 1.7917 0.2732
-17.4452 1.8021 0.2740
-17.4374 2.1354 0.2983
-17.4296 2.1458 0.2990
-17.4218 1.7396 0.2692
-17.4140 1.6979 0.2660
-17.4062 1.7188 0.2676
-17.3984 1.8958 0.2811
-17.3906 2.1563 0.2997
-17.3828 1.6667 0.2635
-17.3750 2.1146 0.2968
-17.3672 2.0729 0.2939
-17.3594 1.9583 0.2857
-17.3516 2.1042 0.2961
-17.3438 2.5938 0.3287
-17.3360 2.0729 0.2939
-17.3282 2.0625 0.2932
-17.3204 2.0625 0.2932
-17.3126 1.8438 0.2772
-17.3048 1.7917 0.2732
-17.2970 1.9896 0.2879
-17.2892 2.2292 0.3048
-17.2814 1.8333 0.2764
-17.2736 1.7813 0.2724
-17.2658 1.8854 0.2803
-17.2580 2.0313 0.2909
-17.2502 2.0313 0.2909
-17.2424 2.0625 0.2932
-17.2346 2.3646 0.3139
-17.2268 1.9688 0.2864
-17.2190 2.2500 0.3062
-17.2112 2.4167 0.3173
-17.2034 1.9896 0.2879
-17.1956 1.6250 0.2602
-17.1878 2.0000 0.2887
-17.1800 2.1250 0.2976
-17.1722 1.8438 0.2772
-17.1644 1.8750 0.2795
-17.1566 2.2083 0.3033
-17.1488 2.0313 0.2909
-17.1410 1.9896 0.2879
-17.1332 2.4792 0.3214
-17.1254 2.2396 0.3055
-17.1176 1.7083 0.2668
-17.1098 1.7083 0.2668
-17.1020 1.9271 0.2834
-17.0942 2.1667 0.3005
-17.0864 1.9167 0.2826
-17.0786 1.9688 0.2864
-17.0708 1.9375 0.2841
-17.0630 1.6563 0.2627
-17.0552 1.9167 0.2826
-17.0474 1.8750 0.2795
-17.0396 1.7292 0.2684
-17.0318 2.0208 0.2902
-17.0240 2.2292 0.3048
-17.0162 1.8229 0.2756
-17.0084 2.0208 0.2902
-17.0006 1.7917 0.2732
-16.9928 1.9167 0.2826
-16.9850 2.2083 0.3033
-16.9772 2.4375 0.3187
-16.9694 2.4688 0.3207
-16.9616 2.1979 0.3026
-16.9538 2.0104 0.2894
-16.9460 2.3854 0.3153
-16.9382 2.0833 0.2946
-16.9304 1.7292 0.2684
-16.9226 2.0833 0.2946
-16.9148 2.0000 0.2887
-16.9070 1.8125 0.2748
-16.8992 2.0104 0.2894
-16.8914 2.2396 0.3055
-16.8836 2.1667 0.3005
-16.8758 2.1667 0.3005
-16.8680 1.7917 0.2732
-16.8602 1.8750 0.2795
-16.8524 2.0625 0.2932
-16.8446 2.2604 0.3069
-16.8368 2.4167 0.3173
-16.8290 2.1771 0.3012
-16.8212 1.9167 0.2826
-16.8134 2.0000 0.2887
-16.8056 2.2708 0.3076
-16.7978 2.1250 0.2976
-16.7900 2.1667 0.3005
-16.7822 2.1563 0.2997
-16.7744 2.0729 0.2939
-16.7666 1.9583 0.2857
-16.7588 2.1354 0.2983
-16.7510 1.9896 0.2879
-16.7432 2.0104 0.2894
-16.7354 2.0000 0.2887
-16.7276 1.7604 0.2708
-16.7198 1.7604 0.2708
-16.7120 2.0000 0.2887
-16.7042 1.9688 0.2864
-16.6964 1.6771 0.2643
-16.6886 1.5729 0.2560
-16.6808 1.7917 0.2732
-16.6730 1.9792 0.2872
-16.6652 2.0625 0.2932
-16.6574 2.2500 0.3062
-16.6496 2.0521 0.2924
-16.6418 2.1979 0.3026
-16.6340 2.3333 0.3118
-16.6262 2.2604 0.3069
-16.6184 2.3542 0.3132
-16.6106 2.3125 0.3104
-16.6028 2.1354 0.2983
-16.5950 2.2604 0.3069
-16.5872 1.6875 0.2652
-16.5794 1.6250 0.2602
-16.5716 2.0104 0.2894
-16.5638 2.1563 0.2997
-16.5560 2.4583 0.3200
-16.5482 2.2188 0.3041
-16.5404 1.9375 0.2841
-16.5326 2.2500 0.3062
-16.5248 2.3229 0.3111
-16.5170 2.1563 0.2997
-16.5092 2.3021 0.3097
-16.5014 2.4479 0.3194
-16.4936 2.1979 0.3026
-16.4858 2.2292 0.3048
-16.4780 1.9688 0.2864
-16.4702 1.6979 0.2660
-16.4624 2.3646 0.3139
-16.4546 2.4583 0.3200
-16.4468 2.2500 0.3062
-16.4390 2.3125 0.3104
-16.4312 2.2188 0.3041
-16.4234 1.9583 0.2857
-16.4156 2.5417 0.3254
-16.4078 2.6042 0.3294
-16.4000 2.3125 0.3104
-16.3922 2.3438 0.3125
-16.3844 2.5208 0.3241
-16.3766 2.4896 0.3221
-16.3688 2.3750 0.3146
-16.3610 2.4583 0.3200
-16.3532 2.2917 0.3090
-16.3454 2.0625 0.2932
-16.3376 2.6771 0.3340
-16.3298 2.4896 0.3221
-16.3220 2.7500 0.3385
-16.3142 2.2708 0.3076
-16.3064 2.6458 0.3320
-16.2986 2.7083 0.3359
-16.2908 2.6979 0.3353
-16.2830 2.6042 0.3294
-16.2752 2.2813 0.3083
-16.2674 2.4167 0.3173
-16.2596 2.1667 0.3005
-16.2518 2.0938 0.2954
-16.2440 2.0208 0.2902
-16.2362 2.3125 0.3104
-16.2284 2.4063 0.3166
-16.2206 2.0625 0.2932
-16.2128 2.2604 0.3069
-16.2050 2.3542 0.3132
-16.1972 2.0938 0.2954
-16.1894 2.2396 0.3055
-16.1816 2.3646 0.3139
-16.1738 2.2708 0.3076
-16.1660 2.0729 0.2939
-16.1582 2.5104 0.3234
-16.1504 2.3646 0.3139
-16.1426 2.2188 0.3041
-16.1348 2.0313 0.2909
-16.1270 1.9688 0.2864
-16.1192 2.0208 0.2902
-16.1114 2.1771 0.3012
-16.1036 2.1875 0.3019
-16.0958 2.0521 0.2924
-16.0880 2.2500 0.3062
-16.0802 2.2396 0.3055
-16.0724 2.2708 0.3076
-16.0646 2.3646 0.3139
-16.0568 2.2813 0.3083
-16.0490 2.9792 0.3523
-16.0412 2.3646 0.3139
-16.0334 1.9063 0.2818
-16.0256 1.6771 0.2643
-16.0178 2.1250 0.2976
-16.0100 2.5521 0.3261
-16.0022 2.0104 0.2894
-15.9944 2.4583 0.3200
-15.9866 2.2396 0.3055
-15.9788 2.2396 0.3055
-15.9710 2.3854 0.3153
-15.9632 2.5833 0.3281
-15.9554 2.3438 0.3125
-15.9476 2.4063 0.3166
-15.9398 2.3750 0.3146
-15.9320 2.5625 0.3268
-15.9242 2.1563 0.2997
-15.9164 2.2396 0.3055
-15.9086 2.2188 0.3041
-15.9008 2.5000 0.3227
-15.8930 2.2083 0.3033
-15.8852 2.3854 0.3153
-15.8774 2.6146 0.3301
-15.8696 2.6042 0.3294
-15.8618 2.5000 0.3227
-15.8540 2.5833 0.3281
-15.8462 2.3750 0.3146
-15.8384 1.9167 0.2826
-15.8306 2.3750 0.3146
-15.8228 1.8438 0.2772
-15.8150 1.8333 0.2764
-15.8072 2.3229 0.3111
-15.7994 2.0417 0.2917
-15.7916 2.2188 0.3041
-15.7838 2.4063 0.3166
-15.7760 2.3646 0.3139
-15.7682 2.8333 0.3436
-15.7604 2.4688 0.3207
-15.7526 2.2188 0.3041
-15.7448 2.1042 0.2961
-15.7370 2.6563 0.3327
-15.7292 2.4896 0.3221
-15.7214 2.7500 0.3385
-15.7136 2.5729 0.3274
-15.7058 2.4063 0.3166
-15.6980 2.3646 0.3139
-15.6902 2.7917 0.3411
-15.6824 2.7292 0.3372
-15.6746 2.4375 0.3187
-15.6668 2.1979 0.3026
-15.6590 2.5417 0.3254
-15.6512 2.2708 0.3076
-15.6434 1.9583 0.2857
-15.6356 2.0313 0.2909
-15.6278 2.8021 0.3417
-15.6200 2.3750 0.3146
-15.6122 2.0938 0.2954
-15.6044 2.1458 0.2990
-15.5966 2.1771 0.3012
-15.5888 2.5417 0.3254
-15.5810 2.3646 0.3139
-15.5732 2.4583 0.3200
-15.5654 2.6563 0.3327
-15.5576 2.3750 0.3146
-15.5498 2.6458 0.3320
-15.5420 2.6563 0.3327
-15.5342 2.4375 0.3187
-15.5264 2.7500 0.3385
-15.5186 2.6667 0.3333
-15.5108 2.6146 0.3301
-15.5030 2.2292 0.3048
-15.4952 2.0208 0.2902
-15.4874 2.4271 0.3180
-15.4796 2.5208 0.3241
-15.4718 2.4167 0.3173
-15.4640 2.5729 0.3274
-15.4562 2.8854 0.3467
-15.4484 2.4792 0.3214
-15.4406 2.6354 0.3314
-15.4328 3.0000 0.3536
-15.4250 2.9583 0.3511
-15.4172 2.2292 0.3048
-15.4094 2.3229 0.3111
-15.4016 2.5417 0.3254
-15.3938 2.3542 0.3132
-15.3860 2.6458 0.3320
-15.3782 2.2396 0.3055
-15.3704 2.0208 0.2902
-15.3626 2.4167 0.3173
-15.3548 2.6771 0.3340
-15.3470 2.6042 0.3294
-15.3392 2.8021 0.3417
-15.3314 2.6875 0.3346
-15.3236 2.3646 0.3139
-15.3158 2.8125 0.3423
-15.3080 2.7188 0.3366
-15.3002 2.5521 0.3261
-15.2924 2.2292 0.3048
-15.2846 2.0729 0.2939
-15.2768 2.1667 0.3005
-15.2690 2.7083 0.3359
-15.2612 2.6771 0.3340
-15.2534 2.6875 0.3346
-15.2456 2.3125 0.3104
-15.2378 1.9792 0.2872
-15.2300 2.4583 0.3200
-15.2222 2.2917 0.3090
-15.2144 2.8646 0.3455
-15.2066 2.2083 0.3033
-15.1988 2.4375 0.3187
-15.1910 2.7813 0.3404
-15.1832 1.9896 0.2879
-15.1754 2.2708 0.3076
-15.1676 2.7708 0.3398
-15.1598 2.5208 0.3241
-15.1520 2.8125 0.3423
-15.1442 2.5417 0.3254
-15.1364 2.6250 0.3307
-15.1286 2.8542 0.3449
-15.1208 2.5000 0.3227
-15.1130 2.9063 0.3480
-15.1052 3.0729 0.3578
-15.0974 2.8854 0.3467
-15.0896 2.5104 0.3234
-15.0818 3.0208 0.3548
-15.0740 2.6875 0.3346
-15.0662 2.6875 0.3346
-15.0584 2.5104 0.3234
-15.0506 2.7500 0.3385
-15.0428 2.2500 0.3062
-15.0350 2.5104 0.3234
-15.0272 2.5833 0.3281
-15.0194 2.8646 0.3455
-15.0116 2.3854 0.3153
-15.0038 2.7188 0.3366
-14.9960 2.4479 0.3194
-14.9882 2.4271 0.3180
-14.9804 2.5208 0.3241
-14.9726 2.5313 0.3248
-14.9648 2.8958 0.3474
-14.9570 2.3542 0.3132
-14.9492 2.1979 0.3026
-14.9414 2.7500 0.3385
-14.9336 2.7708 0.3398
-14.9258 2.5000 0.3227
-14.9180 3.1250 0.3608
-14.9102 2.7292 0.3372
-14.9024 2.6771 0.3340
-14.8946 2.8125 0.3423
-14.8868 2.4167 0.3173
-14.8790 2.6042 0.3294
-14.8712 2.2188 0.3041
-14.8634 2.3229 0.3111
-14.8556 2.1979 0.3026
-14.8478 2.5417 0.3254
-14.8400 2.6667 0.3333
-14.8322 2.8854 0.3467
-14.8244 2.6563 0.3327
-14.8166 2.4688 0.3207
-14.8088 3.6146 0.3881
-14.8010 3.0417 0.3560
-14.7932 2.8125 0.3423
-14.7854 2.9167 0.3486
-14.7776 3.3750 0.3750
-14.7698 2.7188 0.3366
-14.7620 2.5938 0.3287
-14.7542 2.7292 0.3372
-14.7464 2.6563 0.3327
-14.7386 2.7292 0.3372
-14.7308 2.6979 0.3353
-14.7230 2.4688 0.3207
-14.7152 2.5833 0.3281
-14.7074 2.7500 0.3385
-14.6996 2.6875 0.3346
-14.6918 2.3854 0.3153
-14.6840 2.4167 0.3173
-14.6762 2.6146 0.3301
-14.6684 2.6563 0.3327
-14.6606 2.7604 0.3391
-14.6528 2.8958 0.3474
-14.6450 2.9271 0.3492
-14.6372 2.7813 0.3404
-14.6294 2.4167 0.3173
-14.6216 2.3958 0.3160
-14.6138 2.6979 0.3353
-14.6060 2.7917 0.3411
-14.5982 3.0938 0.3590
-14.5904 2.9896 0.3529
-14.5826 3.0000 0.3536
-14.5748 3.1875 0.3644
-14.5670 2.8021 0.3417
-14.5592 2.6979 0.3353
-14.5514 2.6354 0.3314
-14.5436 3.0521 0.3566
-14.5358 2.7292 0.3372
-14.5280 2.7708 0.3398
-14.5202 2.4479 0.3194
-14.5124 2.4167 0.3173
-14.5046 3.0313 0.3554
-14.4968 3.1979 0.3650
-14.4890 2.7604 0.3391
-14.4812 2.0208 0.2902
-14.4734 2.5417 0.3254
-14.4656 2.1354 0.2983
-14.4578 2.7813 0.3404
-14.4500 3.3750 0.3750
-14.4422 2.8854 0.3467
-14.4344 2.8021 0.3417
-14.4266 2.7292 0.3372
-14.4188 3.0938 0.3590
-14.4110 2.8958 0.3474
-14.4032 2.6875 0.3346
-14.3954 3.0521 0.3566
-14.3876 3.7708 0.3964
-14.3798 3.2292 0.3668
-14.3720 2.6875 0.3346
-14.3642 2.7813 0.3404
-14.3564 3.2917 0.3703
-14.3486 3.0729 0.3578
-14.3408 2.5938 0.3287
-14.3330 2.7604 0.3391
-14.3252 2.8125 0.3423
-14.3174 2.7813 0.3404
-14.3096 2.6458 0.3320
-14.3018 3.0938 0.3590
-14.2940 2.9375 0.3499
-14.2862 3.2292 0.3668
-14.2784 2.9375 0.3499
-14.2706 2.7500 0.3385
-14.2628 2.9271 0.3492
-14.2550 3.2188 0.3662
-14.2472 2.7500 0.3385
-14.2394 3.2396 0.3674
-14.2316 2.9688 0.3517
-14.2238 3.2292 0.3668
-14.2160 2.7396 0.3379
-14.2082 2.8750 0.3461
-14.2004 2.8229 0.3430
-14.1926 3.1667 0.3632
-14.1848 2.9583 0.3511
-14.1770 3.0625 0.3572
-14.1692 3.2604 0.3686
-14.1614 3.0313 0.3554
-14.1536 3.2396 0.3674
-14.1458 3.4896 0.3813
-14.1380 3.1250 0.3608
-14.1302 3.0833 0.3584
-14.1224 2.8542 0.3449
-14.1146 3.2604 0.3686
-14.1068 2.6042 0.3294
-14.0990 3.2917 0.3703
-14.0912 2.8750 0.3461
-14.0834 2.9479 0.3505
-14.0756 2.5208 0.3241
-14.0678 3.2917 0.3703
-14.0600 3.1146 0.3602
-14.0522 2.8750 0.3461
-14.0444 2.5729 0.3274
-14.0366 2.7188 0.3366
-14.0288 2.5833 0.3281
-14.0210 3.4896 0.3813
-14.0132 3.2813 0.3698
-14.0054 3.1458 0.3620
-13.9976 3.1875 0.3644
-13.9898 2.9271 0.3492
-13.9820 3.2188 0.3662
-13.9742 2.8750 0.3461
-13.9664 3.1354 0.3614
-13.9586 3.4063 0.3767
-13.9508 3.2500 0.3680
-13.9430 2.8854 0.3467
-13.9352 3.4063 0.3767
-13.9274 3.2813 0.3698
-13.9196 2.8333 0.3436
-13.9118 2.7500 0.3385
-13.9040 3.0313 0.3554
-13.8962 2.9688 0.3517
-13.8884 2.5417 0.3254
-13.8806 2.9167 0.3486
-13.8728 3.3646 0.3744
-13.8650 3.0938 0.3590
-13.8572 3.2083 0.3656
-13.8494 3.1667 0.3632
-13.8416 2.8438 0.3442
-13.8338 3.1563 0.3626
-13.8260 3.2708 0.3692
-13.8182 3.3854 0.3756
-13.8104 3.4583 0.3796
-13.8026 3.1979 0.3650
-13.7948 3.1875 0.3644
-13.7870 3.0000 0.3536
-13.7792 3.1458 0.3620
-13.7714 2.8958 0.3474
-13.7636 2.5208 0.3241
-13.7558 3.6979 0.3925
-13.7480 3.4063 0.3767
-13.7402 3.2292 0.3668
-13.7324 3.3125 0.3715
-13.7246 3.3021 0.3709
-13.7168 3.3333 0.3727
-13.7090 3.3542 0.3738
-13.7012 3.4896 0.3813
-13.6934 3.3438 0.3733
-13.6856 2.9583 0.3511
-13.6778 3.4688 0.3802
-13.6700 3.3438 0.3733
-13.6622 3.0000 0.3536
-13.6544 3.3333 0.3727
-13.6466 3.3958 0.3762
-13.6388 3.1771 0.3638
-13.6310 3.5104 0.3824
-13.6232 3.3646 0.3744
-13.6154 3.1771 0.3638
-13.6076 2.7813 0.3404
-13.5998 3.0417 0.3560
-13.5920 3.1458 0.3620
-13.5842 3.0729 0.3578
-13.5764 3.1042 0.3596
-13.5686 3.2604 0.3686
-13.5608 3.9583 0.4061
-13.5530 3.8021 0.3980
-13.5452 3.3750 0.3750
-13.5374 2.9479 0.3505
-13.5296 3.0417 0.3560
-13.5218 3.1875 0.3644
-13.5140 3.2604 0.3686
-13.5062 3.2604 0.3686
-13.4984 3.1458 0.3620
-13.4906 3.1563 0.3626
-13.4828 3.1250 0.3608
-13.4750 3.0625 0.3572
-13.4672 3.3438 0.3733
-13.4594 3.2083 0.3656
-13.4516 2.9792 0.3523
-13.4438 3.3333 0.3727
-13.4360 3.4583 0.3796
-13.4282 3.2188 0.3662
-13.4204 3.5208 0.3830
-13.4126 3.0938 0.3590
-13.4048 2.9688 0.3517
-13.3970 3.3021 0.3709
-13.3892 3.5521 0.3847
-13.3814 2.8750 0.3461
-13.3736 3.2500 0.3680
-13.3658 3.2188 0.3662
-13.3580 3.6042 0.3875
-13.3502 3.2917 0.3703
-13.3424 3.2292 0.3668
-13.3346 3.2083 0.3656
-13.3268 2.9896 0.3529
-13.3190 3.3646 0.3744
-13.3112 3.3125 0.3715
-13.3034 3.7292 0.3942
-13.2956 3.6354 0.3892
-13.2878 3.1771 0.3638
-13.2800 3.3021 0.3709
-13.2722 4.1771 0.4172
-13.2644 3.8958 0.4029
-13.2566 3.8958 0.4029
-13.2488 3.1146 0.3602
-13.2410 3.5417 0.3841
-13.2332 3.0938 0.3590
-13.2254 3.5938 0.3870
-13.2176 3.3854 0.3756
-13.2098 3.8958 0.4029
-13.2020 3.6146 0.3881
-13.1942 4.1146 0.4141
-13.1864 3.8125 0.3986
-13.1786 3.5000 0.3819
-13.1708 3.4688 0.3802
-13.1630 3.8333 0.3997
-13.1552 4.3646 0.4264
-13.1474 3.4375 0.3785
-13.1396 3.5521 0.3847
-13.1318 2.9375 0.3499
-13.1240 2.9479 0.3505
-13.1162 3.2917 0.3703
-13.1084 3.5000 0.3819
-13.1006 3.5208 0.3830
-13.0928 3.7917 0.3975
-13.0850 4.0000 0.4082
-13.0772 3.8646 0.4013
-13.0694 3.3333 0.3727
-13.0616 2.9792 0.3523
-13.0538 3.4479 0.3790
-13.0460 3.1146 0.3602
-13.0382 3.2396 0.3674
-13.0304 3.0313 0.3554
-13.0226 3.4896 0.3813
-13.0148 3.7813 0.3969
-13.0070 4.1354 0.4151
-12.9992 4.5625 0.4360
-12.9914 4.1250 0.4146
-12.9836 3.6250 0.3886
-12.9758 3.4688 0.3802
-12.9680 3.6979 0.3925
-12.9602 3.7500 0.3953
-12.9524 3.9375 0.4050
-12.9446 3.6458 0.3898
-12.9368 3.3438 0.3733
-12.9290 3.3333 0.3727
-12.9212 3.4167 0.3773
-12.9134 3.8646 0.4013
-12.9056 3.6042 0.3875
-12.8978 3.8750 0.4018
-12.8900 3.1667 0.3632
-12.8822 3.3750 0.3750
-12.8744 4.2188 0.4193
-12.8666 4.0521 0.4109
-12.8588 3.7604 0.3958
-12.8510 3.9063 0.4034
-12.8432 4.1458 0.4156
-12.8354 4.0313 0.4098
-12.8276 3.5313 0.3836
-12.8198 3.6250 0.3886
-12.8120 4.1354 0.4151
-12.8042 3.9479 0.4056
-12.7964 3.6250 0.3886
-12.7886 3.5313 0.3836
-12.7808 3.3854 0.3756
-12.7730 3.2917 0.3703
-12.7652 3.5938 0.3870
-12.7574 3.9375 0.4050
-12.7496 4.0208 0.4093
-12.7418 3.6771 0.3914
-12.7340 3.8750 0.4018
-12.7262 3.5729 0.3858
-12.7184 3.8750 0.4018
-12.7106 3.4792 0.3807
-12.7028 3.7500 0.3953
-12.6950 3.7188 0.3936
-12.6872 3.6250 0.3886
-12.6794 3.4479 0.3790
-12.6716 3.8646 0.4013
-12.6638 4.0000 0.4082
-12.6560 3.9792 0.4072
-12.6482 4.3542 0.4259
-12.6404 3.7083 0.3931
-12.6326 3.5521 0.3847
-12.6248 4.0833 0.4125
-12.6170 3.6250 0.3886
-12.6092 3.8854 0.4024
-12.6014 3.8958 0.4029
-12.5936 3.3229 0.3721
-12.5858 3.8542 0.4007
-12.5780 3.9896 0.4077
-12.5702 3.6146 0.3881
-12.5624 3.6146 0.3881
-12.5546 4.0521 0.4109
-12.5468 3.3125 0.3715
-12.5390 3.8021 0.3980
-12.5312 3.6563 0.3903
-12.5234 4.2188 0.4193
-12.5156 4.3229 0.4244
-12.5078 3.8958 0.4029
-12.5000 3.5208 0.3830
-12.4922 3.9896 0.4077
-12.4844 4.0833 0.4125
-12.4766 3.7083 0.3931
-12.4688 3.6979 0.3925
-12.4610 4.4583 0.4310
-12.4532 4.0833 0.4125
-12.4454 3.9167 0.4040
-12.4376 3.9688 0.4067
-12.4298 4.0938 0.4130
-12.4220 4.6458 0.4400
-12.4142 3.9271 0.4045
-12.4064 4.2083 0.4187
-12.3986 3.8542 0.4007
-12.3908 3.7604 0.3958
-12.3830 4.2813 0.4224
-12.3752 4.2604 0.4213
-12.3674 4.0104 0.4088
-12.3596 3.9688 0.4067
-12.3518 3.8229 0.3991
-12.3440 4.4167 0.4290
-12.3362 3.8542 0.4007
-12.3284 4.9479 0.4541
-12.3206 4.3333 0.4249
-12.3128 3.8229 0.3991
-12.3050 3.8750 0.4018
-12.2972 4.1979 0.4182
-12.2894 4.0521 0.4109
-12.2816 4.2708 0.4218
-12.2738 3.9271 0.4045
-12.2660 3.7500 0.3953
-12.2582 3.9479 0.4056
-12.2504 4.4792 0.4320
-12.2426 4.3333 0.4249
-12.2348 4.2917 0.4229
-12.2270 4.3958 0.4280
-12.2192 4.1250 0.4146
-12.2114 4.3125 0.4239
-12.2036 4.2917 0.4229
-12.1958 4.4167 0.4290
-12.1880 3.6250 0.3886
-12.1802 3.9479 0.4056
-12.1724 4.1250 0.4146
-12.1646 4.2500 0.4208
-12.1568 4.2083 0.4187
-12.1490 4.2083 0.4187
-12.1412 3.9688 0.4067
-12.1334 3.9063 0.4034
-12.1256 3.9271 0.4045
-12.1178 3.8750 0.4018
-12.1100 4.3125 0.4239
-12.1022 4.0938 0.4130
-12.0944 4.2500 0.4208
-12.0866 4.5938 0.4375
-12.0788 4.3542 0.4259
-12.0710 4.4167 0.4290
-12.0632 4.4792 0.4320
-12.0554 4.0208 0.4093
-12.0476 4.1667 0.4167
-12.0398 4.6771 0.4415
-12.0320 4.0625 0.4114
-12.0242 3.7292 0.3942
-12.0164 4.5313 0.4345
-12.0086 3.9896 0.4077
-12.0008 4.5729 0.4365
-11.9930 4.3750 0.4270
-11.9852 4.2188 0.4193
-11.9774 3.8646 0.4013
-11.9696 4.6146 0.4385
-11.9618 4.8750 0.4507
-11.9540 4.4896 0.4325
-11.9462 5.1354 0.4626
-11.9384 4.4583 0.4310
-11.9306 4.2083 0.4187
-11.9228 4.3854 0.4275
-11.9150 4.4688 0.4315
-11.9072 4.6146 0.4385
-11.8994 4.4896 0.4325
-11.8916 4.2813 0.4224
-11.8838 4.1563 0.4161
-11.8760 4.4583 0.4310
-11.8682 5.2813 0.4691
-11.8604 4.1667 0.4167
-11.8526 4.3333 0.4249
-11.8448 4.4792 0.4320
-11.8370 4.6042 0.4380
-11.8292 4.7500 0.4449
-11.8214 4.8438 0.4492
-11.8136 4.4271 0.4295
-11.8058 4.2083 0.4187
-11.7980 3.9688 0.4067
-11.7902 4.3958 0.4280
-11.7824 4.5833 0.4370
-11.7746 4.3646 0.4264
-11.7668 4.5417 0.4350
-11.7590 4.7188 0.4434
-11.7512 4.5104 0.4335
-11.7434 4.6042 0.4380
-11.7356 4.4271 0.4295
-11.7278 4.7500 0.4449
-11.7200 4.6667 0.4410
-11.7122 4.6458 0.4400
-11.7044 4.1458 0.4156
-11.6966 4.6667 0.4410
-11.6888 4.7813 0.4463
-11.6810 4.5833 0.4370
-11.6732 4.6667 0.4410
-11.6654 5.3958 0.4742
-11.6576 4.9583 0.4545
-11.6498 4.9792 0.4555
-11.6420 4.5833 0.4370
-11.6342 4.4896 0.4325
-11.6264 4.7292 0.4439
-11.6186 4.9688 0.4550
-11.6108 4.4583 0.4310
-11.6030 4.8333 0.4488
-11.5952 4.4167 0.4290
-11.5874 4.7500 0.4449
-11.5796 4.7188 0.4434
-11.5718 4.5313 0.4345
-11.5640 4.5104 0.4335
-11.5562 4.7396 0.4444
-11.5484 4.8229 0.4483
-11.5406 4.8854 0.4512
-11.5328 4.8750 0.4507
-11.5250 4.4688 0.4315
-11.5172 4.8854 0.4512
-11.5094 5.5625 0.4814
-11.5016 4.9896 0.4560
-11.4938 4.5938 0.4375
-11.4860 5.0521 0.4588
-11.4782 4.7292 0.4439
-11.4704 4.3958 0.4280
-11.4626 4.8229 0.4483
-11.4548 4.5000 0.4330
-11.4470 4.9167 0.4526
-11.4392 5.3542 0.4723
-11.4314 5.4792 0.4778
-11.4236 5.0417 0.4583
-11.4158 5.3229 0.4709
-11.4080 5.4375 0.4760
-11.4002 5.1042 0.4612
-11.3924 5.0104 0.4569
-11.3846 5.2292 0.4668
-11.3768 4.8542 0.4497
-11.3690 5.1250 0.4621
-11.3612 4.7292 0.4439
-11.3534 4.7708 0.4459
-11.3456 5.1667 0.4640
-11.3378 5.0729 0.4598
-11.3300 5.0833 0.4602
-11.3222 5.5417 0.4805
-11.3144 5.5625 0.4814
-11.3066 5.2813 0.4691
-11.2988 4.8958 0.4517
-11.2910 4.8125 0.4478
-11.2832 4.7396 0.4444
-11.2754 5.5729 0.4819
-11.2676 5.3646 0.4728
-11.2598 4.7604 0.4454
-11.2520 5.3229 0.4709
-11.2442 4.7396 0.4444
-11.2364 4.9063 0.4521
-11.2286 5.3333 0.4714
-11.2208 5.7188 0.4881
-11.2130 5.0313 0.4579
-11.2052 5.4063 0.4746
-11.1974 5.0938 0.4607
-11.1896 5.3333 0.4714
-11.1818 5.1146 0.4616
-11.1740 4.7292 0.4439
-11.1662 5.5729 0.4819
-11.1584 5.1979 0.4654
-11.1506 4.9375 0.4536
-11.1428 5.4896 0.4783
-11.1350 4.9583 0.4545
-11.1272 4.8229 0.4483
-11.1194 5.0313 0.4579
-11.1116 4.8125 0.4478
-11.1038 5.3125 0.4705
-11.0960 4.4063 0.4285
-11.0882 5.1667 0.4640
-11.0804 5.3646 0.4728
-11.0726 5.5104 0.4792
-11.0648 5.5729 0.4819
-11.0570 5.6146 0.4837
-11.0492 5.4271 0.4755
-11.0414 4.9375 0.4536
-11.0336 5.0938 0.4607
-11.0258 4.9896 0.4560
-11.0180 5.5104 0.4792
-11.0102 6.5208 0.5212
-11.0024 5.0521 0.4588
-10.9946 4.6146 0.4385
-10.9868 5.0208 0.4574
-10.9790 6.0104 0.5004
-10.9712 5.9583 0.4983
-10.9634 5.5729 0.4819
-10.9556 5.1042 0.4612
-10.9478 5.4792 0.4778
-10.9400 5.6875 0.4868
-10.9322 5.0938 0.4607
-10.9244 4.9063 0.4521
-10.9166 4.9896 0.4560
-10.9088 5.3542 0.4723
-10.9010 5.5938 0.4828
-10.8932 4.7813 0.4463
-10.8854 4.6875 0.4419
-10.8776 4.8646 0.4502
-10.8698 5.6146 0.4837
-10.8620 5.7083 0.4877
-10.8542 5.4167 0.4751
-10.8464 5.1354 0.4626
-10.8386 4.4896 0.4325
-10.8308 5.5208 0.4796
-10.8230 5.3854 0.4737
-10.8152 5.3542 0.4723
-10.8074 5.1771 0.4644
-10.7996 5.6042 0.4832
-10.7918 5.7500 0.4895
-10.7840 5.3438 0.4719
-10.7762 5.2083 0.4658
-10.7684 5.3646 0.4728
-10.7606 5.5625 0.4814
-10.7528 4.9271 0.4531
-10.7450 5.7292 0.4886
-10.7372 6.0625 0.5026
-10.7294 5.9167 0.4965
-10.7216 5.5208 0.4796
-10.7138 5.3854 0.4737
-10.7060 5.9271 0.4970
-10.6982 6.4375 0.5179
-10.6904 5.9375 0.4974
-10.6826 5.5833 0.4823
-10.6748 5.0938 0.4607
-10.6670 5.5625 0.4814
-10.6592 5.7292 0.4886
-10.6514 5.3542 0.4723
-10.6436 5.7604 0.4899
-10.6358 5.2188 0.4663
-10.6280 6.0104 0.5004
-10.6202 5.9271 0.4970
-10.6124 6.0417 0.5017
-10.6046 5.5417 0.4805
-10.5968 5.8333 0.4930
-10.5890 5.6875 0.4868
-10.5812 5.8958 0.4956
-10.5734 6.3333 0.5137
-10.5656 5.3438 0.4719
-10.5578 5.9479 0.4978
-10.5500 5.0417 0.4583
-10.5422 5.6458 0.4850
-10.5344 6.0833 0.5035
-10.5266 5.3438 0.4719
-10.5188 6.2083 0.5086
-10.5110 6.0000 0.5000
-10.5032 5.4896 0.4783
-10.4954 5.8854 0.4952
-10.4876 6.0104 0.5004
-10.4798 6.1354 0.5056
-10.4720 5.9896 0.4996
-10.4642 6.0625 0.5026
-10.4564 6.3542 0.5145
-10.4486 5.4583 0.4769
-10.4408 5.4063 0.4746
-10.4330 6.3958 0.5162
-10.4252 6.1042 0.5043
-10.4174 6.4792 0.5196
-10.4096 6.1354 0.5056
-10.4018 6.0833 0.5035
-10.3940 5.9271 0.4970
-10.3862 5.4167 0.4751
-10.3784 5.5521 0.4810
-10.3706 6.2292 0.5095
-10.3628 6.6458 0.5262
-10.3550 7.1146 0.5445
-10.3472 6.0729 0.5030
-10.3394 6.7292 0.5295
-10.3316 6.0208 0.5009
-10.3238 6.7292 0.5295
-10.3160 6.8958 0.5360
-10.3082 7.2083 0.5480
-10.3004 6.6979 0.5283
-10.2926 6.1875 0.5078
-10.2848 6.8229 0.5332
-10.2770 5.9583 0.4983
-10.2692 5.1042 0.4612
-10.2614 5.9063 0.4961
-10.2536 6.1875 0.5078
-10.2458 6.7188 0.5291
-10.2380 6.5729 0.5233
-10.2302 6.7396 0.5299
-10.2224 6.2813 0.5116
-10.2146 6.1042 0.5043
-10.2068 6.0208 0.5009
-10.1990 6.4063 0.5166
-10.1912 6.6979 0.5283
-10.1834 6.7188 0.5291
-10.1756 6.7083 0.5287
-10.1678 6.4896 0.5200
-10.1600 6.6146 0.5250
-10.1522 6.7708 0.5311
-10.1444 6.9063 0.5364
-10.1366 6.5833 0.5237
-10.1288 6.0938 0.5039
-10.1210 6.5625 0.5229
-10.1132 6.5104 0.5208
-10.1054 6.3438 0.5141
-10.0976 6.7396 0.5299
-10.0898 6.7083 0.5287
-10.0820 6.4063 0.5166
-10.0742 5.9583 0.4983
-10.0664 6.9583 0.5385
-10.0586 6.7917 0.5320
-10.0508 7.0938 0.5437
-10.0430 7.3021 0.5516
-10.0352 7.2813 0.5508
-10.0274 7.7396 0.5679
-10.0196 6.9479 0.5380
-10.0118 6.9063 0.5364
-10.0040 7.1354 0.5453
-9.9962 6.8854 0.5356
-9.9884 6.5625 0.5229
-9.9806 6.1875 0.5078
-9.9728 7.0313 0.5413
-9.9650 7.2188 0.5484
-9.9572 6.8958 0.5360
-9.9494 7.2500 0.5496
-9.9416 6.9896 0.5397
-9.9338 6.7813 0.5316
-9.9260 6.5417 0.5221
-9.9182 6.4583 0.5187
-9.9104 6.4792 0.5196
-9.9026 6.6146 0.5250
-9.8948 6.1250 0.5052
-9.8870 6.8542 0.5344
-9.8792 6.8542 0.5344
-9.8714 6.8958 0.5360
-9.8636 6.9792 0.5393
-9.8558 6.6771 0.5275
-9.8480 6.8750 0.5352
-9.8402 7.3125 0.5520
-9.8324 7.2917 0.5512
-9.8246 6.9792 0.5393
-9.8168 7.0104 0.5405
-9.8090 7.3646 0.5539
-9.8012 6.8021 0.5324
-9.7934 7.1771 0.5469
-9.7856 7.2708 0.5504
-9.7778 7.5208 0.5598
-9.7700 7.4792 0.5582
-9.7622 7.1250 0.5449
-9.7544 6.8229 0.5332
-9.7466 6.8854 0.5356
-9.7388 6.6146 0.5250
-9.7310 6.8958 0.5360
-9.7232 6.8854 0.5356
-9.7154 7.1458 0.5457
-9.7076 7.1042 0.5441
-9.6998 6.5938 0.5242
-9.6920 7.5313 0.5602
-9.6842 7.5313 0.5602
-9.6764 7.0729 0.5429
-9.6686 7.1146 0.5445
-9.6608 7.2396 0.5492
-9.6530 7.0729 0.5429
-9.6452 7.3958 0.5551
-9.6374 7.6458 0.5644
-9.6296 6.5729 0.5233
-9.6218 6.4896 0.5200
-9.6140 8.0729 0.5800
-9.6062 7.9688 0.5762
-9.5984 8.0729 0.5800
-9.5906 7.7813 0.5694
-9.5828 7.4167 0.5559
-9.5750 7.5417 0.5606
-9.5672 7.6771 0.5656
-9.5594 7.2188 0.5484
-9.5516 7.8958 0.5736
-9.5438 7.8854 0.5732
-9.5360 8.5833 0.5980
-9.5282 8.4271 0.5926
-9.5204 7.3542 0.5536
-9.5126 6.6979 0.5283
-9.5048 6.3438 0.5141
-9.4970 7.0729 0.5429
-9.4892 8.1250 0.5818
-9.4814 7.4896 0.5586
-9.4736 7.4896 0.5586
-9.4658 8.3542 0.5900
-9.4580 8.0729 0.5800
-9.4502 7.4375 0.5567
-9.4424 8.0000 0.5774
-9.4346 8.2708 0.5870
-9.4268 8.3125 0.5885
-9.4190 7.3229 0.5524
-9.4112 7.9375 0.5751
-9.4034 7.8958 0.5736
-9.3956 7.8750 0.5728
-9.3878 7.6875 0.5660
-9.3800 7.7188 0.5671
-9.3722 7.6146 0.5633
-9.3644 7.8542 0.5721
-9.3566 7.3542 0.5536
-9.3488 8.6354 0.5998
-9.3410 7.8750 0.5728
-9.3332 7.6458 0.5644
-9.3254 7.3958 0.5551
-9.3176 9.0521 0.6141
-9.3098 9.3438 0.6240
-9.3020 9.0313 0.6134
-9.2942 8.5417 0.5966
-9.2864 8.0938 0.5807
-9.2786 8.4896 0.5948
-9.2708 8.0938 0.5807
-9.2630 8.1354 0.5822
-9.2552 8.7396 0.6034
-9.2474 7.7604 0.5686
-9.2396 8.4271 0.5926
-9.2318 8.7604 0.6042
-9.2240 8.0417 0.5789
-9.2162 7.0729 0.5429
-9.2084 7.3750 0.5543
-9.2006 7.5833 0.5621
-9.1928 7.9583 0.5758
-9.1850 8.1875 0.5841
-9.1772 8.8021 0.6056
-9.1694 9.0104 0.6127
-9.1616 7.9063 0.5740
-9.1538 7.8750 0.5728
-9.1460 8.1146 0.5815
-9.1382 8.0313 0.5785
-9.1304 7.9479 0.5755
-9.1226 7.8021 0.5702
-9.1148 8.2500 0.5863
-9.1070 8.2292 0.5856
-9.0992 8.1979 0.5844
-9.0914 8.5521 0.5969
-9.0836 8.7500 0.6038
-9.0758 8.8021 0.6056
-9.0680 9.1354 0.6170
-9.0602 8.7708 0.6045
-9.0524 7.1042 0.5441
-9.0446 8.1146 0.5815
-9.0368 8.4792 0.5944
-9.0290 9.1667 0.6180
-9.0212 9.0625 0.6145
-9.0134 8.9479 0.6106
-9.0056 9.1979 0.6191
-8.9978 9.1042 0.6159
-8.9900 9.1979 0.6191
-8.9822 9.1250 0.6166
-8.9744 9.6458 0.6340
-8.9666 9.4479 0.6274
-8.9588 8.2917 0.5878
-8.9510 7.8854 0.5732
-8.9432 9.3958 0.6257
-8.9354 8.3750 0.5907
-8.9276 9.0313 0.6134
-8.9198 8.8542 0.6074
-8.9120 8.5833 0.5980
-8.9042 8.7813 0.6049
-8.8964 8.7708 0.6045
-8.8886 9.5104 0.6295
-8.8808 9.4375 0.6271
-8.8730 8.8021 0.6056
-8.8652 8.4167 0.5922
-8.8574 8.7500 0.6038
-8.8496 9.0000 0.6124
-8.8418 8.4583 0.5937
-8.8340 8.9479 0.6106
-8.8262 9.1042 0.6159
-8.8184 8.7813 0.6049
-8.8106 8.9896 0.6120
-8.8028 9.5625 0.6312
-8.7950 8.9896 0.6120
-8.7872 9.4896 0.6288
-8.7794 9.6771 0.6350
-8.7716 9.4792 0.6285
-8.7638 8.8854 0.6085
-8.7560 9.2917 0.6222
-8.7482 8.7604 0.6042
-8.7404 9.1354 0.6170
-8.7326 9.1042 0.6159
-8.7248 9.8750 0.6415
-8.7170 9.5208 0.6298
-8.7092 9.6875 0.6353
-8.7014 9.2917 0.6222
-8.6936 8.6250 0.5995
-8.6858 9.3229 0.6233
-8.6780 8.7917 0.6052
-8.6702 8.8854 0.6085
-8.6624 9.5833 0.6319
-8.6546 9.4792 0.6285
-8.6468 9.4896 0.6288
-8.6390 9.5000 0.6292
-8.6312 8.8333 0.6067
-8.6234 9.5729 0.6316
-8.6156 9.5000 0.6292
-8.6078 9.3229 0.6233
-8.6000 8.6979 0.6020
-8.5922 8.7292 0.6031
-8.5844 9.3229 0.6233
-8.5766 8.4896 0.5948
-8.5688 8.8646 0.6077
-8.5610 9.3958 0.6257
-8.5532 9.4583 0.6278
-8.5454 8.7917 0.6052
-8.5376 9.2604 0.6212
-8.5298 9.1771 0.6184
-8.5220 9.4167 0.6264
-8.5142 9.2500 0.6208
-8.5064 9.0938 0.6156
-8.4986 9.7500 0.6374
-8.4908 10.2604 0.6538
-8.4830 10.7708 0.6699
-8.4752 9.4271 0.6267
-8.4674 9.3021 0.6226
-8.4596 9.6250 0.6333
-8.4518 9.7917 0.6387
-8.4440 9.7917 0.6387
-8.4362 9.2813 0.6219
-8.4284 9.6667 0.6346
-8.4206 10.2188 0.6525
-8.4128 9.9479 0.6438
-8.4050 10.2708 0.6542
-8.3972 9.3542 0.6243
-8.3894 10.4063 0.6585
-8.3816 10.8438 0.6722
-8.3738 9.6979 0.6357
-8.3660 9.8750 0.6415
-8.3582 10.1458 0.6502
-8.3504 10.0938 0.6485
-8.3426 10.6771 0.6670
-8.3348 9.7917 0.6387
-8.3270 10.0625 0.6475
-8.3192 9.6354 0.6336
-8.3114 9.1771 0.6184
-8.3036 9.6979 0.6357
-8.2958 9.9063 0.6425
-8.2880 9.5625 0.6312
-8.2802 10.2708 0.6542
-8.2724 10.5313 0.6624
-8.2646 9.8854 0.6418
-8.2568 10.1146 0.6492
-8.2490 9.5104 0.6295
-8.2412 10.0000 0.6455
-8.2334 9.9063 0.6425
-8.2256 9.9896 0.6452
-8.2178 11.4375 0.6903
-8.2100 11.3333 0.6872
-8.2022 11.1042 0.6802
-8.1944 10.8958 0.6738
-8.1866 10.3542 0.6568
-8.1788 10.6979 0.6676
-8.1710 10.9479 0.6754
-8.1632 11.1250 0.6808
-8.1554 10.6458 0.6660
-8.1476 11.1458 0.6815
-8.1398 10.1250 0.6495
-8.1320 10.4375 0.6595
-8.1242 11.3021 0.6862
-8.1164 11.4271 0.6900
-8.1086 11.4792 0.6916
-8.1008 11.2604 0.6850
-8.0930 11.2500 0.6847
-8.0852 10.6458 0.6660
-8.0774 11.2292 0.6840
-8.0696 11.4167 0.6897
-8.0618 10.9167 0.6744
-8.0540 10.7708 0.6699
-8.0462 10.7292 0.6686
-8.0384 11.7500 0.6997
-8.0306 10.7813 0.6702
-8.0228 10.4583 0.6601
-8.0150 11.6354 0.6963
-8.0072 11.2292 0.6840
-7.9994 11.0729 0.6792
-7.9916 11.4583 0.6910
-7.9838 10.8229 0.6715
-7.9760 11.3021 0.6862
-7.9682 11.3021 0.6862
-7.9604 11.2500 0.6847
-7.9526 10.8125 0.6712
-7.9448 10.3646 0.6572
-7.9370 12.4271 0.7196
-7.9292 10.7188 0.6683
-7.9214 10.3958 0.6581
-7.9136 11.2813 0.6856
-7.9058 11.2188 0.6837
-7.8980 11.5417 0.6935
-7.8902 12.3333 0.7169
-7.8824 11.2604 0.6850
-7.8746 12.5625 0.7235
-7.8668 12.2188 0.7135
-7.8590 11.4063 0.6894
-7.8512 11.9271 0.7050
-7.8434 11.3854 0.6888
-7.8356 12.0729 0.7093
-7.8278 12.4167 0.7193
-7.8200 11.4479 0.6906
-7.8122 12.5729 0.7238
-7.8044 11.9063 0.7043
-7.7966 12.6458 0.7259
-7.7888 12.4792 0.7211
-7.7810 12.0625 0.7089
-7.7732 12.0833 0.7096
-7.7654 11.3854 0.6888
-7.7576 12.5833 0.7241
-7.7498 12.1875 0.7126
-7.7420 11.5208 0.6928
-7.7342 12.5000 0.7217
-7.7264 11.6354 0.6963
-7.7186 11.9583 0.7059
-7.7108 13.1563 0.7404
-7.7030 12.0417 0.7083
-7.6952 12.8438 0.7315
-7.6874 12.9479 0.7345
-7.6796 11.1771 0.6824
-7.6718 11.7604 0.7000
-7.6640 12.3333 0.7169
-7.6562 11.9896 0.7068
-7.6484 12.3854 0.7184
-7.6406 12.4375 0.7199
-7.6328 13.0833 0.7383
-7.6250 13.8854 0.7606
-7.6172 12.9792 0.7354
-7.6094 12.4167 0.7193
-7.6016 13.2500 0.7430
-7.5938 12.1563 0.7117
-7.5860 12.3333 0.7169
-7.5782 12.7500 0.7289
-7.5704 13.0104 0.7363
-7.5626 13.0521 0.7375
-7.5548 13.4896 0.7497
-7.5470 13.3438 0.7456
-7.5392 12.9479 0.7345
-7.5314 11.3438 0.6875
-7.5236 12.4896 0.7214
-7.5158 13.7188 0.7561
-7.5080 13.9271 0.7618
-7.5002 13.5208 0.7506
-7.4924 13.0208 0.7366
-7.4846 12.9063 0.7333
-7.4768 13.8438 0.7595
-7.4690 13.2083 0.7419
-7.4612 13.8958 0.7609
-7.4534 14.0104 0.7640
-7.4456 13.4479 0.7486
-7.4378 14.2396 0.7703
-7.4300 14.5729 0.7792
-7.4222 14.5208 0.7778
-7.4144 13.5000 0.7500
-7.4066 13.7292 0.7563
-7.3988 13.4063 0.7474
-7.3910 14.5938 0.7798
-7.3832 14.3333 0.7728
-7.3754 14.1771 0.7686
-7.3676 13.9688 0.7629
-7.3598 14.9479 0.7892
-7.3520 14.7292 0.7834
-7.3442 13.9063 0.7612
-7.3364 14.4896 0.7770
-7.3286 15.4583 0.8026
-7.3208 15.1354 0.7941
-7.3130 14.8542 0.7867
-7.3052 14.8854 0.7875
-7.2974 14.2292 0.7700
-7.2896 14.0104 0.7640
-7.2818 14.5833 0.7795
-7.2740 15.8646 0.8130
-7.2662 13.8542 0.7598
-7.2584 13.5938 0.7526
-7.2506 14.9375 0.7889
-7.2428 15.6563 0.8077
-7.2350 14.3958 0.7745
-7.2272 14.3646 0.7736
-7.2194 15.0729 0.7925
-7.2116 15.3438 0.7996
-7.2038 15.9271 0.8146
-7.1960 15.4167 0.8015
-7.1882 16.2917 0.8239
-7.1804 17.1354 0.8450
-7.1726 15.7396 0.8098
-7.1648 15.7188 0.8093
-7.1570 16.6875 0.8339
-7.1492 16.0000 0.8165
-7.1414 15.5625 0.8053
-7.1336 15.0729 0.7925
-7.1258 16.8438 0.8377
-7.1180 15.7604 0.8104
-7.1102 16.3021 0.8242
-7.1024 15.3333 0.7993
-7.0946 16.1042 0.8192
-7.0868 16.8125 0.8370
-7.0790 16.2604 0.8231
-7.0712 16.1458 0.8202
-7.0634 14.9271 0.7886
-7.0556 16.7708 0.8359
-7.0478 16.6875 0.8339
-7.0400 15.5833 0.8058
-7.0322 15.6771 0.8082
-7.0244 17.9479 0.8648
-7.0166 16.8125 0.8370
-7.0088 16.4896 0.8289
-7.0010 16.8333 0.8375
-6.9932 17.6771 0.8582
-6.9854 17.4792 0.8534
-6.9776 16.8229 0.8372
-6.9698 16.7604 0.8357
-6.9620 16.8750 0.8385
-6.9542 16.8229 0.8372
-6.9464 16.5938 0.8315
-6.9386 17.0313 0.8424
-6.9308 16.4479 0.8278
-6.9230 16.8646 0.8383
-6.9152 16.9375 0.8401
-6.9074 16.2917 0.8239
-6.8996 17.6458 0.8575
-6.8918 16.5625 0.8307
-6.8840 16.3750 0.8260
-6.8762 16.7813 0.8362
-6.8684 18.3854 0.8752
-6.8606 17.1458 0.8452
-6.8528 17.4063 0.8516
-6.8450 18.6875 0.8824
-6.8372 18.1354 0.8693
-6.8294 18.5625 0.8795
-6.8216 18.2188 0.8713
-6.8138 17.8854 0.8633
-6.8060 18.3750 0.8750
-6.7982 18.9167 0.8878
-6.7904 18.4583 0.8770
-6.7826 18.4688 0.8772
-6.7748 18.6979 0.8827
-6.7670 19.2500 0.8956
-6.7592 20.3542 0.9209
-6.7514 19.3438 0.8978
-6.7436 18.4896 0.8777
-6.7358 19.1250 0.8927
-6.7280 20.4167 0.9223
-6.7202 19.1250 0.8927
-6.7124 19.2708 0.8961
-6.7046 19.4271 0.8997
-6.6968 19.2188 0.8949
-6.6890 19.4688 0.9007
-6.6812 19.8021 0.9083
-6.6734 19.8333 0.9091
-6.6656 20.4167 0.9223
-6.6578 18.8646 0.8866
-6.6500 19.2500 0.8956
-6.6422 18.6146 0.8807
-6.6344 18.7292 0.8834
-6.6266 19.9896 0.9126
-6.6188 19.2500 0.8956
-6.6110 19.4583 0.9004
-6.6032 19.8125 0.9086
-6.5954 21.6250 0.9492
-6.5876 21.0729 0.9370
-6.5798 20.5104 0.9244
-6.5720 21.4792 0.9460
-6.5642 20.9896 0.9352
-6.5564 21.0833 0.9373
-6.5486 21.2708 0.9414
-6.5408 22.0000 0.9574
-6.5330 20.9167 0.9336
-6.5252 21.0000 0.9354
-6.5174 21.9583 0.9565
-6.5096 21.5938 0.9485
-6.5018 21.7917 0.9529
-6.4940 22.8646 0.9761
-6.4862 22.4375 0.9669
-6.4784 21.4688 0.9458
-6.4706 21.9688 0.9567
-6.4628 21.4167 0.9446
-6.4550 20.8125 0.9312
-6.4472 21.2292 0.9405
-6.4394 21.0313 0.9361
-6.4316 22.5729 0.9698
-6.4238 22.2813 0.9635
-6.4160 22.0625 0.9588
-6.4082 22.5208 0.9687
-6.4004 22.7604 0.9738
-6.3926 23.0833 0.9807
-6.3848 21.6458 0.9497
-6.3770 22.1146 0.9599
-6.3692 22.0833 0.9592
-6.3614 22.9688 0.9783
-6.3536 24.5938 1.0123
-6.3458 22.6979 0.9725
-6.3380 22.7813 0.9743
-6.3302 23.9792 0.9996
-6.3224 24.0417 1.0009
-6.3146 23.1354 0.9818
-6.3068 22.4688 0.9676
-6.2990 23.0729 0.9805
-6.2912 23.6458 0.9926
-6.2834 22.3333 0.9647
-6.2756 23.9375 0.9987
-6.2678 23.9792 0.9996
-6.2600 24.8854 1.0183
-6.2522 23.7396 0.9946
-6.2444 26.0938 1.0427
-6.2366 24.7292 1.0151
-6.2288 25.2917 1.0266
-6.2210 25.3750 1.0282
-6.2132 24.2083 1.0043
-6.2054 25.1146 1.0230
-6.1976 25.1146 1.0230
-6.1898 26.3021 1.0469
-6.1820 25.1875 1.0244
-6.1742 24.3438 1.0071
-6.1664 24.7604 1.0157
-6.1586 24.7292 1.0151
-6.1508 25.4375 1.0295
-6.1430 24.5729 1.0119
-6.1352 25.0729 1.0221
-6.1274 26.1354 1.0435
-6.1196 25.6875 1.0346
-6.1118 25.6250 1.0333
-6.1040 24.4063 1.0084
-6.0962 24.1458 1.0030
-6.0884 25.6875 1.0346
-6.0806 25.0208 1.0210
-6.0728 26.8438 1.0576
-6.0650 28.2813 1.0855
-6.0572 27.3646 1.0678
-6.0494 25.8333 1.0375
-6.0416 27.3854 1.0682
-6.0338 26.8229 1.0572
-6.0260 27.6354 1.0731
-6.0182 27.6875 1.0741
-6.0104 26.9896 1.0605
-6.0026 26.2917 1.0467
-5.9948 25.8854 1.0385
-5.9870 27.1771 1.0641
-5.9792 26.8229 1.0572
-5.9714 27.4479 1.0694
-5.9636 28.2813 1.0855
-5.9558 28.4375 1.0885
-5.9480 30.0313 1.1186
-5.9402 28.3542 1.0869
-5.9324 28.1354 1.0827
-5.9246 26.9271 1.0592
-5.9168 28.7396 1.0943
-5.9090 27.2083 1.0647
-5.9012 28.4063 1.0879
-5.8934 28.7708 1.0949
-5.8856 29.7604 1.1136
-5.8778 28.8854 1.0971
-5.8700 29.0313 1.0998
-5.8622 28.5521 1.0907
-5.8544 29.0313 1.0998
-5.8466 30.0521 1.1190
-5.8388 28.4375 1.0885
-5.8310 29.3646 1.1061
-5.8232 29.1875 1.1028
-5.8154 32.4896 1.1635
-5.8076 31.3542 1.1430
-5.7998 30.7604 1.1321
-5.7920 31.1979 1.1401
-5.7842 30.9063 1.1348
-5.7764 30.9167 1.1350
-5.7686 30.3333 1.1242
-5.7608 30.6771 1.1306
-5.7530 30.3646 1.1248
-5.7452 32.5000 1.1637
-5.7374 32.2188 1.1586
-5.7296 29.4583 1.1079
-5.7218 30.7083 1.1312
-5.7140 30.8646 1.1340
-5.7062 31.2292 1.1407
-5.6984 33.0625 1.1737
-5.6906 32.7292 1.1678
-5.6828 32.3438 1.1609
-5.6750 32.5521 1.1646
-5.6672 33.3646 1.1791
-5.6594 32.9896 1.1724
-5.6516 33.5417 1.1822
-5.6438 32.2292 1.1588
-5.6360 31.2188 1.1405
-5.6282 32.6458 1.1663
-5.6204 33.7708 1.1862
-5.6126 33.8750 1.1880
-5.6048 33.2917 1.1778
-5.5970 33.3333 1.1785
-5.5892 33.1979 1.1761
-5.5814 33.5625 1.1826
-5.5736 34.1250 1.1924
-5.5658 36.8958 1.2399
-5.5580 34.8333 1.2047
-5.5502 34.8125 1.2044
-5.5424 34.6875 1.2022
-5.5346 36.0208 1.2251
-5.5268 34.9375 1.2065
-5.5190 35.1458 1.2101
-5.5112 35.2917 1.2126
-5.5034 34.5417 1.1997
-5.4956 36.4688 1.2327
-5.4878 36.6667 1.2360
-5.4800 36.0833 1.2262
-5.4722 36.8646 1.2394
-5.4644 36.8438 1.2390
-5.4566 35.8542 1.2223
-5.4488 35.5938 1.2178
-5.4410 37.7188 1.2536
-5.4332 37.4583 1.2493
-5.4254 36.9792 1.2413
-5.4176 36.7396 1.2373
-5.4098 38.8646 1.2725
-5.4020 37.4375 1.2490
-5.3942 38.3542 1.2642
-5.3864 40.5521 1.2999
-5.3786 39.1979 1.2780
-5.3708 36.8438 1.2390
-5.3630 37.4688 1.2495
-5.3552 39.2708 1.2792
-5.3474 39.1771 1.2776
-5.3396 37.7813 1.2547
-5.3318 38.8646 1.2725
-5.3240 40.2604 1.2952
-5.3162 40.0000 1.2910
-5.3084 39.6771 1.2858
-5.3006 38.8646 1.2725
-5.2928 41.0833 1.3084
-5.2850 42.1875 1.3258
-5.2772 40.6458 1.3014
-5.2694 40.6146 1.3009
-5.2616 40.9896 1.3069
-5.2538 39.6250 1.2849
-5.2460 38.2604 1.2626
-5.2382 37.8229 1.2554
-5.2304 40.0313 1.2915
-5.2226 41.8125 1.3199
-5.2148 41.2813 1.3115
-5.2070 43.1042 1.3402
-5.1992 42.8646 1.3364
-5.1914 43.3750 1.3444
-5.1836 42.0625 1.3239
-5.1758 42.2500 1.3268
-5.1680 42.7083 1.3340
-5.1602 41.1250 1.3090
-5.1524 41.4688 1.3145
-5.1446 43.7292 1.3498
-5.1368 44.5000 1.3617
-5.1290 44.2500 1.3578
-5.1212 48.2917 1.4185
-5.1134 45.4167 1.3756
-5.1056 43.5313 1.3468
-5.0978 43.2083 1.3418
-5.0900 43.7813 1.3506
-5.0822 42.2292 1.3265
-5.0744 43.5625 1.3473
-5.0666 48.1979 1.4171
-5.0588 46.2917 1.3888
-5.0510 45.1771 1.3720
-5.0432 49.1667 1.4313
-5.0354 48.5104 1.4217
-5.0276 46.8750 1.3975
-5.0198 49.0104 1.4290
-5.0120 49.8750 1.4416
-5.0042 47.3438 1.4045
-4.9964 47.5000 1.4068
-4.9886 47.9271 1.4131
-4.9808 47.7604 1.4107
-4.9730 47.6563 1.4091
-4.9652 47.1563 1.4017
-4.9574 49.7083 1.4392
-4.9496 48.5938 1.4229
-4.9418 50.2813 1.4474
-4.9340 50.7500 1.4542
-4.9262 49.4688 1.4357
-4.9184 52.5521 1.4798
-4.9106 52.0729 1.4730
-4.9028 52.3333 1.4767
-4.8950 49.2917 1.4331
-4.8872 51.6771 1.4674
-4.8794 50.5938 1.4519
-4.8716 48.8854 1.4272
-4.8638 51.4375 1.4640
-4.8560 52.1771 1.4745
-4.8482 52.2813 1.4759
-4.8404 52.0000 1.4720
-4.8326 53.3854 1.4914
-4.8248 53.4271 1.4920
-4.8170 52.0208 1.4723
-4.8092 53.1354 1.4879
-4.8014 53.3750 1.4913
-4.7936 54.7500 1.5104
-4.7858 53.8646 1.4981
-4.7780 56.0104 1.5277
-4.7702 54.5729 1.5079
-4.7624 54.0104 1.5001
-4.7546 57.2813 1.5449
-4.7468 55.1771 1.5163
-4.7390 56.1979 1.5302
-4.7312 57.5521 1.5485
-4.7234 55.8229 1.5251
-4.7156 56.3125 1.5318
-4.7078 57.5313 1.5483
-4.7000 59.1771 1.5703
-4.6922 56.7083 1.5372
-4.6844 55.3333 1.5184
-4.6766 57.6875 1.5504
-4.6688 58.5208 1.5615
-4.6610 57.8646 1.5527
-4.6532 58.6563 1.5633
-4.6454 60.8646 1.5925
-4.6376 60.9896 1.5941
-4.6298 60.4271 1.5868
-4.6220 58.7917 1.5651
-4.6142 58.1146 1.5561
-4.6064 58.9167 1.5668
-4.5986 59.1250 1.5696
-4.5908 63.0625 1.6210
-4.5830 61.6250 1.6024
-4.5752 63.4167 1.6255
-4.5674 60.2604 1.5846
-4.5596 60.8854 1.5928
-4.5518 61.3646 1.5990
-4.5440 63.0729 1.6211
-4.5362 63.7917 1.6303
-4.5284 63.8125 1.6306
-4.5206 63.4583 1.6261
-4.5128 64.3021 1.6368
-4.5050 63.6146 1.6281
-4.4972 64.3542 1.6375
-4.4894 64.7083 1.6420
-4.4816 65.5104 1.6522
-4.4738 66.6458 1.6664
-4.4660 66.8646 1.6691
-4.4582 64.6042 1.6407
-4.4504 67.0938 1.6720
-4.4426 69.5417 1.7022
-4.4348 70.9896 1.7199
-4.4270 67.0104 1.6710
-4.4192 67.3125 1.6747
-4.4114 67.6771 1.6792
-4.4036 68.8021 1.6931
-4.3958 69.3854 1.7003
-4.3880 69.8646 1.7062
-4.3802 69.8333 1.7058
-4.3724 69.7292 1.7045
-4.3646 71.5938 1.7272
-4.3568 72.2917 1.7356
-4.3490 70.0000 1.7078
-4.3412 71.0625 1.7207
-4.3334 71.7188 1.7287
-4.3256 73.0104 1.7442
-4.3178 71.7708 1.7293
-4.3100 73.2917 1.7475
-4.3022 72.6354 1.7397
-4.2944 75.1771 1.7699
-4.2866 76.4479 1.7847
-4.2788 74.9479 1.7672
-4.2710 73.8125 1.7537
-4.2632 75.9167 1.7785
-4.2554 78.0417 1.8033
-4.2476 77.9688 1.8024
-4.2398 76.2708 1.7827
-4.2320 75.4792 1.7734
-4.2242 77.0729 1.7920
-4.2164 78.7813 1.8118
-4.2086 80.8125 1.8350
-4.2008 75.7500 1.7766
-4.1930 79.5625 1.8207
-4.1852 81.6354 1.8443
-4.1774 80.4167 1.8305
-4.1696 79.0938 1.8154
-4.1618 78.7813 1.8118
-4.1540 81.9271 1.8476
-4.1462 80.2188 1.8282
-4.1384 80.3229 1.8294
-4.1306 82.4896 1.8539
-4.1228 86.3958 1.8973
-4.1150 81.4375 1.8421
-4.1072 80.1354 1.8273
-4.0994 83.3646 1.8637
-4.0916 81.6250 1.8442
-4.0838 84.6875 1.8785
-4.0760 82.7813 1.8572
-4.0682 86.6146 1.8997
-4.0604 87.1563 1.9057
-4.0526 84.6146 1.8777
-4.0448 87.7500 1.9121
-4.0370 88.1146 1.9161
-4.0292 88.1563 1.9166
-4.0214 88.6250 1.9216
-4.0136 88.4688 1.9199
-4.0058 91.7813 1.9556
-3.9980 88.1146 1.9161
-3.9902 88.3125 1.9183
-3.9824 90.2917 1.9396
-3.9746 92.3229 1.9613
-3.9668 90.1250 1.9378
-3.9590 89.5625 1.9318
-3.9512 93.7083 1.9760
-3.9434 94.4271 1.9835
-3.9356 92.3125 1.9612
-3.9278 92.2500 1.9605
-3.9200 92.0000 1.9579
-3.9122 94.0625 1.9797
-3.9044 94.9583 1.9891
-3.8966 95.0833 1.9904
-3.8888 97.1458 2.0119
-3.8810 97.6250 2.0169
-3.8732 94.1667 1.9808
-3.8654 96.3542 2.0037
-3.8576 97.6979 2.0176
-3.8498 100.0729 2.0420
-3.8420 101.1042 2.0525
-3.8342 99.5417 2.0366
-3.8264 100.3438 2.0447
-3.8186 99.5104 2.0362
-3.8108 98.4375 2.0252
-3.8030 99.1667 2.0327
-3.7952 103.8750 2.0804
-3.7874 102.0833 2.0624
-3.7796 101.5729 2.0572
-3.7718 101.5208 2.0567
-3.7640 103.4271 2.0759
-3.7562 101.4063 2.0555
-3.7484 104.3958 2.0856
-3.7406 104.1354 2.0830
-3.7328 105.9688 2.1013
-3.7250 106.0313 2.1019
-3.7172 107.2292 2.1137
-3.7094 106.9792 2.1113
-3.7016 106.1667 2.1032
-3.6938 108.7917 2.1291
-3.6860 112.1146 2.1614
-3.6782 108.2083 2.1234
-3.6704 108.9792 2.1309
-3.6626 109.0938 2.1320
-3.6548 108.8438 2.1296
-3.6470 111.2083 2.1526
-3.6392 110.4479 2.1452
-3.6314 112.9688 2.1696
-3.6236 114.0833 2.1802
-3.6158 115.0417 2.1894
-3.6080 110.2083 2.1429
-3.6002 110.9896 2.1505
-3.5924 115.6563 2.1952
-3.5846 112.7500 2.1675
-3.5768 113.3958 2.1737
-3.5690 117.1667 2.2095
-3.5612 115.9583 2.1981
-3.5534 114.9896 2.1889
-3.5456 117.7604 2.2151
-3.5378 119.4375 2.2308
-3.5300 117.1667 2.2095
-3.5222 117.2083 2.2099
-3.5144 114.6146 2.1853
-3.5066 116.3958 2.2022
-3.4988 117.6458 2.2140
-3.4910 118.7396 2.2243
-3.4832 117.8750 2.2162
-3.4754 118.7813 2.2247
-3.4676 123.8854 2.2720
-3.4598 121.4375 2.2494
-3.4520 120.5833 2.2415
-3.4442 123.6979 2.2703
-3.4364 123.5313 2.2687
-3.4286 122.3438 2.2578
-3.4208 121.6042 2.2510
-3.4130 126.4271 2.2952
-3.4052 125.3125 2.2850
-3.3974 122.0000 2.2546
-3.3896 128.6250 2.3150
-3.3818 124.0729 2.2737
-3.3740 123.0833 2.2646
-3.3662 125.7708 2.2892
-3.3584 125.9896 2.2912
-3.3506 128.6146 2.3149
-3.3428 126.0208 2.2915
-3.3350 126.6667 2.2973
-3.3272 128.2188 2.3114
-3.3194 129.8646 2.3262
-3.3116 129.6354 2.3241
-3.3038 130.0625 2.3279
-3.2960 130.2813 2.3299
-3.2882 132.6146 2.3507
-3.2804 127.7604 2.3072
-3.2726 129.2604 2.3207
-3.2648 129.5000 2.3229
-3.2570 132.2917 2.3478
-3.2492 130.3438 2.3304
-3.2414 130.8542 2.3350
-3.2336 132.1771 2.3468
-3.2258 135.9896 2.3804
-3.2180 135.5417 2.3765
-3.2102 134.6563 2.3687
-3.2024 135.3750 2.3750
-3.1946 134.8854 2.3707
-3.1868 135.6563 2.3775
-3.1790 134.1563 2.3643
-3.1712 137.3125 2.3919
-3.1634 140.0000 2.4152
-3.1556 135.8542 2.3792
-3.1478 136.6771 2.3864
-3.1400 138.7604 2.4045
-3.1322 137.0729 2.3898
-3.1244 142.6771 2.4382
-3.1166 142.5521 2.4371
-3.1088 142.5729 2.4373
-3.1010 142.6250 2.4378
-3.0932 141.6458 2.4294
-3.0854 142.0833 2.4331
-3.0776 144.9583 2.4576
-3.0698 140.9792 2.4237
-3.0620 142.6250 2.4378
-3.0542 143.7604 2.4475
-3.0464 145.4375 2.4617
-3.0386 145.1771 2.4595
-3.0308 145.6979 2.4639
-3.0230 145.0625 2.4585
-3.0152 145.9271 2.4658
-3.0074 146.0938 2.4672
-2.9996 147.6875 2.4807
-2.9918 146.8333 2.4735
-2.9840 149.1458 2.4929
-2.9762 150.2917 2.5024
-2.9684 146.0417 2.4668
-2.9606 147.8333 2.4819
-2.9528 149.8333 2.4986
-2.9450 150.6771 2.5056
-2.9372 151.0417 2.5087
-2.9294 150.1146 2.5010
-2.9216 153.0833 2.5256
-2.9138 151.7917 2.5149
-2.9060 152.9375 2.5244
-2.8982 151.6771 2.5139
-2.8904 152.5938 2.5215
-2.8826 152.9896 2.5248
-2.8748 153.3333 2.5276
-2.8670 152.4271 2.5201
-2.8592 155.8854 2.5486
-2.8514 156.5417 2.5539
-2.8436 158.2604 2.5679
-2.8358 160.1979 2.5836
-2.8280 161.7708 2.5962
-2.8202 160.9583 2.5897
-2.8124 160.5313 2.5863
-2.8046 157.0208 2.5578
-2.7968 160.2813 2.5843
-2.7890 161.0313 2.5903
-2.7812 165.5417 2.6263
-2.7734 165.7083 2.6276
-2.7656 161.6979 2.5957
-2.7578 164.8333 2.6207
-2.7500 170.6354 2.6664
-2.7422 168.5521 2.6501
-2.7344 174.4896 2.6964
-2.7266 173.1146 2.6857
-2.7188 171.3542 2.6720
-2.7110 167.8438 2.6445
-2.7032 170.1146 2.6624
-2.6954 170.2083 2.6631
-2.6876 175.9896 2.7079
-2.6798 177.7917 2.7218
-2.6720 174.1354 2.6936
-2.6642 172.0833 2.6777
-2.6564 177.6563 2.7207
-2.6486 178.8750 2.7300
-2.6408 179.0104 2.7311
-2.6330 176.6354 2.7129
-2.6252 177.8958 2.7226
-2.6174 181.0000 2.7462
-2.6096 180.8229 2.7449
-2.6018 182.4792 2.7574
-2.5940 185.5833 2.7808
-2.5862 184.0000 2.7689
-2.5784 183.4063 2.7644
-2.5706 185.8229 2.7826
-2.5628 185.4792 2.7800
-2.5550 186.5938 2.7883
-2.5472 185.8646 2.7829
-2.5394 186.8333 2.7901
-2.5316 187.0625 2.7918
-2.5238 190.7188 2.8190
-2.5160 195.3646 2.8531
-2.5082 196.5938 2.8621
-2.5004 195.1667 2.8517
-2.4926 191.0521 2.8214
-2.4848 191.9688 2.8282
-2.4770 195.8125 2.8564
-2.4692 195.9271 2.8572
-2.4614 193.8438 2.8420
-2.4536 191.1458 2.8221
-2.4458 195.8646 2.8568
-2.4380 201.6875 2.8989
-2.4302 200.7708 2.8923
-2.4224 200.2083 2.8883
-2.4146 201.5104 2.8976
-2.4068 200.4479 2.8900
-2.3990 201.5104 2.8976
-2.3912 203.1354 2.9093
-2.3834 202.0625 2.9016
-2.3756 203.7396 2.9136
-2.3678 202.4167 2.9041
-2.3600 205.2813 2.9246
-2.3522 204.7396 2.9208
-2.3444 203.4375 2.9115
-2.3366 203.1875 2.9097
-2.3288 205.3542 2.9251
-2.3210 207.6146 2.9412
-2.3132 210.5521 2.9619
-2.3054 205.2188 2.9242
-2.2976 207.4792 2.9402
-2.2898 210.6667 2.9627
-2.2820 210.3854 2.9608
-2.2742 209.2188 2.9525
-2.2664 203.2083 2.9098
-2.2586 203.8438 2.9144
-2.2508 207.6979 2.9418
-2.2430 212.2396 2.9738
-2.2352 211.8958 2.9714
-2.2274 209.9896 2.9580
-2.2196 203.4479 2.9115
-2.2118 209.5417 2.9548
-2.2040 210.5104 2.9616
-2.1962 213.2396 2.9808
-2.1884 214.5521 2.9899
-2.1806 209.0625 2.9514
-2.1728 209.8750 2.9572
-2.1650 210.7083 2.9630
-2.1572 212.4167 2.9750
-2.1494 207.5417 2.9407
-2.1416 207.3021 2.9390
-2.1338 210.8542 2.9640
-2.1260 214.0417 2.9864
-2.1182 210.1354 2.9590
-2.1104 209.2500 2.9528
-2.1026 210.8438 2.9640
-2.0948 217.0313 3.0072
-2.0870 219.0729 3.0213
-2.0792 214.1875 2.9874
-2.0714 209.1146 2.9518
-2.0636 210.1875 2.9594
-2.0558 210.7917 2.9636
-2.0480 212.6563 2.9767
-2.0402 211.8646 2.9711
-2.0324 213.0208 2.9792
-2.0246 210.4479 2.9612
-2.0168 212.0625 2.9725
-2.0090 214.3750 2.9887
-2.0012 211.5417 2.9689
-1.9934 212.4271 2.9751
-1.9856 213.3333 2.9814
-1.9778 212.2917 2.9741
-1.9700 212.1042 2.9728
-1.9622 213.1563 2.9802
-1.9544 211.6146 2.9694
-1.9466 211.4792 2.9684
-1.9388 214.5208 2.9897
-1.9310 216.0625 3.0004
-1.9232 213.9167 2.9855
-1.9154 214.4583 2.9893
-1.9076 211.7188 2.9701
-1.8998 216.7188 3.0050
-1.8920 215.5208 2.9967
-1.8842 213.4479 2.9822
-1.8764 214.3021 2.9882
-1.8686 215.8958 2.9993
-1.8608 213.3333 2.9814
-1.8530 214.9063 2.9924
-1.8452 212.3646 2.9746
-1.8374 215.7188 2.9980
-1.8296 209.8958 2.9573
-1.8218 207.6354 2.9413
-1.8140 206.2188 2.9313
-1.8062 212.0625 2.9725
-1.7984 211.4688 2.9684
-1.7906 211.5417 2.9689
-1.7828 211.1667 2.9662
-1.7750 212.3229 2.9744
-1.7672 211.6979 2.9700
-1.7594 207.3438 2.9393
-1.7516 204.3021 2.9176
-1.7438 205.3333 2.9250
-1.7360 210.4479 2.9612
-1.7282 206.0000 2.9297
-1.7204 210.0625 2.9585
-1.7126 203.9479 2.9151
-1.7048 203.4792 2.9118
-1.6970 206.4375 2.9328
-1.6892 207.4688 2.9402
-1.6814 202.3958 2.9040
-1.6736 202.2708 2.9031
-1.6658 203.0938 2.9090
-1.6580 202.8333 2.9071
-1.6502 202.6771 2.9060
-1.6424 203.9479 2.9151
-1.6346 201.3646 2.8966
-1.6268 199.0729 2.8801
-1.6190 197.3021 2.8672
-1.6112 196.8750 2.8641
-1.6034 200.6563 2.8915
-1.5956 199.9479 2.8864
-1.5878 195.6771 2.8554
-1.5800 198.9271 2.8790
-1.5722 197.0729 2.8655
-1.5644 196.4583 2.8611
-1.5566 189.3021 2.8085
-1.5488 191.0313 2.8213
-1.5410 193.4896 2.8394
-1.5332 195.0208 2.8506
-1.5254 191.9792 2.8283
-1.5176 189.0625 2.8067
-1.5098 188.4479 2.8021
-1.5020 192.1563 2.8296
-1.4942 188.9271 2.8057
-1.4864 184.2396 2.7707
-1.4786 185.6667 2.7814
-1.4708 181.3125 2.7486
-1.4630 185.8333 2.7826
-1.4552 181.8854 2.7529
-1.4474 179.7396 2.7366
-1.4396 177.9688 2.7231
-1.4318 176.3646 2.7108
-1.4240 177.7708 2.7216
-1.4162 174.0000 2.6926
-1.4084 176.1979 2.7095
-1.4006 176.6146 2.7127
-1.3928 174.7292 2.6982
-1.3850 175.2604 2.7023
-1.3772 173.8229 2.6912
-1.3694 169.3125 2.6561
-1.3616 164.2604 2.6161
-1.3538 161.5104 2.5941
-1.3460 159.4583 2.5776
-1.3382 164.3958 2.6172
-1.3304 161.5313 2.5943
-1.3226 161.3854 2.5931
-1.3148 162.9271 2.6055
-1.3070 157.8125 2.5643
-1.2992 157.1146 2.5586
-1.2914 158.0208 2.5660
-1.2836 154.2188 2.5349
-1.2758 149.0104 2.4917
-1.2680 145.0000 2.4580
-1.2602 145.6771 2.4637
-1.2524 143.1667 2.4424
-1.2446 144.6771 2.4552
-1.2368 140.0625 2.4158
-1.2290 138.2188 2.3998
-1.2212 139.2083 2.4084
-1.2134 137.9479 2.3975
-1.2056 135.5417 2.3765
-1.1978 134.5729 2.3680
-1.1900 134.0104 2.3630
-1.1822 128.4583 2.3135
-1.1744 128.7500 2.3162
-1.1666 125.6979 2.2885
-1.1588 121.4688 2.2497
-1.1510 122.7917 2.2619
-1.1432 118.6875 2.2238
-1.1354 119.7917 2.2341
-1.1276 113.6354 2.1760
-1.1198 111.1042 2.1516
-1.1120 109.7396 2.1383
-1.1042 110.3854 2.1446
-1.0964 109.6875 2.1378
-1.0886 108.4375 2.1256
-1.0808 102.9688 2.0713
-1.0730 102.0417 2.0620
-1.0652 98.7292 2.0282
-1.0574 102.1354 2.0629
-1.0496 100.5521 2.0469
-1.0418 96.8333 2.0087
-1.0340 98.7708 2.0287
-1.0262 97.4063 2.0146
-1.0184 94.3750 1.9830
-1.0106 96.7917 2.0082
-1.0028 93.6875 1.9758
-0.9950 90.9792 1.9470
-0.9872 88.1979 1.9170
-0.9794 86.1458 1.8946
-0.9716 84.1250 1.8722
-0.9638 82.7396 1.8567
-0.9560 83.8333 1.8690
-0.9482 82.2083 1.8508
-0.9404 80.0417 1.8262
-0.9326 79.5000 1.8200
-0.9248 78.0104 1.8029
-0.9170 79.2813 1.8175
-0.9092 75.8333 1.7776
-0.9014 74.1146 1.7573
-0.8936 71.2083 1.7225
-0.8858 69.8958 1.7066
-0.8780 70.8333 1.7180
-0.8702 70.4271 1.7130
-0.8624 69.4271 1.7008
-0.8546 68.0000 1.6833
-0.8468 67.0000 1.6708
-0.8390 65.5000 1.6520
-0.8312 64.4896 1.6392
-0.8234 64.5833 1.6404
-0.8156 59.8021 1.5785
-0.8078 61.5313 1.6012
-0.8000 61.5521 1.6015
-0.7922 59.7500 1.5778
-0.7844 56.7604 1.5379
-0.7766 57.0000 1.5411
-0.7688 54.3021 1.5042
-0.7610 54.7708 1.5107
-0.7532 53.9792 1.4997
-0.7454 55.6042 1.5221
-0.7376 51.7292 1.4681
-0.7298 50.8646 1.4558
-0.7220 48.4896 1.4214
-0.7142 51.1667 1.4601
-0.7064 46.1250 1.3863
-0.6986 44.2917 1.3585
-0.6908 44.2708 1.3582
-0.6830 44.3750 1.3598
-0.6752 43.4063 1.3448
-0.6674 44.4688 1.3612
-0.6596 42.8333 1.3359
-0.6518 43.2083 1.3418
-0.6440 42.2813 1.3273
-0.6362 42.1354 1.3250
-0.6284 38.6563 1.2691
-0.6206 36.2083 1.2283
-0.6128 35.1458 1.2101
-0.6050 37.1979 1.2450
-0.5972 36.8021 1.2383
-0.5894 35.7292 1.2201
-0.5816 34.5833 1.2004
-0.5738 33.1354 1.1750
-0.5660 33.3750 1.1792
-0.5582 34.1667 1.1932
-0.5504 33.8229 1.1871
-0.5426 33.4583 1.1807
-0.5348 33.6146 1.1835
-0.5270 30.3021 1.1236
-0.5192 31.5938 1.1473
-0.5114 29.7188 1.1128
-0.5036 30.2813 1.1233
-0.4958 29.5521 1.1097
-0.4880 30.1563 1.1209
-0.4802 29.3958 1.1067
-0.4724 29.4063 1.1069
-0.4646 27.3542 1.0676
-0.4568 26.3750 1.0483
-0.4490 25.7500 1.0358
-0.4412 26.2396 1.0456
-0.4334 26.5417 1.0516
-0.4256 25.1250 1.0232
-0.4178 24.6250 1.0129
-0.4100 24.8958 1.0185
-0.4022 24.6250 1.0129
-0.3944 23.7083 0.9939
-0.3866 24.1563 1.0032
-0.3788 23.8333 0.9965
-0.3710 22.8750 0.9763
-0.3632 22.7396 0.9734
-0.3554 22.5938 0.9703
-0.3476 23.4688 0.9889
-0.3398 20.5313 0.9249
-0.3320 21.4167 0.9446
-0.3242 22.1979 0.9617
-0.3164 20.2917 0.9195
-0.3086 18.5938 0.8802
-0.3008 19.8229 0.9088
-0.2930 19.1563 0.8934
-0.2852 18.9479 0.8885
-0.2774 19.6042 0.9038
-0.2696 17.4583 0.8529
-0.2618 18.0625 0.8675
-0.2540 18.6875 0.8824
-0.2462 18.7813 0.8846
-0.2384 19.1458 0.8932
-0.2306 17.5625 0.8554
-0.2228 18.1042 0.8685
-0.2150 17.6458 0.8575
-0.2072 18.2917 0.8730
-0.1994 18.3542 0.8745
-0.1916 18.5833 0.8799
-0.1838 18.5000 0.8780
-0.1760 18.0833 0.8680
-0.1682 19.0938 0.8919
-0.1604 19.6250 0.9043
-0.1526 19.8646 0.9098
-0.1448 18.0729 0.8678
-0.1370 17.3542 0.8503
-0.1292 18.3333 0.8740
-0.1214 17.1979 0.8465
-0.1136 16.8854 0.8388
-0.1058 16.1354 0.8199
-0.0980 16.7708 0.8359
-0.0902 16.8854 0.8388
-0.0824 18.1146 0.8688
-0.0746 19.5417 0.9024
-0.0668 20.5729 0.9259
-0.0590 23.9688 0.9993
-0.0512 26.8125 1.0570
-0.0434 32.1771 1.1579
-0.0356 37.1042 1.2434
-0.0278 41.1042 1.3087
-0.0200 47.0104 1.3996
-0.0122 53.5000 1.4930
-0.0044 55.8229 1.5251
0.0034 52.2917 1.4761
0.0112 53.0625 1.4869
0.0190 47.3333 1.4044
0.0268 40.7500 1.3030
0.0346 32.7396 1.1680
0.0424 26.3229 1.0473
0.0502 17.9792 0.8655
0.0580 13.6250 0.7535
0.0658 9.7188 0.6364
0.0736 7.3438 0.5532
0.0814 5.8958 0.4956
0.0892 4.7708 0.4459
0.0970 3.3750 0.3750
0.1048 3.0313 0.3554
0.1126 2.8229 0.3430
0.1204 2.3333 0.3118
0.1282 2.4167 0.3173
0.1360 1.9688 0.2864
0.1438 1.8021 0.2740
0.1516 2.0208 0.2902
0.1594 1.7083 0.2668
0.1672 2.0729 0.2939
0.1750 1.7396 0.2692
0.1828 1.5729 0.2560
0.1906 0.9583 0.1998
0.1984 1.3854 0.2403
0.2062 1.1563 0.2195
0.2140 1.4063 0.2421
0.2218 1.4479 0.2456
0.2296 0.8646 0.1898
0.2374 0.9375 0.1976
0.2452 1.3646 0.2384
0.2530 1.2813 0.2311
0.2608 1.1563 0.2195
0.2686 1.3438 0.2366
0.2764 1.6979 0.2660
0.2842 1.2917 0.2320
0.2920 1.6458 0.2619
0.2998 1.2188 0.2253
0.3076 1.0313 0.2073
0.3154 1.3229 0.2348
0.3232 0.8646 0.1898
0.3310 1.2604 0.2292
0.3388 1.1146 0.2155
0.3466 1.2813 0.2311
0.3544 1.1458 0.2185
0.3622 1.2500 0.2282
0.3700 0.6667 0.1667
0.3778 0.7708 0.1792
0.3856 1.1458 0.2185
0.3934 1.0417 0.2083
0.4012 0.8750 0.1909
0.4090 1.1979 0.2234
0.4168 1.1354 0.2175
0.4246 1.3229 0.2348
0.4324 1.0625 0.2104
0.4402 1.0000 0.2041
0.4480 1.0625 0.2104
0.4558 1.0729 0.2114
0.4636 0.8958 0.1932
0.4714 0.6771 0.1680
0.4792 0.6979 0.1705
0.4870 0.6563 0.1654
0.4948 1.0833 0.2125
0.5026 0.9063 0.1943
0.5104 0.9792 0.2020
0.5182 0.9896 0.2031
0.5260 1.0729 0.2114
0.5338 0.8646 0.1898
0.5416 0.8750 0.1909
0.5494 0.7813 0.1804
0.5572 0.7604 0.1780
0.5650 0.8125 0.1840
0.5728 1.2396 0.2273
0.5806 0.9583 0.1998
0.5884 0.6667 0.1667
0.5962 1.1250 0.2165
0.6040 0.9688 0.2009
0.6118 0.8021 0.1828
0.6196 0.9688 0.2009
0.6274 0.8438 0.1875
0.6352 0.8021 0.1828
0.6430 0.7188 0.1731
0.6508 0.7500 0.1768
0.6586 0.8229 0.1852
0.6664 0.9167 0.1954
0.6742 1.0104 0.2052
0.6820 0.6042 0.1587
0.6898 0.8125 0.1840
0.6976 0.9167 0.1954
0.7054 0.6042 0.1587
0.7132 0.6563 0.1654
0.7210 0.8229 0.1852
0.7288 0.8438 0.1875
0.7366 0.7188 0.1731
0.7444 1.0417 0.2083
0.7522 1.0104 0.2052
0.7600 0.7708 0.1792
0.7678 0.6458 0.1640
0.7756 0.7604 0.1780
0.7834 0.8125 0.1840
0.7912 0.5729 0.1545
0.7990 0.6146 0.1600
0.8068 0.7813 0.1804
0.8146 0.7708 0.1792
0.8224 0.7500 0.1768
0.8302 0.7083 0.1718
0.8380 0.7604 0.1780
0.8458 0.6042 0.1587
0.8536 0.7500 0.1768
0.8614 0.9063 0.1943
0.8692 0.9792 0.2020
0.8770 1.2813 0.2311
0.8848 1.0521 0.2094
0.8926 0.6667 0.1667
0.9004 0.7813 0.1804
0.9082 0.5833 0.1559
0.9160 0.5104 0.1458
0.9238 0.4479 0.1366
0.9316 0.6250 0.1614
0.9394 0.6667 0.1667
0.9472 0.9583 0.1998
0.9550 0.7708 0.1792
0.9628 0.8125 0.1840
0.9706 0.6563 0.1654
0.9784 0.5417 0.1502
0.9862 0.6875 0.1693
0.9940 0.7396 0.1755
1.0018 0.9271 0.1965
1.0096 0.7188 0.1731
1.0174 0.7188 0.1731
1.0252 0.8958 0.1932
1.0330 0.7396 0.1755
1.0408 0.6354 0.1627
1.0486 0.4896 0.1428
1.0564 1.0208 0.2062
1.0642 0.8750 0.1909
1.0720 0.5104 0.1458
1.0798 0.5729 0.1545
1.0876 0.7188 0.1731
1.0954 0.6563 0.1654
1.1032 0.6042 0.1587
1.1110 0.6875 0.1693
1.1188 0.8438 0.1875
1.1266 0.6042 0.1587
1.1344 0.6042 0.1587
1.1422 0.7813 0.1804
1.1500 0.6979 0.1705
1.1578 0.6563 0.1654
1.1656 0.5625 0.1531
1.1734 0.5729 0.1545
1.1812 0.6354 0.1627
1.1890 0.6354 0.1627
1.1968 0.6146 0.1600
1.2046 0.6354 0.1627
1.2124 0.5625 0.1531
1.2202 0.6146 0.1600
1.2280 0.6354 0.1627
1.2358 0.6979 0.1705
1.2436 0.6146 0.1600
1.2514 0.5313 0.1488
1.2592 0.7083 0.1718
1.2670 0.5521 0.1517
1.2748 0.6979 0.1705
1.2826 0.6354 0.1627
1.2904 0.5833 0.1559
1.2982 0.5625 0.1531
1.3060 0.6771 0.1680
1.3138 0.6250 0.1614
1.3216 0.7708 0.1792
1.3294 0.5625 0.1531
1.3372 0.4688 0.1398
1.3450 0.4375 0.1350
1.3528 0.5938 0.1573
1.3606 0.7083 0.1718
1.3684 0.7188 0.1731
1.3762 0.5938 0.1573
1.3840 0.6146 0.1600
1.3918 0.4375 0.1350
1.3996 0.5625 0.1531
1.4074 0.5417 0.1502
1.4152 0.4479 0.1366
1.4230 0.5104 0.1458
1.4308 0.3125 0.1141
1.4386 0.7500 0.1768
1.4464 0.7500 0.1768
1.4542 0.4167 0.1318
1.4620 0.4167 0.1318
1.4698 0.4167 0.1318
1.4776 0.5521 0.1517
1.4854 0.5417 0.1502
1.4932 0.3229 0.1160
1.5010 0.4792 0.1413
1.5088 0.5729 0.1545
1.5166 0.5208 0.1473
1.5244 0.5625 0.1531
1.5322 0.3438 0.1197
1.5400 0.4375 0.1350
1.5478 0.5521 0.1517
1.5556 0.5313 0.1488
1.5634 0.5208 0.1473
1.5712 0.4375 0.1350
1.5790 0.5313 0.1488
1.5868 0.3229 0.1160
1.5946 0.3958 0.1284
1.6024 0.5938 0.1573
1.6102 0.4271 0.1334
1.6180 0.5104 0.1458
1.6258 0.6042 0.1587
1.6336 0.6042 0.1587
1.6414 0.5833 0.1559
1.6492 0.5729 0.1545
1.6570 0.7396 0.1755
1.6648 0.4792 0.1413
1.6726 0.4271 0.1334
1.6804 0.4583 0.1382
1.6882 0.5417 0.1502
1.6960 0.5521 0.1517
1.7038 0.4583 0.1382
1.7116 0.4375 0.1350
1.7194 0.4063 0.1301
1.7272 0.4896 0.1428
1.7350 0.4688 0.1398
1.7428 0.5000 0.1443
1.7506 0.5938 0.1573
1.7584 0.6875 0.1693
1.7662 0.5208 0.1473
1.7740 0.5313 0.1488
1.7818 0.5625 0.1531
1.7896 0.4688 0.1398
1.7974 0.5521 0.1517
1.8052 0.5208 0.1473
1.8130 0.3021 0.1122
1.8208 0.5000 0.1443
1.8286 0.5729 0.1545
1.8364 0.8646 0.1898
1.8442 0.6458 0.1640
1.8520 0.6250 0.1614
1.8598 0.5000 0.1443
1.8676 0.2604 0.1042
1.8754 0.4063 0.1301
1.8832 0.4063 0.1301
1.8910 0.4479 0.1366
1.8988 0.6875 0.1693
1.9066 0.3646 0.1233
1.9144 0.3333 0.1179
1.9222 0.2813 0.1083
1.9300 0.5208 0.1473
1.9378 0.4896 0.1428
1.9456 0.4792 0.1413
1.9534 0.4375 0.1350
1.9612 0.4167 0.1318
1.9690 0.4896 0.1428
1.9768 0.4896 0.1428
1.9846 0.4167 0.1318
1.9924 0.3958 0.1284
2.0002 0.2604 0.1042
2.0080 0.5625 0.1531
2.0158 0.4063 0.1301
2.0236 0.3854 0.1267
2.0314 0.4271 0.1334
2.0392 0.7292 0.1743
2.0470 0.5000 0.1443
2.0548 0.6667 0.1667
2.0626 0.4688 0.1398
2.0704 0.3438 0.1197
2.0782 0.3750 0.1250
2.0860 0.3438 0.1197
2.0938 0.2083 0.0932
2.1016 0.5104 0.1458
2.1094 0.4479 0.1366
2.1172 0.4375 0.1350
2.1250 0.4063 0.1301
2.1328 0.5521 0.1517
2.1406 0.4167 0.1318
2.1484 0.3646 0.1233
2.1562 0.3021 0.1122
2.1640 0.5833 0.1559
2.1718 0.4271 0.1334
2.1796 0.4583 0.1382
2.1874 0.3542 0.1215
2.1952 0.4167 0.1318
2.2030 0.5104 0.1458
2.2108 0.4063 0.1301
2.2186 0.3333 0.1179
2.2264 0.4375 0.1350
2.2342 0.4688 0.1398
2.2420 0.6667 0.1667
2.2498 0.6875 0.1693
2.2576 0.6146 0.1600
2.2654 0.3854 0.1267
2.2732 0.5521 0.1517
2.2810 0.3854 0.1267
2.2888 0.2500 0.1021
2.2966 0.4063 0.1301
2.3044 0.3438 0.1197
2.3122 0.3646 0.1233
2.3200 0.3854 0.1267
2.3278 0.3646 0.1233
2.3356 0.3021 0.1122
2.3434 0.3438 0.1197
2.3512 0.3958 0.1284
2.3590 0.5313 0.1488
2.3668 0.3542 0.1215
2.3746 0.2604 0.1042
2.3824 0.4896 0.1428
2.3902 0.5417 0.1502
2.3980 0.6042 0.1587
2.4058 0.5417 0.1502
2.4136 0.6354 0.1627
2.4214 0.5625 0.1531
2.4292 0.5208 0.1473
2.4370 0.5208 0.1473
2.4448 0.4479 0.1366
2.4526 0.3021 0.1122
2.4604 0.2604 0.1042
2.4682 0.3542 0.1215
2.4760 0.3542 0.1215
2.4838 0.3021 0.1122
2.4916 0.4792 0.1413
2.4994 0.4479 0.1366
2.5072 0.5417 0.1502
2.5150 0.4896 0.1428
2.5228 0.3333 0.1179
2.5306 0.5208 0.1473
2.5384 0.4792 0.1413
2.5462 0.2813 0.1083
2.5540 0.4271 0.1334
2.5618 0.5833 0.1559
2.5696 0.2917 0.1102
2.5774 0.4375 0.1350
2.5852 0.2396 0.0999
2.5930 0.2813 0.1083
2.6008 0.3750 0.1250
2.6086 0.2604 0.1042
2.6164 0.3333 0.1179
2.6242 0.3438 0.1197
2.6320 0.4167 0.1318
2.6398 0.6250 0.1614
2.6476 0.4583 0.1382
2.6554 0.3854 0.1267
2.6632 0.5417 0.1502
2.6710 0.2917 0.1102
2.6788 0.2813 0.1083
2.6866 0.4063 0.1301
2.6944 0.5417 0.1502
2.7022 0.4167 0.1318
2.7100 0.3125 0.1141
2.7178 0.3750 0.1250
2.7256 0.2083 0.0932
2.7334 0.3021 0.1122
2.7412 0.2708 0.1062
2.7490 0.2292 0.0977
2.7568 0.3333 0.1179
2.7646 0.1875 0.0884
2.7724 0.3958 0.1284
2.7802 0.3646 0.1233
2.7880 0.4583 0.1382
2.7958 0.4792 0.1413
2.8036 0.3958 0.1284
2.8114 0.2604 0.1042
2.8192 0.3021 0.1122
2.8270 0.5521 0.1517
2.8348 0.3021 0.1122
2.8426 0.4583 0.1382
2.8504 0.4688 0.1398
2.8582 0.4792 0.1413
2.8660 0.4688 0.1398
2.8738 0.6354 0.1627
2.8816 0.5938 0.1573
2.8894 0.4375 0.1350
2.8972 0.4896 0.1428
2.9050 0.5104 0.1458
2.9128 0.3542 0.1215
2.9206 0.4479 0.1366
2.9284 0.3750 0.1250
2.9362 0.3542 0.1215
2.9440 0.3646 0.1233
2.9518 0.2708 0.1062
2.9596 0.3021 0.1122
2.9674 0.5208 0.1473
2.9752 0.3958 0.1284
2.9830 0.2813 0.1083
2.9908 0.4063 0.1301
2.9986 0.2813 0.1083
3.0064 0.3958 0.1284
3.0142 0.2188 0.0955
3.0220 0.2188 0.0955
3.0298 0.2500 0.1021
3.0376 0.3333 0.1179
3.0454 0.3646 0.1233
3.0532 0.3542 0.1215
3.0610 0.5833 0.1559
3.0688 0.4271 0.1334
3.0766 0.3125 0.1141
3.0844 0.4583 0.1382
3.0922 0.4375 0.1350
3.1000 0.2500 0.1021
3.1078 0.4792 0.1413
3.1156 0.4688 0.1398
3.1234 0.2292 0.0977
3.1312 0.1979 0.0908
3.1390 0.4583 0.1382
3.1468 0.3229 0.1160
3.1546 0.4583 0.1382
3.1624 0.2188 0.0955
3.1702 0.2188 0.0955
3.1780 0.3854 0.1267
3.1858 0.3438 0.1197
3.1936 0.2708 0.1062
3.2014 0.2604 0.1042
3.2092 0.4688 0.1398
3.2170 0.4167 0.1318
3.2248 0.3333 0.1179
3.2326 0.1771 0.0859
3.2404 0.2604 0.1042
3.2482 0.4479 0.1366
3.2560 0.2500 0.1021
3.2638 0.3854 0.1267
3.2716 0.3229 0.1160
3.2794 0.3229 0.1160
3.2872 0.3438 0.1197
3.2950 0.1979 0.0908
3.3028 0.2396 0.0999
3.3106 0.3646 0.1233
3.3184 0.5625 0.1531
3.3262 0.3229 0.1160
3.3340 0.2083 0.0932
3.3418 0.3125 0.1141
3.3496 0.1771 0.0859
3.3574 0.3021 0.1122
3.3652 0.4688 0.1398
3.3730 0.5313 0.1488
3.3808 0.3229 0.1160
3.3886 0.3854 0.1267
3.3964 0.3438 0.1197
3.4042 0.3229 0.1160
3.4120 0.3854 0.1267
3.4198 0.3958 0.1284
3.4276 0.2396 0.0999
3.4354 0.3333 0.1179
3.4432 0.3333 0.1179
3.4510 0.2083 0.0932
3.4588 0.4167 0.1318
3.4666 0.2708 0.1062
3.4744 0.3125 0.1141
3.4822 0.4167 0.1318
3.4900 0.4063 0.1301
3.4978 0.2500 0.1021
3.5056 0.3646 0.1233
3.5134 0.3958 0.1284
3.5212 0.3333 0.1179
3.5290 0.2292 0.0977
3.5368 0.3542 0.1215
3.5446 0.3333 0.1179
3.5524 0.4896 0.1428
3.5602 0.4167 0.1318
3.5680 0.5417 0.1502
3.5758 0.3854 0.1267
3.5836 0.1979 0.0908
3.5914 0.4167 0.1318
3.5992 0.3750 0.1250
3.6070 0.5521 0.1517
3.6148 0.4688 0.1398
3.6226 0.3646 0.1233
3.6304 0.3125 0.1141
3.6382 0.1667 0.0833
3.6460 0.2188 0.0955
3.6538 0.2083 0.0932
3.6616 0.1875 0.0884
3.6694 0.2604 0.1042
3.6772 0.1354 0.0751
3.6850 0.2604 0.1042
3.6928 0.3125 0.1141
3.7006 0.2083 0.0932
3.7084 0.2500 0.1021
