# Supplementary material for: Spin waves and orbital contribution to ferromagnetism in a topological metal
Source: Nat Commun. 2024 Oct 16;15:8905. doi: 10.1038/s41467-024-53152-1 (PMC11484860; doi:10.1038/s41467-024-53152-1)
Supplement: Supplementary file 3 — Source Data [file 41467_2024_53152_MOESM3_ESM.zip › experiment_data/RIXS_spectra_SLS/rixs_cl_HHL_4.txt]

 Eloss  intensity  error
-17.9580 1.9271 0.2834
-17.9502 1.9063 0.2818
-17.9424 1.5729 0.2560
-17.9346 1.9792 0.2872
-17.9268 2.0521 0.2924
-17.9190 1.6250 0.2602
-17.9112 1.7396 0.2692
-17.9034 2.1042 0.2961
-17.8956 1.9063 0.2818
-17.8878 2.0625 0.2932
-17.8800 2.2188 0.3041
-17.8722 1.5104 0.2509
-17.8644 1.8229 0.2756
-17.8566 1.8229 0.2756
-17.8488 2.1875 0.3019
-17.8410 2.3229 0.3111
-17.8332 2.4375 0.3187
-17.8254 1.9583 0.2857
-17.8176 2.3021 0.3097
-17.8098 2.1771 0.3012
-17.8020 2.0521 0.2924
-17.7942 2.4792 0.3214
-17.7864 2.0417 0.2917
-17.7786 2.0833 0.2946
-17.7708 2.2188 0.3041
-17.7630 1.9792 0.2872
-17.7552 1.8542 0.2780
-17.7474 1.9792 0.2872
-17.7396 2.0104 0.2894
-17.7318 1.9271 0.2834
-17.7240 1.9271 0.2834
-17.7162 1.7292 0.2684
-17.7084 1.5417 0.2534
-17.7006 1.8542 0.2780
-17.6928 1.9896 0.2879
-17.6850 1.8958 0.2811
-17.6772 1.6042 0.2585
-17.6694 1.7083 0.2668
-17.6616 1.6771 0.2643
-17.6538 1.8646 0.2787
-17.6460 2.1667 0.3005
-17.6382 1.6979 0.2660
-17.6304 2.3542 0.3132
-17.6226 2.2292 0.3048
-17.6148 1.9479 0.2849
-17.6070 2.1667 0.3005
-17.5992 1.6354 0.2610
-17.5914 1.6458 0.2619
-17.5836 1.8646 0.2787
-17.5758 1.6250 0.2602
-17.5680 1.9167 0.2826
-17.5602 2.5208 0.3241
-17.5524 2.0417 0.2917
-17.5446 2.5000 0.3227
-17.5368 2.4271 0.3180
-17.5290 2.3958 0.3160
-17.5212 1.7500 0.2700
-17.5134 1.8750 0.2795
-17.5056 2.4688 0.3207
-17.4978 2.0208 0.2902
-17.4900 1.8542 0.2780
-17.4822 1.7188 0.2676
-17.4744 2.1146 0.2968
-17.4666 2.0208 0.2902
-17.4588 2.0521 0.2924
-17.4510 2.2813 0.3083
-17.4432 2.1250 0.2976
-17.4354 2.2083 0.3033
-17.4276 2.0000 0.2887
-17.4198 1.9375 0.2841
-17.4120 2.2708 0.3076
-17.4042 2.0625 0.2932
-17.3964 1.6771 0.2643
-17.3886 1.8438 0.2772
-17.3808 2.0417 0.2917
-17.3730 2.1979 0.3026
-17.3652 1.8125 0.2748
-17.3574 1.8229 0.2756
-17.3496 1.5833 0.2569
-17.3418 1.8646 0.2787
-17.3340 1.9271 0.2834
-17.3262 1.7292 0.2684
-17.3184 1.9479 0.2849
-17.3106 2.4688 0.3207
-17.3028 2.0208 0.2902
-17.2950 1.9375 0.2841
-17.2872 1.9688 0.2864
-17.2794 2.1979 0.3026
-17.2716 2.1250 0.2976
-17.2638 1.6250 0.2602
-17.2560 2.2292 0.3048
-17.2482 2.4167 0.3173
-17.2404 2.0833 0.2946
-17.2326 2.2188 0.3041
-17.2248 2.0833 0.2946
-17.2170 2.1250 0.2976
-17.2092 1.5104 0.2509
-17.2014 1.9063 0.2818
-17.1936 2.3542 0.3132
-17.1858 1.5417 0.2534
-17.1780 2.0313 0.2909
-17.1702 1.5938 0.2577
-17.1624 2.0313 0.2909
-17.1546 1.9583 0.2857
-17.1468 1.9688 0.2864
-17.1390 2.3125 0.3104
-17.1312 1.5313 0.2526
-17.1234 1.8958 0.2811
-17.1156 2.4583 0.3200
-17.1078 2.7708 0.3398
-17.1000 2.1875 0.3019
-17.0922 2.0521 0.2924
-17.0844 1.5938 0.2577
-17.0766 2.1771 0.3012
-17.0688 2.1458 0.2990
-17.0610 1.7083 0.2668
-17.0532 1.9792 0.2872
-17.0454 2.1667 0.3005
-17.0376 2.3125 0.3104
-17.0298 1.8646 0.2787
-17.0220 1.5000 0.2500
-17.0142 1.9167 0.2826
-17.0064 2.3438 0.3125
-16.9986 1.7396 0.2692
-16.9908 2.0833 0.2946
-16.9830 2.3438 0.3125
-16.9752 2.1979 0.3026
-16.9674 2.2188 0.3041
-16.9596 2.9271 0.3492
-16.9518 2.2500 0.3062
-16.9440 1.7917 0.2732
-16.9362 1.8229 0.2756
-16.9284 2.2292 0.3048
-16.9206 2.2292 0.3048
-16.9128 1.9688 0.2864
-16.9050 2.3438 0.3125
-16.8972 2.0833 0.2946
-16.8894 1.8542 0.2780
-16.8816 1.9583 0.2857
-16.8738 2.0625 0.2932
-16.8660 2.0729 0.2939
-16.8582 1.8542 0.2780
-16.8504 2.5313 0.3248
-16.8426 2.1771 0.3012
-16.8348 1.8646 0.2787
-16.8270 1.9063 0.2818
-16.8192 2.1354 0.2983
-16.8114 2.0521 0.2924
-16.8036 1.8125 0.2748
-16.7958 1.9271 0.2834
-16.7880 2.1354 0.2983
-16.7802 2.4375 0.3187
-16.7724 2.4271 0.3180
-16.7646 1.9792 0.2872
-16.7568 2.2500 0.3062
-16.7490 2.3750 0.3146
-16.7412 2.5000 0.3227
-16.7334 2.0104 0.2894
-16.7256 2.6146 0.3301
-16.7178 2.5729 0.3274
-16.7100 2.3333 0.3118
-16.7022 2.3750 0.3146
-16.6944 2.2917 0.3090
-16.6866 2.1042 0.2961
-16.6788 2.3646 0.3139
-16.6710 2.0625 0.2932
-16.6632 2.1563 0.2997
-16.6554 2.3438 0.3125
-16.6476 1.9479 0.2849
-16.6398 2.3854 0.3153
-16.6320 1.8125 0.2748
-16.6242 2.3229 0.3111
-16.6164 2.1667 0.3005
-16.6086 2.1458 0.2990
-16.6008 2.4583 0.3200
-16.5930 2.2292 0.3048
-16.5852 1.8958 0.2811
-16.5774 2.1979 0.3026
-16.5696 2.1146 0.2968
-16.5618 2.0938 0.2954
-16.5540 2.3125 0.3104
-16.5462 2.3021 0.3097
-16.5384 2.2292 0.3048
-16.5306 2.4583 0.3200
-16.5228 2.3229 0.3111
-16.5150 2.2083 0.3033
-16.5072 2.4375 0.3187
-16.4994 2.7917 0.3411
-16.4916 2.3958 0.3160
-16.4838 2.4167 0.3173
-16.4760 2.4583 0.3200
-16.4682 2.5625 0.3268
-16.4604 2.5313 0.3248
-16.4526 1.5729 0.2560
-16.4448 1.7396 0.2692
-16.4370 2.1042 0.2961
-16.4292 1.6771 0.2643
-16.4214 2.2604 0.3069
-16.4136 1.9167 0.2826
-16.4058 2.1250 0.2976
-16.3980 1.6563 0.2627
-16.3902 2.2813 0.3083
-16.3824 2.5521 0.3261
-16.3746 2.7083 0.3359
-16.3668 1.9375 0.2841
-16.3590 2.0729 0.2939
-16.3512 2.4792 0.3214
-16.3434 1.7083 0.2668
-16.3356 2.1563 0.2997
-16.3278 3.3229 0.3721
-16.3200 2.5104 0.3234
-16.3122 1.9583 0.2857
-16.3044 1.9792 0.2872
-16.2966 2.1146 0.2968
-16.2888 1.8958 0.2811
-16.2810 2.3021 0.3097
-16.2732 2.4479 0.3194
-16.2654 1.9479 0.2849
-16.2576 2.1146 0.2968
-16.2498 2.1354 0.2983
-16.2420 2.4271 0.3180
-16.2342 2.0521 0.2924
-16.2264 2.2396 0.3055
-16.2186 2.3542 0.3132
-16.2108 2.2188 0.3041
-16.2030 1.8854 0.2803
-16.1952 1.9583 0.2857
-16.1874 2.1771 0.3012
-16.1796 2.3333 0.3118
-16.1718 2.2708 0.3076
-16.1640 2.2604 0.3069
-16.1562 1.8854 0.2803
-16.1484 1.8958 0.2811
-16.1406 2.5000 0.3227
-16.1328 2.1042 0.2961
-16.1250 2.2604 0.3069
-16.1172 2.1146 0.2968
-16.1094 2.4792 0.3214
-16.1016 2.4479 0.3194
-16.0938 1.8750 0.2795
-16.0860 2.4792 0.3214
-16.0782 2.4896 0.3221
-16.0704 2.8854 0.3467
-16.0626 2.8854 0.3467
-16.0548 2.1458 0.2990
-16.0470 2.4167 0.3173
-16.0392 2.0000 0.2887
-16.0314 2.3021 0.3097
-16.0236 2.1771 0.3012
-16.0158 2.6979 0.3353
-16.0080 2.2083 0.3033
-16.0002 2.2604 0.3069
-15.9924 2.1771 0.3012
-15.9846 2.2917 0.3090
-15.9768 2.6563 0.3327
-15.9690 2.6458 0.3320
-15.9612 2.6563 0.3327
-15.9534 2.4375 0.3187
-15.9456 2.3229 0.3111
-15.9378 2.4479 0.3194
-15.9300 2.0625 0.2932
-15.9222 2.1146 0.2968
-15.9144 2.1875 0.3019
-15.9066 2.5625 0.3268
-15.8988 2.3125 0.3104
-15.8910 2.1250 0.2976
-15.8832 2.5521 0.3261
-15.8754 2.0938 0.2954
-15.8676 2.7604 0.3391
-15.8598 2.7188 0.3366
-15.8520 2.4479 0.3194
-15.8442 2.5000 0.3227
-15.8364 2.5625 0.3268
-15.8286 2.6771 0.3340
-15.8208 2.5208 0.3241
-15.8130 2.6875 0.3346
-15.8052 2.7292 0.3372
-15.7974 2.4375 0.3187
-15.7896 2.3229 0.3111
-15.7818 2.0729 0.2939
-15.7740 2.8854 0.3467
-15.7662 2.3333 0.3118
-15.7584 2.0625 0.2932
-15.7506 2.1667 0.3005
-15.7428 2.5104 0.3234
-15.7350 2.3021 0.3097
-15.7272 2.2708 0.3076
-15.7194 2.3646 0.3139
-15.7116 1.8958 0.2811
-15.7038 2.1875 0.3019
-15.6960 2.4583 0.3200
-15.6882 2.1458 0.2990
-15.6804 2.1250 0.2976
-15.6726 2.5417 0.3254
-15.6648 3.0208 0.3548
-15.6570 2.7292 0.3372
-15.6492 2.0833 0.2946
-15.6414 2.5208 0.3241
-15.6336 2.8958 0.3474
-15.6258 2.7708 0.3398
-15.6180 2.2396 0.3055
-15.6102 2.3646 0.3139
-15.6024 2.6146 0.3301
-15.5946 2.2188 0.3041
-15.5868 2.3542 0.3132
-15.5790 2.1979 0.3026
-15.5712 2.3854 0.3153
-15.5634 2.2188 0.3041
-15.5556 2.1458 0.2990
-15.5478 2.8646 0.3455
-15.5400 2.5104 0.3234
-15.5322 2.2708 0.3076
-15.5244 2.1563 0.2997
-15.5166 2.2708 0.3076
-15.5088 2.7917 0.3411
-15.5010 2.4479 0.3194
-15.4932 2.2708 0.3076
-15.4854 2.0313 0.2909
-15.4776 2.2500 0.3062
-15.4698 2.3750 0.3146
-15.4620 2.2396 0.3055
-15.4542 2.4271 0.3180
-15.4464 2.3542 0.3132
-15.4386 2.2083 0.3033
-15.4308 2.3646 0.3139
-15.4230 2.1458 0.2990
-15.4152 2.8125 0.3423
-15.4074 3.0208 0.3548
-15.3996 2.6875 0.3346
-15.3918 2.4063 0.3166
-15.3840 2.8021 0.3417
-15.3762 2.7604 0.3391
-15.3684 2.5417 0.3254
-15.3606 2.1667 0.3005
-15.3528 2.3021 0.3097
-15.3450 2.5729 0.3274
-15.3372 2.1250 0.2976
-15.3294 2.5729 0.3274
-15.3216 2.5208 0.3241
-15.3138 2.4479 0.3194
-15.3060 2.3646 0.3139
-15.2982 2.3229 0.3111
-15.2904 2.5417 0.3254
-15.2826 2.6146 0.3301
-15.2748 2.4583 0.3200
-15.2670 2.8750 0.3461
-15.2592 2.5625 0.3268
-15.2514 2.1042 0.2961
-15.2436 2.5729 0.3274
-15.2358 2.3958 0.3160
-15.2280 2.6979 0.3353
-15.2202 2.3750 0.3146
-15.2124 2.5625 0.3268
-15.2046 2.3333 0.3118
-15.1968 2.6042 0.3294
-15.1890 2.8854 0.3467
-15.1812 3.1979 0.3650
-15.1734 2.7188 0.3366
-15.1656 2.6667 0.3333
-15.1578 2.6771 0.3340
-15.1500 3.0208 0.3548
-15.1422 2.8021 0.3417
-15.1344 2.1563 0.2997
-15.1266 2.4792 0.3214
-15.1188 2.1042 0.2961
-15.1110 2.3958 0.3160
-15.1032 2.3750 0.3146
-15.0954 2.3542 0.3132
-15.0876 2.0729 0.2939
-15.0798 2.8750 0.3461
-15.0720 2.6667 0.3333
-15.0642 2.8021 0.3417
-15.0564 2.4896 0.3221
-15.0486 2.4479 0.3194
-15.0408 2.8229 0.3430
-15.0330 2.2708 0.3076
-15.0252 2.5104 0.3234
-15.0174 2.2292 0.3048
-15.0096 2.5104 0.3234
-15.0018 2.5104 0.3234
-14.9940 2.1667 0.3005
-14.9862 2.8750 0.3461
-14.9784 3.2292 0.3668
-14.9706 2.4063 0.3166
-14.9628 2.8438 0.3442
-14.9550 3.0625 0.3572
-14.9472 2.6563 0.3327
-14.9394 2.9167 0.3486
-14.9316 3.1042 0.3596
-14.9238 2.6250 0.3307
-14.9160 2.2813 0.3083
-14.9082 2.8542 0.3449
-14.9004 2.9583 0.3511
-14.8926 3.0625 0.3572
-14.8848 2.4375 0.3187
-14.8770 2.5313 0.3248
-14.8692 2.4688 0.3207
-14.8614 2.2604 0.3069
-14.8536 2.9583 0.3511
-14.8458 2.3958 0.3160
-14.8380 2.7188 0.3366
-14.8302 2.8229 0.3430
-14.8224 3.2292 0.3668
-14.8146 2.7188 0.3366
-14.8068 2.5000 0.3227
-14.7990 2.4583 0.3200
-14.7912 2.5938 0.3287
-14.7834 2.7708 0.3398
-14.7756 2.3021 0.3097
-14.7678 2.7500 0.3385
-14.7600 2.8333 0.3436
-14.7522 2.4583 0.3200
-14.7444 2.6458 0.3320
-14.7366 2.3229 0.3111
-14.7288 2.7083 0.3359
-14.7210 3.2813 0.3698
-14.7132 2.8333 0.3436
-14.7054 2.2917 0.3090
-14.6976 2.8542 0.3449
-14.6898 3.0208 0.3548
-14.6820 2.5104 0.3234
-14.6742 2.4063 0.3166
-14.6664 2.7188 0.3366
-14.6586 2.8646 0.3455
-14.6508 2.9271 0.3492
-14.6430 2.0417 0.2917
-14.6352 2.2396 0.3055
-14.6274 2.1458 0.2990
-14.6196 2.5729 0.3274
-14.6118 2.5938 0.3287
-14.6040 2.7813 0.3404
-14.5962 2.7292 0.3372
-14.5884 3.1250 0.3608
-14.5806 3.0208 0.3548
-14.5728 2.3750 0.3146
-14.5650 2.8021 0.3417
-14.5572 2.7188 0.3366
-14.5494 2.6979 0.3353
-14.5416 2.7188 0.3366
-14.5338 2.8958 0.3474
-14.5260 2.5313 0.3248
-14.5182 2.6979 0.3353
-14.5104 2.8438 0.3442
-14.5026 3.0208 0.3548
-14.4948 2.7396 0.3379
-14.4870 2.9167 0.3486
-14.4792 2.9896 0.3529
-14.4714 2.5521 0.3261
-14.4636 2.8333 0.3436
-14.4558 2.5625 0.3268
-14.4480 2.5000 0.3227
-14.4402 2.6875 0.3346
-14.4324 2.9271 0.3492
-14.4246 3.1458 0.3620
-14.4168 3.0729 0.3578
-14.4090 2.4896 0.3221
-14.4012 2.9583 0.3511
-14.3934 2.6146 0.3301
-14.3856 2.8125 0.3423
-14.3778 3.1250 0.3608
-14.3700 3.0833 0.3584
-14.3622 3.2188 0.3662
-14.3544 2.5208 0.3241
-14.3466 2.5938 0.3287
-14.3388 2.7813 0.3404
-14.3310 3.1563 0.3626
-14.3232 3.2083 0.3656
-14.3154 3.4479 0.3790
-14.3076 3.0729 0.3578
-14.2998 2.8438 0.3442
-14.2920 3.1667 0.3632
-14.2842 3.2396 0.3674
-14.2764 3.0417 0.3560
-14.2686 2.9063 0.3480
-14.2608 2.5938 0.3287
-14.2530 3.5000 0.3819
-14.2452 3.0521 0.3566
-14.2374 3.0833 0.3584
-14.2296 3.1250 0.3608
-14.2218 3.0417 0.3560
-14.2140 3.3646 0.3744
-14.2062 2.5938 0.3287
-14.1984 2.5104 0.3234
-14.1906 2.1875 0.3019
-14.1828 2.8854 0.3467
-14.1750 3.1979 0.3650
-14.1672 3.2917 0.3703
-14.1594 3.1875 0.3644
-14.1516 2.5104 0.3234
-14.1438 2.0313 0.2909
-14.1360 3.0000 0.3536
-14.1282 3.3646 0.3744
-14.1204 3.0313 0.3554
-14.1126 2.5729 0.3274
-14.1048 2.6146 0.3301
-14.0970 2.2604 0.3069
-14.0892 2.9375 0.3499
-14.0814 3.3125 0.3715
-14.0736 3.0833 0.3584
-14.0658 3.1146 0.3602
-14.0580 3.1146 0.3602
-14.0502 2.8229 0.3430
-14.0424 2.9271 0.3492
-14.0346 3.2188 0.3662
-14.0268 2.8958 0.3474
-14.0190 2.8958 0.3474
-14.0112 2.9896 0.3529
-14.0034 3.4063 0.3767
-13.9956 3.0521 0.3566
-13.9878 2.8646 0.3455
-13.9800 2.9167 0.3486
-13.9722 3.2396 0.3674
-13.9644 3.2604 0.3686
-13.9566 2.8229 0.3430
-13.9488 3.4167 0.3773
-13.9410 3.6667 0.3909
-13.9332 2.8438 0.3442
-13.9254 3.5938 0.3870
-13.9176 3.2708 0.3692
-13.9098 3.0521 0.3566
-13.9020 3.4063 0.3767
-13.8942 2.9167 0.3486
-13.8864 2.5521 0.3261
-13.8786 2.9792 0.3523
-13.8708 2.6875 0.3346
-13.8630 3.2188 0.3662
-13.8552 3.6146 0.3881
-13.8474 3.5521 0.3847
-13.8396 2.9167 0.3486
-13.8318 3.3646 0.3744
-13.8240 3.0938 0.3590
-13.8162 3.3958 0.3762
-13.8084 3.4375 0.3785
-13.8006 3.0833 0.3584
-13.7928 3.3646 0.3744
-13.7850 2.6875 0.3346
-13.7772 2.9688 0.3517
-13.7694 2.9792 0.3523
-13.7616 3.2604 0.3686
-13.7538 3.4583 0.3796
-13.7460 3.2083 0.3656
-13.7382 3.3958 0.3762
-13.7304 3.4271 0.3779
-13.7226 3.1458 0.3620
-13.7148 3.1042 0.3596
-13.7070 3.1354 0.3614
-13.6992 3.0313 0.3554
-13.6914 3.0417 0.3560
-13.6836 2.9583 0.3511
-13.6758 2.9271 0.3492
-13.6680 3.0521 0.3566
-13.6602 3.3021 0.3709
-13.6524 3.0104 0.3542
-13.6446 2.9583 0.3511
-13.6368 3.1875 0.3644
-13.6290 3.3125 0.3715
-13.6212 3.5417 0.3841
-13.6134 2.7396 0.3379
-13.6056 3.4583 0.3796
-13.5978 3.1250 0.3608
-13.5900 2.9479 0.3505
-13.5822 3.0729 0.3578
-13.5744 3.8542 0.4007
-13.5666 3.6771 0.3914
-13.5588 3.5104 0.3824
-13.5510 2.8229 0.3430
-13.5432 3.0625 0.3572
-13.5354 2.6250 0.3307
-13.5276 3.5729 0.3858
-13.5198 3.1146 0.3602
-13.5120 3.5521 0.3847
-13.5042 3.3542 0.3738
-13.4964 3.3750 0.3750
-13.4886 2.9688 0.3517
-13.4808 2.7813 0.3404
-13.4730 2.8333 0.3436
-13.4652 2.8542 0.3449
-13.4574 3.2500 0.3680
-13.4496 2.9583 0.3511
-13.4418 2.7292 0.3372
-13.4340 3.2083 0.3656
-13.4262 3.8125 0.3986
-13.4184 3.2917 0.3703
-13.4106 4.0938 0.4130
-13.4028 3.2813 0.3698
-13.3950 3.5521 0.3847
-13.3872 3.3542 0.3738
-13.3794 3.2292 0.3668
-13.3716 3.2708 0.3692
-13.3638 3.3125 0.3715
-13.3560 2.9792 0.3523
-13.3482 3.4271 0.3779
-13.3404 3.2917 0.3703
-13.3326 3.0313 0.3554
-13.3248 3.1458 0.3620
-13.3170 3.1563 0.3626
-13.3092 2.9688 0.3517
-13.3014 3.3854 0.3756
-13.2936 3.0417 0.3560
-13.2858 2.8229 0.3430
-13.2780 3.3854 0.3756
-13.2702 3.6042 0.3875
-13.2624 3.5000 0.3819
-13.2546 3.8854 0.4024
-13.2468 3.8125 0.3986
-13.2390 3.4167 0.3773
-13.2312 3.7292 0.3942
-13.2234 3.9375 0.4050
-13.2156 3.1354 0.3614
-13.2078 3.9583 0.4061
-13.2000 3.6042 0.3875
-13.1922 3.6771 0.3914
-13.1844 3.3125 0.3715
-13.1766 3.7813 0.3969
-13.1688 3.4063 0.3767
-13.1610 3.5833 0.3864
-13.1532 3.7917 0.3975
-13.1454 3.7500 0.3953
-13.1376 3.5833 0.3864
-13.1298 3.9167 0.4040
-13.1220 3.5417 0.3841
-13.1142 3.3021 0.3709
-13.1064 4.0417 0.4104
-13.0986 3.3750 0.3750
-13.0908 3.4063 0.3767
-13.0830 3.2500 0.3680
-13.0752 3.5521 0.3847
-13.0674 3.8854 0.4024
-13.0596 3.5833 0.3864
-13.0518 2.8229 0.3430
-13.0440 3.8438 0.4002
-13.0362 4.2292 0.4198
-13.0284 3.0625 0.3572
-13.0206 3.3542 0.3738
-13.0128 3.1771 0.3638
-13.0050 3.7500 0.3953
-12.9972 3.3229 0.3721
-12.9894 4.0208 0.4093
-12.9816 3.4688 0.3802
-12.9738 3.8229 0.3991
-12.9660 3.4271 0.3779
-12.9582 3.6250 0.3886
-12.9504 3.8542 0.4007
-12.9426 3.9792 0.4072
-12.9348 4.0417 0.4104
-12.9270 3.6771 0.3914
-12.9192 3.5833 0.3864
-12.9114 3.8854 0.4024
-12.9036 3.9271 0.4045
-12.8958 4.1458 0.4156
-12.8880 3.8958 0.4029
-12.8802 3.5104 0.3824
-12.8724 3.1667 0.3632
-12.8646 3.9896 0.4077
-12.8568 3.9479 0.4056
-12.8490 4.3958 0.4280
-12.8412 3.7813 0.3969
-12.8334 4.5313 0.4345
-12.8256 3.9375 0.4050
-12.8178 3.2604 0.3686
-12.8100 3.5833 0.3864
-12.8022 3.9063 0.4034
-12.7944 3.2292 0.3668
-12.7866 3.6458 0.3898
-12.7788 3.8438 0.4002
-12.7710 4.1250 0.4146
-12.7632 3.6875 0.3920
-12.7554 3.8229 0.3991
-12.7476 3.7604 0.3958
-12.7398 3.9792 0.4072
-12.7320 3.7813 0.3969
-12.7242 3.7917 0.3975
-12.7164 3.0313 0.3554
-12.7086 3.6979 0.3925
-12.7008 4.4271 0.4295
-12.6930 3.9583 0.4061
-12.6852 3.8125 0.3986
-12.6774 3.9375 0.4050
-12.6696 4.1667 0.4167
-12.6618 4.2708 0.4218
-12.6540 3.7604 0.3958
-12.6462 4.2083 0.4187
-12.6384 3.6979 0.3925
-12.6306 4.1563 0.4161
-12.6228 3.4688 0.3802
-12.6150 3.7917 0.3975
-12.6072 4.3333 0.4249
-12.5994 4.5833 0.4370
-12.5916 4.0417 0.4104
-12.5838 4.1146 0.4141
-12.5760 4.3542 0.4259
-12.5682 3.8958 0.4029
-12.5604 4.2604 0.4213
-12.5526 4.2083 0.4187
-12.5448 3.3958 0.3762
-12.5370 3.7708 0.3964
-12.5292 4.1875 0.4177
-12.5214 4.8854 0.4512
-12.5136 3.7813 0.3969
-12.5058 4.3750 0.4270
-12.4980 3.9583 0.4061
-12.4902 3.9063 0.4034
-12.4824 4.0313 0.4098
-12.4746 4.1042 0.4135
-12.4668 4.0625 0.4114
-12.4590 4.4792 0.4320
-12.4512 4.0625 0.4114
-12.4434 3.8958 0.4029
-12.4356 4.0000 0.4082
-12.4278 4.1042 0.4135
-12.4200 3.6875 0.3920
-12.4122 3.9167 0.4040
-12.4044 3.9375 0.4050
-12.3966 4.2604 0.4213
-12.3888 4.4375 0.4300
-12.3810 4.8646 0.4502
-12.3732 4.2292 0.4198
-12.3654 3.9688 0.4067
-12.3576 4.3125 0.4239
-12.3498 4.2917 0.4229
-12.3420 4.7917 0.4468
-12.3342 3.9583 0.4061
-12.3264 3.6354 0.3892
-12.3186 4.3646 0.4264
-12.3108 4.1875 0.4177
-12.3030 4.2500 0.4208
-12.2952 4.2500 0.4208
-12.2874 4.1354 0.4151
-12.2796 3.1979 0.3650
-12.2718 4.1667 0.4167
-12.2640 3.9583 0.4061
-12.2562 4.2083 0.4187
-12.2484 4.3333 0.4249
-12.2406 4.1146 0.4141
-12.2328 4.2396 0.4203
-12.2250 4.3542 0.4259
-12.2172 4.7188 0.4434
-12.2094 4.1875 0.4177
-12.2016 4.1458 0.4156
-12.1938 4.2188 0.4193
-12.1860 4.0313 0.4098
-12.1782 4.2604 0.4213
-12.1704 4.1875 0.4177
-12.1626 3.4896 0.3813
-12.1548 4.0208 0.4093
-12.1470 4.5938 0.4375
-12.1392 4.1458 0.4156
-12.1314 4.3750 0.4270
-12.1236 4.6146 0.4385
-12.1158 4.9896 0.4560
-12.1080 4.4063 0.4285
-12.1002 4.5208 0.4340
-12.0924 4.2083 0.4187
-12.0846 4.3750 0.4270
-12.0768 4.6250 0.4390
-12.0690 4.5104 0.4335
-12.0612 4.1354 0.4151
-12.0534 4.0625 0.4114
-12.0456 4.2188 0.4193
-12.0378 4.1354 0.4151
-12.0300 4.0000 0.4082
-12.0222 3.9688 0.4067
-12.0144 4.7917 0.4468
-12.0066 4.7188 0.4434
-11.9988 4.4792 0.4320
-11.9910 4.1979 0.4182
-11.9832 4.1250 0.4146
-11.9754 4.5417 0.4350
-11.9676 4.4583 0.4310
-11.9598 4.4271 0.4295
-11.9520 4.4792 0.4320
-11.9442 4.3021 0.4234
-11.9364 4.3125 0.4239
-11.9286 3.7292 0.3942
-11.9208 4.6563 0.4405
-11.9130 4.3125 0.4239
-11.9052 4.2396 0.4203
-11.8974 4.2813 0.4224
-11.8896 4.3958 0.4280
-11.8818 4.9688 0.4550
-11.8740 4.7500 0.4449
-11.8662 5.1563 0.4635
-11.8584 4.5625 0.4360
-11.8506 4.3333 0.4249
-11.8428 4.6354 0.4395
-11.8350 5.0208 0.4574
-11.8272 4.7292 0.4439
-11.8194 4.8438 0.4492
-11.8116 4.1354 0.4151
-11.8038 4.4167 0.4290
-11.7960 4.7917 0.4468
-11.7882 4.3333 0.4249
-11.7804 3.9688 0.4067
-11.7726 4.2708 0.4218
-11.7648 4.6458 0.4400
-11.7570 5.3542 0.4723
-11.7492 4.7813 0.4463
-11.7414 4.3333 0.4249
-11.7336 4.8438 0.4492
-11.7258 4.5833 0.4370
-11.7180 5.2813 0.4691
-11.7102 4.6458 0.4400
-11.7024 4.6250 0.4390
-11.6946 4.6667 0.4410
-11.6868 5.3958 0.4742
-11.6790 4.4688 0.4315
-11.6712 5.4063 0.4746
-11.6634 4.6042 0.4380
-11.6556 5.1146 0.4616
-11.6478 5.0625 0.4593
-11.6400 4.6979 0.4424
-11.6322 4.3750 0.4270
-11.6244 4.5417 0.4350
-11.6166 4.7708 0.4459
-11.6088 4.9479 0.4541
-11.6010 4.9688 0.4550
-11.5932 4.5208 0.4340
-11.5854 4.7708 0.4459
-11.5776 4.5521 0.4355
-11.5698 4.4896 0.4325
-11.5620 4.9583 0.4545
-11.5542 4.5417 0.4350
-11.5464 4.3229 0.4244
-11.5386 5.2604 0.4682
-11.5308 4.4063 0.4285
-11.5230 4.6875 0.4419
-11.5152 4.5104 0.4335
-11.5074 4.9583 0.4545
-11.4996 4.7813 0.4463
-11.4918 4.9375 0.4536
-11.4840 4.6042 0.4380
-11.4762 4.8750 0.4507
-11.4684 5.5729 0.4819
-11.4606 4.7188 0.4434
-11.4528 4.7500 0.4449
-11.4450 4.5625 0.4360
-11.4372 4.7396 0.4444
-11.4294 4.4792 0.4320
-11.4216 4.9167 0.4526
-11.4138 5.2396 0.4672
-11.4060 4.6979 0.4424
-11.3982 4.6354 0.4395
-11.3904 4.3333 0.4249
-11.3826 4.8125 0.4478
-11.3748 4.8646 0.4502
-11.3670 4.7188 0.4434
-11.3592 5.6771 0.4864
-11.3514 5.2708 0.4686
-11.3436 5.1875 0.4649
-11.3358 4.8438 0.4492
-11.3280 5.3542 0.4723
-11.3202 5.5104 0.4792
-11.3124 5.6458 0.4850
-11.3046 5.2083 0.4658
-11.2968 5.5104 0.4792
-11.2890 4.7500 0.4449
-11.2812 5.4688 0.4774
-11.2734 5.1354 0.4626
-11.2656 5.1771 0.4644
-11.2578 5.1979 0.4654
-11.2500 4.7500 0.4449
-11.2422 4.6042 0.4380
-11.2344 4.5625 0.4360
-11.2266 5.5625 0.4814
-11.2188 4.6771 0.4415
-11.2110 4.9792 0.4555
-11.2032 5.2396 0.4672
-11.1954 5.1667 0.4640
-11.1876 5.7604 0.4899
-11.1798 4.9896 0.4560
-11.1720 5.1875 0.4649
-11.1642 5.1563 0.4635
-11.1564 5.1458 0.4630
-11.1486 5.6458 0.4850
-11.1408 5.1771 0.4644
-11.1330 5.6250 0.4841
-11.1252 5.4896 0.4783
-11.1174 5.3333 0.4714
-11.1096 5.4896 0.4783
-11.1018 5.2708 0.4686
-11.0940 5.3125 0.4705
-11.0862 5.4896 0.4783
-11.0784 5.3438 0.4719
-11.0706 4.9792 0.4555
-11.0628 5.5417 0.4805
-11.0550 5.3438 0.4719
-11.0472 5.4167 0.4751
-11.0394 5.0833 0.4602
-11.0316 5.2083 0.4658
-11.0238 5.7396 0.4890
-11.0160 5.5313 0.4801
-11.0082 5.3854 0.4737
-11.0004 5.0208 0.4574
-10.9926 5.5938 0.4828
-10.9848 5.5104 0.4792
-10.9770 5.6250 0.4841
-10.9692 5.2396 0.4672
-10.9614 4.7813 0.4463
-10.9536 5.3125 0.4705
-10.9458 5.4479 0.4764
-10.9380 5.4375 0.4760
-10.9302 5.3958 0.4742
-10.9224 6.4792 0.5196
-10.9146 5.9271 0.4970
-10.9068 5.5313 0.4801
-10.8990 5.0104 0.4569
-10.8912 5.4688 0.4774
-10.8834 5.0521 0.4588
-10.8756 5.9792 0.4991
-10.8678 5.8125 0.4921
-10.8600 5.8646 0.4943
-10.8522 6.3229 0.5133
-10.8444 5.6979 0.4873
-10.8366 5.5625 0.4814
-10.8288 5.3229 0.4709
-10.8210 5.0000 0.4564
-10.8132 5.0521 0.4588
-10.8054 4.6250 0.4390
-10.7976 6.1771 0.5073
-10.7898 5.3958 0.4742
-10.7820 5.4896 0.4783
-10.7742 5.0000 0.4564
-10.7664 5.6458 0.4850
-10.7586 5.8125 0.4921
-10.7508 5.9583 0.4983
-10.7430 6.3125 0.5129
-10.7352 6.0104 0.5004
-10.7274 4.7708 0.4459
-10.7196 5.7396 0.4890
-10.7118 6.6771 0.5275
-10.7040 6.0521 0.5022
-10.6962 6.3229 0.5133
-10.6884 5.3958 0.4742
-10.6806 6.3854 0.5158
-10.6728 5.7604 0.4899
-10.6650 6.2188 0.5090
-10.6572 5.7604 0.4899
-10.6494 6.8854 0.5356
-10.6416 6.6771 0.5275
-10.6338 5.3229 0.4709
-10.6260 5.4688 0.4774
-10.6182 5.5729 0.4819
-10.6104 5.2500 0.4677
-10.6026 5.7292 0.4886
-10.5948 6.2708 0.5112
-10.5870 6.4479 0.5183
-10.5792 6.6250 0.5254
-10.5714 5.8438 0.4934
-10.5636 5.3542 0.4723
-10.5558 6.2500 0.5103
-10.5480 6.3958 0.5162
-10.5402 6.5208 0.5212
-10.5324 6.5313 0.5217
-10.5246 6.2500 0.5103
-10.5168 6.6771 0.5275
-10.5090 6.2292 0.5095
-10.5012 6.9479 0.5380
-10.4934 6.1563 0.5065
-10.4856 5.8958 0.4956
-10.4778 6.0938 0.5039
-10.4700 5.7813 0.4908
-10.4622 5.5313 0.4801
-10.4544 5.6146 0.4837
-10.4466 5.7917 0.4912
-10.4388 6.4688 0.5192
-10.4310 6.7813 0.5316
-10.4232 6.9271 0.5372
-10.4154 6.4688 0.5192
-10.4076 6.3438 0.5141
-10.3998 5.6042 0.4832
-10.3920 5.8958 0.4956
-10.3842 6.0104 0.5004
-10.3764 6.1354 0.5056
-10.3686 6.7188 0.5291
-10.3608 6.8854 0.5356
-10.3530 5.9063 0.4961
-10.3452 6.3750 0.5154
-10.3374 6.2917 0.5120
-10.3296 6.2083 0.5086
-10.3218 6.6354 0.5258
-10.3140 6.0938 0.5039
-10.3062 6.7708 0.5311
-10.2984 5.8021 0.4917
-10.2906 6.6875 0.5279
-10.2828 6.5000 0.5204
-10.2750 6.3542 0.5145
-10.2672 6.2500 0.5103
-10.2594 6.2813 0.5116
-10.2516 6.2188 0.5090
-10.2438 6.7292 0.5295
-10.2360 6.8854 0.5356
-10.2282 6.0208 0.5009
-10.2204 7.0313 0.5413
-10.2126 6.2500 0.5103
-10.2048 6.7188 0.5291
-10.1970 6.6667 0.5270
-10.1892 7.0000 0.5401
-10.1814 6.5729 0.5233
-10.1736 6.1250 0.5052
-10.1658 6.7083 0.5287
-10.1580 6.6354 0.5258
-10.1502 7.5521 0.5610
-10.1424 7.2396 0.5492
-10.1346 7.3438 0.5532
-10.1268 7.6250 0.5637
-10.1190 6.2500 0.5103
-10.1112 6.4271 0.5175
-10.1034 6.1875 0.5078
-10.0956 6.6771 0.5275
-10.0878 6.8750 0.5352
-10.0800 7.0938 0.5437
-10.0722 7.1563 0.5461
-10.0644 6.1458 0.5060
-10.0566 7.7500 0.5683
-10.0488 5.9896 0.4996
-10.0410 6.6354 0.5258
-10.0332 6.1563 0.5065
-10.0254 7.1563 0.5461
-10.0176 7.1458 0.5457
-10.0098 6.5104 0.5208
-10.0020 7.0521 0.5421
-9.9942 7.0729 0.5429
-9.9864 6.4896 0.5200
-9.9786 6.1875 0.5078
-9.9708 6.2500 0.5103
-9.9630 6.9063 0.5364
-9.9552 7.3854 0.5547
-9.9474 7.2917 0.5512
-9.9396 7.4583 0.5575
-9.9318 6.8438 0.5340
-9.9240 7.6354 0.5640
-9.9162 7.1354 0.5453
-9.9084 7.3021 0.5516
-9.9006 6.0313 0.5013
-9.8928 7.4583 0.5575
-9.8850 7.6771 0.5656
-9.8772 6.9063 0.5364
-9.8694 7.1250 0.5449
-9.8616 7.3021 0.5516
-9.8538 7.2500 0.5496
-9.8460 6.8021 0.5324
-9.8382 7.5417 0.5606
-9.8304 7.6875 0.5660
-9.8226 8.4271 0.5926
-9.8148 7.5104 0.5594
-9.8070 6.9167 0.5368
-9.7992 7.0000 0.5401
-9.7914 7.3854 0.5547
-9.7836 7.2292 0.5488
-9.7758 7.3958 0.5551
-9.7680 7.4271 0.5563
-9.7602 8.4063 0.5918
-9.7524 7.7500 0.5683
-9.7446 7.4583 0.5575
-9.7368 6.9792 0.5393
-9.7290 7.8021 0.5702
-9.7212 7.6667 0.5652
-9.7134 6.9167 0.5368
-9.7056 6.4063 0.5166
-9.6978 8.1458 0.5826
-9.6900 6.9271 0.5372
-9.6822 7.7500 0.5683
-9.6744 8.2396 0.5859
-9.6666 8.1354 0.5822
-9.6588 7.9688 0.5762
-9.6510 7.3021 0.5516
-9.6432 6.9479 0.5380
-9.6354 6.9375 0.5376
-9.6276 7.2292 0.5488
-9.6198 7.3958 0.5551
-9.6120 8.3021 0.5881
-9.6042 7.4063 0.5555
-9.5964 8.0000 0.5774
-9.5886 8.0521 0.5792
-9.5808 7.3542 0.5536
-9.5730 7.9896 0.5770
-9.5652 7.4583 0.5575
-9.5574 7.4375 0.5567
-9.5496 6.6979 0.5283
-9.5418 7.4063 0.5555
-9.5340 8.4375 0.5929
-9.5262 8.7188 0.6027
-9.5184 8.1875 0.5841
-9.5106 8.3125 0.5885
-9.5028 7.1458 0.5457
-9.4950 8.0521 0.5792
-9.4872 7.9792 0.5766
-9.4794 7.1458 0.5457
-9.4716 7.6771 0.5656
-9.4638 7.0625 0.5425
-9.4560 7.6667 0.5652
-9.4482 6.9896 0.5397
-9.4404 7.6771 0.5656
-9.4326 8.2708 0.5870
-9.4248 7.1563 0.5461
-9.4170 7.0104 0.5405
-9.4092 7.9688 0.5762
-9.4014 8.5208 0.5958
-9.3936 7.9688 0.5762
-9.3858 8.1667 0.5833
-9.3780 8.5625 0.5973
-9.3702 7.8229 0.5709
-9.3624 6.7708 0.5311
-9.3546 7.6354 0.5640
-9.3468 8.0729 0.5800
-9.3390 7.9167 0.5743
-9.3312 7.6458 0.5644
-9.3234 8.2188 0.5852
-9.3156 8.6979 0.6020
-9.3078 7.3333 0.5528
-9.3000 7.6563 0.5648
-9.2922 8.2917 0.5878
-9.2844 8.2500 0.5863
-9.2766 8.5625 0.5973
-9.2688 7.4167 0.5559
-9.2610 8.1875 0.5841
-9.2532 7.9896 0.5770
-9.2454 8.1875 0.5841
-9.2376 9.0417 0.6138
-9.2298 8.6042 0.5988
-9.2220 8.3229 0.5889
-9.2142 7.6146 0.5633
-9.2064 7.5313 0.5602
-9.1986 8.8229 0.6063
-9.1908 8.8854 0.6085
-9.1830 8.0208 0.5781
-9.1752 8.9479 0.6106
-9.1674 8.5208 0.5958
-9.1596 8.6250 0.5995
-9.1518 8.7813 0.6049
-9.1440 9.3438 0.6240
-9.1362 7.8542 0.5721
-9.1284 8.5313 0.5962
-9.1206 8.1146 0.5815
-9.1128 7.8646 0.5724
-9.1050 8.9792 0.6117
-9.0972 8.1146 0.5815
-9.0894 8.6979 0.6020
-9.0816 8.3542 0.5900
-9.0738 8.5417 0.5966
-9.0660 8.7396 0.6034
-9.0582 8.6667 0.6009
-9.0504 8.3542 0.5900
-9.0426 8.0104 0.5777
-9.0348 7.8333 0.5713
-9.0270 9.6979 0.6357
-9.0192 9.8438 0.6404
-9.0114 9.1458 0.6173
-9.0036 8.8125 0.6060
-8.9958 9.2500 0.6208
-8.9880 8.2708 0.5870
-8.9802 8.4583 0.5937
-8.9724 9.0625 0.6145
-8.9646 8.4688 0.5940
-8.9568 9.3333 0.6236
-8.9490 9.8542 0.6408
-8.9412 9.7083 0.6360
-8.9334 9.5729 0.6316
-8.9256 8.1667 0.5833
-8.9178 7.6771 0.5656
-8.9100 8.8229 0.6063
-8.9022 9.1146 0.6163
-8.8944 9.5208 0.6298
-8.8866 8.8021 0.6056
-8.8788 9.0313 0.6134
-8.8710 9.3229 0.6233
-8.8632 9.3125 0.6229
-8.8554 9.1458 0.6173
-8.8476 8.5104 0.5955
-8.8398 9.7396 0.6370
-8.8320 9.5313 0.6302
-8.8242 8.7813 0.6049
-8.8164 9.6667 0.6346
-8.8086 9.0521 0.6141
-8.8008 9.6042 0.6326
-8.7930 9.2396 0.6205
-8.7852 9.8021 0.6391
-8.7774 9.8125 0.6394
-8.7696 9.4375 0.6271
-8.7618 9.0104 0.6127
-8.7540 9.3333 0.6236
-8.7462 9.5833 0.6319
-8.7384 9.4688 0.6281
-8.7306 9.5000 0.6292
-8.7228 9.6771 0.6350
-8.7150 9.6875 0.6353
-8.7072 9.3854 0.6253
-8.6994 9.4896 0.6288
-8.6916 8.8750 0.6081
-8.6838 9.6354 0.6336
-8.6760 9.1979 0.6191
-8.6682 8.6771 0.6013
-8.6604 8.9271 0.6099
-8.6526 8.6563 0.6006
-8.6448 10.4375 0.6595
-8.6370 9.5729 0.6316
-8.6292 9.6042 0.6326
-8.6214 9.0729 0.6148
-8.6136 10.0417 0.6468
-8.6058 10.5938 0.6644
-8.5980 9.2396 0.6205
-8.5902 9.5000 0.6292
-8.5824 9.8125 0.6394
-8.5746 10.0000 0.6455
-8.5668 9.8125 0.6394
-8.5590 9.4792 0.6285
-8.5512 10.0521 0.6472
-8.5434 10.5938 0.6644
-8.5356 9.8438 0.6404
-8.5278 10.6042 0.6647
-8.5200 10.3021 0.6552
-8.5122 9.9063 0.6425
-8.5044 9.5208 0.6298
-8.4966 10.0938 0.6485
-8.4888 10.1563 0.6505
-8.4810 9.7500 0.6374
-8.4732 10.0729 0.6478
-8.4654 8.8854 0.6085
-8.4576 9.2917 0.6222
-8.4498 10.1979 0.6519
-8.4420 10.7396 0.6689
-8.4342 10.1771 0.6512
-8.4264 10.3021 0.6552
-8.4186 9.8854 0.6418
-8.4108 11.0313 0.6780
-8.4030 10.5833 0.6641
-8.3952 10.4792 0.6608
-8.3874 10.1771 0.6512
-8.3796 8.9167 0.6095
-8.3718 9.7708 0.6381
-8.3640 10.4375 0.6595
-8.3562 10.2813 0.6545
-8.3484 10.3229 0.6558
-8.3406 10.1458 0.6502
-8.3328 10.3750 0.6575
-8.3250 9.9896 0.6452
-8.3172 9.8021 0.6391
-8.3094 10.8750 0.6731
-8.3016 10.1563 0.6505
-8.2938 10.3750 0.6575
-8.2860 10.6458 0.6660
-8.2782 10.1042 0.6489
-8.2704 10.3125 0.6555
-8.2626 9.7188 0.6364
-8.2548 10.6875 0.6673
-8.2470 10.4896 0.6611
-8.2392 10.5625 0.6634
-8.2314 10.6146 0.6650
-8.2236 10.8229 0.6715
-8.2158 11.3854 0.6888
-8.2080 10.5625 0.6634
-8.2002 10.6354 0.6657
-8.1924 11.4167 0.6897
-8.1846 10.1563 0.6505
-8.1768 11.2500 0.6847
-8.1690 12.1771 0.7123
-8.1612 10.2813 0.6545
-8.1534 11.3333 0.6872
-8.1456 10.5938 0.6644
-8.1378 12.4688 0.7208
-8.1300 10.9375 0.6751
-8.1222 11.3542 0.6878
-8.1144 10.6354 0.6657
-8.1066 10.4063 0.6585
-8.0988 10.5313 0.6624
-8.0910 10.3854 0.6578
-8.0832 10.7604 0.6696
-8.0754 11.9375 0.7053
-8.0676 11.4063 0.6894
-8.0598 11.7813 0.7006
-8.0520 11.2604 0.6850
-8.0442 11.5000 0.6922
-8.0364 10.9792 0.6764
-8.0286 12.2396 0.7141
-8.0208 11.4583 0.6910
-8.0130 11.1042 0.6802
-8.0052 11.0417 0.6783
-7.9974 10.9792 0.6764
-7.9896 10.9271 0.6748
-7.9818 11.3229 0.6869
-7.9740 12.1458 0.7114
-7.9662 11.8333 0.7022
-7.9584 12.1875 0.7126
-7.9506 11.6042 0.6953
-7.9428 12.9063 0.7333
-7.9350 10.7917 0.6706
-7.9272 12.4167 0.7193
-7.9194 11.6875 0.6978
-7.9116 12.0729 0.7093
-7.9038 12.1146 0.7105
-7.8960 12.7083 0.7277
-7.8882 11.7083 0.6985
-7.8804 12.2083 0.7132
-7.8726 12.0521 0.7086
-7.8648 11.6250 0.6960
-7.8570 10.5938 0.6644
-7.8492 11.0625 0.6789
-7.8414 11.7917 0.7009
-7.8336 13.1458 0.7401
-7.8258 12.4063 0.7190
-7.8180 12.8958 0.7330
-7.8102 12.3854 0.7184
-7.8024 12.5104 0.7220
-7.7946 11.4167 0.6897
-7.7868 12.3229 0.7166
-7.7790 11.2188 0.6837
-7.7712 12.8229 0.7310
-7.7634 11.4375 0.6903
-7.7556 11.1354 0.6812
-7.7478 12.3125 0.7163
-7.7400 12.1875 0.7126
-7.7322 11.6042 0.6953
-7.7244 12.7292 0.7283
-7.7166 12.2083 0.7132
-7.7088 12.7396 0.7286
-7.7010 12.3958 0.7187
-7.6932 11.7604 0.7000
-7.6854 12.7813 0.7298
-7.6776 12.2396 0.7141
-7.6698 11.9896 0.7068
-7.6620 12.4688 0.7208
-7.6542 12.7500 0.7289
-7.6464 12.5833 0.7241
-7.6386 12.3021 0.7160
-7.6308 12.5729 0.7238
-7.6230 13.7708 0.7575
-7.6152 13.5208 0.7506
-7.6074 14.8438 0.7864
-7.5996 12.9896 0.7357
-7.5918 12.6354 0.7256
-7.5840 13.1146 0.7392
-7.5762 14.3125 0.7722
-7.5684 13.3750 0.7465
-7.5606 13.0104 0.7363
-7.5528 14.6042 0.7801
-7.5450 14.1667 0.7683
-7.5372 14.1875 0.7689
-7.5294 13.8438 0.7595
-7.5216 13.5208 0.7506
-7.5138 14.4583 0.7762
-7.5060 14.4583 0.7762
-7.4982 14.3854 0.7742
-7.4904 13.8854 0.7606
-7.4826 13.2083 0.7419
-7.4748 13.7500 0.7569
-7.4670 13.9375 0.7621
-7.4592 14.4896 0.7770
-7.4514 15.5729 0.8055
-7.4436 15.3333 0.7993
-7.4358 14.6042 0.7801
-7.4280 14.0833 0.7660
-7.4202 14.1250 0.7672
-7.4124 13.9792 0.7632
-7.4046 14.4167 0.7750
-7.3968 13.1146 0.7392
-7.3890 14.0104 0.7640
-7.3812 14.3438 0.7731
-7.3734 12.6979 0.7274
-7.3656 14.9271 0.7886
-7.3578 14.9479 0.7892
-7.3500 14.2708 0.7711
-7.3422 15.0729 0.7925
-7.3344 17.2292 0.8473
-7.3266 15.1667 0.7949
-7.3188 15.5521 0.8050
-7.3110 14.2917 0.7717
-7.3032 15.6042 0.8063
-7.2954 15.3438 0.7996
-7.2876 15.5625 0.8053
-7.2798 14.3333 0.7728
-7.2720 15.1979 0.7958
-7.2642 14.4063 0.7748
-7.2564 14.4271 0.7753
-7.2486 13.4271 0.7480
-7.2408 14.4583 0.7762
-7.2330 15.2083 0.7960
-7.2252 15.7188 0.8093
-7.2174 15.5000 0.8036
-7.2096 16.9271 0.8398
-7.2018 17.4167 0.8519
-7.1940 14.7188 0.7831
-7.1862 15.0625 0.7922
-7.1784 14.4479 0.7759
-7.1706 14.8438 0.7864
-7.1628 14.7083 0.7828
-7.1550 16.8542 0.8380
-7.1472 16.4479 0.8278
-7.1394 18.0104 0.8663
-7.1316 14.7500 0.7840
-7.1238 16.0313 0.8173
-7.1160 15.9167 0.8144
-7.1082 15.5938 0.8061
-7.1004 16.4583 0.8281
-7.0926 16.0208 0.8170
-7.0848 15.9167 0.8144
-7.0770 15.7813 0.8109
-7.0692 15.8750 0.8133
-7.0614 16.6042 0.8318
-7.0536 16.6250 0.8323
-7.0458 16.9375 0.8401
-7.0380 17.0417 0.8427
-7.0302 16.0104 0.8168
-7.0224 17.0625 0.8432
-7.0146 16.1667 0.8207
-7.0068 16.7292 0.8349
-6.9990 18.7708 0.8844
-6.9912 17.7292 0.8595
-6.9834 16.1875 0.8213
-6.9756 16.2708 0.8234
-6.9678 17.0417 0.8427
-6.9600 17.2188 0.8470
-6.9522 17.8958 0.8635
-6.9444 18.2917 0.8730
-6.9366 18.4792 0.8775
-6.9288 16.0208 0.8170
-6.9210 17.8229 0.8618
-6.9132 19.8438 0.9093
-6.9054 19.5208 0.9019
-6.8976 18.6667 0.8819
-6.8898 18.3021 0.8733
-6.8820 18.2083 0.8710
-6.8742 18.5625 0.8795
-6.8664 18.4479 0.8767
-6.8586 18.5521 0.8792
-6.8508 17.8333 0.8620
-6.8430 20.3021 0.9197
-6.8352 17.9063 0.8638
-6.8274 18.0208 0.8665
-6.8196 18.1563 0.8698
-6.8118 17.6458 0.8575
-6.8040 18.8854 0.8871
-6.7962 18.9688 0.8890
-6.7884 19.6042 0.9038
-6.7806 18.8958 0.8873
-6.7728 18.6667 0.8819
-6.7650 18.1458 0.8695
-6.7572 18.7188 0.8831
-6.7494 18.7083 0.8829
-6.7416 20.1875 0.9171
-6.7338 20.3750 0.9214
-6.7260 19.1354 0.8929
-6.7182 20.0625 0.9143
-6.7104 19.9792 0.9124
-6.7026 19.6458 0.9048
-6.6948 19.3750 0.8985
-6.6870 18.7396 0.8836
-6.6792 20.4896 0.9240
-6.6714 21.5833 0.9483
-6.6636 19.4375 0.8999
-6.6558 19.3542 0.8980
-6.6480 20.5521 0.9254
-6.6402 19.7500 0.9071
-6.6324 20.9271 0.9338
-6.6246 19.9583 0.9119
-6.6168 20.1563 0.9164
-6.6090 20.8229 0.9315
-6.6012 20.0938 0.9150
-6.5934 21.1146 0.9380
-6.5856 21.1042 0.9377
-6.5778 20.1458 0.9162
-6.5700 21.6979 0.9508
-6.5622 22.1250 0.9601
-6.5544 21.0938 0.9375
-6.5466 21.0000 0.9354
-6.5388 21.6563 0.9499
-6.5310 21.2292 0.9405
-6.5232 21.5938 0.9485
-6.5154 21.3333 0.9428
-6.5076 21.1458 0.9387
-6.4998 22.6458 0.9714
-6.4920 21.3958 0.9442
-6.4842 21.0000 0.9354
-6.4764 21.6563 0.9499
-6.4686 21.8958 0.9552
-6.4608 21.5208 0.9469
-6.4530 21.4375 0.9451
-6.4452 22.3333 0.9647
-6.4374 22.9479 0.9778
-6.4296 22.0729 0.9590
-6.4218 21.7708 0.9524
-6.4140 21.5104 0.9467
-6.4062 22.2604 0.9631
-6.3984 20.6563 0.9277
-6.3906 23.8542 0.9970
-6.3828 22.9167 0.9772
-6.3750 25.5729 1.0322
-6.3672 23.5625 0.9908
-6.3594 24.0104 1.0002
-6.3516 21.7604 0.9522
-6.3438 24.7292 1.0151
-6.3360 24.1354 1.0028
-6.3282 23.1563 0.9823
-6.3204 24.4792 1.0099
-6.3126 24.4583 1.0095
-6.3048 24.0313 1.0007
-6.2970 25.3125 1.0270
-6.2892 24.4167 1.0086
-6.2814 23.6563 0.9928
-6.2736 25.7292 1.0354
-6.2658 23.9375 0.9987
-6.2580 23.4271 0.9880
-6.2502 23.5833 0.9913
-6.2424 24.0729 1.0015
-6.2346 24.6771 1.0140
-6.2268 25.8125 1.0371
-6.2190 24.8646 1.0179
-6.2112 25.7917 1.0367
-6.2034 26.6042 1.0529
-6.1956 24.3542 1.0074
-6.1878 25.4688 1.0301
-6.1800 25.4063 1.0289
-6.1722 24.7500 1.0155
-6.1644 25.7604 1.0360
-6.1566 26.0729 1.0423
-6.1488 25.4271 1.0293
-6.1410 24.9583 1.0198
-6.1332 24.5625 1.0117
-6.1254 27.2083 1.0647
-6.1176 27.7083 1.0745
-6.1098 27.0521 1.0617
-6.1020 25.3229 1.0272
-6.0942 26.0729 1.0423
-6.0864 25.5521 1.0318
-6.0786 26.9688 1.0600
-6.0708 26.2292 1.0454
-6.0630 26.1146 1.0431
-6.0552 25.8958 1.0387
-6.0474 26.4583 1.0500
-6.0396 26.8750 1.0582
-6.0318 27.2604 1.0658
-6.0240 26.5625 1.0520
-6.0162 28.5000 1.0897
-6.0084 27.2917 1.0664
-6.0006 26.3125 1.0471
-5.9928 28.4479 1.0887
-5.9850 28.8542 1.0965
-5.9772 28.8438 1.0963
-5.9694 27.9479 1.0791
-5.9616 27.7708 1.0757
-5.9538 30.2396 1.1225
-5.9460 28.2083 1.0841
-5.9382 27.6979 1.0743
-5.9304 27.9063 1.0783
-5.9226 29.4688 1.1081
-5.9148 30.8021 1.1329
-5.9070 29.6979 1.1124
-5.8992 28.6563 1.0927
-5.8914 30.1042 1.1200
-5.8836 30.5938 1.1290
-5.8758 31.0729 1.1379
-5.8680 30.1563 1.1209
-5.8602 30.0938 1.1198
-5.8524 28.3125 1.0861
-5.8446 29.1250 1.1016
-5.8368 30.0521 1.1190
-5.8290 31.8542 1.1521
-5.8212 30.5313 1.1279
-5.8134 29.9271 1.1167
-5.8056 30.8646 1.1340
-5.7978 30.3438 1.1244
-5.7900 31.9063 1.1530
-5.7822 32.2188 1.1586
-5.7744 31.0313 1.1371
-5.7666 32.0521 1.1556
-5.7588 30.4583 1.1265
-5.7510 31.3854 1.1436
-5.7432 30.4167 1.1258
-5.7354 31.5208 1.1460
-5.7276 31.8854 1.1526
-5.7198 31.1667 1.1396
-5.7120 31.6250 1.1479
-5.7042 33.4375 1.1804
-5.6964 33.0313 1.1732
-5.6886 34.3021 1.1955
-5.6808 33.3958 1.1796
-5.6730 33.9167 1.1888
-5.6652 33.1979 1.1761
-5.6574 32.9271 1.1713
-5.6496 35.1250 1.2098
-5.6418 34.8854 1.2056
-5.6340 33.1250 1.1748
-5.6262 33.6042 1.1833
-5.6184 33.5729 1.1827
-5.6106 34.4583 1.1982
-5.6028 35.3958 1.2144
-5.5950 32.0833 1.1562
-5.5872 33.8750 1.1880
-5.5794 32.4896 1.1635
-5.5716 34.1771 1.1933
-5.5638 33.7396 1.1857
-5.5560 35.1250 1.2098
-5.5482 35.7708 1.2208
-5.5404 34.6875 1.2022
-5.5326 36.0938 1.2263
-5.5248 36.1563 1.2274
-5.5170 36.0833 1.2262
-5.5092 35.3021 1.2128
-5.5014 35.5521 1.2171
-5.4936 36.3333 1.2304
-5.4858 37.5833 1.2514
-5.4780 37.6979 1.2533
-5.4702 37.0000 1.2416
-5.4624 37.0208 1.2420
-5.4546 37.5417 1.2507
-5.4468 37.0208 1.2420
-5.4390 35.8438 1.2221
-5.4312 39.0625 1.2758
-5.4234 37.4271 1.2488
-5.4156 38.3750 1.2645
-5.4078 39.9792 1.2907
-5.4000 37.8750 1.2562
-5.3922 39.9896 1.2908
-5.3844 38.9583 1.2741
-5.3766 40.5729 1.3002
-5.3688 38.6875 1.2696
-5.3610 39.9375 1.2900
-5.3532 39.0938 1.2763
-5.3454 40.2083 1.2944
-5.3376 39.9167 1.2896
-5.3298 40.1667 1.2937
-5.3220 40.2813 1.2955
-5.3142 40.6563 1.3015
-5.3064 40.0104 1.2912
-5.2986 40.9167 1.3057
-5.2908 41.4375 1.3140
-5.2830 42.7292 1.3343
-5.2752 39.0521 1.2756
-5.2674 41.8854 1.3211
-5.2596 42.8646 1.3364
-5.2518 41.5000 1.3150
-5.2440 43.2292 1.3421
-5.2362 43.8229 1.3513
-5.2284 44.1146 1.3558
-5.2206 42.9479 1.3377
-5.2128 44.1354 1.3561
-5.2050 42.5417 1.3314
-5.1972 43.8646 1.3519
-5.1894 43.3646 1.3442
-5.1816 45.2917 1.3737
-5.1738 43.1563 1.3410
-5.1660 44.6875 1.3645
-5.1582 44.5000 1.3617
-5.1504 45.0833 1.3706
-5.1426 45.4583 1.3763
-5.1348 45.8438 1.3821
-5.1270 46.2188 1.3877
-5.1192 46.1771 1.3871
-5.1114 45.6146 1.3786
-5.1036 43.8021 1.3510
-5.0958 47.4792 1.4065
-5.0880 43.7292 1.3498
-5.0802 45.7500 1.3807
-5.0724 45.6979 1.3799
-5.0646 48.4792 1.4213
-5.0568 49.1042 1.4304
-5.0490 46.9375 1.3985
-5.0412 47.9375 1.4133
-5.0334 48.6146 1.4232
-5.0256 46.9583 1.3988
-5.0178 47.4688 1.4064
-5.0100 47.8854 1.4125
-5.0022 47.7083 1.4099
-4.9944 48.2500 1.4179
-4.9866 47.3438 1.4045
-4.9788 48.7188 1.4248
-4.9710 47.2396 1.4030
-4.9632 48.1354 1.4162
-4.9554 51.3958 1.4634
-4.9476 50.2292 1.4467
-4.9398 52.0521 1.4727
-4.9320 50.0313 1.4438
-4.9242 49.5208 1.4364
-4.9164 51.7396 1.4683
-4.9086 52.5417 1.4796
-4.9008 51.8021 1.4692
-4.8930 54.1563 1.5022
-4.8852 52.4688 1.4786
-4.8774 52.2396 1.4753
-4.8696 53.5104 1.4932
-4.8618 50.5208 1.4509
-4.8540 52.2813 1.4759
-4.8462 55.2604 1.5174
-4.8384 55.6042 1.5221
-4.8306 53.7708 1.4968
-4.8228 53.8229 1.4975
-4.8150 54.4375 1.5061
-4.8072 53.4792 1.4927
-4.7994 56.1250 1.5292
-4.7916 55.1667 1.5161
-4.7838 55.7708 1.5244
-4.7760 55.8854 1.5260
-4.7682 56.8958 1.5397
-4.7604 56.3229 1.5319
-4.7526 55.5000 1.5207
-4.7448 58.3438 1.5592
-4.7370 57.4375 1.5470
-4.7292 57.2708 1.5448
-4.7214 58.4063 1.5600
-4.7136 57.7188 1.5508
-4.7058 57.2917 1.5450
-4.6980 58.8021 1.5653
-4.6902 60.1667 1.5833
-4.6824 58.1771 1.5569
-4.6746 56.8438 1.5390
-4.6668 63.3229 1.6243
-4.6590 59.3958 1.5732
-4.6512 63.7813 1.6302
-4.6434 60.4896 1.5876
-4.6356 59.3646 1.5727
-4.6278 62.5521 1.6144
-4.6200 58.6563 1.5633
-4.6122 58.8542 1.5660
-4.6044 61.6042 1.6021
-4.5966 62.2708 1.6108
-4.5888 63.3438 1.6246
-4.5810 64.5521 1.6400
-4.5732 62.0313 1.6077
-4.5654 63.1875 1.6226
-4.5576 64.2292 1.6359
-4.5498 64.3125 1.6370
-4.5420 65.9167 1.6573
-4.5342 65.9167 1.6573
-4.5264 65.0521 1.6464
-4.5186 65.3021 1.6495
-4.5108 63.7500 1.6298
-4.5030 65.9063 1.6571
-4.4952 64.6042 1.6407
-4.4874 68.7292 1.6923
-4.4796 68.5938 1.6906
-4.4718 69.6146 1.7031
-4.4640 68.6979 1.6919
-4.4562 67.6979 1.6795
-4.4484 67.8646 1.6816
-4.4406 67.0313 1.6712
-4.4328 66.9583 1.6703
-4.4250 67.8646 1.6816
-4.4172 71.0417 1.7205
-4.4094 68.7917 1.6930
-4.4016 68.5729 1.6903
-4.3938 70.7500 1.7169
-4.3860 71.0313 1.7204
-4.3782 71.5417 1.7265
-4.3704 71.6250 1.7275
-4.3626 70.6667 1.7159
-4.3548 74.3021 1.7595
-4.3470 71.7708 1.7293
-4.3392 72.7292 1.7408
-4.3314 74.6875 1.7641
-4.3236 74.0625 1.7567
-4.3158 73.6979 1.7524
-4.3080 75.5417 1.7741
-4.3002 76.3854 1.7840
-4.2924 75.6563 1.7755
-4.2846 77.1146 1.7925
-4.2768 75.7917 1.7771
-4.2690 75.6771 1.7757
-4.2612 74.3958 1.7606
-4.2534 77.3229 1.7949
-4.2456 78.3021 1.8063
-4.2378 77.4583 1.7965
-4.2300 79.5625 1.8207
-4.2222 77.9583 1.8023
-4.2144 79.8229 1.8237
-4.2066 79.1250 1.8157
-4.1988 78.0417 1.8033
-4.1910 83.3542 1.8636
-4.1832 82.6563 1.8558
-4.1754 80.7708 1.8345
-4.1676 80.2083 1.8281
-4.1598 84.0729 1.8716
-4.1520 83.7917 1.8685
-4.1442 84.6354 1.8779
-4.1364 81.3958 1.8416
-4.1286 82.9271 1.8588
-4.1208 83.5729 1.8661
-4.1130 83.2500 1.8625
-4.1052 82.9167 1.8587
-4.0974 85.1771 1.8839
-4.0896 87.3646 1.9079
-4.0818 84.1563 1.8726
-4.0740 84.6875 1.8785
-4.0662 82.5729 1.8549
-4.0584 86.9583 1.9035
-4.0506 88.1563 1.9166
-4.0428 87.3333 1.9076
-4.0350 87.6875 1.9115
-4.0272 89.2708 1.9286
-4.0194 90.9479 1.9467
-4.0116 90.4375 1.9412
-4.0038 90.5208 1.9421
-3.9960 91.1042 1.9483
-3.9882 91.1667 1.9490
-3.9804 90.9896 1.9471
-3.9726 93.4167 1.9729
-3.9648 93.7396 1.9763
-3.9570 96.3646 2.0038
-3.9492 92.7813 1.9662
-3.9414 92.5000 1.9632
-3.9336 92.8021 1.9664
-3.9258 95.3125 1.9928
-3.9180 96.4583 2.0048
-3.9102 95.3958 1.9937
-3.9024 95.8438 1.9984
-3.8946 97.8438 2.0191
-3.8868 97.9271 2.0200
-3.8790 96.7292 2.0076
-3.8712 98.2188 2.0230
-3.8634 98.8333 2.0293
-3.8556 101.2188 2.0536
-3.8478 101.2083 2.0535
-3.8400 101.0208 2.0516
-3.8322 101.4479 2.0560
-3.8244 99.5417 2.0366
-3.8166 101.7500 2.0590
-3.8088 98.5521 2.0264
-3.8010 100.6458 2.0478
-3.7932 104.7292 2.0890
-3.7854 102.9688 2.0713
-3.7776 105.7500 2.0991
-3.7698 107.5521 2.1169
-3.7620 103.7396 2.0791
-3.7542 106.1042 2.1026
-3.7464 105.7292 2.0989
-3.7386 106.6354 2.1079
-3.7308 109.1042 2.1321
-3.7230 107.8438 2.1198
-3.7152 108.4271 2.1255
-3.7074 105.7604 2.0992
-3.6996 105.0729 2.0924
-3.6918 111.9271 2.1595
-3.6840 109.0417 2.1315
-3.6762 108.7396 2.1286
-3.6684 110.4271 2.1450
-3.6606 110.5833 2.1465
-3.6528 111.8750 2.1590
-3.6450 113.2083 2.1719
-3.6372 112.9792 2.1697
-3.6294 115.1458 2.1904
-3.6216 115.4271 2.1930
-3.6138 114.1979 2.1813
-3.6060 112.9063 2.1690
-3.5982 116.4896 2.2031
-3.5904 120.1667 2.2376
-3.5826 117.6250 2.2138
-3.5748 120.4063 2.2398
-3.5670 117.8542 2.2160
-3.5592 115.9271 2.1978
-3.5514 116.1250 2.1997
-3.5436 118.1667 2.2189
-3.5358 118.2292 2.2195
-3.5280 122.5417 2.2596
-3.5202 122.6875 2.2610
-3.5124 118.3021 2.2202
-3.5046 121.6875 2.2517
-3.4968 123.0104 2.2639
-3.4890 124.5521 2.2781
-3.4812 121.8229 2.2530
-3.4734 120.7917 2.2434
-3.4656 123.0521 2.2643
-3.4578 123.7813 2.2710
-3.4500 123.7292 2.2705
-3.4422 122.1875 2.2564
-3.4344 123.1354 2.2651
-3.4266 123.0729 2.2645
-3.4188 129.8021 2.3256
-3.4110 127.2604 2.3027
-3.4032 126.6458 2.2972
-3.3954 126.3229 2.2942
-3.3876 128.0313 2.3097
-3.3798 128.8542 2.3171
-3.3720 127.6042 2.3058
-3.3642 126.7917 2.2985
-3.3564 130.1458 2.3287
-3.3486 132.7917 2.3522
-3.3408 130.4688 2.3316
-3.3330 130.4271 2.3312
-3.3252 128.5104 2.3140
-3.3174 133.6771 2.3601
-3.3096 132.6354 2.3508
-3.3018 129.6875 2.3246
-3.2940 135.0417 2.3721
-3.2862 136.8438 2.3878
-3.2784 133.1354 2.3553
-3.2706 134.6250 2.3684
-3.2628 138.2396 2.4000
-3.2550 135.6771 2.3776
-3.2472 137.1042 2.3901
-3.2394 137.4688 2.3933
-3.2316 136.8854 2.3882
-3.2238 136.8646 2.3880
-3.2160 136.3542 2.3836
-3.2082 136.5729 2.3855
-3.2004 136.5000 2.3848
-3.1926 138.9479 2.4061
-3.1848 135.6354 2.3773
-3.1770 142.0625 2.4330
-3.1692 144.5000 2.4537
-3.1614 139.5208 2.4111
-3.1536 142.8438 2.4396
-3.1458 143.2917 2.4435
-3.1380 142.6042 2.4376
-3.1302 142.3125 2.4351
-3.1224 139.2813 2.4090
-3.1146 141.5000 2.4281
-3.1068 137.0000 2.3892
-3.0990 139.8958 2.4143
-3.0912 143.6458 2.4465
-3.0834 148.4375 2.4869
-3.0756 146.4167 2.4700
-3.0678 146.0833 2.4671
-3.0600 143.6250 2.4463
-3.0522 147.0625 2.4754
-3.0444 142.8958 2.4401
-3.0366 143.8229 2.4480
-3.0288 147.7708 2.4814
-3.0210 151.1667 2.5097
-3.0132 147.5208 2.4793
-3.0054 147.3021 2.4774
-2.9976 153.1771 2.5263
-2.9898 152.7708 2.5230
-2.9820 155.0000 2.5413
-2.9742 151.6042 2.5133
-2.9664 152.2708 2.5189
-2.9586 154.1458 2.5343
-2.9508 153.5313 2.5293
-2.9430 153.0625 2.5254
-2.9352 154.4792 2.5371
-2.9274 154.7188 2.5390
-2.9196 161.7188 2.5958
-2.9118 155.8125 2.5480
-2.9040 158.8333 2.5726
-2.8962 160.9688 2.5898
-2.8884 160.7813 2.5883
-2.8806 159.4583 2.5776
-2.8728 159.8646 2.5809
-2.8650 161.2604 2.5921
-2.8572 157.9896 2.5657
-2.8494 158.2604 2.5679
-2.8416 164.2917 2.6164
-2.8338 165.7396 2.6279
-2.8260 164.1771 2.6155
-2.8182 162.5104 2.6022
-2.8104 161.8750 2.5971
-2.8026 166.4896 2.6338
-2.7948 165.7708 2.6281
-2.7870 168.5521 2.6501
-2.7792 167.7813 2.6440
-2.7714 166.6146 2.6348
-2.7636 166.3438 2.6327
-2.7558 171.9792 2.6769
-2.7480 173.6563 2.6899
-2.7402 174.4375 2.6960
-2.7324 176.3646 2.7108
-2.7246 175.1875 2.7018
-2.7168 175.4167 2.7035
-2.7090 174.0938 2.6933
-2.7012 174.8542 2.6992
-2.6934 176.1771 2.7094
-2.6856 182.1042 2.7546
-2.6778 178.7708 2.7292
-2.6700 179.7604 2.7368
-2.6622 180.9375 2.7457
-2.6544 180.6042 2.7432
-2.6466 184.9063 2.7757
-2.6388 180.3125 2.7410
-2.6310 185.4479 2.7797
-2.6232 186.8125 2.7900
-2.6154 182.3750 2.7566
-2.6076 182.9167 2.7607
-2.5998 183.9271 2.7683
-2.5920 185.3021 2.7787
-2.5842 189.3021 2.8085
-2.5764 188.1979 2.8003
-2.5686 186.3333 2.7864
-2.5608 191.4896 2.8247
-2.5530 191.2813 2.8231
-2.5452 195.6354 2.8551
-2.5374 192.4479 2.8317
-2.5296 199.8333 2.8855
-2.5218 194.1667 2.8443
-2.5140 192.2604 2.8303
-2.5062 194.3333 2.8456
-2.4984 202.3229 2.9035
-2.4906 202.9167 2.9077
-2.4828 201.8333 2.9000
-2.4750 196.8854 2.8642
-2.4672 200.4792 2.8902
-2.4594 196.0000 2.8577
-2.4516 199.3958 2.8824
-2.4438 197.1146 2.8659
-2.4360 199.4896 2.8831
-2.4282 201.6875 2.8989
-2.4204 201.8438 2.9000
-2.4126 205.3125 2.9248
-2.4048 204.5938 2.9197
-2.3970 203.5104 2.9120
-2.3892 205.5104 2.9262
-2.3814 208.1250 2.9448
-2.3736 211.7083 2.9700
-2.3658 206.1042 2.9305
-2.3580 210.0625 2.9585
-2.3502 206.0104 2.9298
-2.3424 203.5625 2.9123
-2.3346 207.1250 2.9377
-2.3268 207.9583 2.9436
-2.3190 213.1458 2.9801
-2.3112 210.6979 2.9630
-2.3034 209.8750 2.9572
-2.2956 209.9896 2.9580
-2.2878 209.9271 2.9575
-2.2800 210.9167 2.9645
-2.2722 211.4375 2.9681
-2.2644 214.9792 2.9929
-2.2566 213.1042 2.9798
-2.2488 212.6250 2.9765
-2.2410 215.0938 2.9937
-2.2332 208.3229 2.9462
-2.2254 211.5521 2.9690
-2.2176 217.2396 3.0086
-2.2098 218.0417 3.0141
-2.2020 217.3333 3.0092
-2.1942 217.1354 3.0079
-2.1864 217.6667 3.0116
-2.1786 215.0104 2.9931
-2.1708 215.5833 2.9971
-2.1630 218.0729 3.0144
-2.1552 217.6458 3.0114
-2.1474 218.2604 3.0157
-2.1396 214.6771 2.9908
-2.1318 218.1146 3.0146
-2.1240 218.5313 3.0175
-2.1162 213.5208 2.9827
-2.1084 211.6979 2.9700
-2.1006 210.3438 2.9605
-2.0928 213.7708 2.9845
-2.0850 214.3021 2.9882
-2.0772 215.0000 2.9930
-2.0694 217.1458 3.0079
-2.0616 218.7188 3.0188
-2.0538 217.4583 3.0101
-2.0460 218.9479 3.0204
-2.0382 218.4896 3.0172
-2.0304 215.5417 2.9968
-2.0226 218.5938 3.0180
-2.0148 218.8750 3.0199
-2.0070 221.0000 3.0345
-1.9992 221.1146 3.0353
-1.9914 217.6979 3.0118
-1.9836 219.1042 3.0215
-1.9758 220.4896 3.0310
-1.9680 223.3958 3.0509
-1.9602 219.7188 3.0257
-1.9524 219.8438 3.0266
-1.9446 219.3750 3.0233
-1.9368 221.6667 3.0391
-1.9290 219.2813 3.0227
-1.9212 220.4792 3.0309
-1.9134 219.7188 3.0257
-1.9056 217.5833 3.0110
-1.8978 221.4375 3.0375
-1.8900 218.5417 3.0176
-1.8822 221.8958 3.0407
-1.8744 214.9479 2.9927
-1.8666 218.6146 3.0181
-1.8588 212.6354 2.9765
-1.8510 215.0521 2.9934
-1.8432 215.0833 2.9936
-1.8354 218.9688 3.0205
-1.8276 220.8333 3.0334
-1.8198 217.4896 3.0103
-1.8120 217.8021 3.0125
-1.8042 222.9792 3.0481
-1.7964 215.2396 2.9947
-1.7886 215.8854 2.9992
-1.7808 215.1771 2.9943
-1.7730 214.2708 2.9880
-1.7652 215.5521 2.9969
-1.7574 213.7604 2.9844
-1.7496 216.7917 3.0055
-1.7418 216.0729 3.0005
-1.7340 209.8958 2.9573
-1.7262 214.4896 2.9895
-1.7184 212.8750 2.9782
-1.7106 213.2708 2.9810
-1.7028 212.0938 2.9727
-1.6950 216.7917 3.0055
-1.6872 215.9896 2.9999
-1.6794 206.9896 2.9368
-1.6716 205.0000 2.9226
-1.6638 210.7188 2.9631
-1.6560 204.2083 2.9170
-1.6482 207.6667 2.9416
-1.6404 207.9271 2.9434
-1.6326 206.8333 2.9357
-1.6248 198.3750 2.8750
-1.6170 204.5833 2.9196
-1.6092 202.2188 2.9027
-1.6014 205.8229 2.9285
-1.5936 205.9271 2.9292
-1.5858 210.4792 2.9614
-1.5780 203.1042 2.9091
-1.5702 200.0313 2.8870
-1.5624 197.4688 2.8684
-1.5546 196.4688 2.8612
-1.5468 198.1042 2.8730
-1.5390 192.4375 2.8316
-1.5312 195.6667 2.8553
-1.5234 202.1563 2.9023
-1.5156 195.4896 2.8540
-1.5078 197.4896 2.8686
-1.5000 197.5729 2.8692
-1.4922 193.4479 2.8391
-1.4844 191.9063 2.8277
-1.4766 188.6771 2.8038
-1.4688 191.4063 2.8241
-1.4610 189.3125 2.8086
-1.4532 183.9271 2.7683
-1.4454 183.9479 2.7685
-1.4376 185.6458 2.7812
-1.4298 187.2083 2.7929
-1.4220 179.3958 2.7340
-1.4142 187.9167 2.7982
-1.4064 179.5000 2.7348
-1.3986 177.5208 2.7197
-1.3908 181.1042 2.7470
-1.3830 174.1146 2.6935
-1.3752 173.9896 2.6925
-1.3674 177.2500 2.7176
-1.3596 175.2292 2.7021
-1.3518 176.5625 2.7123
-1.3440 172.4167 2.6803
-1.3362 170.8854 2.6684
-1.3284 167.2292 2.6397
-1.3206 166.3021 2.6323
-1.3128 161.7604 2.5962
-1.3050 162.5104 2.6022
-1.2972 160.1042 2.5828
-1.2894 160.6563 2.5873
-1.2816 156.9479 2.5572
-1.2738 157.7708 2.5639
-1.2660 157.1250 2.5587
-1.2582 153.9167 2.5324
-1.2504 148.5938 2.4883
-1.2426 150.1146 2.5010
-1.2348 148.2813 2.4856
-1.2270 145.3854 2.4612
-1.2192 146.3646 2.4695
-1.2114 141.3438 2.4268
-1.2036 138.9896 2.4065
-1.1958 136.8854 2.3882
-1.1880 135.6354 2.3773
-1.1802 131.7813 2.3433
-1.1724 129.3750 2.3218
-1.1646 128.1875 2.3111
-1.1568 126.4792 2.2956
-1.1490 125.1771 2.2838
-1.1412 123.2917 2.2665
-1.1334 125.4792 2.2865
-1.1256 120.8021 2.2435
-1.1178 119.8750 2.2349
-1.1100 119.7188 2.2334
-1.1022 115.6875 2.1955
-1.0944 114.4271 2.1835
-1.0866 111.9896 2.1601
-1.0788 109.9479 2.1404
-1.0710 109.8125 2.1390
-1.0632 109.5417 2.1364
-1.0554 107.4896 2.1163
-1.0476 106.5521 2.1071
-1.0398 103.7292 2.0790
-1.0320 101.2083 2.0535
-1.0242 104.1875 2.0835
-1.0164 97.7396 2.0180
-1.0086 98.8646 2.0296
-1.0008 97.5938 2.0165
-0.9930 95.9167 1.9991
-0.9852 94.6458 1.9858
-0.9774 89.8750 1.9351
-0.9696 88.4896 1.9202
-0.9618 90.7188 1.9442
-0.9540 91.9167 1.9570
-0.9462 87.1875 1.9060
-0.9384 84.1354 1.8723
-0.9306 87.0521 1.9045
-0.9228 82.9167 1.8587
-0.9150 79.8646 1.8242
-0.9072 80.3542 1.8298
-0.8994 78.3333 1.8066
-0.8916 78.0208 1.8030
-0.8838 75.4688 1.7733
-0.8760 78.5104 1.8087
-0.8682 73.3229 1.7479
-0.8604 72.6354 1.7397
-0.8526 70.4167 1.7129
-0.8448 70.9167 1.7190
-0.8370 72.5625 1.7388
-0.8292 67.4167 1.6760
-0.8214 66.3229 1.6624
-0.8136 65.3021 1.6495
-0.8058 64.9792 1.6454
-0.7980 64.1042 1.6343
-0.7902 63.9896 1.6329
-0.7824 62.7500 1.6170
-0.7746 61.1771 1.5966
-0.7668 59.3125 1.5721
-0.7590 61.5729 1.6017
-0.7512 57.0729 1.5421
-0.7434 55.6146 1.5223
-0.7356 55.9792 1.5272
-0.7278 53.9792 1.4997
-0.7200 53.4063 1.4917
-0.7122 51.9792 1.4717
-0.7044 52.8646 1.4841
-0.6966 51.4063 1.4635
-0.6888 50.7813 1.4546
-0.6810 50.1563 1.4456
-0.6732 50.1354 1.4453
-0.6654 48.8542 1.4267
-0.6576 48.1146 1.4159
-0.6498 47.6563 1.4091
-0.6420 45.8646 1.3824
-0.6342 44.0208 1.3543
-0.6264 43.5729 1.3474
-0.6186 44.7292 1.3652
-0.6108 43.9167 1.3527
-0.6030 41.1563 1.3095
-0.5952 40.5729 1.3002
-0.5874 41.1667 1.3097
-0.5796 41.6354 1.3171
-0.5718 37.1771 1.2446
-0.5640 38.5521 1.2674
-0.5562 35.0000 1.2076
-0.5484 35.8750 1.2226
-0.5406 35.6563 1.2189
-0.5328 36.3333 1.2304
-0.5250 36.3438 1.2306
-0.5172 34.3333 1.1961
-0.5094 32.4583 1.1629
-0.5016 33.0521 1.1735
-0.4938 31.9063 1.1530
-0.4860 31.7813 1.1507
-0.4782 33.8854 1.1882
-0.4704 32.3021 1.1601
-0.4626 29.5729 1.1100
-0.4548 30.1042 1.1200
-0.4470 31.0521 1.1375
-0.4392 29.6354 1.1112
-0.4314 30.6979 1.1310
-0.4236 28.0104 1.0803
-0.4158 26.7604 1.0559
-0.4080 27.2708 1.0660
-0.4002 28.2396 1.0847
-0.3924 27.3646 1.0678
-0.3846 26.7917 1.0566
-0.3768 26.0000 1.0408
-0.3690 25.4896 1.0306
-0.3612 25.3854 1.0285
-0.3534 24.3125 1.0065
-0.3456 24.4375 1.0091
-0.3378 25.4063 1.0289
-0.3300 23.9063 0.9980
-0.3222 23.0417 0.9798
-0.3144 23.5729 0.9911
-0.3066 22.6563 0.9716
-0.2988 22.5938 0.9703
-0.2910 21.2083 0.9400
-0.2832 21.2917 0.9419
-0.2754 21.4375 0.9451
-0.2676 20.6042 0.9266
-0.2598 19.3438 0.8978
-0.2520 20.2083 0.9176
-0.2442 19.0417 0.8907
-0.2364 18.6250 0.8809
-0.2286 19.4896 0.9011
-0.2208 18.8021 0.8851
-0.2130 19.8750 0.9100
-0.2052 19.1354 0.8929
-0.1974 18.4375 0.8765
-0.1896 18.9375 0.8883
-0.1818 17.8333 0.8620
-0.1740 20.0833 0.9148
-0.1662 19.5208 0.9019
-0.1584 18.1771 0.8703
-0.1506 18.9167 0.8878
-0.1428 17.8021 0.8613
-0.1350 18.5208 0.8785
-0.1272 18.6354 0.8812
-0.1194 19.2292 0.8951
-0.1116 19.1458 0.8932
-0.1038 19.2188 0.8949
-0.0960 18.8021 0.8851
-0.0882 20.8542 0.9322
-0.0804 22.0208 0.9579
-0.0726 22.7396 0.9734
-0.0648 25.4479 1.0297
-0.0570 26.9583 1.0598
-0.0492 30.8542 1.1338
-0.0414 33.3333 1.1785
-0.0336 37.1875 1.2448
-0.0258 43.7604 1.3503
-0.0180 39.9688 1.2905
-0.0102 42.3542 1.3284
-0.0024 42.9792 1.3382
0.0054 43.1354 1.3406
0.0132 39.4479 1.2821
0.0210 38.7500 1.2707
0.0288 31.7604 1.1504
0.0366 27.5833 1.0721
0.0444 20.2188 0.9178
0.0522 15.6250 0.8069
0.0600 11.0208 0.6776
0.0678 9.8229 0.6398
0.0756 7.3958 0.5551
0.0834 5.3854 0.4737
0.0912 4.5938 0.4375
0.0990 3.3229 0.3721
0.1068 3.3125 0.3715
0.1146 2.2396 0.3055
0.1224 2.1979 0.3026
0.1302 2.1146 0.2968
0.1380 2.2292 0.3048
0.1458 2.0000 0.2887
0.1536 1.5104 0.2509
0.1614 1.3958 0.2412
0.1692 1.4792 0.2483
0.1770 1.1667 0.2205
0.1848 1.2292 0.2263
0.1926 1.1979 0.2234
0.2004 1.7292 0.2684
0.2082 1.1771 0.2215
0.2160 1.3333 0.2357
0.2238 1.2708 0.2301
0.2316 1.3438 0.2366
0.2394 1.0938 0.2135
0.2472 1.1250 0.2165
0.2550 1.5208 0.2517
0.2628 1.0313 0.2073
0.2706 1.2396 0.2273
0.2784 1.1979 0.2234
0.2862 0.9583 0.1998
0.2940 1.0104 0.2052
0.3018 1.1354 0.2175
0.3096 1.0521 0.2094
0.3174 1.3021 0.2329
0.3252 0.9167 0.1954
0.3330 0.8333 0.1863
0.3408 1.6042 0.2585
0.3486 1.2500 0.2282
0.3564 0.8438 0.1875
0.3642 1.0104 0.2052
0.3720 0.9583 0.1998
0.3798 1.0208 0.2062
0.3876 1.2396 0.2273
0.3954 1.1667 0.2205
0.4032 0.8958 0.1932
0.4110 0.8333 0.1863
0.4188 1.2604 0.2292
0.4266 1.2188 0.2253
0.4344 1.3542 0.2375
0.4422 1.0833 0.2125
0.4500 0.9167 0.1954
0.4578 1.0208 0.2062
0.4656 0.8854 0.1921
0.4734 1.3021 0.2329
0.4812 0.8438 0.1875
0.4890 1.0625 0.2104
0.4968 0.8229 0.1852
0.5046 0.9063 0.1943
0.5124 0.8542 0.1887
0.5202 0.6771 0.1680
0.5280 0.9792 0.2020
0.5358 0.8646 0.1898
0.5436 1.0000 0.2041
0.5514 0.9375 0.1976
0.5592 1.1250 0.2165
0.5670 0.9583 0.1998
0.5748 0.5833 0.1559
0.5826 0.6042 0.1587
0.5904 1.0000 0.2041
0.5982 0.9479 0.1987
0.6060 0.8438 0.1875
0.6138 0.8125 0.1840
0.6216 0.7500 0.1768
0.6294 0.8542 0.1887
0.6372 0.9688 0.2009
0.6450 1.1667 0.2205
0.6528 1.1458 0.2185
0.6606 0.7292 0.1743
0.6684 0.8125 0.1840
0.6762 0.9896 0.2031
0.6840 0.7500 0.1768
0.6918 0.6250 0.1614
0.6996 0.9271 0.1965
0.7074 0.6563 0.1654
0.7152 0.8125 0.1840
0.7230 0.8854 0.1921
0.7308 0.7500 0.1768
0.7386 1.0208 0.2062
0.7464 1.0208 0.2062
0.7542 0.7396 0.1755
0.7620 0.7917 0.1816
0.7698 0.9583 0.1998
0.7776 1.1667 0.2205
0.7854 0.6667 0.1667
0.7932 0.7708 0.1792
0.8010 0.5833 0.1559
0.8088 0.8750 0.1909
0.8166 0.6875 0.1693
0.8244 0.8021 0.1828
0.8322 0.9063 0.1943
0.8400 0.7188 0.1731
0.8478 0.7396 0.1755
0.8556 0.8438 0.1875
0.8634 0.6458 0.1640
0.8712 0.7813 0.1804
0.8790 0.6875 0.1693
0.8868 0.6979 0.1705
0.8946 0.9896 0.2031
0.9024 1.0521 0.2094
0.9102 0.7500 0.1768
0.9180 0.5833 0.1559
0.9258 0.9167 0.1954
0.9336 0.6146 0.1600
0.9414 0.6979 0.1705
0.9492 0.6146 0.1600
0.9570 0.6875 0.1693
0.9648 0.4271 0.1334
0.9726 0.5104 0.1458
0.9804 0.5938 0.1573
0.9882 0.7188 0.1731
0.9960 0.4688 0.1398
1.0038 0.7917 0.1816
1.0116 0.6771 0.1680
1.0194 0.7188 0.1731
1.0272 0.5625 0.1531
1.0350 0.5833 0.1559
1.0428 0.4896 0.1428
1.0506 0.5833 0.1559
1.0584 0.5208 0.1473
1.0662 0.5417 0.1502
1.0740 0.7708 0.1792
1.0818 0.8229 0.1852
1.0896 0.6875 0.1693
1.0974 0.6875 0.1693
1.1052 0.6042 0.1587
1.1130 0.4271 0.1334
1.1208 0.5417 0.1502
1.1286 0.5208 0.1473
1.1364 0.6354 0.1627
1.1442 0.5313 0.1488
1.1520 0.5417 0.1502
1.1598 0.6146 0.1600
1.1676 0.7083 0.1718
1.1754 0.8021 0.1828
1.1832 0.8021 0.1828
1.1910 0.7292 0.1743
1.1988 0.5625 0.1531
1.2066 0.4896 0.1428
1.2144 0.6250 0.1614
1.2222 0.6563 0.1654
1.2300 0.7604 0.1780
1.2378 0.5729 0.1545
1.2456 0.5729 0.1545
1.2534 0.5417 0.1502
1.2612 0.9271 0.1965
1.2690 0.6354 0.1627
1.2768 0.6458 0.1640
1.2846 0.5104 0.1458
1.2924 0.4896 0.1428
1.3002 0.4271 0.1334
1.3080 0.6250 0.1614
1.3158 0.6250 0.1614
1.3236 0.7083 0.1718
1.3314 0.8646 0.1898
1.3392 0.7292 0.1743
1.3470 0.7396 0.1755
1.3548 0.4896 0.1428
1.3626 0.3750 0.1250
1.3704 0.4479 0.1366
1.3782 0.5833 0.1559
1.3860 0.5521 0.1517
1.3938 0.4583 0.1382
1.4016 0.7604 0.1780
1.4094 0.5417 0.1502
1.4172 0.5625 0.1531
1.4250 0.5000 0.1443
1.4328 0.6667 0.1667
1.4406 0.5000 0.1443
1.4484 0.4792 0.1413
1.4562 0.4896 0.1428
1.4640 0.5208 0.1473
1.4718 0.5208 0.1473
1.4796 0.7813 0.1804
1.4874 0.4271 0.1334
1.4952 0.7188 0.1731
1.5030 0.5833 0.1559
1.5108 0.5208 0.1473
1.5186 0.6354 0.1627
1.5264 0.6042 0.1587
1.5342 0.5938 0.1573
1.5420 0.4688 0.1398
1.5498 0.5521 0.1517
1.5576 0.6146 0.1600
1.5654 0.8542 0.1887
1.5732 0.7500 0.1768
1.5810 0.7083 0.1718
1.5888 0.7813 0.1804
1.5966 0.5000 0.1443
1.6044 0.6250 0.1614
1.6122 0.4063 0.1301
1.6200 0.5833 0.1559
1.6278 0.6667 0.1667
1.6356 0.6354 0.1627
1.6434 0.7188 0.1731
1.6512 0.6146 0.1600
1.6590 0.4375 0.1350
1.6668 0.4479 0.1366
1.6746 0.4271 0.1334
1.6824 0.4271 0.1334
1.6902 0.5104 0.1458
1.6980 0.6458 0.1640
1.7058 0.6042 0.1587
1.7136 0.3646 0.1233
1.7214 0.5521 0.1517
1.7292 0.4271 0.1334
1.7370 0.3750 0.1250
1.7448 0.5208 0.1473
1.7526 0.1771 0.0859
1.7604 0.5833 0.1559
1.7682 0.4167 0.1318
1.7760 0.5104 0.1458
1.7838 0.6771 0.1680
1.7916 0.3854 0.1267
1.7994 0.3229 0.1160
1.8072 0.7604 0.1780
1.8150 0.6250 0.1614
1.8228 0.4583 0.1382
1.8306 0.7083 0.1718
1.8384 0.6042 0.1587
1.8462 0.3958 0.1284
1.8540 0.5313 0.1488
1.8618 0.3542 0.1215
1.8696 0.5208 0.1473
1.8774 0.5833 0.1559
1.8852 0.4167 0.1318
1.8930 0.2917 0.1102
1.9008 0.4167 0.1318
1.9086 0.6354 0.1627
1.9164 0.6042 0.1587
1.9242 0.4271 0.1334
1.9320 0.4896 0.1428
1.9398 0.3750 0.1250
1.9476 0.5208 0.1473
1.9554 0.3854 0.1267
1.9632 0.4271 0.1334
1.9710 0.3542 0.1215
1.9788 0.5104 0.1458
1.9866 0.4479 0.1366
1.9944 0.4792 0.1413
2.0022 0.4792 0.1413
2.0100 0.5521 0.1517
2.0178 0.6458 0.1640
2.0256 0.3958 0.1284
2.0334 0.4896 0.1428
2.0412 0.6146 0.1600
2.0490 0.4375 0.1350
2.0568 0.6146 0.1600
2.0646 0.4792 0.1413
2.0724 0.5104 0.1458
2.0802 0.6667 0.1667
2.0880 0.7292 0.1743
2.0958 0.4896 0.1428
2.1036 0.3646 0.1233
2.1114 0.5104 0.1458
2.1192 0.5625 0.1531
2.1270 0.3438 0.1197
2.1348 0.4063 0.1301
2.1426 0.4479 0.1366
2.1504 0.4688 0.1398
2.1582 0.8229 0.1852
2.1660 0.2500 0.1021
2.1738 0.3542 0.1215
2.1816 0.5417 0.1502
2.1894 0.6458 0.1640
2.1972 0.4583 0.1382
2.2050 0.5625 0.1531
2.2128 0.4583 0.1382
2.2206 0.4583 0.1382
2.2284 0.3854 0.1267
2.2362 0.4271 0.1334
2.2440 0.2813 0.1083
2.2518 0.5000 0.1443
2.2596 0.5833 0.1559
2.2674 0.3958 0.1284
2.2752 0.3021 0.1122
2.2830 0.4271 0.1334
2.2908 0.4792 0.1413
2.2986 0.6146 0.1600
2.3064 0.4167 0.1318
2.3142 0.4479 0.1366
2.3220 0.4583 0.1382
2.3298 0.3750 0.1250
2.3376 0.2188 0.0955
2.3454 0.4063 0.1301
2.3532 0.5208 0.1473
2.3610 0.6667 0.1667
2.3688 0.4271 0.1334
2.3766 0.6250 0.1614
2.3844 0.4271 0.1334
2.3922 0.3854 0.1267
2.4000 0.6146 0.1600
2.4078 0.3750 0.1250
2.4156 0.4896 0.1428
2.4234 0.5313 0.1488
2.4312 0.5833 0.1559
2.4390 0.4792 0.1413
2.4468 0.6354 0.1627
2.4546 0.4271 0.1334
2.4624 0.4063 0.1301
2.4702 0.3021 0.1122
2.4780 0.3958 0.1284
2.4858 0.4271 0.1334
2.4936 0.5625 0.1531
2.5014 0.3646 0.1233
2.5092 0.3958 0.1284
2.5170 0.5625 0.1531
2.5248 0.4271 0.1334
2.5326 0.4167 0.1318
2.5404 0.2917 0.1102
2.5482 0.6875 0.1693
2.5560 0.5833 0.1559
2.5638 0.4583 0.1382
2.5716 0.3750 0.1250
2.5794 0.5313 0.1488
2.5872 0.3646 0.1233
2.5950 0.3958 0.1284
2.6028 0.6458 0.1640
2.6106 0.2813 0.1083
2.6184 0.4792 0.1413
2.6262 0.4271 0.1334
2.6340 0.2604 0.1042
2.6418 0.3750 0.1250
2.6496 0.3021 0.1122
2.6574 0.3750 0.1250
2.6652 0.4688 0.1398
2.6730 0.3646 0.1233
2.6808 0.1875 0.0884
2.6886 0.5208 0.1473
2.6964 0.4167 0.1318
2.7042 0.3438 0.1197
2.7120 0.3125 0.1141
2.7198 0.6042 0.1587
2.7276 0.5833 0.1559
2.7354 0.6354 0.1627
2.7432 0.3958 0.1284
2.7510 0.3438 0.1197
2.7588 0.4271 0.1334
2.7666 0.5625 0.1531
2.7744 0.4792 0.1413
2.7822 0.5313 0.1488
2.7900 0.4167 0.1318
2.7978 0.3333 0.1179
2.8056 0.4479 0.1366
2.8134 0.3646 0.1233
2.8212 0.3542 0.1215
2.8290 0.4792 0.1413
2.8368 0.2917 0.1102
2.8446 0.6146 0.1600
2.8524 0.3542 0.1215
2.8602 0.4583 0.1382
2.8680 0.1979 0.0908
2.8758 0.2083 0.0932
2.8836 0.3854 0.1267
2.8914 0.3229 0.1160
2.8992 0.2708 0.1062
2.9070 0.5521 0.1517
2.9148 0.4583 0.1382
2.9226 0.4271 0.1334
2.9304 0.3854 0.1267
2.9382 0.2917 0.1102
2.9460 0.3646 0.1233
2.9538 0.3438 0.1197
2.9616 0.4896 0.1428
2.9694 0.4271 0.1334
2.9772 0.3750 0.1250
2.9850 0.4479 0.1366
2.9928 0.5104 0.1458
3.0006 0.3958 0.1284
3.0084 0.4583 0.1382
3.0162 0.2708 0.1062
3.0240 0.4167 0.1318
3.0318 0.4896 0.1428
3.0396 0.3438 0.1197
3.0474 0.4688 0.1398
3.0552 0.5104 0.1458
3.0630 0.4583 0.1382
3.0708 0.5000 0.1443
3.0786 0.2917 0.1102
3.0864 0.3333 0.1179
3.0942 0.3021 0.1122
3.1020 0.4167 0.1318
3.1098 0.4583 0.1382
3.1176 0.4688 0.1398
3.1254 0.2604 0.1042
3.1332 0.4688 0.1398
3.1410 0.3542 0.1215
3.1488 0.4479 0.1366
3.1566 0.2500 0.1021
3.1644 0.5833 0.1559
3.1722 0.4063 0.1301
3.1800 0.2917 0.1102
3.1878 0.5313 0.1488
3.1956 0.2604 0.1042
3.2034 0.3021 0.1122
3.2112 0.2813 0.1083
3.2190 0.2917 0.1102
3.2268 0.3438 0.1197
3.2346 0.4688 0.1398
3.2424 0.2813 0.1083
3.2502 0.3646 0.1233
3.2580 0.4167 0.1318
3.2658 0.2396 0.0999
3.2736 0.2708 0.1062
3.2814 0.1875 0.0884
3.2892 0.2604 0.1042
3.2970 0.5000 0.1443
3.3048 0.2708 0.1062
3.3126 0.3438 0.1197
3.3204 0.4479 0.1366
3.3282 0.2396 0.0999
3.3360 0.4792 0.1413
3.3438 0.3854 0.1267
3.3516 0.4792 0.1413
3.3594 0.5417 0.1502
3.3672 0.3542 0.1215
3.3750 0.4167 0.1318
3.3828 0.3750 0.1250
3.3906 0.5521 0.1517
3.3984 0.3854 0.1267
3.4062 0.5729 0.1545
3.4140 0.3854 0.1267
3.4218 0.4583 0.1382
3.4296 0.3438 0.1197
3.4374 0.2396 0.0999
3.4452 0.4167 0.1318
3.4530 0.2083 0.0932
3.4608 0.2917 0.1102
3.4686 0.3125 0.1141
3.4764 0.3438 0.1197
3.4842 0.2813 0.1083
3.4920 0.2396 0.0999
3.4998 0.4063 0.1301
3.5076 0.4271 0.1334
3.5154 0.4792 0.1413
3.5232 0.5208 0.1473
3.5310 0.4688 0.1398
3.5388 0.5313 0.1488
3.5466 0.3125 0.1141
3.5544 0.4063 0.1301
3.5622 0.4479 0.1366
3.5700 0.3750 0.1250
3.5778 0.5104 0.1458
3.5856 0.3021 0.1122
3.5934 0.3542 0.1215
3.6012 0.2188 0.0955
3.6090 0.3542 0.1215
3.6168 0.2188 0.0955
3.6246 0.1979 0.0908
3.6324 0.3438 0.1197
3.6402 0.4271 0.1334
3.6480 0.3958 0.1284
3.6558 0.3021 0.1122
3.6636 0.3229 0.1160
3.6714 0.2292 0.0977
3.6792 0.3958 0.1284
3.6870 0.3021 0.1122
3.6948 0.3333 0.1179
3.7026 0.3125 0.1141
3.7104 0.3542 0.1215
3.7182 0.2813 0.1083
3.7260 0.2917 0.1102
3.7338 0.3854 0.1267
3.7416 0.2292 0.0977
3.7494 0.1667 0.0833
3.7572 0.3021 0.1122
3.7650 0.2604 0.1042
3.7728 0.0521 0.0466
3.7806 0.1771 0.0859
3.7884 0.4063 0.1301
3.7962 0.1875 0.0884
3.8040 0.2813 0.1083
3.8118 0.1771 0.0859
