# Supplementary material for: Spin waves and orbital contribution to ferromagnetism in a topological metal
Source: Nat Commun. 2024 Oct 16;15:8905. doi: 10.1038/s41467-024-53152-1 (PMC11484860; doi:10.1038/s41467-024-53152-1)
Supplement: Supplementary file 3 — Source Data [file 41467_2024_53152_MOESM3_ESM.zip › experiment_data/RIXS_spectra_SLS/rixs_cl_phi_3.txt]

 Eloss  intensity  error
-18.0842 1.9083 0.2522
-18.0764 2.0000 0.2582
-18.0686 1.7667 0.2427
-18.0608 1.5583 0.2279
-18.0530 1.3333 0.2108
-18.0452 1.4583 0.2205
-18.0374 1.7083 0.2386
-18.0296 2.0583 0.2619
-18.0218 1.4833 0.2224
-18.0140 1.6500 0.2345
-18.0062 1.6333 0.2333
-17.9984 1.6167 0.2321
-17.9906 2.1250 0.2661
-17.9828 1.9500 0.2550
-17.9750 2.0417 0.2609
-17.9672 1.6583 0.2351
-17.9594 1.7000 0.2380
-17.9516 1.5500 0.2273
-17.9438 1.6583 0.2351
-17.9360 1.6333 0.2333
-17.9282 2.0500 0.2614
-17.9204 1.9000 0.2517
-17.9126 2.2583 0.2744
-17.9048 1.9333 0.2539
-17.8970 2.1000 0.2646
-17.8892 1.9917 0.2577
-17.8814 1.8667 0.2494
-17.8736 1.3917 0.2154
-17.8658 1.7917 0.2444
-17.8580 1.6083 0.2315
-17.8502 1.8167 0.2461
-17.8424 1.9333 0.2539
-17.8346 1.5000 0.2236
-17.8268 1.9500 0.2550
-17.8190 1.7000 0.2380
-17.8112 1.6917 0.2375
-17.8034 1.7583 0.2421
-17.7956 2.2000 0.2708
-17.7878 2.3917 0.2824
-17.7800 2.1750 0.2693
-17.7722 2.2833 0.2759
-17.7644 1.9917 0.2577
-17.7566 1.6750 0.2363
-17.7488 2.4167 0.2838
-17.7410 2.0750 0.2630
-17.7332 1.9667 0.2560
-17.7254 2.0500 0.2614
-17.7176 1.7750 0.2432
-17.7098 1.6333 0.2333
-17.7020 1.7917 0.2444
-17.6942 1.6667 0.2357
-17.6864 2.0000 0.2582
-17.6786 1.6667 0.2357
-17.6708 1.4250 0.2179
-17.6630 1.5833 0.2297
-17.6552 2.1917 0.2703
-17.6474 1.8167 0.2461
-17.6396 1.8583 0.2489
-17.6318 2.2333 0.2728
-17.6240 1.5667 0.2285
-17.6162 1.6667 0.2357
-17.6084 1.7417 0.2409
-17.6006 2.2417 0.2734
-17.5928 1.7417 0.2409
-17.5850 1.9667 0.2560
-17.5772 1.9000 0.2517
-17.5694 1.8167 0.2461
-17.5616 1.9833 0.2571
-17.5538 2.2917 0.2764
-17.5460 1.6083 0.2315
-17.5382 1.5833 0.2297
-17.5304 1.9083 0.2522
-17.5226 1.5333 0.2261
-17.5148 2.1333 0.2667
-17.5070 1.4250 0.2179
-17.4992 1.5583 0.2279
-17.4914 2.1333 0.2667
-17.4836 2.3417 0.2794
-17.4758 1.6083 0.2315
-17.4680 2.1833 0.2698
-17.4602 1.9500 0.2550
-17.4524 2.0417 0.2609
-17.4446 1.7583 0.2421
-17.4368 1.8333 0.2472
-17.4290 1.9917 0.2577
-17.4212 1.7000 0.2380
-17.4134 1.6250 0.2327
-17.4056 2.2250 0.2723
-17.3978 1.5833 0.2297
-17.3900 1.6833 0.2369
-17.3822 2.1917 0.2703
-17.3744 2.0333 0.2603
-17.3666 2.1833 0.2698
-17.3588 2.0500 0.2614
-17.3510 1.9917 0.2577
-17.3432 1.6333 0.2333
-17.3354 1.8083 0.2455
-17.3276 2.2500 0.2739
-17.3198 1.9833 0.2571
-17.3120 1.8750 0.2500
-17.3042 1.9000 0.2517
-17.2964 2.4417 0.2853
-17.2886 2.1167 0.2656
-17.2808 2.1500 0.2677
-17.2730 1.9500 0.2550
-17.2652 1.6417 0.2339
-17.2574 1.8667 0.2494
-17.2496 2.1083 0.2651
-17.2418 1.9500 0.2550
-17.2340 1.8583 0.2489
-17.2262 1.8583 0.2489
-17.2184 1.9667 0.2560
-17.2106 2.4417 0.2853
-17.2028 2.0583 0.2619
-17.1950 2.0000 0.2582
-17.1872 2.0917 0.2640
-17.1794 1.9000 0.2517
-17.1716 2.0083 0.2587
-17.1638 1.8083 0.2455
-17.1560 1.9417 0.2544
-17.1482 2.0917 0.2640
-17.1404 1.6083 0.2315
-17.1326 1.8917 0.2511
-17.1248 2.0833 0.2635
-17.1170 2.1083 0.2651
-17.1092 1.9667 0.2560
-17.1014 2.3083 0.2774
-17.0936 2.0917 0.2640
-17.0858 2.2417 0.2734
-17.0780 2.4083 0.2833
-17.0702 2.0667 0.2625
-17.0624 2.1250 0.2661
-17.0546 2.1667 0.2687
-17.0468 2.1833 0.2698
-17.0390 1.7667 0.2427
-17.0312 2.2500 0.2739
-17.0234 1.8500 0.2483
-17.0156 2.2583 0.2744
-17.0078 1.9333 0.2539
-17.0000 1.7667 0.2427
-16.9922 1.9750 0.2566
-16.9844 1.9083 0.2522
-16.9766 1.8583 0.2489
-16.9688 2.2083 0.2713
-16.9610 2.1333 0.2667
-16.9532 2.0583 0.2619
-16.9454 1.7083 0.2386
-16.9376 1.9667 0.2560
-16.9298 1.8667 0.2494
-16.9220 2.0667 0.2625
-16.9142 2.0750 0.2630
-16.9064 1.6917 0.2375
-16.8986 1.7917 0.2444
-16.8908 1.7000 0.2380
-16.8830 1.9167 0.2528
-16.8752 1.9250 0.2533
-16.8674 2.0000 0.2582
-16.8596 2.2167 0.2718
-16.8518 1.9667 0.2560
-16.8440 2.0583 0.2619
-16.8362 2.2833 0.2759
-16.8284 2.2500 0.2739
-16.8206 2.0167 0.2593
-16.8128 2.1083 0.2651
-16.8050 2.1000 0.2646
-16.7972 1.8667 0.2494
-16.7894 1.6167 0.2321
-16.7816 2.0917 0.2640
-16.7738 2.1833 0.2698
-16.7660 2.1917 0.2703
-16.7582 2.0750 0.2630
-16.7504 2.1000 0.2646
-16.7426 2.3917 0.2824
-16.7348 2.2583 0.2744
-16.7270 1.9917 0.2577
-16.7192 2.3750 0.2814
-16.7114 2.2083 0.2713
-16.7036 2.1250 0.2661
-16.6958 1.8167 0.2461
-16.6880 2.4917 0.2882
-16.6802 2.3500 0.2799
-16.6724 2.3667 0.2809
-16.6646 2.2000 0.2708
-16.6568 2.2917 0.2764
-16.6490 2.0750 0.2630
-16.6412 1.8500 0.2483
-16.6334 2.2333 0.2728
-16.6256 2.2417 0.2734
-16.6178 1.6250 0.2327
-16.6100 2.2750 0.2754
-16.6022 2.0583 0.2619
-16.5944 2.0833 0.2635
-16.5866 2.3333 0.2789
-16.5788 2.1250 0.2661
-16.5710 2.0500 0.2614
-16.5632 2.0417 0.2609
-16.5554 1.7583 0.2421
-16.5476 1.9667 0.2560
-16.5398 2.2083 0.2713
-16.5320 2.4667 0.2867
-16.5242 2.4167 0.2838
-16.5164 2.1083 0.2651
-16.5086 2.0083 0.2587
-16.5008 1.8833 0.2506
-16.4930 2.2417 0.2734
-16.4852 2.0167 0.2593
-16.4774 2.3000 0.2769
-16.4696 2.3833 0.2819
-16.4618 2.0583 0.2619
-16.4540 2.4750 0.2872
-16.4462 1.9083 0.2522
-16.4384 1.9417 0.2544
-16.4306 1.9333 0.2539
-16.4228 2.1417 0.2672
-16.4150 2.1167 0.2656
-16.4072 2.0000 0.2582
-16.3994 2.3250 0.2784
-16.3916 2.4333 0.2848
-16.3838 2.2750 0.2754
-16.3760 1.7000 0.2380
-16.3682 2.1500 0.2677
-16.3604 2.3917 0.2824
-16.3526 2.0417 0.2609
-16.3448 2.1250 0.2661
-16.3370 2.1583 0.2682
-16.3292 2.2917 0.2764
-16.3214 2.0333 0.2603
-16.3136 2.1833 0.2698
-16.3058 1.9583 0.2555
-16.2980 2.2833 0.2759
-16.2902 2.1667 0.2687
-16.2824 2.3333 0.2789
-16.2746 1.7750 0.2432
-16.2668 1.9917 0.2577
-16.2590 1.7833 0.2438
-16.2512 2.0500 0.2614
-16.2434 2.0833 0.2635
-16.2356 2.4000 0.2828
-16.2278 2.1667 0.2687
-16.2200 1.9250 0.2533
-16.2122 2.3500 0.2799
-16.2044 2.7917 0.3051
-16.1966 2.4500 0.2858
-16.1888 2.1917 0.2703
-16.1810 2.6417 0.2967
-16.1732 2.2583 0.2744
-16.1654 2.4250 0.2843
-16.1576 2.3583 0.2804
-16.1498 2.4000 0.2828
-16.1420 2.0917 0.2640
-16.1342 1.9917 0.2577
-16.1264 2.3000 0.2769
-16.1186 2.3167 0.2779
-16.1108 2.9167 0.3118
-16.1030 2.3417 0.2794
-16.0952 1.6667 0.2357
-16.0874 2.0833 0.2635
-16.0796 1.9917 0.2577
-16.0718 2.3750 0.2814
-16.0640 1.8917 0.2511
-16.0562 1.9667 0.2560
-16.0484 2.6833 0.2991
-16.0406 2.5833 0.2934
-16.0328 2.2250 0.2723
-16.0250 2.2083 0.2713
-16.0172 2.1083 0.2651
-16.0094 2.2750 0.2754
-16.0016 2.3833 0.2819
-15.9938 2.4667 0.2867
-15.9860 2.3417 0.2794
-15.9782 2.1250 0.2661
-15.9704 2.2667 0.2749
-15.9626 2.2750 0.2754
-15.9548 2.2000 0.2708
-15.9470 2.0917 0.2640
-15.9392 2.0500 0.2614
-15.9314 2.1250 0.2661
-15.9236 2.5083 0.2892
-15.9158 2.2000 0.2708
-15.9080 1.8667 0.2494
-15.9002 2.1750 0.2693
-15.8924 2.4833 0.2877
-15.8846 2.3250 0.2784
-15.8768 2.0667 0.2625
-15.8690 2.3750 0.2814
-15.8612 1.8667 0.2494
-15.8534 2.4167 0.2838
-15.8456 2.6917 0.2995
-15.8378 2.0833 0.2635
-15.8300 2.1000 0.2646
-15.8222 2.2583 0.2744
-15.8144 2.6250 0.2958
-15.8066 2.4083 0.2833
-15.7988 2.4500 0.2858
-15.7910 2.3333 0.2789
-15.7832 2.2833 0.2759
-15.7754 2.1917 0.2703
-15.7676 2.2250 0.2723
-15.7598 2.1333 0.2667
-15.7520 2.7167 0.3009
-15.7442 2.2167 0.2718
-15.7364 2.4250 0.2843
-15.7286 2.5500 0.2915
-15.7208 2.2917 0.2764
-15.7130 2.2833 0.2759
-15.7052 2.4167 0.2838
-15.6974 2.3833 0.2819
-15.6896 2.3750 0.2814
-15.6818 2.6083 0.2949
-15.6740 2.3583 0.2804
-15.6662 2.1583 0.2682
-15.6584 2.3167 0.2779
-15.6506 2.8167 0.3064
-15.6428 2.6083 0.2949
-15.6350 2.3583 0.2804
-15.6272 2.4750 0.2872
-15.6194 2.3750 0.2814
-15.6116 2.0167 0.2593
-15.6038 2.2500 0.2739
-15.5960 2.4917 0.2882
-15.5882 2.4250 0.2843
-15.5804 2.4500 0.2858
-15.5726 2.3917 0.2824
-15.5648 2.3583 0.2804
-15.5570 2.4917 0.2882
-15.5492 2.6167 0.2953
-15.5414 2.6083 0.2949
-15.5336 2.5250 0.2901
-15.5258 2.4417 0.2853
-15.5180 2.4417 0.2853
-15.5102 2.2417 0.2734
-15.5024 2.3417 0.2794
-15.4946 2.7667 0.3037
-15.4868 3.3333 0.3333
-15.4790 2.3833 0.2819
-15.4712 2.7667 0.3037
-15.4634 2.4500 0.2858
-15.4556 2.7583 0.3032
-15.4478 2.3083 0.2774
-15.4400 2.2583 0.2744
-15.4322 2.1000 0.2646
-15.4244 2.6667 0.2981
-15.4166 2.5917 0.2939
-15.4088 2.5250 0.2901
-15.4010 2.4750 0.2872
-15.3932 2.2250 0.2723
-15.3854 2.6667 0.2981
-15.3776 2.3000 0.2769
-15.3698 2.4833 0.2877
-15.3620 2.4417 0.2853
-15.3542 2.2750 0.2754
-15.3464 2.1000 0.2646
-15.3386 2.7417 0.3023
-15.3308 2.5917 0.2939
-15.3230 2.4917 0.2882
-15.3152 2.1000 0.2646
-15.3074 2.3500 0.2799
-15.2996 2.5750 0.2930
-15.2918 2.6250 0.2958
-15.2840 2.2917 0.2764
-15.2762 2.3667 0.2809
-15.2684 2.2583 0.2744
-15.2606 2.8750 0.3096
-15.2528 2.7000 0.3000
-15.2450 2.5000 0.2887
-15.2372 2.7583 0.3032
-15.2294 2.5250 0.2901
-15.2216 2.5583 0.2920
-15.2138 2.5417 0.2911
-15.2060 2.5667 0.2925
-15.1982 2.7833 0.3046
-15.1904 2.1917 0.2703
-15.1826 1.9833 0.2571
-15.1748 2.2167 0.2718
-15.1670 2.4250 0.2843
-15.1592 2.8417 0.3078
-15.1514 2.0750 0.2630
-15.1436 2.3833 0.2819
-15.1358 2.4333 0.2848
-15.1280 2.1833 0.2698
-15.1202 2.5917 0.2939
-15.1124 2.6083 0.2949
-15.1046 2.6083 0.2949
-15.0968 2.2167 0.2718
-15.0890 2.1583 0.2682
-15.0812 2.8333 0.3073
-15.0734 2.3583 0.2804
-15.0656 2.2750 0.2754
-15.0578 2.7667 0.3037
-15.0500 2.6250 0.2958
-15.0422 2.4083 0.2833
-15.0344 2.4333 0.2848
-15.0266 2.6500 0.2972
-15.0188 2.4833 0.2877
-15.0110 2.4333 0.2848
-15.0032 2.9167 0.3118
-14.9954 2.3750 0.2814
-14.9876 2.6083 0.2949
-14.9798 2.4833 0.2877
-14.9720 2.5917 0.2939
-14.9642 2.8500 0.3082
-14.9564 2.4667 0.2867
-14.9486 2.3833 0.2819
-14.9408 2.7250 0.3014
-14.9330 2.6000 0.2944
-14.9252 2.6500 0.2972
-14.9174 2.6583 0.2977
-14.9096 2.7917 0.3051
-14.9018 2.8167 0.3064
-14.8940 2.4583 0.2863
-14.8862 2.7917 0.3051
-14.8784 2.4500 0.2858
-14.8706 2.7167 0.3009
-14.8628 3.0667 0.3197
-14.8550 2.6583 0.2977
-14.8472 2.4583 0.2863
-14.8394 2.1333 0.2667
-14.8316 2.2667 0.2749
-14.8238 2.4833 0.2877
-14.8160 2.8667 0.3091
-14.8082 2.4917 0.2882
-14.8004 2.8833 0.3100
-14.7926 3.1417 0.3236
-14.7848 2.5833 0.2934
-14.7770 2.3583 0.2804
-14.7692 2.7500 0.3028
-14.7614 2.8667 0.3091
-14.7536 2.9083 0.3114
-14.7458 2.7000 0.3000
-14.7380 2.3167 0.2779
-14.7302 2.8667 0.3091
-14.7224 3.2583 0.3296
-14.7146 2.5750 0.2930
-14.7068 2.8083 0.3060
-14.6990 2.8167 0.3064
-14.6912 2.6833 0.2991
-14.6834 2.4750 0.2872
-14.6756 3.0250 0.3175
-14.6678 2.6083 0.2949
-14.6600 2.8667 0.3091
-14.6522 2.3500 0.2799
-14.6444 2.7417 0.3023
-14.6366 2.6417 0.2967
-14.6288 2.4167 0.2838
-14.6210 2.7333 0.3018
-14.6132 2.8583 0.3087
-14.6054 2.8333 0.3073
-14.5976 2.8083 0.3060
-14.5898 2.4500 0.2858
-14.5820 2.4083 0.2833
-14.5742 2.9750 0.3149
-14.5664 2.7333 0.3018
-14.5586 2.9000 0.3109
-14.5508 2.3667 0.2809
-14.5430 2.4667 0.2867
-14.5352 2.7083 0.3005
-14.5274 3.1667 0.3249
-14.5196 2.5250 0.2901
-14.5118 3.3250 0.3329
-14.5040 3.0417 0.3184
-14.4962 2.6833 0.2991
-14.4884 2.6667 0.2981
-14.4806 2.8417 0.3078
-14.4728 3.0167 0.3171
-14.4650 2.4667 0.2867
-14.4572 2.5083 0.2892
-14.4494 2.5833 0.2934
-14.4416 2.8667 0.3091
-14.4338 2.7250 0.3014
-14.4260 2.5500 0.2915
-14.4182 3.1917 0.3262
-14.4104 2.6333 0.2963
-14.4026 2.7583 0.3032
-14.3948 2.8833 0.3100
-14.3870 2.4333 0.2848
-14.3792 2.7750 0.3041
-14.3714 2.6167 0.2953
-14.3636 3.0833 0.3206
-14.3558 3.0417 0.3184
-14.3480 3.0417 0.3184
-14.3402 3.3417 0.3337
-14.3324 3.0917 0.3210
-14.3246 2.9083 0.3114
-14.3168 2.7667 0.3037
-14.3090 2.4583 0.2863
-14.3012 3.0083 0.3167
-14.2934 2.8000 0.3055
-14.2856 2.6583 0.2977
-14.2778 2.8917 0.3105
-14.2700 2.5583 0.2920
-14.2622 2.7667 0.3037
-14.2544 2.2083 0.2713
-14.2466 3.4500 0.3391
-14.2388 3.2083 0.3270
-14.2310 2.9917 0.3158
-14.2232 2.8500 0.3082
-14.2154 2.6833 0.2991
-14.2076 2.2333 0.2728
-14.1998 3.3500 0.3342
-14.1920 2.8250 0.3069
-14.1842 2.7333 0.3018
-14.1764 2.5167 0.2896
-14.1686 2.5250 0.2901
-14.1608 2.5500 0.2915
-14.1530 2.7500 0.3028
-14.1452 3.2083 0.3270
-14.1374 3.0583 0.3193
-14.1296 3.2833 0.3308
-14.1218 3.0500 0.3189
-14.1140 3.1333 0.3232
-14.1062 2.5333 0.2906
-14.0984 3.0667 0.3197
-14.0906 3.0250 0.3175
-14.0828 2.9583 0.3140
-14.0750 2.9917 0.3158
-14.0672 2.7417 0.3023
-14.0594 2.9500 0.3136
-14.0516 2.7167 0.3009
-14.0438 3.1167 0.3223
-14.0360 2.9500 0.3136
-14.0282 2.6917 0.2995
-14.0204 3.0000 0.3162
-14.0126 3.0750 0.3202
-14.0048 2.6750 0.2986
-13.9970 2.5333 0.2906
-13.9892 2.7750 0.3041
-13.9814 2.5500 0.2915
-13.9736 2.7417 0.3023
-13.9658 2.8083 0.3060
-13.9580 2.6583 0.2977
-13.9502 3.4083 0.3371
-13.9424 2.9750 0.3149
-13.9346 3.1667 0.3249
-13.9268 3.2167 0.3274
-13.9190 3.3833 0.3358
-13.9112 3.0333 0.3180
-13.9034 3.0250 0.3175
-13.8956 2.6583 0.2977
-13.8878 3.3583 0.3346
-13.8800 3.0000 0.3162
-13.8722 3.3583 0.3346
-13.8644 3.0917 0.3210
-13.8566 3.1000 0.3215
-13.8488 2.7583 0.3032
-13.8410 3.0917 0.3210
-13.8332 2.6583 0.2977
-13.8254 3.1917 0.3262
-13.8176 3.2750 0.3304
-13.8098 3.2833 0.3308
-13.8020 2.9083 0.3114
-13.7942 3.0500 0.3189
-13.7864 2.9750 0.3149
-13.7786 3.2667 0.3300
-13.7708 3.2167 0.3274
-13.7630 3.0583 0.3193
-13.7552 3.1333 0.3232
-13.7474 3.3833 0.3358
-13.7396 2.6333 0.2963
-13.7318 3.2583 0.3296
-13.7240 2.8083 0.3060
-13.7162 3.5417 0.3436
-13.7084 3.1500 0.3240
-13.7006 3.5000 0.3416
-13.6928 3.2167 0.3274
-13.6850 3.3083 0.3321
-13.6772 3.0917 0.3210
-13.6694 3.2167 0.3274
-13.6616 3.1333 0.3232
-13.6538 3.0583 0.3193
-13.6460 3.2667 0.3300
-13.6382 2.8417 0.3078
-13.6304 3.1750 0.3253
-13.6226 2.8000 0.3055
-13.6148 3.2417 0.3287
-13.6070 3.2833 0.3308
-13.5992 3.0583 0.3193
-13.5914 3.2167 0.3274
-13.5836 2.9583 0.3140
-13.5758 3.0333 0.3180
-13.5680 3.1833 0.3257
-13.5602 3.1333 0.3232
-13.5524 3.0417 0.3184
-13.5446 3.4667 0.3399
-13.5368 3.4417 0.3387
-13.5290 3.0583 0.3193
-13.5212 3.1500 0.3240
-13.5134 3.3417 0.3337
-13.5056 3.1750 0.3253
-13.4978 2.8583 0.3087
-13.4900 2.5500 0.2915
-13.4822 3.0333 0.3180
-13.4744 3.1583 0.3245
-13.4666 3.2250 0.3279
-13.4588 3.0917 0.3210
-13.4510 3.1917 0.3262
-13.4432 3.5583 0.3444
-13.4354 3.6583 0.3492
-13.4276 3.5833 0.3456
-13.4198 2.8917 0.3105
-13.4120 2.9083 0.3114
-13.4042 2.6417 0.2967
-13.3964 3.4833 0.3408
-13.3886 3.0667 0.3197
-13.3808 2.6167 0.2953
-13.3730 3.2417 0.3287
-13.3652 3.0583 0.3193
-13.3574 3.1750 0.3253
-13.3496 3.4833 0.3408
-13.3418 3.2333 0.3283
-13.3340 3.1917 0.3262
-13.3262 3.7917 0.3555
-13.3184 3.5083 0.3420
-13.3106 3.3833 0.3358
-13.3028 3.2583 0.3296
-13.2950 3.1000 0.3215
-13.2872 3.2500 0.3291
-13.2794 3.4083 0.3371
-13.2716 3.1083 0.3219
-13.2638 3.6250 0.3476
-13.2560 3.5500 0.3440
-13.2482 3.5167 0.3424
-13.2404 3.2250 0.3279
-13.2326 3.1833 0.3257
-13.2248 3.3417 0.3337
-13.2170 3.7833 0.3551
-13.2092 3.0917 0.3210
-13.2014 3.2333 0.3283
-13.1936 3.5083 0.3420
-13.1858 2.8333 0.3073
-13.1780 3.5250 0.3428
-13.1702 3.4167 0.3375
-13.1624 2.8333 0.3073
-13.1546 3.4667 0.3399
-13.1468 4.2250 0.3753
-13.1390 3.8500 0.3582
-13.1312 3.8500 0.3582
-13.1234 3.7833 0.3551
-13.1156 3.7583 0.3539
-13.1078 3.6333 0.3480
-13.1000 3.2250 0.3279
-13.0922 3.5750 0.3452
-13.0844 3.6167 0.3472
-13.0766 3.3250 0.3329
-13.0688 3.6583 0.3492
-13.0610 3.3167 0.3325
-13.0532 3.6750 0.3500
-13.0454 3.3333 0.3333
-13.0376 3.4417 0.3387
-13.0298 3.7500 0.3536
-13.0220 3.3500 0.3342
-13.0142 3.3667 0.3350
-13.0064 3.4000 0.3367
-12.9986 3.6083 0.3468
-12.9908 3.3167 0.3325
-12.9830 3.6417 0.3484
-12.9752 3.2083 0.3270
-12.9674 3.1417 0.3236
-12.9596 3.4417 0.3387
-12.9518 3.8083 0.3563
-12.9440 3.3500 0.3342
-12.9362 3.2917 0.3312
-12.9284 3.1917 0.3262
-12.9206 3.8500 0.3582
-12.9128 3.8667 0.3590
-12.9050 3.2750 0.3304
-12.8972 3.1750 0.3253
-12.8894 3.1167 0.3223
-12.8816 3.0833 0.3206
-12.8738 3.4833 0.3408
-12.8660 3.9333 0.3621
-12.8582 3.5417 0.3436
-12.8504 3.4917 0.3412
-12.8426 3.1583 0.3245
-12.8348 3.1750 0.3253
-12.8270 3.8333 0.3575
-12.8192 3.8750 0.3594
-12.8114 3.7583 0.3539
-12.8036 3.4250 0.3379
-12.7958 3.9750 0.3640
-12.7880 3.8500 0.3582
-12.7802 3.4667 0.3399
-12.7724 3.8583 0.3586
-12.7646 4.3667 0.3815
-12.7568 3.1083 0.3219
-12.7490 3.2750 0.3304
-12.7412 3.8500 0.3582
-12.7334 3.7583 0.3539
-12.7256 3.2250 0.3279
-12.7178 3.2583 0.3296
-12.7100 3.9083 0.3609
-12.7022 3.2333 0.3283
-12.6944 3.9000 0.3606
-12.6866 3.8750 0.3594
-12.6788 3.4917 0.3412
-12.6710 3.3583 0.3346
-12.6632 3.8083 0.3563
-12.6554 3.7583 0.3539
-12.6476 3.5833 0.3456
-12.6398 3.8833 0.3598
-12.6320 4.1833 0.3734
-12.6242 3.6667 0.3496
-12.6164 3.5417 0.3436
-12.6086 3.2667 0.3300
-12.6008 3.5167 0.3424
-12.5930 4.0583 0.3678
-12.5852 4.0417 0.3670
-12.5774 3.8750 0.3594
-12.5696 4.5167 0.3880
-12.5618 4.6000 0.3916
-12.5540 3.6417 0.3484
-12.5462 3.5750 0.3452
-12.5384 4.1750 0.3731
-12.5306 4.0167 0.3659
-12.5228 3.8333 0.3575
-12.5150 3.4083 0.3371
-12.5072 3.7333 0.3528
-12.4994 3.7000 0.3512
-12.4916 3.8250 0.3571
-12.4838 3.8583 0.3586
-12.4760 3.5583 0.3444
-12.4682 3.5500 0.3440
-12.4604 4.0917 0.3693
-12.4526 4.1833 0.3734
-12.4448 3.6167 0.3472
-12.4370 3.7417 0.3532
-12.4292 3.6000 0.3464
-12.4214 4.3083 0.3790
-12.4136 3.9833 0.3644
-12.4058 4.2750 0.3775
-12.3980 3.3167 0.3325
-12.3902 4.2500 0.3764
-12.3824 4.3667 0.3815
-12.3746 3.1417 0.3236
-12.3668 3.3750 0.3354
-12.3590 4.1167 0.3704
-12.3512 4.2167 0.3749
-12.3434 4.1083 0.3701
-12.3356 4.0417 0.3670
-12.3278 4.4000 0.3830
-12.3200 3.9500 0.3629
-12.3122 3.8750 0.3594
-12.3044 4.2750 0.3775
-12.2966 4.0917 0.3693
-12.2888 3.2250 0.3279
-12.2810 3.6583 0.3492
-12.2732 4.0083 0.3655
-12.2654 4.2417 0.3760
-12.2576 3.9583 0.3632
-12.2498 4.2750 0.3775
-12.2420 4.3750 0.3819
-12.2342 4.2167 0.3749
-12.2264 4.0417 0.3670
-12.2186 4.2167 0.3749
-12.2108 4.5083 0.3877
-12.2030 3.8583 0.3586
-12.1952 4.3250 0.3797
-12.1874 4.6083 0.3919
-12.1796 3.7167 0.3520
-12.1718 4.4833 0.3866
-12.1640 4.2833 0.3779
-12.1562 4.1333 0.3712
-12.1484 4.4833 0.3866
-12.1406 4.3417 0.3804
-12.1328 4.1500 0.3719
-12.1250 4.4583 0.3855
-12.1172 4.3500 0.3808
-12.1094 4.0167 0.3659
-12.1016 4.5750 0.3905
-12.0938 4.0500 0.3674
-12.0860 4.0917 0.3693
-12.0782 4.3833 0.3822
-12.0704 3.7250 0.3524
-12.0626 4.0833 0.3689
-12.0548 4.8083 0.4003
-12.0470 4.1500 0.3719
-12.0392 4.2417 0.3760
-12.0314 4.3083 0.3790
-12.0236 4.4667 0.3859
-12.0158 3.9250 0.3617
-12.0080 4.3667 0.3815
-12.0002 4.8417 0.4017
-11.9924 4.4833 0.3866
-11.9846 4.3083 0.3790
-11.9768 3.8583 0.3586
-11.9690 3.9333 0.3621
-11.9612 4.1750 0.3731
-11.9534 3.6167 0.3472
-11.9456 4.1917 0.3738
-11.9378 4.5167 0.3880
-11.9300 3.6417 0.3484
-11.9222 4.2083 0.3745
-11.9144 4.3917 0.3826
-11.9066 3.9250 0.3617
-11.8988 4.5000 0.3873
-11.8910 5.0500 0.4103
-11.8832 4.6167 0.3923
-11.8754 4.0750 0.3686
-11.8676 3.8500 0.3582
-11.8598 4.0583 0.3678
-11.8520 4.9750 0.4072
-11.8442 3.7167 0.3520
-11.8364 4.5667 0.3902
-11.8286 4.6583 0.3941
-11.8208 4.3083 0.3790
-11.8130 4.7167 0.3965
-11.8052 4.3333 0.3801
-11.7974 4.0833 0.3689
-11.7896 3.9833 0.3644
-11.7818 4.3750 0.3819
-11.7740 4.9000 0.4041
-11.7662 4.4417 0.3848
-11.7584 4.9250 0.4052
-11.7506 4.9000 0.4041
-11.7428 4.6500 0.3937
-11.7350 4.5750 0.3905
-11.7272 3.9417 0.3625
-11.7194 5.0583 0.4106
-11.7116 4.6667 0.3944
-11.7038 4.2417 0.3760
-11.6960 4.4667 0.3859
-11.6882 4.4917 0.3869
-11.6804 4.7167 0.3965
-11.6726 4.5917 0.3912
-11.6648 4.9333 0.4055
-11.6570 4.8917 0.4038
-11.6492 4.4000 0.3830
-11.6414 4.8750 0.4031
-11.6336 4.7167 0.3965
-11.6258 4.3083 0.3790
-11.6180 4.5583 0.3898
-11.6102 4.6583 0.3941
-11.6024 4.6917 0.3955
-11.5946 4.3083 0.3790
-11.5868 4.8750 0.4031
-11.5790 4.8417 0.4017
-11.5712 4.6250 0.3926
-11.5634 4.8417 0.4017
-11.5556 4.5000 0.3873
-11.5478 4.1083 0.3701
-11.5400 4.4417 0.3848
-11.5322 4.6917 0.3955
-11.5244 4.4583 0.3855
-11.5166 4.7833 0.3993
-11.5088 5.1000 0.4123
-11.5010 5.2833 0.4197
-11.4932 5.0000 0.4082
-11.4854 5.3083 0.4206
-11.4776 4.6667 0.3944
-11.4698 4.7500 0.3979
-11.4620 4.5667 0.3902
-11.4542 4.8667 0.4028
-11.4464 4.9667 0.4069
-11.4386 5.1750 0.4153
-11.4308 5.0417 0.4099
-11.4230 5.0167 0.4089
-11.4152 5.2667 0.4190
-11.4074 4.8417 0.4017
-11.3996 4.7500 0.3979
-11.3918 4.4250 0.3841
-11.3840 4.8000 0.4000
-11.3762 5.1833 0.4157
-11.3684 4.8417 0.4017
-11.3606 5.3750 0.4233
-11.3528 4.9667 0.4069
-11.3450 4.1167 0.3704
-11.3372 5.0583 0.4106
-11.3294 5.1417 0.4140
-11.3216 5.8417 0.4413
-11.3138 5.5167 0.4288
-11.3060 4.9500 0.4062
-11.2982 4.8500 0.4021
-11.2904 4.8250 0.4010
-11.2826 4.8917 0.4038
-11.2748 5.1833 0.4157
-11.2670 5.2750 0.4193
-11.2592 5.2667 0.4190
-11.2514 4.7333 0.3972
-11.2436 4.6250 0.3926
-11.2358 5.0417 0.4099
-11.2280 4.8000 0.4000
-11.2202 5.0500 0.4103
-11.2124 5.3417 0.4220
-11.2046 4.3917 0.3826
-11.1968 4.6917 0.3955
-11.1890 5.1417 0.4140
-11.1812 5.0833 0.4116
-11.1734 5.8917 0.4432
-11.1656 4.9000 0.4041
-11.1578 5.3250 0.4213
-11.1500 5.5583 0.4304
-11.1422 5.0000 0.4082
-11.1344 5.6000 0.4320
-11.1266 5.1500 0.4143
-11.1188 4.6750 0.3948
-11.1110 5.2417 0.4180
-11.1032 4.9833 0.4076
-11.0954 5.5500 0.4301
-11.0876 5.2917 0.4200
-11.0798 5.3833 0.4236
-11.0720 5.3583 0.4226
-11.0642 5.6583 0.4343
-11.0564 5.2583 0.4187
-11.0486 4.6917 0.3955
-11.0408 5.1250 0.4133
-11.0330 6.0000 0.4472
-11.0252 6.0417 0.4488
-11.0174 5.9000 0.4435
-11.0096 5.5833 0.4314
-11.0018 4.9167 0.4048
-10.9940 4.9583 0.4065
-10.9862 5.1167 0.4130
-10.9784 4.8833 0.4035
-10.9706 5.0667 0.4110
-10.9628 5.8000 0.4397
-10.9550 5.7250 0.4368
-10.9472 5.4667 0.4269
-10.9394 5.8333 0.4410
-10.9316 5.6167 0.4327
-10.9238 5.5750 0.4311
-10.9160 5.6000 0.4320
-10.9082 6.5417 0.4670
-10.9004 5.2000 0.4163
-10.8926 5.8667 0.4422
-10.8848 5.6083 0.4324
-10.8770 5.4083 0.4246
-10.8692 5.2250 0.4173
-10.8614 5.3333 0.4216
-10.8536 5.2917 0.4200
-10.8458 5.3250 0.4213
-10.8380 5.0833 0.4116
-10.8302 5.3667 0.4230
-10.8224 5.8083 0.4400
-10.8146 5.3417 0.4220
-10.8068 5.5750 0.4311
-10.7990 5.4333 0.4256
-10.7912 4.9917 0.4079
-10.7834 5.5167 0.4288
-10.7756 5.2583 0.4187
-10.7678 5.4250 0.4252
-10.7600 5.0833 0.4116
-10.7522 6.0417 0.4488
-10.7444 5.9417 0.4450
-10.7366 6.1500 0.4528
-10.7288 6.0667 0.4497
-10.7210 5.0833 0.4116
-10.7132 5.5583 0.4304
-10.7054 5.5500 0.4301
-10.6976 5.5333 0.4295
-10.6898 5.2583 0.4187
-10.6820 5.2250 0.4173
-10.6742 6.0417 0.4488
-10.6664 5.6583 0.4343
-10.6586 5.4417 0.4259
-10.6508 6.2167 0.4552
-10.6430 5.5083 0.4285
-10.6352 5.9167 0.4441
-10.6274 5.9833 0.4466
-10.6196 4.9167 0.4048
-10.6118 5.4250 0.4252
-10.6040 5.3667 0.4230
-10.5962 5.5250 0.4291
-10.5884 6.4583 0.4640
-10.5806 5.8667 0.4422
-10.5728 6.1000 0.4509
-10.5650 6.0167 0.4478
-10.5572 6.4833 0.4649
-10.5494 5.7750 0.4387
-10.5416 6.2417 0.4561
-10.5338 5.7917 0.4394
-10.5260 5.1750 0.4153
-10.5182 5.5167 0.4288
-10.5104 5.9750 0.4463
-10.5026 6.6167 0.4696
-10.4948 6.1833 0.4540
-10.4870 6.1500 0.4528
-10.4792 5.6583 0.4343
-10.4714 5.9750 0.4463
-10.4636 5.9000 0.4435
-10.4558 6.0750 0.4500
-10.4480 5.7333 0.4372
-10.4402 5.8250 0.4406
-10.4324 6.1583 0.4531
-10.4246 6.5167 0.4661
-10.4168 5.8500 0.4416
-10.4090 5.4250 0.4252
-10.4012 5.5417 0.4298
-10.3934 5.7833 0.4391
-10.3856 5.1333 0.4137
-10.3778 6.3583 0.4604
-10.3700 6.3000 0.4583
-10.3622 6.3000 0.4583
-10.3544 6.3417 0.4598
-10.3466 5.7500 0.4378
-10.3388 6.1667 0.4534
-10.3310 6.6833 0.4720
-10.3232 6.5833 0.4684
-10.3154 5.9583 0.4457
-10.3076 6.6000 0.4690
-10.2998 6.9000 0.4796
-10.2920 6.1417 0.4525
-10.2842 6.3833 0.4613
-10.2764 5.9083 0.4438
-10.2686 6.7000 0.4726
-10.2608 6.1333 0.4522
-10.2530 6.5167 0.4661
-10.2452 6.2917 0.4580
-10.2374 5.8000 0.4397
-10.2296 6.1667 0.4534
-10.2218 6.3417 0.4598
-10.2140 6.2583 0.4567
-10.2062 6.2167 0.4552
-10.1984 6.2250 0.4555
-10.1906 7.0333 0.4842
-10.1828 6.3500 0.4601
-10.1750 6.4917 0.4652
-10.1672 5.9000 0.4435
-10.1594 6.4417 0.4634
-10.1516 6.5167 0.4661
-10.1438 6.4417 0.4634
-10.1360 5.9667 0.4460
-10.1282 6.6167 0.4696
-10.1204 6.7333 0.4738
-10.1126 6.7500 0.4743
-10.1048 5.9000 0.4435
-10.0970 6.3083 0.4586
-10.0892 6.4500 0.4637
-10.0814 7.1000 0.4865
-10.0736 6.4500 0.4637
-10.0658 6.2167 0.4552
-10.0580 6.6333 0.4702
-10.0502 6.6000 0.4690
-10.0424 6.8083 0.4764
-10.0346 6.0000 0.4472
-10.0268 6.2667 0.4570
-10.0190 6.8667 0.4784
-10.0112 6.8083 0.4764
-10.0034 6.1250 0.4518
-9.9956 7.2917 0.4930
-9.9878 7.2667 0.4922
-9.9800 5.8917 0.4432
-9.9722 6.4500 0.4637
-9.9644 6.5500 0.4673
-9.9566 6.3333 0.4595
-9.9488 6.7417 0.4740
-9.9410 7.1750 0.4890
-9.9332 6.7417 0.4740
-9.9254 6.5583 0.4676
-9.9176 7.0083 0.4833
-9.9098 6.6500 0.4708
-9.9020 7.4000 0.4967
-9.8942 7.2500 0.4916
-9.8864 6.7000 0.4726
-9.8786 6.6167 0.4696
-9.8708 7.1833 0.4893
-9.8630 6.1667 0.4534
-9.8552 7.1000 0.4865
-9.8474 6.4250 0.4628
-9.8396 6.6750 0.4717
-9.8318 7.2083 0.4902
-9.8240 7.3833 0.4961
-9.8162 6.8083 0.4764
-9.8084 7.4583 0.4986
-9.8006 7.1917 0.4896
-9.7928 6.9750 0.4822
-9.7850 7.4000 0.4967
-9.7772 6.9083 0.4799
-9.7694 7.3000 0.4933
-9.7616 7.2833 0.4927
-9.7538 6.7333 0.4738
-9.7460 6.9000 0.4796
-9.7382 8.2833 0.5255
-9.7304 7.4250 0.4975
-9.7226 7.1167 0.4871
-9.7148 7.3167 0.4939
-9.7070 7.0333 0.4842
-9.6992 7.1000 0.4865
-9.6914 7.1500 0.4882
-9.6836 7.0833 0.4859
-9.6758 6.9250 0.4805
-9.6680 7.5083 0.5003
-9.6602 7.2667 0.4922
-9.6524 7.3333 0.4944
-9.6446 7.0833 0.4859
-9.6368 8.7000 0.5385
-9.6290 6.5583 0.4676
-9.6212 7.5583 0.5019
-9.6134 7.5250 0.5008
-9.6056 7.3250 0.4941
-9.5978 6.3083 0.4586
-9.5900 7.0833 0.4859
-9.5822 7.5500 0.5017
-9.5744 7.5167 0.5006
-9.5666 7.4333 0.4978
-9.5588 8.0500 0.5180
-9.5510 7.6000 0.5033
-9.5432 7.5750 0.5025
-9.5354 7.9250 0.5140
-9.5276 6.7500 0.4743
-9.5198 8.6750 0.5377
-9.5120 7.2667 0.4922
-9.5042 7.9250 0.5140
-9.4964 8.3250 0.5268
-9.4886 8.1167 0.5201
-9.4808 7.8917 0.5129
-9.4730 7.4833 0.4994
-9.4652 7.1667 0.4888
-9.4574 7.6583 0.5053
-9.4496 7.0417 0.4845
-9.4418 7.5000 0.5000
-9.4340 8.0833 0.5191
-9.4262 7.6167 0.5039
-9.4184 7.7167 0.5072
-9.4106 7.7750 0.5091
-9.4028 8.4333 0.5302
-9.3950 7.9083 0.5134
-9.3872 7.6417 0.5047
-9.3794 7.6083 0.5036
-9.3716 7.3583 0.4953
-9.3638 7.5167 0.5006
-9.3560 7.7750 0.5091
-9.3482 7.4750 0.4992
-9.3404 8.1000 0.5196
-9.3326 7.9667 0.5153
-9.3248 7.6250 0.5041
-9.3170 7.0333 0.4842
-9.3092 8.1417 0.5209
-9.3014 7.7583 0.5085
-9.2936 7.8833 0.5126
-9.2858 7.5750 0.5025
-9.2780 7.3500 0.4950
-9.2702 7.2583 0.4919
-9.2624 8.0000 0.5164
-9.2546 8.5500 0.5339
-9.2468 8.2333 0.5239
-9.2390 9.1583 0.5525
-9.2312 8.0750 0.5188
-9.2234 7.9417 0.5145
-9.2156 7.5333 0.5011
-9.2078 8.0417 0.5177
-9.2000 7.4750 0.4992
-9.1922 8.1083 0.5199
-9.1844 8.3000 0.5260
-9.1766 7.7500 0.5083
-9.1688 7.5500 0.5017
-9.1610 7.8250 0.5107
-9.1532 8.2667 0.5249
-9.1454 7.7750 0.5091
-9.1376 7.8833 0.5126
-9.1298 8.1000 0.5196
-9.1220 7.9250 0.5140
-9.1142 7.8250 0.5107
-9.1064 8.8417 0.5429
-9.0986 8.2917 0.5257
-9.0908 7.8667 0.5121
-9.0830 8.0833 0.5191
-9.0752 8.1167 0.5201
-9.0674 7.7833 0.5094
-9.0596 8.7167 0.5390
-9.0518 8.2000 0.5228
-9.0440 8.8583 0.5434
-9.0362 8.7750 0.5408
-9.0284 9.2417 0.5550
-9.0206 8.6500 0.5370
-9.0128 8.9250 0.5454
-9.0050 8.3333 0.5270
-8.9972 8.2167 0.5233
-8.9894 8.3333 0.5270
-8.9816 7.7167 0.5072
-8.9738 9.2167 0.5543
-8.9660 8.8917 0.5444
-8.9582 8.1250 0.5204
-8.9504 7.5500 0.5017
-8.9426 8.4250 0.5299
-8.9348 8.8583 0.5434
-8.9270 9.2333 0.5548
-8.9192 8.1333 0.5207
-8.9114 7.7333 0.5077
-8.9036 8.2167 0.5233
-8.8958 8.4917 0.5320
-8.8880 8.4667 0.5312
-8.8802 8.6750 0.5377
-8.8724 8.9583 0.5465
-8.8646 8.8500 0.5431
-8.8568 8.3833 0.5286
-8.8490 8.5250 0.5331
-8.8412 8.5000 0.5323
-8.8334 7.7667 0.5088
-8.8256 8.7583 0.5403
-8.8178 9.3500 0.5583
-8.8100 8.4917 0.5320
-8.8022 9.0083 0.5480
-8.7944 8.5167 0.5328
-8.7866 9.4583 0.5615
-8.7788 8.8583 0.5434
-8.7710 8.9167 0.5452
-8.7632 9.8083 0.5718
-8.7554 8.7750 0.5408
-8.7476 9.0250 0.5485
-8.7398 8.6000 0.5354
-8.7320 8.4500 0.5307
-8.7242 9.2250 0.5545
-8.7164 8.1667 0.5217
-8.7086 8.7583 0.5403
-8.7008 9.4167 0.5603
-8.6930 8.7750 0.5408
-8.6852 9.0833 0.5503
-8.6774 9.5917 0.5654
-8.6696 8.7750 0.5408
-8.6618 9.1917 0.5535
-8.6540 8.9250 0.5454
-8.6462 9.0500 0.5492
-8.6384 9.3583 0.5585
-8.6306 9.1167 0.5513
-8.6228 9.6583 0.5674
-8.6150 7.8417 0.5113
-8.6072 9.0917 0.5505
-8.5994 9.2333 0.5548
-8.5916 9.4917 0.5625
-8.5838 9.8083 0.5718
-8.5760 9.6333 0.5667
-8.5682 10.0667 0.5793
-8.5604 9.5917 0.5654
-8.5526 10.5500 0.5930
-8.5448 9.4167 0.5603
-8.5370 9.1583 0.5525
-8.5292 9.0000 0.5477
-8.5214 10.0333 0.5783
-8.5136 8.7083 0.5388
-8.5058 10.1583 0.5819
-8.4980 10.2667 0.5850
-8.4902 8.9167 0.5452
-8.4824 8.8000 0.5416
-8.4746 9.8250 0.5723
-8.4668 10.5250 0.5923
-8.4590 9.6750 0.5679
-8.4512 9.9000 0.5745
-8.4434 8.8333 0.5426
-8.4356 9.0750 0.5500
-8.4278 9.1917 0.5535
-8.4200 10.7000 0.5972
-8.4122 10.4417 0.5900
-8.4044 9.1417 0.5520
-8.3966 9.9417 0.5757
-8.3888 10.2500 0.5845
-8.3810 9.4833 0.5622
-8.3732 9.6917 0.5684
-8.3654 10.0083 0.5776
-8.3576 10.3083 0.5862
-8.3498 9.1167 0.5513
-8.3420 9.9000 0.5745
-8.3342 9.3000 0.5568
-8.3264 9.6000 0.5657
-8.3186 10.3250 0.5867
-8.3108 10.0417 0.5786
-8.3030 10.5833 0.5940
-8.2952 9.9750 0.5766
-8.2874 10.5250 0.5923
-8.2796 9.6000 0.5657
-8.2718 9.3833 0.5593
-8.2640 9.5333 0.5637
-8.2562 10.2333 0.5840
-8.2484 9.7917 0.5713
-8.2406 9.6250 0.5664
-8.2328 9.6250 0.5664
-8.2250 9.6083 0.5659
-8.2172 10.0667 0.5793
-8.2094 10.6083 0.5947
-8.2016 10.5833 0.5940
-8.1938 9.4167 0.5603
-8.1860 9.9500 0.5759
-8.1782 9.9417 0.5757
-8.1704 10.0000 0.5774
-8.1626 10.1583 0.5819
-8.1548 10.9667 0.6046
-8.1470 10.1250 0.5809
-8.1392 10.4667 0.5907
-8.1314 10.3333 0.5869
-8.1236 10.9500 0.6042
-8.1158 10.3667 0.5878
-8.1080 10.8333 0.6009
-8.1002 10.1583 0.5819
-8.0924 10.7000 0.5972
-8.0846 10.9583 0.6044
-8.0768 9.6667 0.5676
-8.0690 11.1583 0.6099
-8.0612 11.7833 0.6267
-8.0534 10.2583 0.5848
-8.0456 11.0417 0.6067
-8.0378 11.5500 0.6205
-8.0300 11.8583 0.6287
-8.0222 11.6333 0.6227
-8.0144 10.8083 0.6002
-8.0066 11.1083 0.6085
-7.9988 11.2750 0.6131
-7.9910 10.1917 0.5829
-7.9832 11.0000 0.6055
-7.9754 11.3417 0.6149
-7.9676 10.8000 0.6000
-7.9598 10.6667 0.5963
-7.9520 10.2500 0.5845
-7.9442 11.0833 0.6078
-7.9364 11.9250 0.6305
-7.9286 10.7250 0.5979
-7.9208 11.1583 0.6099
-7.9130 11.3917 0.6162
-7.9052 12.2833 0.6399
-7.8974 11.5083 0.6194
-7.8896 11.3667 0.6155
-7.8818 11.0417 0.6067
-7.8740 10.9167 0.6032
-7.8662 10.5000 0.5916
-7.8584 11.5333 0.6200
-7.8506 11.3333 0.6146
-7.8428 10.7250 0.5979
-7.8350 11.2250 0.6117
-7.8272 11.5583 0.6207
-7.8194 10.6417 0.5956
-7.8116 11.6167 0.6223
-7.8038 11.8417 0.6283
-7.7960 12.6917 0.6504
-7.7882 12.5333 0.6464
-7.7804 12.9917 0.6581
-7.7726 12.7083 0.6509
-7.7648 12.2500 0.6390
-7.7570 11.6333 0.6227
-7.7492 11.9500 0.6311
-7.7414 11.7500 0.6258
-7.7336 12.2417 0.6388
-7.7258 11.8167 0.6276
-7.7180 12.3417 0.6414
-7.7102 12.2083 0.6379
-7.7024 11.6833 0.6241
-7.6946 12.2583 0.6392
-7.6868 12.1667 0.6368
-7.6790 12.1417 0.6362
-7.6712 12.2500 0.6390
-7.6634 12.0750 0.6344
-7.6556 11.8750 0.6292
-7.6478 12.2583 0.6392
-7.6400 12.8583 0.6547
-7.6322 13.4750 0.6702
-7.6244 12.0167 0.6329
-7.6166 12.1167 0.6355
-7.6088 12.3500 0.6416
-7.6010 12.6583 0.6496
-7.5932 13.1833 0.6629
-7.5854 13.6083 0.6735
-7.5776 13.3417 0.6669
-7.5698 13.2750 0.6652
-7.5620 12.8000 0.6532
-7.5542 12.5417 0.6466
-7.5464 13.0917 0.6606
-7.5386 12.3167 0.6407
-7.5308 12.2750 0.6397
-7.5230 13.0750 0.6602
-7.5152 13.1167 0.6612
-7.5074 12.8583 0.6547
-7.4996 13.0250 0.6589
-7.4918 13.4333 0.6692
-7.4840 13.4000 0.6683
-7.4762 13.6083 0.6735
-7.4684 15.1750 0.7112
-7.4606 13.9000 0.6807
-7.4528 13.8250 0.6788
-7.4450 12.9750 0.6576
-7.4372 13.2667 0.6650
-7.4294 13.2833 0.6654
-7.4216 13.4583 0.6698
-7.4138 13.5500 0.6721
-7.4060 13.8417 0.6793
-7.3982 14.3667 0.6920
-7.3904 13.3333 0.6667
-7.3826 13.2917 0.6656
-7.3748 14.1083 0.6858
-7.3670 13.9583 0.6821
-7.3592 14.6583 0.6990
-7.3514 14.5250 0.6958
-7.3436 14.6417 0.6986
-7.3358 14.2500 0.6892
-7.3280 13.9833 0.6827
-7.3202 13.9167 0.6811
-7.3124 13.9000 0.6807
-7.3046 14.8083 0.7026
-7.2968 14.3750 0.6922
-7.2890 14.8417 0.7034
-7.2812 13.5333 0.6716
-7.2734 14.3667 0.6920
-7.2656 14.3250 0.6910
-7.2578 14.0083 0.6833
-7.2500 14.4000 0.6928
-7.2422 14.2333 0.6888
-7.2344 16.4750 0.7411
-7.2266 14.8333 0.7032
-7.2188 15.3000 0.7141
-7.2110 15.1750 0.7112
-7.2032 14.3417 0.6914
-7.1954 14.8333 0.7032
-7.1876 14.8500 0.7036
-7.1798 15.2667 0.7134
-7.1720 15.3167 0.7145
-7.1642 16.3917 0.7392
-7.1564 16.7083 0.7463
-7.1486 14.7250 0.7006
-7.1408 15.0917 0.7093
-7.1330 15.7750 0.7251
-7.1252 14.4667 0.6944
-7.1174 16.0667 0.7318
-7.1096 15.2750 0.7136
-7.1018 15.5583 0.7201
-7.0940 15.5417 0.7198
-7.0862 15.6750 0.7228
-7.0784 15.4417 0.7174
-7.0706 14.9667 0.7063
-7.0628 16.0500 0.7314
-7.0550 15.8917 0.7278
-7.0472 15.6500 0.7223
-7.0394 15.6250 0.7217
-7.0316 16.4667 0.7409
-7.0238 16.1333 0.7333
-7.0160 16.4333 0.7401
-7.0082 16.2167 0.7352
-7.0004 15.8583 0.7271
-6.9926 16.2583 0.7362
-6.9848 16.6667 0.7454
-6.9770 17.1833 0.7568
-6.9692 16.0250 0.7309
-6.9614 16.1750 0.7343
-6.9536 17.2833 0.7590
-6.9458 16.9500 0.7517
-6.9380 17.6750 0.7676
-6.9302 16.9500 0.7517
-6.9224 17.3750 0.7610
-6.9146 16.0833 0.7322
-6.9068 16.9667 0.7520
-6.8990 18.4417 0.7840
-6.8912 17.5083 0.7639
-6.8834 17.0833 0.7546
-6.8756 17.3333 0.7601
-6.8678 18.1500 0.7778
-6.8600 17.4917 0.7636
-6.8522 17.2750 0.7588
-6.8444 16.8167 0.7487
-6.8366 18.1250 0.7773
-6.8288 17.7917 0.7701
-6.8210 18.5833 0.7870
-6.8132 17.7917 0.7701
-6.8054 18.4250 0.7837
-6.7976 17.9833 0.7742
-6.7898 17.6583 0.7672
-6.7820 17.3833 0.7612
-6.7742 17.9250 0.7730
-6.7664 18.7083 0.7897
-6.7586 18.4583 0.7844
-6.7508 18.0250 0.7751
-6.7430 19.5500 0.8073
-6.7352 17.9833 0.7742
-6.7274 18.5000 0.7853
-6.7196 19.3250 0.8026
-6.7118 20.3583 0.8238
-6.7040 18.8167 0.7920
-6.6962 18.9583 0.7949
-6.6884 21.3250 0.8431
-6.6806 18.7750 0.7911
-6.6728 19.6917 0.8102
-6.6650 19.1417 0.7988
-6.6572 19.8333 0.8131
-6.6494 19.0000 0.7958
-6.6416 20.2000 0.8206
-6.6338 20.6167 0.8290
-6.6260 19.6167 0.8086
-6.6182 20.0167 0.8168
-6.6104 19.1417 0.7988
-6.6026 21.0583 0.8378
-6.5948 20.4417 0.8255
-6.5870 20.0583 0.8177
-6.5792 19.1917 0.7998
-6.5714 18.9833 0.7955
-6.5636 20.2000 0.8206
-6.5558 20.0750 0.8180
-6.5480 20.4750 0.8261
-6.5402 20.8083 0.8328
-6.5324 20.6000 0.8287
-6.5246 19.6833 0.8100
-6.5168 19.1833 0.7997
-6.5090 19.5333 0.8069
-6.5012 20.4583 0.8258
-6.4934 20.3083 0.8228
-6.4856 20.6167 0.8290
-6.4778 19.2333 0.8007
-6.4700 20.7583 0.8318
-6.4622 22.0583 0.8575
-6.4544 21.5250 0.8471
-6.4466 20.8500 0.8337
-6.4388 21.2750 0.8421
-6.4310 21.5750 0.8480
-6.4232 22.8333 0.8724
-6.4154 20.9750 0.8362
-6.4076 20.8583 0.8338
-6.3998 22.2000 0.8602
-6.3920 20.9750 0.8362
-6.3842 22.8917 0.8735
-6.3764 22.0750 0.8578
-6.3686 22.0833 0.8580
-6.3608 20.5500 0.8276
-6.3530 23.1083 0.8777
-6.3452 22.5333 0.8667
-6.3374 23.3167 0.8816
-6.3296 22.6833 0.8695
-6.3218 21.6083 0.8487
-6.3140 21.2250 0.8411
-6.3062 23.5333 0.8857
-6.2984 22.9917 0.8754
-6.2906 24.0000 0.8944
-6.2828 23.1583 0.8786
-6.2750 22.1750 0.8597
-6.2672 24.0583 0.8955
-6.2594 24.3667 0.9012
-6.2516 22.7917 0.8716
-6.2438 23.5750 0.8865
-6.2360 25.3250 0.9188
-6.2282 24.0583 0.8955
-6.2204 23.4833 0.8847
-6.2126 23.0500 0.8765
-6.2048 22.7083 0.8700
-6.1970 23.1000 0.8775
-6.1892 23.1000 0.8775
-6.1814 22.9833 0.8753
-6.1736 25.3667 0.9195
-6.1658 24.7250 0.9078
-6.1580 25.4917 0.9218
-6.1502 25.1583 0.9158
-6.1424 24.8917 0.9109
-6.1346 25.7750 0.9269
-6.1268 25.8750 0.9287
-6.1190 24.9917 0.9127
-6.1112 24.9667 0.9123
-6.1034 24.2333 0.8988
-6.0956 25.0583 0.9139
-6.0878 25.9917 0.9308
-6.0800 24.8583 0.9103
-6.0722 25.1750 0.9161
-6.0644 24.8917 0.9109
-6.0566 26.2833 0.9360
-6.0488 26.3083 0.9365
-6.0410 26.2000 0.9345
-6.0332 26.8500 0.9460
-6.0254 25.6167 0.9241
-6.0176 26.1833 0.9342
-6.0098 27.0833 0.9501
-6.0020 26.3333 0.9369
-5.9942 27.8083 0.9628
-5.9864 26.4417 0.9388
-5.9786 26.1083 0.9329
-5.9708 27.2333 0.9528
-5.9630 27.1333 0.9510
-5.9552 28.0500 0.9670
-5.9474 29.2333 0.9871
-5.9396 27.3833 0.9554
-5.9318 28.6500 0.9772
-5.9240 28.3083 0.9714
-5.9162 30.0250 1.0004
-5.9084 27.8917 0.9642
-5.9006 27.5750 0.9587
-5.8928 27.8000 0.9626
-5.8850 29.3083 0.9884
-5.8772 27.5250 0.9579
-5.8694 27.9167 0.9647
-5.8616 29.1500 0.9857
-5.8538 26.9833 0.9484
-5.8460 29.1917 0.9864
-5.8382 28.9000 0.9815
-5.8304 29.2667 0.9877
-5.8226 29.9917 0.9999
-5.8148 29.5667 0.9928
-5.8070 30.2500 1.0042
-5.7992 30.0333 1.0006
-5.7914 30.2583 1.0043
-5.7836 30.3417 1.0057
-5.7758 30.5000 1.0083
-5.7680 29.5417 0.9923
-5.7602 30.1833 1.0031
-5.7524 31.1167 1.0184
-5.7446 32.1167 1.0347
-5.7368 31.1667 1.0193
-5.7290 31.3250 1.0218
-5.7212 31.1167 1.0184
-5.7134 31.7083 1.0281
-5.7056 30.9250 1.0153
-5.6978 31.8000 1.0296
-5.6900 30.9417 1.0156
-5.6822 31.5000 1.0247
-5.6744 31.6833 1.0277
-5.6666 32.6833 1.0438
-5.6588 32.8500 1.0464
-5.6510 31.8667 1.0306
-5.6432 32.2000 1.0360
-5.6354 30.6917 1.0115
-5.6276 33.5000 1.0567
-5.6198 33.2250 1.0524
-5.6120 32.3000 1.0376
-5.6042 31.9417 1.0319
-5.5964 33.0000 1.0488
-5.5886 34.4500 1.0716
-5.5808 33.5917 1.0582
-5.5730 32.3833 1.0390
-5.5652 33.4167 1.0554
-5.5574 33.7917 1.0613
-5.5496 33.9917 1.0645
-5.5418 35.6583 1.0902
-5.5340 33.9250 1.0634
-5.5262 34.4083 1.0710
-5.5184 34.3667 1.0703
-5.5106 35.2250 1.0836
-5.5028 34.6750 1.0751
-5.4950 34.8583 1.0779
-5.4872 34.0917 1.0660
-5.4794 34.2167 1.0680
-5.4716 34.1000 1.0661
-5.4638 35.6583 1.0902
-5.4560 33.1000 1.0504
-5.4482 35.2917 1.0846
-5.4404 35.5583 1.0887
-5.4326 34.6750 1.0751
-5.4248 34.9833 1.0799
-5.4170 36.9833 1.1103
-5.4092 38.3750 1.1310
-5.4014 37.0583 1.1114
-5.3936 37.1750 1.1132
-5.3858 36.2417 1.0991
-5.3780 37.8250 1.1229
-5.3702 38.5583 1.1337
-5.3624 37.0833 1.1118
-5.3546 36.6000 1.1045
-5.3468 37.4500 1.1173
-5.3390 39.4583 1.1469
-5.3312 36.7500 1.1068
-5.3234 38.9500 1.1394
-5.3156 38.9000 1.1387
-5.3078 40.1667 1.1571
-5.3000 37.9750 1.1251
-5.2922 38.9667 1.1397
-5.2844 39.3167 1.1448
-5.2766 39.8500 1.1525
-5.2688 40.1333 1.1566
-5.2610 38.8833 1.1385
-5.2532 38.9333 1.1392
-5.2454 40.1750 1.1572
-5.2376 42.2500 1.1867
-5.2298 39.1333 1.1421
-5.2220 40.3917 1.1603
-5.2142 41.1750 1.1715
-5.2064 40.2333 1.1581
-5.1986 39.9417 1.1539
-5.1908 40.3250 1.1594
-5.1830 41.0000 1.1690
-5.1752 42.7750 1.1941
-5.1674 41.3667 1.1743
-5.1596 40.7583 1.1656
-5.1518 42.7083 1.1932
-5.1440 41.4250 1.1751
-5.1362 41.6833 1.1787
-5.1284 44.8000 1.2220
-5.1206 41.3250 1.1737
-5.1128 44.9500 1.2241
-5.1050 41.9500 1.1825
-5.0972 44.0833 1.2122
-5.0894 44.0333 1.2115
-5.0816 43.7917 1.2082
-5.0738 43.8333 1.2088
-5.0660 45.8833 1.2367
-5.0582 43.8333 1.2088
-5.0504 44.2000 1.2138
-5.0426 44.4167 1.2168
-5.0348 47.1083 1.2531
-5.0270 45.8333 1.2360
-5.0192 45.8750 1.2366
-5.0114 46.3000 1.2423
-5.0036 48.4333 1.2706
-4.9958 46.4667 1.2445
-4.9880 47.9167 1.2638
-4.9802 46.5000 1.2450
-4.9724 45.6250 1.2332
-4.9646 46.0250 1.2386
-4.9568 47.0750 1.2527
-4.9490 48.8250 1.2757
-4.9412 48.4250 1.2705
-4.9334 46.5917 1.2462
-4.9256 48.0667 1.2658
-4.9178 50.9250 1.3029
-4.9100 49.9167 1.2899
-4.9022 48.4667 1.2710
-4.8944 48.3167 1.2691
-4.8866 50.4750 1.2971
-4.8788 49.7417 1.2877
-4.8710 50.4667 1.2970
-4.8632 48.5000 1.2715
-4.8554 49.5083 1.2846
-4.8476 50.5083 1.2975
-4.8398 49.0083 1.2781
-4.8320 50.6333 1.2991
-4.8242 51.7750 1.3137
-4.8164 49.8667 1.2893
-4.8086 51.1000 1.3051
-4.8008 50.1833 1.2934
-4.7930 52.1417 1.3184
-4.7852 50.8083 1.3014
-4.7774 52.6583 1.3249
-4.7696 53.2417 1.3322
-4.7618 54.6250 1.3494
-4.7540 54.0583 1.3424
-4.7462 54.1750 1.3438
-4.7384 54.4583 1.3473
-4.7306 56.0417 1.3668
-4.7228 55.7000 1.3626
-4.7150 55.2250 1.3568
-4.7072 56.8083 1.3761
-4.6994 58.2750 1.3937
-4.6916 57.1250 1.3799
-4.6838 55.8417 1.3643
-4.6760 54.3667 1.3462
-4.6682 55.7667 1.3634
-4.6604 56.3750 1.3708
-4.6526 59.7167 1.4109
-4.6448 60.6417 1.4218
-4.6370 58.6167 1.3978
-4.6292 58.4167 1.3954
-4.6214 57.5417 1.3849
-4.6136 58.9583 1.4019
-4.6058 62.4583 1.4429
-4.5980 60.4250 1.4192
-4.5902 61.3667 1.4302
-4.5824 60.3000 1.4177
-4.5746 62.0667 1.4384
-4.5668 61.0417 1.4264
-4.5590 61.4500 1.4312
-4.5512 62.3750 1.4419
-4.5434 59.8833 1.4128
-4.5356 61.9833 1.4374
-4.5278 62.2583 1.4406
-4.5200 62.1250 1.4390
-4.5122 60.3167 1.4179
-4.5044 64.6667 1.4682
-4.4966 62.7250 1.4460
-4.4888 62.6917 1.4456
-4.4810 63.4167 1.4539
-4.4732 65.3750 1.4762
-4.4654 64.8917 1.4707
-4.4576 65.8000 1.4810
-4.4498 67.8750 1.5042
-4.4420 67.4167 1.4991
-4.4342 67.8750 1.5042
-4.4264 68.4667 1.5107
-4.4186 65.2583 1.4749
-4.4108 67.2917 1.4977
-4.4030 69.3417 1.5203
-4.3952 66.4167 1.4879
-4.3874 66.6083 1.4901
-4.3796 69.1333 1.5180
-4.3718 70.8667 1.5370
-4.3640 69.0250 1.5168
-4.3562 70.2167 1.5299
-4.3484 70.8000 1.5362
-4.3406 70.8083 1.5363
-4.3328 71.9000 1.5481
-4.3250 68.7000 1.5133
-4.3172 72.7667 1.5574
-4.3094 70.7417 1.5356
-4.3016 73.3250 1.5634
-4.2938 72.6083 1.5557
-4.2860 72.4000 1.5535
-4.2782 75.1167 1.5824
-4.2704 74.1250 1.5719
-4.2626 73.0667 1.5606
-4.2548 75.9500 1.5911
-4.2470 74.3667 1.5744
-4.2392 74.5000 1.5759
-4.2314 73.8917 1.5694
-4.2236 75.2333 1.5836
-4.2158 79.3417 1.6263
-4.2080 76.3333 1.5951
-4.2002 76.6833 1.5988
-4.1924 77.7583 1.6100
-4.1846 77.3500 1.6057
-4.1768 78.2500 1.6150
-4.1690 77.6667 1.6090
-4.1612 80.1917 1.6349
-4.1534 79.3083 1.6259
-4.1456 80.3417 1.6365
-4.1378 79.0583 1.6234
-4.1300 79.2583 1.6254
-4.1222 81.7250 1.6505
-4.1144 81.1333 1.6445
-4.1066 79.9167 1.6321
-4.0988 83.5167 1.6685
-4.0910 84.1000 1.6743
-4.0832 86.1833 1.6949
-4.0754 82.2500 1.6558
-4.0676 83.5417 1.6687
-4.0598 83.8417 1.6717
-4.0520 82.7833 1.6612
-4.0442 83.4083 1.6674
-4.0364 84.9167 1.6824
-4.0286 86.5083 1.6981
-4.0208 87.8500 1.7112
-4.0130 85.0500 1.6837
-4.0052 87.7583 1.7103
-3.9974 86.3417 1.6965
-3.9896 89.5667 1.7279
-3.9818 89.4167 1.7264
-3.9740 92.2667 1.7537
-3.9662 89.8583 1.7307
-3.9584 88.9750 1.7222
-3.9506 91.0750 1.7424
-3.9428 92.1833 1.7529
-3.9350 89.6000 1.7282
-3.9272 86.6167 1.6992
-3.9194 91.5333 1.7467
-3.9116 92.3000 1.7540
-3.9038 89.3750 1.7260
-3.8960 95.1583 1.7810
-3.8882 95.5917 1.7850
-3.8804 94.9750 1.7793
-3.8726 96.1667 1.7904
-3.8648 93.8000 1.7682
-3.8570 94.9167 1.7787
-3.8492 95.2250 1.7816
-3.8414 96.3250 1.7919
-3.8336 100.0500 1.8262
-3.8258 96.8833 1.7971
-3.8180 98.7167 1.8140
-3.8102 98.0333 1.8077
-3.8024 99.2667 1.8190
-3.7946 99.1333 1.8178
-3.7868 97.8750 1.8062
-3.7790 100.5667 1.8309
-3.7712 98.9750 1.8164
-3.7634 103.1750 1.8545
-3.7556 101.6917 1.8411
-3.7478 102.0833 1.8447
-3.7400 101.3167 1.8377
-3.7322 102.3583 1.8471
-3.7244 104.2167 1.8638
-3.7166 103.0000 1.8529
-3.7088 103.1000 1.8538
-3.7010 106.2083 1.8816
-3.6932 104.4250 1.8657
-3.6854 107.4583 1.8926
-3.6776 109.2667 1.9085
-3.6698 104.6417 1.8676
-3.6620 106.4417 1.8836
-3.6542 106.1083 1.8807
-3.6464 109.4250 1.9098
-3.6386 108.7500 1.9039
-3.6308 107.2583 1.8908
-3.6230 109.3250 1.9090
-3.6152 110.7000 1.9209
-3.6074 110.6750 1.9207
-3.5996 109.1333 1.9073
-3.5918 112.9333 1.9402
-3.5840 112.4333 1.9359
-3.5762 112.6333 1.9376
-3.5684 108.9917 1.9061
-3.5606 111.3750 1.9268
-3.5528 115.8833 1.9654
-3.5450 113.9917 1.9493
-3.5372 114.9917 1.9578
-3.5294 117.2417 1.9769
-3.5216 113.7750 1.9474
-3.5138 112.9250 1.9401
-3.5060 117.7167 1.9809
-3.4982 115.6333 1.9633
-3.4904 118.9083 1.9909
-3.4826 116.4583 1.9703
-3.4748 119.5167 1.9960
-3.4670 120.6417 2.0053
-3.4592 115.9500 1.9660
-3.4514 116.4250 1.9700
-3.4436 121.1833 2.0098
-3.4358 121.7583 2.0146
-3.4280 122.9000 2.0240
-3.4202 119.5250 1.9960
-3.4124 116.5333 1.9709
-3.4046 118.3417 1.9861
-3.3968 122.3750 2.0197
-3.3890 120.1417 2.0012
-3.3812 122.7583 2.0229
-3.3734 122.0833 2.0173
-3.3656 121.4083 2.0117
-3.3578 124.5833 2.0378
-3.3500 124.9333 2.0407
-3.3422 126.1750 2.0508
-3.3344 124.5417 2.0375
-3.3266 124.0583 2.0335
-3.3188 127.2083 2.0592
-3.3110 124.0833 2.0337
-3.3032 124.8333 2.0399
-3.2954 128.8500 2.0724
-3.2876 129.1083 2.0745
-3.2798 128.3333 2.0683
-3.2720 130.5250 2.0859
-3.2642 126.6000 2.0543
-3.2564 131.0667 2.0902
-3.2486 128.5583 2.0701
-3.2408 129.2750 2.0759
-3.2330 131.7667 2.0958
-3.2252 132.1417 2.0987
-3.2174 130.6667 2.0870
-3.2096 134.0417 2.1138
-3.2018 132.6417 2.1027
-3.1940 134.8083 2.1198
-3.1862 137.8333 2.1435
-3.1784 130.8333 2.0883
-3.1706 132.8000 2.1040
-3.1628 130.2000 2.0833
-3.1550 131.4833 2.0935
-3.1472 134.6833 2.1188
-3.1394 135.6083 2.1261
-3.1316 132.6250 2.1026
-3.1238 137.1250 2.1380
-3.1160 138.0000 2.1448
-3.1082 137.1667 2.1383
-3.1004 136.6583 2.1343
-3.0926 136.7250 2.1348
-3.0848 141.3000 2.1703
-3.0770 140.1167 2.1611
-3.0692 139.4833 2.1563
-3.0614 140.2500 2.1622
-3.0536 136.3750 2.1321
-3.0458 139.6000 2.1572
-3.0380 141.4417 2.1713
-3.0302 137.1417 2.1381
-3.0224 143.2083 2.1849
-3.0146 141.6750 2.1731
-3.0068 140.0500 2.1606
-2.9990 140.9333 2.1674
-2.9912 141.8333 2.1743
-2.9834 143.3917 2.1863
-2.9756 142.0000 2.1756
-2.9678 146.3667 2.2088
-2.9600 147.5750 2.2179
-2.9522 145.8250 2.2047
-2.9444 148.0083 2.2212
-2.9366 149.3750 2.2314
-2.9288 147.9250 2.2205
-2.9210 150.3417 2.2386
-2.9132 147.5083 2.2174
-2.9054 149.4500 2.2320
-2.8976 148.3000 2.2234
-2.8898 146.8000 2.2121
-2.8820 149.8000 2.2346
-2.8742 152.6750 2.2559
-2.8664 155.1583 2.2742
-2.8586 158.1750 2.2962
-2.8508 154.7500 2.2712
-2.8430 156.6083 2.2848
-2.8352 157.4000 2.2906
-2.8274 157.4167 2.2907
-2.8196 158.4250 2.2980
-2.8118 160.0250 2.3096
-2.8040 157.7750 2.2933
-2.7962 159.7833 2.3078
-2.7884 159.6500 2.3069
-2.7806 162.1083 2.3246
-2.7728 161.6667 2.3214
-2.7650 159.5917 2.3065
-2.7572 160.8833 2.3158
-2.7494 161.9000 2.3231
-2.7416 162.4833 2.3273
-2.7338 167.5000 2.3629
-2.7260 165.6750 2.3500
-2.7182 163.2917 2.3330
-2.7104 164.9750 2.3450
-2.7026 168.4500 2.3696
-2.6948 166.7417 2.3576
-2.6870 170.2750 2.3824
-2.6792 170.8750 2.3866
-2.6714 167.6083 2.3637
-2.6636 169.4417 2.3766
-2.6558 172.6667 2.3991
-2.6480 171.8167 2.3932
-2.6402 172.6167 2.3987
-2.6324 170.8250 2.3862
-2.6246 177.8250 2.4346
-2.6168 178.0333 2.4361
-2.6090 175.7583 2.4205
-2.6012 175.2333 2.4168
-2.5934 177.1167 2.4298
-2.5856 180.6167 2.4537
-2.5778 179.6833 2.4473
-2.5700 181.1917 2.4576
-2.5622 176.9000 2.4283
-2.5544 181.9833 2.4629
-2.5466 183.2417 2.4714
-2.5388 181.3167 2.4584
-2.5310 182.2083 2.4645
-2.5232 181.7750 2.4615
-2.5154 184.4750 2.4798
-2.5076 188.0500 2.5037
-2.4998 189.2583 2.5117
-2.4920 192.6500 2.5341
-2.4842 185.8333 2.4889
-2.4764 188.4083 2.5060
-2.4686 190.5417 2.5202
-2.4608 188.5333 2.5069
-2.4530 190.9917 2.5232
-2.4452 195.1167 2.5503
-2.4374 196.5417 2.5596
-2.4296 193.0000 2.5364
-2.4218 192.2333 2.5314
-2.4140 194.8500 2.5485
-2.4062 193.6083 2.5404
-2.3984 197.8500 2.5681
-2.3906 199.0667 2.5760
-2.3828 197.5833 2.5663
-2.3750 195.9500 2.5557
-2.3672 193.6833 2.5409
-2.3594 192.2333 2.5314
-2.3516 197.6500 2.5668
-2.3438 197.9417 2.5687
-2.3360 195.5333 2.5530
-2.3282 195.7917 2.5547
-2.3204 201.8917 2.5942
-2.3126 204.3250 2.6098
-2.3048 200.8167 2.5873
-2.2970 200.3750 2.5844
-2.2892 200.0667 2.5824
-2.2814 206.0583 2.6208
-2.2736 204.2167 2.6091
-2.2658 200.0083 2.5820
-2.2580 205.8000 2.6192
-2.2502 208.0083 2.6332
-2.2424 202.9083 2.6007
-2.2346 206.2333 2.6219
-2.2268 204.2167 2.6091
-2.2190 207.5250 2.6301
-2.2112 206.3583 2.6227
-2.2034 205.8750 2.6196
-2.1956 205.7833 2.6191
-2.1878 207.5750 2.6304
-2.1800 204.7917 2.6127
-2.1722 203.0833 2.6018
-2.1644 203.0083 2.6013
-2.1566 208.6417 2.6372
-2.1488 206.6833 2.6248
-2.1410 201.4500 2.5913
-2.1332 205.2417 2.6156
-2.1254 205.9250 2.6200
-2.1176 205.8000 2.6192
-2.1098 202.2417 2.5964
-2.1020 209.8417 2.6448
-2.0942 205.7167 2.6186
-2.0864 205.5667 2.6177
-2.0786 201.3417 2.5906
-2.0708 209.2250 2.6409
-2.0630 207.3500 2.6290
-2.0552 202.3083 2.5968
-2.0474 206.7500 2.6252
-2.0396 210.4667 2.6487
-2.0318 208.1417 2.6340
-2.0240 209.6833 2.6438
-2.0162 210.8917 2.6514
-2.0084 210.3917 2.6482
-2.0006 210.7167 2.6503
-1.9928 208.8250 2.6383
-1.9850 204.2333 2.6092
-1.9772 208.2167 2.6345
-1.9694 208.4000 2.6357
-1.9616 210.7000 2.6502
-1.9538 205.6583 2.6183
-1.9460 209.7250 2.6440
-1.9382 214.0417 2.6711
-1.9304 205.2500 2.6157
-1.9226 207.2333 2.6283
-1.9148 207.4250 2.6295
-1.9070 212.3583 2.6606
-1.8992 204.0417 2.6079
-1.8914 204.2667 2.6094
-1.8836 208.0750 2.6336
-1.8758 210.3083 2.6477
-1.8680 207.0667 2.6272
-1.8602 208.2333 2.6346
-1.8524 208.1417 2.6340
-1.8446 208.1750 2.6342
-1.8368 208.4917 2.6362
-1.8290 208.8500 2.6385
-1.8212 209.7083 2.6439
-1.8134 208.6750 2.6374
-1.8056 207.4083 2.6294
-1.7978 205.7167 2.6186
-1.7900 205.4333 2.6168
-1.7822 204.8167 2.6129
-1.7744 206.0083 2.6205
-1.7666 208.0250 2.6333
-1.7588 204.9583 2.6138
-1.7510 206.9167 2.6263
-1.7432 205.7417 2.6188
-1.7354 208.1250 2.6339
-1.7276 205.1250 2.6149
-1.7198 203.6000 2.6051
-1.7120 202.9833 2.6012
-1.7042 201.9667 2.5947
-1.6964 202.1833 2.5960
-1.6886 205.3583 2.6163
-1.6808 200.4083 2.5846
-1.6730 203.8917 2.6070
-1.6652 200.6083 2.5859
-1.6574 201.7583 2.5933
-1.6496 200.3250 2.5841
-1.6418 199.8833 2.5812
-1.6340 197.8417 2.5680
-1.6262 196.4250 2.5588
-1.6184 196.2083 2.5574
-1.6106 196.3500 2.5583
-1.6028 197.2750 2.5643
-1.5950 193.0500 2.5367
-1.5872 199.8833 2.5812
-1.5794 194.6417 2.5472
-1.5716 195.0583 2.5499
-1.5638 192.4750 2.5329
-1.5560 192.8333 2.5353
-1.5482 186.7250 2.4948
-1.5404 187.5833 2.5006
-1.5326 187.3500 2.4990
-1.5248 184.8667 2.4824
-1.5170 186.9417 2.4963
-1.5092 189.3917 2.5126
-1.5014 186.3917 2.4926
-1.4936 189.0583 2.5104
-1.4858 187.9083 2.5027
-1.4780 188.2500 2.5050
-1.4702 182.5583 2.4668
-1.4624 186.1000 2.4906
-1.4546 183.5000 2.4732
-1.4468 179.9583 2.4492
-1.4390 179.3917 2.4453
-1.4312 176.2917 2.4241
-1.4234 178.2917 2.4378
-1.4156 178.5000 2.4393
-1.4078 178.6583 2.4403
-1.4000 176.2750 2.4240
-1.3922 172.7417 2.3996
-1.3844 172.9167 2.4008
-1.3766 167.8917 2.3657
-1.3688 169.1667 2.3746
-1.3610 165.7750 2.3507
-1.3532 169.2417 2.3752
-1.3454 169.4417 2.3766
-1.3376 167.6417 2.3639
-1.3298 164.9917 2.3451
-1.3220 159.0167 2.3023
-1.3142 156.9667 2.2874
-1.3064 157.4583 2.2910
-1.2986 152.8417 2.2571
-1.2908 150.8583 2.2425
-1.2830 151.9917 2.2509
-1.2752 146.6417 2.2109
-1.2674 145.6167 2.2032
-1.2596 146.4083 2.2091
-1.2518 146.6833 2.2112
-1.2440 140.5750 2.1647
-1.2362 140.4917 2.1640
-1.2284 137.2833 2.1392
-1.2206 135.6333 2.1263
-1.2128 135.7750 2.1274
-1.2050 129.0333 2.0739
-1.1972 126.8250 2.0561
-1.1894 124.3333 2.0358
-1.1816 126.1583 2.0507
-1.1738 122.7417 2.0227
-1.1660 123.5417 2.0293
-1.1582 123.3917 2.0281
-1.1504 119.4083 1.9951
-1.1426 115.6167 1.9631
-1.1348 113.4000 1.9442
-1.1270 111.9667 1.9319
-1.1192 114.2417 1.9514
-1.1114 110.6917 1.9209
-1.1036 107.1917 1.8903
-1.0958 107.0167 1.8887
-1.0880 104.1833 1.8635
-1.0802 103.8417 1.8605
-1.0724 101.7000 1.8412
-1.0646 100.7500 1.8326
-1.0568 100.4917 1.8302
-1.0490 99.3250 1.8196
-1.0412 94.3250 1.7732
-1.0334 94.5583 1.7754
-1.0256 91.9500 1.7507
-1.0178 89.6750 1.7289
-1.0100 91.3417 1.7449
-1.0022 86.6500 1.6995
-0.9944 89.1167 1.7235
-0.9866 85.5500 1.6887
-0.9788 82.1917 1.6552
-0.9710 81.4250 1.6475
-0.9632 81.1833 1.6450
-0.9554 78.6667 1.6193
-0.9476 78.8167 1.6209
-0.9398 79.4000 1.6269
-0.9320 79.1333 1.6241
-0.9242 76.6583 1.5985
-0.9164 73.6083 1.5664
-0.9086 72.8917 1.5588
-0.9008 71.3250 1.5419
-0.8930 71.2250 1.5408
-0.8852 70.3583 1.5314
-0.8774 68.2833 1.5087
-0.8696 67.1333 1.4959
-0.8618 67.0417 1.4949
-0.8540 64.2750 1.4637
-0.8462 60.5750 1.4210
-0.8384 62.0417 1.4381
-0.8306 61.8083 1.4354
-0.8228 58.7667 1.3996
-0.8150 57.3667 1.3828
-0.8072 56.5917 1.3735
-0.7994 54.4250 1.3469
-0.7916 54.2083 1.3442
-0.7838 55.2417 1.3570
-0.7760 53.6500 1.3373
-0.7682 50.9417 1.3031
-0.7604 51.2917 1.3076
-0.7526 49.6833 1.2869
-0.7448 48.9500 1.2774
-0.7370 48.2250 1.2679
-0.7292 45.9167 1.2372
-0.7214 44.5500 1.2186
-0.7136 44.4667 1.2175
-0.7058 41.5333 1.1766
-0.6980 43.3250 1.2017
-0.6902 40.1500 1.1569
-0.6824 40.8083 1.1663
-0.6746 40.6500 1.1640
-0.6668 38.5500 1.1336
-0.6590 39.1333 1.1421
-0.6512 38.9750 1.1398
-0.6434 36.1583 1.0979
-0.6356 37.0500 1.1113
-0.6278 34.3667 1.0703
-0.6200 35.5750 1.0890
-0.6122 35.5083 1.0879
-0.6044 32.6417 1.0431
-0.5966 33.5333 1.0573
-0.5888 31.3667 1.0225
-0.5810 31.1083 1.0183
-0.5732 30.8750 1.0145
-0.5654 30.8833 1.0146
-0.5576 29.6667 0.9944
-0.5498 28.0250 0.9665
-0.5420 28.8833 0.9812
-0.5342 27.7917 0.9625
-0.5264 28.2417 0.9703
-0.5186 27.5667 0.9586
-0.5108 26.1917 0.9344
-0.5030 26.0333 0.9315
-0.4952 25.0583 0.9139
-0.4874 25.9500 0.9301
-0.4796 25.1167 0.9150
-0.4718 24.1667 0.8975
-0.4640 24.4750 0.9032
-0.4562 24.3583 0.9011
-0.4484 23.2583 0.8805
-0.4406 23.5750 0.8865
-0.4328 21.4583 0.8457
-0.4250 20.9833 0.8363
-0.4172 22.3167 0.8625
-0.4094 23.5750 0.8865
-0.4016 21.0667 0.8380
-0.3938 19.3500 0.8031
-0.3860 19.7833 0.8121
-0.3782 20.2500 0.8216
-0.3704 18.9917 0.7956
-0.3626 20.6083 0.8288
-0.3548 19.2000 0.8000
-0.3470 19.0333 0.7965
-0.3392 19.7917 0.8122
-0.3314 18.7000 0.7895
-0.3236 17.4000 0.7616
-0.3158 18.2083 0.7791
-0.3080 16.7000 0.7461
-0.3002 17.3417 0.7603
-0.2924 19.4167 0.8045
-0.2846 18.4333 0.7839
-0.2768 17.0167 0.7531
-0.2690 17.6583 0.7672
-0.2612 18.2333 0.7796
-0.2534 17.3500 0.7605
-0.2456 16.9583 0.7518
-0.2378 16.4000 0.7394
-0.2300 16.5667 0.7431
-0.2222 18.7667 0.7909
-0.2144 17.3500 0.7605
-0.2066 18.1583 0.7780
-0.1988 18.2833 0.7807
-0.1910 18.9917 0.7956
-0.1832 19.9583 0.8156
-0.1754 20.8333 0.8333
-0.1676 21.5917 0.8484
-0.1598 22.1083 0.8585
-0.1520 22.0917 0.8581
-0.1442 23.6417 0.8877
-0.1364 21.7667 0.8518
-0.1286 19.5917 0.8081
-0.1208 19.0000 0.7958
-0.1130 19.0750 0.7974
-0.1052 18.5833 0.7870
-0.0974 18.6333 0.7881
-0.0896 16.2917 0.7369
-0.0818 17.1333 0.7557
-0.0740 18.7333 0.7902
-0.0662 21.1917 0.8405
-0.0584 25.2583 0.9176
-0.0506 29.3000 0.9883
-0.0428 35.6000 1.0893
-0.0350 45.1667 1.2270
-0.0272 54.6917 1.3502
-0.0194 62.2500 1.4405
-0.0116 73.9167 1.5697
-0.0038 77.7583 1.6100
0.0040 81.5417 1.6487
0.0118 79.7083 1.6300
0.0196 70.5500 1.5335
0.0274 58.3917 1.3951
0.0352 46.4833 1.2448
0.0430 33.7417 1.0605
0.0508 23.2833 0.8810
0.0586 18.4500 0.7842
0.0664 14.3250 0.6910
0.0742 9.8250 0.5723
0.0820 7.9167 0.5137
0.0898 5.9500 0.4453
0.0976 4.2750 0.3775
0.1054 3.5750 0.3452
0.1132 3.2833 0.3308
0.1210 2.8250 0.3069
0.1288 2.5417 0.2911
0.1366 2.1333 0.2667
0.1444 2.1667 0.2687
0.1522 2.1667 0.2687
0.1600 2.3333 0.2789
0.1678 1.7750 0.2432
0.1756 1.6667 0.2357
0.1834 1.8000 0.2449
0.1912 1.3000 0.2082
0.1990 1.5833 0.2297
0.2068 1.4667 0.2211
0.2146 1.7167 0.2392
0.2224 1.3667 0.2134
0.2302 1.5250 0.2255
0.2380 1.2833 0.2068
0.2458 1.4917 0.2230
0.2536 1.3667 0.2134
0.2614 1.0750 0.1893
0.2692 1.3083 0.2088
0.2770 1.0333 0.1856
0.2848 1.2083 0.2007
0.2926 1.0500 0.1871
0.3004 1.2667 0.2055
0.3082 1.1917 0.1993
0.3160 1.1167 0.1929
0.3238 1.2833 0.2068
0.3316 1.1750 0.1979
0.3394 1.0750 0.1893
0.3472 1.0583 0.1878
0.3550 1.0667 0.1886
0.3628 1.0667 0.1886
0.3706 1.0417 0.1863
0.3784 1.0417 0.1863
0.3862 1.3000 0.2082
0.3940 1.1583 0.1965
0.4018 1.0333 0.1856
0.4096 1.1000 0.1915
0.4174 1.0583 0.1878
0.4252 1.2000 0.2000
0.4330 1.1333 0.1944
0.4408 0.8250 0.1658
0.4486 0.8250 0.1658
0.4564 0.8917 0.1724
0.4642 0.8250 0.1658
0.4720 0.9417 0.1772
0.4798 0.7000 0.1528
0.4876 1.0833 0.1900
0.4954 0.9833 0.1810
0.5032 0.8917 0.1724
0.5110 0.6917 0.1518
0.5188 0.9250 0.1756
0.5266 0.7500 0.1581
0.5344 0.9667 0.1795
0.5422 0.7333 0.1563
0.5500 0.8083 0.1641
0.5578 0.8667 0.1700
0.5656 0.9167 0.1748
0.5734 0.5500 0.1354
0.5812 0.8750 0.1708
0.5890 0.8750 0.1708
0.5968 0.7250 0.1555
0.6046 0.7750 0.1607
0.6124 1.1000 0.1915
0.6202 0.9750 0.1803
0.6280 0.4333 0.1202
0.6358 0.7667 0.1599
0.6436 0.8333 0.1667
0.6514 0.7417 0.1572
0.6592 0.6250 0.1443
0.6670 0.5667 0.1374
0.6748 0.5167 0.1312
0.6826 0.7500 0.1581
0.6904 0.5833 0.1394
0.6982 1.0417 0.1863
0.7060 0.8500 0.1683
0.7138 0.9000 0.1732
0.7216 1.0000 0.1826
0.7294 0.8083 0.1641
0.7372 0.8083 0.1641
0.7450 0.7167 0.1546
0.7528 0.6833 0.1509
0.7606 0.6417 0.1462
0.7684 0.6917 0.1518
0.7762 0.8167 0.1650
0.7840 0.9167 0.1748
0.7918 0.9833 0.1810
0.7996 0.8250 0.1658
0.8074 0.6917 0.1518
0.8152 0.7083 0.1537
0.8230 0.6250 0.1443
0.8308 0.4917 0.1280
0.8386 0.6667 0.1491
0.8464 0.9583 0.1787
0.8542 0.7333 0.1563
0.8620 0.6000 0.1414
0.8698 0.8833 0.1716
0.8776 0.7333 0.1563
0.8854 0.7000 0.1528
0.8932 0.9000 0.1732
0.9010 0.7917 0.1624
0.9088 0.7917 0.1624
0.9166 1.1750 0.1979
0.9244 0.5333 0.1333
0.9322 0.6917 0.1518
0.9400 0.4917 0.1280
0.9478 0.7750 0.1607
0.9556 0.9667 0.1795
0.9634 0.5500 0.1354
0.9712 0.6167 0.1434
0.9790 0.6083 0.1424
0.9868 0.5583 0.1364
0.9946 0.8917 0.1724
1.0024 0.5750 0.1384
1.0102 0.7000 0.1528
1.0180 0.6917 0.1518
1.0258 0.7833 0.1616
1.0336 0.7417 0.1572
1.0414 0.6583 0.1481
1.0492 0.5250 0.1323
1.0570 0.5833 0.1394
1.0648 0.6833 0.1509
1.0726 0.6750 0.1500
1.0804 0.6917 0.1518
1.0882 0.5083 0.1302
1.0960 0.5917 0.1404
1.1038 0.7417 0.1572
1.1116 0.8583 0.1691
1.1194 0.5500 0.1354
1.1272 0.5333 0.1333
1.1350 0.6917 0.1518
1.1428 0.6000 0.1414
1.1506 0.6083 0.1424
1.1584 0.6500 0.1472
1.1662 0.5750 0.1384
1.1740 0.5500 0.1354
1.1818 0.5750 0.1384
1.1896 0.4917 0.1280
1.1974 0.5417 0.1344
1.2052 0.6250 0.1443
1.2130 0.4750 0.1258
1.2208 0.4417 0.1213
1.2286 0.8250 0.1658
1.2364 0.3250 0.1041
1.2442 0.4333 0.1202
1.2520 0.4417 0.1213
1.2598 0.5083 0.1302
1.2676 0.5917 0.1404
1.2754 0.5500 0.1354
1.2832 0.5667 0.1374
1.2910 0.6667 0.1491
1.2988 0.7917 0.1624
1.3066 0.4500 0.1225
1.3144 0.3750 0.1118
1.3222 0.4583 0.1236
1.3300 0.5833 0.1394
1.3378 0.5833 0.1394
1.3456 0.6167 0.1434
1.3534 0.6000 0.1414
1.3612 0.5667 0.1374
1.3690 0.6417 0.1462
1.3768 0.5250 0.1323
1.3846 0.4833 0.1269
1.3924 0.6917 0.1518
1.4002 0.7083 0.1537
1.4080 0.6167 0.1434
1.4158 0.5667 0.1374
1.4236 0.5417 0.1344
1.4314 0.4667 0.1247
1.4392 0.6833 0.1509
1.4470 0.5417 0.1344
1.4548 0.5083 0.1302
1.4626 0.6500 0.1472
1.4704 0.5583 0.1364
1.4782 0.4250 0.1190
1.4860 0.5417 0.1344
1.4938 0.4333 0.1202
1.5016 0.3667 0.1106
1.5094 0.6167 0.1434
1.5172 0.6250 0.1443
1.5250 0.5000 0.1291
1.5328 0.4083 0.1167
1.5406 0.5750 0.1384
1.5484 0.6083 0.1424
1.5562 0.5833 0.1394
1.5640 0.5833 0.1394
1.5718 0.7417 0.1572
1.5796 0.6250 0.1443
1.5874 0.6250 0.1443
1.5952 0.6000 0.1414
1.6030 0.6583 0.1481
1.6108 0.6417 0.1462
1.6186 0.6667 0.1491
1.6264 0.4167 0.1179
1.6342 0.4667 0.1247
1.6420 0.5750 0.1384
1.6498 0.6000 0.1414
1.6576 0.6750 0.1500
1.6654 0.5917 0.1404
1.6732 0.3500 0.1080
1.6810 0.4000 0.1155
1.6888 0.4917 0.1280
1.6966 0.4500 0.1225
1.7044 0.4167 0.1179
1.7122 0.4833 0.1269
1.7200 0.4667 0.1247
1.7278 0.5250 0.1323
1.7356 0.5917 0.1404
1.7434 0.2583 0.0928
1.7512 0.4667 0.1247
1.7590 0.6750 0.1500
1.7668 0.6667 0.1491
1.7746 0.3167 0.1027
1.7824 0.4250 0.1190
1.7902 0.5417 0.1344
1.7980 0.4917 0.1280
1.8058 0.5250 0.1323
1.8136 0.4833 0.1269
1.8214 0.5833 0.1394
1.8292 0.3000 0.1000
1.8370 0.3667 0.1106
1.8448 0.3583 0.1093
1.8526 0.2667 0.0943
1.8604 0.4417 0.1213
1.8682 0.4250 0.1190
1.8760 0.3333 0.1054
1.8838 0.2583 0.0928
1.8916 0.3083 0.1014
1.8994 0.3167 0.1027
1.9072 0.4917 0.1280
1.9150 0.3917 0.1143
1.9228 0.6167 0.1434
1.9306 0.6833 0.1509
1.9384 0.7083 0.1537
1.9462 0.7667 0.1599
1.9540 0.4250 0.1190
1.9618 0.4583 0.1236
1.9696 0.4917 0.1280
1.9774 0.4583 0.1236
1.9852 0.5250 0.1323
1.9930 0.4833 0.1269
2.0008 0.6000 0.1414
2.0086 0.4750 0.1258
2.0164 0.3583 0.1093
2.0242 0.5167 0.1312
2.0320 0.5083 0.1302
2.0398 0.3667 0.1106
2.0476 0.5333 0.1333
2.0554 0.5000 0.1291
2.0632 0.4333 0.1202
2.0710 0.4167 0.1179
2.0788 0.5167 0.1312
2.0866 0.7250 0.1555
2.0944 0.4083 0.1167
2.1022 0.5333 0.1333
2.1100 0.4250 0.1190
2.1178 0.4083 0.1167
2.1256 0.3917 0.1143
2.1334 0.3917 0.1143
2.1412 0.2500 0.0913
2.1490 0.4417 0.1213
2.1568 0.3167 0.1027
2.1646 0.2167 0.0850
2.1724 0.5583 0.1364
2.1802 0.4500 0.1225
2.1880 0.4333 0.1202
2.1958 0.5250 0.1323
2.2036 0.4750 0.1258
2.2114 0.7250 0.1555
2.2192 0.5000 0.1291
2.2270 0.4417 0.1213
2.2348 0.5083 0.1302
2.2426 0.4250 0.1190
2.2504 0.3083 0.1014
2.2582 0.5917 0.1404
2.2660 0.4833 0.1269
2.2738 0.2417 0.0898
2.2816 0.4250 0.1190
2.2894 0.3250 0.1041
2.2972 0.2833 0.0972
2.3050 0.4417 0.1213
2.3128 0.3417 0.1067
2.3206 0.3167 0.1027
2.3284 0.3083 0.1014
2.3362 0.3750 0.1118
2.3440 0.4583 0.1236
2.3518 0.3333 0.1054
2.3596 0.4750 0.1258
2.3674 0.4667 0.1247
2.3752 0.4750 0.1258
2.3830 0.3417 0.1067
2.3908 0.3083 0.1014
2.3986 0.4333 0.1202
2.4064 0.4583 0.1236
2.4142 0.4417 0.1213
2.4220 0.4250 0.1190
2.4298 0.5917 0.1404
2.4376 0.5167 0.1312
2.4454 0.5417 0.1344
2.4532 0.4500 0.1225
2.4610 0.3917 0.1143
2.4688 0.3750 0.1118
2.4766 0.3583 0.1093
2.4844 0.2667 0.0943
2.4922 0.3583 0.1093
2.5000 0.4083 0.1167
2.5078 0.5250 0.1323
2.5156 0.5250 0.1323
2.5234 0.5000 0.1291
2.5312 0.4250 0.1190
2.5390 0.3250 0.1041
2.5468 0.3417 0.1067
2.5546 0.2833 0.0972
2.5624 0.2750 0.0957
2.5702 0.2167 0.0850
2.5780 0.2417 0.0898
2.5858 0.2250 0.0866
2.5936 0.3917 0.1143
2.6014 0.2417 0.0898
2.6092 0.3250 0.1041
2.6170 0.4000 0.1155
2.6248 0.5667 0.1374
2.6326 0.4583 0.1236
2.6404 0.3750 0.1118
2.6482 0.4833 0.1269
2.6560 0.5250 0.1323
2.6638 0.3000 0.1000
2.6716 0.4833 0.1269
2.6794 0.2583 0.0928
2.6872 0.4083 0.1167
2.6950 0.4333 0.1202
2.7028 0.5333 0.1333
2.7106 0.4917 0.1280
2.7184 0.6167 0.1434
2.7262 0.4583 0.1236
2.7340 0.3917 0.1143
2.7418 0.3500 0.1080
2.7496 0.3667 0.1106
2.7574 0.4083 0.1167
2.7652 0.4500 0.1225
2.7730 0.2417 0.0898
2.7808 0.3750 0.1118
2.7886 0.5833 0.1394
2.7964 0.3667 0.1106
2.8042 0.3750 0.1118
2.8120 0.3833 0.1130
2.8198 0.4333 0.1202
2.8276 0.5417 0.1344
2.8354 0.4833 0.1269
2.8432 0.4250 0.1190
2.8510 0.4500 0.1225
2.8588 0.8417 0.1675
2.8666 0.2667 0.0943
2.8744 0.4417 0.1213
2.8822 0.3833 0.1130
2.8900 0.2750 0.0957
2.8978 0.2667 0.0943
2.9056 0.4417 0.1213
2.9134 0.4417 0.1213
2.9212 0.4417 0.1213
2.9290 0.4333 0.1202
2.9368 0.3500 0.1080
2.9446 0.4167 0.1179
2.9524 0.2667 0.0943
2.9602 0.4833 0.1269
2.9680 0.4833 0.1269
2.9758 0.4750 0.1258
2.9836 0.4250 0.1190
2.9914 0.4667 0.1247
2.9992 0.4750 0.1258
3.0070 0.3417 0.1067
3.0148 0.3167 0.1027
3.0226 0.3583 0.1093
3.0304 0.5417 0.1344
3.0382 0.4417 0.1213
3.0460 0.2417 0.0898
3.0538 0.2667 0.0943
3.0616 0.3083 0.1014
3.0694 0.3333 0.1054
3.0772 0.3250 0.1041
3.0850 0.4417 0.1213
3.0928 0.3083 0.1014
3.1006 0.3917 0.1143
3.1084 0.4167 0.1179
3.1162 0.4417 0.1213
3.1240 0.2667 0.0943
3.1318 0.2750 0.0957
3.1396 0.3083 0.1014
3.1474 0.3333 0.1054
3.1552 0.1917 0.0799
3.1630 0.3333 0.1054
3.1708 0.3500 0.1080
3.1786 0.3417 0.1067
3.1864 0.3667 0.1106
3.1942 0.4083 0.1167
3.2020 0.3333 0.1054
3.2098 0.2167 0.0850
3.2176 0.3000 0.1000
3.2254 0.3667 0.1106
3.2332 0.2000 0.0816
3.2410 0.3000 0.1000
3.2488 0.4167 0.1179
3.2566 0.5250 0.1323
3.2644 0.2500 0.0913
3.2722 0.4167 0.1179
3.2800 0.3000 0.1000
3.2878 0.2167 0.0850
3.2956 0.2167 0.0850
3.3034 0.1833 0.0782
3.3112 0.2250 0.0866
3.3190 0.4167 0.1179
3.3268 0.4083 0.1167
3.3346 0.2333 0.0882
3.3424 0.2667 0.0943
3.3502 0.3250 0.1041
3.3580 0.4667 0.1247
3.3658 0.4083 0.1167
3.3736 0.2333 0.0882
3.3814 0.3417 0.1067
3.3892 0.2833 0.0972
3.3970 0.2250 0.0866
3.4048 0.2083 0.0833
3.4126 0.2000 0.0816
3.4204 0.4083 0.1167
3.4282 0.3583 0.1093
3.4360 0.5083 0.1302
3.4438 0.3250 0.1041
3.4516 0.1167 0.0624
3.4594 0.1917 0.0799
3.4672 0.2833 0.0972
3.4750 0.1833 0.0782
3.4828 0.3833 0.1130
3.4906 0.3500 0.1080
3.4984 0.3750 0.1118
3.5062 0.2583 0.0928
3.5140 0.3417 0.1067
3.5218 0.2750 0.0957
3.5296 0.2833 0.0972
3.5374 0.3833 0.1130
3.5452 0.2583 0.0928
3.5530 0.2000 0.0816
3.5608 0.3750 0.1118
3.5686 0.2667 0.0943
3.5764 0.3333 0.1054
3.5842 0.2083 0.0833
3.5920 0.3167 0.1027
3.5998 0.4417 0.1213
3.6076 0.4667 0.1247
3.6154 0.3250 0.1041
3.6232 0.2583 0.0928
3.6310 0.2667 0.0943
3.6388 0.1917 0.0799
3.6466 0.2750 0.0957
3.6544 0.2667 0.0943
3.6622 0.2500 0.0913
3.6700 0.2083 0.0833
3.6778 0.3000 0.1000
3.6856 0.2333 0.0882
3.6934 0.1500 0.0707
3.7012 0.1417 0.0687
