# Supplementary material for: Spin waves and orbital contribution to ferromagnetism in a topological metal
Source: Nat Commun. 2024 Oct 16;15:8905. doi: 10.1038/s41467-024-53152-1 (PMC11484860; doi:10.1038/s41467-024-53152-1)
Supplement: Supplementary file 3 — Source Data [file 41467_2024_53152_MOESM3_ESM.zip › experiment_data/RIXS_spectra_SLS/rixs_cl_phi_4.txt]

 Eloss  intensity  error
-18.1323 1.7083 0.2668
-18.1245 1.7083 0.2668
-18.1167 1.8333 0.2764
-18.1089 1.6771 0.2643
-18.1011 1.6979 0.2660
-18.0933 1.5104 0.2509
-18.0855 1.7188 0.2676
-18.0777 1.4479 0.2456
-18.0699 1.6458 0.2619
-18.0621 1.8958 0.2811
-18.0543 2.2917 0.3090
-18.0465 1.9375 0.2841
-18.0387 1.8750 0.2795
-18.0309 1.9583 0.2857
-18.0231 2.3021 0.3097
-18.0153 1.6146 0.2594
-18.0075 1.5625 0.2552
-17.9997 1.5521 0.2543
-17.9919 1.8438 0.2772
-17.9841 1.9896 0.2879
-17.9763 2.1458 0.2990
-17.9685 2.1875 0.3019
-17.9607 1.8125 0.2748
-17.9529 2.0625 0.2932
-17.9451 2.1146 0.2968
-17.9373 1.8750 0.2795
-17.9295 2.1563 0.2997
-17.9217 1.9896 0.2879
-17.9139 1.6042 0.2585
-17.9061 1.9688 0.2864
-17.8983 1.9167 0.2826
-17.8905 2.0208 0.2902
-17.8827 1.7604 0.2708
-17.8749 1.7396 0.2692
-17.8671 1.8750 0.2795
-17.8593 2.2396 0.3055
-17.8515 2.0417 0.2917
-17.8437 1.5938 0.2577
-17.8359 1.9375 0.2841
-17.8281 1.6771 0.2643
-17.8203 1.8333 0.2764
-17.8125 2.1042 0.2961
-17.8047 1.9167 0.2826
-17.7969 1.8854 0.2803
-17.7891 2.3229 0.3111
-17.7813 2.0208 0.2902
-17.7735 1.8229 0.2756
-17.7657 1.4583 0.2465
-17.7579 1.7604 0.2708
-17.7501 1.7500 0.2700
-17.7423 2.2292 0.3048
-17.7345 2.0313 0.2909
-17.7267 1.9479 0.2849
-17.7189 1.9375 0.2841
-17.7111 1.8438 0.2772
-17.7033 1.8958 0.2811
-17.6955 2.0208 0.2902
-17.6877 2.3333 0.3118
-17.6799 2.2292 0.3048
-17.6721 2.1250 0.2976
-17.6643 2.0521 0.2924
-17.6565 1.7292 0.2684
-17.6487 1.8542 0.2780
-17.6409 1.8646 0.2787
-17.6331 1.9271 0.2834
-17.6253 1.7604 0.2708
-17.6175 1.8125 0.2748
-17.6097 1.7813 0.2724
-17.6019 1.7083 0.2668
-17.5941 2.1146 0.2968
-17.5863 2.1042 0.2961
-17.5785 1.7708 0.2716
-17.5707 1.9479 0.2849
-17.5629 1.8958 0.2811
-17.5551 2.1979 0.3026
-17.5473 1.8021 0.2740
-17.5395 1.6354 0.2610
-17.5317 1.8646 0.2787
-17.5239 2.0208 0.2902
-17.5161 2.0208 0.2902
-17.5083 1.9479 0.2849
-17.5005 1.9375 0.2841
-17.4927 1.8229 0.2756
-17.4849 1.9688 0.2864
-17.4771 1.8750 0.2795
-17.4693 2.2292 0.3048
-17.4615 1.8646 0.2787
-17.4537 1.9063 0.2818
-17.4459 1.9583 0.2857
-17.4381 2.1146 0.2968
-17.4303 1.7604 0.2708
-17.4225 1.8854 0.2803
-17.4147 1.4896 0.2491
-17.4069 1.5521 0.2543
-17.3991 2.2083 0.3033
-17.3913 1.9688 0.2864
-17.3835 2.0208 0.2902
-17.3757 2.0313 0.2909
-17.3679 2.0625 0.2932
-17.3601 1.8750 0.2795
-17.3523 1.8125 0.2748
-17.3445 2.0104 0.2894
-17.3367 1.6667 0.2635
-17.3289 1.4583 0.2465
-17.3211 1.4063 0.2421
-17.3133 1.8438 0.2772
-17.3055 2.1458 0.2990
-17.2977 1.9792 0.2872
-17.2899 1.7708 0.2716
-17.2821 2.1771 0.3012
-17.2743 2.0833 0.2946
-17.2665 2.2396 0.3055
-17.2587 1.7604 0.2708
-17.2509 1.8333 0.2764
-17.2431 1.9479 0.2849
-17.2353 1.9271 0.2834
-17.2275 1.5313 0.2526
-17.2197 1.7500 0.2700
-17.2119 2.0104 0.2894
-17.2041 1.8854 0.2803
-17.1963 1.8125 0.2748
-17.1885 1.7396 0.2692
-17.1807 2.0208 0.2902
-17.1729 1.5104 0.2509
-17.1651 1.8958 0.2811
-17.1573 1.9792 0.2872
-17.1495 1.8646 0.2787
-17.1417 1.7708 0.2716
-17.1339 1.8854 0.2803
-17.1261 2.0417 0.2917
-17.1183 2.2708 0.3076
-17.1105 1.7083 0.2668
-17.1027 1.7396 0.2692
-17.0949 2.0208 0.2902
-17.0871 2.1250 0.2976
-17.0793 1.7188 0.2676
-17.0715 1.9688 0.2864
-17.0637 2.1771 0.3012
-17.0559 2.1354 0.2983
-17.0481 2.1875 0.3019
-17.0403 2.5208 0.3241
-17.0325 2.0521 0.2924
-17.0247 1.7292 0.2684
-17.0169 2.0521 0.2924
-17.0091 1.9792 0.2872
-17.0013 2.1354 0.2983
-16.9935 1.8542 0.2780
-16.9857 2.2292 0.3048
-16.9779 2.2500 0.3062
-16.9701 2.0729 0.2939
-16.9623 2.1354 0.2983
-16.9545 1.9583 0.2857
-16.9467 2.1667 0.3005
-16.9389 1.8958 0.2811
-16.9311 1.7813 0.2724
-16.9233 2.0729 0.2939
-16.9155 1.9271 0.2834
-16.9077 2.0625 0.2932
-16.8999 2.3542 0.3132
-16.8921 2.2500 0.3062
-16.8843 1.7292 0.2684
-16.8765 1.8542 0.2780
-16.8687 2.1250 0.2976
-16.8609 1.8646 0.2787
-16.8531 1.7292 0.2684
-16.8453 2.2188 0.3041
-16.8375 2.1771 0.3012
-16.8297 2.0521 0.2924
-16.8219 1.9688 0.2864
-16.8141 1.5521 0.2543
-16.8063 1.9063 0.2818
-16.7985 1.8125 0.2748
-16.7907 2.2083 0.3033
-16.7829 2.3229 0.3111
-16.7751 2.0729 0.2939
-16.7673 2.2708 0.3076
-16.7595 2.2083 0.3033
-16.7517 1.9688 0.2864
-16.7439 2.0000 0.2887
-16.7361 2.3854 0.3153
-16.7283 2.2396 0.3055
-16.7205 2.1042 0.2961
-16.7127 2.2708 0.3076
-16.7049 2.6979 0.3353
-16.6971 2.0208 0.2902
-16.6893 2.0625 0.2932
-16.6815 2.0833 0.2946
-16.6737 2.0521 0.2924
-16.6659 2.1146 0.2968
-16.6581 1.8438 0.2772
-16.6503 1.8854 0.2803
-16.6425 2.1979 0.3026
-16.6347 2.4063 0.3166
-16.6269 1.9167 0.2826
-16.6191 1.7500 0.2700
-16.6113 1.8229 0.2756
-16.6035 2.4792 0.3214
-16.5957 2.1250 0.2976
-16.5879 2.4688 0.3207
-16.5801 2.0729 0.2939
-16.5723 2.1354 0.2983
-16.5645 2.1146 0.2968
-16.5567 1.8229 0.2756
-16.5489 1.8646 0.2787
-16.5411 2.3021 0.3097
-16.5333 2.1042 0.2961
-16.5255 2.0833 0.2946
-16.5177 1.8750 0.2795
-16.5099 1.9792 0.2872
-16.5021 2.3958 0.3160
-16.4943 1.7292 0.2684
-16.4865 2.0208 0.2902
-16.4787 1.8333 0.2764
-16.4709 2.2813 0.3083
-16.4631 2.3542 0.3132
-16.4553 1.8229 0.2756
-16.4475 2.0625 0.2932
-16.4397 1.9375 0.2841
-16.4319 1.9271 0.2834
-16.4241 2.3229 0.3111
-16.4163 2.2396 0.3055
-16.4085 2.1771 0.3012
-16.4007 2.2292 0.3048
-16.3929 1.9583 0.2857
-16.3851 2.4167 0.3173
-16.3773 2.4896 0.3221
-16.3695 1.5521 0.2543
-16.3617 1.8542 0.2780
-16.3539 1.7083 0.2668
-16.3461 1.7292 0.2684
-16.3383 2.0208 0.2902
-16.3305 2.0104 0.2894
-16.3227 2.2188 0.3041
-16.3149 2.2500 0.3062
-16.3071 2.0521 0.2924
-16.2993 1.8854 0.2803
-16.2915 1.7292 0.2684
-16.2837 2.1354 0.2983
-16.2759 2.1458 0.2990
-16.2681 2.3229 0.3111
-16.2603 2.2813 0.3083
-16.2525 1.9583 0.2857
-16.2447 2.0417 0.2917
-16.2369 2.6146 0.3301
-16.2291 2.2500 0.3062
-16.2213 2.1250 0.2976
-16.2135 2.0000 0.2887
-16.2057 2.2917 0.3090
-16.1979 2.2813 0.3083
-16.1901 2.0729 0.2939
-16.1823 1.6667 0.2635
-16.1745 2.2813 0.3083
-16.1667 2.2917 0.3090
-16.1589 2.0729 0.2939
-16.1511 2.6979 0.3353
-16.1433 2.4583 0.3200
-16.1355 2.4792 0.3214
-16.1277 2.1146 0.2968
-16.1199 2.1979 0.3026
-16.1121 2.1042 0.2961
-16.1043 1.5833 0.2569
-16.0965 1.7083 0.2668
-16.0887 2.3958 0.3160
-16.0809 2.3750 0.3146
-16.0731 1.8854 0.2803
-16.0653 2.0938 0.2954
-16.0575 2.1979 0.3026
-16.0497 2.0938 0.2954
-16.0419 1.9896 0.2879
-16.0341 2.4479 0.3194
-16.0263 2.0208 0.2902
-16.0185 2.3646 0.3139
-16.0107 2.0729 0.2939
-16.0029 2.1563 0.2997
-15.9951 2.5000 0.3227
-15.9873 2.2708 0.3076
-15.9795 2.0833 0.2946
-15.9717 2.1042 0.2961
-15.9639 1.8750 0.2795
-15.9561 2.1563 0.2997
-15.9483 2.1979 0.3026
-15.9405 2.1667 0.3005
-15.9327 2.2917 0.3090
-15.9249 2.4375 0.3187
-15.9171 2.7500 0.3385
-15.9093 2.1458 0.2990
-15.9015 1.8333 0.2764
-15.8937 2.3229 0.3111
-15.8859 2.0313 0.2909
-15.8781 2.2083 0.3033
-15.8703 2.2083 0.3033
-15.8625 2.2292 0.3048
-15.8547 2.8125 0.3423
-15.8469 3.1146 0.3602
-15.8391 2.7604 0.3391
-15.8313 2.8438 0.3442
-15.8235 2.7708 0.3398
-15.8157 2.2083 0.3033
-15.8079 2.0833 0.2946
-15.8001 1.9583 0.2857
-15.7923 2.1563 0.2997
-15.7845 2.2396 0.3055
-15.7767 2.2292 0.3048
-15.7689 1.9688 0.2864
-15.7611 1.9063 0.2818
-15.7533 2.1875 0.3019
-15.7455 2.7500 0.3385
-15.7377 2.1250 0.2976
-15.7299 2.1771 0.3012
-15.7221 2.2292 0.3048
-15.7143 2.3438 0.3125
-15.7065 1.8542 0.2780
-15.6987 2.5104 0.3234
-15.6909 2.5521 0.3261
-15.6831 2.4271 0.3180
-15.6753 2.4479 0.3194
-15.6675 2.2188 0.3041
-15.6597 2.2708 0.3076
-15.6519 2.7396 0.3379
-15.6441 2.5521 0.3261
-15.6363 2.7292 0.3372
-15.6285 2.4375 0.3187
-15.6207 1.6875 0.2652
-15.6129 2.6250 0.3307
-15.6051 2.2188 0.3041
-15.5973 2.1250 0.2976
-15.5895 1.8958 0.2811
-15.5817 1.9375 0.2841
-15.5739 2.1875 0.3019
-15.5661 2.2708 0.3076
-15.5583 2.1042 0.2961
-15.5505 2.4792 0.3214
-15.5427 2.3542 0.3132
-15.5349 1.9063 0.2818
-15.5271 2.0208 0.2902
-15.5193 1.9583 0.2857
-15.5115 2.1667 0.3005
-15.5037 2.1042 0.2961
-15.4959 1.8333 0.2764
-15.4881 1.9896 0.2879
-15.4803 2.3125 0.3104
-15.4725 1.9063 0.2818
-15.4647 2.2083 0.3033
-15.4569 2.5833 0.3281
-15.4491 2.4167 0.3173
-15.4413 2.5313 0.3248
-15.4335 2.6458 0.3320
-15.4257 2.6042 0.3294
-15.4179 2.2813 0.3083
-15.4101 2.3542 0.3132
-15.4023 2.4167 0.3173
-15.3945 2.6979 0.3353
-15.3867 2.5833 0.3281
-15.3789 2.6875 0.3346
-15.3711 2.3854 0.3153
-15.3633 2.5625 0.3268
-15.3555 2.4792 0.3214
-15.3477 2.4479 0.3194
-15.3399 2.3021 0.3097
-15.3321 2.7917 0.3411
-15.3243 2.3646 0.3139
-15.3165 2.0521 0.2924
-15.3087 2.4063 0.3166
-15.3009 2.3750 0.3146
-15.2931 2.2708 0.3076
-15.2853 2.1979 0.3026
-15.2775 2.2813 0.3083
-15.2697 2.7604 0.3391
-15.2619 2.6146 0.3301
-15.2541 2.8021 0.3417
-15.2463 1.9896 0.2879
-15.2385 2.3229 0.3111
-15.2307 2.2083 0.3033
-15.2229 2.4896 0.3221
-15.2151 2.6563 0.3327
-15.2073 2.6354 0.3314
-15.1995 2.4688 0.3207
-15.1917 2.5938 0.3287
-15.1839 2.2188 0.3041
-15.1761 2.7083 0.3359
-15.1683 3.1250 0.3608
-15.1605 2.4688 0.3207
-15.1527 2.4375 0.3187
-15.1449 2.4583 0.3200
-15.1371 2.8750 0.3461
-15.1293 2.7396 0.3379
-15.1215 2.3125 0.3104
-15.1137 2.6250 0.3307
-15.1059 2.8646 0.3455
-15.0981 2.4792 0.3214
-15.0903 2.0208 0.2902
-15.0825 2.5208 0.3241
-15.0747 2.4583 0.3200
-15.0669 2.9688 0.3517
-15.0591 2.7396 0.3379
-15.0513 2.3542 0.3132
-15.0435 2.7708 0.3398
-15.0357 2.8750 0.3461
-15.0279 2.7292 0.3372
-15.0201 2.6667 0.3333
-15.0123 2.7396 0.3379
-15.0045 2.5833 0.3281
-14.9967 2.5417 0.3254
-14.9889 2.2604 0.3069
-14.9811 2.6667 0.3333
-14.9733 2.5000 0.3227
-14.9655 2.7604 0.3391
-14.9577 2.8854 0.3467
-14.9499 2.6771 0.3340
-14.9421 2.6979 0.3353
-14.9343 2.5208 0.3241
-14.9265 2.5521 0.3261
-14.9187 2.6875 0.3346
-14.9109 2.8542 0.3449
-14.9031 2.5938 0.3287
-14.8953 2.3646 0.3139
-14.8875 2.3125 0.3104
-14.8797 2.5521 0.3261
-14.8719 2.2708 0.3076
-14.8641 2.3646 0.3139
-14.8563 2.1146 0.2968
-14.8485 2.3542 0.3132
-14.8407 2.5000 0.3227
-14.8329 2.7083 0.3359
-14.8251 3.0625 0.3572
-14.8173 2.8958 0.3474
-14.8095 2.6042 0.3294
-14.8017 2.0625 0.2932
-14.7939 2.4167 0.3173
-14.7861 3.0521 0.3566
-14.7783 2.4688 0.3207
-14.7705 2.5313 0.3248
-14.7627 2.5313 0.3248
-14.7549 2.4063 0.3166
-14.7471 2.4375 0.3187
-14.7393 2.5208 0.3241
-14.7315 2.6979 0.3353
-14.7237 3.0938 0.3590
-14.7159 2.8958 0.3474
-14.7081 2.9479 0.3505
-14.7003 2.5625 0.3268
-14.6925 2.9583 0.3511
-14.6847 3.0729 0.3578
-14.6769 2.5625 0.3268
-14.6691 2.9479 0.3505
-14.6613 2.9375 0.3499
-14.6535 2.7500 0.3385
-14.6457 2.8125 0.3423
-14.6379 2.9063 0.3480
-14.6301 2.6771 0.3340
-14.6223 2.7917 0.3411
-14.6145 2.3646 0.3139
-14.6067 2.3229 0.3111
-14.5989 2.4583 0.3200
-14.5911 2.9375 0.3499
-14.5833 2.3958 0.3160
-14.5755 2.4896 0.3221
-14.5677 2.5521 0.3261
-14.5599 2.9896 0.3529
-14.5521 2.4271 0.3180
-14.5443 2.6250 0.3307
-14.5365 2.5417 0.3254
-14.5287 2.8854 0.3467
-14.5209 2.8958 0.3474
-14.5131 2.6042 0.3294
-14.5053 2.2604 0.3069
-14.4975 2.5208 0.3241
-14.4897 2.3229 0.3111
-14.4819 2.1771 0.3012
-14.4741 2.8958 0.3474
-14.4663 2.7083 0.3359
-14.4585 2.9792 0.3523
-14.4507 2.3125 0.3104
-14.4429 2.7708 0.3398
-14.4351 2.7917 0.3411
-14.4273 2.8646 0.3455
-14.4195 2.7917 0.3411
-14.4117 2.3333 0.3118
-14.4039 2.4063 0.3166
-14.3961 2.7083 0.3359
-14.3883 2.6875 0.3346
-14.3805 2.8125 0.3423
-14.3727 3.1458 0.3620
-14.3649 2.6354 0.3314
-14.3571 2.6875 0.3346
-14.3493 2.9375 0.3499
-14.3415 2.6146 0.3301
-14.3337 3.1667 0.3632
-14.3259 2.9688 0.3517
-14.3181 2.9271 0.3492
-14.3103 2.6875 0.3346
-14.3025 2.6667 0.3333
-14.2947 2.3542 0.3132
-14.2869 3.2917 0.3703
-14.2791 3.0938 0.3590
-14.2713 3.0833 0.3584
-14.2635 2.8021 0.3417
-14.2557 3.1979 0.3650
-14.2479 3.4583 0.3796
-14.2401 2.7604 0.3391
-14.2323 2.7292 0.3372
-14.2245 2.5833 0.3281
-14.2167 2.3854 0.3153
-14.2089 2.7917 0.3411
-14.2011 3.0313 0.3554
-14.1933 2.8542 0.3449
-14.1855 3.1146 0.3602
-14.1777 3.1146 0.3602
-14.1699 2.7396 0.3379
-14.1621 2.2292 0.3048
-14.1543 2.3854 0.3153
-14.1465 3.0521 0.3566
-14.1387 2.9896 0.3529
-14.1309 2.7708 0.3398
-14.1231 3.5521 0.3847
-14.1153 3.3438 0.3733
-14.1075 2.4271 0.3180
-14.0997 2.5313 0.3248
-14.0919 2.7813 0.3404
-14.0841 3.0417 0.3560
-14.0763 3.3021 0.3709
-14.0685 2.8438 0.3442
-14.0607 3.4063 0.3767
-14.0529 2.8854 0.3467
-14.0451 3.0729 0.3578
-14.0373 3.2396 0.3674
-14.0295 2.6563 0.3327
-14.0217 3.1146 0.3602
-14.0139 2.6354 0.3314
-14.0061 2.5833 0.3281
-13.9983 2.7708 0.3398
-13.9905 3.4583 0.3796
-13.9827 3.5938 0.3870
-13.9749 3.3646 0.3744
-13.9671 2.8750 0.3461
-13.9593 2.9063 0.3480
-13.9515 2.9375 0.3499
-13.9437 2.9271 0.3492
-13.9359 3.2083 0.3656
-13.9281 3.2188 0.3662
-13.9203 2.9063 0.3480
-13.9125 3.0417 0.3560
-13.9047 2.9688 0.3517
-13.8969 2.8542 0.3449
-13.8891 3.1563 0.3626
-13.8813 3.1875 0.3644
-13.8735 2.9583 0.3511
-13.8657 2.7917 0.3411
-13.8579 2.4896 0.3221
-13.8501 2.9479 0.3505
-13.8423 2.9583 0.3511
-13.8345 3.0313 0.3554
-13.8267 2.7500 0.3385
-13.8189 2.8958 0.3474
-13.8111 3.0729 0.3578
-13.8033 3.1146 0.3602
-13.7955 3.1667 0.3632
-13.7877 3.3750 0.3750
-13.7799 3.7604 0.3958
-13.7721 3.8854 0.4024
-13.7643 3.0104 0.3542
-13.7565 3.1250 0.3608
-13.7487 2.9896 0.3529
-13.7409 2.5833 0.3281
-13.7331 2.6771 0.3340
-13.7253 2.9583 0.3511
-13.7175 3.5000 0.3819
-13.7097 3.6771 0.3914
-13.7019 3.0521 0.3566
-13.6941 3.0417 0.3560
-13.6863 2.9167 0.3486
-13.6785 3.3125 0.3715
-13.6707 2.9792 0.3523
-13.6629 3.0833 0.3584
-13.6551 3.4583 0.3796
-13.6473 3.6979 0.3925
-13.6395 3.3438 0.3733
-13.6317 3.2708 0.3692
-13.6239 3.1250 0.3608
-13.6161 2.7292 0.3372
-13.6083 3.1875 0.3644
-13.6005 3.0417 0.3560
-13.5927 2.8854 0.3467
-13.5849 3.2917 0.3703
-13.5771 2.8125 0.3423
-13.5693 2.8333 0.3436
-13.5615 3.1979 0.3650
-13.5537 3.3333 0.3727
-13.5459 3.2813 0.3698
-13.5381 3.1042 0.3596
-13.5303 3.1979 0.3650
-13.5225 3.5729 0.3858
-13.5147 3.7083 0.3931
-13.5069 3.1667 0.3632
-13.4991 3.4688 0.3802
-13.4913 3.6667 0.3909
-13.4835 3.3542 0.3738
-13.4757 3.3021 0.3709
-13.4679 3.2083 0.3656
-13.4601 3.3438 0.3733
-13.4523 3.2604 0.3686
-13.4445 3.4063 0.3767
-13.4367 3.3542 0.3738
-13.4289 3.2604 0.3686
-13.4211 3.4479 0.3790
-13.4133 3.3438 0.3733
-13.4055 3.3438 0.3733
-13.3977 3.1250 0.3608
-13.3899 3.1250 0.3608
-13.3821 3.0208 0.3548
-13.3743 3.3021 0.3709
-13.3665 3.3750 0.3750
-13.3587 3.5000 0.3819
-13.3509 3.9896 0.4077
-13.3431 3.3854 0.3756
-13.3353 3.3854 0.3756
-13.3275 2.9583 0.3511
-13.3197 3.2604 0.3686
-13.3119 3.0833 0.3584
-13.3041 3.5000 0.3819
-13.2963 3.3333 0.3727
-13.2885 2.9479 0.3505
-13.2807 3.3021 0.3709
-13.2729 3.3438 0.3733
-13.2651 3.2292 0.3668
-13.2573 2.9792 0.3523
-13.2495 3.4375 0.3785
-13.2417 3.5313 0.3836
-13.2339 3.5938 0.3870
-13.2261 3.5625 0.3853
-13.2183 3.0729 0.3578
-13.2105 3.6875 0.3920
-13.2027 3.9063 0.4034
-13.1949 2.9792 0.3523
-13.1871 3.4479 0.3790
-13.1793 3.7500 0.3953
-13.1715 3.9167 0.4040
-13.1637 3.5938 0.3870
-13.1559 3.7292 0.3942
-13.1481 3.5208 0.3830
-13.1403 3.0729 0.3578
-13.1325 3.2813 0.3698
-13.1247 3.3958 0.3762
-13.1169 3.4375 0.3785
-13.1091 3.2292 0.3668
-13.1013 3.5729 0.3858
-13.0935 3.2604 0.3686
-13.0857 3.2083 0.3656
-13.0779 3.5521 0.3847
-13.0701 4.2188 0.4193
-13.0623 3.9583 0.4061
-13.0545 3.1771 0.3638
-13.0467 3.3750 0.3750
-13.0389 3.4896 0.3813
-13.0311 3.4167 0.3773
-13.0233 3.8438 0.4002
-13.0155 3.9896 0.4077
-13.0077 3.4167 0.3773
-12.9999 3.4063 0.3767
-12.9921 4.3438 0.4254
-12.9843 4.0729 0.4120
-12.9765 3.7917 0.3975
-12.9687 3.7813 0.3969
-12.9609 4.0104 0.4088
-12.9531 4.2188 0.4193
-12.9453 3.0729 0.3578
-12.9375 3.0104 0.3542
-12.9297 2.9792 0.3523
-12.9219 3.6042 0.3875
-12.9141 3.5417 0.3841
-12.9063 3.6250 0.3886
-12.8985 3.5938 0.3870
-12.8907 3.2604 0.3686
-12.8829 3.7813 0.3969
-12.8751 3.3542 0.3738
-12.8673 3.4063 0.3767
-12.8595 3.4167 0.3773
-12.8517 3.7604 0.3958
-12.8439 3.8542 0.4007
-12.8361 3.5000 0.3819
-12.8283 3.8854 0.4024
-12.8205 3.7604 0.3958
-12.8127 3.0938 0.3590
-12.8049 3.6771 0.3914
-12.7971 3.5000 0.3819
-12.7893 3.7083 0.3931
-12.7815 2.6875 0.3346
-12.7737 3.6771 0.3914
-12.7659 4.0625 0.4114
-12.7581 3.5208 0.3830
-12.7503 3.4063 0.3767
-12.7425 3.4063 0.3767
-12.7347 3.3125 0.3715
-12.7269 3.7500 0.3953
-12.7191 3.6979 0.3925
-12.7113 4.1146 0.4141
-12.7035 3.6354 0.3892
-12.6957 3.0104 0.3542
-12.6879 3.5729 0.3858
-12.6801 3.3646 0.3744
-12.6723 3.5104 0.3824
-12.6645 3.9583 0.4061
-12.6567 4.0729 0.4120
-12.6489 3.7500 0.3953
-12.6411 4.0208 0.4093
-12.6333 3.7604 0.3958
-12.6255 3.8021 0.3980
-12.6177 3.8854 0.4024
-12.6099 3.8854 0.4024
-12.6021 4.1146 0.4141
-12.5943 4.1146 0.4141
-12.5865 4.3125 0.4239
-12.5787 3.7292 0.3942
-12.5709 2.9271 0.3492
-12.5631 4.1146 0.4141
-12.5553 4.2396 0.4203
-12.5475 3.5729 0.3858
-12.5397 3.5000 0.3819
-12.5319 3.9167 0.4040
-12.5241 3.7500 0.3953
-12.5163 3.8542 0.4007
-12.5085 4.7292 0.4439
-12.5007 4.2083 0.4187
-12.4929 4.1771 0.4172
-12.4851 4.4688 0.4315
-12.4773 3.7708 0.3964
-12.4695 3.9688 0.4067
-12.4617 3.9271 0.4045
-12.4539 3.6250 0.3886
-12.4461 3.7292 0.3942
-12.4383 4.7396 0.4444
-12.4305 4.0104 0.4088
-12.4227 4.5000 0.4330
-12.4149 3.4375 0.3785
-12.4071 3.7188 0.3936
-12.3993 3.6667 0.3909
-12.3915 3.8646 0.4013
-12.3837 4.1875 0.4177
-12.3759 4.1042 0.4135
-12.3681 4.7396 0.4444
-12.3603 3.5313 0.3836
-12.3525 3.1458 0.3620
-12.3447 3.6771 0.3914
-12.3369 4.1042 0.4135
-12.3291 3.5104 0.3824
-12.3213 4.0417 0.4104
-12.3135 4.3333 0.4249
-12.3057 4.2604 0.4213
-12.2979 4.0625 0.4114
-12.2901 4.1354 0.4151
-12.2823 3.7500 0.3953
-12.2745 4.2188 0.4193
-12.2667 4.1771 0.4172
-12.2589 3.5208 0.3830
-12.2511 4.2188 0.4193
-12.2433 3.5521 0.3847
-12.2355 3.5417 0.3841
-12.2277 4.0729 0.4120
-12.2199 4.2500 0.4208
-12.2121 4.0104 0.4088
-12.2043 3.4896 0.3813
-12.1965 3.9896 0.4077
-12.1887 4.6979 0.4424
-12.1809 4.4271 0.4295
-12.1731 4.3854 0.4275
-12.1653 4.1979 0.4182
-12.1575 3.8958 0.4029
-12.1497 4.7292 0.4439
-12.1419 4.2813 0.4224
-12.1341 4.2917 0.4229
-12.1263 4.2708 0.4218
-12.1185 4.2500 0.4208
-12.1107 4.3958 0.4280
-12.1029 4.0521 0.4109
-12.0951 4.3333 0.4249
-12.0873 4.4063 0.4285
-12.0795 3.6146 0.3881
-12.0717 3.8750 0.4018
-12.0639 4.0833 0.4125
-12.0561 4.6979 0.4424
-12.0483 3.9688 0.4067
-12.0405 4.5938 0.4375
-12.0327 4.5417 0.4350
-12.0249 4.4271 0.4295
-12.0171 4.2188 0.4193
-12.0093 4.3958 0.4280
-12.0015 4.1875 0.4177
-11.9937 4.5417 0.4350
-11.9859 4.2396 0.4203
-11.9781 4.2708 0.4218
-11.9703 4.5104 0.4335
-11.9625 3.9792 0.4072
-11.9547 4.0417 0.4104
-11.9469 4.4063 0.4285
-11.9391 4.3854 0.4275
-11.9313 3.9063 0.4034
-11.9235 4.2813 0.4224
-11.9157 5.1563 0.4635
-11.9079 4.2813 0.4224
-11.9001 3.7500 0.3953
-11.8923 4.3021 0.4234
-11.8845 4.6042 0.4380
-11.8767 3.9688 0.4067
-11.8689 4.5938 0.4375
-11.8611 4.4479 0.4305
-11.8533 4.5208 0.4340
-11.8455 4.3438 0.4254
-11.8377 4.6458 0.4400
-11.8299 4.3542 0.4259
-11.8221 4.0417 0.4104
-11.8143 4.0938 0.4130
-11.8065 4.2500 0.4208
-11.7987 4.7188 0.4434
-11.7909 5.4896 0.4783
-11.7831 4.8229 0.4483
-11.7753 5.0208 0.4574
-11.7675 4.8333 0.4488
-11.7597 3.7500 0.3953
-11.7519 4.8333 0.4488
-11.7441 4.6771 0.4415
-11.7363 5.1146 0.4616
-11.7285 4.8021 0.4473
-11.7207 4.2708 0.4218
-11.7129 4.8646 0.4502
-11.7051 4.4167 0.4290
-11.6973 4.6250 0.4390
-11.6895 4.0521 0.4109
-11.6817 4.2604 0.4213
-11.6739 4.6563 0.4405
-11.6661 4.3438 0.4254
-11.6583 4.8229 0.4483
-11.6505 5.1875 0.4649
-11.6427 4.6979 0.4424
-11.6349 4.6354 0.4395
-11.6271 4.3333 0.4249
-11.6193 5.0729 0.4598
-11.6115 5.0729 0.4598
-11.6037 4.5833 0.4370
-11.5959 3.8542 0.4007
-11.5881 4.9167 0.4526
-11.5803 4.9271 0.4531
-11.5725 4.2708 0.4218
-11.5647 4.0625 0.4114
-11.5569 4.6563 0.4405
-11.5491 5.1250 0.4621
-11.5413 4.9063 0.4521
-11.5335 5.1563 0.4635
-11.5257 4.9792 0.4555
-11.5179 5.0833 0.4602
-11.5101 5.3750 0.4732
-11.5023 4.8125 0.4478
-11.4945 4.5521 0.4355
-11.4867 5.0833 0.4602
-11.4789 4.8333 0.4488
-11.4711 4.5104 0.4335
-11.4633 5.0729 0.4598
-11.4555 4.7083 0.4429
-11.4477 4.6875 0.4419
-11.4399 4.6146 0.4385
-11.4321 5.4167 0.4751
-11.4243 4.7396 0.4444
-11.4165 4.5417 0.4350
-11.4087 4.9583 0.4545
-11.4009 5.5000 0.4787
-11.3931 5.4271 0.4755
-11.3853 4.6771 0.4415
-11.3775 4.8750 0.4507
-11.3697 4.9375 0.4536
-11.3619 4.7604 0.4454
-11.3541 4.7917 0.4468
-11.3463 4.4479 0.4305
-11.3385 5.2188 0.4663
-11.3307 4.6771 0.4415
-11.3229 4.1458 0.4156
-11.3151 4.8854 0.4512
-11.3073 4.7500 0.4449
-11.2995 5.3646 0.4728
-11.2917 4.5417 0.4350
-11.2839 4.5729 0.4365
-11.2761 5.4583 0.4769
-11.2683 4.6667 0.4410
-11.2605 5.2813 0.4691
-11.2527 5.1458 0.4630
-11.2449 5.7917 0.4912
-11.2371 5.1042 0.4612
-11.2293 4.7083 0.4429
-11.2215 4.8125 0.4478
-11.2137 4.3021 0.4234
-11.2059 4.5833 0.4370
-11.1981 4.6042 0.4380
-11.1903 5.0625 0.4593
-11.1825 5.1042 0.4612
-11.1747 5.5521 0.4810
-11.1669 5.2500 0.4677
-11.1591 5.8958 0.4956
-11.1513 5.5833 0.4823
-11.1435 5.6042 0.4832
-11.1357 5.1042 0.4612
-11.1279 4.8854 0.4512
-11.1201 4.9583 0.4545
-11.1123 5.1250 0.4621
-11.1045 5.3125 0.4705
-11.0967 5.2917 0.4696
-11.0889 5.7604 0.4899
-11.0811 4.9896 0.4560
-11.0733 4.8854 0.4512
-11.0655 5.4375 0.4760
-11.0577 5.3958 0.4742
-11.0499 4.7188 0.4434
-11.0421 5.0938 0.4607
-11.0343 5.6250 0.4841
-11.0265 4.8958 0.4517
-11.0187 5.8125 0.4921
-11.0109 4.9167 0.4526
-11.0031 4.8958 0.4517
-10.9953 5.5104 0.4792
-10.9875 4.9167 0.4526
-10.9797 5.5521 0.4810
-10.9719 5.6250 0.4841
-10.9641 5.3854 0.4737
-10.9563 5.4063 0.4746
-10.9485 5.4479 0.4764
-10.9407 4.9375 0.4536
-10.9329 5.6667 0.4859
-10.9251 5.8333 0.4930
-10.9173 5.4688 0.4774
-10.9095 5.6458 0.4850
-10.9017 5.6042 0.4832
-10.8939 5.1146 0.4616
-10.8861 5.0208 0.4574
-10.8783 5.5417 0.4805
-10.8705 5.2292 0.4668
-10.8627 5.6146 0.4837
-10.8549 4.8438 0.4492
-10.8471 5.6667 0.4859
-10.8393 5.8333 0.4930
-10.8315 5.0000 0.4564
-10.8237 5.9896 0.4996
-10.8159 5.6146 0.4837
-10.8081 5.4792 0.4778
-10.8003 5.6771 0.4864
-10.7925 5.6667 0.4859
-10.7847 5.8438 0.4934
-10.7769 5.9479 0.4978
-10.7691 5.3125 0.4705
-10.7613 6.0625 0.5026
-10.7535 5.4479 0.4764
-10.7457 5.6771 0.4864
-10.7379 5.0208 0.4574
-10.7301 4.9896 0.4560
-10.7223 5.5417 0.4805
-10.7145 5.2604 0.4682
-10.7067 5.7083 0.4877
-10.6989 6.1146 0.5048
-10.6911 5.7708 0.4904
-10.6833 5.8854 0.4952
-10.6755 5.7292 0.4886
-10.6677 6.6771 0.5275
-10.6599 6.1667 0.5069
-10.6521 5.7188 0.4881
-10.6443 5.5521 0.4810
-10.6365 6.0104 0.5004
-10.6287 5.7188 0.4881
-10.6209 6.2188 0.5090
-10.6131 6.1875 0.5078
-10.6053 6.3438 0.5141
-10.5975 5.1875 0.4649
-10.5897 6.1979 0.5082
-10.5819 6.0938 0.5039
-10.5741 6.3646 0.5150
-10.5663 6.5625 0.5229
-10.5585 5.0729 0.4598
-10.5507 5.7917 0.4912
-10.5429 6.3958 0.5162
-10.5351 5.9479 0.4978
-10.5273 5.9896 0.4996
-10.5195 6.2604 0.5107
-10.5117 5.4896 0.4783
-10.5039 6.3854 0.5158
-10.4961 6.5521 0.5225
-10.4883 5.6250 0.4841
-10.4805 5.6979 0.4873
-10.4727 6.4063 0.5166
-10.4649 6.5417 0.5221
-10.4571 6.5833 0.5237
-10.4493 6.1771 0.5073
-10.4415 5.5313 0.4801
-10.4337 6.0833 0.5035
-10.4259 5.1979 0.4654
-10.4181 5.5417 0.4805
-10.4103 5.5104 0.4792
-10.4025 6.3125 0.5129
-10.3947 5.9688 0.4987
-10.3869 6.1875 0.5078
-10.3791 6.3438 0.5141
-10.3713 5.8125 0.4921
-10.3635 6.3750 0.5154
-10.3557 5.6875 0.4868
-10.3479 5.9583 0.4983
-10.3401 6.1875 0.5078
-10.3323 6.6875 0.5279
-10.3245 6.6979 0.5283
-10.3167 5.8333 0.4930
-10.3089 6.8750 0.5352
-10.3011 6.4792 0.5196
-10.2933 6.2708 0.5112
-10.2855 5.8542 0.4939
-10.2777 6.4271 0.5175
-10.2699 6.1458 0.5060
-10.2621 6.4063 0.5166
-10.2543 6.6771 0.5275
-10.2465 6.7604 0.5307
-10.2387 6.5938 0.5242
-10.2309 6.8229 0.5332
-10.2231 5.9688 0.4987
-10.2153 5.9792 0.4991
-10.2075 6.6354 0.5258
-10.1997 5.8646 0.4943
-10.1919 6.3646 0.5150
-10.1841 5.6458 0.4850
-10.1763 6.7396 0.5299
-10.1685 6.0000 0.5000
-10.1607 6.6042 0.5246
-10.1529 7.3854 0.5547
-10.1451 6.2396 0.5099
-10.1373 6.3333 0.5137
-10.1295 6.3750 0.5154
-10.1217 6.4375 0.5179
-10.1139 5.5625 0.4814
-10.1061 6.5833 0.5237
-10.0983 6.2813 0.5116
-10.0905 6.9688 0.5389
-10.0827 6.8958 0.5360
-10.0749 6.4896 0.5200
-10.0671 6.5521 0.5225
-10.0593 6.3333 0.5137
-10.0515 6.4479 0.5183
-10.0437 6.1146 0.5048
-10.0359 7.1146 0.5445
-10.0281 6.6354 0.5258
-10.0203 6.6354 0.5258
-10.0125 7.3125 0.5520
-10.0047 6.9688 0.5389
-9.9969 6.6250 0.5254
-9.9891 6.5208 0.5212
-9.9813 7.0938 0.5437
-9.9735 6.2292 0.5095
-9.9657 7.3542 0.5536
-9.9579 6.5729 0.5233
-9.9501 6.5938 0.5242
-9.9423 6.8438 0.5340
-9.9345 6.6979 0.5283
-9.9267 7.1354 0.5453
-9.9189 6.6875 0.5279
-9.9111 6.1458 0.5060
-9.9033 6.3021 0.5124
-9.8955 6.4896 0.5200
-9.8877 7.1042 0.5441
-9.8799 6.5521 0.5225
-9.8721 7.0938 0.5437
-9.8643 7.0729 0.5429
-9.8565 7.0938 0.5437
-9.8487 7.2292 0.5488
-9.8409 6.7292 0.5295
-9.8331 7.7708 0.5690
-9.8253 8.0313 0.5785
-9.8175 7.1875 0.5472
-9.8097 6.7708 0.5311
-9.8019 6.9688 0.5389
-9.7941 7.4688 0.5579
-9.7863 7.2292 0.5488
-9.7785 7.3750 0.5543
-9.7707 7.0938 0.5437
-9.7629 7.1563 0.5461
-9.7551 7.0833 0.5433
-9.7473 7.9375 0.5751
-9.7395 6.3958 0.5162
-9.7317 7.0833 0.5433
-9.7239 7.3438 0.5532
-9.7161 8.0417 0.5789
-9.7083 6.3646 0.5150
-9.7005 6.6979 0.5283
-9.6927 6.8125 0.5328
-9.6849 7.0729 0.5429
-9.6771 7.1458 0.5457
-9.6693 6.5000 0.5204
-9.6615 6.3333 0.5137
-9.6537 6.9063 0.5364
-9.6459 7.2083 0.5480
-9.6381 7.5833 0.5621
-9.6303 7.3125 0.5520
-9.6225 7.1667 0.5465
-9.6147 7.5313 0.5602
-9.6069 7.1979 0.5476
-9.5991 7.0729 0.5429
-9.5913 6.6563 0.5266
-9.5835 6.3438 0.5141
-9.5757 7.3229 0.5524
-9.5679 7.3438 0.5532
-9.5601 7.0000 0.5401
-9.5523 6.6354 0.5258
-9.5445 7.4167 0.5559
-9.5367 7.0625 0.5425
-9.5289 7.6042 0.5629
-9.5211 7.6771 0.5656
-9.5133 7.0104 0.5405
-9.5055 7.5521 0.5610
-9.4977 7.4375 0.5567
-9.4899 7.4479 0.5571
-9.4821 7.6979 0.5663
-9.4743 7.4479 0.5571
-9.4665 7.7396 0.5679
-9.4587 6.6146 0.5250
-9.4509 7.2083 0.5480
-9.4431 8.9896 0.6120
-9.4353 7.8542 0.5721
-9.4275 8.1146 0.5815
-9.4197 7.2396 0.5492
-9.4119 8.1250 0.5818
-9.4041 8.3542 0.5900
-9.3963 8.2188 0.5852
-9.3885 7.8021 0.5702
-9.3807 6.9063 0.5364
-9.3729 6.8438 0.5340
-9.3651 8.0521 0.5792
-9.3573 7.3958 0.5551
-9.3495 7.9583 0.5758
-9.3417 7.6875 0.5660
-9.3339 8.0625 0.5796
-9.3261 7.7292 0.5675
-9.3183 8.1875 0.5841
-9.3105 8.0938 0.5807
-9.3027 7.4063 0.5555
-9.2949 8.1458 0.5826
-9.2871 7.2292 0.5488
-9.2793 7.7292 0.5675
-9.2715 8.4896 0.5948
-9.2637 8.2708 0.5870
-9.2559 7.2188 0.5484
-9.2481 7.1146 0.5445
-9.2403 7.9271 0.5747
-9.2325 8.7917 0.6052
-9.2247 8.2292 0.5856
-9.2169 7.9792 0.5766
-9.2091 8.0313 0.5785
-9.2013 7.8750 0.5728
-9.1935 8.2083 0.5848
-9.1857 6.8333 0.5336
-9.1779 8.3646 0.5904
-9.1701 8.7188 0.6027
-9.1623 7.6875 0.5660
-9.1545 7.7917 0.5698
-9.1467 7.6667 0.5652
-9.1389 8.1875 0.5841
-9.1311 7.9271 0.5747
-9.1233 8.3646 0.5904
-9.1155 8.6875 0.6016
-9.1077 8.4375 0.5929
-9.0999 8.3229 0.5889
-9.0921 8.2813 0.5874
-9.0843 7.3125 0.5520
-9.0765 8.9063 0.6092
-9.0687 8.1042 0.5811
-9.0609 8.0104 0.5777
-9.0531 8.4896 0.5948
-9.0453 8.8438 0.6070
-9.0375 8.0417 0.5789
-9.0297 8.3021 0.5881
-9.0219 7.6875 0.5660
-9.0141 7.8125 0.5705
-9.0063 7.7917 0.5698
-8.9985 8.4375 0.5929
-8.9907 9.7917 0.6387
-8.9829 9.0417 0.6138
-8.9751 9.2813 0.6219
-8.9673 8.8750 0.6081
-8.9595 8.7188 0.6027
-8.9517 8.1250 0.5818
-8.9439 8.4792 0.5944
-8.9361 9.5729 0.6316
-8.9283 8.8438 0.6070
-8.9205 9.4479 0.6274
-8.9127 8.6875 0.6016
-8.9049 9.0313 0.6134
-8.8971 7.9375 0.5751
-8.8893 8.7500 0.6038
-8.8815 9.2708 0.6215
-8.8737 8.7188 0.6027
-8.8659 9.0104 0.6127
-8.8581 8.7708 0.6045
-8.8503 7.7083 0.5667
-8.8425 9.0417 0.6138
-8.8347 7.8021 0.5702
-8.8269 8.6667 0.6009
-8.8191 8.8750 0.6081
-8.8113 8.8646 0.6077
-8.8035 8.1250 0.5818
-8.7957 8.9896 0.6120
-8.7879 8.9167 0.6095
-8.7801 9.1042 0.6159
-8.7723 9.2500 0.6208
-8.7645 9.4583 0.6278
-8.7567 10.1667 0.6509
-8.7489 9.2292 0.6201
-8.7411 9.1875 0.6187
-8.7333 9.3125 0.6229
-8.7255 8.8438 0.6070
-8.7177 9.2604 0.6212
-8.7099 8.8021 0.6056
-8.7021 8.8542 0.6074
-8.6943 9.8438 0.6404
-8.6865 9.3438 0.6240
-8.6787 8.4583 0.5937
-8.6709 8.5104 0.5955
-8.6631 9.4167 0.6264
-8.6553 9.8125 0.6394
-8.6475 8.5000 0.5951
-8.6397 8.8333 0.6067
-8.6319 8.7500 0.6038
-8.6241 9.2917 0.6222
-8.6163 8.7500 0.6038
-8.6085 9.4479 0.6274
-8.6007 9.2396 0.6205
-8.5929 8.5521 0.5969
-8.5851 9.6146 0.6329
-8.5773 9.0417 0.6138
-8.5695 8.2604 0.5867
-8.5617 9.0417 0.6138
-8.5539 8.2500 0.5863
-8.5461 9.6354 0.6336
-8.5383 9.5417 0.6305
-8.5305 8.9167 0.6095
-8.5227 9.0625 0.6145
-8.5149 9.2604 0.6212
-8.5071 8.9896 0.6120
-8.4993 9.5313 0.6302
-8.4915 9.7083 0.6360
-8.4837 9.8646 0.6411
-8.4759 8.4896 0.5948
-8.4681 9.5521 0.6309
-8.4603 9.7917 0.6387
-8.4525 9.4167 0.6264
-8.4447 9.0313 0.6134
-8.4369 10.3646 0.6572
-8.4291 9.8542 0.6408
-8.4213 9.6042 0.6326
-8.4135 9.3021 0.6226
-8.4057 9.8750 0.6415
-8.3979 9.3854 0.6253
-8.3901 9.5625 0.6312
-8.3823 10.1146 0.6492
-8.3745 10.0521 0.6472
-8.3667 10.1667 0.6509
-8.3589 9.9271 0.6431
-8.3511 9.6146 0.6329
-8.3433 10.5938 0.6644
-8.3355 8.9896 0.6120
-8.3277 10.3333 0.6562
-8.3199 9.8854 0.6418
-8.3121 9.6771 0.6350
-8.3043 10.1354 0.6499
-8.2965 9.7813 0.6384
-8.2887 9.8750 0.6415
-8.2809 10.3021 0.6552
-8.2731 9.4271 0.6267
-8.2653 9.9271 0.6431
-8.2575 10.0833 0.6482
-8.2497 9.5625 0.6312
-8.2419 10.1458 0.6502
-8.2341 9.9271 0.6431
-8.2263 10.8333 0.6719
-8.2185 10.6042 0.6647
-8.2107 11.1042 0.6802
-8.2029 10.0417 0.6468
-8.1951 10.5104 0.6618
-8.1873 11.2813 0.6856
-8.1795 10.8438 0.6722
-8.1717 10.7396 0.6689
-8.1639 11.1250 0.6808
-8.1561 10.5625 0.6634
-8.1483 10.3542 0.6568
-8.1405 9.6875 0.6353
-8.1327 10.4167 0.6588
-8.1249 10.3333 0.6562
-8.1171 10.6250 0.6654
-8.1093 10.7396 0.6689
-8.1015 10.1146 0.6492
-8.0937 10.3750 0.6575
-8.0859 11.3333 0.6872
-8.0781 9.8542 0.6408
-8.0703 10.5417 0.6627
-8.0625 11.1979 0.6831
-8.0547 11.1667 0.6821
-8.0469 10.0521 0.6472
-8.0391 10.5521 0.6631
-8.0313 10.0625 0.6475
-8.0235 11.2500 0.6847
-8.0157 10.7083 0.6680
-8.0079 11.1250 0.6808
-8.0001 11.7292 0.6991
-7.9923 10.5729 0.6637
-7.9845 10.9792 0.6764
-7.9767 10.8542 0.6725
-7.9689 11.5313 0.6932
-7.9611 10.7188 0.6683
-7.9533 10.8333 0.6719
-7.9455 10.8438 0.6722
-7.9377 11.4167 0.6897
-7.9299 10.5313 0.6624
-7.9221 10.7396 0.6689
-7.9143 11.5625 0.6941
-7.9065 12.3958 0.7187
-7.8987 11.4688 0.6913
-7.8909 10.5313 0.6624
-7.8831 10.5104 0.6618
-7.8753 11.8646 0.7031
-7.8675 11.3854 0.6888
-7.8597 11.1354 0.6812
-7.8519 12.3542 0.7175
-7.8441 11.6146 0.6957
-7.8363 10.5208 0.6621
-7.8285 11.0417 0.6783
-7.8207 10.9583 0.6757
-7.8129 11.9896 0.7068
-7.8051 12.4375 0.7199
-7.7973 12.0104 0.7074
-7.7895 12.2708 0.7150
-7.7817 14.0521 0.7652
-7.7739 11.9167 0.7046
-7.7661 12.7292 0.7283
-7.7583 12.6875 0.7271
-7.7505 12.6771 0.7268
-7.7427 11.1979 0.6831
-7.7349 12.0729 0.7093
-7.7271 12.5938 0.7244
-7.7193 12.0313 0.7080
-7.7115 10.9063 0.6741
-7.7037 12.4167 0.7193
-7.6959 11.4479 0.6906
-7.6881 12.2917 0.7156
-7.6803 12.7083 0.7277
-7.6725 13.3229 0.7451
-7.6647 12.8542 0.7318
-7.6569 13.0938 0.7386
-7.6491 12.8958 0.7330
-7.6413 11.9583 0.7059
-7.6335 11.8542 0.7028
-7.6257 12.9583 0.7348
-7.6179 13.5208 0.7506
-7.6101 13.4688 0.7491
-7.6023 12.5521 0.7232
-7.5945 12.1771 0.7123
-7.5867 12.4063 0.7190
-7.5789 13.2083 0.7419
-7.5711 12.2292 0.7138
-7.5633 12.8333 0.7312
-7.5555 13.3021 0.7445
-7.5477 13.1875 0.7413
-7.5399 14.3333 0.7728
-7.5321 13.4688 0.7491
-7.5243 11.9479 0.7056
-7.5165 12.7292 0.7283
-7.5087 13.5729 0.7520
-7.5009 12.9271 0.7339
-7.4931 12.3542 0.7175
-7.4853 12.9271 0.7339
-7.4775 14.5625 0.7790
-7.4697 13.8438 0.7595
-7.4619 12.8854 0.7327
-7.4541 13.3229 0.7451
-7.4463 13.7813 0.7578
-7.4385 14.1042 0.7666
-7.4307 13.0000 0.7360
-7.4229 13.4792 0.7494
-7.4151 14.1667 0.7683
-7.4073 14.4896 0.7770
-7.3995 12.7708 0.7295
-7.3917 12.9271 0.7339
-7.3839 13.2188 0.7421
-7.3761 14.9375 0.7889
-7.3683 13.2708 0.7436
-7.3605 13.5521 0.7514
-7.3527 14.2292 0.7700
-7.3449 13.1146 0.7392
-7.3371 12.9896 0.7357
-7.3293 12.6667 0.7265
-7.3215 14.6875 0.7823
-7.3137 15.9479 0.8152
-7.3059 15.4063 0.8012
-7.2981 15.5938 0.8061
-7.2903 13.9063 0.7612
-7.2825 14.7396 0.7837
-7.2747 14.0521 0.7652
-7.2669 13.9688 0.7629
-7.2591 15.6458 0.8074
-7.2513 14.8333 0.7862
-7.2435 15.1771 0.7952
-7.2357 15.2604 0.7974
-7.2279 15.7917 0.8112
-7.2201 14.9583 0.7895
-7.2123 13.8438 0.7595
-7.2045 13.3854 0.7468
-7.1967 14.7500 0.7840
-7.1889 14.5417 0.7784
-7.1811 15.0521 0.7919
-7.1733 15.4479 0.8023
-7.1655 15.6979 0.8088
-7.1577 14.8125 0.7856
-7.1499 14.2917 0.7717
-7.1421 16.1563 0.8205
-7.1343 15.1354 0.7941
-7.1265 16.3750 0.8260
-7.1187 16.2292 0.8223
-7.1109 16.3021 0.8242
-7.1031 15.1563 0.7947
-7.0953 15.5417 0.8047
-7.0875 15.3646 0.8001
-7.0797 14.6042 0.7801
-7.0719 15.7083 0.8090
-7.0641 15.6667 0.8079
-7.0563 16.2396 0.8226
-7.0485 15.7813 0.8109
-7.0407 14.9167 0.7884
-7.0329 15.2813 0.7979
-7.0251 15.9896 0.8162
-7.0173 15.4271 0.8017
-7.0095 15.5313 0.8044
-7.0017 15.9063 0.8141
-6.9939 17.1250 0.8447
-6.9861 15.9583 0.8154
-6.9783 15.5417 0.8047
-6.9705 16.9583 0.8406
-6.9627 17.0938 0.8439
-6.9549 16.1771 0.8210
-6.9471 16.5313 0.8299
-6.9393 16.5625 0.8307
-6.9315 16.3125 0.8244
-6.9237 18.2917 0.8730
-6.9159 17.9063 0.8638
-6.9081 16.9688 0.8409
-6.9003 16.7813 0.8362
-6.8925 17.4688 0.8531
-6.8847 18.0000 0.8660
-6.8769 16.4271 0.8273
-6.8691 15.7292 0.8096
-6.8613 16.2292 0.8223
-6.8535 17.7708 0.8605
-6.8457 16.1979 0.8215
-6.8379 16.4583 0.8281
-6.8301 17.3229 0.8496
-6.8223 17.0729 0.8434
-6.8145 19.0729 0.8915
-6.8067 16.9479 0.8403
-6.7989 18.2813 0.8728
-6.7911 19.5313 0.9021
-6.7833 19.2604 0.8958
-6.7755 17.8125 0.8615
-6.7677 17.6875 0.8585
-6.7599 18.9063 0.8876
-6.7521 18.3750 0.8750
-6.7443 17.7917 0.8610
-6.7365 18.3542 0.8745
-6.7287 18.1667 0.8700
-6.7209 17.9271 0.8643
-6.7131 20.0729 0.9145
-6.7053 18.5417 0.8790
-6.6975 18.7396 0.8836
-6.6897 20.2604 0.9188
-6.6819 20.2917 0.9195
-6.6741 19.0938 0.8919
-6.6663 18.8021 0.8851
-6.6585 19.1979 0.8944
-6.6507 19.0313 0.8905
-6.6429 19.8229 0.9088
-6.6351 19.0729 0.8915
-6.6273 18.9896 0.8895
-6.6195 19.1875 0.8941
-6.6117 19.8750 0.9100
-6.6039 20.3021 0.9197
-6.5961 20.8333 0.9317
-6.5883 20.1146 0.9155
-6.5805 20.8958 0.9331
-6.5727 21.4479 0.9453
-6.5649 20.3542 0.9209
-6.5571 21.4063 0.9444
-6.5493 20.0417 0.9138
-6.5415 20.3333 0.9204
-6.5337 19.7083 0.9062
-6.5259 20.2500 0.9186
-6.5181 19.6354 0.9045
-6.5103 20.3229 0.9202
-6.5025 20.8125 0.9312
-6.4947 20.8021 0.9310
-6.4869 21.2813 0.9417
-6.4791 21.5625 0.9479
-6.4713 21.0729 0.9370
-6.4635 21.3750 0.9437
-6.4557 21.1354 0.9384
-6.4479 21.8229 0.9536
-6.4401 20.4792 0.9237
-6.4323 21.7708 0.9524
-6.4245 21.2500 0.9410
-6.4167 21.8125 0.9533
-6.4089 21.9375 0.9561
-6.4011 21.9688 0.9567
-6.3933 22.7813 0.9743
-6.3855 24.0938 1.0020
-6.3777 22.5208 0.9687
-6.3699 21.4375 0.9451
-6.3621 22.9063 0.9769
-6.3543 22.9792 0.9785
-6.3465 21.8542 0.9542
-6.3387 22.8125 0.9749
-6.3309 23.0833 0.9807
-6.3231 22.2813 0.9635
-6.3153 23.8646 0.9972
-6.3075 21.9063 0.9554
-6.2997 22.3646 0.9653
-6.2919 23.1875 0.9829
-6.2841 24.7500 1.0155
-6.2763 23.3333 0.9860
-6.2685 22.9271 0.9774
-6.2607 23.2396 0.9840
-6.2529 23.2917 0.9851
-6.2451 22.7708 0.9741
-6.2373 22.5521 0.9694
-6.2295 22.9688 0.9783
-6.2217 24.4583 1.0095
-6.2139 22.7188 0.9729
-6.2061 23.8646 0.9972
-6.1983 23.2917 0.9851
-6.1905 23.8229 0.9963
-6.1827 24.3750 1.0078
-6.1749 24.2500 1.0052
-6.1671 23.7083 0.9939
-6.1593 24.4375 1.0091
-6.1515 25.3854 1.0285
-6.1437 25.0000 1.0206
-6.1359 25.0104 1.0208
-6.1281 24.7292 1.0151
-6.1203 25.2188 1.0251
-6.1125 24.7083 1.0146
-6.1047 26.0104 1.0410
-6.0969 23.5417 0.9904
-6.0891 24.1146 1.0024
-6.0813 23.7083 0.9939
-6.0735 25.6354 1.0335
-6.0657 26.2188 1.0452
-6.0579 24.9792 1.0202
-6.0501 26.1667 1.0442
-6.0423 26.0729 1.0423
-6.0345 25.9375 1.0396
-6.0267 25.1667 1.0240
-6.0189 26.2708 1.0462
-6.0111 27.8333 1.0769
-6.0033 27.2708 1.0660
-5.9955 27.3854 1.0682
-5.9877 28.1667 1.0833
-5.9799 27.9792 1.0797
-5.9721 27.8125 1.0765
-5.9643 26.4063 1.0489
-5.9565 28.2188 1.0843
-5.9487 27.7188 1.0747
-5.9409 27.9063 1.0783
-5.9331 27.8438 1.0771
-5.9253 27.8438 1.0771
-5.9175 29.2396 1.1038
-5.9097 27.6146 1.0727
-5.9019 27.0313 1.0613
-5.8941 26.4792 1.0504
-5.8863 27.7083 1.0745
-5.8785 27.1354 1.0633
-5.8707 28.3438 1.0867
-5.8629 28.9896 1.0990
-5.8551 27.0313 1.0613
-5.8473 30.3021 1.1236
-5.8395 28.6875 1.0933
-5.8317 29.1875 1.1028
-5.8239 30.6563 1.1302
-5.8161 30.5313 1.1279
-5.8083 30.3958 1.1254
-5.8005 29.8229 1.1147
-5.7927 29.4583 1.1079
-5.7849 28.5833 1.0913
-5.7771 29.3125 1.1051
-5.7693 30.4792 1.1269
-5.7615 30.9688 1.1359
-5.7537 31.2396 1.1409
-5.7459 29.2917 1.1048
-5.7381 32.1458 1.1573
-5.7303 30.5729 1.1287
-5.7225 32.1250 1.1570
-5.7147 31.0104 1.1367
-5.7069 29.7917 1.1141
-5.6991 30.7917 1.1327
-5.6913 31.7604 1.1504
-5.6835 30.1146 1.1202
-5.6757 31.5938 1.1473
-5.6679 32.4583 1.1629
-5.6601 30.5208 1.1277
-5.6523 32.7083 1.1674
-5.6445 33.6250 1.1837
-5.6367 32.1875 1.1581
-5.6289 31.4375 1.1445
-5.6211 31.7917 1.1509
-5.6133 31.7292 1.1498
-5.6055 32.8958 1.1708
-5.5977 34.5313 1.1995
-5.5899 34.6146 1.2009
-5.5821 34.7813 1.2038
-5.5743 32.6771 1.1669
-5.5665 34.8646 1.2053
-5.5587 34.6458 1.2015
-5.5509 34.3854 1.1970
-5.5431 33.6354 1.1838
-5.5353 32.5000 1.1637
-5.5275 35.0000 1.2076
-5.5197 35.7292 1.2201
-5.5119 36.8125 1.2385
-5.5041 35.6354 1.2185
-5.4963 35.4688 1.2157
-5.4885 37.1250 1.2437
-5.4807 36.0208 1.2251
-5.4729 34.2188 1.1941
-5.4651 33.9479 1.1893
-5.4573 34.6042 1.2008
-5.4495 35.8646 1.2224
-5.4417 35.8438 1.2221
-5.4339 36.7813 1.2380
-5.4261 36.1667 1.2276
-5.4183 36.4688 1.2327
-5.4105 37.4583 1.2493
-5.4027 36.2396 1.2288
-5.3949 37.9271 1.2571
-5.3871 38.1875 1.2614
-5.3793 38.2188 1.2619
-5.3715 35.8542 1.2223
-5.3637 36.5521 1.2341
-5.3559 37.6354 1.2523
-5.3481 37.2292 1.2455
-5.3403 37.5104 1.2502
-5.3325 37.4792 1.2497
-5.3247 39.0833 1.2761
-5.3169 38.5208 1.2669
-5.3091 38.0000 1.2583
-5.3013 39.8229 1.2881
-5.2935 37.8750 1.2562
-5.2857 39.0521 1.2756
-5.2779 39.5208 1.2832
-5.2701 41.8229 1.3201
-5.2623 40.5208 1.2994
-5.2545 40.8438 1.3045
-5.2467 41.8750 1.3209
-5.2389 41.1146 1.3089
-5.2311 40.4688 1.2985
-5.2233 41.9271 1.3217
-5.2155 40.7917 1.3037
-5.2077 39.7813 1.2875
-5.1999 43.2188 1.3419
-5.1921 42.8333 1.3359
-5.1843 43.0104 1.3387
-5.1765 42.9583 1.3379
-5.1687 40.5938 1.3005
-5.1609 43.9375 1.3530
-5.1531 44.0104 1.3542
-5.1453 42.9792 1.3382
-5.1375 43.4167 1.3450
-5.1297 44.0625 1.3550
-5.1219 40.6875 1.3020
-5.1141 40.8125 1.3040
-5.1063 43.3438 1.3439
-5.0985 43.5208 1.3466
-5.0907 43.5729 1.3474
-5.0829 42.9479 1.3377
-5.0751 43.7813 1.3506
-5.0673 46.0729 1.3855
-5.0595 45.0104 1.3695
-5.0517 45.1979 1.3723
-5.0439 44.6042 1.3633
-5.0361 46.9792 1.3991
-5.0283 45.8750 1.3826
-5.0205 44.4479 1.3609
-5.0127 46.1250 1.3863
-5.0049 48.9896 1.4287
-4.9971 47.8542 1.4121
-4.9893 46.6146 1.3937
-4.9815 45.6875 1.3797
-4.9737 45.7813 1.3811
-4.9659 49.4792 1.4358
-4.9581 48.8854 1.4272
-4.9503 49.3958 1.4346
-4.9425 48.6250 1.4234
-4.9347 47.9896 1.4141
-4.9269 49.7083 1.4392
-4.9191 49.2604 1.4327
-4.9113 48.9583 1.4283
-4.9035 48.8125 1.4261
-4.8957 50.4271 1.4495
-4.8879 51.0000 1.4577
-4.8801 50.4375 1.4497
-4.8723 50.6979 1.4534
-4.8645 48.6146 1.4232
-4.8567 51.4479 1.4641
-4.8489 51.8750 1.4702
-4.8411 49.6979 1.4390
-4.8333 51.8958 1.4705
-4.8255 52.9271 1.4850
-4.8177 54.0208 1.5003
-4.8099 54.7917 1.5110
-4.8021 52.5938 1.4803
-4.7943 51.6563 1.4671
-4.7865 53.1458 1.4881
-4.7787 55.2708 1.5175
-4.7709 54.3021 1.5042
-4.7631 53.2813 1.4900
-4.7553 55.2188 1.5168
-4.7475 53.8021 1.4972
-4.7397 53.4792 1.4927
-4.7319 55.4063 1.5194
-4.7241 56.3125 1.5318
-4.7163 54.3854 1.5053
-4.7085 55.0104 1.5140
-4.7007 55.0521 1.5145
-4.6929 57.5833 1.5490
-4.6851 54.2604 1.5036
-4.6773 54.5938 1.5082
-4.6695 55.8958 1.5261
-4.6617 56.8125 1.5386
-4.6539 56.3021 1.5316
-4.6461 55.7604 1.5243
-4.6383 58.1771 1.5569
-4.6305 59.3333 1.5723
-4.6227 58.8854 1.5664
-4.6149 56.5729 1.5353
-4.6071 59.2188 1.5708
-4.5993 60.4271 1.5868
-4.5915 57.5208 1.5481
-4.5837 60.4583 1.5872
-4.5759 62.4375 1.6129
-4.5681 61.0833 1.5953
-4.5603 61.9479 1.6066
-4.5525 60.6875 1.5902
-4.5447 60.5208 1.5880
-4.5369 61.3750 1.5992
-4.5291 59.8750 1.5795
-4.5213 62.4167 1.6127
-4.5135 63.0833 1.6213
-4.5057 61.4688 1.6004
-4.4979 63.0521 1.6209
-4.4901 64.4271 1.6384
-4.4823 64.4479 1.6387
-4.4745 66.3229 1.6624
-4.4667 63.9688 1.6326
-4.4589 63.7917 1.6303
-4.4511 65.5000 1.6520
-4.4433 64.5208 1.6396
-4.4355 64.8125 1.6433
-4.4277 66.5729 1.6655
-4.4199 66.5313 1.6650
-4.4121 65.0313 1.6461
-4.4043 67.1667 1.6729
-4.3965 68.5208 1.6897
-4.3887 68.5938 1.6906
-4.3809 70.2500 1.7109
-4.3731 71.0521 1.7206
-4.3653 68.9792 1.6953
-4.3575 70.3750 1.7124
-4.3497 71.6146 1.7274
-4.3419 68.8542 1.6938
-4.3341 68.3021 1.6870
-4.3263 71.4167 1.7250
-4.3185 71.9375 1.7313
-4.3107 71.0208 1.7202
-4.3029 72.7083 1.7405
-4.2951 74.1979 1.7583
-4.2873 73.9688 1.7556
-4.2795 73.9271 1.7551
-4.2717 72.8854 1.7427
-4.2639 75.3750 1.7722
-4.2561 73.3958 1.7488
-4.2483 73.3750 1.7485
-4.2405 74.3854 1.7605
-4.2327 75.1667 1.7697
-4.2249 76.8229 1.7891
-4.2171 77.0833 1.7922
-4.2093 76.4792 1.7851
-4.2015 75.7083 1.7761
-4.1937 75.6146 1.7750
-4.1859 77.2083 1.7936
-4.1781 78.4792 1.8083
-4.1703 78.2917 1.8061
-4.1625 80.2813 1.8289
-4.1547 80.9167 1.8362
-4.1469 83.2604 1.8626
-4.1391 79.9688 1.8254
-4.1313 77.4688 1.7966
-4.1235 79.4583 1.8196
-4.1157 80.7188 1.8339
-4.1079 81.2292 1.8397
-4.1001 81.6979 1.8450
-4.0923 80.4167 1.8305
-4.0845 86.5208 1.8987
-4.0767 83.2396 1.8623
-4.0689 87.3333 1.9076
-4.0611 84.8750 1.8805
-4.0533 85.6875 1.8895
-4.0455 84.8333 1.8801
-4.0377 82.8646 1.8581
-4.0299 84.7917 1.8796
-4.0221 87.3229 1.9075
-4.0143 86.6979 1.9006
-4.0065 86.0000 1.8930
-3.9987 88.7813 1.9233
-3.9909 86.5833 1.8994
-3.9831 88.8021 1.9236
-3.9753 89.4063 1.9301
-3.9675 88.8021 1.9236
-3.9597 89.9479 1.9359
-3.9519 90.2188 1.9388
-3.9441 89.3021 1.9290
-3.9363 89.4479 1.9305
-3.9285 89.6146 1.9323
-3.9207 96.2813 2.0029
-3.9129 94.0938 1.9800
-3.9051 91.9063 1.9569
-3.8973 91.2396 1.9498
-3.8895 93.1667 1.9703
-3.8817 94.3125 1.9823
-3.8739 92.4583 1.9628
-3.8661 94.1042 1.9802
-3.8583 93.6979 1.9759
-3.8505 96.6250 2.0065
-3.8427 95.7813 1.9977
-3.8349 98.3438 2.0243
-3.8271 95.3021 1.9927
-3.8193 98.3229 2.0241
-3.8115 95.4063 1.9938
-3.8037 99.4375 2.0355
-3.7959 103.6875 2.0785
-3.7881 102.4167 2.0658
-3.7803 100.7500 2.0489
-3.7725 101.7292 2.0588
-3.7647 102.6667 2.0683
-3.7569 104.6667 2.0883
-3.7491 97.8438 2.0191
-3.7413 103.3854 2.0755
-3.7335 105.5417 2.0970
-3.7257 104.1042 2.0827
-3.7179 105.5938 2.0976
-3.7101 105.7500 2.0991
-3.7023 106.8542 2.1100
-3.6945 105.0833 2.0925
-3.6867 104.7292 2.0890
-3.6789 104.1354 2.0830
-3.6711 106.9479 2.1110
-3.6633 108.9167 2.1303
-3.6555 105.3958 2.0956
-3.6477 107.5729 2.1171
-3.6399 107.7708 2.1191
-3.6321 110.6563 2.1472
-3.6243 111.5417 2.1558
-3.6165 110.3854 2.1446
-3.6087 110.1042 2.1419
-3.6009 110.1667 2.1425
-3.5931 109.0208 2.1313
-3.5853 112.3958 2.1641
-3.5775 109.8229 2.1391
-3.5697 110.8438 2.1491
-3.5619 112.1667 2.1619
-3.5541 114.6563 2.1857
-3.5463 111.2708 2.1532
-3.5385 112.4896 2.1650
-3.5307 113.0833 2.1707
-3.5229 113.4688 2.1744
-3.5151 115.6042 2.1947
-3.5073 119.2500 2.2291
-3.4995 114.8333 2.1874
-3.4917 116.9792 2.2077
-3.4839 116.7396 2.2055
-3.4761 116.2188 2.2006
-3.4683 118.1563 2.2188
-3.4605 116.0208 2.1987
-3.4527 117.1250 2.2091
-3.4449 122.5417 2.2596
-3.4371 120.0313 2.2364
-3.4293 117.9167 2.2166
-3.4215 122.2188 2.2566
-3.4137 123.1354 2.2651
-3.4059 121.0625 2.2459
-3.3981 122.1563 2.2561
-3.3903 124.7917 2.2803
-3.3825 121.8646 2.2534
-3.3747 122.2396 2.2568
-3.3669 122.8646 2.2626
-3.3591 125.5208 2.2869
-3.3513 126.8542 2.2990
-3.3435 125.0625 2.2827
-3.3357 124.4271 2.2769
-3.3279 124.6042 2.2786
-3.3201 127.0729 2.3010
-3.3123 124.7813 2.2802
-3.3045 125.6979 2.2885
-3.2967 128.2083 2.3113
-3.2889 125.2604 2.2846
-3.2811 124.6354 2.2788
-3.2733 127.3021 2.3031
-3.2655 127.8125 2.3077
-3.2577 126.8646 2.2991
-3.2499 131.9271 2.3446
-3.2421 130.6771 2.3334
-3.2343 132.6042 2.3506
-3.2265 131.6771 2.3423
-3.2187 130.4063 2.3310
-3.2109 129.8542 2.3261
-3.2031 129.3542 2.3216
-3.1953 131.4688 2.3405
-3.1875 135.3958 2.3752
-3.1797 134.6979 2.3691
-3.1719 133.0521 2.3545
-3.1641 133.8438 2.3615
-3.1563 138.2500 2.4001
-3.1485 136.8750 2.3881
-3.1407 134.0313 2.3632
-3.1329 139.5938 2.4117
-3.1251 136.7083 2.3867
-3.1173 135.2188 2.3736
-3.1095 137.8542 2.3966
-3.1017 137.3125 2.3919
-3.0939 135.1563 2.3731
-3.0861 135.0938 2.3725
-3.0783 135.9583 2.3801
-3.0705 140.5625 2.4201
-3.0627 136.1875 2.3821
-3.0549 140.9792 2.4237
-3.0471 138.6354 2.4034
-3.0393 139.6042 2.4118
-3.0315 139.7604 2.4132
-3.0237 140.0625 2.4158
-3.0159 138.9792 2.4064
-3.0081 143.2396 2.4430
-3.0003 143.3125 2.4436
-2.9925 148.3750 2.4864
-2.9847 147.2292 2.4768
-2.9769 146.1875 2.4680
-2.9691 143.1667 2.4424
-2.9613 145.5938 2.4630
-2.9535 147.9583 2.4829
-2.9457 148.9479 2.4912
-2.9379 149.0521 2.4921
-2.9301 145.8750 2.4654
-2.9223 146.5729 2.4713
-2.9145 147.2917 2.4773
-2.9067 147.7396 2.4811
-2.8989 153.7708 2.5312
-2.8911 152.0417 2.5170
-2.8833 154.1875 2.5347
-2.8755 150.8333 2.5069
-2.8677 154.4167 2.5365
-2.8599 154.3229 2.5358
-2.8521 157.5833 2.5624
-2.8443 154.7708 2.5394
-2.8365 153.7292 2.5309
-2.8287 156.8125 2.5561
-2.8209 157.6563 2.5630
-2.8131 154.5833 2.5379
-2.8053 157.0417 2.5580
-2.7975 160.1667 2.5833
-2.7897 159.6354 2.5790
-2.7819 160.4063 2.5853
-2.7741 158.5938 2.5706
-2.7663 164.6354 2.6191
-2.7585 164.5104 2.6181
-2.7507 166.6458 2.6351
-2.7429 167.2708 2.6400
-2.7351 167.6667 2.6431
-2.7273 167.7813 2.6440
-2.7195 166.5938 2.6347
-2.7117 170.5729 2.6659
-2.7039 169.5104 2.6576
-2.6961 171.6354 2.6742
-2.6883 168.3333 2.6484
-2.6805 166.3750 2.6329
-2.6727 169.1250 2.6546
-2.6649 171.5833 2.6738
-2.6571 167.6146 2.6427
-2.6493 171.3958 2.6724
-2.6415 170.4271 2.6648
-2.6337 174.3958 2.6956
-2.6259 177.1875 2.7171
-2.6181 181.3646 2.7490
-2.6103 178.3125 2.7257
-2.6025 182.4063 2.7569
-2.5947 177.1979 2.7172
-2.5869 179.9063 2.7379
-2.5791 182.0521 2.7542
-2.5713 182.8750 2.7604
-2.5635 175.9167 2.7074
-2.5557 183.5000 2.7651
-2.5479 186.8958 2.7906
-2.5401 181.8125 2.7524
-2.5323 184.0313 2.7691
-2.5245 185.0521 2.7768
-2.5167 191.6146 2.8256
-2.5089 186.2917 2.7861
-2.5011 186.6979 2.7891
-2.4933 187.7188 2.7967
-2.4855 188.6250 2.8035
-2.4777 188.3958 2.8018
-2.4699 188.7292 2.8042
-2.4621 191.5104 2.8248
-2.4543 197.0729 2.8655
-2.4465 194.1771 2.8444
-2.4387 190.6250 2.8183
-2.4309 192.8438 2.8346
-2.4231 195.5521 2.8545
-2.4153 197.2917 2.8671
-2.4075 194.1563 2.8443
-2.3997 194.0000 2.8431
-2.3919 197.2708 2.8670
-2.3841 198.8021 2.8781
-2.3763 195.6875 2.8555
-2.3685 199.8958 2.8860
-2.3607 202.1458 2.9022
-2.3529 200.3021 2.8889
-2.3451 196.7813 2.8634
-2.3373 204.3229 2.9178
-2.3295 204.2917 2.9176
-2.3217 206.2604 2.9316
-2.3139 196.3333 2.8602
-2.3061 208.3021 2.9461
-2.2983 203.6771 2.9132
-2.2905 207.3229 2.9391
-2.2827 202.0313 2.9014
-2.2749 204.7188 2.9206
-2.2671 201.8229 2.8999
-2.2593 205.9896 2.9297
-2.2515 202.7813 2.9068
-2.2437 207.7917 2.9424
-2.2359 207.3438 2.9393
-2.2281 204.2083 2.9170
-2.2203 205.3854 2.9254
-2.2125 204.6667 2.9202
-2.2047 204.8229 2.9214
-2.1969 207.4271 2.9399
-2.1891 201.3750 2.8967
-2.1813 209.2604 2.9528
-2.1735 205.8333 2.9285
-2.1657 206.4583 2.9330
-2.1579 204.4896 2.9190
-2.1501 202.3021 2.9033
-2.1423 207.1771 2.9381
-2.1345 211.1250 2.9660
-2.1267 207.7708 2.9423
-2.1189 206.2083 2.9312
-2.1111 210.8854 2.9643
-2.1033 209.3021 2.9531
-2.0955 207.4063 2.9397
-2.0877 203.5729 2.9124
-2.0799 207.7917 2.9424
-2.0721 210.7396 2.9632
-2.0643 205.7813 2.9282
-2.0565 207.4271 2.9399
-2.0487 206.1146 2.9305
-2.0409 211.6667 2.9698
-2.0331 211.5313 2.9688
-2.0253 209.4792 2.9544
-2.0175 210.0104 2.9581
-2.0097 206.0729 2.9303
-2.0019 211.8125 2.9708
-1.9941 214.6146 2.9904
-1.9863 210.7917 2.9636
-1.9785 208.8854 2.9502
-1.9707 211.3229 2.9673
-1.9629 212.1042 2.9728
-1.9551 209.4583 2.9542
-1.9473 212.1979 2.9735
-1.9395 208.2292 2.9455
-1.9317 210.4479 2.9612
-1.9239 211.7917 2.9706
-1.9161 210.0833 2.9586
-1.9083 208.2917 2.9460
-1.9005 212.3229 2.9744
-1.8927 211.8646 2.9711
-1.8849 212.8646 2.9781
-1.8771 208.2917 2.9460
-1.8693 210.4479 2.9612
-1.8615 210.3854 2.9608
-1.8537 211.2188 2.9666
-1.8459 209.6146 2.9553
-1.8381 209.2917 2.9530
-1.8303 210.8958 2.9643
-1.8225 212.7292 2.9772
-1.8147 209.3750 2.9536
-1.8069 204.3750 2.9182
-1.7991 211.7604 2.9704
-1.7913 212.7188 2.9771
-1.7835 207.9896 2.9438
-1.7757 212.9479 2.9787
-1.7679 209.6771 2.9558
-1.7601 209.7500 2.9563
-1.7523 208.3646 2.9465
-1.7445 209.6042 2.9553
-1.7367 205.9271 2.9292
-1.7289 209.1458 2.9520
-1.7211 207.0521 2.9372
-1.7133 214.3438 2.9885
-1.7055 207.1354 2.9378
-1.6977 204.5833 2.9196
-1.6899 202.7292 2.9064
-1.6821 205.5938 2.9268
-1.6743 203.8542 2.9144
-1.6665 202.2604 2.9030
-1.6587 201.2188 2.8955
-1.6509 200.5313 2.8906
-1.6431 207.4583 2.9401
-1.6353 201.5417 2.8979
-1.6275 203.1979 2.9097
-1.6197 201.1250 2.8949
-1.6119 197.2292 2.8667
-1.6041 200.2396 2.8885
-1.5963 196.7292 2.8630
-1.5885 198.2188 2.8739
-1.5807 195.6250 2.8550
-1.5729 196.1771 2.8590
-1.5651 197.9167 2.8717
-1.5573 194.0625 2.8436
-1.5495 193.0417 2.8361
-1.5417 193.9271 2.8426
-1.5339 188.5104 2.8026
-1.5261 187.8438 2.7976
-1.5183 191.2500 2.8229
-1.5105 192.6771 2.8334
-1.5027 189.9167 2.8130
-1.4949 188.6146 2.8034
-1.4871 184.2708 2.7709
-1.4793 186.6771 2.7889
-1.4715 184.9792 2.7762
-1.4637 179.7917 2.7370
-1.4559 182.2188 2.7554
-1.4481 181.7604 2.7520
-1.4403 177.0000 2.7157
-1.4325 182.5521 2.7580
-1.4247 178.1354 2.7244
-1.4169 179.1042 2.7318
-1.4091 177.2708 2.7178
-1.4013 177.1458 2.7168
-1.3935 170.8854 2.6684
-1.3857 172.9896 2.6848
-1.3779 173.9271 2.6920
-1.3701 179.5208 2.7350
-1.3623 166.1979 2.6315
-1.3545 164.3229 2.6166
-1.3467 166.0521 2.6304
-1.3389 164.1771 2.6155
-1.3311 162.1667 2.5994
-1.3233 166.9479 2.6375
-1.3155 159.6771 2.5794
-1.3077 159.9896 2.5819
-1.2999 157.0833 2.5583
-1.2921 155.3229 2.5440
-1.2843 154.9896 2.5412
-1.2765 150.8958 2.5075
-1.2687 151.2083 2.5100
-1.2609 145.4167 2.4615
-1.2531 148.0208 2.4835
-1.2453 144.2396 2.4515
-1.2375 145.2500 2.4601
-1.2297 142.2708 2.4347
-1.2219 136.8333 2.3878
-1.2141 137.2708 2.3916
-1.2063 130.6250 2.3330
-1.1985 130.5313 2.3321
-1.1907 130.7292 2.3339
-1.1829 128.9063 2.3176
-1.1751 124.1250 2.2742
-1.1673 122.2083 2.2565
-1.1595 119.9583 2.2357
-1.1517 118.0000 2.2174
-1.1439 118.0208 2.2176
-1.1361 116.5104 2.2033
-1.1283 112.7396 2.1674
-1.1205 114.6667 2.1858
-1.1127 112.3646 2.1638
-1.1049 111.8229 2.1585
-1.0971 108.1667 2.1230
-1.0893 109.0104 2.1312
-1.0815 107.4271 2.1157
-1.0737 106.7292 2.1088
-1.0659 99.0104 2.0311
-1.0581 99.1354 2.0324
-1.0503 96.0208 2.0002
-1.0425 96.8021 2.0083
-1.0347 96.5833 2.0061
-1.0269 93.0000 1.9685
-1.0191 90.8646 1.9458
-1.0113 90.0521 1.9371
-1.0035 90.0938 1.9375
-0.9957 87.3958 1.9083
-0.9879 87.5104 1.9095
-0.9801 88.2188 1.9172
-0.9723 84.5521 1.8770
-0.9645 84.7188 1.8788
-0.9567 80.5208 1.8317
-0.9489 78.9167 1.8133
-0.9411 77.3333 1.7951
-0.9333 78.8958 1.8131
-0.9255 79.5417 1.8205
-0.9177 75.4271 1.7728
-0.9099 73.5938 1.7511
-0.9021 68.5208 1.6897
-0.8943 70.6563 1.7158
-0.8865 68.6146 1.6908
-0.8787 69.9583 1.7073
-0.8709 69.0833 1.6966
-0.8631 65.6771 1.6543
-0.8553 63.5938 1.6278
-0.8475 60.1458 1.5831
-0.8397 61.7292 1.6038
-0.8319 60.2917 1.5850
-0.8241 59.8958 1.5798
-0.8163 56.5729 1.5353
-0.8085 59.2708 1.5715
-0.8007 57.1146 1.5427
-0.7929 56.6042 1.5357
-0.7851 53.9271 1.4990
-0.7773 52.2708 1.4758
-0.7695 51.7292 1.4681
-0.7617 48.9583 1.4283
-0.7539 50.0625 1.4443
-0.7461 48.3854 1.4199
-0.7383 46.7188 1.3952
-0.7305 46.5313 1.3924
-0.7227 44.4688 1.3612
-0.7149 43.9896 1.3538
-0.7071 43.3646 1.3442
-0.6993 41.8750 1.3209
-0.6915 42.1875 1.3258
-0.6837 42.9271 1.3374
-0.6759 41.4479 1.3142
-0.6681 40.7500 1.3030
-0.6603 38.7813 1.2712
-0.6525 39.3229 1.2800
-0.6447 36.0521 1.2256
-0.6369 36.7188 1.2369
-0.6291 35.8958 1.2230
-0.6213 35.8958 1.2230
-0.6135 35.8854 1.2228
-0.6057 32.9375 1.1715
-0.5979 32.9479 1.1717
-0.5901 33.1250 1.1748
-0.5823 32.0104 1.1549
-0.5745 30.0417 1.1188
-0.5667 28.9792 1.0988
-0.5589 29.5521 1.1097
-0.5511 29.6563 1.1116
-0.5433 29.7604 1.1136
-0.5355 26.7708 1.0561
-0.5277 25.9063 1.0390
-0.5199 26.4688 1.0502
-0.5121 26.0000 1.0408
-0.5043 25.6146 1.0331
-0.4965 25.5938 1.0327
-0.4887 24.8333 1.0172
-0.4809 25.5625 1.0320
-0.4731 24.9896 1.0204
-0.4653 24.5000 1.0104
-0.4575 23.5000 0.9895
-0.4497 22.5833 0.9700
-0.4419 22.4375 0.9669
-0.4341 21.2188 0.9403
-0.4263 20.9271 0.9338
-0.4185 20.6771 0.9282
-0.4107 21.6667 0.9501
-0.4029 20.5833 0.9261
-0.3951 21.3229 0.9426
-0.3873 20.6146 0.9268
-0.3795 19.6667 0.9052
-0.3717 19.0000 0.8898
-0.3639 19.6042 0.9038
-0.3561 19.2917 0.8966
-0.3483 18.3125 0.8735
-0.3405 19.1667 0.8937
-0.3327 18.6146 0.8807
-0.3249 18.4792 0.8775
-0.3171 17.1875 0.8463
-0.3093 18.4583 0.8770
-0.3015 17.9167 0.8640
-0.2937 17.9167 0.8640
-0.2859 18.3958 0.8755
-0.2781 16.8229 0.8372
-0.2703 16.7708 0.8359
-0.2625 17.3125 0.8493
-0.2547 17.1354 0.8450
-0.2469 18.3750 0.8750
-0.2391 18.6250 0.8809
-0.2313 18.7708 0.8844
-0.2235 18.0417 0.8670
-0.2157 20.1771 0.9169
-0.2079 21.3125 0.9423
-0.2001 20.8646 0.9324
-0.1923 22.0208 0.9579
-0.1845 23.8125 0.9961
-0.1767 23.1667 0.9825
-0.1689 23.8958 0.9978
-0.1611 25.1875 1.0244
-0.1533 25.3854 1.0285
-0.1455 24.9375 1.0193
-0.1377 23.5729 0.9911
-0.1299 22.6771 0.9720
-0.1221 21.1458 0.9387
-0.1143 21.9167 0.9556
-0.1065 19.8438 0.9093
-0.0987 19.2500 0.8956
-0.0909 19.7917 0.9081
-0.0831 21.9583 0.9565
-0.0753 23.1875 0.9829
-0.0675 25.6875 1.0346
-0.0597 31.2604 1.1413
-0.0519 38.4167 1.2652
-0.0441 47.7083 1.4099
-0.0363 62.3333 1.6116
-0.0285 77.6250 1.7984
-0.0207 90.8438 1.9455
-0.0129 106.0104 2.1017
-0.0051 109.7604 2.1385
0.0027 112.6146 2.1662
0.0105 105.4688 2.0963
0.0183 91.8229 1.9560
0.0261 72.5521 1.7387
0.0339 56.9063 1.5398
0.0417 43.1458 1.3408
0.0495 31.5417 1.1464
0.0573 22.8646 0.9761
0.0651 16.6979 0.8341
0.0729 12.3750 0.7181
0.0807 8.8438 0.6070
0.0885 6.7396 0.5299
0.0963 6.0417 0.5017
0.1041 5.2500 0.4677
0.1119 4.2917 0.4229
0.1197 3.0417 0.3560
0.1275 3.0313 0.3554
0.1353 3.2396 0.3674
0.1431 2.4583 0.3200
0.1509 2.7292 0.3372
0.1587 2.0833 0.2946
0.1665 2.3750 0.3146
0.1743 2.0313 0.2909
0.1821 2.3646 0.3139
0.1899 1.9063 0.2818
0.1977 1.7396 0.2692
0.2055 2.0313 0.2909
0.2133 1.7813 0.2724
0.2211 1.5521 0.2543
0.2289 1.6979 0.2660
0.2367 1.4479 0.2456
0.2445 1.4688 0.2474
0.2523 1.4271 0.2438
0.2601 1.3646 0.2384
0.2679 1.1875 0.2224
0.2757 1.0313 0.2073
0.2835 1.4688 0.2474
0.2913 0.8542 0.1887
0.2991 1.4688 0.2474
0.3069 1.3438 0.2366
0.3147 1.2604 0.2292
0.3225 1.5729 0.2560
0.3303 1.3542 0.2375
0.3381 1.2813 0.2311
0.3459 0.9792 0.2020
0.3537 1.3229 0.2348
0.3615 1.1771 0.2215
0.3693 1.4271 0.2438
0.3771 1.3125 0.2339
0.3849 1.4792 0.2483
0.3927 1.5417 0.2534
0.4005 1.0208 0.2062
0.4083 1.2813 0.2311
0.4161 1.6563 0.2627
0.4239 1.5208 0.2517
0.4317 1.1979 0.2234
0.4395 0.8125 0.1840
0.4473 1.5833 0.2569
0.4551 1.6042 0.2585
0.4629 1.0417 0.2083
0.4707 0.8646 0.1898
0.4785 1.1458 0.2185
0.4863 1.4167 0.2430
0.4941 1.2604 0.2292
0.5019 1.3125 0.2339
0.5097 1.3646 0.2384
0.5175 1.2708 0.2301
0.5253 0.8646 0.1898
0.5331 1.0104 0.2052
0.5409 1.0208 0.2062
0.5487 1.1771 0.2215
0.5565 0.9688 0.2009
0.5643 0.9792 0.2020
0.5721 0.8646 0.1898
0.5799 0.9479 0.1987
0.5877 0.9583 0.1998
0.5955 1.1250 0.2165
0.6033 1.0313 0.2073
0.6111 1.0833 0.2125
0.6189 0.7083 0.1718
0.6267 0.8125 0.1840
0.6345 0.7083 0.1718
0.6423 0.8854 0.1921
0.6501 0.7708 0.1792
0.6579 1.0000 0.2041
0.6657 0.7188 0.1731
0.6735 0.9688 0.2009
0.6813 0.6667 0.1667
0.6891 0.9063 0.1943
0.6969 0.5104 0.1458
0.7047 0.5417 0.1502
0.7125 0.8125 0.1840
0.7203 0.8646 0.1898
0.7281 1.0104 0.2052
0.7359 1.0000 0.2041
0.7437 0.8438 0.1875
0.7515 0.7396 0.1755
0.7593 0.8438 0.1875
0.7671 0.8021 0.1828
0.7749 0.9896 0.2031
0.7827 0.8021 0.1828
0.7905 0.7083 0.1718
0.7983 0.6250 0.1614
0.8061 0.7292 0.1743
0.8139 0.7708 0.1792
0.8217 0.7396 0.1755
0.8295 0.6667 0.1667
0.8373 0.8854 0.1921
0.8451 0.7604 0.1780
0.8529 0.8542 0.1887
0.8607 0.8229 0.1852
0.8685 0.8854 0.1921
0.8763 0.7396 0.1755
0.8841 0.5625 0.1531
0.8919 0.5729 0.1545
0.8997 0.6354 0.1627
0.9075 0.8229 0.1852
0.9153 1.0625 0.2104
0.9231 0.7813 0.1804
0.9309 0.7396 0.1755
0.9387 0.5313 0.1488
0.9465 0.7396 0.1755
0.9543 0.6979 0.1705
0.9621 0.6250 0.1614
0.9699 0.7083 0.1718
0.9777 0.8125 0.1840
0.9855 0.6563 0.1654
0.9933 0.5833 0.1559
1.0011 0.6771 0.1680
1.0089 0.7396 0.1755
1.0167 0.7813 0.1804
1.0245 0.8958 0.1932
1.0323 0.7500 0.1768
1.0401 0.4792 0.1413
1.0479 0.4479 0.1366
1.0557 0.8229 0.1852
1.0635 0.6146 0.1600
1.0713 0.7396 0.1755
1.0791 0.5833 0.1559
1.0869 0.7396 0.1755
1.0947 0.6146 0.1600
1.1025 0.4271 0.1334
1.1103 0.5000 0.1443
1.1181 0.3542 0.1215
1.1259 0.4792 0.1413
1.1337 0.8125 0.1840
1.1415 0.4896 0.1428
1.1493 0.4688 0.1398
1.1571 0.6354 0.1627
1.1649 0.6354 0.1627
1.1727 0.6042 0.1587
1.1805 0.4375 0.1350
1.1883 0.6875 0.1693
1.1961 0.8229 0.1852
1.2039 0.5625 0.1531
1.2117 0.5313 0.1488
1.2195 0.5417 0.1502
1.2273 0.8021 0.1828
1.2351 0.5417 0.1502
1.2429 0.5208 0.1473
1.2507 0.4063 0.1301
1.2585 0.4167 0.1318
1.2663 0.7083 0.1718
1.2741 0.7813 0.1804
1.2819 0.6771 0.1680
1.2897 0.7604 0.1780
1.2975 0.7396 0.1755
1.3053 0.9896 0.2031
1.3131 0.5938 0.1573
1.3209 0.5313 0.1488
1.3287 0.6250 0.1614
1.3365 0.6563 0.1654
1.3443 0.4375 0.1350
1.3521 0.5208 0.1473
1.3599 0.4167 0.1318
1.3677 0.6667 0.1667
1.3755 0.5104 0.1458
1.3833 0.5938 0.1573
1.3911 0.5625 0.1531
1.3989 0.3854 0.1267
1.4067 0.5208 0.1473
1.4145 0.3229 0.1160
1.4223 0.4479 0.1366
1.4301 0.2917 0.1102
1.4379 0.5000 0.1443
1.4457 0.2917 0.1102
1.4535 0.5938 0.1573
1.4613 0.4792 0.1413
1.4691 0.6458 0.1640
1.4769 0.4167 0.1318
1.4847 0.5104 0.1458
1.4925 0.5625 0.1531
1.5003 0.5833 0.1559
1.5081 0.4583 0.1382
1.5159 0.7396 0.1755
1.5237 0.7188 0.1731
1.5315 0.5521 0.1517
1.5393 0.5625 0.1531
1.5471 0.3854 0.1267
1.5549 0.6250 0.1614
1.5627 0.4583 0.1382
1.5705 0.5417 0.1502
1.5783 0.6354 0.1627
1.5861 0.5104 0.1458
1.5939 0.8229 0.1852
1.6017 0.4375 0.1350
1.6095 0.5208 0.1473
1.6173 0.5938 0.1573
1.6251 0.6042 0.1587
1.6329 0.7813 0.1804
1.6407 0.7292 0.1743
1.6485 0.4271 0.1334
1.6563 0.6979 0.1705
1.6641 0.4792 0.1413
1.6719 0.3750 0.1250
1.6797 0.3125 0.1141
1.6875 0.4375 0.1350
1.6953 0.2917 0.1102
1.7031 0.4583 0.1382
1.7109 0.4167 0.1318
1.7187 0.7604 0.1780
1.7265 0.7083 0.1718
1.7343 0.5625 0.1531
1.7421 0.4271 0.1334
1.7499 0.3854 0.1267
1.7577 0.5729 0.1545
1.7655 0.5313 0.1488
1.7733 0.6042 0.1587
1.7811 0.4792 0.1413
1.7889 0.5000 0.1443
1.7967 0.5938 0.1573
1.8045 0.5417 0.1502
1.8123 0.6667 0.1667
1.8201 0.5833 0.1559
1.8279 0.4479 0.1366
1.8357 0.4271 0.1334
1.8435 0.4583 0.1382
1.8513 0.3958 0.1284
1.8591 0.5313 0.1488
1.8669 0.3646 0.1233
1.8747 0.3854 0.1267
1.8825 0.4479 0.1366
1.8903 0.5521 0.1517
1.8981 0.3646 0.1233
1.9059 0.3854 0.1267
1.9137 0.3125 0.1141
1.9215 0.1875 0.0884
1.9293 0.3021 0.1122
1.9371 0.3646 0.1233
1.9449 0.6875 0.1693
1.9527 0.4271 0.1334
1.9605 0.5938 0.1573
1.9683 0.3854 0.1267
1.9761 0.5208 0.1473
1.9839 0.4583 0.1382
1.9917 0.5104 0.1458
1.9995 0.3542 0.1215
2.0073 0.5729 0.1545
2.0151 0.5313 0.1488
2.0229 0.3646 0.1233
2.0307 0.5417 0.1502
2.0385 0.5625 0.1531
2.0463 0.4271 0.1334
2.0541 0.4167 0.1318
2.0619 0.3750 0.1250
2.0697 0.6771 0.1680
2.0775 0.5833 0.1559
2.0853 0.4271 0.1334
2.0931 0.1563 0.0807
2.1009 0.3958 0.1284
2.1087 0.5625 0.1531
2.1165 0.5521 0.1517
2.1243 0.4167 0.1318
2.1321 0.4271 0.1334
2.1399 0.5104 0.1458
2.1477 0.5417 0.1502
2.1555 0.5104 0.1458
2.1633 0.5208 0.1473
2.1711 0.4792 0.1413
2.1789 0.3750 0.1250
2.1867 0.3333 0.1179
2.1945 0.1354 0.0751
2.2023 0.3854 0.1267
2.2101 0.3854 0.1267
2.2179 0.5938 0.1573
2.2257 0.4896 0.1428
2.2335 0.5938 0.1573
2.2413 0.4896 0.1428
2.2491 0.4583 0.1382
2.2569 0.5625 0.1531
2.2647 0.4271 0.1334
2.2725 0.2708 0.1062
2.2803 0.1875 0.0884
2.2881 0.2396 0.0999
2.2959 0.3021 0.1122
2.3037 0.3542 0.1215
2.3115 0.5208 0.1473
2.3193 0.4583 0.1382
2.3271 0.3333 0.1179
2.3349 0.4479 0.1366
2.3427 0.6563 0.1654
2.3505 0.4583 0.1382
2.3583 0.2917 0.1102
2.3661 0.4688 0.1398
2.3739 0.5208 0.1473
2.3817 0.3229 0.1160
2.3895 0.3438 0.1197
2.3973 0.4063 0.1301
2.4051 0.3958 0.1284
2.4129 0.5313 0.1488
2.4207 0.4375 0.1350
2.4285 0.3125 0.1141
2.4363 0.6771 0.1680
2.4441 0.5417 0.1502
2.4519 0.4063 0.1301
2.4597 0.4375 0.1350
2.4675 0.4479 0.1366
2.4753 0.3229 0.1160
2.4831 0.1771 0.0859
2.4909 0.2188 0.0955
2.4987 0.4375 0.1350
2.5065 0.4375 0.1350
2.5143 0.2917 0.1102
2.5221 0.4271 0.1334
2.5299 0.4896 0.1428
2.5377 0.3333 0.1179
2.5455 0.4063 0.1301
2.5533 0.1458 0.0780
2.5611 0.2500 0.1021
2.5689 0.5625 0.1531
2.5767 0.5521 0.1517
2.5845 0.3646 0.1233
2.5923 0.4583 0.1382
2.6001 0.3958 0.1284
2.6079 0.4792 0.1413
2.6157 0.3333 0.1179
2.6235 0.2292 0.0977
2.6313 0.2188 0.0955
2.6391 0.3646 0.1233
2.6469 0.3333 0.1179
2.6547 0.4063 0.1301
2.6625 0.3854 0.1267
2.6703 0.3958 0.1284
2.6781 0.1979 0.0908
2.6859 0.3125 0.1141
2.6937 0.4271 0.1334
2.7015 0.4167 0.1318
2.7093 0.3438 0.1197
2.7171 0.2813 0.1083
2.7249 0.6354 0.1627
2.7327 0.3750 0.1250
2.7405 0.3750 0.1250
2.7483 0.3229 0.1160
2.7561 0.3125 0.1141
2.7639 0.3229 0.1160
2.7717 0.4063 0.1301
2.7795 0.4479 0.1366
2.7873 0.3750 0.1250
2.7951 0.4896 0.1428
2.8029 0.5833 0.1559
2.8107 0.3438 0.1197
2.8185 0.4479 0.1366
2.8263 0.4583 0.1382
2.8341 0.2604 0.1042
2.8419 0.2396 0.0999
2.8497 0.2083 0.0932
2.8575 0.4063 0.1301
2.8653 0.3021 0.1122
2.8731 0.4063 0.1301
2.8809 0.2500 0.1021
2.8887 0.5938 0.1573
2.8965 0.2604 0.1042
2.9043 0.2396 0.0999
2.9121 0.3542 0.1215
2.9199 0.2500 0.1021
2.9277 0.4271 0.1334
2.9355 0.3854 0.1267
2.9433 0.5625 0.1531
2.9511 0.5417 0.1502
2.9589 0.5833 0.1559
2.9667 0.5104 0.1458
2.9745 0.4792 0.1413
2.9823 0.3958 0.1284
2.9901 0.2292 0.0977
2.9979 0.4792 0.1413
3.0057 0.3333 0.1179
3.0135 0.2917 0.1102
3.0213 0.2500 0.1021
3.0291 0.2188 0.0955
3.0369 0.4375 0.1350
3.0447 0.2500 0.1021
3.0525 0.4896 0.1428
3.0603 0.2188 0.0955
3.0681 0.3646 0.1233
3.0759 0.3229 0.1160
3.0837 0.4167 0.1318
3.0915 0.5938 0.1573
3.0993 0.5625 0.1531
3.1071 0.5833 0.1559
3.1149 0.3125 0.1141
3.1227 0.4271 0.1334
3.1305 0.4375 0.1350
3.1383 0.3750 0.1250
3.1461 0.3229 0.1160
3.1539 0.4375 0.1350
3.1617 0.4375 0.1350
3.1695 0.4271 0.1334
3.1773 0.3333 0.1179
3.1851 0.2292 0.0977
3.1929 0.3854 0.1267
3.2007 0.3229 0.1160
3.2085 0.3229 0.1160
3.2163 0.3021 0.1122
3.2241 0.3958 0.1284
3.2319 0.5208 0.1473
3.2397 0.3229 0.1160
3.2475 0.2813 0.1083
3.2553 0.2188 0.0955
3.2631 0.4792 0.1413
3.2709 0.5313 0.1488
3.2787 0.2604 0.1042
3.2865 0.5313 0.1488
3.2943 0.5625 0.1531
3.3021 0.4792 0.1413
3.3099 0.1875 0.0884
3.3177 0.1667 0.0833
3.3255 0.2188 0.0955
3.3333 0.3125 0.1141
3.3411 0.3333 0.1179
3.3489 0.2917 0.1102
3.3567 0.4583 0.1382
3.3645 0.2708 0.1062
3.3723 0.2813 0.1083
3.3801 0.3542 0.1215
3.3879 0.2083 0.0932
3.3957 0.4479 0.1366
3.4035 0.3229 0.1160
3.4113 0.2292 0.0977
3.4191 0.2500 0.1021
3.4269 0.3646 0.1233
3.4347 0.3333 0.1179
3.4425 0.3125 0.1141
3.4503 0.2917 0.1102
3.4581 0.4583 0.1382
3.4659 0.3542 0.1215
3.4737 0.3854 0.1267
3.4815 0.3438 0.1197
3.4893 0.4063 0.1301
3.4971 0.2813 0.1083
3.5049 0.4375 0.1350
3.5127 0.3542 0.1215
3.5205 0.2708 0.1062
3.5283 0.2396 0.0999
3.5361 0.3021 0.1122
3.5439 0.3542 0.1215
3.5517 0.2083 0.0932
3.5595 0.4375 0.1350
3.5673 0.4479 0.1366
3.5751 0.4375 0.1350
3.5829 0.2708 0.1062
3.5907 0.3229 0.1160
3.5985 0.1979 0.0908
3.6063 0.1875 0.0884
3.6141 0.3438 0.1197
3.6219 0.2708 0.1062
3.6297 0.2083 0.0932
3.6375 0.1667 0.0833
3.6453 0.2188 0.0955
3.6531 0.3021 0.1122
3.6609 0.2083 0.0932
