# Supplementary material for: Spin waves and orbital contribution to ferromagnetism in a topological metal
Source: Nat Commun. 2024 Oct 16;15:8905. doi: 10.1038/s41467-024-53152-1 (PMC11484860; doi:10.1038/s41467-024-53152-1)
Supplement: Supplementary file 3 — Source Data [file 41467_2024_53152_MOESM3_ESM.zip › experiment_data/RIXS_spectra_SLS/rixs_cl_phi_5.txt]

 Eloss  intensity  error
-18.1035 2.1333 0.2667
-18.0957 2.5917 0.2939
-18.0879 2.1833 0.2698
-18.0801 1.7250 0.2398
-18.0723 1.9583 0.2555
-18.0645 1.9250 0.2533
-18.0567 1.9750 0.2566
-18.0489 1.9750 0.2566
-18.0411 1.9083 0.2522
-18.0333 1.9417 0.2544
-18.0255 1.9083 0.2522
-18.0177 2.0667 0.2625
-18.0099 1.6083 0.2315
-18.0021 1.8917 0.2511
-17.9943 1.9000 0.2517
-17.9865 1.8667 0.2494
-17.9787 1.9917 0.2577
-17.9709 2.1000 0.2646
-17.9631 2.2167 0.2718
-17.9553 2.0583 0.2619
-17.9475 2.0083 0.2587
-17.9397 2.0750 0.2630
-17.9319 1.9000 0.2517
-17.9241 1.8083 0.2455
-17.9163 1.6417 0.2339
-17.9085 1.7167 0.2392
-17.9007 1.6333 0.2333
-17.8929 1.9000 0.2517
-17.8851 1.8583 0.2489
-17.8773 1.7250 0.2398
-17.8695 1.8917 0.2511
-17.8617 2.0750 0.2630
-17.8539 1.7333 0.2404
-17.8461 2.0583 0.2619
-17.8383 1.8833 0.2506
-17.8305 1.8917 0.2511
-17.8227 1.5500 0.2273
-17.8149 1.8333 0.2472
-17.8071 1.9917 0.2577
-17.7993 2.1417 0.2672
-17.7915 2.2000 0.2708
-17.7837 2.3833 0.2819
-17.7759 2.0333 0.2603
-17.7681 1.8917 0.2511
-17.7603 1.9833 0.2571
-17.7525 2.1333 0.2667
-17.7447 2.0167 0.2593
-17.7369 1.8333 0.2472
-17.7291 2.0750 0.2630
-17.7213 2.3500 0.2799
-17.7135 2.0833 0.2635
-17.7057 2.0667 0.2625
-17.6979 1.9750 0.2566
-17.6901 1.7500 0.2415
-17.6823 1.7750 0.2432
-17.6745 2.3083 0.2774
-17.6667 2.4167 0.2838
-17.6589 2.3833 0.2819
-17.6511 2.1917 0.2703
-17.6433 2.0583 0.2619
-17.6355 2.1583 0.2682
-17.6277 2.1083 0.2651
-17.6199 2.1583 0.2682
-17.6121 2.0333 0.2603
-17.6043 1.5333 0.2261
-17.5965 1.7333 0.2404
-17.5887 1.9917 0.2577
-17.5809 2.0417 0.2609
-17.5731 1.9917 0.2577
-17.5653 1.8750 0.2500
-17.5575 1.8417 0.2478
-17.5497 1.9167 0.2528
-17.5419 1.9083 0.2522
-17.5341 2.2417 0.2734
-17.5263 2.2167 0.2718
-17.5185 2.4417 0.2853
-17.5107 2.0917 0.2640
-17.5029 2.0833 0.2635
-17.4951 2.0333 0.2603
-17.4873 1.9417 0.2544
-17.4795 1.6833 0.2369
-17.4717 1.8500 0.2483
-17.4639 1.9083 0.2522
-17.4561 1.9333 0.2539
-17.4483 2.0917 0.2640
-17.4405 1.6167 0.2321
-17.4327 2.2083 0.2713
-17.4249 2.1500 0.2677
-17.4171 1.9500 0.2550
-17.4093 2.1917 0.2703
-17.4015 2.5417 0.2911
-17.3937 2.5417 0.2911
-17.3859 2.3167 0.2779
-17.3781 1.7083 0.2386
-17.3703 1.9917 0.2577
-17.3625 2.0583 0.2619
-17.3547 2.1417 0.2672
-17.3469 2.1917 0.2703
-17.3391 2.5083 0.2892
-17.3313 2.0833 0.2635
-17.3235 2.0083 0.2587
-17.3157 1.9417 0.2544
-17.3079 2.3500 0.2799
-17.3001 2.1417 0.2672
-17.2923 2.2917 0.2764
-17.2845 2.2917 0.2764
-17.2767 2.0750 0.2630
-17.2689 2.0500 0.2614
-17.2611 1.8083 0.2455
-17.2533 2.0083 0.2587
-17.2455 1.9667 0.2560
-17.2377 1.8667 0.2494
-17.2299 1.8167 0.2461
-17.2221 2.3833 0.2819
-17.2143 2.6083 0.2949
-17.2065 2.5000 0.2887
-17.1987 1.5000 0.2236
-17.1909 1.6083 0.2315
-17.1831 2.0500 0.2614
-17.1753 2.3667 0.2809
-17.1675 2.2833 0.2759
-17.1597 2.2000 0.2708
-17.1519 2.0833 0.2635
-17.1441 1.7250 0.2398
-17.1363 1.7500 0.2415
-17.1285 2.0500 0.2614
-17.1207 1.9417 0.2544
-17.1129 2.0000 0.2582
-17.1051 1.7417 0.2409
-17.0973 2.0917 0.2640
-17.0895 2.3000 0.2769
-17.0817 2.3667 0.2809
-17.0739 2.2083 0.2713
-17.0661 2.2250 0.2723
-17.0583 1.7917 0.2444
-17.0505 2.0667 0.2625
-17.0427 2.2333 0.2728
-17.0349 2.4667 0.2867
-17.0271 2.3917 0.2824
-17.0193 1.8083 0.2455
-17.0115 2.5083 0.2892
-17.0037 2.1167 0.2656
-16.9959 2.0333 0.2603
-16.9881 1.5250 0.2255
-16.9803 1.8750 0.2500
-16.9725 1.8500 0.2483
-16.9647 2.0167 0.2593
-16.9569 1.9083 0.2522
-16.9491 1.7500 0.2415
-16.9413 2.0333 0.2603
-16.9335 2.5917 0.2939
-16.9257 2.1583 0.2682
-16.9179 2.1833 0.2698
-16.9101 2.3833 0.2819
-16.9023 2.2417 0.2734
-16.8945 1.7000 0.2380
-16.8867 1.8083 0.2455
-16.8789 2.1083 0.2651
-16.8711 1.9833 0.2571
-16.8633 1.7583 0.2421
-16.8555 1.9333 0.2539
-16.8477 2.5167 0.2896
-16.8399 2.3833 0.2819
-16.8321 2.3917 0.2824
-16.8243 2.0500 0.2614
-16.8165 2.1667 0.2687
-16.8087 2.1000 0.2646
-16.8009 2.0000 0.2582
-16.7931 2.3583 0.2804
-16.7853 2.3417 0.2794
-16.7775 2.1750 0.2693
-16.7697 2.3250 0.2784
-16.7619 2.4833 0.2877
-16.7541 2.3250 0.2784
-16.7463 2.1333 0.2667
-16.7385 2.0583 0.2619
-16.7307 1.9167 0.2528
-16.7229 2.0167 0.2593
-16.7151 2.1167 0.2656
-16.7073 2.2583 0.2744
-16.6995 2.0917 0.2640
-16.6917 2.0750 0.2630
-16.6839 2.3000 0.2769
-16.6761 1.8833 0.2506
-16.6683 2.0583 0.2619
-16.6605 2.2083 0.2713
-16.6527 2.3500 0.2799
-16.6449 2.3750 0.2814
-16.6371 2.0333 0.2603
-16.6293 1.9750 0.2566
-16.6215 2.2667 0.2749
-16.6137 2.6250 0.2958
-16.6059 2.3667 0.2809
-16.5981 2.2083 0.2713
-16.5903 2.0000 0.2582
-16.5825 2.4250 0.2843
-16.5747 2.1667 0.2687
-16.5669 1.9167 0.2528
-16.5591 2.0167 0.2593
-16.5513 2.1833 0.2698
-16.5435 2.2250 0.2723
-16.5357 2.3417 0.2794
-16.5279 2.0583 0.2619
-16.5201 2.2333 0.2728
-16.5123 2.0583 0.2619
-16.5045 2.1500 0.2677
-16.4967 2.6333 0.2963
-16.4889 2.1167 0.2656
-16.4811 2.4500 0.2858
-16.4733 2.0833 0.2635
-16.4655 2.2000 0.2708
-16.4577 1.9750 0.2566
-16.4499 2.0750 0.2630
-16.4421 2.2917 0.2764
-16.4343 2.4417 0.2853
-16.4265 2.3750 0.2814
-16.4187 2.3250 0.2784
-16.4109 2.3583 0.2804
-16.4031 2.1750 0.2693
-16.3953 2.3167 0.2779
-16.3875 2.6167 0.2953
-16.3797 2.2667 0.2749
-16.3719 2.4333 0.2848
-16.3641 2.4833 0.2877
-16.3563 2.3833 0.2819
-16.3485 2.0750 0.2630
-16.3407 2.2083 0.2713
-16.3329 1.9500 0.2550
-16.3251 2.1833 0.2698
-16.3173 2.3750 0.2814
-16.3095 2.1750 0.2693
-16.3017 2.6167 0.2953
-16.2939 2.2750 0.2754
-16.2861 2.6500 0.2972
-16.2783 2.5500 0.2915
-16.2705 2.4250 0.2843
-16.2627 2.1000 0.2646
-16.2549 1.9083 0.2522
-16.2471 2.0250 0.2598
-16.2393 2.0917 0.2640
-16.2315 2.5500 0.2915
-16.2237 2.3000 0.2769
-16.2159 1.6500 0.2345
-16.2081 1.8583 0.2489
-16.2003 1.9667 0.2560
-16.1925 2.0750 0.2630
-16.1847 1.9500 0.2550
-16.1769 2.4250 0.2843
-16.1691 2.4333 0.2848
-16.1613 2.4333 0.2848
-16.1535 2.2167 0.2718
-16.1457 2.3000 0.2769
-16.1379 2.0500 0.2614
-16.1301 2.2167 0.2718
-16.1223 2.2333 0.2728
-16.1145 2.1333 0.2667
-16.1067 1.7417 0.2409
-16.0989 2.5083 0.2892
-16.0911 2.0000 0.2582
-16.0833 1.9083 0.2522
-16.0755 2.1250 0.2661
-16.0677 1.8500 0.2483
-16.0599 1.8083 0.2455
-16.0521 2.2750 0.2754
-16.0443 2.3083 0.2774
-16.0365 2.3833 0.2819
-16.0287 2.1167 0.2656
-16.0209 2.0667 0.2625
-16.0131 2.1500 0.2677
-16.0053 2.2167 0.2718
-15.9975 2.7167 0.3009
-15.9897 2.7667 0.3037
-15.9819 2.4583 0.2863
-15.9741 2.5417 0.2911
-15.9663 2.6167 0.2953
-15.9585 2.5667 0.2925
-15.9507 2.6917 0.2995
-15.9429 2.5333 0.2906
-15.9351 2.6250 0.2958
-15.9273 2.2167 0.2718
-15.9195 2.5833 0.2934
-15.9117 2.3833 0.2819
-15.9039 2.2750 0.2754
-15.8961 2.7083 0.3005
-15.8883 2.6250 0.2958
-15.8805 1.9750 0.2566
-15.8727 2.1583 0.2682
-15.8649 2.2750 0.2754
-15.8571 2.3083 0.2774
-15.8493 2.0667 0.2625
-15.8415 2.4167 0.2838
-15.8337 2.6083 0.2949
-15.8259 2.2417 0.2734
-15.8181 2.1667 0.2687
-15.8103 2.7417 0.3023
-15.8025 2.4000 0.2828
-15.7947 2.1000 0.2646
-15.7869 2.2500 0.2739
-15.7791 2.6667 0.2981
-15.7713 2.3167 0.2779
-15.7635 1.9917 0.2577
-15.7557 2.1333 0.2667
-15.7479 2.3500 0.2799
-15.7401 2.5500 0.2915
-15.7323 2.4167 0.2838
-15.7245 2.4833 0.2877
-15.7167 2.4250 0.2843
-15.7089 2.2500 0.2739
-15.7011 2.4000 0.2828
-15.6933 2.8667 0.3091
-15.6855 2.4833 0.2877
-15.6777 2.8500 0.3082
-15.6699 2.6000 0.2944
-15.6621 2.5417 0.2911
-15.6543 2.3667 0.2809
-15.6465 2.5917 0.2939
-15.6387 2.3833 0.2819
-15.6309 2.4250 0.2843
-15.6231 2.2750 0.2754
-15.6153 2.6250 0.2958
-15.6075 2.1667 0.2687
-15.5997 2.7667 0.3037
-15.5919 2.4250 0.2843
-15.5841 2.3667 0.2809
-15.5763 2.3917 0.2824
-15.5685 2.2417 0.2734
-15.5607 2.4167 0.2838
-15.5529 2.2417 0.2734
-15.5451 2.4250 0.2843
-15.5373 2.4250 0.2843
-15.5295 2.1917 0.2703
-15.5217 2.7750 0.3041
-15.5139 2.4750 0.2872
-15.5061 2.7250 0.3014
-15.4983 2.5167 0.2896
-15.4905 2.5917 0.2939
-15.4827 2.4500 0.2858
-15.4749 2.9000 0.3109
-15.4671 2.9917 0.3158
-15.4593 2.3500 0.2799
-15.4515 2.5833 0.2934
-15.4437 2.7333 0.3018
-15.4359 2.7333 0.3018
-15.4281 2.6833 0.2991
-15.4203 2.1917 0.2703
-15.4125 2.3083 0.2774
-15.4047 2.4250 0.2843
-15.3969 2.6833 0.2991
-15.3891 2.6000 0.2944
-15.3813 2.4833 0.2877
-15.3735 2.6500 0.2972
-15.3657 2.5333 0.2906
-15.3579 2.2917 0.2764
-15.3501 2.4417 0.2853
-15.3423 2.6083 0.2949
-15.3345 2.3250 0.2784
-15.3267 2.8583 0.3087
-15.3189 2.7083 0.3005
-15.3111 2.3417 0.2794
-15.3033 2.8250 0.3069
-15.2955 2.2583 0.2744
-15.2877 2.5000 0.2887
-15.2799 2.7500 0.3028
-15.2721 2.7667 0.3037
-15.2643 2.3083 0.2774
-15.2565 2.4000 0.2828
-15.2487 2.5333 0.2906
-15.2409 2.9250 0.3122
-15.2331 2.6417 0.2967
-15.2253 2.5917 0.2939
-15.2175 2.5167 0.2896
-15.2097 2.4000 0.2828
-15.2019 2.4333 0.2848
-15.1941 2.3583 0.2804
-15.1863 2.3167 0.2779
-15.1785 2.4167 0.2838
-15.1707 2.7500 0.3028
-15.1629 2.6583 0.2977
-15.1551 2.9833 0.3153
-15.1473 3.1667 0.3249
-15.1395 2.9167 0.3118
-15.1317 2.5083 0.2892
-15.1239 2.9583 0.3140
-15.1161 2.9000 0.3109
-15.1083 2.3583 0.2804
-15.1005 2.2833 0.2759
-15.0927 2.3667 0.2809
-15.0849 2.7833 0.3046
-15.0771 2.4500 0.2858
-15.0693 2.7167 0.3009
-15.0615 2.4167 0.2838
-15.0537 2.6167 0.2953
-15.0459 2.5667 0.2925
-15.0381 2.6333 0.2963
-15.0303 2.8500 0.3082
-15.0225 2.5333 0.2906
-15.0147 2.4750 0.2872
-15.0069 2.2667 0.2749
-14.9991 2.6667 0.2981
-14.9913 2.9083 0.3114
-14.9835 2.8583 0.3087
-14.9757 2.4833 0.2877
-14.9679 2.6250 0.2958
-14.9601 2.8583 0.3087
-14.9523 2.4500 0.2858
-14.9445 2.6667 0.2981
-14.9367 2.3250 0.2784
-14.9289 2.5500 0.2915
-14.9211 3.1917 0.3262
-14.9133 3.1750 0.3253
-14.9055 2.7500 0.3028
-14.8977 2.7083 0.3005
-14.8899 3.0917 0.3210
-14.8821 3.0000 0.3162
-14.8743 2.8583 0.3087
-14.8665 2.9167 0.3118
-14.8587 2.6083 0.2949
-14.8509 2.5583 0.2920
-14.8431 2.6167 0.2953
-14.8353 2.8917 0.3105
-14.8275 3.0750 0.3202
-14.8197 3.0417 0.3184
-14.8119 2.4583 0.2863
-14.8041 2.4917 0.2882
-14.7963 2.5000 0.2887
-14.7885 2.5583 0.2920
-14.7807 2.7333 0.3018
-14.7729 2.9250 0.3122
-14.7651 2.8833 0.3100
-14.7573 2.7000 0.3000
-14.7495 2.9750 0.3149
-14.7417 3.0917 0.3210
-14.7339 2.6083 0.2949
-14.7261 2.8917 0.3105
-14.7183 3.0500 0.3189
-14.7105 3.2000 0.3266
-14.7027 2.9333 0.3127
-14.6949 3.0667 0.3197
-14.6871 2.9333 0.3127
-14.6793 3.1083 0.3219
-14.6715 2.9667 0.3145
-14.6637 2.7833 0.3046
-14.6559 3.2500 0.3291
-14.6481 3.0583 0.3193
-14.6403 2.7667 0.3037
-14.6325 2.6917 0.2995
-14.6247 2.8167 0.3064
-14.6169 3.0667 0.3197
-14.6091 2.8000 0.3055
-14.6013 2.2500 0.2739
-14.5935 2.7417 0.3023
-14.5857 3.0667 0.3197
-14.5779 2.6833 0.2991
-14.5701 2.5750 0.2930
-14.5623 2.6417 0.2967
-14.5545 2.6917 0.2995
-14.5467 2.4500 0.2858
-14.5389 2.4417 0.2853
-14.5311 2.8083 0.3060
-14.5233 3.0083 0.3167
-14.5155 2.7833 0.3046
-14.5077 2.9917 0.3158
-14.4999 3.1583 0.3245
-14.4921 2.9583 0.3140
-14.4843 2.9917 0.3158
-14.4765 2.4667 0.2867
-14.4687 2.3250 0.2784
-14.4609 2.6583 0.2977
-14.4531 2.4917 0.2882
-14.4453 2.0750 0.2630
-14.4375 2.0750 0.2630
-14.4297 2.1250 0.2661
-14.4219 2.6250 0.2958
-14.4141 2.8167 0.3064
-14.4063 3.3667 0.3350
-14.3985 2.6917 0.2995
-14.3907 2.8417 0.3078
-14.3829 2.8667 0.3091
-14.3751 2.4417 0.2853
-14.3673 2.8000 0.3055
-14.3595 3.1750 0.3253
-14.3517 3.2583 0.3296
-14.3439 2.9250 0.3122
-14.3361 2.4667 0.2867
-14.3283 2.6167 0.2953
-14.3205 2.6750 0.2986
-14.3127 2.7917 0.3051
-14.3049 3.0750 0.3202
-14.2971 2.8167 0.3064
-14.2893 3.0250 0.3175
-14.2815 2.9083 0.3114
-14.2737 2.3833 0.2819
-14.2659 3.1167 0.3223
-14.2581 3.1917 0.3262
-14.2503 2.5583 0.2920
-14.2425 2.6833 0.2991
-14.2347 2.8667 0.3091
-14.2269 3.0333 0.3180
-14.2191 3.0750 0.3202
-14.2113 3.2500 0.3291
-14.2035 3.0333 0.3180
-14.1957 2.5250 0.2901
-14.1879 3.1333 0.3232
-14.1801 3.1667 0.3249
-14.1723 3.3083 0.3321
-14.1645 3.2083 0.3270
-14.1567 3.1667 0.3249
-14.1489 2.7000 0.3000
-14.1411 2.4500 0.2858
-14.1333 2.8000 0.3055
-14.1255 3.0250 0.3175
-14.1177 2.9583 0.3140
-14.1099 2.6417 0.2967
-14.1021 2.9500 0.3136
-14.0943 3.0083 0.3167
-14.0865 2.9333 0.3127
-14.0787 2.6500 0.2972
-14.0709 2.8417 0.3078
-14.0631 3.0083 0.3167
-14.0553 2.5833 0.2934
-14.0475 3.3167 0.3325
-14.0397 3.0000 0.3162
-14.0319 3.1000 0.3215
-14.0241 3.5750 0.3452
-14.0163 3.1833 0.3257
-14.0085 3.0083 0.3167
-14.0007 3.2833 0.3308
-13.9929 3.2833 0.3308
-13.9851 3.4083 0.3371
-13.9773 2.9417 0.3131
-13.9695 2.9500 0.3136
-13.9617 2.6583 0.2977
-13.9539 3.0000 0.3162
-13.9461 2.9417 0.3131
-13.9383 3.1167 0.3223
-13.9305 3.0917 0.3210
-13.9227 2.6917 0.2995
-13.9149 2.7333 0.3018
-13.9071 2.9333 0.3127
-13.8993 2.4250 0.2843
-13.8915 3.0417 0.3184
-13.8837 3.1667 0.3249
-13.8759 2.8750 0.3096
-13.8681 3.4083 0.3371
-13.8603 3.3417 0.3337
-13.8525 3.7250 0.3524
-13.8447 2.9083 0.3114
-13.8369 3.0083 0.3167
-13.8291 2.9000 0.3109
-13.8213 3.3583 0.3346
-13.8135 2.9833 0.3153
-13.8057 2.9250 0.3122
-13.7979 3.0083 0.3167
-13.7901 3.3917 0.3362
-13.7823 2.9583 0.3140
-13.7745 3.2333 0.3283
-13.7667 2.9167 0.3118
-13.7589 3.0750 0.3202
-13.7511 3.5167 0.3424
-13.7433 3.8667 0.3590
-13.7355 3.5667 0.3448
-13.7277 3.1750 0.3253
-13.7199 3.8083 0.3563
-13.7121 3.4500 0.3391
-13.7043 3.1750 0.3253
-13.6965 3.2417 0.3287
-13.6887 3.4833 0.3408
-13.6809 3.2000 0.3266
-13.6731 2.8000 0.3055
-13.6653 3.1750 0.3253
-13.6575 3.2250 0.3279
-13.6497 2.8833 0.3100
-13.6419 2.7917 0.3051
-13.6341 3.1500 0.3240
-13.6263 3.5083 0.3420
-13.6185 3.3667 0.3350
-13.6107 3.2500 0.3291
-13.6029 2.6250 0.2958
-13.5951 3.0750 0.3202
-13.5873 3.7083 0.3516
-13.5795 3.7333 0.3528
-13.5717 3.4000 0.3367
-13.5639 3.4667 0.3399
-13.5561 3.1833 0.3257
-13.5483 2.8417 0.3078
-13.5405 3.1500 0.3240
-13.5327 3.4667 0.3399
-13.5249 3.4083 0.3371
-13.5171 3.2667 0.3300
-13.5093 3.2000 0.3266
-13.5015 3.1583 0.3245
-13.4937 3.3000 0.3317
-13.4859 3.3000 0.3317
-13.4781 3.5000 0.3416
-13.4703 3.4083 0.3371
-13.4625 3.4500 0.3391
-13.4547 3.7917 0.3555
-13.4469 3.6333 0.3480
-13.4391 3.3750 0.3354
-13.4313 3.6167 0.3472
-13.4235 3.1250 0.3227
-13.4157 3.3083 0.3321
-13.4079 3.3000 0.3317
-13.4001 3.2417 0.3287
-13.3923 3.3750 0.3354
-13.3845 3.0417 0.3184
-13.3767 3.1583 0.3245
-13.3689 3.3500 0.3342
-13.3611 2.8750 0.3096
-13.3533 3.2583 0.3296
-13.3455 3.3167 0.3325
-13.3377 3.4583 0.3395
-13.3299 3.5333 0.3432
-13.3221 3.3583 0.3346
-13.3143 3.4000 0.3367
-13.3065 2.9333 0.3127
-13.2987 3.1750 0.3253
-13.2909 3.3500 0.3342
-13.2831 3.3083 0.3321
-13.2753 3.4833 0.3408
-13.2675 3.2000 0.3266
-13.2597 3.8083 0.3563
-13.2519 3.3583 0.3346
-13.2441 3.3500 0.3342
-13.2363 3.6000 0.3464
-13.2285 3.2917 0.3312
-13.2207 3.5833 0.3456
-13.2129 3.3333 0.3333
-13.2051 3.5583 0.3444
-13.1973 3.7333 0.3528
-13.1895 3.6167 0.3472
-13.1817 3.9750 0.3640
-13.1739 3.8917 0.3602
-13.1661 3.3917 0.3362
-13.1583 4.0167 0.3659
-13.1505 3.5583 0.3444
-13.1427 3.6250 0.3476
-13.1349 3.7083 0.3516
-13.1271 3.3917 0.3362
-13.1193 4.4500 0.3851
-13.1115 3.6250 0.3476
-13.1037 3.2417 0.3287
-13.0959 3.4167 0.3375
-13.0881 3.1500 0.3240
-13.0803 3.2750 0.3304
-13.0725 3.8583 0.3586
-13.0647 3.5750 0.3452
-13.0569 3.3417 0.3337
-13.0491 3.7000 0.3512
-13.0413 3.5417 0.3436
-13.0335 3.7667 0.3543
-13.0257 4.0583 0.3678
-13.0179 3.5083 0.3420
-13.0101 3.9333 0.3621
-13.0023 4.0333 0.3667
-12.9945 3.7833 0.3551
-12.9867 3.9083 0.3609
-12.9789 3.4417 0.3387
-12.9711 3.3750 0.3354
-12.9633 3.5500 0.3440
-12.9555 4.1250 0.3708
-12.9477 3.6167 0.3472
-12.9399 3.7000 0.3512
-12.9321 3.9833 0.3644
-12.9243 4.0833 0.3689
-12.9165 3.6250 0.3476
-12.9087 3.8833 0.3598
-12.9009 3.5500 0.3440
-12.8931 3.2000 0.3266
-12.8853 3.3083 0.3321
-12.8775 3.9583 0.3632
-12.8697 3.8333 0.3575
-12.8619 3.5833 0.3456
-12.8541 3.9083 0.3609
-12.8463 3.6917 0.3508
-12.8385 3.9750 0.3640
-12.8307 3.8000 0.3559
-12.8229 3.6667 0.3496
-12.8151 3.9000 0.3606
-12.8073 3.8750 0.3594
-12.7995 3.7417 0.3532
-12.7917 3.4667 0.3399
-12.7839 3.6417 0.3484
-12.7761 4.0167 0.3659
-12.7683 3.7167 0.3520
-12.7605 3.5833 0.3456
-12.7527 3.1500 0.3240
-12.7449 3.6167 0.3472
-12.7371 3.6667 0.3496
-12.7293 3.5750 0.3452
-12.7215 3.8583 0.3586
-12.7137 3.8500 0.3582
-12.7059 3.8333 0.3575
-12.6981 3.7500 0.3536
-12.6903 3.6333 0.3480
-12.6825 4.0833 0.3689
-12.6747 3.7500 0.3536
-12.6669 3.7000 0.3512
-12.6591 3.8417 0.3578
-12.6513 4.1583 0.3723
-12.6435 3.7333 0.3528
-12.6357 4.3667 0.3815
-12.6279 3.8667 0.3590
-12.6201 4.1667 0.3727
-12.6123 4.2000 0.3742
-12.6045 3.8667 0.3590
-12.5967 3.1833 0.3257
-12.5889 3.8667 0.3590
-12.5811 3.1917 0.3262
-12.5733 4.0417 0.3670
-12.5655 3.7500 0.3536
-12.5577 3.8000 0.3559
-12.5499 3.3500 0.3342
-12.5421 4.0417 0.3670
-12.5343 4.1417 0.3716
-12.5265 3.9250 0.3617
-12.5187 4.4750 0.3862
-12.5109 4.2250 0.3753
-12.5031 3.7583 0.3539
-12.4953 3.7583 0.3539
-12.4875 4.3167 0.3793
-12.4797 4.0583 0.3678
-12.4719 3.7583 0.3539
-12.4641 4.0167 0.3659
-12.4563 4.1833 0.3734
-12.4485 4.2250 0.3753
-12.4407 4.4583 0.3855
-12.4329 4.6667 0.3944
-12.4251 3.9667 0.3636
-12.4173 3.9500 0.3629
-12.4095 3.6333 0.3480
-12.4017 3.6667 0.3496
-12.3939 3.6417 0.3484
-12.3861 4.1750 0.3731
-12.3783 3.6667 0.3496
-12.3705 3.7333 0.3528
-12.3627 3.9667 0.3636
-12.3549 3.8000 0.3559
-12.3471 4.1250 0.3708
-12.3393 3.6083 0.3468
-12.3315 3.7500 0.3536
-12.3237 3.7417 0.3532
-12.3159 4.7083 0.3962
-12.3081 4.2417 0.3760
-12.3003 4.0417 0.3670
-12.2925 4.0167 0.3659
-12.2847 4.0250 0.3663
-12.2769 4.1917 0.3738
-12.2691 4.6750 0.3948
-12.2613 4.8417 0.4017
-12.2535 4.3833 0.3822
-12.2457 3.9667 0.3636
-12.2379 4.7917 0.3997
-12.2301 4.6417 0.3933
-12.2223 4.3750 0.3819
-12.2145 3.9750 0.3640
-12.2067 4.2167 0.3749
-12.1989 4.1833 0.3734
-12.1911 4.6917 0.3955
-12.1833 4.5417 0.3891
-12.1755 4.2583 0.3768
-12.1677 4.3333 0.3801
-12.1599 3.9000 0.3606
-12.1521 3.8583 0.3586
-12.1443 3.9667 0.3636
-12.1365 4.1083 0.3701
-12.1287 4.1000 0.3697
-12.1209 4.1333 0.3712
-12.1131 4.2667 0.3771
-12.1053 4.1833 0.3734
-12.0975 4.3500 0.3808
-12.0897 4.6333 0.3930
-12.0819 4.2583 0.3768
-12.0741 4.1750 0.3731
-12.0663 4.6250 0.3926
-12.0585 4.1833 0.3734
-12.0507 4.5917 0.3912
-12.0429 4.3000 0.3786
-12.0351 4.0917 0.3693
-12.0273 3.8333 0.3575
-12.0195 4.3750 0.3819
-12.0117 3.9917 0.3648
-12.0039 4.5833 0.3909
-11.9961 4.7500 0.3979
-11.9883 4.7917 0.3997
-11.9805 4.2333 0.3756
-11.9727 4.8583 0.4024
-11.9649 4.5167 0.3880
-11.9571 4.2167 0.3749
-11.9493 4.2583 0.3768
-11.9415 4.6917 0.3955
-11.9337 4.4083 0.3833
-11.9259 4.5500 0.3894
-11.9181 4.3417 0.3804
-11.9103 4.5167 0.3880
-11.9025 4.6917 0.3955
-11.8947 4.5667 0.3902
-11.8869 3.8583 0.3586
-11.8791 4.7000 0.3958
-11.8713 4.3833 0.3822
-11.8635 4.9583 0.4065
-11.8557 3.8417 0.3578
-11.8479 4.5250 0.3884
-11.8401 4.6417 0.3933
-11.8323 5.0000 0.4082
-11.8245 3.7000 0.3512
-11.8167 4.8667 0.4028
-11.8089 4.3000 0.3786
-11.8011 4.3667 0.3815
-11.7933 3.9667 0.3636
-11.7855 4.5667 0.3902
-11.7777 4.7083 0.3962
-11.7699 4.0417 0.3670
-11.7621 4.2500 0.3764
-11.7543 4.2417 0.3760
-11.7465 4.6917 0.3955
-11.7387 5.0333 0.4096
-11.7309 5.0250 0.4093
-11.7231 4.4917 0.3869
-11.7153 4.7833 0.3993
-11.7075 4.8417 0.4017
-11.6997 4.8000 0.4000
-11.6919 4.5083 0.3877
-11.6841 4.5583 0.3898
-11.6763 4.9333 0.4055
-11.6685 4.4000 0.3830
-11.6607 4.8750 0.4031
-11.6529 4.5667 0.3902
-11.6451 4.9750 0.4072
-11.6373 4.8083 0.4003
-11.6295 4.5583 0.3898
-11.6217 5.0917 0.4120
-11.6139 4.9750 0.4072
-11.6061 5.0750 0.4113
-11.5983 4.6583 0.3941
-11.5905 4.5750 0.3905
-11.5827 5.0833 0.4116
-11.5749 5.6667 0.4346
-11.5671 4.3667 0.3815
-11.5593 4.9917 0.4079
-11.5515 5.3667 0.4230
-11.5437 5.1000 0.4123
-11.5359 4.4667 0.3859
-11.5281 5.0833 0.4116
-11.5203 4.7750 0.3990
-11.5125 4.9500 0.4062
-11.5047 5.1917 0.4160
-11.4969 4.6500 0.3937
-11.4891 4.9583 0.4065
-11.4813 5.0417 0.4099
-11.4735 4.4667 0.3859
-11.4657 4.5000 0.3873
-11.4579 4.9083 0.4045
-11.4501 4.4083 0.3833
-11.4423 4.9833 0.4076
-11.4345 5.2833 0.4197
-11.4267 5.4667 0.4269
-11.4189 5.2167 0.4170
-11.4111 4.9167 0.4048
-11.4033 5.5583 0.4304
-11.3955 4.9667 0.4069
-11.3877 5.2000 0.4163
-11.3799 5.6583 0.4343
-11.3721 4.5917 0.3912
-11.3643 5.4500 0.4262
-11.3565 5.1917 0.4160
-11.3487 4.9083 0.4045
-11.3409 5.1083 0.4126
-11.3331 5.1917 0.4160
-11.3253 5.4583 0.4265
-11.3175 4.8250 0.4010
-11.3097 4.8583 0.4024
-11.3019 5.0750 0.4113
-11.2941 5.4750 0.4272
-11.2863 5.5833 0.4314
-11.2785 4.9083 0.4045
-11.2707 4.7917 0.3997
-11.2629 4.7083 0.3962
-11.2551 4.2750 0.3775
-11.2473 4.7583 0.3983
-11.2395 5.3417 0.4220
-11.2317 5.3333 0.4216
-11.2239 6.0167 0.4478
-11.2161 5.3833 0.4236
-11.2083 4.9833 0.4076
-11.2005 5.7333 0.4372
-11.1927 5.0750 0.4113
-11.1849 5.0000 0.4082
-11.1771 5.1417 0.4140
-11.1693 5.3000 0.4203
-11.1615 5.0417 0.4099
-11.1537 4.9667 0.4069
-11.1459 5.0000 0.4082
-11.1381 5.5917 0.4317
-11.1303 5.5833 0.4314
-11.1225 5.3250 0.4213
-11.1147 5.4917 0.4278
-11.1069 5.9333 0.4447
-11.0991 5.7750 0.4387
-11.0913 5.0250 0.4093
-11.0835 4.6250 0.3926
-11.0757 5.2417 0.4180
-11.0679 5.2417 0.4180
-11.0601 5.5667 0.4308
-11.0523 5.2667 0.4190
-11.0445 5.9417 0.4450
-11.0367 5.6833 0.4353
-11.0289 5.9750 0.4463
-11.0211 5.5083 0.4285
-11.0133 5.4667 0.4269
-11.0055 5.2250 0.4173
-10.9977 4.8667 0.4028
-10.9899 5.0833 0.4116
-10.9821 5.5417 0.4298
-10.9743 5.4833 0.4275
-10.9665 5.4917 0.4278
-10.9587 5.1333 0.4137
-10.9509 5.6250 0.4330
-10.9431 4.9417 0.4059
-10.9353 5.4667 0.4269
-10.9275 5.9667 0.4460
-10.9197 5.4000 0.4243
-10.9119 5.3083 0.4206
-10.9041 6.0417 0.4488
-10.8963 6.5917 0.4687
-10.8885 5.6500 0.4340
-10.8807 5.5917 0.4317
-10.8729 6.0333 0.4485
-10.8651 5.2000 0.4163
-10.8573 5.3417 0.4220
-10.8495 6.1833 0.4540
-10.8417 6.1167 0.4515
-10.8339 6.2333 0.4558
-10.8261 5.6750 0.4349
-10.8183 6.0250 0.4481
-10.8105 6.0000 0.4472
-10.8027 5.8250 0.4406
-10.7949 5.6917 0.4356
-10.7871 5.7000 0.4359
-10.7793 5.2167 0.4170
-10.7715 5.4667 0.4269
-10.7637 6.1000 0.4509
-10.7559 5.8083 0.4400
-10.7481 6.0250 0.4481
-10.7403 5.7583 0.4381
-10.7325 6.2000 0.4546
-10.7247 6.6083 0.4693
-10.7169 5.7583 0.4381
-10.7091 6.3417 0.4598
-10.7013 5.8250 0.4406
-10.6935 5.1833 0.4157
-10.6857 5.8500 0.4416
-10.6779 6.0083 0.4475
-10.6701 5.5417 0.4298
-10.6623 6.2083 0.4549
-10.6545 6.4250 0.4628
-10.6467 5.6250 0.4330
-10.6389 6.0083 0.4475
-10.6311 6.3833 0.4613
-10.6233 6.0917 0.4506
-10.6155 5.9750 0.4463
-10.6077 5.8250 0.4406
-10.5999 5.3833 0.4236
-10.5921 6.2167 0.4552
-10.5843 5.7250 0.4368
-10.5765 5.8250 0.4406
-10.5687 5.7917 0.4394
-10.5609 5.5000 0.4282
-10.5531 5.2083 0.4167
-10.5453 5.3583 0.4226
-10.5375 6.5333 0.4667
-10.5297 6.0083 0.4475
-10.5219 5.9750 0.4463
-10.5141 5.7417 0.4375
-10.5063 5.6500 0.4340
-10.4985 5.9250 0.4444
-10.4907 6.1250 0.4518
-10.4829 5.7417 0.4375
-10.4751 6.2667 0.4570
-10.4673 6.0667 0.4497
-10.4595 6.2250 0.4555
-10.4517 5.8833 0.4428
-10.4439 6.0417 0.4488
-10.4361 6.1750 0.4537
-10.4283 6.7417 0.4740
-10.4205 5.9000 0.4435
-10.4127 6.3250 0.4592
-10.4049 6.6833 0.4720
-10.3971 6.1083 0.4512
-10.3893 5.8250 0.4406
-10.3815 5.8583 0.4419
-10.3737 6.1833 0.4540
-10.3659 6.1833 0.4540
-10.3581 6.3083 0.4586
-10.3503 6.2667 0.4570
-10.3425 5.6917 0.4356
-10.3347 6.0333 0.4485
-10.3269 6.7750 0.4752
-10.3191 6.8750 0.4787
-10.3113 6.8750 0.4787
-10.3035 6.8667 0.4784
-10.2957 5.9250 0.4444
-10.2879 5.8167 0.4403
-10.2801 6.2333 0.4558
-10.2723 6.0667 0.4497
-10.2645 6.3000 0.4583
-10.2567 6.9667 0.4819
-10.2489 6.8000 0.4761
-10.2411 5.7750 0.4387
-10.2333 6.5250 0.4664
-10.2255 6.8250 0.4770
-10.2177 6.8917 0.4793
-10.2099 6.3833 0.4613
-10.2021 6.4000 0.4619
-10.1943 7.6167 0.5039
-10.1865 6.0917 0.4506
-10.1787 6.0333 0.4485
-10.1709 6.2917 0.4580
-10.1631 6.7000 0.4726
-10.1553 6.7750 0.4752
-10.1475 6.6500 0.4708
-10.1397 7.0833 0.4859
-10.1319 6.7583 0.4746
-10.1241 6.6667 0.4714
-10.1163 6.5000 0.4655
-10.1085 7.2417 0.4913
-10.1007 6.2833 0.4577
-10.0929 7.2333 0.4910
-10.0851 6.9250 0.4805
-10.0773 7.1417 0.4879
-10.0695 6.9500 0.4813
-10.0617 6.0917 0.4506
-10.0539 6.3917 0.4616
-10.0461 6.6750 0.4717
-10.0383 6.3667 0.4607
-10.0305 7.2417 0.4913
-10.0227 6.5833 0.4684
-10.0149 7.0917 0.4862
-10.0071 7.9417 0.5145
-9.9993 6.3167 0.4589
-9.9915 6.1667 0.4534
-9.9837 7.0500 0.4848
-9.9759 7.2667 0.4922
-9.9681 6.9917 0.4828
-9.9603 7.5917 0.5030
-9.9525 7.3250 0.4941
-9.9447 6.8417 0.4776
-9.9369 7.2167 0.4905
-9.9291 6.7750 0.4752
-9.9213 6.7250 0.4735
-9.9135 7.5667 0.5022
-9.9057 6.5667 0.4679
-9.8979 6.4500 0.4637
-9.8901 6.9667 0.4819
-9.8823 8.3917 0.5289
-9.8745 7.1750 0.4890
-9.8667 6.6417 0.4705
-9.8589 7.7000 0.5066
-9.8511 7.4583 0.4986
-9.8433 7.4917 0.4997
-9.8355 6.8250 0.4770
-9.8277 7.6750 0.5058
-9.8199 7.3333 0.4944
-9.8121 7.1583 0.4885
-9.8043 7.2667 0.4922
-9.7965 6.7583 0.4746
-9.7887 7.2083 0.4902
-9.7809 7.2583 0.4919
-9.7731 7.3167 0.4939
-9.7653 8.8167 0.5421
-9.7575 6.9417 0.4810
-9.7497 7.3917 0.4964
-9.7419 6.9417 0.4810
-9.7341 7.2250 0.4907
-9.7263 7.4917 0.4997
-9.7185 6.8917 0.4793
-9.7107 7.4000 0.4967
-9.7029 7.6333 0.5044
-9.6951 7.1917 0.4896
-9.6873 7.1083 0.4868
-9.6795 6.8333 0.4773
-9.6717 7.1333 0.4876
-9.6639 7.2083 0.4902
-9.6561 7.3083 0.4936
-9.6483 7.8250 0.5107
-9.6405 7.1167 0.4871
-9.6327 6.5000 0.4655
-9.6249 7.3833 0.4961
-9.6171 7.9000 0.5132
-9.6093 7.7083 0.5069
-9.6015 7.1833 0.4893
-9.5937 7.5583 0.5019
-9.5859 7.2917 0.4930
-9.5781 7.7250 0.5074
-9.5703 7.2250 0.4907
-9.5625 7.7333 0.5077
-9.5547 7.8917 0.5129
-9.5469 8.5583 0.5341
-9.5391 7.7917 0.5096
-9.5313 7.5167 0.5006
-9.5235 6.9000 0.4796
-9.5157 7.8667 0.5121
-9.5079 8.5667 0.5344
-9.5001 7.6333 0.5044
-9.4923 8.2000 0.5228
-9.4845 7.3083 0.4936
-9.4767 7.7167 0.5072
-9.4689 8.0000 0.5164
-9.4611 7.8583 0.5118
-9.4533 8.0667 0.5185
-9.4455 7.3833 0.4961
-9.4377 8.0750 0.5188
-9.4299 7.8250 0.5107
-9.4221 7.5667 0.5022
-9.4143 7.0750 0.4856
-9.4065 6.8583 0.4781
-9.3987 7.7167 0.5072
-9.3909 7.5583 0.5019
-9.3831 7.5333 0.5011
-9.3753 8.1000 0.5196
-9.3675 7.3917 0.4964
-9.3597 7.4500 0.4983
-9.3519 8.2583 0.5247
-9.3441 7.8333 0.5110
-9.3363 7.8417 0.5113
-9.3285 8.6250 0.5362
-9.3207 7.8500 0.5115
-9.3129 7.5500 0.5017
-9.3051 8.1083 0.5199
-9.2973 8.0250 0.5172
-9.2895 7.6083 0.5036
-9.2817 7.6000 0.5033
-9.2739 7.4417 0.4981
-9.2661 7.4500 0.4983
-9.2583 7.5500 0.5017
-9.2505 8.1917 0.5225
-9.2427 8.0000 0.5164
-9.2349 8.0333 0.5175
-9.2271 7.7250 0.5074
-9.2193 8.2667 0.5249
-9.2115 8.4500 0.5307
-9.2037 8.7583 0.5403
-9.1959 8.8250 0.5424
-9.1881 8.6250 0.5362
-9.1803 8.0333 0.5175
-9.1725 9.2167 0.5543
-9.1647 9.1250 0.5515
-9.1569 9.4500 0.5612
-9.1491 8.4917 0.5320
-9.1413 8.5667 0.5344
-9.1335 7.5167 0.5006
-9.1257 8.5583 0.5341
-9.1179 8.5917 0.5352
-9.1101 8.6750 0.5377
-9.1023 8.3667 0.5281
-9.0945 8.8667 0.5437
-9.0867 8.6750 0.5377
-9.0789 8.3500 0.5276
-9.0711 8.7917 0.5413
-9.0633 8.2667 0.5249
-9.0555 7.3833 0.4961
-9.0477 8.8500 0.5431
-9.0399 9.0500 0.5492
-9.0321 8.7167 0.5390
-9.0243 8.5417 0.5336
-9.0165 8.5750 0.5346
-9.0087 9.1333 0.5518
-9.0009 9.1667 0.5528
-8.9931 8.4917 0.5320
-8.9853 8.4500 0.5307
-8.9775 8.6750 0.5377
-8.9697 8.6000 0.5354
-8.9619 8.3917 0.5289
-8.9541 9.1500 0.5523
-8.9463 8.8417 0.5429
-8.9385 8.3083 0.5263
-8.9307 8.8500 0.5431
-8.9229 8.0000 0.5164
-8.9151 7.9917 0.5161
-8.9073 8.6750 0.5377
-8.8995 8.5667 0.5344
-8.8917 9.1583 0.5525
-8.8839 9.2667 0.5558
-8.8761 9.1750 0.5530
-8.8683 8.5000 0.5323
-8.8605 9.0000 0.5477
-8.8527 8.7583 0.5403
-8.8449 8.6000 0.5354
-8.8371 9.0000 0.5477
-8.8293 9.3417 0.5580
-8.8215 8.6750 0.5377
-8.8137 8.2917 0.5257
-8.8059 9.3833 0.5593
-8.7981 8.9167 0.5452
-8.7903 8.6333 0.5364
-8.7825 8.8417 0.5429
-8.7747 9.5750 0.5649
-8.7669 9.0917 0.5505
-8.7591 9.1833 0.5533
-8.7513 9.9250 0.5752
-8.7435 9.2250 0.5545
-8.7357 9.1083 0.5510
-8.7279 9.1583 0.5525
-8.7201 9.1750 0.5530
-8.7123 8.6750 0.5377
-8.7045 9.3250 0.5575
-8.6967 9.4250 0.5605
-8.6889 9.3750 0.5590
-8.6811 8.8833 0.5442
-8.6733 8.9583 0.5465
-8.6655 9.0417 0.5490
-8.6577 9.4583 0.5615
-8.6499 10.1667 0.5821
-8.6421 9.9917 0.5771
-8.6343 9.6000 0.5657
-8.6265 9.7917 0.5713
-8.6187 9.4167 0.5603
-8.6109 8.8083 0.5419
-8.6031 9.1250 0.5515
-8.5953 9.8083 0.5718
-8.5875 8.6333 0.5364
-8.5797 9.5583 0.5645
-8.5719 9.4917 0.5625
-8.5641 9.8750 0.5737
-8.5563 9.1750 0.5530
-8.5485 9.0833 0.5503
-8.5407 10.8750 0.6021
-8.5329 10.4167 0.5893
-8.5251 9.5500 0.5642
-8.5173 9.9417 0.5757
-8.5095 9.6917 0.5684
-8.5017 9.8417 0.5728
-8.4939 9.2750 0.5560
-8.4861 10.4000 0.5888
-8.4783 9.6583 0.5674
-8.4705 9.1250 0.5515
-8.4627 9.6417 0.5669
-8.4549 9.5000 0.5627
-8.4471 10.1000 0.5802
-8.4393 10.1000 0.5802
-8.4315 9.8500 0.5730
-8.4237 10.8833 0.6023
-8.4159 10.3750 0.5881
-8.4081 9.7750 0.5708
-8.4003 9.3333 0.5578
-8.3925 9.8250 0.5723
-8.3847 10.6250 0.5951
-8.3769 9.6667 0.5676
-8.3691 9.5917 0.5654
-8.3613 9.4917 0.5625
-8.3535 9.1750 0.5530
-8.3457 9.6833 0.5681
-8.3379 10.2250 0.5838
-8.3301 10.7250 0.5979
-8.3223 10.3750 0.5881
-8.3145 10.0583 0.5790
-8.3067 9.4750 0.5620
-8.2989 10.0417 0.5786
-8.2911 10.7833 0.5995
-8.2833 10.9250 0.6035
-8.2755 9.7250 0.5694
-8.2677 10.4750 0.5909
-8.2599 10.3500 0.5874
-8.2521 10.2500 0.5845
-8.2443 9.8500 0.5730
-8.2365 9.9417 0.5757
-8.2287 10.0583 0.5790
-8.2209 10.4333 0.5897
-8.2131 10.8583 0.6016
-8.2053 11.2667 0.6128
-8.1975 11.2417 0.6121
-8.1897 11.1917 0.6108
-8.1819 10.5083 0.5918
-8.1741 10.0750 0.5795
-8.1663 10.2083 0.5833
-8.1585 11.6833 0.6241
-8.1507 10.1167 0.5807
-8.1429 9.8500 0.5730
-8.1351 10.3833 0.5883
-8.1273 10.4417 0.5900
-8.1195 10.6083 0.5947
-8.1117 11.3167 0.6142
-8.1039 9.9750 0.5766
-8.0961 10.3167 0.5864
-8.0883 9.6833 0.5681
-8.0805 9.8083 0.5718
-8.0727 10.5750 0.5937
-8.0649 10.9083 0.6030
-8.0571 10.9667 0.6046
-8.0493 11.1250 0.6090
-8.0415 10.6917 0.5970
-8.0337 11.3250 0.6144
-8.0259 10.9333 0.6037
-8.0181 10.4583 0.5904
-8.0103 10.7167 0.5977
-8.0025 11.6083 0.6220
-7.9947 11.3583 0.6153
-7.9869 10.3333 0.5869
-7.9791 11.2417 0.6121
-7.9713 11.6750 0.6238
-7.9635 10.3167 0.5864
-7.9557 10.4250 0.5895
-7.9479 11.0917 0.6080
-7.9401 10.3000 0.5859
-7.9323 11.1917 0.6108
-7.9245 11.4333 0.6173
-7.9167 11.3083 0.6140
-7.9089 11.7500 0.6258
-7.9011 12.0167 0.6329
-7.8933 11.6917 0.6243
-7.8855 11.5083 0.6194
-7.8777 11.9167 0.6303
-7.8699 11.3000 0.6137
-7.8621 10.6167 0.5949
-7.8543 11.6667 0.6236
-7.8465 12.0000 0.6325
-7.8387 12.2500 0.6390
-7.8309 12.4750 0.6449
-7.8231 12.1083 0.6353
-7.8153 11.9083 0.6300
-7.8075 11.3750 0.6158
-7.7997 11.9917 0.6322
-7.7919 11.7083 0.6247
-7.7841 11.0833 0.6078
-7.7763 11.6083 0.6220
-7.7685 12.1083 0.6353
-7.7607 12.8750 0.6551
-7.7529 12.0000 0.6325
-7.7451 11.6000 0.6218
-7.7373 12.6667 0.6498
-7.7295 12.4000 0.6429
-7.7217 13.2333 0.6642
-7.7139 12.1250 0.6357
-7.7061 11.9583 0.6314
-7.6983 12.9083 0.6560
-7.6905 13.1500 0.6621
-7.6827 13.2583 0.6648
-7.6749 12.6750 0.6500
-7.6671 13.0167 0.6587
-7.6593 12.9417 0.6568
-7.6515 12.4667 0.6446
-7.6437 12.2583 0.6392
-7.6359 11.7917 0.6269
-7.6281 12.9417 0.6568
-7.6203 13.3250 0.6665
-7.6125 13.5333 0.6716
-7.6047 14.3750 0.6922
-7.5969 12.6417 0.6491
-7.5891 13.1333 0.6616
-7.5813 13.3917 0.6681
-7.5735 13.5667 0.6725
-7.5657 13.5417 0.6719
-7.5579 13.7083 0.6760
-7.5501 13.1083 0.6610
-7.5423 13.2500 0.6646
-7.5345 12.8250 0.6538
-7.5267 13.5917 0.6731
-7.5189 13.4333 0.6692
-7.5111 13.6083 0.6735
-7.5033 13.6000 0.6733
-7.4955 13.9083 0.6809
-7.4877 13.4083 0.6685
-7.4799 13.8917 0.6805
-7.4721 13.9167 0.6811
-7.4643 13.6833 0.6754
-7.4565 14.1500 0.6868
-7.4487 13.4333 0.6692
-7.4409 13.8000 0.6782
-7.4331 13.8333 0.6791
-7.4253 14.5750 0.6970
-7.4175 13.9833 0.6827
-7.4097 14.7667 0.7016
-7.4019 13.4917 0.6706
-7.3941 14.3750 0.6922
-7.3863 14.2083 0.6882
-7.3785 13.1583 0.6623
-7.3707 13.4000 0.6683
-7.3629 13.9000 0.6807
-7.3551 13.9083 0.6809
-7.3473 14.1083 0.6858
-7.3395 14.8500 0.7036
-7.3317 15.4167 0.7169
-7.3239 14.9250 0.7053
-7.3161 14.1750 0.6874
-7.3083 12.8083 0.6534
-7.3005 13.9250 0.6813
-7.2927 13.8833 0.6803
-7.2849 14.6833 0.6996
-7.2771 14.1083 0.6858
-7.2693 14.3500 0.6916
-7.2615 14.3417 0.6914
-7.2537 14.6833 0.6996
-7.2459 14.7083 0.7002
-7.2381 14.5583 0.6966
-7.2303 16.1500 0.7337
-7.2225 15.4000 0.7165
-7.2147 15.0917 0.7093
-7.2069 14.2167 0.6884
-7.1991 14.2000 0.6880
-7.1913 15.2833 0.7138
-7.1835 16.1250 0.7331
-7.1757 14.2833 0.6900
-7.1679 15.5500 0.7200
-7.1601 15.7000 0.7234
-7.1523 15.7417 0.7244
-7.1445 15.5417 0.7198
-7.1367 14.9500 0.7059
-7.1289 15.0500 0.7083
-7.1211 15.3667 0.7157
-7.1133 16.0333 0.7311
-7.1055 16.8917 0.7504
-7.0977 16.8250 0.7489
-7.0899 15.9083 0.7282
-7.0821 15.8083 0.7259
-7.0743 15.4000 0.7165
-7.0665 15.4667 0.7180
-7.0587 17.1333 0.7557
-7.0509 16.4583 0.7407
-7.0431 16.6167 0.7442
-7.0353 16.9583 0.7518
-7.0275 16.2333 0.7356
-7.0197 16.4250 0.7399
-7.0119 16.5500 0.7427
-7.0041 17.2333 0.7579
-6.9963 16.9417 0.7515
-6.9885 16.4417 0.7403
-6.9807 15.9833 0.7299
-6.9729 16.4000 0.7394
-6.9651 16.6750 0.7455
-6.9573 16.5750 0.7433
-6.9495 16.7833 0.7480
-6.9417 17.1833 0.7568
-6.9339 18.2917 0.7808
-6.9261 17.4500 0.7627
-6.9183 16.9000 0.7506
-6.9105 17.3833 0.7612
-6.9027 18.1917 0.7787
-6.8949 17.5083 0.7639
-6.8871 17.8500 0.7714
-6.8793 17.2417 0.7581
-6.8715 16.6167 0.7442
-6.8637 17.2417 0.7581
-6.8559 18.6833 0.7892
-6.8481 18.2000 0.7789
-6.8403 16.9583 0.7518
-6.8325 17.8583 0.7715
-6.8247 19.7667 0.8117
-6.8169 18.0500 0.7757
-6.8091 18.5750 0.7869
-6.8013 18.2667 0.7803
-6.7935 19.1083 0.7981
-6.7857 17.9000 0.7724
-6.7779 18.7167 0.7899
-6.7701 17.7917 0.7701
-6.7623 17.6000 0.7659
-6.7545 17.9667 0.7739
-6.7467 18.0500 0.7757
-6.7389 18.2917 0.7808
-6.7311 18.3500 0.7821
-6.7233 19.9833 0.8162
-6.7155 18.6167 0.7878
-6.7077 19.6000 0.8083
-6.6999 19.9917 0.8163
-6.6921 19.1833 0.7997
-6.6843 18.5583 0.7865
-6.6765 19.7167 0.8107
-6.6687 18.9750 0.7953
-6.6609 19.1750 0.7995
-6.6531 18.1583 0.7780
-6.6453 18.9417 0.7946
-6.6375 19.1667 0.7993
-6.6297 20.3333 0.8233
-6.6219 20.2417 0.8214
-6.6141 19.5250 0.8067
-6.6063 19.7833 0.8121
-6.5985 20.2583 0.8218
-6.5907 20.2667 0.8219
-6.5829 20.0083 0.8167
-6.5751 21.0667 0.8380
-6.5673 21.6250 0.8490
-6.5595 20.5750 0.8282
-6.5517 20.2833 0.8223
-6.5439 20.2750 0.8221
-6.5361 21.0250 0.8372
-6.5283 21.8500 0.8534
-6.5205 21.8500 0.8534
-6.5127 21.1083 0.8388
-6.5049 22.3083 0.8623
-6.4971 20.8417 0.8335
-6.4893 20.7917 0.8325
-6.4815 21.7083 0.8507
-6.4737 21.8667 0.8537
-6.4659 22.0500 0.8573
-6.4581 21.1917 0.8405
-6.4503 22.4583 0.8652
-6.4425 22.7417 0.8707
-6.4347 22.7917 0.8716
-6.4269 22.5667 0.8673
-6.4191 21.1500 0.8396
-6.4113 21.8667 0.8537
-6.4035 23.7167 0.8891
-6.3957 22.0000 0.8563
-6.3879 21.8417 0.8533
-6.3801 22.0000 0.8563
-6.3723 23.4417 0.8840
-6.3645 22.3250 0.8627
-6.3567 22.7167 0.8702
-6.3489 24.7833 0.9089
-6.3411 24.9167 0.9113
-6.3333 23.2250 0.8799
-6.3255 23.4167 0.8835
-6.3177 23.5333 0.8857
-6.3099 23.3667 0.8825
-6.3021 23.3000 0.8813
-6.2943 22.0333 0.8570
-6.2865 23.3750 0.8827
-6.2787 24.8417 0.9100
-6.2709 24.2667 0.8994
-6.2631 24.5000 0.9037
-6.2553 24.8417 0.9100
-6.2475 23.8917 0.8924
-6.2397 24.4583 0.9029
-6.2319 25.2917 0.9182
-6.2241 24.2500 0.8991
-6.2163 24.4417 0.9026
-6.2085 24.7000 0.9074
-6.2007 25.5500 0.9229
-6.1929 23.8417 0.8915
-6.1851 24.4167 0.9022
-6.1773 24.3083 0.9002
-6.1695 25.5583 0.9230
-6.1617 24.8750 0.9106
-6.1539 23.9000 0.8926
-6.1461 24.9583 0.9121
-6.1383 25.5333 0.9226
-6.1305 26.4583 0.9391
-6.1227 25.6583 0.9248
-6.1149 24.4583 0.9029
-6.1071 26.3917 0.9379
-6.0993 23.8167 0.8910
-6.0915 25.3333 0.9189
-6.0837 25.4250 0.9206
-6.0759 26.8667 0.9463
-6.0681 26.8333 0.9458
-6.0603 26.6917 0.9433
-6.0525 27.5250 0.9579
-6.0447 27.3167 0.9542
-6.0369 26.9000 0.9469
-6.0291 25.9250 0.9296
-6.0213 27.0583 0.9497
-6.0135 27.3500 0.9548
-6.0057 26.3417 0.9370
-5.9979 27.5833 0.9589
-5.9901 26.4583 0.9391
-5.9823 26.4000 0.9381
-5.9745 28.2750 0.9708
-5.9667 27.3917 0.9555
-5.9589 28.0750 0.9674
-5.9511 29.1250 0.9853
-5.9433 28.9250 0.9819
-5.9355 29.2750 0.9878
-5.9277 29.6333 0.9939
-5.9199 28.3750 0.9725
-5.9121 29.1250 0.9853
-5.9043 29.1583 0.9859
-5.8965 29.7417 0.9957
-5.8887 29.3083 0.9884
-5.8809 27.9667 0.9655
-5.8731 30.4167 1.0069
-5.8653 30.0583 1.0010
-5.8575 30.2083 1.0035
-5.8497 30.3083 1.0051
-5.8419 29.4000 0.9899
-5.8341 30.8333 1.0138
-5.8263 30.4000 1.0066
-5.8185 30.2667 1.0044
-5.8107 29.9583 0.9993
-5.8029 30.5500 1.0091
-5.7951 31.9250 1.0316
-5.7873 32.0500 1.0336
-5.7795 30.2750 1.0046
-5.7717 32.4167 1.0395
-5.7639 31.3167 1.0217
-5.7561 31.6417 1.0270
-5.7483 31.5667 1.0258
-5.7405 31.2333 1.0203
-5.7327 31.2833 1.0212
-5.7249 31.5750 1.0259
-5.7171 31.0667 1.0176
-5.7093 31.6917 1.0278
-5.7015 32.5167 1.0411
-5.6937 32.8333 1.0462
-5.6859 32.3583 1.0386
-5.6781 33.1500 1.0512
-5.6703 33.3583 1.0545
-5.6625 32.9000 1.0472
-5.6547 33.7417 1.0605
-5.6469 33.9667 1.0641
-5.6391 32.4917 1.0407
-5.6313 32.6667 1.0435
-5.6235 32.5833 1.0422
-5.6157 33.1750 1.0516
-5.6079 33.5667 1.0578
-5.6001 34.0333 1.0651
-5.5923 34.8750 1.0782
-5.5845 33.0667 1.0499
-5.5767 35.6417 1.0900
-5.5689 34.9250 1.0790
-5.5611 31.9583 1.0321
-5.5533 35.9333 1.0944
-5.5455 34.4583 1.0717
-5.5377 34.9833 1.0799
-5.5299 34.2667 1.0687
-5.5221 34.8333 1.0775
-5.5143 35.8833 1.0937
-5.5065 35.3083 1.0849
-5.4987 36.3833 1.1013
-5.4909 34.9333 1.0791
-5.4831 35.4417 1.0869
-5.4753 35.8250 1.0928
-5.4675 36.4083 1.1016
-5.4597 35.8667 1.0934
-5.4519 36.6917 1.1059
-5.4441 36.4250 1.1019
-5.4363 38.1000 1.1269
-5.4285 37.2667 1.1146
-5.4207 37.7250 1.1214
-5.4129 38.7833 1.1370
-5.4051 37.0417 1.1112
-5.3973 37.7500 1.1218
-5.3895 37.3000 1.1150
-5.3817 39.4500 1.1467
-5.3739 39.0250 1.1405
-5.3661 38.0417 1.1261
-5.3583 37.7917 1.1224
-5.3505 39.5083 1.1476
-5.3427 40.8167 1.1664
-5.3349 40.1333 1.1566
-5.3271 38.5583 1.1337
-5.3193 38.4000 1.1314
-5.3115 38.5833 1.1341
-5.3037 42.9333 1.1963
-5.2959 40.8667 1.1671
-5.2881 39.9667 1.1542
-5.2803 39.6667 1.1499
-5.2725 40.9500 1.1683
-5.2647 41.1583 1.1713
-5.2569 40.1333 1.1566
-5.2491 42.2333 1.1865
-5.2413 43.3000 1.2014
-5.2335 42.6000 1.1916
-5.2257 41.6083 1.1777
-5.2179 42.2167 1.1863
-5.2101 42.6167 1.1919
-5.2023 43.0167 1.1975
-5.1945 41.8000 1.1804
-5.1867 42.2583 1.1868
-5.1789 41.9917 1.1831
-5.1711 42.9083 1.1959
-5.1633 42.1417 1.1852
-5.1555 42.5333 1.1907
-5.1477 43.5333 1.2046
-5.1399 44.5417 1.2185
-5.1321 42.1417 1.1852
-5.1243 43.0250 1.1976
-5.1165 44.7000 1.2207
-5.1087 44.3250 1.2155
-5.1009 45.5833 1.2327
-5.0931 44.0667 1.2120
-5.0853 43.5000 1.2042
-5.0775 47.0667 1.2526
-5.0697 47.4750 1.2580
-5.0619 45.8917 1.2368
-5.0541 47.1667 1.2539
-5.0463 46.4417 1.2442
-5.0385 44.8417 1.2226
-5.0307 46.9583 1.2511
-5.0229 46.2333 1.2414
-5.0151 47.6167 1.2599
-5.0073 49.8667 1.2893
-4.9995 47.8750 1.2633
-4.9917 48.9583 1.2775
-4.9839 48.7417 1.2746
-4.9761 48.4417 1.2707
-4.9683 46.9083 1.2504
-4.9605 48.3583 1.2696
-4.9527 49.6417 1.2864
-4.9449 49.4000 1.2832
-4.9371 49.4333 1.2837
-4.9293 51.4583 1.3097
-4.9215 50.8417 1.3018
-4.9137 49.6917 1.2870
-4.9059 50.5167 1.2976
-4.8981 50.9250 1.3029
-4.8903 51.1250 1.3054
-4.8825 50.4833 1.2972
-4.8747 50.1750 1.2933
-4.8669 50.6333 1.2991
-4.8591 50.3417 1.2954
-4.8513 52.7583 1.3261
-4.8435 49.7917 1.2883
-4.8357 50.0917 1.2922
-4.8279 52.7833 1.3264
-4.8201 52.5000 1.3229
-4.8123 53.5250 1.3357
-4.8045 54.7750 1.3512
-4.7967 54.1167 1.3431
-4.7889 55.7917 1.3637
-4.7811 53.8000 1.3392
-4.7733 54.5167 1.3480
-4.7655 54.8417 1.3521
-4.7577 53.9750 1.3413
-4.7499 54.5833 1.3489
-4.7421 56.1833 1.3685
-4.7343 56.8333 1.3764
-4.7265 55.9667 1.3659
-4.7187 54.7000 1.3503
-4.7109 57.7167 1.3870
-4.7031 58.7500 1.3994
-4.6953 55.8083 1.3639
-4.6875 56.8917 1.3771
-4.6797 56.5833 1.3734
-4.6719 57.3000 1.3820
-4.6641 59.4417 1.4076
-4.6563 58.0417 1.3909
-4.6485 58.7250 1.3991
-4.6407 59.4250 1.4074
-4.6329 59.3333 1.4063
-4.6251 58.1000 1.3916
-4.6173 58.1333 1.3920
-4.6095 60.3083 1.4178
-4.6017 60.5833 1.4211
-4.5939 60.5083 1.4202
-4.5861 61.2750 1.4292
-4.5783 61.3417 1.4299
-4.5705 63.2417 1.4519
-4.5627 62.8833 1.4478
-4.5549 61.8583 1.4359
-4.5471 63.0083 1.4492
-4.5393 63.9667 1.4602
-4.5315 64.5750 1.4671
-4.5237 64.6167 1.4676
-4.5159 63.1167 1.4505
-4.5081 64.8667 1.4704
-4.5003 65.7417 1.4803
-4.4925 64.3250 1.4643
-4.4847 65.8833 1.4819
-4.4769 68.1250 1.5069
-4.4691 66.4583 1.4884
-4.4613 67.2833 1.4976
-4.4535 66.0417 1.4837
-4.4457 66.4833 1.4887
-4.4379 68.3083 1.5090
-4.4301 65.2750 1.4751
-4.4223 69.1167 1.5179
-4.4145 68.3833 1.5098
-4.4067 66.7750 1.4919
-4.3989 69.4417 1.5214
-4.3911 69.1000 1.5177
-4.3833 70.4000 1.5319
-4.3755 70.5500 1.5335
-4.3677 68.9250 1.5158
-4.3599 69.9917 1.5274
-4.3521 73.1833 1.5619
-4.3443 71.8250 1.5473
-4.3365 71.2917 1.5416
-4.3287 72.6333 1.5560
-4.3209 73.4083 1.5643
-4.3131 71.6000 1.5449
-4.3053 74.6833 1.5778
-4.2975 74.9167 1.5803
-4.2897 72.7750 1.5575
-4.2819 75.0750 1.5819
-4.2741 77.3417 1.6056
-4.2663 74.9500 1.5806
-4.2585 76.6000 1.5979
-4.2507 76.6417 1.5983
-4.2429 76.0250 1.5919
-4.2351 78.5500 1.6181
-4.2273 79.5750 1.6286
-4.2195 79.0000 1.6228
-4.2117 76.0000 1.5916
-4.2039 78.5750 1.6184
-4.1961 79.8333 1.6313
-4.1883 78.8917 1.6216
-4.1805 80.9000 1.6422
-4.1727 81.3167 1.6464
-4.1649 79.9667 1.6327
-4.1571 81.7833 1.6511
-4.1493 81.6667 1.6499
-4.1415 82.6500 1.6598
-4.1337 82.6167 1.6595
-4.1259 83.2833 1.6662
-4.1181 83.6083 1.6694
-4.1103 84.5667 1.6790
-4.1025 84.3833 1.6771
-4.0947 86.4000 1.6971
-4.0869 83.0750 1.6641
-4.0791 85.1417 1.6847
-4.0713 85.4333 1.6875
-4.0635 85.3500 1.6867
-4.0557 88.6083 1.7186
-4.0479 89.0333 1.7227
-4.0401 86.4167 1.6972
-4.0323 87.2000 1.7049
-4.0245 89.2250 1.7246
-4.0167 88.3833 1.7164
-4.0089 85.1750 1.6850
-4.0011 88.0083 1.7128
-3.9933 89.6917 1.7291
-3.9855 91.5500 1.7469
-3.9777 89.5500 1.7277
-3.9699 91.4083 1.7455
-3.9621 93.7750 1.7680
-3.9543 94.8917 1.7785
-3.9465 92.7750 1.7586
-3.9387 92.8750 1.7595
-3.9309 93.8833 1.7690
-3.9231 97.4500 1.8023
-3.9153 96.0250 1.7891
-3.9075 92.7083 1.7579
-3.8997 95.1333 1.7808
-3.8919 96.0500 1.7893
-3.8841 97.0167 1.7983
-3.8763 95.0250 1.7797
-3.8685 97.7250 1.8049
-3.8607 98.4333 1.8114
-3.8529 100.8250 1.8333
-3.8451 98.8500 1.8152
-3.8373 98.6333 1.8132
-3.8295 99.0667 1.8172
-3.8217 99.8750 1.8246
-3.8139 103.9750 1.8617
-3.8061 100.7583 1.8327
-3.7983 101.5917 1.8402
-3.7905 103.6917 1.8591
-3.7827 101.1667 1.8364
-3.7749 103.6000 1.8583
-3.7671 102.4167 1.8477
-3.7593 107.0500 1.8890
-3.7515 104.9500 1.8704
-3.7437 106.4167 1.8834
-3.7359 104.1833 1.8635
-3.7281 106.7250 1.8861
-3.7203 102.4667 1.8481
-3.7125 103.9667 1.8616
-3.7047 106.8083 1.8869
-3.6969 107.2833 1.8911
-3.6891 108.2917 1.8999
-3.6813 109.1250 1.9072
-3.6735 110.0000 1.9149
-3.6657 109.6583 1.9119
-3.6579 106.5333 1.8844
-3.6501 110.2417 1.9170
-3.6423 110.8000 1.9218
-3.6345 112.1000 1.9330
-3.6267 112.0833 1.9329
-3.6189 111.8500 1.9309
-3.6111 113.5333 1.9454
-3.6033 114.3250 1.9521
-3.5955 110.8667 1.9224
-3.5877 111.5167 1.9280
-3.5799 115.0583 1.9584
-3.5721 114.0833 1.9501
-3.5643 113.0667 1.9414
-3.5565 117.8000 1.9816
-3.5487 115.2250 1.9598
-3.5409 115.3250 1.9607
-3.5331 114.7750 1.9560
-3.5253 117.4667 1.9788
-3.5175 119.4000 1.9950
-3.5097 118.8917 1.9907
-3.5019 117.6417 1.9802
-3.4941 119.4417 1.9953
-3.4863 118.1167 1.9842
-3.4785 119.2583 1.9938
-3.4707 120.1833 2.0015
-3.4629 122.4667 2.0205
-3.4551 122.1833 2.0181
-3.4473 124.6833 2.0387
-3.4395 127.5500 2.0620
-3.4317 121.2833 2.0107
-3.4239 125.2583 2.0433
-3.4161 125.8167 2.0479
-3.4083 124.2833 2.0354
-3.4005 124.0833 2.0337
-3.3927 128.1750 2.0670
-3.3849 125.4583 2.0450
-3.3771 123.8583 2.0319
-3.3693 126.6000 2.0543
-3.3615 128.6917 2.0712
-3.3537 129.2500 2.0757
-3.3459 125.4583 2.0450
-3.3381 128.0750 2.0662
-3.3303 127.4583 2.0612
-3.3225 132.6583 2.1028
-3.3147 127.8750 2.0646
-3.3069 130.6083 2.0865
-3.2991 132.0667 2.0981
-3.2913 131.5500 2.0940
-3.2835 133.3083 2.1080
-3.2757 132.5333 2.1019
-3.2679 132.7750 2.1038
-3.2601 130.2667 2.0838
-3.2523 130.5167 2.0858
-3.2445 133.4833 2.1094
-3.2367 135.8583 2.1281
-3.2289 133.9500 2.1131
-3.2211 133.3583 2.1084
-3.2133 133.0333 2.1058
-3.2055 133.0750 2.1061
-3.1977 133.7583 2.1115
-3.1899 134.3667 2.1163
-3.1821 133.1917 2.1071
-3.1743 135.9417 2.1287
-3.1665 140.2583 2.1622
-3.1587 139.1583 2.1537
-3.1509 140.9833 2.1678
-3.1431 138.0583 2.1452
-3.1353 138.4417 2.1482
-3.1275 137.4917 2.1408
-3.1197 139.1417 2.1536
-3.1119 139.9750 2.1601
-3.1041 141.7500 2.1737
-3.0963 137.1167 2.1379
-3.0885 140.6667 2.1654
-3.0807 145.8583 2.2050
-3.0729 145.3167 2.2009
-3.0651 142.7083 2.1810
-3.0573 143.2083 2.1849
-3.0495 147.1250 2.2145
-3.0417 143.7333 2.1889
-3.0339 143.6833 2.1885
-3.0261 142.6667 2.1807
-3.0183 147.4833 2.2172
-3.0105 147.1167 2.2145
-3.0027 147.6917 2.2188
-2.9949 148.4917 2.2248
-2.9871 148.1500 2.2222
-2.9793 149.1250 2.2295
-2.9715 147.7417 2.2192
-2.9637 149.9000 2.2353
-2.9559 149.0083 2.2287
-2.9481 150.3333 2.2386
-2.9403 147.9500 2.2207
-2.9325 152.3333 2.2534
-2.9247 153.6167 2.2629
-2.9169 154.1833 2.2670
-2.9091 153.4333 2.2615
-2.9013 155.7917 2.2788
-2.8935 153.2167 2.2599
-2.8857 157.5417 2.2916
-2.8779 156.5000 2.2840
-2.8701 156.4083 2.2833
-2.8623 156.8167 2.2863
-2.8545 160.1333 2.3104
-2.8467 160.7750 2.3150
-2.8389 164.5333 2.3419
-2.8311 162.3000 2.3259
-2.8233 160.6000 2.3137
-2.8155 161.4833 2.3201
-2.8077 162.9583 2.3307
-2.7999 165.4917 2.3487
-2.7921 163.5167 2.3346
-2.7843 163.7333 2.3362
-2.7765 162.1167 2.3246
-2.7687 165.4333 2.3483
-2.7609 170.4917 2.3839
-2.7531 170.2583 2.3823
-2.7453 166.2583 2.3541
-2.7375 167.6250 2.3638
-2.7297 174.3667 2.4109
-2.7219 171.5000 2.3910
-2.7141 175.5417 2.4190
-2.7063 173.3333 2.4037
-2.6985 177.1333 2.4299
-2.6907 173.8500 2.4073
-2.6829 175.1917 2.4166
-2.6751 177.0917 2.4296
-2.6673 180.1750 2.4507
-2.6595 173.5833 2.4054
-2.6517 176.4583 2.4253
-2.6439 181.9667 2.4628
-2.6361 181.6000 2.4604
-2.6283 180.3500 2.4519
-2.6205 180.0250 2.4497
-2.6127 183.0583 2.4702
-2.6049 181.9500 2.4627
-2.5971 181.1417 2.4572
-2.5893 183.2750 2.4717
-2.5815 184.2583 2.4783
-2.5737 186.5500 2.4937
-2.5659 185.7083 2.4880
-2.5581 189.9250 2.5161
-2.5503 189.7083 2.5147
-2.5425 187.6167 2.5008
-2.5347 191.3083 2.5253
-2.5269 194.6750 2.5474
-2.5191 190.7250 2.5214
-2.5113 191.1000 2.5239
-2.5035 189.8000 2.5153
-2.4957 196.0500 2.5564
-2.4879 197.0583 2.5629
-2.4801 200.1083 2.5827
-2.4723 196.3667 2.5584
-2.4645 193.4417 2.5393
-2.4567 197.6083 2.5665
-2.4489 199.4583 2.5785
-2.4411 198.6667 2.5734
-2.4333 204.3833 2.6101
-2.4255 202.3083 2.5968
-2.4177 200.4583 2.5849
-2.4099 198.9833 2.5754
-2.4021 203.7917 2.6063
-2.3943 206.0833 2.6210
-2.3865 208.1917 2.6343
-2.3787 200.8167 2.5873
-2.3709 203.2417 2.6028
-2.3631 207.2000 2.6281
-2.3553 206.1000 2.6211
-2.3475 202.4583 2.5978
-2.3397 205.8417 2.6194
-2.3319 205.7333 2.6187
-2.3241 209.0083 2.6395
-2.3163 209.4083 2.6420
-2.3085 210.9917 2.6520
-2.3007 208.9333 2.6390
-2.2929 210.9167 2.6515
-2.2851 208.9833 2.6393
-2.2773 207.8333 2.6321
-2.2695 211.7750 2.6569
-2.2617 214.9333 2.6766
-2.2539 208.9833 2.6393
-2.2461 213.5083 2.6678
-2.2383 211.0417 2.6523
-2.2305 214.7833 2.6757
-2.2227 213.0583 2.6649
-2.2149 212.7167 2.6628
-2.2071 214.7583 2.6756
-2.1993 216.5500 2.6867
-2.1915 208.6083 2.6370
-2.1837 210.1250 2.6465
-2.1759 217.5167 2.6927
-2.1681 214.1083 2.6715
-2.1603 212.2083 2.6596
-2.1525 211.8333 2.6573
-2.1447 214.1000 2.6715
-2.1369 214.8583 2.6762
-2.1291 215.1583 2.6780
-2.1213 215.4917 2.6801
-2.1135 221.1167 2.7149
-2.1057 218.7250 2.7002
-2.0979 211.4667 2.6550
-2.0901 218.8833 2.7011
-2.0823 215.3083 2.6790
-2.0745 215.3000 2.6789
-2.0667 213.0167 2.6647
-2.0589 219.0333 2.7021
-2.0511 218.9500 2.7015
-2.0433 218.1750 2.6968
-2.0355 214.3417 2.6730
-2.0277 217.2500 2.6910
-2.0199 217.0500 2.6898
-2.0121 218.0000 2.6957
-2.0043 214.7583 2.6756
-1.9965 218.1000 2.6963
-1.9887 215.5667 2.6806
-1.9809 218.9917 2.7018
-1.9731 217.8083 2.6945
-1.9653 219.2333 2.7033
-1.9575 217.9583 2.6954
-1.9497 217.2417 2.6910
-1.9419 218.1167 2.6964
-1.9341 219.5333 2.7051
-1.9263 221.4250 2.7168
-1.9185 219.8500 2.7071
-1.9107 215.2083 2.6784
-1.9029 218.1167 2.6964
-1.8951 217.3833 2.6919
-1.8873 218.8500 2.7009
-1.8795 214.5583 2.6743
-1.8717 220.7917 2.7129
-1.8639 218.4250 2.6983
-1.8561 222.1083 2.7210
-1.8483 217.1917 2.6907
-1.8405 222.0083 2.7203
-1.8327 222.1333 2.7211
-1.8249 221.7417 2.7187
-1.8171 213.4250 2.6672
-1.8093 216.0667 2.6837
-1.8015 214.6750 2.6750
-1.7937 213.2500 2.6661
-1.7859 214.9667 2.6769
-1.7781 215.3500 2.6792
-1.7703 214.1083 2.6715
-1.7625 219.3667 2.7041
-1.7547 215.6083 2.6808
-1.7469 214.2750 2.6725
-1.7391 214.3333 2.6729
-1.7313 212.4750 2.6613
-1.7235 211.0000 2.6520
-1.7157 211.1667 2.6531
-1.7079 213.5500 2.6680
-1.7001 212.3833 2.6607
-1.6923 211.6000 2.6558
-1.6845 211.7917 2.6570
-1.6767 212.5750 2.6619
-1.6689 211.3667 2.6543
-1.6611 207.4750 2.6298
-1.6533 208.5917 2.6369
-1.6455 208.8750 2.6387
-1.6377 209.8750 2.6450
-1.6299 205.0583 2.6144
-1.6221 206.8167 2.6256
-1.6143 206.3750 2.6228
-1.6065 204.4250 2.6104
-1.5987 203.4833 2.6044
-1.5909 203.6333 2.6053
-1.5831 201.4250 2.5912
-1.5753 201.7167 2.5930
-1.5675 200.7000 2.5865
-1.5597 202.5917 2.5987
-1.5519 202.7667 2.5998
-1.5441 201.9250 2.5944
-1.5363 196.7000 2.5606
-1.5285 197.7250 2.5673
-1.5207 202.8917 2.6006
-1.5129 196.7083 2.5607
-1.5051 197.8417 2.5680
-1.4973 197.9417 2.5687
-1.4895 197.1750 2.5637
-1.4817 196.3250 2.5582
-1.4739 190.6667 2.5210
-1.4661 190.7667 2.5217
-1.4583 192.8250 2.5353
-1.4505 188.2250 2.5048
-1.4427 187.2500 2.4983
-1.4349 187.4833 2.4999
-1.4271 187.9500 2.5030
-1.4193 190.2250 2.5181
-1.4115 184.7667 2.4817
-1.4037 183.2833 2.4717
-1.3959 180.3500 2.4519
-1.3881 180.9500 2.4559
-1.3803 175.1833 2.4165
-1.3725 176.8167 2.4277
-1.3647 178.0083 2.4359
-1.3569 178.7417 2.4409
-1.3491 171.7167 2.3925
-1.3413 171.9583 2.3941
-1.3335 167.5667 2.3634
-1.3257 169.6750 2.3782
-1.3179 166.4750 2.3557
-1.3101 163.4833 2.3344
-1.3023 163.8167 2.3368
-1.2945 164.7750 2.3436
-1.2867 157.7417 2.2930
-1.2789 160.8917 2.3158
-1.2711 156.5417 2.2843
-1.2633 155.9083 2.2797
-1.2555 154.2417 2.2675
-1.2477 150.9667 2.2433
-1.2399 149.3917 2.2315
-1.2321 146.9417 2.2132
-1.2243 143.6917 2.1885
-1.2165 142.8833 2.1824
-1.2087 137.8250 2.1434
-1.2009 136.4833 2.1329
-1.1931 132.8083 2.1040
-1.1853 130.9333 2.0891
-1.1775 131.2667 2.0918
-1.1697 128.7333 2.0715
-1.1619 123.3750 2.0279
-1.1541 125.9417 2.0489
-1.1463 125.3917 2.0444
-1.1385 124.6417 2.0383
-1.1307 120.9667 2.0080
-1.1229 119.1083 1.9926
-1.1151 116.7417 1.9727
-1.1073 114.6333 1.9548
-1.0995 109.5250 1.9107
-1.0917 108.8917 1.9052
-1.0839 109.5167 1.9106
-1.0761 106.7167 1.8861
-1.0683 103.1917 1.8546
-1.0605 102.3083 1.8467
-1.0527 98.0833 1.8082
-1.0449 99.5667 1.8218
-1.0371 95.3917 1.7832
-1.0293 95.0083 1.7796
-1.0215 93.5250 1.7656
-1.0137 94.4917 1.7747
-1.0059 92.8167 1.7589
-0.9981 94.1000 1.7711
-0.9903 89.4583 1.7268
-0.9825 89.9083 1.7312
-0.9747 87.7917 1.7107
-0.9669 87.9083 1.7118
-0.9591 85.5000 1.6882
-0.9513 83.2083 1.6654
-0.9435 78.7917 1.6206
-0.9357 78.5917 1.6186
-0.9279 79.1750 1.6246
-0.9201 78.5917 1.6186
-0.9123 75.6083 1.5875
-0.9045 72.6667 1.5563
-0.8967 73.4417 1.5646
-0.8889 73.7250 1.5676
-0.8811 70.2583 1.5303
-0.8733 69.0167 1.5168
-0.8655 67.5000 1.5000
-0.8577 68.2500 1.5083
-0.8499 65.5583 1.4783
-0.8421 64.7833 1.4695
-0.8343 62.4500 1.4428
-0.8265 61.1417 1.4276
-0.8187 60.9083 1.4249
-0.8109 57.7250 1.3871
-0.8031 56.7333 1.3752
-0.7953 56.4833 1.3721
-0.7875 55.5333 1.3606
-0.7797 54.9750 1.3537
-0.7719 53.5667 1.3362
-0.7641 51.9333 1.3157
-0.7563 49.0000 1.2780
-0.7485 48.8417 1.2760
-0.7407 47.5667 1.2592
-0.7329 48.4000 1.2702
-0.7251 46.9000 1.2503
-0.7173 46.0000 1.2383
-0.7095 45.4167 1.2304
-0.7017 44.9667 1.2243
-0.6939 45.0333 1.2252
-0.6861 42.6167 1.1919
-0.6783 41.6500 1.1783
-0.6705 39.2417 1.1437
-0.6627 39.9083 1.1534
-0.6549 39.6250 1.1493
-0.6471 38.3167 1.1301
-0.6393 36.9917 1.1104
-0.6315 36.7500 1.1068
-0.6237 37.1250 1.1124
-0.6159 35.8417 1.0930
-0.6081 33.7583 1.0608
-0.6003 33.6417 1.0590
-0.5925 34.2917 1.0691
-0.5847 31.7500 1.0288
-0.5769 32.1583 1.0353
-0.5691 32.2750 1.0372
-0.5613 31.3750 1.0227
-0.5535 29.6917 0.9948
-0.5457 29.6917 0.9948
-0.5379 28.5333 0.9752
-0.5301 27.6000 0.9592
-0.5223 27.6583 0.9602
-0.5145 27.4500 0.9566
-0.5067 27.6417 0.9599
-0.4989 26.2750 0.9359
-0.4911 25.1583 0.9158
-0.4833 24.8917 0.9109
-0.4755 26.8000 0.9452
-0.4677 24.3917 0.9017
-0.4599 25.1250 0.9152
-0.4521 24.7583 0.9084
-0.4443 24.3750 0.9014
-0.4365 21.8750 0.8539
-0.4287 22.3083 0.8623
-0.4209 22.0417 0.8572
-0.4131 22.4667 0.8654
-0.4053 22.6333 0.8686
-0.3975 22.9583 0.8748
-0.3897 22.5000 0.8660
-0.3819 20.2750 0.8221
-0.3741 20.8000 0.8327
-0.3663 19.4500 0.8052
-0.3585 20.1333 0.8192
-0.3507 20.2083 0.8207
-0.3429 19.1417 0.7988
-0.3351 19.2333 0.8007
-0.3273 19.4000 0.8042
-0.3195 18.7750 0.7911
-0.3117 19.2500 0.8010
-0.3039 18.3083 0.7812
-0.2961 18.0917 0.7766
-0.2883 18.1917 0.7787
-0.2805 19.3000 0.8021
-0.2727 18.8250 0.7921
-0.2649 18.8250 0.7921
-0.2571 18.2250 0.7794
-0.2493 18.8667 0.7930
-0.2415 18.9083 0.7939
-0.2337 21.0917 0.8385
-0.2259 21.3750 0.8441
-0.2181 20.8250 0.8332
-0.2103 22.4917 0.8659
-0.2025 23.0667 0.8769
-0.1947 23.1333 0.8781
-0.1869 24.9250 0.9115
-0.1791 27.1417 0.9512
-0.1713 29.4000 0.9899
-0.1635 30.0917 1.0015
-0.1557 29.2000 0.9866
-0.1479 30.3083 1.0051
-0.1401 29.3750 0.9895
-0.1323 27.3583 0.9550
-0.1245 27.7167 0.9612
-0.1167 27.5583 0.9584
-0.1089 25.1250 0.9152
-0.1011 23.2000 0.8794
-0.0933 24.9250 0.9115
-0.0855 27.7250 0.9613
-0.0777 31.3500 1.0223
-0.0699 35.6333 1.0899
-0.0621 41.8667 1.1813
-0.0543 51.8417 1.3146
-0.0465 65.1333 1.4735
-0.0387 87.3250 1.7061
-0.0309 104.7833 1.8689
-0.0231 130.2750 2.0839
-0.0153 152.6167 2.2555
-0.0075 171.3750 2.3901
0.0003 172.0000 2.3944
0.0081 163.9167 2.3375
0.0159 151.6500 2.2483
0.0237 120.2500 2.0021
0.0315 92.7250 1.7581
0.0393 71.4917 1.5437
0.0471 51.6750 1.3124
0.0549 34.9000 1.0786
0.0627 25.8500 0.9283
0.0705 18.6750 0.7890
0.0783 14.4583 0.6942
0.0861 10.5500 0.5930
0.0939 8.2917 0.5257
0.1017 6.0583 0.4494
0.1095 5.0667 0.4110
0.1173 4.4667 0.3859
0.1251 3.3500 0.3342
0.1329 3.0917 0.3210
0.1407 2.8333 0.3073
0.1485 2.6667 0.2981
0.1563 2.9083 0.3114
0.1641 2.9167 0.3118
0.1719 2.5250 0.2901
0.1797 2.2833 0.2759
0.1875 1.7667 0.2427
0.1953 1.7750 0.2432
0.2031 1.4417 0.2192
0.2109 1.2333 0.2028
0.2187 1.6583 0.2351
0.2265 1.4500 0.2198
0.2343 1.4833 0.2224
0.2421 1.5333 0.2261
0.2499 1.6083 0.2315
0.2577 1.4583 0.2205
0.2655 1.4417 0.2192
0.2733 1.3583 0.2128
0.2811 1.4583 0.2205
0.2889 1.3250 0.2102
0.2967 1.2750 0.2062
0.3045 1.4500 0.2198
0.3123 1.4833 0.2224
0.3201 1.5667 0.2285
0.3279 1.6167 0.2321
0.3357 1.7667 0.2427
0.3435 1.4333 0.2186
0.3513 1.3250 0.2102
0.3591 1.2500 0.2041
0.3669 1.3667 0.2134
0.3747 1.5417 0.2267
0.3825 1.4750 0.2217
0.3903 1.2833 0.2068
0.3981 1.2667 0.2055
0.4059 1.2167 0.2014
0.4137 1.1750 0.1979
0.4215 1.0583 0.1878
0.4293 1.2667 0.2055
0.4371 1.3500 0.2121
0.4449 1.1917 0.1993
0.4527 1.3583 0.2128
0.4605 1.1583 0.1965
0.4683 1.1250 0.1936
0.4761 1.2167 0.2014
0.4839 1.1583 0.1965
0.4917 1.1583 0.1965
0.4995 1.0083 0.1833
0.5073 0.8250 0.1658
0.5151 1.1583 0.1965
0.5229 0.9667 0.1795
0.5307 1.0417 0.1863
0.5385 1.3917 0.2154
0.5463 1.1583 0.1965
0.5541 0.7667 0.1599
0.5619 0.7750 0.1607
0.5697 0.9250 0.1756
0.5775 0.9167 0.1748
0.5853 1.0667 0.1886
0.5931 1.0667 0.1886
0.6009 1.0917 0.1908
0.6087 0.6167 0.1434
0.6165 0.9500 0.1780
0.6243 1.2750 0.2062
0.6321 1.0167 0.1841
0.6399 0.8333 0.1667
0.6477 0.9083 0.1740
0.6555 0.9750 0.1803
0.6633 0.7500 0.1581
0.6711 1.0833 0.1900
0.6789 0.9083 0.1740
0.6867 1.0833 0.1900
0.6945 0.9583 0.1787
0.7023 1.1000 0.1915
0.7101 1.0000 0.1826
0.7179 0.6917 0.1518
0.7257 0.6667 0.1491
0.7335 0.7167 0.1546
0.7413 0.9917 0.1818
0.7491 0.7333 0.1563
0.7569 0.7333 0.1563
0.7647 0.8917 0.1724
0.7725 0.8167 0.1650
0.7803 0.8917 0.1724
0.7881 0.7000 0.1528
0.7959 0.7083 0.1537
0.8037 0.7417 0.1572
0.8115 0.7167 0.1546
0.8193 0.8000 0.1633
0.8271 0.9083 0.1740
0.8349 0.7833 0.1616
0.8427 0.7083 0.1537
0.8505 0.7500 0.1581
0.8583 0.7167 0.1546
0.8661 0.8000 0.1633
0.8739 0.6833 0.1509
0.8817 0.8583 0.1691
0.8895 0.6500 0.1472
0.8973 0.8917 0.1724
0.9051 0.7250 0.1555
0.9129 0.8250 0.1658
0.9207 0.8917 0.1724
0.9285 0.9833 0.1810
0.9363 1.0000 0.1826
0.9441 0.8833 0.1716
0.9519 0.6667 0.1491
0.9597 0.7583 0.1590
0.9675 0.9417 0.1772
0.9753 0.7750 0.1607
0.9831 0.6667 0.1491
0.9909 0.7083 0.1537
0.9987 0.7333 0.1563
1.0065 0.7417 0.1572
1.0143 0.8583 0.1691
1.0221 1.0417 0.1863
1.0299 0.8083 0.1641
1.0377 0.6417 0.1462
1.0455 0.5833 0.1394
1.0533 0.6250 0.1443
1.0611 0.7250 0.1555
1.0689 0.8333 0.1667
1.0767 0.7417 0.1572
1.0845 0.6333 0.1453
1.0923 0.8750 0.1708
1.1001 0.5917 0.1404
1.1079 0.4750 0.1258
1.1157 0.7250 0.1555
1.1235 0.6333 0.1453
1.1313 0.7250 0.1555
1.1391 0.5750 0.1384
1.1469 0.5167 0.1312
1.1547 0.6500 0.1472
1.1625 0.4500 0.1225
1.1703 0.4583 0.1236
1.1781 0.5250 0.1323
1.1859 0.7167 0.1546
1.1937 0.5500 0.1354
1.2015 0.6417 0.1462
1.2093 0.4000 0.1155
1.2171 0.6333 0.1453
1.2249 0.8667 0.1700
1.2327 0.7750 0.1607
1.2405 0.6000 0.1414
1.2483 0.5583 0.1364
1.2561 0.5250 0.1323
1.2639 0.6500 0.1472
1.2717 0.6833 0.1509
1.2795 0.7083 0.1537
1.2873 0.5583 0.1364
1.2951 0.4667 0.1247
1.3029 0.5750 0.1384
1.3107 0.5833 0.1394
1.3185 0.5250 0.1323
1.3263 0.5667 0.1374
1.3341 0.5750 0.1384
1.3419 0.6000 0.1414
1.3497 0.5000 0.1291
1.3575 0.4333 0.1202
1.3653 0.5417 0.1344
1.3731 0.6167 0.1434
1.3809 0.5083 0.1302
1.3887 0.5500 0.1354
1.3965 0.6417 0.1462
1.4043 0.5917 0.1404
1.4121 0.7250 0.1555
1.4199 0.5417 0.1344
1.4277 0.5833 0.1394
1.4355 0.6750 0.1500
1.4433 0.4333 0.1202
1.4511 0.6083 0.1424
1.4589 0.6833 0.1509
1.4667 0.4417 0.1213
1.4745 0.4417 0.1213
1.4823 0.6083 0.1424
1.4901 0.4750 0.1258
1.4979 0.5583 0.1364
1.5057 0.5583 0.1364
1.5135 0.5750 0.1384
1.5213 0.6583 0.1481
1.5291 0.5667 0.1374
1.5369 0.7417 0.1572
1.5447 0.6750 0.1500
1.5525 0.7583 0.1590
1.5603 0.7000 0.1528
1.5681 0.6167 0.1434
1.5759 0.6417 0.1462
1.5837 0.5667 0.1374
1.5915 0.5333 0.1333
1.5993 0.8250 0.1658
1.6071 0.4500 0.1225
1.6149 0.3167 0.1027
1.6227 0.3917 0.1143
1.6305 0.6583 0.1481
1.6383 0.3750 0.1118
1.6461 0.4750 0.1258
1.6539 0.4333 0.1202
1.6617 0.5583 0.1364
1.6695 0.5833 0.1394
1.6773 0.6833 0.1509
1.6851 0.5167 0.1312
1.6929 0.3583 0.1093
1.7007 0.4750 0.1258
1.7085 0.4250 0.1190
1.7163 0.6083 0.1424
1.7241 0.3417 0.1067
1.7319 0.6083 0.1424
1.7397 0.6167 0.1434
1.7475 0.5667 0.1374
1.7553 0.5167 0.1312
1.7631 0.3583 0.1093
1.7709 0.4500 0.1225
1.7787 0.6833 0.1509
1.7865 0.4750 0.1258
1.7943 0.3667 0.1106
1.8021 0.7167 0.1546
1.8099 0.7000 0.1528
1.8177 0.7333 0.1563
1.8255 0.4250 0.1190
1.8333 0.3583 0.1093
1.8411 0.3417 0.1067
1.8489 0.5000 0.1291
1.8567 0.4083 0.1167
1.8645 0.5000 0.1291
1.8723 0.5250 0.1323
1.8801 0.5167 0.1312
1.8879 0.5167 0.1312
1.8957 0.4500 0.1225
1.9035 0.4250 0.1190
1.9113 0.4583 0.1236
1.9191 0.3667 0.1106
1.9269 0.5583 0.1364
1.9347 0.5833 0.1394
1.9425 0.3750 0.1118
1.9503 0.4333 0.1202
1.9581 0.5167 0.1312
1.9659 0.4500 0.1225
1.9737 0.5500 0.1354
1.9815 0.5833 0.1394
1.9893 0.5833 0.1394
1.9971 0.3750 0.1118
2.0049 0.4750 0.1258
2.0127 0.5417 0.1344
2.0205 0.4417 0.1213
2.0283 0.4000 0.1155
2.0361 0.3833 0.1130
2.0439 0.3917 0.1143
2.0517 0.3000 0.1000
2.0595 0.7167 0.1546
2.0673 0.4583 0.1236
2.0751 0.5083 0.1302
2.0829 0.4750 0.1258
2.0907 0.3583 0.1093
2.0985 0.4167 0.1179
2.1063 0.5417 0.1344
2.1141 0.4750 0.1258
2.1219 0.5417 0.1344
2.1297 0.5167 0.1312
2.1375 0.5167 0.1312
2.1453 0.4500 0.1225
2.1531 0.4583 0.1236
2.1609 0.5250 0.1323
2.1687 0.4667 0.1247
2.1765 0.5083 0.1302
2.1843 0.4583 0.1236
2.1921 0.4167 0.1179
2.1999 0.4333 0.1202
2.2077 0.6167 0.1434
2.2155 0.4083 0.1167
2.2233 0.3667 0.1106
2.2311 0.3000 0.1000
2.2389 0.4250 0.1190
2.2467 0.5083 0.1302
2.2545 0.3083 0.1014
2.2623 0.4500 0.1225
2.2701 0.5000 0.1291
2.2779 0.2833 0.0972
2.2857 0.6000 0.1414
2.2935 0.5833 0.1394
2.3013 0.4833 0.1269
2.3091 0.2667 0.0943
2.3169 0.4500 0.1225
2.3247 0.4583 0.1236
2.3325 0.6167 0.1434
2.3403 0.4417 0.1213
2.3481 0.3833 0.1130
2.3559 0.4583 0.1236
2.3637 0.4833 0.1269
2.3715 0.2917 0.0986
2.3793 0.4167 0.1179
2.3871 0.5750 0.1384
2.3949 0.4833 0.1269
2.4027 0.3250 0.1041
2.4105 0.3167 0.1027
2.4183 0.4167 0.1179
2.4261 0.5500 0.1354
2.4339 0.5083 0.1302
2.4417 0.6333 0.1453
2.4495 0.4583 0.1236
2.4573 0.5500 0.1354
2.4651 0.3250 0.1041
2.4729 0.2167 0.0850
2.4807 0.3667 0.1106
2.4885 0.3917 0.1143
2.4963 0.2250 0.0866
2.5041 0.2750 0.0957
2.5119 0.4250 0.1190
2.5197 0.4833 0.1269
2.5275 0.2833 0.0972
2.5353 0.3750 0.1118
2.5431 0.4500 0.1225
2.5509 0.5333 0.1333
2.5587 0.4000 0.1155
2.5665 0.5000 0.1291
2.5743 0.3583 0.1093
2.5821 0.4750 0.1258
2.5899 0.4083 0.1167
2.5977 0.3750 0.1118
2.6055 0.4417 0.1213
2.6133 0.4000 0.1155
2.6211 0.4250 0.1190
2.6289 0.5583 0.1364
2.6367 0.4667 0.1247
2.6445 0.4000 0.1155
2.6523 0.3083 0.1014
2.6601 0.5083 0.1302
2.6679 0.5500 0.1354
2.6757 0.1917 0.0799
2.6835 0.2333 0.0882
2.6913 0.3917 0.1143
2.6991 0.3417 0.1067
2.7069 0.3667 0.1106
2.7147 0.2417 0.0898
2.7225 0.2917 0.0986
2.7303 0.3083 0.1014
2.7381 0.2333 0.0882
2.7459 0.4250 0.1190
2.7537 0.3833 0.1130
2.7615 0.2833 0.0972
2.7693 0.3500 0.1080
2.7771 0.4583 0.1236
2.7849 0.4083 0.1167
2.7927 0.3833 0.1130
2.8005 0.3917 0.1143
2.8083 0.4000 0.1155
2.8161 0.4083 0.1167
2.8239 0.1833 0.0782
2.8317 0.2667 0.0943
2.8395 0.3583 0.1093
2.8473 0.4750 0.1258
2.8551 0.5833 0.1394
2.8629 0.3833 0.1130
2.8707 0.3833 0.1130
2.8785 0.2417 0.0898
2.8863 0.2917 0.0986
2.8941 0.4583 0.1236
2.9019 0.3500 0.1080
2.9097 0.3833 0.1130
2.9175 0.2250 0.0866
2.9253 0.2917 0.0986
2.9331 0.5083 0.1302
2.9409 0.4583 0.1236
2.9487 0.3333 0.1054
2.9565 0.2667 0.0943
2.9643 0.2500 0.0913
2.9721 0.3750 0.1118
2.9799 0.3000 0.1000
2.9877 0.4083 0.1167
2.9955 0.5000 0.1291
3.0033 0.4083 0.1167
3.0111 0.3250 0.1041
3.0189 0.5333 0.1333
3.0267 0.3167 0.1027
3.0345 0.5000 0.1291
3.0423 0.3250 0.1041
3.0501 0.3167 0.1027
3.0579 0.4167 0.1179
3.0657 0.3667 0.1106
3.0735 0.4750 0.1258
3.0813 0.4000 0.1155
3.0891 0.4917 0.1280
3.0969 0.5250 0.1323
3.1047 0.4500 0.1225
3.1125 0.2583 0.0928
3.1203 0.4333 0.1202
3.1281 0.2417 0.0898
3.1359 0.4333 0.1202
3.1437 0.5417 0.1344
3.1515 0.4250 0.1190
3.1593 0.4250 0.1190
3.1671 0.5000 0.1291
3.1749 0.1250 0.0645
3.1827 0.2583 0.0928
3.1905 0.3583 0.1093
3.1983 0.3417 0.1067
3.2061 0.2250 0.0866
3.2139 0.5250 0.1323
3.2217 0.3667 0.1106
3.2295 0.2333 0.0882
3.2373 0.2250 0.0866
3.2451 0.5167 0.1312
3.2529 0.3583 0.1093
3.2607 0.4583 0.1236
3.2685 0.5167 0.1312
3.2763 0.4250 0.1190
3.2841 0.4250 0.1190
3.2919 0.7083 0.1537
3.2997 0.3500 0.1080
3.3075 0.2000 0.0816
3.3153 0.3417 0.1067
3.3231 0.4167 0.1179
3.3309 0.5167 0.1312
3.3387 0.3167 0.1027
3.3465 0.3417 0.1067
3.3543 0.3500 0.1080
3.3621 0.3750 0.1118
3.3699 0.3333 0.1054
3.3777 0.2667 0.0943
3.3855 0.2917 0.0986
3.3933 0.1833 0.0782
3.4011 0.2250 0.0866
3.4089 0.4417 0.1213
3.4167 0.4583 0.1236
3.4245 0.3083 0.1014
3.4323 0.3417 0.1067
3.4401 0.3000 0.1000
3.4479 0.3833 0.1130
3.4557 0.3500 0.1080
3.4635 0.3000 0.1000
3.4713 0.2833 0.0972
3.4791 0.5000 0.1291
3.4869 0.3750 0.1118
3.4947 0.3917 0.1143
3.5025 0.3750 0.1118
3.5103 0.4167 0.1179
3.5181 0.4583 0.1236
3.5259 0.3000 0.1000
3.5337 0.2917 0.0986
3.5415 0.4167 0.1179
3.5493 0.5417 0.1344
3.5571 0.3667 0.1106
3.5649 0.5083 0.1302
3.5727 0.4083 0.1167
3.5805 0.4000 0.1155
3.5883 0.3750 0.1118
3.5961 0.2583 0.0928
3.6039 0.4333 0.1202
3.6117 0.2000 0.0816
3.6195 0.1667 0.0745
3.6273 0.3583 0.1093
3.6351 0.2167 0.0850
3.6429 0.3083 0.1014
3.6507 0.2167 0.0850
3.6585 0.2250 0.0866
3.6663 0.1417 0.0687
3.6741 0.1583 0.0726
3.6819 0.2250 0.0866
3.6897 0.2750 0.0957
