# Supplementary material for: Spin waves and orbital contribution to ferromagnetism in a topological metal
Source: Nat Commun. 2024 Oct 16;15:8905. doi: 10.1038/s41467-024-53152-1 (PMC11484860; doi:10.1038/s41467-024-53152-1)
Supplement: Supplementary file 3 — Source Data [file 41467_2024_53152_MOESM3_ESM.zip › experiment_data/RIXS_spectra_SLS/rixs_cl_phi_6.txt]

 Eloss  intensity  error
-18.0939 2.1500 0.2677
-18.0861 1.9750 0.2566
-18.0783 1.7667 0.2427
-18.0705 2.2750 0.2754
-18.0627 2.2333 0.2728
-18.0549 2.2250 0.2723
-18.0471 2.2500 0.2739
-18.0393 2.3167 0.2779
-18.0315 2.2167 0.2718
-18.0237 1.9667 0.2560
-18.0159 1.5833 0.2297
-18.0081 2.0750 0.2630
-18.0003 1.8333 0.2472
-17.9925 2.0000 0.2582
-17.9847 1.9000 0.2517
-17.9769 2.2250 0.2723
-17.9691 1.7333 0.2404
-17.9613 1.9583 0.2555
-17.9535 1.8417 0.2478
-17.9457 2.3250 0.2784
-17.9379 2.0417 0.2609
-17.9301 1.9667 0.2560
-17.9223 2.0833 0.2635
-17.9145 1.3417 0.2115
-17.9067 1.6333 0.2333
-17.8989 1.8750 0.2500
-17.8911 1.9500 0.2550
-17.8833 1.6750 0.2363
-17.8755 1.9667 0.2560
-17.8677 2.1333 0.2667
-17.8599 1.6000 0.2309
-17.8521 2.1333 0.2667
-17.8443 1.6167 0.2321
-17.8365 2.0000 0.2582
-17.8287 1.8583 0.2489
-17.8209 1.9833 0.2571
-17.8131 2.0500 0.2614
-17.8053 1.9917 0.2577
-17.7975 1.9917 0.2577
-17.7897 1.7083 0.2386
-17.7819 2.1667 0.2687
-17.7741 2.1250 0.2661
-17.7663 2.0500 0.2614
-17.7585 1.5500 0.2273
-17.7507 2.0833 0.2635
-17.7429 2.0583 0.2619
-17.7351 1.6750 0.2363
-17.7273 2.1333 0.2667
-17.7195 1.7417 0.2409
-17.7117 1.4167 0.2173
-17.7039 1.7583 0.2421
-17.6961 2.0917 0.2640
-17.6883 1.6333 0.2333
-17.6805 2.1750 0.2693
-17.6727 2.2583 0.2744
-17.6649 1.9833 0.2571
-17.6571 2.0750 0.2630
-17.6493 2.4167 0.2838
-17.6415 1.8250 0.2466
-17.6337 1.7917 0.2444
-17.6259 1.7500 0.2415
-17.6181 2.1250 0.2661
-17.6103 2.0750 0.2630
-17.6025 1.9917 0.2577
-17.5947 1.5500 0.2273
-17.5869 1.7667 0.2427
-17.5791 2.1500 0.2677
-17.5713 1.7417 0.2409
-17.5635 1.8000 0.2449
-17.5557 1.7750 0.2432
-17.5479 2.4250 0.2843
-17.5401 2.4083 0.2833
-17.5323 2.5167 0.2896
-17.5245 1.8000 0.2449
-17.5167 1.9750 0.2566
-17.5089 1.8500 0.2483
-17.5011 2.3500 0.2799
-17.4933 1.9667 0.2560
-17.4855 1.9750 0.2566
-17.4777 2.0083 0.2587
-17.4699 2.0167 0.2593
-17.4621 2.5250 0.2901
-17.4543 2.2833 0.2759
-17.4465 2.1833 0.2698
-17.4387 2.1833 0.2698
-17.4309 2.1667 0.2687
-17.4231 1.9500 0.2550
-17.4153 2.0500 0.2614
-17.4075 1.9333 0.2539
-17.3997 2.1750 0.2693
-17.3919 1.9667 0.2560
-17.3841 2.0583 0.2619
-17.3763 2.0833 0.2635
-17.3685 2.1667 0.2687
-17.3607 2.2000 0.2708
-17.3529 1.8167 0.2461
-17.3451 2.0167 0.2593
-17.3373 2.0583 0.2619
-17.3295 1.7833 0.2438
-17.3217 1.6583 0.2351
-17.3139 1.8833 0.2506
-17.3061 2.1167 0.2656
-17.2983 1.9750 0.2566
-17.2905 1.7417 0.2409
-17.2827 2.1000 0.2646
-17.2749 1.9667 0.2560
-17.2671 2.2667 0.2749
-17.2593 2.1333 0.2667
-17.2515 2.1333 0.2667
-17.2437 1.9500 0.2550
-17.2359 2.2667 0.2749
-17.2281 1.9917 0.2577
-17.2203 1.9917 0.2577
-17.2125 1.9417 0.2544
-17.2047 1.8083 0.2455
-17.1969 1.5833 0.2297
-17.1891 2.0667 0.2625
-17.1813 2.3333 0.2789
-17.1735 2.3417 0.2794
-17.1657 2.0750 0.2630
-17.1579 2.0167 0.2593
-17.1501 2.3917 0.2824
-17.1423 2.1250 0.2661
-17.1345 1.9583 0.2555
-17.1267 2.0750 0.2630
-17.1189 2.3833 0.2819
-17.1111 1.8167 0.2461
-17.1033 1.6417 0.2339
-17.0955 2.1833 0.2698
-17.0877 2.5417 0.2911
-17.0799 2.3417 0.2794
-17.0721 2.0583 0.2619
-17.0643 2.0583 0.2619
-17.0565 1.6583 0.2351
-17.0487 1.6750 0.2363
-17.0409 2.2250 0.2723
-17.0331 2.2750 0.2754
-17.0253 2.3417 0.2794
-17.0175 2.2833 0.2759
-17.0097 1.8167 0.2461
-17.0019 2.2083 0.2713
-16.9941 2.4750 0.2872
-16.9863 1.8000 0.2449
-16.9785 2.2833 0.2759
-16.9707 2.3167 0.2779
-16.9629 2.2083 0.2713
-16.9551 1.9167 0.2528
-16.9473 2.4000 0.2828
-16.9395 1.9000 0.2517
-16.9317 1.4333 0.2186
-16.9239 2.0917 0.2640
-16.9161 2.0500 0.2614
-16.9083 2.0917 0.2640
-16.9005 2.1917 0.2703
-16.8927 2.3750 0.2814
-16.8849 1.9833 0.2571
-16.8771 1.7833 0.2438
-16.8693 2.1250 0.2661
-16.8615 2.4167 0.2838
-16.8537 2.4333 0.2848
-16.8459 2.3083 0.2774
-16.8381 2.4000 0.2828
-16.8303 2.2000 0.2708
-16.8225 1.9667 0.2560
-16.8147 1.7750 0.2432
-16.8069 2.1417 0.2672
-16.7991 2.2583 0.2744
-16.7913 1.8000 0.2449
-16.7835 1.7250 0.2398
-16.7757 2.4167 0.2838
-16.7679 2.2500 0.2739
-16.7601 2.2417 0.2734
-16.7523 2.3833 0.2819
-16.7445 1.9917 0.2577
-16.7367 2.5417 0.2911
-16.7289 2.6250 0.2958
-16.7211 1.8500 0.2483
-16.7133 1.6750 0.2363
-16.7055 2.1750 0.2693
-16.6977 2.1917 0.2703
-16.6899 2.4500 0.2858
-16.6821 2.5333 0.2906
-16.6743 2.3667 0.2809
-16.6665 2.3083 0.2774
-16.6587 2.1250 0.2661
-16.6509 2.1917 0.2703
-16.6431 1.8583 0.2489
-16.6353 1.8750 0.2500
-16.6275 1.9833 0.2571
-16.6197 1.7167 0.2392
-16.6119 2.1333 0.2667
-16.6041 2.0333 0.2603
-16.5963 2.2667 0.2749
-16.5885 2.4083 0.2833
-16.5807 2.0167 0.2593
-16.5729 2.0750 0.2630
-16.5651 1.8833 0.2506
-16.5573 2.7500 0.3028
-16.5495 2.5833 0.2934
-16.5417 2.4333 0.2848
-16.5339 2.2250 0.2723
-16.5261 2.4250 0.2843
-16.5183 2.5000 0.2887
-16.5105 2.8667 0.3091
-16.5027 1.9417 0.2544
-16.4949 2.1750 0.2693
-16.4871 2.0583 0.2619
-16.4793 2.1667 0.2687
-16.4715 1.9917 0.2577
-16.4637 1.9000 0.2517
-16.4559 2.0083 0.2587
-16.4481 2.1000 0.2646
-16.4403 2.0917 0.2640
-16.4325 2.5000 0.2887
-16.4247 2.0167 0.2593
-16.4169 2.0917 0.2640
-16.4091 2.2417 0.2734
-16.4013 2.4000 0.2828
-16.3935 1.9417 0.2544
-16.3857 1.8833 0.2506
-16.3779 1.8833 0.2506
-16.3701 1.9083 0.2522
-16.3623 2.1917 0.2703
-16.3545 2.1167 0.2656
-16.3467 1.8333 0.2472
-16.3389 2.0167 0.2593
-16.3311 2.4667 0.2867
-16.3233 2.4833 0.2877
-16.3155 2.1833 0.2698
-16.3077 2.1500 0.2677
-16.2999 2.0333 0.2603
-16.2921 2.3333 0.2789
-16.2843 2.4833 0.2877
-16.2765 2.4333 0.2848
-16.2687 2.2167 0.2718
-16.2609 2.2167 0.2718
-16.2531 2.1417 0.2672
-16.2453 2.2417 0.2734
-16.2375 2.4917 0.2882
-16.2297 2.5250 0.2901
-16.2219 2.2417 0.2734
-16.2141 2.4083 0.2833
-16.2063 2.2750 0.2754
-16.1985 2.2167 0.2718
-16.1907 2.4500 0.2858
-16.1829 2.5833 0.2934
-16.1751 2.4417 0.2853
-16.1673 2.7667 0.3037
-16.1595 2.6083 0.2949
-16.1517 2.2750 0.2754
-16.1439 2.2833 0.2759
-16.1361 2.5333 0.2906
-16.1283 2.3250 0.2784
-16.1205 1.8417 0.2478
-16.1127 1.8167 0.2461
-16.1049 2.3167 0.2779
-16.0971 2.5083 0.2892
-16.0893 2.0500 0.2614
-16.0815 2.5667 0.2925
-16.0737 2.0250 0.2598
-16.0659 1.9417 0.2544
-16.0581 2.6917 0.2995
-16.0503 2.4000 0.2828
-16.0425 2.6667 0.2981
-16.0347 2.3833 0.2819
-16.0269 2.1333 0.2667
-16.0191 1.9833 0.2571
-16.0113 2.6250 0.2958
-16.0035 2.4750 0.2872
-15.9957 2.4667 0.2867
-15.9879 1.9500 0.2550
-15.9801 2.4917 0.2882
-15.9723 2.1833 0.2698
-15.9645 2.0167 0.2593
-15.9567 2.3667 0.2809
-15.9489 2.6417 0.2967
-15.9411 2.3000 0.2769
-15.9333 2.2833 0.2759
-15.9255 2.3417 0.2794
-15.9177 2.6583 0.2977
-15.9099 2.5833 0.2934
-15.9021 2.6000 0.2944
-15.8943 2.7833 0.3046
-15.8865 2.3500 0.2799
-15.8787 2.2500 0.2739
-15.8709 2.4750 0.2872
-15.8631 2.2417 0.2734
-15.8553 2.8333 0.3073
-15.8475 2.5667 0.2925
-15.8397 2.4833 0.2877
-15.8319 2.5833 0.2934
-15.8241 2.3833 0.2819
-15.8163 2.2333 0.2728
-15.8085 2.3000 0.2769
-15.8007 2.2750 0.2754
-15.7929 2.1083 0.2651
-15.7851 2.4583 0.2863
-15.7773 2.4250 0.2843
-15.7695 2.1833 0.2698
-15.7617 2.5583 0.2920
-15.7539 2.7167 0.3009
-15.7461 2.3000 0.2769
-15.7383 2.6500 0.2972
-15.7305 2.3083 0.2774
-15.7227 2.8083 0.3060
-15.7149 2.7833 0.3046
-15.7071 2.5250 0.2901
-15.6993 2.4917 0.2882
-15.6915 2.3250 0.2784
-15.6837 2.4167 0.2838
-15.6759 2.0000 0.2582
-15.6681 2.1083 0.2651
-15.6603 2.3917 0.2824
-15.6525 1.9750 0.2566
-15.6447 1.7750 0.2432
-15.6369 2.3917 0.2824
-15.6291 2.7500 0.3028
-15.6213 2.4583 0.2863
-15.6135 2.3083 0.2774
-15.6057 2.2750 0.2754
-15.5979 2.6167 0.2953
-15.5901 2.6500 0.2972
-15.5823 2.2250 0.2723
-15.5745 2.3750 0.2814
-15.5667 2.5083 0.2892
-15.5589 1.9750 0.2566
-15.5511 2.1750 0.2693
-15.5433 2.2083 0.2713
-15.5355 2.4083 0.2833
-15.5277 2.5167 0.2896
-15.5199 2.3417 0.2794
-15.5121 2.7583 0.3032
-15.5043 2.5667 0.2925
-15.4965 2.5583 0.2920
-15.4887 2.6167 0.2953
-15.4809 2.4250 0.2843
-15.4731 2.1333 0.2667
-15.4653 2.1917 0.2703
-15.4575 2.4750 0.2872
-15.4497 2.2333 0.2728
-15.4419 2.5667 0.2925
-15.4341 2.8333 0.3073
-15.4263 2.7583 0.3032
-15.4185 2.3417 0.2794
-15.4107 2.2333 0.2728
-15.4029 2.5583 0.2920
-15.3951 2.6750 0.2986
-15.3873 2.3500 0.2799
-15.3795 2.5083 0.2892
-15.3717 2.5083 0.2892
-15.3639 2.7000 0.3000
-15.3561 2.5083 0.2892
-15.3483 2.9833 0.3153
-15.3405 2.3667 0.2809
-15.3327 2.1333 0.2667
-15.3249 2.3750 0.2814
-15.3171 2.5333 0.2906
-15.3093 2.3917 0.2824
-15.3015 2.4167 0.2838
-15.2937 2.6833 0.2991
-15.2859 2.9333 0.3127
-15.2781 2.9750 0.3149
-15.2703 2.8750 0.3096
-15.2625 2.8500 0.3082
-15.2547 2.5500 0.2915
-15.2469 2.4667 0.2867
-15.2391 2.7333 0.3018
-15.2313 2.2917 0.2764
-15.2235 2.1083 0.2651
-15.2157 2.5583 0.2920
-15.2079 2.7750 0.3041
-15.2001 2.4000 0.2828
-15.1923 2.3917 0.2824
-15.1845 2.5500 0.2915
-15.1767 2.1250 0.2661
-15.1689 2.1000 0.2646
-15.1611 2.2583 0.2744
-15.1533 2.8417 0.3078
-15.1455 2.6083 0.2949
-15.1377 2.3250 0.2784
-15.1299 2.2250 0.2723
-15.1221 2.6167 0.2953
-15.1143 2.9667 0.3145
-15.1065 2.3583 0.2804
-15.0987 3.1500 0.3240
-15.0909 2.4417 0.2853
-15.0831 2.5667 0.2925
-15.0753 2.5500 0.2915
-15.0675 2.9500 0.3136
-15.0597 2.8583 0.3087
-15.0519 2.5583 0.2920
-15.0441 2.5000 0.2887
-15.0363 2.5000 0.2887
-15.0285 2.5333 0.2906
-15.0207 2.8500 0.3082
-15.0129 2.9500 0.3136
-15.0051 2.9333 0.3127
-14.9973 2.5667 0.2925
-14.9895 2.4667 0.2867
-14.9817 2.2500 0.2739
-14.9739 2.6583 0.2977
-14.9661 3.0917 0.3210
-14.9583 2.4917 0.2882
-14.9505 2.5417 0.2911
-14.9427 2.1333 0.2667
-14.9349 2.8583 0.3087
-14.9271 2.7250 0.3014
-14.9193 2.5500 0.2915
-14.9115 2.8083 0.3060
-14.9037 3.1833 0.3257
-14.8959 2.7917 0.3051
-14.8881 2.5083 0.2892
-14.8803 2.4167 0.2838
-14.8725 2.9333 0.3127
-14.8647 3.0000 0.3162
-14.8569 2.9333 0.3127
-14.8491 2.5417 0.2911
-14.8413 2.2750 0.2754
-14.8335 2.6417 0.2967
-14.8257 2.5000 0.2887
-14.8179 2.8667 0.3091
-14.8101 2.7500 0.3028
-14.8023 2.7083 0.3005
-14.7945 2.6833 0.2991
-14.7867 2.7917 0.3051
-14.7789 2.4583 0.2863
-14.7711 2.4500 0.2858
-14.7633 2.6500 0.2972
-14.7555 2.5250 0.2901
-14.7477 2.6083 0.2949
-14.7399 3.1917 0.3262
-14.7321 3.1333 0.3232
-14.7243 2.5583 0.2920
-14.7165 2.5417 0.2911
-14.7087 2.9500 0.3136
-14.7009 2.2667 0.2749
-14.6931 2.6667 0.2981
-14.6853 2.7833 0.3046
-14.6775 2.7833 0.3046
-14.6697 2.6750 0.2986
-14.6619 2.6750 0.2986
-14.6541 2.5167 0.2896
-14.6463 2.5000 0.2887
-14.6385 3.0250 0.3175
-14.6307 2.3667 0.2809
-14.6229 2.7583 0.3032
-14.6151 2.3333 0.2789
-14.6073 2.9333 0.3127
-14.5995 3.0333 0.3180
-14.5917 2.3333 0.2789
-14.5839 2.8500 0.3082
-14.5761 3.2417 0.3287
-14.5683 2.6167 0.2953
-14.5605 2.7917 0.3051
-14.5527 3.1500 0.3240
-14.5449 2.8167 0.3064
-14.5371 3.1667 0.3249
-14.5293 2.7167 0.3009
-14.5215 2.6417 0.2967
-14.5137 3.0250 0.3175
-14.5059 2.9333 0.3127
-14.4981 3.0000 0.3162
-14.4903 3.0417 0.3184
-14.4825 3.1917 0.3262
-14.4747 2.9083 0.3114
-14.4669 2.5833 0.2934
-14.4591 2.8167 0.3064
-14.4513 2.7417 0.3023
-14.4435 3.1833 0.3257
-14.4357 3.0750 0.3202
-14.4279 3.1333 0.3232
-14.4201 2.9333 0.3127
-14.4123 3.0000 0.3162
-14.4045 2.8417 0.3078
-14.3967 3.1083 0.3219
-14.3889 3.0333 0.3180
-14.3811 2.8083 0.3060
-14.3733 2.9750 0.3149
-14.3655 2.9000 0.3109
-14.3577 2.8333 0.3073
-14.3499 2.9917 0.3158
-14.3421 3.0667 0.3197
-14.3343 2.9583 0.3140
-14.3265 2.9000 0.3109
-14.3187 2.8083 0.3060
-14.3109 2.6167 0.2953
-14.3031 2.8167 0.3064
-14.2953 2.7750 0.3041
-14.2875 2.4833 0.2877
-14.2797 3.1917 0.3262
-14.2719 2.9833 0.3153
-14.2641 2.6083 0.2949
-14.2563 3.0000 0.3162
-14.2485 2.8083 0.3060
-14.2407 2.6000 0.2944
-14.2329 3.1417 0.3236
-14.2251 3.3667 0.3350
-14.2173 3.1167 0.3223
-14.2095 2.6833 0.2991
-14.2017 3.1917 0.3262
-14.1939 2.9167 0.3118
-14.1861 3.2833 0.3308
-14.1783 2.5167 0.2896
-14.1705 3.3083 0.3321
-14.1627 2.8583 0.3087
-14.1549 2.8417 0.3078
-14.1471 3.2417 0.3287
-14.1393 3.2250 0.3279
-14.1315 3.2667 0.3300
-14.1237 2.6833 0.2991
-14.1159 3.0250 0.3175
-14.1081 3.1750 0.3253
-14.1003 3.5083 0.3420
-14.0925 3.0250 0.3175
-14.0847 3.5083 0.3420
-14.0769 3.3417 0.3337
-14.0691 2.9417 0.3131
-14.0613 2.8833 0.3100
-14.0535 2.9083 0.3114
-14.0457 3.0417 0.3184
-14.0379 2.7333 0.3018
-14.0301 2.9500 0.3136
-14.0223 3.0583 0.3193
-14.0145 3.1833 0.3257
-14.0067 3.0750 0.3202
-13.9989 2.8750 0.3096
-13.9911 3.2083 0.3270
-13.9833 3.2167 0.3274
-13.9755 3.1000 0.3215
-13.9677 3.0167 0.3171
-13.9599 2.6667 0.2981
-13.9521 2.8167 0.3064
-13.9443 3.2667 0.3300
-13.9365 3.2583 0.3296
-13.9287 3.0167 0.3171
-13.9209 3.2417 0.3287
-13.9131 3.4583 0.3395
-13.9053 3.5833 0.3456
-13.8975 3.4333 0.3383
-13.8897 2.6583 0.2977
-13.8819 2.7833 0.3046
-13.8741 2.8417 0.3078
-13.8663 2.8417 0.3078
-13.8585 2.8250 0.3069
-13.8507 3.2000 0.3266
-13.8429 2.6333 0.2963
-13.8351 3.2250 0.3279
-13.8273 2.8833 0.3100
-13.8195 3.4583 0.3395
-13.8117 3.8250 0.3571
-13.8039 3.7083 0.3516
-13.7961 3.5417 0.3436
-13.7883 3.3500 0.3342
-13.7805 3.1750 0.3253
-13.7727 3.5083 0.3420
-13.7649 3.8167 0.3567
-13.7571 3.0917 0.3210
-13.7493 3.0833 0.3206
-13.7415 3.5250 0.3428
-13.7337 2.8667 0.3091
-13.7259 2.6833 0.2991
-13.7181 3.2167 0.3274
-13.7103 3.1750 0.3253
-13.7025 3.4500 0.3391
-13.6947 3.4917 0.3412
-13.6869 3.2750 0.3304
-13.6791 3.2250 0.3279
-13.6713 3.5000 0.3416
-13.6635 3.3417 0.3337
-13.6557 3.3500 0.3342
-13.6479 3.4000 0.3367
-13.6401 3.2750 0.3304
-13.6323 3.2083 0.3270
-13.6245 4.2000 0.3742
-13.6167 3.5750 0.3452
-13.6089 3.3250 0.3329
-13.6011 3.0500 0.3189
-13.5933 3.0417 0.3184
-13.5855 3.5250 0.3428
-13.5777 3.2500 0.3291
-13.5699 3.3250 0.3329
-13.5621 2.8167 0.3064
-13.5543 3.1667 0.3249
-13.5465 3.7000 0.3512
-13.5387 2.7500 0.3028
-13.5309 3.3583 0.3346
-13.5231 3.4250 0.3379
-13.5153 3.1167 0.3223
-13.5075 3.2667 0.3300
-13.4997 3.2083 0.3270
-13.4919 3.0167 0.3171
-13.4841 3.1333 0.3232
-13.4763 3.7833 0.3551
-13.4685 3.5667 0.3448
-13.4607 3.3250 0.3329
-13.4529 3.3333 0.3333
-13.4451 3.2250 0.3279
-13.4373 3.2000 0.3266
-13.4295 3.4083 0.3371
-13.4217 3.8167 0.3567
-13.4139 3.5333 0.3432
-13.4061 3.0833 0.3206
-13.3983 3.1667 0.3249
-13.3905 3.1417 0.3236
-13.3827 3.1833 0.3257
-13.3749 3.1833 0.3257
-13.3671 3.6250 0.3476
-13.3593 3.3167 0.3325
-13.3515 3.8333 0.3575
-13.3437 3.8000 0.3559
-13.3359 3.3167 0.3325
-13.3281 3.6833 0.3504
-13.3203 3.7000 0.3512
-13.3125 3.3917 0.3362
-13.3047 3.1667 0.3249
-13.2969 3.0500 0.3189
-13.2891 3.7833 0.3551
-13.2813 3.1333 0.3232
-13.2735 2.8417 0.3078
-13.2657 2.8500 0.3082
-13.2579 3.3250 0.3329
-13.2501 3.7417 0.3532
-13.2423 3.7750 0.3547
-13.2345 3.3167 0.3325
-13.2267 3.6667 0.3496
-13.2189 3.5500 0.3440
-13.2111 4.0667 0.3682
-13.2033 3.3750 0.3354
-13.1955 3.4750 0.3403
-13.1877 3.8833 0.3598
-13.1799 3.4250 0.3379
-13.1721 3.4667 0.3399
-13.1643 3.6833 0.3504
-13.1565 3.5917 0.3460
-13.1487 3.5500 0.3440
-13.1409 3.5917 0.3460
-13.1331 2.8500 0.3082
-13.1253 3.3417 0.3337
-13.1175 3.9750 0.3640
-13.1097 3.2917 0.3312
-13.1019 3.5167 0.3424
-13.0941 3.1667 0.3249
-13.0863 3.5167 0.3424
-13.0785 3.2917 0.3312
-13.0707 3.7500 0.3536
-13.0629 3.7167 0.3520
-13.0551 3.6833 0.3504
-13.0473 3.8583 0.3586
-13.0395 3.9083 0.3609
-13.0317 4.0000 0.3651
-13.0239 3.2000 0.3266
-13.0161 3.6917 0.3508
-13.0083 3.4750 0.3403
-13.0005 3.3833 0.3358
-12.9927 3.5917 0.3460
-12.9849 3.6333 0.3480
-12.9771 3.7000 0.3512
-12.9693 3.7250 0.3524
-12.9615 4.0500 0.3674
-12.9537 3.7333 0.3528
-12.9459 3.8167 0.3567
-12.9381 3.8333 0.3575
-12.9303 3.6417 0.3484
-12.9225 3.3167 0.3325
-12.9147 2.9333 0.3127
-12.9069 3.4583 0.3395
-12.8991 2.9750 0.3149
-12.8913 3.5083 0.3420
-12.8835 4.0833 0.3689
-12.8757 3.4667 0.3399
-12.8679 4.1000 0.3697
-12.8601 4.3833 0.3822
-12.8523 4.1833 0.3734
-12.8445 4.1083 0.3701
-12.8367 3.3000 0.3317
-12.8289 3.2583 0.3296
-12.8211 3.6917 0.3508
-12.8133 3.8417 0.3578
-12.8055 3.7917 0.3555
-12.7977 4.0083 0.3655
-12.7899 3.8167 0.3567
-12.7821 4.0167 0.3659
-12.7743 4.4000 0.3830
-12.7665 4.2750 0.3775
-12.7587 4.0083 0.3655
-12.7509 4.1500 0.3719
-12.7431 3.8833 0.3598
-12.7353 3.4917 0.3412
-12.7275 3.3083 0.3321
-12.7197 4.5500 0.3894
-12.7119 3.6000 0.3464
-12.7041 3.6500 0.3488
-12.6963 3.7083 0.3516
-12.6885 3.2667 0.3300
-12.6807 3.3250 0.3329
-12.6729 3.1417 0.3236
-12.6651 3.3583 0.3346
-12.6573 3.8333 0.3575
-12.6495 4.1750 0.3731
-12.6417 4.1000 0.3697
-12.6339 4.3333 0.3801
-12.6261 4.3083 0.3790
-12.6183 4.5167 0.3880
-12.6105 4.0167 0.3659
-12.6027 3.8250 0.3571
-12.5949 3.7500 0.3536
-12.5871 4.0500 0.3674
-12.5793 4.5000 0.3873
-12.5715 3.8250 0.3571
-12.5637 3.5333 0.3432
-12.5559 4.3583 0.3812
-12.5481 3.7500 0.3536
-12.5403 4.3250 0.3797
-12.5325 4.2167 0.3749
-12.5247 3.8333 0.3575
-12.5169 3.8083 0.3563
-12.5091 4.4500 0.3851
-12.5013 4.4250 0.3841
-12.4935 4.0583 0.3678
-12.4857 4.1167 0.3704
-12.4779 4.3500 0.3808
-12.4701 4.3500 0.3808
-12.4623 4.2833 0.3779
-12.4545 4.1833 0.3734
-12.4467 4.1417 0.3716
-12.4389 3.8000 0.3559
-12.4311 3.6500 0.3488
-12.4233 4.2917 0.3782
-12.4155 4.3500 0.3808
-12.4077 4.3500 0.3808
-12.3999 3.8917 0.3602
-12.3921 3.8917 0.3602
-12.3843 4.5750 0.3905
-12.3765 4.3750 0.3819
-12.3687 4.2833 0.3779
-12.3609 4.2500 0.3764
-12.3531 4.1500 0.3719
-12.3453 4.3083 0.3790
-12.3375 4.0917 0.3693
-12.3297 4.2417 0.3760
-12.3219 4.0667 0.3682
-12.3141 4.0250 0.3663
-12.3063 3.6583 0.3492
-12.2985 3.8667 0.3590
-12.2907 4.2917 0.3782
-12.2829 4.8250 0.4010
-12.2751 4.2167 0.3749
-12.2673 4.1083 0.3701
-12.2595 4.1250 0.3708
-12.2517 4.1500 0.3719
-12.2439 3.7167 0.3520
-12.2361 4.1333 0.3712
-12.2283 4.1167 0.3704
-12.2205 4.0750 0.3686
-12.2127 3.7750 0.3547
-12.2049 4.4000 0.3830
-12.1971 3.9750 0.3640
-12.1893 3.8500 0.3582
-12.1815 4.4000 0.3830
-12.1737 4.3167 0.3793
-12.1659 4.3833 0.3822
-12.1581 4.6833 0.3951
-12.1503 4.6750 0.3948
-12.1425 4.4833 0.3866
-12.1347 4.0917 0.3693
-12.1269 4.0333 0.3667
-12.1191 4.3250 0.3797
-12.1113 4.4667 0.3859
-12.1035 4.4500 0.3851
-12.0957 4.3000 0.3786
-12.0879 3.7750 0.3547
-12.0801 3.8000 0.3559
-12.0723 4.3833 0.3822
-12.0645 3.9917 0.3648
-12.0567 4.0000 0.3651
-12.0489 4.0250 0.3663
-12.0411 4.1500 0.3719
-12.0333 4.3000 0.3786
-12.0255 4.4083 0.3833
-12.0177 3.6667 0.3496
-12.0099 4.7417 0.3976
-12.0021 4.7417 0.3976
-11.9943 4.7583 0.3983
-11.9865 5.0000 0.4082
-11.9787 4.3917 0.3826
-11.9709 4.6167 0.3923
-11.9631 4.3250 0.3797
-11.9553 4.4833 0.3866
-11.9475 4.0167 0.3659
-11.9397 4.1583 0.3723
-11.9319 4.0833 0.3689
-11.9241 4.0750 0.3686
-11.9163 4.3417 0.3804
-11.9085 4.0250 0.3663
-11.9007 4.4167 0.3837
-11.8929 5.0083 0.4086
-11.8851 4.5500 0.3894
-11.8773 4.9000 0.4041
-11.8695 5.0083 0.4086
-11.8617 5.1583 0.4147
-11.8539 4.4917 0.3869
-11.8461 4.2000 0.3742
-11.8383 4.4000 0.3830
-11.8305 4.5583 0.3898
-11.8227 4.7000 0.3958
-11.8149 4.0167 0.3659
-11.8071 4.3333 0.3801
-11.7993 4.2167 0.3749
-11.7915 4.6583 0.3941
-11.7837 4.5167 0.3880
-11.7759 4.0917 0.3693
-11.7681 4.3250 0.3797
-11.7603 4.1833 0.3734
-11.7525 4.5167 0.3880
-11.7447 4.5833 0.3909
-11.7369 5.3083 0.4206
-11.7291 4.5417 0.3891
-11.7213 4.6750 0.3948
-11.7135 5.0917 0.4120
-11.7057 5.2750 0.4193
-11.6979 5.3167 0.4210
-11.6901 4.4917 0.3869
-11.6823 4.4417 0.3848
-11.6745 4.5583 0.3898
-11.6667 4.6417 0.3933
-11.6589 4.9833 0.4076
-11.6511 4.5833 0.3909
-11.6433 4.9083 0.4045
-11.6355 5.0167 0.4089
-11.6277 4.9583 0.4065
-11.6199 4.7833 0.3993
-11.6121 4.1750 0.3731
-11.6043 4.5083 0.3877
-11.5965 4.7000 0.3958
-11.5887 4.4167 0.3837
-11.5809 4.5250 0.3884
-11.5731 4.2583 0.3768
-11.5653 4.9667 0.4069
-11.5575 5.1083 0.4126
-11.5497 4.3250 0.3797
-11.5419 4.2250 0.3753
-11.5341 4.2833 0.3779
-11.5263 4.9000 0.4041
-11.5185 5.3167 0.4210
-11.5107 4.8500 0.4021
-11.5029 5.4500 0.4262
-11.4951 5.6417 0.4337
-11.4873 4.5833 0.3909
-11.4795 4.7333 0.3972
-11.4717 5.4583 0.4265
-11.4639 4.9750 0.4072
-11.4561 4.6750 0.3948
-11.4483 4.6583 0.3941
-11.4405 4.7417 0.3976
-11.4327 5.4833 0.4275
-11.4249 4.9583 0.4065
-11.4171 4.7500 0.3979
-11.4093 5.0500 0.4103
-11.4015 4.8500 0.4021
-11.3937 4.8917 0.4038
-11.3859 4.8583 0.4024
-11.3781 5.1417 0.4140
-11.3703 5.1833 0.4157
-11.3625 4.7167 0.3965
-11.3547 4.5250 0.3884
-11.3469 5.1750 0.4153
-11.3391 5.2167 0.4170
-11.3313 5.4083 0.4246
-11.3235 5.1917 0.4160
-11.3157 5.6000 0.4320
-11.3079 4.3667 0.3815
-11.3001 5.0333 0.4096
-11.2923 4.4750 0.3862
-11.2845 4.9667 0.4069
-11.2767 5.7250 0.4368
-11.2689 4.8750 0.4031
-11.2611 4.6750 0.3948
-11.2533 5.5333 0.4295
-11.2455 5.1250 0.4133
-11.2377 4.9667 0.4069
-11.2299 4.3083 0.3790
-11.2221 5.0417 0.4099
-11.2143 5.0833 0.4116
-11.2065 5.5000 0.4282
-11.1987 5.5417 0.4298
-11.1909 4.6333 0.3930
-11.1831 4.7750 0.3990
-11.1753 5.3083 0.4206
-11.1675 5.0083 0.4086
-11.1597 5.1667 0.4150
-11.1519 4.7667 0.3986
-11.1441 5.2750 0.4193
-11.1363 5.2000 0.4163
-11.1285 5.1667 0.4150
-11.1207 4.9000 0.4041
-11.1129 4.8833 0.4035
-11.1051 5.8833 0.4428
-11.0973 6.4417 0.4634
-11.0895 5.6667 0.4346
-11.0817 5.1583 0.4147
-11.0739 5.8083 0.4400
-11.0661 5.7000 0.4359
-11.0583 5.3000 0.4203
-11.0505 5.5833 0.4314
-11.0427 5.0833 0.4116
-11.0349 5.2917 0.4200
-11.0271 5.1333 0.4137
-11.0193 5.7417 0.4375
-11.0115 5.7917 0.4394
-11.0037 5.4833 0.4275
-10.9959 5.2250 0.4173
-10.9881 5.1000 0.4123
-10.9803 4.8083 0.4003
-10.9725 5.7583 0.4381
-10.9647 5.9500 0.4453
-10.9569 5.7250 0.4368
-10.9491 5.4833 0.4275
-10.9413 6.1500 0.4528
-10.9335 5.6583 0.4343
-10.9257 5.8000 0.4397
-10.9179 5.7500 0.4378
-10.9101 5.0333 0.4096
-10.9023 5.1833 0.4157
-10.8945 6.1917 0.4543
-10.8867 5.6833 0.4353
-10.8789 5.6083 0.4324
-10.8711 5.8250 0.4406
-10.8633 6.1250 0.4518
-10.8555 6.3333 0.4595
-10.8477 5.2583 0.4187
-10.8399 5.9000 0.4435
-10.8321 5.2500 0.4183
-10.8243 5.9500 0.4453
-10.8165 6.5000 0.4655
-10.8087 5.3083 0.4206
-10.8009 5.4083 0.4246
-10.7931 5.6250 0.4330
-10.7853 6.1583 0.4531
-10.7775 5.8333 0.4410
-10.7697 6.3833 0.4613
-10.7619 6.6250 0.4699
-10.7541 5.9250 0.4444
-10.7463 5.9750 0.4463
-10.7385 5.6333 0.4333
-10.7307 5.4167 0.4249
-10.7229 4.9083 0.4045
-10.7151 5.0000 0.4082
-10.7073 5.8917 0.4432
-10.6995 5.6333 0.4333
-10.6917 6.8750 0.4787
-10.6839 5.5500 0.4301
-10.6761 5.6917 0.4356
-10.6683 5.9083 0.4438
-10.6605 6.0583 0.4494
-10.6527 6.0000 0.4472
-10.6449 6.3917 0.4616
-10.6371 6.3333 0.4595
-10.6293 6.1333 0.4522
-10.6215 5.3917 0.4239
-10.6137 5.6750 0.4349
-10.6059 6.0250 0.4481
-10.5981 6.5583 0.4676
-10.5903 6.2333 0.4558
-10.5825 5.4167 0.4249
-10.5747 6.1750 0.4537
-10.5669 5.5417 0.4298
-10.5591 6.0750 0.4500
-10.5513 5.9917 0.4469
-10.5435 5.6667 0.4346
-10.5357 5.9500 0.4453
-10.5279 6.3667 0.4607
-10.5201 5.6000 0.4320
-10.5123 5.7750 0.4387
-10.5045 5.9250 0.4444
-10.4967 6.1333 0.4522
-10.4889 5.8833 0.4428
-10.4811 5.8583 0.4419
-10.4733 5.3417 0.4220
-10.4655 5.7500 0.4378
-10.4577 5.2167 0.4170
-10.4499 5.7833 0.4391
-10.4421 6.6917 0.4723
-10.4343 6.2167 0.4552
-10.4265 5.6083 0.4324
-10.4187 6.2250 0.4555
-10.4109 5.5667 0.4308
-10.4031 6.0167 0.4478
-10.3953 6.2583 0.4567
-10.3875 5.9083 0.4438
-10.3797 6.2250 0.4555
-10.3719 6.3917 0.4616
-10.3641 6.4750 0.4646
-10.3563 6.2917 0.4580
-10.3485 6.5417 0.4670
-10.3407 6.6333 0.4702
-10.3329 5.7333 0.4372
-10.3251 6.4500 0.4637
-10.3173 5.9500 0.4453
-10.3095 6.2000 0.4546
-10.3017 6.6250 0.4699
-10.2939 6.7667 0.4749
-10.2861 6.6083 0.4693
-10.2783 6.5417 0.4670
-10.2705 6.2333 0.4558
-10.2627 6.1417 0.4525
-10.2549 6.0667 0.4497
-10.2471 6.3000 0.4583
-10.2393 6.4167 0.4625
-10.2315 6.1083 0.4512
-10.2237 6.1833 0.4540
-10.2159 6.5500 0.4673
-10.2081 6.5250 0.4664
-10.2003 7.0167 0.4836
-10.1925 6.6000 0.4690
-10.1847 6.4083 0.4622
-10.1769 6.4250 0.4628
-10.1691 5.9833 0.4466
-10.1613 5.9000 0.4435
-10.1535 6.6583 0.4711
-10.1457 6.8333 0.4773
-10.1379 6.2750 0.4573
-10.1301 6.2667 0.4570
-10.1223 7.0417 0.4845
-10.1145 6.4583 0.4640
-10.1067 6.5833 0.4684
-10.0989 6.9583 0.4816
-10.0911 6.9417 0.4810
-10.0833 6.1833 0.4540
-10.0755 6.6250 0.4699
-10.0677 6.9500 0.4813
-10.0599 7.6000 0.5033
-10.0521 7.2583 0.4919
-10.0443 7.1000 0.4865
-10.0365 7.4667 0.4989
-10.0287 7.6750 0.5058
-10.0209 7.6667 0.5055
-10.0131 8.0750 0.5188
-10.0053 7.0000 0.4830
-9.9975 7.0083 0.4833
-9.9897 6.8917 0.4793
-9.9819 6.7917 0.4758
-9.9741 6.3750 0.4610
-9.9663 7.0667 0.4853
-9.9585 7.2000 0.4899
-9.9507 6.7500 0.4743
-9.9429 6.5500 0.4673
-9.9351 7.0917 0.4862
-9.9273 6.9083 0.4799
-9.9195 6.7833 0.4755
-9.9117 7.0333 0.4842
-9.9039 7.5583 0.5019
-9.8961 6.8417 0.4776
-9.8883 7.2583 0.4919
-9.8805 7.1167 0.4871
-9.8727 7.6083 0.5036
-9.8649 6.5083 0.4658
-9.8571 6.4917 0.4652
-9.8493 6.5083 0.4658
-9.8415 6.8583 0.4781
-9.8337 6.8833 0.4790
-9.8259 7.1000 0.4865
-9.8181 6.9667 0.4819
-9.8103 7.8833 0.5126
-9.8025 7.5750 0.5025
-9.7947 6.7000 0.4726
-9.7869 6.9833 0.4825
-9.7791 6.7250 0.4735
-9.7713 6.3833 0.4613
-9.7635 7.5500 0.5017
-9.7557 7.5583 0.5019
-9.7479 7.9583 0.5151
-9.7401 7.0250 0.4839
-9.7323 7.0833 0.4859
-9.7245 7.0083 0.4833
-9.7167 7.2000 0.4899
-9.7089 6.9250 0.4805
-9.7011 6.8750 0.4787
-9.6933 7.7750 0.5091
-9.6855 6.9417 0.4810
-9.6777 6.3167 0.4589
-9.6699 7.3917 0.4964
-9.6621 7.9583 0.5151
-9.6543 7.5250 0.5008
-9.6465 7.5833 0.5028
-9.6387 7.7333 0.5077
-9.6309 7.6417 0.5047
-9.6231 7.2083 0.4902
-9.6153 7.7083 0.5069
-9.6075 7.8250 0.5107
-9.5997 7.5500 0.5017
-9.5919 7.8500 0.5115
-9.5841 7.2250 0.4907
-9.5763 7.7167 0.5072
-9.5685 7.6917 0.5063
-9.5607 7.3833 0.4961
-9.5529 7.7417 0.5080
-9.5451 6.6750 0.4717
-9.5373 8.0333 0.5175
-9.5295 8.2083 0.5231
-9.5217 7.7000 0.5066
-9.5139 7.5333 0.5011
-9.5061 7.6000 0.5033
-9.4983 8.0333 0.5175
-9.4905 7.4333 0.4978
-9.4827 7.7250 0.5074
-9.4749 7.7250 0.5074
-9.4671 7.0750 0.4856
-9.4593 7.5333 0.5011
-9.4515 7.5083 0.5003
-9.4437 8.4083 0.5294
-9.4359 7.3500 0.4950
-9.4281 7.8583 0.5118
-9.4203 7.6917 0.5063
-9.4125 7.8000 0.5099
-9.4047 8.4500 0.5307
-9.3969 8.3500 0.5276
-9.3891 7.6667 0.5055
-9.3813 8.5167 0.5328
-9.3735 8.3750 0.5284
-9.3657 8.4667 0.5312
-9.3579 8.4250 0.5299
-9.3501 8.4250 0.5299
-9.3423 8.9333 0.5457
-9.3345 8.0833 0.5191
-9.3267 7.7833 0.5094
-9.3189 7.8500 0.5115
-9.3111 8.0500 0.5180
-9.3033 7.9333 0.5142
-9.2955 7.2833 0.4927
-9.2877 8.1333 0.5207
-9.2799 8.1000 0.5196
-9.2721 7.3917 0.4964
-9.2643 8.4667 0.5312
-9.2565 8.5167 0.5328
-9.2487 8.1083 0.5199
-9.2409 8.4000 0.5292
-9.2331 8.8667 0.5437
-9.2253 8.6583 0.5372
-9.2175 8.0917 0.5193
-9.2097 7.3167 0.4939
-9.2019 7.2667 0.4922
-9.1941 7.9417 0.5145
-9.1863 8.2750 0.5252
-9.1785 8.6750 0.5377
-9.1707 8.0750 0.5188
-9.1629 8.4000 0.5292
-9.1551 8.4083 0.5294
-9.1473 8.4750 0.5315
-9.1395 8.7167 0.5390
-9.1317 9.0833 0.5503
-9.1239 8.6833 0.5380
-9.1161 8.2167 0.5233
-9.1083 8.2917 0.5257
-9.1005 7.9333 0.5142
-9.0927 8.5083 0.5326
-9.0849 7.9250 0.5140
-9.0771 8.7417 0.5398
-9.0693 8.3333 0.5270
-9.0615 8.1167 0.5201
-9.0537 9.0750 0.5500
-9.0459 8.3083 0.5263
-9.0381 7.8667 0.5121
-9.0303 9.1417 0.5520
-9.0225 8.5917 0.5352
-9.0147 8.4750 0.5315
-9.0069 9.0417 0.5490
-8.9991 9.4833 0.5622
-8.9913 9.2833 0.5563
-8.9835 8.2500 0.5244
-8.9757 8.3500 0.5276
-8.9679 8.8417 0.5429
-8.9601 8.9333 0.5457
-8.9523 9.1083 0.5510
-8.9445 9.0583 0.5495
-8.9367 8.2500 0.5244
-8.9289 8.8167 0.5421
-8.9211 9.6583 0.5674
-8.9133 8.3417 0.5273
-8.9055 7.9083 0.5134
-8.8977 8.0500 0.5180
-8.8899 9.1250 0.5515
-8.8821 8.4667 0.5312
-8.8743 9.1750 0.5530
-8.8665 8.4250 0.5299
-8.8587 9.1250 0.5515
-8.8509 8.7750 0.5408
-8.8431 9.1083 0.5510
-8.8353 8.4917 0.5320
-8.8275 8.9833 0.5472
-8.8197 8.6667 0.5375
-8.8119 8.9500 0.5462
-8.8041 10.2750 0.5852
-8.7963 9.1333 0.5518
-8.7885 9.0417 0.5490
-8.7807 8.6333 0.5364
-8.7729 8.9667 0.5467
-8.7651 8.9000 0.5447
-8.7573 9.0000 0.5477
-8.7495 8.7167 0.5390
-8.7417 9.3083 0.5570
-8.7339 9.5833 0.5652
-8.7261 9.8167 0.5720
-8.7183 10.1417 0.5814
-8.7105 10.0083 0.5776
-8.7027 9.2000 0.5538
-8.6949 10.0833 0.5798
-8.6871 10.0333 0.5783
-8.6793 9.0167 0.5482
-8.6715 8.8333 0.5426
-8.6637 9.3583 0.5585
-8.6559 10.5750 0.5937
-8.6481 9.6333 0.5667
-8.6403 9.2250 0.5545
-8.6325 9.6417 0.5669
-8.6247 9.5833 0.5652
-8.6169 8.8833 0.5442
-8.6091 9.2500 0.5553
-8.6013 9.8417 0.5728
-8.5935 9.6750 0.5679
-8.5857 9.7833 0.5711
-8.5779 9.7583 0.5703
-8.5701 8.5333 0.5333
-8.5623 9.2917 0.5565
-8.5545 9.8500 0.5730
-8.5467 9.8667 0.5735
-8.5389 9.2500 0.5553
-8.5311 9.7667 0.5706
-8.5233 9.4333 0.5608
-8.5155 9.8000 0.5715
-8.5077 9.8917 0.5742
-8.4999 9.0750 0.5500
-8.4921 8.6333 0.5364
-8.4843 8.9417 0.5459
-8.4765 9.8250 0.5723
-8.4687 10.4250 0.5895
-8.4609 9.3250 0.5575
-8.4531 9.8417 0.5728
-8.4453 9.9250 0.5752
-8.4375 10.1583 0.5819
-8.4297 10.4917 0.5914
-8.4219 9.6083 0.5659
-8.4141 9.5833 0.5652
-8.4063 8.9833 0.5472
-8.3985 9.3833 0.5593
-8.3907 10.5583 0.5932
-8.3829 10.3250 0.5867
-8.3751 10.2083 0.5833
-8.3673 9.8500 0.5730
-8.3595 10.3250 0.5867
-8.3517 9.1667 0.5528
-8.3439 9.9833 0.5769
-8.3361 9.4000 0.5598
-8.3283 9.6250 0.5664
-8.3205 9.7833 0.5711
-8.3127 10.2000 0.5831
-8.3049 10.6917 0.5970
-8.2971 9.7583 0.5703
-8.2893 10.1750 0.5824
-8.2815 9.1417 0.5520
-8.2737 9.6000 0.5657
-8.2659 10.2167 0.5836
-8.2581 10.3417 0.5871
-8.2503 11.1750 0.6103
-8.2425 10.5750 0.5937
-8.2347 10.5000 0.5916
-8.2269 10.1917 0.5829
-8.2191 10.4750 0.5909
-8.2113 10.6667 0.5963
-8.2035 10.5083 0.5918
-8.1957 10.0750 0.5795
-8.1879 10.2417 0.5843
-8.1801 10.9667 0.6046
-8.1723 10.9667 0.6046
-8.1645 10.6250 0.5951
-8.1567 11.0250 0.6062
-8.1489 11.1583 0.6099
-8.1411 11.1500 0.6096
-8.1333 10.5000 0.5916
-8.1255 10.4000 0.5888
-8.1177 11.4667 0.6182
-8.1099 10.3167 0.5864
-8.1021 11.3667 0.6155
-8.0943 10.7917 0.5998
-8.0865 11.5333 0.6200
-8.0787 11.3417 0.6149
-8.0709 10.9167 0.6032
-8.0631 10.8083 0.6002
-8.0553 11.1667 0.6101
-8.0475 11.1333 0.6092
-8.0397 10.7083 0.5974
-8.0319 10.7500 0.5986
-8.0241 11.5583 0.6207
-8.0163 11.4500 0.6178
-8.0085 10.6750 0.5965
-8.0007 10.6083 0.5947
-7.9929 11.0583 0.6071
-7.9851 10.5167 0.5921
-7.9773 10.7833 0.5995
-7.9695 11.0917 0.6080
-7.9617 11.3583 0.6153
-7.9539 10.7917 0.5998
-7.9461 11.0333 0.6064
-7.9383 11.5667 0.6209
-7.9305 11.0833 0.6078
-7.9227 10.9500 0.6042
-7.9149 10.6167 0.5949
-7.9071 10.9083 0.6030
-7.8993 11.8917 0.6296
-7.8915 11.8000 0.6272
-7.8837 12.6583 0.6496
-7.8759 11.5167 0.6196
-7.8681 11.3000 0.6137
-7.8603 11.7500 0.6258
-7.8525 10.7667 0.5991
-7.8447 11.2917 0.6135
-7.8369 12.0583 0.6340
-7.8291 11.7083 0.6247
-7.8213 11.3167 0.6142
-7.8135 12.0833 0.6346
-7.8057 11.9833 0.6320
-7.7979 12.5417 0.6466
-7.7901 11.7500 0.6258
-7.7823 12.1083 0.6353
-7.7745 12.2417 0.6388
-7.7667 12.3000 0.6403
-7.7589 12.3750 0.6423
-7.7511 12.7667 0.6523
-7.7433 12.2417 0.6388
-7.7355 11.8667 0.6289
-7.7277 10.9917 0.6053
-7.7199 12.0583 0.6340
-7.7121 12.8000 0.6532
-7.7043 12.6667 0.6498
-7.6965 12.5583 0.6470
-7.6887 14.2750 0.6898
-7.6809 13.3083 0.6660
-7.6731 11.7167 0.6249
-7.6653 12.1417 0.6362
-7.6575 12.6750 0.6500
-7.6497 12.1000 0.6351
-7.6419 13.2333 0.6642
-7.6341 12.4583 0.6444
-7.6263 12.5167 0.6459
-7.6185 12.8917 0.6555
-7.6107 12.0417 0.6336
-7.6029 12.9333 0.6566
-7.5951 12.9417 0.6568
-7.5873 13.8000 0.6782
-7.5795 14.1167 0.6860
-7.5717 13.0167 0.6587
-7.5639 12.6583 0.6496
-7.5561 12.5167 0.6459
-7.5483 13.7583 0.6772
-7.5405 13.1167 0.6612
-7.5327 13.4333 0.6692
-7.5249 11.9000 0.6298
-7.5171 13.7333 0.6766
-7.5093 13.8250 0.6788
-7.5015 13.7167 0.6762
-7.4937 14.1917 0.6878
-7.4859 14.1250 0.6862
-7.4781 14.0083 0.6833
-7.4703 13.6417 0.6743
-7.4625 13.0500 0.6595
-7.4547 13.7500 0.6770
-7.4469 14.0000 0.6831
-7.4391 13.8917 0.6805
-7.4313 15.2000 0.7118
-7.4235 14.5417 0.6962
-7.4157 13.5500 0.6721
-7.4079 14.7333 0.7008
-7.4001 13.9417 0.6817
-7.3923 13.3750 0.6677
-7.3845 14.1667 0.6872
-7.3767 13.8500 0.6795
-7.3689 13.7167 0.6762
-7.3611 14.3417 0.6914
-7.3533 15.1583 0.7108
-7.3455 15.2667 0.7134
-7.3377 13.9167 0.6811
-7.3299 13.3917 0.6681
-7.3221 13.1750 0.6627
-7.3143 14.2000 0.6880
-7.3065 14.8083 0.7026
-7.2987 14.1167 0.6860
-7.2909 14.7333 0.7008
-7.2831 14.1833 0.6876
-7.2753 14.9833 0.7067
-7.2675 15.7583 0.7248
-7.2597 15.1417 0.7104
-7.2519 16.0167 0.7307
-7.2441 15.5250 0.7194
-7.2363 14.4000 0.6928
-7.2285 15.4667 0.7180
-7.2207 15.3250 0.7147
-7.2129 16.4250 0.7399
-7.2051 16.1583 0.7339
-7.1973 16.5917 0.7437
-7.1895 14.9583 0.7061
-7.1817 16.0333 0.7311
-7.1739 16.0083 0.7305
-7.1661 14.5167 0.6956
-7.1583 15.5417 0.7198
-7.1505 14.2583 0.6894
-7.1427 16.2000 0.7348
-7.1349 15.0083 0.7073
-7.1271 16.3417 0.7381
-7.1193 15.9333 0.7288
-7.1115 16.0917 0.7324
-7.1037 16.1750 0.7343
-7.0959 16.1833 0.7345
-7.0881 16.6667 0.7454
-7.0803 16.8500 0.7494
-7.0725 16.4000 0.7394
-7.0647 16.2167 0.7352
-7.0569 16.7333 0.7468
-7.0491 16.4917 0.7414
-7.0413 16.7667 0.7476
-7.0335 16.9417 0.7515
-7.0257 16.0250 0.7309
-7.0179 16.4250 0.7399
-7.0101 17.7917 0.7701
-7.0023 17.2750 0.7588
-6.9945 15.7417 0.7244
-6.9867 17.5417 0.7647
-6.9789 16.9417 0.7515
-6.9711 16.6667 0.7454
-6.9633 18.2333 0.7796
-6.9555 16.3500 0.7382
-6.9477 16.6417 0.7448
-6.9399 17.6083 0.7661
-6.9321 16.8167 0.7487
-6.9243 17.5833 0.7656
-6.9165 16.5833 0.7435
-6.9087 17.4500 0.7627
-6.9009 17.7833 0.7699
-6.8931 18.1083 0.7769
-6.8853 17.9667 0.7739
-6.8775 17.7917 0.7701
-6.8697 17.6000 0.7659
-6.8619 18.7000 0.7895
-6.8541 18.5083 0.7855
-6.8463 16.9750 0.7522
-6.8385 18.7333 0.7902
-6.8307 18.1917 0.7787
-6.8229 17.5500 0.7649
-6.8151 18.7250 0.7900
-6.8073 17.4167 0.7619
-6.7995 18.7583 0.7907
-6.7917 17.3917 0.7614
-6.7839 18.4833 0.7849
-6.7761 18.8250 0.7921
-6.7683 18.8750 0.7932
-6.7605 18.1500 0.7778
-6.7527 19.0667 0.7972
-6.7449 18.3667 0.7824
-6.7371 18.1833 0.7785
-6.7293 17.8000 0.7703
-6.7215 18.8083 0.7918
-6.7137 18.6333 0.7881
-6.7059 17.7750 0.7697
-6.6981 19.4500 0.8052
-6.6903 18.6917 0.7893
-6.6825 19.0750 0.7974
-6.6747 20.0500 0.8175
-6.6669 18.4750 0.7848
-6.6591 18.4583 0.7844
-6.6513 19.7083 0.8105
-6.6435 18.7167 0.7899
-6.6357 19.0833 0.7976
-6.6279 20.6000 0.8287
-6.6201 20.8083 0.8328
-6.6123 20.2250 0.8211
-6.6045 19.9000 0.8145
-6.5967 20.9333 0.8353
-6.5889 20.8417 0.8335
-6.5811 21.0500 0.8377
-6.5733 21.5417 0.8474
-6.5655 20.0667 0.8179
-6.5577 20.6667 0.8300
-6.5499 21.3250 0.8431
-6.5421 20.1583 0.8197
-6.5343 21.4667 0.8459
-6.5265 20.6083 0.8288
-6.5187 20.1917 0.8204
-6.5109 21.3250 0.8431
-6.5031 21.2333 0.8413
-6.4953 21.8500 0.8534
-6.4875 20.4500 0.8256
-6.4797 21.2083 0.8408
-6.4719 22.2000 0.8602
-6.4641 21.7000 0.8505
-6.4563 22.2167 0.8606
-6.4485 21.4583 0.8457
-6.4407 22.3917 0.8639
-6.4329 22.8750 0.8732
-6.4251 21.1417 0.8395
-6.4173 22.0667 0.8576
-6.4095 21.9000 0.8544
-6.4017 21.1417 0.8395
-6.3939 20.9833 0.8363
-6.3861 22.2750 0.8617
-6.3783 23.7000 0.8888
-6.3705 23.5083 0.8852
-6.3627 23.9583 0.8937
-6.3549 22.3333 0.8628
-6.3471 23.6583 0.8880
-6.3393 23.4917 0.8849
-6.3315 22.1417 0.8591
-6.3237 23.4333 0.8838
-6.3159 22.4000 0.8641
-6.3081 24.0167 0.8947
-6.3003 23.2417 0.8802
-6.2925 23.3083 0.8814
-6.2847 23.4917 0.8849
-6.2769 24.4000 0.9018
-6.2691 24.5583 0.9048
-6.2613 24.3333 0.9006
-6.2535 23.9750 0.8940
-6.2457 23.4167 0.8835
-6.2379 25.2583 0.9176
-6.2301 25.3917 0.9200
-6.2223 25.0500 0.9138
-6.2145 24.6500 0.9065
-6.2067 25.1167 0.9150
-6.1989 24.5250 0.9042
-6.1911 24.1917 0.8980
-6.1833 24.0667 0.8957
-6.1755 24.5833 0.9052
-6.1677 24.8750 0.9106
-6.1599 25.1167 0.9150
-6.1521 25.5167 0.9223
-6.1443 25.1333 0.9153
-6.1365 26.1833 0.9342
-6.1287 25.2083 0.9167
-6.1209 25.2833 0.9180
-6.1131 25.8417 0.9281
-6.1053 25.2500 0.9174
-6.0975 26.4667 0.9393
-6.0897 25.8917 0.9290
-6.0819 25.0500 0.9138
-6.0741 25.8000 0.9274
-6.0663 26.1417 0.9335
-6.0585 26.5333 0.9404
-6.0507 26.9250 0.9474
-6.0429 26.8000 0.9452
-6.0351 26.5583 0.9409
-6.0273 27.1333 0.9510
-6.0195 27.4583 0.9567
-6.0117 27.6333 0.9597
-6.0039 27.3083 0.9541
-5.9961 28.5083 0.9748
-5.9883 27.9417 0.9651
-5.9805 28.3500 0.9721
-5.9727 27.2083 0.9523
-5.9649 28.4667 0.9741
-5.9571 27.1333 0.9510
-5.9493 28.3583 0.9723
-5.9415 29.4667 0.9911
-5.9337 25.6500 0.9247
-5.9259 27.5917 0.9590
-5.9181 28.9750 0.9828
-5.9103 28.1000 0.9678
-5.9025 28.8250 0.9802
-5.8947 29.1417 0.9856
-5.8869 27.6500 0.9600
-5.8791 28.8917 0.9814
-5.8713 30.1917 1.0032
-5.8635 30.3333 1.0055
-5.8557 29.5917 0.9932
-5.8479 30.1333 1.0022
-5.8401 29.9667 0.9994
-5.8323 30.2083 1.0035
-5.8245 29.8083 0.9968
-5.8167 31.1250 1.0186
-5.8089 30.9417 1.0156
-5.8011 29.3750 0.9895
-5.7933 30.7833 1.0130
-5.7855 30.0833 1.0014
-5.7777 30.8000 1.0132
-5.7699 29.8417 0.9974
-5.7621 30.9417 1.0156
-5.7543 31.9167 1.0314
-5.7465 29.9167 0.9986
-5.7387 30.4750 1.0079
-5.7309 32.2917 1.0375
-5.7231 32.5167 1.0411
-5.7153 31.7917 1.0294
-5.7075 31.5417 1.0254
-5.6997 33.5250 1.0571
-5.6919 32.3417 1.0383
-5.6841 34.3667 1.0703
-5.6763 33.0333 1.0493
-5.6685 32.3583 1.0386
-5.6607 33.9750 1.0642
-5.6529 33.2417 1.0526
-5.6451 33.7667 1.0609
-5.6373 34.0833 1.0659
-5.6295 32.2083 1.0362
-5.6217 33.2417 1.0526
-5.6139 35.6417 1.0900
-5.6061 36.1750 1.0981
-5.5983 33.8500 1.0622
-5.5905 34.1917 1.0676
-5.5827 34.4083 1.0710
-5.5749 35.4750 1.0874
-5.5671 35.2167 1.0835
-5.5593 34.1167 1.0664
-5.5515 34.9667 1.0796
-5.5437 35.2333 1.0837
-5.5359 34.8083 1.0772
-5.5281 34.8833 1.0783
-5.5203 36.0417 1.0961
-5.5125 34.3500 1.0700
-5.5047 35.9083 1.0940
-5.4969 37.5167 1.1183
-5.4891 35.3500 1.0855
-5.4813 34.9750 1.0797
-5.4735 35.8583 1.0933
-5.4657 37.1167 1.1123
-5.4579 37.1417 1.1127
-5.4501 35.8583 1.0933
-5.4423 35.9833 1.0952
-5.4345 35.6500 1.0901
-5.4267 36.9833 1.1103
-5.4189 35.8667 1.0934
-5.4111 38.7833 1.1370
-5.4033 39.3750 1.1456
-5.3955 38.0000 1.1255
-5.3877 38.6167 1.1346
-5.3799 37.9000 1.1240
-5.3721 36.6500 1.1053
-5.3643 37.8250 1.1229
-5.3565 39.5333 1.1479
-5.3487 39.2167 1.1433
-5.3409 38.8417 1.1379
-5.3331 39.9500 1.1540
-5.3253 39.6917 1.1502
-5.3175 40.7667 1.1657
-5.3097 40.1583 1.1570
-5.3019 40.4250 1.1608
-5.2941 40.4500 1.1612
-5.2863 41.7500 1.1797
-5.2785 40.3833 1.1602
-5.2707 38.7333 1.1363
-5.2629 40.4083 1.1606
-5.2551 40.8250 1.1665
-5.2473 39.1667 1.1426
-5.2395 41.4917 1.1760
-5.2317 41.2417 1.1725
-5.2239 41.6750 1.1786
-5.2161 41.6333 1.1780
-5.2083 41.9583 1.1826
-5.2005 43.9500 1.2104
-5.1927 43.2333 1.2005
-5.1849 41.4917 1.1760
-5.1771 42.9583 1.1966
-5.1693 42.9000 1.1958
-5.1615 45.2833 1.2286
-5.1537 43.8917 1.2096
-5.1459 43.7250 1.2073
-5.1381 44.2333 1.2143
-5.1303 43.5833 1.2053
-5.1225 44.8333 1.2225
-5.1147 44.2333 1.2143
-5.1069 43.7250 1.2073
-5.0991 44.7417 1.2212
-5.0913 46.5083 1.2451
-5.0835 46.5250 1.2453
-5.0757 46.2083 1.2411
-5.0679 45.9417 1.2375
-5.0601 46.8167 1.2492
-5.0523 45.4667 1.2311
-5.0445 45.3333 1.2293
-5.0367 45.6833 1.2340
-5.0289 46.9167 1.2506
-5.0211 46.6500 1.2470
-5.0133 46.9750 1.2513
-5.0055 48.7083 1.2742
-4.9977 48.5333 1.2719
-4.9899 48.3500 1.2695
-4.9821 47.2333 1.2548
-4.9743 48.3917 1.2701
-4.9665 48.2750 1.2685
-4.9587 47.8083 1.2624
-4.9509 48.5333 1.2719
-4.9431 48.0250 1.2652
-4.9353 47.7167 1.2612
-4.9275 49.2667 1.2815
-4.9197 50.1333 1.2927
-4.9119 50.3583 1.2956
-4.9041 49.6750 1.2868
-4.8963 51.3500 1.3083
-4.8885 49.9667 1.2906
-4.8807 50.0250 1.2913
-4.8729 50.6833 1.2998
-4.8651 50.0417 1.2915
-4.8573 51.4500 1.3096
-4.8495 51.7500 1.3134
-4.8417 52.7417 1.3259
-4.8339 52.8333 1.3271
-4.8261 52.9583 1.3286
-4.8183 54.2417 1.3446
-4.8105 51.8750 1.3150
-4.8027 53.9667 1.3412
-4.7949 52.9833 1.3290
-4.7871 50.8583 1.3020
-4.7793 54.7500 1.3509
-4.7715 56.5583 1.3731
-4.7637 55.3917 1.3588
-4.7559 55.7833 1.3636
-4.7481 56.1500 1.3681
-4.7403 55.9667 1.3659
-4.7325 55.2250 1.3568
-4.7247 56.3917 1.3710
-4.7169 58.8000 1.4000
-4.7091 58.9750 1.4021
-4.7013 56.3833 1.3709
-4.6935 57.7083 1.3869
-4.6857 57.9083 1.3893
-4.6779 57.9417 1.3897
-4.6701 59.2917 1.4058
-4.6623 57.4750 1.3841
-4.6545 58.2083 1.3929
-4.6467 60.2250 1.4169
-4.6389 59.0333 1.4028
-4.6311 60.2500 1.4172
-4.6233 58.3167 1.3942
-4.6155 60.2917 1.4176
-4.6077 60.7083 1.4225
-4.5999 61.2417 1.4288
-4.5921 62.5667 1.4441
-4.5843 63.4000 1.4537
-4.5765 63.6917 1.4571
-4.5687 64.7083 1.4687
-4.5609 64.7833 1.4695
-4.5531 64.5833 1.4672
-4.5453 63.3083 1.4527
-4.5375 62.8000 1.4468
-4.5297 62.9833 1.4489
-4.5219 62.4917 1.4433
-4.5141 64.3500 1.4646
-4.5063 64.7167 1.4687
-4.4985 64.9583 1.4715
-4.4907 63.1167 1.4505
-4.4829 64.5417 1.4668
-4.4751 65.1833 1.4740
-4.4673 66.6833 1.4909
-4.4595 64.0750 1.4614
-4.4517 66.0000 1.4832
-4.4439 66.1833 1.4853
-4.4361 67.6417 1.5016
-4.4283 69.0333 1.5169
-4.4205 68.1917 1.5077
-4.4127 68.5583 1.5117
-4.4049 66.8333 1.4926
-4.3971 68.1833 1.5076
-4.3893 68.6667 1.5129
-4.3815 70.3917 1.5318
-4.3737 71.7250 1.5462
-4.3659 69.5667 1.5228
-4.3581 69.6833 1.5241
-4.3503 72.4417 1.5539
-4.3425 71.4250 1.5430
-4.3347 71.2750 1.5414
-4.3269 72.2250 1.5516
-4.3191 72.1917 1.5513
-4.3113 73.8083 1.5685
-4.3035 72.8333 1.5581
-4.2957 72.1667 1.5510
-4.2879 74.2167 1.5729
-4.2801 75.3417 1.5847
-4.2723 75.0250 1.5814
-4.2645 75.8000 1.5895
-4.2567 75.8250 1.5898
-4.2489 75.7667 1.5892
-4.2411 74.5167 1.5760
-4.2333 75.9000 1.5906
-4.2255 77.4417 1.6067
-4.2177 78.6583 1.6192
-4.2099 78.8250 1.6210
-4.2021 77.4250 1.6065
-4.1943 77.9000 1.6114
-4.1865 78.2833 1.6154
-4.1787 77.6750 1.6091
-4.1709 78.6750 1.6194
-4.1631 80.3750 1.6368
-4.1553 83.6250 1.6696
-4.1475 83.3333 1.6667
-4.1397 82.4667 1.6580
-4.1319 84.0583 1.6739
-4.1241 84.6667 1.6799
-4.1163 81.7667 1.6509
-4.1085 84.3333 1.6766
-4.1007 83.9750 1.6731
-4.0929 85.0667 1.6839
-4.0851 87.0167 1.7031
-4.0773 85.3833 1.6870
-4.0695 86.4667 1.6977
-4.0617 86.6083 1.6991
-4.0539 86.0917 1.6940
-4.0461 85.3083 1.6863
-4.0383 86.4167 1.6972
-4.0305 86.2583 1.6957
-4.0227 89.2667 1.7250
-4.0149 88.5250 1.7178
-4.0071 87.7083 1.7099
-3.9993 92.5750 1.7567
-3.9915 89.9000 1.7311
-3.9837 92.3917 1.7549
-3.9759 91.7083 1.7484
-3.9681 92.8083 1.7589
-3.9603 91.0083 1.7417
-3.9525 91.7167 1.7485
-3.9447 94.6167 1.7759
-3.9369 94.1917 1.7719
-3.9291 94.3500 1.7734
-3.9213 97.1333 1.7994
-3.9135 97.2417 1.8004
-3.9057 94.4667 1.7745
-3.8979 94.1000 1.7711
-3.8901 94.5417 1.7752
-3.8823 96.3000 1.7916
-3.8745 97.3750 1.8016
-3.8667 96.2000 1.7907
-3.8589 96.0833 1.7896
-3.8511 98.6333 1.8132
-3.8433 102.9000 1.8520
-3.8355 102.1167 1.8450
-3.8277 101.7250 1.8414
-3.8199 102.0333 1.8442
-3.8121 102.2500 1.8462
-3.8043 102.1417 1.8452
-3.7965 107.6583 1.8944
-3.7887 105.2917 1.8734
-3.7809 103.7583 1.8597
-3.7731 103.7583 1.8597
-3.7653 104.6000 1.8673
-3.7575 103.9250 1.8612
-3.7497 102.3000 1.8466
-3.7419 105.2750 1.8733
-3.7341 107.2500 1.8908
-3.7263 106.4167 1.8834
-3.7185 110.1667 1.9163
-3.7107 107.0750 1.8892
-3.7029 111.0250 1.9238
-3.6951 109.9667 1.9146
-3.6873 111.7750 1.9302
-3.6795 110.0917 1.9157
-3.6717 106.7833 1.8866
-3.6639 110.9833 1.9234
-3.6561 109.5583 1.9110
-3.6483 110.9500 1.9231
-3.6405 108.4083 1.9010
-3.6327 110.5833 1.9199
-3.6249 114.4667 1.9533
-3.6171 112.2917 1.9347
-3.6093 114.3000 1.9519
-3.6015 115.0250 1.9581
-3.5937 115.0083 1.9580
-3.5859 115.3167 1.9606
-3.5781 116.9917 1.9748
-3.5703 114.3583 1.9524
-3.5625 117.1833 1.9764
-3.5547 116.6083 1.9715
-3.5469 120.2917 2.0024
-3.5391 119.8167 1.9985
-3.5313 118.2833 1.9856
-3.5235 118.0167 1.9834
-3.5157 117.3583 1.9779
-3.5079 119.1667 1.9930
-3.5001 119.6750 1.9973
-3.4923 116.5667 1.9712
-3.4845 120.4417 2.0037
-3.4767 122.4500 2.0203
-3.4689 123.3750 2.0279
-3.4611 123.0333 2.0251
-3.4533 122.2500 2.0187
-3.4455 121.9000 2.0158
-3.4377 120.8917 2.0074
-3.4299 123.0750 2.0255
-3.4221 124.5667 2.0377
-3.4143 126.4417 2.0530
-3.4065 124.8417 2.0399
-3.3987 123.2333 2.0268
-3.3909 128.5583 2.0701
-3.3831 125.9417 2.0489
-3.3753 125.4250 2.0447
-3.3675 126.3000 2.0518
-3.3597 129.4750 2.0775
-3.3519 130.3417 2.0844
-3.3441 129.0000 2.0736
-3.3363 128.6333 2.0707
-3.3285 129.2833 2.0759
-3.3207 132.9167 2.1049
-3.3129 129.9750 2.0815
-3.3051 131.1500 2.0909
-3.2973 128.0083 2.0657
-3.2895 129.1917 2.0752
-3.2817 130.1667 2.0830
-3.2739 130.6583 2.0869
-3.2661 132.0250 2.0978
-3.2583 131.6083 2.0945
-3.2505 132.0500 2.0980
-3.2427 133.9333 2.1129
-3.2349 133.8500 2.1123
-3.2271 133.8667 2.1124
-3.2193 131.8167 2.0962
-3.2115 135.8167 2.1277
-3.2037 137.1000 2.1378
-3.1959 138.3917 2.1478
-3.1881 138.4667 2.1484
-3.1803 137.4333 2.1404
-3.1725 137.4750 2.1407
-3.1647 138.3000 2.1471
-3.1569 138.0167 2.1449
-3.1491 137.6083 2.1417
-3.1413 140.7917 2.1663
-3.1335 136.9000 2.1362
-3.1257 139.0500 2.1529
-3.1179 142.6250 2.1804
-3.1101 144.7333 2.1965
-3.1023 145.5333 2.2025
-3.0945 143.8083 2.1894
-3.0867 143.9417 2.1904
-3.0789 140.9417 2.1675
-3.0711 144.7167 2.1963
-3.0633 144.8833 2.1976
-3.0555 145.5500 2.2026
-3.0477 144.3250 2.1934
-3.0399 143.2000 2.1848
-3.0321 143.4250 2.1865
-3.0243 147.3750 2.2164
-3.0165 146.1167 2.2069
-3.0087 148.5833 2.2255
-3.0009 147.1417 2.2147
-2.9931 147.6500 2.2185
-2.9853 145.2250 2.2002
-2.9775 149.8083 2.2346
-2.9697 150.3083 2.2384
-2.9619 149.2000 2.2301
-2.9541 149.9750 2.2359
-2.9463 151.9417 2.2505
-2.9385 155.0500 2.2734
-2.9307 154.5417 2.2697
-2.9229 154.9583 2.2727
-2.9151 157.0000 2.2876
-2.9073 158.0583 2.2953
-2.8995 155.7083 2.2782
-2.8917 155.5250 2.2769
-2.8839 157.9833 2.2948
-2.8761 156.7583 2.2859
-2.8683 156.9917 2.2876
-2.8605 159.0333 2.3024
-2.8527 158.6833 2.2999
-2.8449 158.7167 2.3001
-2.8371 162.1000 2.3245
-2.8293 161.7083 2.3217
-2.8215 161.6667 2.3214
-2.8137 160.9083 2.3159
-2.8059 162.6500 2.3284
-2.7981 166.6500 2.3569
-2.7903 166.3000 2.3544
-2.7825 166.8333 2.3582
-2.7747 166.9500 2.3590
-2.7669 169.1833 2.3748
-2.7591 174.2917 2.4103
-2.7513 169.7000 2.3784
-2.7435 166.6667 2.3570
-2.7357 167.4333 2.3624
-2.7279 169.0833 2.3740
-2.7201 173.6833 2.4061
-2.7123 170.4750 2.3838
-2.7045 174.3833 2.4110
-2.6967 174.4083 2.4111
-2.6889 174.3333 2.4106
-2.6811 171.0083 2.3875
-2.6733 173.7667 2.4067
-2.6655 182.0250 2.4632
-2.6577 178.6750 2.4405
-2.6499 174.7667 2.4136
-2.6421 180.1500 2.4505
-2.6343 180.4083 2.4523
-2.6265 181.8667 2.4622
-2.6187 182.5500 2.4668
-2.6109 182.1417 2.4640
-2.6031 184.5333 2.4801
-2.5953 183.6083 2.4739
-2.5875 188.6917 2.5079
-2.5797 188.6500 2.5077
-2.5719 194.2083 2.5443
-2.5641 188.6083 2.5074
-2.5563 186.8917 2.4959
-2.5485 190.9833 2.5231
-2.5407 192.5750 2.5336
-2.5329 190.9417 2.5228
-2.5251 193.0583 2.5368
-2.5173 191.2500 2.5249
-2.5095 196.1083 2.5567
-2.5017 196.0333 2.5563
-2.4939 199.4667 2.5785
-2.4861 199.4167 2.5782
-2.4783 204.1167 2.6084
-2.4705 201.2583 2.5901
-2.4627 201.2833 2.5903
-2.4549 201.5917 2.5922
-2.4471 201.7417 2.5932
-2.4393 202.2417 2.5964
-2.4315 200.2333 2.5835
-2.4237 200.7083 2.5866
-2.4159 202.2333 2.5964
-2.4081 206.3917 2.6229
-2.4003 204.9000 2.6134
-2.3925 208.3083 2.6351
-2.3847 206.4000 2.6230
-2.3769 205.4500 2.6169
-2.3691 207.2167 2.6282
-2.3613 203.7250 2.6059
-2.3535 209.5500 2.6429
-2.3457 208.0833 2.6336
-2.3379 209.2167 2.6408
-2.3301 207.6583 2.6310
-2.3223 212.2167 2.6597
-2.3145 212.5833 2.6620
-2.3067 207.9667 2.6329
-2.2989 211.7167 2.6565
-2.2911 208.9250 2.6390
-2.2833 211.8000 2.6571
-2.2755 210.6667 2.6499
-2.2677 210.9250 2.6516
-2.2599 211.0583 2.6524
-2.2521 214.5167 2.6741
-2.2443 214.8333 2.6760
-2.2365 216.0667 2.6837
-2.2287 212.9167 2.6641
-2.2209 213.2750 2.6663
-2.2131 214.1833 2.6720
-2.2053 216.8333 2.6885
-2.1975 214.2667 2.6725
-2.1897 218.4667 2.6986
-2.1819 216.1083 2.6840
-2.1741 213.7917 2.6695
-2.1663 212.8000 2.6633
-2.1585 215.8667 2.6825
-2.1507 212.4167 2.6609
-2.1429 217.0667 2.6899
-2.1351 218.3583 2.6979
-2.1273 219.2500 2.7034
-2.1195 218.7083 2.7001
-2.1117 219.0333 2.7021
-2.1039 219.6917 2.7061
-2.0961 214.3833 2.6732
-2.0883 217.1333 2.6903
-2.0805 218.5417 2.6990
-2.0727 215.9583 2.6830
-2.0649 220.0417 2.7083
-2.0571 218.4000 2.6981
-2.0493 218.5917 2.6993
-2.0415 213.8750 2.6700
-2.0337 217.2583 2.6911
-2.0259 218.0333 2.6959
-2.0181 216.1833 2.6844
-2.0103 222.5000 2.7234
-2.0025 221.6750 2.7183
-1.9947 219.5500 2.7052
-1.9869 224.4667 2.7354
-1.9791 218.4250 2.6983
-1.9713 217.0417 2.6897
-1.9635 219.6667 2.7060
-1.9557 226.0250 2.7448
-1.9479 220.5917 2.7117
-1.9401 218.7250 2.7002
-1.9323 217.6917 2.6938
-1.9245 217.8583 2.6948
-1.9167 223.5250 2.7296
-1.9089 218.2750 2.6974
-1.9011 214.7667 2.6756
-1.8933 220.2250 2.7094
-1.8855 219.4583 2.7047
-1.8777 220.6917 2.7123
-1.8699 219.4750 2.7048
-1.8621 220.6417 2.7120
-1.8543 221.7000 2.7185
-1.8465 222.2417 2.7218
-1.8387 214.7083 2.6752
-1.8309 218.0167 2.6958
-1.8231 216.4333 2.6860
-1.8153 217.5833 2.6931
-1.8075 219.1333 2.7027
-1.7997 216.8917 2.6888
-1.7919 221.5833 2.7177
-1.7841 219.0167 2.7020
-1.7763 218.1167 2.6964
-1.7685 216.0500 2.6836
-1.7607 216.7500 2.6879
-1.7529 218.0417 2.6959
-1.7451 220.0667 2.7084
-1.7373 220.6667 2.7121
-1.7295 215.4583 2.6799
-1.7217 218.0917 2.6962
-1.7139 215.8500 2.6823
-1.7061 218.4000 2.6981
-1.6983 215.4417 2.6798
-1.6905 216.2083 2.6846
-1.6827 213.3750 2.6669
-1.6749 215.3333 2.6791
-1.6671 214.1833 2.6720
-1.6593 212.4833 2.6613
-1.6515 211.4000 2.6546
-1.6437 213.9333 2.6704
-1.6359 212.7917 2.6633
-1.6281 211.2500 2.6536
-1.6203 209.9500 2.6454
-1.6125 210.5167 2.6490
-1.6047 207.2583 2.6284
-1.5969 206.4750 2.6235
-1.5891 208.2917 2.6350
-1.5813 208.3417 2.6353
-1.5735 205.8000 2.6192
-1.5657 207.8333 2.6321
-1.5579 205.8917 2.6197
-1.5501 203.0500 2.6016
-1.5423 200.6583 2.5862
-1.5345 200.0250 2.5822
-1.5267 201.6583 2.5927
-1.5189 200.0000 2.5820
-1.5111 200.7417 2.5868
-1.5033 195.6333 2.5536
-1.4955 196.3750 2.5585
-1.4877 196.0250 2.5562
-1.4799 193.8750 2.5421
-1.4721 197.0833 2.5631
-1.4643 196.9667 2.5623
-1.4565 196.1167 2.5568
-1.4487 193.0917 2.5370
-1.4409 191.4417 2.5261
-1.4331 186.5750 2.4938
-1.4253 187.9750 2.5032
-1.4175 187.1667 2.4978
-1.4097 184.4667 2.4797
-1.4019 181.9250 2.4626
-1.3941 181.6417 2.4606
-1.3863 182.3083 2.4651
-1.3785 175.5000 2.4187
-1.3707 175.3250 2.4175
-1.3629 180.2167 2.4510
-1.3551 179.4417 2.4457
-1.3473 176.9833 2.4289
-1.3395 172.7167 2.3994
-1.3317 177.6667 2.4336
-1.3239 172.1083 2.3952
-1.3161 165.6917 2.3501
-1.3083 168.0333 2.3667
-1.3005 169.7583 2.3788
-1.2927 161.5833 2.3208
-1.2849 162.0167 2.3239
-1.2771 158.4750 2.2984
-1.2693 160.5667 2.3135
-1.2615 155.0000 2.2730
-1.2537 152.8167 2.2570
-1.2459 151.0750 2.2441
-1.2381 146.7417 2.2116
-1.2303 149.2000 2.2301
-1.2225 145.9000 2.2053
-1.2147 141.7583 2.1738
-1.2069 140.6167 2.1650
-1.1991 143.1500 2.1844
-1.1913 138.0500 2.1451
-1.1835 134.8583 2.1202
-1.1757 131.6917 2.0952
-1.1679 131.8000 2.0960
-1.1601 129.7750 2.0799
-1.1523 129.9667 2.0814
-1.1445 125.5083 2.0454
-1.1367 121.9417 2.0161
-1.1289 120.5333 2.0044
-1.1211 118.7667 1.9897
-1.1133 119.0583 1.9921
-1.1055 115.6083 1.9631
-1.0977 110.4250 1.9185
-1.0899 109.4583 1.9101
-1.0821 110.3250 1.9177
-1.0743 108.5583 1.9023
-1.0665 105.7333 1.8774
-1.0587 102.5167 1.8486
-1.0509 104.3583 1.8651
-1.0431 101.4083 1.8386
-1.0353 100.7833 1.8329
-1.0275 97.6333 1.8040
-1.0197 96.2750 1.7914
-1.0119 92.1000 1.7521
-1.0041 93.6500 1.7668
-0.9963 93.3000 1.7635
-0.9885 88.0500 1.7132
-0.9807 87.0417 1.7033
-0.9729 86.0250 1.6934
-0.9651 87.1167 1.7041
-0.9573 84.9000 1.6823
-0.9495 83.2500 1.6658
-0.9417 79.8750 1.6317
-0.9339 78.5333 1.6180
-0.9261 75.2917 1.5842
-0.9183 77.9167 1.6116
-0.9105 74.9750 1.5809
-0.9027 72.6833 1.5565
-0.8949 73.6500 1.5668
-0.8871 72.5000 1.5546
-0.8793 70.0250 1.5278
-0.8715 68.0000 1.5055
-0.8637 66.5167 1.4890
-0.8559 67.6667 1.5019
-0.8481 65.3917 1.4764
-0.8403 63.6167 1.4562
-0.8325 63.3667 1.4533
-0.8247 61.1917 1.4282
-0.8169 59.5250 1.4086
-0.8091 56.7583 1.3755
-0.8013 57.9333 1.3896
-0.7935 58.4167 1.3954
-0.7857 57.6000 1.3856
-0.7779 54.8083 1.3516
-0.7701 56.2333 1.3691
-0.7623 52.1500 1.3185
-0.7545 52.0417 1.3171
-0.7467 48.8667 1.2763
-0.7389 48.6583 1.2736
-0.7311 48.7167 1.2743
-0.7233 47.2750 1.2553
-0.7155 45.6583 1.2337
-0.7077 46.8000 1.2490
-0.6999 45.1500 1.2268
-0.6921 45.0333 1.2252
-0.6843 42.6250 1.1920
-0.6765 41.2000 1.1719
-0.6687 41.0167 1.1693
-0.6609 40.4667 1.1614
-0.6531 37.9667 1.1250
-0.6453 38.0750 1.1266
-0.6375 36.0167 1.0957
-0.6297 35.7083 1.0910
-0.6219 36.7250 1.1064
-0.6141 35.6250 1.0897
-0.6063 34.0333 1.0651
-0.5985 33.9500 1.0638
-0.5907 32.4167 1.0395
-0.5829 32.4917 1.0407
-0.5751 30.6250 1.0104
-0.5673 28.8667 0.9809
-0.5595 29.9833 0.9997
-0.5517 29.1667 0.9860
-0.5439 29.2333 0.9871
-0.5361 28.3750 0.9725
-0.5283 27.7167 0.9612
-0.5205 26.9333 0.9475
-0.5127 25.3750 0.9197
-0.5049 27.3667 0.9551
-0.4971 26.9000 0.9469
-0.4893 26.7167 0.9437
-0.4815 26.0417 0.9317
-0.4737 24.7250 0.9078
-0.4659 24.9417 0.9118
-0.4581 22.7667 0.8711
-0.4503 22.9000 0.8737
-0.4425 23.4833 0.8847
-0.4347 23.0583 0.8767
-0.4269 22.5917 0.8678
-0.4191 22.3250 0.8627
-0.4113 23.3167 0.8816
-0.4035 21.4917 0.8464
-0.3957 21.9917 0.8562
-0.3879 20.5500 0.8276
-0.3801 19.9667 0.8158
-0.3723 19.4833 0.8059
-0.3645 20.4083 0.8248
-0.3567 20.5583 0.8278
-0.3489 18.7750 0.7911
-0.3411 19.3000 0.8021
-0.3333 20.0667 0.8179
-0.3255 18.8000 0.7916
-0.3177 18.1750 0.7784
-0.3099 18.9167 0.7941
-0.3021 19.6833 0.8100
-0.2943 19.1250 0.7984
-0.2865 19.5000 0.8062
-0.2787 20.3250 0.8231
-0.2709 20.9667 0.8360
-0.2631 20.6000 0.8287
-0.2553 19.3083 0.8023
-0.2475 19.5583 0.8074
-0.2397 20.6333 0.8293
-0.2319 20.8167 0.8330
-0.2241 22.5833 0.8676
-0.2163 23.6917 0.8887
-0.2085 25.7917 0.9272
-0.2007 27.5500 0.9583
-0.1929 28.1500 0.9687
-0.1851 29.0083 0.9833
-0.1773 30.6167 1.0102
-0.1695 31.7500 1.0288
-0.1617 34.3917 1.0707
-0.1539 34.3250 1.0697
-0.1461 33.6667 1.0593
-0.1383 33.6167 1.0586
-0.1305 31.8083 1.0297
-0.1227 30.4250 1.0071
-0.1149 28.5500 0.9755
-0.1071 26.8833 0.9466
-0.0993 26.0500 0.9318
-0.0915 27.8917 0.9642
-0.0837 28.2250 0.9700
-0.0759 31.6000 1.0263
-0.0681 35.4917 1.0877
-0.0603 43.3083 1.2015
-0.0525 52.3500 1.3210
-0.0447 66.8833 1.4931
-0.0369 84.8083 1.6814
-0.0291 101.4250 1.8387
-0.0213 121.9583 2.0163
-0.0135 133.1333 2.1066
-0.0057 141.9833 2.1755
0.0021 136.2667 2.1312
0.0099 126.6583 2.0547
0.0177 111.7750 1.9302
0.0255 90.5167 1.7370
0.0333 70.9500 1.5379
0.0411 52.5667 1.3237
0.0489 40.3167 1.1593
0.0567 26.9750 0.9482
0.0645 20.5500 0.8276
0.0723 14.6917 0.6998
0.0801 10.3500 0.5874
0.0879 8.6000 0.5354
0.0957 6.8250 0.4770
0.1035 5.3667 0.4230
0.1113 4.4000 0.3830
0.1191 3.4917 0.3412
0.1269 3.5833 0.3456
0.1347 3.2833 0.3308
0.1425 2.6333 0.2963
0.1503 2.4583 0.2863
0.1581 2.3167 0.2779
0.1659 2.1000 0.2646
0.1737 2.2667 0.2749
0.1815 2.6083 0.2949
0.1893 1.8083 0.2455
0.1971 1.7583 0.2421
0.2049 2.1250 0.2661
0.2127 1.9333 0.2539
0.2205 1.4583 0.2205
0.2283 1.7583 0.2421
0.2361 1.3000 0.2082
0.2439 1.4250 0.2179
0.2517 1.3417 0.2115
0.2595 1.2500 0.2041
0.2673 1.4750 0.2217
0.2751 1.5417 0.2267
0.2829 1.2833 0.2068
0.2907 1.8333 0.2472
0.2985 1.4250 0.2179
0.3063 1.1583 0.1965
0.3141 1.2750 0.2062
0.3219 1.5583 0.2279
0.3297 1.7083 0.2386
0.3375 1.3833 0.2147
0.3453 1.2250 0.2021
0.3531 1.4500 0.2198
0.3609 1.2667 0.2055
0.3687 1.3000 0.2082
0.3765 1.3667 0.2134
0.3843 0.7500 0.1581
0.3921 1.0250 0.1848
0.3999 1.4000 0.2160
0.4077 1.2333 0.2028
0.4155 1.0833 0.1900
0.4233 1.1417 0.1951
0.4311 1.1083 0.1922
0.4389 1.0083 0.1833
0.4467 1.2000 0.2000
0.4545 1.3000 0.2082
0.4623 1.0917 0.1908
0.4701 1.1750 0.1979
0.4779 1.1750 0.1979
0.4857 0.9750 0.1803
0.4935 1.0333 0.1856
0.5013 1.0500 0.1871
0.5091 1.1083 0.1922
0.5169 1.1500 0.1958
0.5247 0.8583 0.1691
0.5325 0.7667 0.1599
0.5403 1.0167 0.1841
0.5481 1.0917 0.1908
0.5559 1.0667 0.1886
0.5637 0.8833 0.1716
0.5715 0.6500 0.1472
0.5793 0.8333 0.1667
0.5871 0.7417 0.1572
0.5949 0.9917 0.1818
0.6027 0.9333 0.1764
0.6105 0.9333 0.1764
0.6183 0.9083 0.1740
0.6261 1.0750 0.1893
0.6339 0.8417 0.1675
0.6417 0.9167 0.1748
0.6495 1.0000 0.1826
0.6573 1.0000 0.1826
0.6651 0.8667 0.1700
0.6729 0.9750 0.1803
0.6807 0.7500 0.1581
0.6885 0.9250 0.1756
0.6963 1.0500 0.1871
0.7041 0.8167 0.1650
0.7119 0.8417 0.1675
0.7197 0.7750 0.1607
0.7275 0.6583 0.1481
0.7353 0.8500 0.1683
0.7431 0.9583 0.1787
0.7509 0.7750 0.1607
0.7587 1.0500 0.1871
0.7665 0.6000 0.1414
0.7743 0.8667 0.1700
0.7821 0.8667 0.1700
0.7899 0.8083 0.1641
0.7977 0.9083 0.1740
0.8055 0.8917 0.1724
0.8133 0.7417 0.1572
0.8211 0.6083 0.1424
0.8289 0.7250 0.1555
0.8367 0.7917 0.1624
0.8445 0.8583 0.1691
0.8523 1.0000 0.1826
0.8601 0.7000 0.1528
0.8679 1.0083 0.1833
0.8757 0.5750 0.1384
0.8835 0.6833 0.1509
0.8913 0.9667 0.1795
0.8991 0.9333 0.1764
0.9069 0.8750 0.1708
0.9147 0.6167 0.1434
0.9225 0.7667 0.1599
0.9303 0.4917 0.1280
0.9381 0.5833 0.1394
0.9459 0.5000 0.1291
0.9537 0.8167 0.1650
0.9615 1.2583 0.2048
0.9693 0.9083 0.1740
0.9771 0.5750 0.1384
0.9849 0.6917 0.1518
0.9927 0.7500 0.1581
1.0005 0.8583 0.1691
1.0083 1.0333 0.1856
1.0161 0.5417 0.1344
1.0239 0.5083 0.1302
1.0317 0.6667 0.1491
1.0395 0.8250 0.1658
1.0473 1.0333 0.1856
1.0551 0.7667 0.1599
1.0629 0.7250 0.1555
1.0707 0.6833 0.1509
1.0785 0.8083 0.1641
1.0863 0.5000 0.1291
1.0941 0.6000 0.1414
1.1019 0.7250 0.1555
1.1097 0.7417 0.1572
1.1175 0.8083 0.1641
1.1253 0.7917 0.1624
1.1331 0.6833 0.1509
1.1409 0.7250 0.1555
1.1487 0.5333 0.1333
1.1565 0.7000 0.1528
1.1643 0.4667 0.1247
1.1721 0.7667 0.1599
1.1799 0.7083 0.1537
1.1877 0.6750 0.1500
1.1955 0.4917 0.1280
1.2033 0.7083 0.1537
1.2111 0.5750 0.1384
1.2189 0.7000 0.1528
1.2267 0.8417 0.1675
1.2345 0.7917 0.1624
1.2423 0.6833 0.1509
1.2501 0.7000 0.1528
1.2579 0.5750 0.1384
1.2657 0.6333 0.1453
1.2735 0.7167 0.1546
1.2813 0.7167 0.1546
1.2891 1.0083 0.1833
1.2969 0.5667 0.1374
1.3047 0.5833 0.1394
1.3125 0.5750 0.1384
1.3203 0.6000 0.1414
1.3281 0.5833 0.1394
1.3359 0.4333 0.1202
1.3437 0.6500 0.1472
1.3515 0.3667 0.1106
1.3593 0.5417 0.1344
1.3671 0.4083 0.1167
1.3749 0.6167 0.1434
1.3827 0.6167 0.1434
1.3905 0.6000 0.1414
1.3983 0.5833 0.1394
1.4061 0.6917 0.1518
1.4139 0.6500 0.1472
1.4217 0.5417 0.1344
1.4295 0.4917 0.1280
1.4373 0.4083 0.1167
1.4451 0.7000 0.1528
1.4529 0.5417 0.1344
1.4607 0.4667 0.1247
1.4685 0.6750 0.1500
1.4763 0.6667 0.1491
1.4841 0.5667 0.1374
1.4919 0.6750 0.1500
1.4997 0.5917 0.1404
1.5075 0.4583 0.1236
1.5153 0.3917 0.1143
1.5231 0.5000 0.1291
1.5309 0.3500 0.1080
1.5387 0.2833 0.0972
1.5465 0.4833 0.1269
1.5543 0.7083 0.1537
1.5621 0.7083 0.1537
1.5699 0.5417 0.1344
1.5777 0.4667 0.1247
1.5855 0.5167 0.1312
1.5933 0.7000 0.1528
1.6011 0.4833 0.1269
1.6089 0.4333 0.1202
1.6167 0.5750 0.1384
1.6245 0.6083 0.1424
1.6323 0.6583 0.1481
1.6401 0.7083 0.1537
1.6479 0.5167 0.1312
1.6557 0.6000 0.1414
1.6635 0.3333 0.1054
1.6713 0.3250 0.1041
1.6791 0.3167 0.1027
1.6869 0.5667 0.1374
1.6947 0.5083 0.1302
1.7025 0.4917 0.1280
1.7103 0.4583 0.1236
1.7181 0.5000 0.1291
1.7259 0.3667 0.1106
1.7337 0.4667 0.1247
1.7415 0.4000 0.1155
1.7493 0.6167 0.1434
1.7571 0.5000 0.1291
1.7649 0.6583 0.1481
1.7727 0.5583 0.1364
1.7805 0.5583 0.1364
1.7883 0.3167 0.1027
1.7961 0.4083 0.1167
1.8039 0.3000 0.1000
1.8117 0.6917 0.1518
1.8195 0.7083 0.1537
1.8273 0.7250 0.1555
1.8351 0.4250 0.1190
1.8429 0.5750 0.1384
1.8507 0.7083 0.1537
1.8585 0.4917 0.1280
1.8663 0.5750 0.1384
1.8741 0.6333 0.1453
1.8819 0.4417 0.1213
1.8897 0.4917 0.1280
1.8975 0.5083 0.1302
1.9053 0.3750 0.1118
1.9131 0.3250 0.1041
1.9209 0.5167 0.1312
1.9287 0.5250 0.1323
1.9365 0.3167 0.1027
1.9443 0.4750 0.1258
1.9521 0.4250 0.1190
1.9599 0.5000 0.1291
1.9677 0.6250 0.1443
1.9755 0.4000 0.1155
1.9833 0.3417 0.1067
1.9911 0.3000 0.1000
1.9989 0.7583 0.1590
2.0067 0.6250 0.1443
2.0145 0.3833 0.1130
2.0223 0.4417 0.1213
2.0301 0.5500 0.1354
2.0379 0.4000 0.1155
2.0457 0.5917 0.1404
2.0535 0.6417 0.1462
2.0613 0.5500 0.1354
2.0691 0.5333 0.1333
2.0769 0.6250 0.1443
2.0847 0.3750 0.1118
2.0925 0.4583 0.1236
2.1003 0.5000 0.1291
2.1081 0.2583 0.0928
2.1159 0.3583 0.1093
2.1237 0.4667 0.1247
2.1315 0.3917 0.1143
2.1393 0.4167 0.1179
2.1471 0.2750 0.0957
2.1549 0.4583 0.1236
2.1627 0.3917 0.1143
2.1705 0.4417 0.1213
2.1783 0.4167 0.1179
2.1861 0.6917 0.1518
2.1939 0.4917 0.1280
2.2017 0.3333 0.1054
2.2095 0.4333 0.1202
2.2173 0.6500 0.1472
2.2251 0.3667 0.1106
2.2329 0.6917 0.1518
2.2407 0.5250 0.1323
2.2485 0.3167 0.1027
2.2563 0.5250 0.1323
2.2641 0.5000 0.1291
2.2719 0.5167 0.1312
2.2797 0.4750 0.1258
2.2875 0.2917 0.0986
2.2953 0.4750 0.1258
2.3031 0.4250 0.1190
2.3109 0.5417 0.1344
2.3187 0.3417 0.1067
2.3265 0.3750 0.1118
2.3343 0.3750 0.1118
2.3421 0.2167 0.0850
2.3499 0.3833 0.1130
2.3577 0.6250 0.1443
2.3655 0.6083 0.1424
2.3733 0.5000 0.1291
2.3811 0.5500 0.1354
2.3889 0.5167 0.1312
2.3967 0.3833 0.1130
2.4045 0.4750 0.1258
2.4123 0.2667 0.0943
2.4201 0.5417 0.1344
2.4279 0.4000 0.1155
2.4357 0.3667 0.1106
2.4435 0.3583 0.1093
2.4513 0.4750 0.1258
2.4591 0.5667 0.1374
2.4669 0.4750 0.1258
2.4747 0.4917 0.1280
2.4825 0.3917 0.1143
2.4903 0.3667 0.1106
2.4981 0.5333 0.1333
2.5059 0.3750 0.1118
2.5137 0.4000 0.1155
2.5215 0.4000 0.1155
2.5293 0.3417 0.1067
2.5371 0.4833 0.1269
2.5449 0.4333 0.1202
2.5527 0.2667 0.0943
2.5605 0.3500 0.1080
2.5683 0.3833 0.1130
2.5761 0.4167 0.1179
2.5839 0.2583 0.0928
2.5917 0.4833 0.1269
2.5995 0.4750 0.1258
2.6073 0.4083 0.1167
2.6151 0.5250 0.1323
2.6229 0.4750 0.1258
2.6307 0.4583 0.1236
2.6385 0.3083 0.1014
2.6463 0.5167 0.1312
2.6541 0.6333 0.1453
2.6619 0.5000 0.1291
2.6697 0.4000 0.1155
2.6775 0.3750 0.1118
2.6853 0.4833 0.1269
2.6931 0.5417 0.1344
2.7009 0.4333 0.1202
2.7087 0.3333 0.1054
2.7165 0.4167 0.1179
2.7243 0.4167 0.1179
2.7321 0.4500 0.1225
2.7399 0.5083 0.1302
2.7477 0.4417 0.1213
2.7555 0.5167 0.1312
2.7633 0.3000 0.1000
2.7711 0.2500 0.0913
2.7789 0.4833 0.1269
2.7867 0.3667 0.1106
2.7945 0.4667 0.1247
2.8023 0.3583 0.1093
2.8101 0.3917 0.1143
2.8179 0.4583 0.1236
2.8257 0.3500 0.1080
2.8335 0.4250 0.1190
2.8413 0.3083 0.1014
2.8491 0.4750 0.1258
2.8569 0.3750 0.1118
2.8647 0.4583 0.1236
2.8725 0.3667 0.1106
2.8803 0.3167 0.1027
2.8881 0.4750 0.1258
2.8959 0.3667 0.1106
2.9037 0.4000 0.1155
2.9115 0.4333 0.1202
2.9193 0.4417 0.1213
2.9271 0.4250 0.1190
2.9349 0.3333 0.1054
2.9427 0.2667 0.0943
2.9505 0.3417 0.1067
2.9583 0.2833 0.0972
2.9661 0.2250 0.0866
2.9739 0.4417 0.1213
2.9817 0.3250 0.1041
2.9895 0.4000 0.1155
2.9973 0.4250 0.1190
3.0051 0.2250 0.0866
3.0129 0.2667 0.0943
3.0207 0.3917 0.1143
3.0285 0.1917 0.0799
3.0363 0.4667 0.1247
3.0441 0.3750 0.1118
3.0519 0.3583 0.1093
3.0597 0.3250 0.1041
3.0675 0.3250 0.1041
3.0753 0.4500 0.1225
3.0831 0.5167 0.1312
3.0909 0.4500 0.1225
3.0987 0.2333 0.0882
3.1065 0.2750 0.0957
3.1143 0.4167 0.1179
3.1221 0.3583 0.1093
3.1299 0.3333 0.1054
3.1377 0.3917 0.1143
3.1455 0.3167 0.1027
3.1533 0.3917 0.1143
3.1611 0.2583 0.0928
3.1689 0.3500 0.1080
3.1767 0.4083 0.1167
3.1845 0.4333 0.1202
3.1923 0.4833 0.1269
3.2001 0.4000 0.1155
3.2079 0.4667 0.1247
3.2157 0.5583 0.1364
3.2235 0.3417 0.1067
3.2313 0.2833 0.0972
3.2391 0.4000 0.1155
3.2469 0.3083 0.1014
3.2547 0.2500 0.0913
3.2625 0.3083 0.1014
3.2703 0.1917 0.0799
3.2781 0.2500 0.0913
3.2859 0.3917 0.1143
3.2937 0.3750 0.1118
3.3015 0.5083 0.1302
3.3093 0.4167 0.1179
3.3171 0.5083 0.1302
3.3249 0.3250 0.1041
3.3327 0.3083 0.1014
3.3405 0.4250 0.1190
3.3483 0.2833 0.0972
3.3561 0.2833 0.0972
3.3639 0.3333 0.1054
3.3717 0.3917 0.1143
3.3795 0.3667 0.1106
3.3873 0.4667 0.1247
3.3951 0.2667 0.0943
3.4029 0.2250 0.0866
3.4107 0.5167 0.1312
3.4185 0.5250 0.1323
3.4263 0.3750 0.1118
3.4341 0.3333 0.1054
3.4419 0.4750 0.1258
3.4497 0.4083 0.1167
3.4575 0.2750 0.0957
3.4653 0.2667 0.0943
3.4731 0.3333 0.1054
3.4809 0.5083 0.1302
3.4887 0.3167 0.1027
3.4965 0.3667 0.1106
3.5043 0.4000 0.1155
3.5121 0.4250 0.1190
3.5199 0.3583 0.1093
3.5277 0.4417 0.1213
3.5355 0.5167 0.1312
3.5433 0.4083 0.1167
3.5511 0.2917 0.0986
3.5589 0.2917 0.0986
3.5667 0.1750 0.0764
3.5745 0.2917 0.0986
3.5823 0.3500 0.1080
3.5901 0.2500 0.0913
3.5979 0.4917 0.1280
3.6057 0.4833 0.1269
3.6135 0.3167 0.1027
3.6213 0.2167 0.0850
3.6291 0.4167 0.1179
3.6369 0.3083 0.1014
3.6447 0.1083 0.0601
3.6525 0.2000 0.0816
3.6603 0.1500 0.0707
3.6681 0.2083 0.0833
3.6759 0.3250 0.1041
3.6837 0.2917 0.0986
3.6915 0.1833 0.0782
