# Supplementary material for: Spin waves and orbital contribution to ferromagnetism in a topological metal
Source: Nat Commun. 2024 Oct 16;15:8905. doi: 10.1038/s41467-024-53152-1 (PMC11484860; doi:10.1038/s41467-024-53152-1)
Supplement: Supplementary file 3 — Source Data [file 41467_2024_53152_MOESM3_ESM.zip › experiment_data/RIXS_spectra_SLS/rixs_cr_2theta_110_H0p123_L1p77.txt]

 Eloss  intensity  error
-17.4849 2.6651 0.2895
-17.4772 1.9890 0.2501
-17.4696 2.0991 0.2569
-17.4619 2.1698 0.2612
-17.4542 2.2013 0.2631
-17.4466 2.5236 0.2817
-17.4389 2.6494 0.2886
-17.4313 2.4292 0.2764
-17.4236 2.0912 0.2564
-17.4159 1.9654 0.2486
-17.4083 1.9654 0.2486
-17.4006 2.1462 0.2598
-17.3930 2.4764 0.2791
-17.3853 2.2956 0.2687
-17.3776 2.4292 0.2764
-17.3700 2.1855 0.2622
-17.3623 2.5786 0.2848
-17.3547 2.6651 0.2895
-17.3470 2.3821 0.2737
-17.3393 2.3428 0.2714
-17.3317 2.1777 0.2617
-17.3240 2.6965 0.2912
-17.3164 2.1462 0.2598
-17.3087 2.7909 0.2962
-17.3010 2.6336 0.2878
-17.2934 2.3978 0.2746
-17.2857 2.7201 0.2925
-17.2781 2.1777 0.2617
-17.2704 2.4057 0.2750
-17.2627 2.2327 0.2650
-17.2551 2.5314 0.2821
-17.2474 2.2956 0.2687
-17.2398 2.0755 0.2555
-17.2321 2.3270 0.2705
-17.2244 1.9733 0.2491
-17.2168 2.1855 0.2622
-17.2091 2.5314 0.2821
-17.2015 2.1226 0.2584
-17.1938 2.5472 0.2830
-17.1861 2.4214 0.2759
-17.1785 2.4921 0.2799
-17.1708 2.3664 0.2728
-17.1632 2.5472 0.2830
-17.1555 1.9969 0.2506
-17.1478 2.5865 0.2852
-17.1402 2.5786 0.2848
-17.1325 2.5943 0.2856
-17.1249 2.4371 0.2768
-17.1172 2.5943 0.2856
-17.1095 2.2013 0.2631
-17.1019 2.2170 0.2640
-17.0942 2.2720 0.2673
-17.0866 2.1148 0.2579
-17.0789 2.5550 0.2835
-17.0712 2.8616 0.3000
-17.0636 2.3270 0.2705
-17.0559 2.2563 0.2664
-17.0483 2.5157 0.2813
-17.0406 2.3821 0.2737
-17.0329 2.3428 0.2714
-17.0253 2.3428 0.2714
-17.0176 2.3664 0.2728
-17.0100 2.3821 0.2737
-17.0023 2.5000 0.2804
-16.9946 2.5550 0.2835
-16.9870 2.6336 0.2878
-16.9793 2.5786 0.2848
-16.9717 2.3899 0.2741
-16.9640 2.5472 0.2830
-16.9563 2.5629 0.2839
-16.9487 2.2877 0.2682
-16.9410 2.3899 0.2741
-16.9334 2.8066 0.2971
-16.9257 2.5157 0.2813
-16.9180 3.0739 0.3109
-16.9104 2.8223 0.2979
-16.9027 2.6258 0.2874
-16.8951 2.4921 0.2799
-16.8874 2.4686 0.2786
-16.8797 2.1305 0.2588
-16.8721 2.6101 0.2865
-16.8644 2.4371 0.2768
-16.8568 2.2799 0.2678
-16.8491 2.6415 0.2882
-16.8414 2.9245 0.3033
-16.8338 2.4921 0.2799
-16.8261 2.2877 0.2682
-16.8185 2.2091 0.2636
-16.8108 2.1226 0.2584
-16.8031 2.3742 0.2732
-16.7955 2.2327 0.2650
-16.7878 1.9104 0.2451
-16.7802 2.4371 0.2768
-16.7725 2.0283 0.2526
-16.7648 2.4528 0.2777
-16.7572 2.6494 0.2886
-16.7495 2.4686 0.2786
-16.7419 2.2799 0.2678
-16.7342 2.4686 0.2786
-16.7265 2.8538 0.2996
-16.7189 2.6022 0.2861
-16.7112 2.3978 0.2746
-16.7036 2.6258 0.2874
-16.6959 2.6730 0.2899
-16.6882 2.5786 0.2848
-16.6806 2.5236 0.2817
-16.6729 2.5236 0.2817
-16.6653 2.6258 0.2874
-16.6576 2.3349 0.2710
-16.6499 2.4057 0.2750
-16.6423 2.5708 0.2843
-16.6346 2.5629 0.2839
-16.6270 2.3035 0.2691
-16.6193 2.4921 0.2799
-16.6116 2.6101 0.2865
-16.6040 2.7123 0.2920
-16.5963 2.3192 0.2701
-16.5887 2.7830 0.2958
-16.5810 2.3664 0.2728
-16.5733 2.4292 0.2764
-16.5657 2.6179 0.2869
-16.5580 2.8695 0.3004
-16.5504 2.4607 0.2782
-16.5427 2.3192 0.2701
-16.5350 2.5000 0.2804
-16.5274 2.5943 0.2856
-16.5197 2.4843 0.2795
-16.5121 2.7358 0.2933
-16.5044 2.9324 0.3037
-16.4967 2.6258 0.2874
-16.4891 2.1855 0.2622
-16.4814 2.4843 0.2795
-16.4738 2.6258 0.2874
-16.4661 2.3349 0.2710
-16.4584 2.2799 0.2678
-16.4508 2.5157 0.2813
-16.4431 2.5236 0.2817
-16.4355 2.2642 0.2668
-16.4278 2.2642 0.2668
-16.4201 2.5708 0.2843
-16.4125 2.6887 0.2908
-16.4048 2.7201 0.2925
-16.3972 2.3742 0.2732
-16.3895 2.5629 0.2839
-16.3818 2.3664 0.2728
-16.3742 2.8695 0.3004
-16.3665 3.0189 0.3081
-16.3589 2.4057 0.2750
-16.3512 2.5865 0.2852
-16.3435 2.9245 0.3033
-16.3359 2.7516 0.2942
-16.3282 2.7437 0.2937
-16.3206 2.5079 0.2808
-16.3129 2.5943 0.2856
-16.3052 2.5943 0.2856
-16.2976 2.3821 0.2737
-16.2899 2.5629 0.2839
-16.2823 2.4843 0.2795
-16.2746 2.6572 0.2891
-16.2669 2.8931 0.3016
-16.2593 2.5157 0.2813
-16.2516 2.3821 0.2737
-16.2440 2.1698 0.2612
-16.2363 2.3821 0.2737
-16.2286 2.4764 0.2791
-16.2210 2.7594 0.2946
-16.2133 2.5786 0.2848
-16.2057 2.7752 0.2954
-16.1980 2.7752 0.2954
-16.1903 2.1855 0.2622
-16.1827 2.6415 0.2882
-16.1750 2.2799 0.2678
-16.1674 2.4764 0.2791
-16.1597 2.5472 0.2830
-16.1520 2.7358 0.2933
-16.1444 2.5393 0.2826
-16.1367 2.5943 0.2856
-16.1291 2.4214 0.2759
-16.1214 2.7280 0.2929
-16.1137 2.8302 0.2983
-16.1061 2.8852 0.3012
-16.0984 2.7358 0.2933
-16.0908 2.6730 0.2899
-16.0831 2.8066 0.2971
-16.0754 2.6258 0.2874
-16.0678 2.7752 0.2954
-16.0601 2.6965 0.2912
-16.0525 2.4292 0.2764
-16.0448 2.3978 0.2746
-16.0371 2.6651 0.2895
-16.0295 2.5314 0.2821
-16.0218 2.5708 0.2843
-16.0142 2.4921 0.2799
-16.0065 2.6730 0.2899
-15.9988 2.6808 0.2903
-15.9912 2.4057 0.2750
-15.9835 2.6887 0.2908
-15.9759 2.9481 0.3045
-15.9682 2.8852 0.3012
-15.9605 2.4607 0.2782
-15.9529 2.8223 0.2979
-15.9452 2.7358 0.2933
-15.9376 2.4686 0.2786
-15.9299 2.8381 0.2987
-15.9222 2.4843 0.2795
-15.9146 2.3978 0.2746
-15.9069 2.7673 0.2950
-15.8993 2.5865 0.2852
-15.8916 2.3035 0.2691
-15.8839 2.5708 0.2843
-15.8763 3.1053 0.3125
-15.8686 2.7594 0.2946
-15.8610 2.6336 0.2878
-15.8533 2.4371 0.2768
-15.8456 2.6572 0.2891
-15.8380 3.0818 0.3113
-15.8303 2.4843 0.2795
-15.8227 2.6179 0.2869
-15.8150 2.5865 0.2852
-15.8073 2.9403 0.3041
-15.7997 3.2311 0.3188
-15.7920 2.7987 0.2967
-15.7844 3.0425 0.3093
-15.7767 2.9953 0.3069
-15.7690 2.9245 0.3033
-15.7614 2.5314 0.2821
-15.7537 2.5000 0.2804
-15.7461 2.4214 0.2759
-15.7384 2.5314 0.2821
-15.7307 2.3978 0.2746
-15.7231 2.5786 0.2848
-15.7154 2.7280 0.2929
-15.7078 3.2233 0.3184
-15.7001 2.6651 0.2895
-15.6924 2.4764 0.2791
-15.6848 2.9088 0.3024
-15.6771 2.5079 0.2808
-15.6695 2.5550 0.2835
-15.6618 3.3019 0.3222
-15.6541 2.7752 0.2954
-15.6465 3.0031 0.3073
-15.6388 3.4748 0.3306
-15.6312 2.7358 0.2933
-15.6235 3.1997 0.3172
-15.6158 2.8695 0.3004
-15.6082 2.4686 0.2786
-15.6005 2.7437 0.2937
-15.5929 2.7752 0.2954
-15.5852 2.6808 0.2903
-15.5775 2.5393 0.2826
-15.5699 2.7830 0.2958
-15.5622 2.5000 0.2804
-15.5546 2.6494 0.2886
-15.5469 2.7123 0.2920
-15.5392 2.7987 0.2967
-15.5316 2.4921 0.2799
-15.5239 2.4528 0.2777
-15.5163 2.4843 0.2795
-15.5086 2.5314 0.2821
-15.5009 3.1918 0.3168
-15.4933 2.8066 0.2971
-15.4856 3.1053 0.3125
-15.4780 3.0346 0.3089
-15.4703 3.0818 0.3113
-15.4626 3.4591 0.3298
-15.4550 3.0267 0.3085
-15.4473 2.4292 0.2764
-15.4397 2.7123 0.2920
-15.4320 2.3506 0.2719
-15.4243 2.5236 0.2817
-15.4167 2.5314 0.2821
-15.4090 2.4843 0.2795
-15.4014 2.9324 0.3037
-15.3937 2.9403 0.3041
-15.3860 3.3569 0.3249
-15.3784 2.7123 0.2920
-15.3707 2.8302 0.2983
-15.3631 2.9481 0.3045
-15.3554 3.1682 0.3156
-15.3477 3.0739 0.3109
-15.3401 2.9796 0.3061
-15.3324 2.5708 0.2843
-15.3248 2.8931 0.3016
-15.3171 2.8302 0.2983
-15.3094 2.9874 0.3065
-15.3018 2.8616 0.3000
-15.2941 2.8066 0.2971
-15.2865 2.8774 0.3008
-15.2788 3.1840 0.3164
-15.2711 3.2154 0.3180
-15.2635 3.1289 0.3137
-15.2558 2.8459 0.2992
-15.2482 3.1761 0.3160
-15.2405 2.8459 0.2992
-15.2328 2.9245 0.3033
-15.2252 3.1761 0.3160
-15.2175 3.3726 0.3257
-15.2099 3.1447 0.3145
-15.2022 3.0346 0.3089
-15.1945 2.9638 0.3053
-15.1869 2.6808 0.2903
-15.1792 3.2075 0.3176
-15.1716 3.6164 0.3372
-15.1639 3.1132 0.3129
-15.1562 3.3176 0.3230
-15.1486 3.1053 0.3125
-15.1409 2.8931 0.3016
-15.1333 2.9638 0.3053
-15.1256 2.9324 0.3037
-15.1179 2.9088 0.3024
-15.1103 3.4748 0.3306
-15.1026 2.9245 0.3033
-15.0950 3.3333 0.3238
-15.0873 2.7909 0.2962
-15.0796 2.9088 0.3024
-15.0720 3.4277 0.3283
-15.0643 3.2862 0.3215
-15.0567 2.8852 0.3012
-15.0490 3.1682 0.3156
-15.0413 3.2390 0.3191
-15.0337 2.9560 0.3049
-15.0260 3.2469 0.3195
-15.0184 3.7186 0.3420
-15.0107 3.2311 0.3188
-15.0030 2.7123 0.2920
-14.9954 2.9403 0.3041
-14.9877 2.4921 0.2799
-14.9801 2.8695 0.3004
-14.9724 3.1053 0.3125
-14.9647 3.3491 0.3245
-14.9571 2.9088 0.3024
-14.9494 2.7987 0.2967
-14.9418 3.4984 0.3317
-14.9341 3.1840 0.3164
-14.9264 2.7437 0.2937
-14.9188 3.2233 0.3184
-14.9111 3.1682 0.3156
-14.9035 2.9481 0.3045
-14.8958 2.7594 0.2946
-14.8881 2.8066 0.2971
-14.8805 2.9403 0.3041
-14.8728 3.4984 0.3317
-14.8652 3.2233 0.3184
-14.8575 3.0896 0.3117
-14.8498 3.1997 0.3172
-14.8422 3.1368 0.3141
-14.8345 3.2233 0.3184
-14.8269 3.4670 0.3302
-14.8192 3.0031 0.3073
-14.8115 3.0582 0.3101
-14.8039 2.7358 0.2933
-14.7962 3.3726 0.3257
-14.7886 3.3019 0.3222
-14.7809 3.4906 0.3313
-14.7732 3.6557 0.3391
-14.7656 3.3019 0.3222
-14.7579 3.1918 0.3168
-14.7503 2.8538 0.2996
-14.7426 3.4119 0.3276
-14.7349 3.2940 0.3218
-14.7273 3.2862 0.3215
-14.7196 3.0818 0.3113
-14.7120 2.8302 0.2983
-14.7043 3.2940 0.3218
-14.6966 3.6478 0.3387
-14.6890 3.6557 0.3391
-14.6813 3.5613 0.3347
-14.6737 3.4906 0.3313
-14.6660 3.3176 0.3230
-14.6583 3.0346 0.3089
-14.6507 3.2311 0.3188
-14.6430 3.0189 0.3081
-14.6354 3.7343 0.3427
-14.6277 3.3884 0.3264
-14.6200 3.2626 0.3203
-14.6124 3.1997 0.3172
-14.6047 2.9796 0.3061
-14.5971 2.7830 0.2958
-14.5894 3.1447 0.3145
-14.5817 3.7421 0.3430
-14.5741 3.2075 0.3176
-14.5664 3.4355 0.3287
-14.5588 3.4670 0.3302
-14.5511 3.2390 0.3191
-14.5434 3.5377 0.3335
-14.5358 3.2940 0.3218
-14.5281 3.1997 0.3172
-14.5205 3.0582 0.3101
-14.5128 3.2783 0.3211
-14.5051 3.2311 0.3188
-14.4975 3.8129 0.3463
-14.4898 3.6950 0.3409
-14.4822 3.3412 0.3241
-14.4745 3.1211 0.3133
-14.4668 3.2547 0.3199
-14.4592 3.3176 0.3230
-14.4515 3.4827 0.3309
-14.4439 3.6321 0.3380
-14.4362 3.4984 0.3317
-14.4285 3.5063 0.3321
-14.4209 3.6635 0.3394
-14.4132 3.6871 0.3405
-14.4056 3.8286 0.3470
-14.3979 3.5063 0.3321
-14.3902 3.1132 0.3129
-14.3826 3.3962 0.3268
-14.3749 2.9403 0.3041
-14.3673 3.4827 0.3309
-14.3596 3.0503 0.3097
-14.3519 3.3491 0.3245
-14.3443 3.7657 0.3441
-14.3366 3.5849 0.3358
-14.3290 4.1431 0.3610
-14.3213 3.4670 0.3302
-14.3136 3.3019 0.3222
-14.3060 3.4434 0.3291
-14.2983 3.3097 0.3226
-14.2907 3.2704 0.3207
-14.2830 3.6399 0.3383
-14.2753 3.4591 0.3298
-14.2677 3.7814 0.3448
-14.2600 3.8129 0.3463
-14.2524 3.9072 0.3505
-14.2447 3.7972 0.3456
-14.2370 3.0975 0.3121
-14.2294 2.8459 0.2992
-14.2217 3.2547 0.3199
-14.2141 3.5456 0.3339
-14.2064 3.4355 0.3287
-14.1987 3.2940 0.3218
-14.1911 3.9308 0.3516
-14.1834 3.7343 0.3427
-14.1758 3.2390 0.3191
-14.1681 3.4041 0.3272
-14.1604 3.4748 0.3306
-14.1528 3.4041 0.3272
-14.1451 3.2233 0.3184
-14.1375 3.5613 0.3347
-14.1298 3.6871 0.3405
-14.1221 3.7343 0.3427
-14.1145 3.3491 0.3245
-14.1068 3.3962 0.3268
-14.0992 3.3491 0.3245
-14.0915 3.2233 0.3184
-14.0838 3.3255 0.3234
-14.0762 3.4906 0.3313
-14.0685 2.9245 0.3033
-14.0609 3.3097 0.3226
-14.0532 3.5535 0.3343
-14.0455 3.3333 0.3238
-14.0379 3.9230 0.3512
-14.0302 3.5535 0.3343
-14.0226 3.8208 0.3466
-14.0149 3.4434 0.3291
-14.0072 2.9717 0.3057
-13.9996 3.2940 0.3218
-13.9919 3.4434 0.3291
-13.9843 3.4041 0.3272
-13.9766 3.3726 0.3257
-13.9689 3.6950 0.3409
-13.9613 3.6085 0.3369
-13.9536 3.6399 0.3383
-13.9460 2.8145 0.2975
-13.9383 3.4748 0.3306
-13.9306 3.6242 0.3376
-13.9230 3.4827 0.3309
-13.9153 3.6321 0.3380
-13.9077 3.4670 0.3302
-13.9000 3.3491 0.3245
-13.8923 3.4984 0.3317
-13.8847 4.2689 0.3664
-13.8770 4.1824 0.3627
-13.8694 3.4041 0.3272
-13.8617 3.0267 0.3085
-13.8540 3.8522 0.3480
-13.8464 3.6399 0.3383
-13.8387 3.7186 0.3420
-13.8311 3.8679 0.3488
-13.8234 3.5220 0.3328
-13.8157 3.4355 0.3287
-13.8081 3.4119 0.3276
-13.8004 3.6557 0.3391
-13.7928 3.9465 0.3523
-13.7851 3.6006 0.3365
-13.7774 3.7972 0.3456
-13.7698 3.6242 0.3376
-13.7621 3.6792 0.3401
-13.7545 3.6164 0.3372
-13.7468 3.5299 0.3332
-13.7391 3.3962 0.3268
-13.7315 3.2311 0.3188
-13.7238 4.1824 0.3627
-13.7162 4.3789 0.3711
-13.7085 4.4654 0.3747
-13.7008 3.7186 0.3420
-13.6932 3.1840 0.3164
-13.6855 3.6478 0.3387
-13.6779 4.3868 0.3714
-13.6702 3.9308 0.3516
-13.6625 3.6006 0.3365
-13.6549 3.7657 0.3441
-13.6472 3.0896 0.3117
-13.6396 3.2626 0.3203
-13.6319 3.4670 0.3302
-13.6242 3.4827 0.3309
-13.6166 3.8050 0.3459
-13.6089 4.1588 0.3616
-13.6013 3.8836 0.3495
-13.5936 3.9858 0.3540
-13.5859 4.2610 0.3661
-13.5783 3.8758 0.3491
-13.5706 3.6792 0.3401
-13.5630 3.9623 0.3530
-13.5553 4.3003 0.3677
-13.5476 4.2138 0.3640
-13.5400 3.8679 0.3488
-13.5323 3.9387 0.3519
-13.5247 3.6164 0.3372
-13.5170 4.0881 0.3585
-13.5093 4.2296 0.3647
-13.5017 3.5613 0.3347
-13.4940 3.7421 0.3430
-13.4864 3.7421 0.3430
-13.4787 4.0094 0.3551
-13.4710 3.9230 0.3512
-13.4634 3.3333 0.3238
-13.4557 3.4198 0.3279
-13.4481 3.7421 0.3430
-13.4404 4.3789 0.3711
-13.4327 4.3711 0.3707
-13.4251 3.9701 0.3533
-13.4174 3.8522 0.3480
-13.4098 4.0723 0.3579
-13.4021 4.1667 0.3620
-13.3944 3.5692 0.3350
-13.3868 4.2453 0.3654
-13.3791 3.9858 0.3540
-13.3715 3.5535 0.3343
-13.3638 3.7893 0.3452
-13.3561 3.7736 0.3445
-13.3485 3.7893 0.3452
-13.3408 3.8994 0.3502
-13.3332 4.2453 0.3654
-13.3255 4.1981 0.3633
-13.3178 3.9072 0.3505
-13.3102 3.3255 0.3234
-13.3025 3.8443 0.3477
-13.2949 4.0645 0.3575
-13.2872 4.6777 0.3835
-13.2795 4.4104 0.3724
-13.2719 4.0409 0.3565
-13.2642 4.1509 0.3613
-13.2566 3.8915 0.3498
-13.2489 3.7500 0.3434
-13.2412 3.7657 0.3441
-13.2336 4.0409 0.3565
-13.2259 3.7657 0.3441
-13.2183 4.0409 0.3565
-13.2106 4.4025 0.3721
-13.2029 4.1352 0.3606
-13.1953 4.0252 0.3558
-13.1876 3.9937 0.3544
-13.1800 3.8365 0.3473
-13.1723 3.8365 0.3473
-13.1646 4.3082 0.3681
-13.1570 4.1116 0.3596
-13.1493 4.1352 0.3606
-13.1417 4.2296 0.3647
-13.1340 4.4654 0.3747
-13.1263 4.0409 0.3565
-13.1187 4.1824 0.3627
-13.1110 4.0645 0.3575
-13.1034 4.2925 0.3674
-13.0957 3.9780 0.3537
-13.0880 4.3239 0.3687
-13.0804 4.2138 0.3640
-13.0727 4.1195 0.3599
-13.0651 4.1352 0.3606
-13.0574 3.9072 0.3505
-13.0497 3.9780 0.3537
-13.0421 4.2060 0.3637
-13.0344 4.5204 0.3770
-13.0268 4.3868 0.3714
-13.0191 4.2060 0.3637
-13.0114 4.2060 0.3637
-13.0038 4.3947 0.3717
-12.9961 4.5597 0.3787
-12.9885 4.1981 0.3633
-12.9808 4.0016 0.3547
-12.9731 3.8208 0.3466
-12.9655 4.3475 0.3697
-12.9578 4.3475 0.3697
-12.9502 3.7893 0.3452
-12.9425 3.9858 0.3540
-12.9348 4.1352 0.3606
-12.9272 4.0959 0.3589
-12.9195 4.5047 0.3764
-12.9119 4.0173 0.3554
-12.9042 4.1038 0.3592
-12.8965 3.8208 0.3466
-12.8889 4.1431 0.3610
-12.8812 4.4182 0.3727
-12.8736 3.9937 0.3544
-12.8659 3.9858 0.3540
-12.8582 4.5204 0.3770
-12.8506 3.9544 0.3526
-12.8429 4.1431 0.3610
-12.8353 3.8994 0.3502
-12.8276 4.4182 0.3727
-12.8199 4.1195 0.3599
-12.8123 4.2531 0.3657
-12.8046 3.8050 0.3459
-12.7970 3.6792 0.3401
-12.7893 4.8742 0.3915
-12.7816 4.0723 0.3579
-12.7740 4.2060 0.3637
-12.7663 4.4654 0.3747
-12.7587 4.4182 0.3727
-12.7510 4.1667 0.3620
-12.7433 4.5519 0.3783
-12.7357 4.2060 0.3637
-12.7280 3.8758 0.3491
-12.7204 4.6855 0.3839
-12.7127 4.8192 0.3893
-12.7050 4.4575 0.3744
-12.6974 4.3160 0.3684
-12.6897 3.8758 0.3491
-12.6821 3.9387 0.3519
-12.6744 4.1667 0.3620
-12.6667 4.3947 0.3717
-12.6591 4.2138 0.3640
-12.6514 4.4104 0.3724
-12.6438 4.2453 0.3654
-12.6361 4.4182 0.3727
-12.6284 4.0959 0.3589
-12.6208 4.5519 0.3783
-12.6131 4.6541 0.3826
-12.6055 4.9292 0.3937
-12.5978 4.5519 0.3783
-12.5901 3.9230 0.3512
-12.5825 4.2374 0.3650
-12.5748 4.5047 0.3764
-12.5672 4.1431 0.3610
-12.5595 4.5126 0.3767
-12.5518 4.7877 0.3880
-12.5442 4.8978 0.3925
-12.5365 4.5676 0.3790
-12.5289 4.2689 0.3664
-12.5212 4.2217 0.3644
-12.5135 4.5912 0.3800
-12.5059 4.6619 0.3829
-12.4982 4.2925 0.3674
-12.4906 5.0157 0.3971
-12.4829 4.8821 0.3918
-12.4752 4.2060 0.3637
-12.4676 4.5755 0.3793
-12.4599 4.6069 0.3806
-12.4523 4.8349 0.3899
-12.4446 4.2138 0.3640
-12.4369 4.6541 0.3826
-12.4293 4.1431 0.3610
-12.4216 4.5755 0.3793
-12.4140 4.5283 0.3774
-12.4063 5.0314 0.3978
-12.3986 4.9450 0.3943
-12.3910 4.6069 0.3806
-12.3833 4.7484 0.3864
-12.3757 5.4638 0.4145
-12.3680 5.2830 0.4076
-12.3603 4.4890 0.3757
-12.3527 4.9686 0.3953
-12.3450 4.7406 0.3861
-12.3374 4.6698 0.3832
-12.3297 5.0629 0.3990
-12.3220 4.8742 0.3915
-12.3144 4.1274 0.3603
-12.3067 4.5991 0.3803
-12.2991 4.9135 0.3931
-12.2914 5.0550 0.3987
-12.2837 4.7956 0.3883
-12.2761 4.2846 0.3671
-12.2684 4.6855 0.3839
-12.2608 4.7406 0.3861
-12.2531 4.6934 0.3842
-12.2454 4.7799 0.3877
-12.2378 4.7170 0.3851
-12.2301 4.8113 0.3890
-12.2225 4.7877 0.3880
-12.2148 5.0314 0.3978
-12.2071 4.5519 0.3783
-12.1995 5.1179 0.4012
-12.1918 4.7720 0.3874
-12.1842 5.4796 0.4151
-12.1765 4.3947 0.3717
-12.1688 4.8113 0.3890
-12.1612 4.6226 0.3813
-12.1535 4.7799 0.3877
-12.1459 4.6777 0.3835
-12.1382 5.2752 0.4073
-12.1305 4.6069 0.3806
-12.1229 4.9135 0.3931
-12.1152 5.1965 0.4042
-12.1076 4.6148 0.3809
-12.0999 5.1651 0.4030
-12.0922 4.7013 0.3845
-12.0846 5.0865 0.3999
-12.0769 5.5739 0.4187
-12.0693 4.8506 0.3906
-12.0616 5.0157 0.3971
-12.0539 4.8821 0.3918
-12.0463 5.2752 0.4073
-12.0386 5.5267 0.4169
-12.0310 5.2909 0.4079
-12.0233 5.4638 0.4145
-12.0156 4.5283 0.3774
-12.0080 4.7956 0.3883
-12.0003 5.4324 0.4133
-11.9927 5.1965 0.4042
-11.9850 4.4575 0.3744
-11.9773 4.5755 0.3793
-11.9697 4.9528 0.3947
-11.9620 4.9135 0.3931
-11.9544 5.1179 0.4012
-11.9467 5.1965 0.4042
-11.9390 5.2516 0.4064
-11.9314 5.3302 0.4094
-11.9237 4.8428 0.3902
-11.9161 4.8035 0.3887
-11.9084 4.5597 0.3787
-11.9007 5.7233 0.4242
-11.8931 5.2830 0.4076
-11.8854 5.0472 0.3984
-11.8778 5.1887 0.4039
-11.8701 5.7469 0.4251
-11.8624 5.2044 0.4045
-11.8548 4.9135 0.3931
-11.8471 4.7642 0.3871
-11.8395 4.6305 0.3816
-11.8318 4.5833 0.3796
-11.8241 4.9921 0.3962
-11.8165 4.9057 0.3928
-11.8088 5.2987 0.4082
-11.8012 5.3931 0.4118
-11.7935 5.4403 0.4136
-11.7858 5.4167 0.4127
-11.7782 5.2280 0.4055
-11.7705 4.7563 0.3867
-11.7629 5.0472 0.3984
-11.7552 5.0786 0.3996
-11.7475 5.5346 0.4172
-11.7399 5.1651 0.4030
-11.7322 5.2123 0.4049
-11.7246 5.0472 0.3984
-11.7169 4.9686 0.3953
-11.7092 5.4481 0.4139
-11.7016 5.7547 0.4254
-11.6939 5.5031 0.4160
-11.6863 5.7233 0.4242
-11.6786 4.8035 0.3887
-11.6709 5.1336 0.4018
-11.6633 5.4638 0.4145
-11.6556 5.4796 0.4151
-11.6480 5.3616 0.4106
-11.6403 5.1101 0.4009
-11.6326 5.4953 0.4157
-11.6250 5.1651 0.4030
-11.6173 5.0943 0.4002
-11.6097 5.3852 0.4115
-11.6020 5.1965 0.4042
-11.5943 5.6368 0.4210
-11.5867 5.6761 0.4225
-11.5790 5.6447 0.4213
-11.5714 5.0393 0.3981
-11.5637 5.2437 0.4061
-11.5560 5.6132 0.4201
-11.5484 6.0142 0.4349
-11.5407 5.9513 0.4326
-11.5331 5.2044 0.4045
-11.5254 5.6447 0.4213
-11.5177 5.3616 0.4106
-11.5101 5.7469 0.4251
-11.5024 5.7626 0.4257
-11.4948 5.6289 0.4207
-11.4871 5.2987 0.4082
-11.4794 5.7704 0.4260
-11.4718 5.7862 0.4266
-11.4641 5.5031 0.4160
-11.4565 6.4151 0.4491
-11.4488 5.7075 0.4237
-11.4411 6.0377 0.4357
-11.4335 5.4403 0.4136
-11.4258 5.5660 0.4184
-11.4182 5.6918 0.4231
-11.4105 6.1321 0.4391
-11.4028 6.0613 0.4366
-11.3952 5.3538 0.4103
-11.3875 5.2594 0.4067
-11.3799 5.4560 0.4142
-11.3722 5.5896 0.4193
-11.3645 5.1101 0.4009
-11.3569 5.6525 0.4216
-11.3492 5.7075 0.4237
-11.3416 5.8019 0.4271
-11.3339 5.4009 0.4121
-11.3262 5.7704 0.4260
-11.3186 6.3129 0.4456
-11.3109 5.6525 0.4216
-11.3033 6.0456 0.4360
-11.2956 5.5818 0.4190
-11.2879 5.8491 0.4289
-11.2803 5.7311 0.4245
-11.2726 5.9748 0.4335
-11.2650 6.5330 0.4533
-11.2573 6.2264 0.4425
-11.2496 6.3915 0.4483
-11.2420 5.9591 0.4329
-11.2343 5.9906 0.4340
-11.2267 6.8082 0.4627
-11.2190 6.3994 0.4486
-11.2113 5.9513 0.4326
-11.2037 5.7547 0.4254
-11.1960 6.1399 0.4394
-11.1884 6.0220 0.4352
-11.1807 5.4481 0.4139
-11.1730 6.0928 0.4377
-11.1654 6.5802 0.4549
-11.1577 6.3129 0.4456
-11.1501 5.8805 0.4300
-11.1424 6.0849 0.4374
-11.1347 6.1399 0.4394
-11.1271 6.1635 0.4403
-11.1194 6.5173 0.4527
-11.1118 6.1557 0.4400
-11.1041 5.2044 0.4045
-11.0964 5.4953 0.4157
-11.0888 6.1006 0.4380
-11.0811 6.1006 0.4380
-11.0735 6.8868 0.4654
-11.0658 6.3601 0.4472
-11.0581 7.0204 0.4699
-11.0505 5.8019 0.4271
-11.0428 5.6447 0.4213
-11.0352 5.8805 0.4300
-11.0275 6.0613 0.4366
-11.0198 5.9670 0.4332
-11.0122 6.2657 0.4439
-11.0045 5.5896 0.4193
-10.9969 6.8711 0.4648
-10.9892 6.5252 0.4530
-10.9815 5.8097 0.4274
-10.9739 6.3915 0.4483
-10.9662 6.3129 0.4456
-10.9586 6.5645 0.4543
-10.9509 6.3758 0.4478
-10.9432 5.6918 0.4231
-10.9356 6.0849 0.4374
-10.9279 6.3050 0.4453
-10.9203 6.2893 0.4447
-10.9126 5.9591 0.4329
-10.9049 5.8333 0.4283
-10.8973 6.1714 0.4405
-10.8896 6.5330 0.4533
-10.8820 6.5330 0.4533
-10.8743 6.9575 0.4678
-10.8666 6.0456 0.4360
-10.8590 6.9340 0.4670
-10.8513 7.1855 0.4754
-10.8437 6.5487 0.4538
-10.8360 6.4387 0.4500
-10.8283 6.8318 0.4635
-10.8207 6.8475 0.4640
-10.8130 6.1557 0.4400
-10.8054 6.6824 0.4584
-10.7977 6.5802 0.4549
-10.7900 6.4072 0.4489
-10.7824 6.2107 0.4419
-10.7747 6.2028 0.4417
-10.7671 6.9025 0.4659
-10.7594 6.4544 0.4505
-10.7517 6.9575 0.4678
-10.7441 6.7767 0.4616
-10.7364 7.1619 0.4746
-10.7288 6.9969 0.4691
-10.7211 6.9969 0.4691
-10.7134 6.2421 0.4431
-10.7058 6.5881 0.4552
-10.6981 6.6352 0.4568
-10.6905 6.5487 0.4538
-10.6828 6.8160 0.4630
-10.6751 7.0047 0.4693
-10.6675 7.2248 0.4767
-10.6598 7.0047 0.4693
-10.6522 7.5786 0.4882
-10.6445 6.5566 0.4541
-10.6368 7.1384 0.4738
-10.6292 6.9104 0.4662
-10.6215 6.7453 0.4606
-10.6139 7.6022 0.4889
-10.6062 6.8711 0.4648
-10.5985 6.5881 0.4552
-10.5909 6.5173 0.4527
-10.5832 7.4843 0.4851
-10.5756 7.6179 0.4894
-10.5679 6.7846 0.4619
-10.5602 7.1934 0.4756
-10.5526 6.4780 0.4513
-10.5449 6.3129 0.4456
-10.5373 6.7846 0.4619
-10.5296 6.3129 0.4456
-10.5219 7.5472 0.4872
-10.5143 6.8396 0.4638
-10.5066 6.1085 0.4383
-10.4990 7.3349 0.4803
-10.4913 7.3664 0.4813
-10.4836 6.9733 0.4683
-10.4760 6.8868 0.4654
-10.4683 6.8239 0.4632
-10.4607 6.6745 0.4581
-10.4530 6.9418 0.4672
-10.4453 6.7060 0.4592
-10.4377 7.4292 0.4833
-10.4300 6.7846 0.4619
-10.4224 7.5786 0.4882
-10.4147 6.7374 0.4603
-10.4070 7.1226 0.4733
-10.3994 7.4528 0.4841
-10.3917 7.3192 0.4798
-10.3841 7.2327 0.4769
-10.3764 7.3506 0.4808
-10.3687 6.5487 0.4538
-10.3611 7.5314 0.4867
-10.3534 7.2484 0.4774
-10.3458 7.5079 0.4859
-10.3381 7.5236 0.4864
-10.3304 7.3035 0.4792
-10.3228 7.5079 0.4859
-10.3151 7.5472 0.4872
-10.3075 7.7830 0.4947
-10.2998 7.5786 0.4882
-10.2921 7.4214 0.4831
-10.2845 7.6730 0.4912
-10.2768 7.6101 0.4892
-10.2692 7.3349 0.4803
-10.2615 7.6887 0.4917
-10.2538 7.7123 0.4925
-10.2462 7.7437 0.4935
-10.2385 8.2704 0.5100
-10.2309 8.5063 0.5172
-10.2232 7.6887 0.4917
-10.2155 7.5865 0.4884
-10.2079 7.9874 0.5012
-10.2002 7.8223 0.4960
-10.1926 7.6730 0.4912
-10.1849 8.0267 0.5024
-10.1772 8.1053 0.5049
-10.1696 8.1997 0.5078
-10.1619 7.2248 0.4767
-10.1543 7.6730 0.4912
-10.1466 7.4686 0.4846
-10.1389 7.7987 0.4952
-10.1313 7.7987 0.4952
-10.1236 7.8774 0.4977
-10.1160 7.6887 0.4917
-10.1083 7.9088 0.4987
-10.1006 7.2327 0.4769
-10.0930 7.3978 0.4823
-10.0853 8.2704 0.5100
-10.0777 7.7358 0.4932
-10.0700 7.5314 0.4867
-10.0623 7.0440 0.4706
-10.0547 7.2799 0.4785
-10.0470 8.1918 0.5075
-10.0394 8.1840 0.5073
-10.0317 8.0031 0.5017
-10.0240 7.5157 0.4862
-10.0164 8.4355 0.5150
-10.0087 8.5849 0.5196
-10.0011 7.7201 0.4927
-9.9934 8.0031 0.5017
-9.9857 7.5236 0.4864
-9.9781 7.9560 0.5002
-9.9704 8.8208 0.5267
-9.9628 7.7987 0.4952
-9.9551 7.2091 0.4761
-9.9474 7.5786 0.4882
-9.9398 8.2233 0.5085
-9.9321 7.9874 0.5012
-9.9245 7.7201 0.4927
-9.9168 7.7280 0.4930
-9.9091 7.8852 0.4980
-9.9015 7.8302 0.4962
-9.8938 8.1525 0.5063
-9.8862 8.1447 0.5061
-9.8785 7.8145 0.4957
-9.8708 7.9560 0.5002
-9.8632 7.9245 0.4992
-9.8555 7.5000 0.4856
-9.8479 8.4670 0.5160
-9.8402 8.3097 0.5112
-9.8325 8.6006 0.5201
-9.8249 9.5991 0.5494
-9.8172 8.5770 0.5193
-9.8096 9.0173 0.5325
-9.8019 8.5142 0.5174
-9.7942 8.2075 0.5080
-9.7866 8.1604 0.5066
-9.7789 8.2469 0.5092
-9.7713 8.2311 0.5088
-9.7636 8.6399 0.5212
-9.7559 9.1745 0.5371
-9.7483 8.7972 0.5260
-9.7406 8.5613 0.5189
-9.7330 7.8302 0.4962
-9.7253 8.4906 0.5167
-9.7176 8.1918 0.5075
-9.7100 7.8302 0.4962
-9.7023 8.3491 0.5124
-9.6947 8.7343 0.5241
-9.6870 8.1918 0.5075
-9.6793 9.1903 0.5376
-9.6717 9.1195 0.5355
-9.6640 9.0723 0.5341
-9.6564 8.6871 0.5227
-9.6487 8.6871 0.5227
-9.6410 8.1132 0.5051
-9.6334 8.5692 0.5191
-9.6257 9.1509 0.5364
-9.6181 8.8994 0.5290
-9.6104 8.7972 0.5260
-9.6027 8.6006 0.5201
-9.5951 8.2154 0.5083
-9.5874 8.1289 0.5056
-9.5798 8.5928 0.5198
-9.5721 9.4182 0.5442
-9.5644 8.8679 0.5281
-9.5568 9.3396 0.5419
-9.5491 10.0079 0.5610
-9.5415 9.6541 0.5510
-9.5338 9.3711 0.5429
-9.5261 8.6006 0.5201
-9.5185 8.6006 0.5201
-9.5108 7.9560 0.5002
-9.5032 8.7579 0.5248
-9.4955 9.7799 0.5546
-9.4878 9.2060 0.5380
-9.4802 9.3632 0.5426
-9.4725 8.0739 0.5039
-9.4649 8.2469 0.5092
-9.4572 8.2783 0.5102
-9.4495 9.7799 0.5546
-9.4419 9.3160 0.5413
-9.4342 9.3318 0.5417
-9.4266 9.0094 0.5323
-9.4189 9.6934 0.5521
-9.4112 9.6934 0.5521
-9.4036 8.9072 0.5292
-9.3959 9.7248 0.5530
-9.3883 9.6069 0.5496
-9.3806 8.8758 0.5283
-9.3729 9.3868 0.5433
-9.3653 9.7327 0.5532
-9.3576 10.3066 0.5693
-9.3500 9.5047 0.5467
-9.3423 9.0173 0.5325
-9.3346 8.8443 0.5274
-9.3270 8.8994 0.5290
-9.3193 9.1588 0.5367
-9.3117 9.1588 0.5367
-9.3040 9.3789 0.5431
-9.2963 9.1588 0.5367
-9.2887 9.4733 0.5458
-9.2810 8.4198 0.5146
-9.2734 8.4591 0.5158
-9.2657 9.4811 0.5460
-9.2580 8.8050 0.5262
-9.2504 9.4733 0.5458
-9.2427 9.9135 0.5583
-9.2351 9.5362 0.5476
-9.2274 9.9371 0.5590
-9.2197 8.7421 0.5243
-9.2121 8.6164 0.5205
-9.2044 8.7500 0.5246
-9.1968 8.7814 0.5255
-9.1891 9.0566 0.5337
-9.1814 9.8506 0.5566
-9.1738 9.7248 0.5530
-9.1661 9.5362 0.5476
-9.1585 9.9607 0.5597
-9.1508 9.7563 0.5539
-9.1431 9.8113 0.5555
-9.1355 9.8664 0.5570
-9.1278 9.5519 0.5481
-9.1202 9.5362 0.5476
-9.1125 9.9843 0.5603
-9.1048 10.7233 0.5807
-9.0972 10.5739 0.5766
-9.0895 10.3066 0.5693
-9.0819 9.6698 0.5514
-9.0742 9.8192 0.5557
-9.0665 9.5912 0.5492
-9.0589 10.8097 0.5830
-9.0512 10.8884 0.5852
-9.0436 10.2044 0.5665
-9.0359 9.1431 0.5362
-9.0282 9.3632 0.5426
-9.0206 10.2516 0.5678
-9.0129 10.6525 0.5788
-9.0053 9.8113 0.5555
-8.9976 9.8270 0.5559
-8.9899 10.0236 0.5614
-8.9823 10.1651 0.5654
-8.9746 10.4953 0.5745
-8.9670 10.8726 0.5847
-8.9593 10.1022 0.5636
-8.9516 10.0314 0.5617
-8.9440 9.9686 0.5599
-8.9363 10.1730 0.5656
-8.9287 10.0786 0.5630
-8.9210 9.6462 0.5508
-8.9133 10.0629 0.5625
-8.9057 10.8491 0.5841
-8.8980 10.3302 0.5700
-8.8904 10.2358 0.5673
-8.8827 10.9906 0.5879
-8.8750 10.7704 0.5820
-8.8674 10.5975 0.5773
-8.8597 10.7233 0.5807
-8.8521 10.4403 0.5730
-8.8444 10.3538 0.5706
-8.8367 10.3774 0.5713
-8.8291 10.4560 0.5734
-8.8214 10.7547 0.5815
-8.8138 11.2736 0.5954
-8.8061 10.9591 0.5870
-8.7984 10.2201 0.5669
-8.7908 10.6997 0.5801
-8.7831 11.0456 0.5894
-8.7755 11.0456 0.5894
-8.7678 9.9843 0.5603
-8.7601 10.4167 0.5723
-8.7525 11.6352 0.6049
-8.7448 11.8789 0.6112
-8.7372 12.2327 0.6202
-8.7295 11.2972 0.5960
-8.7218 10.4324 0.5728
-8.7142 10.4245 0.5726
-8.7065 10.1494 0.5649
-8.6989 10.7862 0.5824
-8.6912 9.8506 0.5566
-8.6835 11.5881 0.6037
-8.6759 10.4796 0.5741
-8.6682 10.5896 0.5771
-8.6606 11.0063 0.5883
-8.6529 10.8648 0.5845
-8.6452 10.8805 0.5849
-8.6376 11.3915 0.5985
-8.6299 11.7453 0.6077
-8.6223 10.9827 0.5877
-8.6146 11.0692 0.5900
-8.6069 11.6195 0.6045
-8.5993 10.8412 0.5839
-8.5916 10.9984 0.5881
-8.5840 11.8711 0.6110
-8.5763 10.9591 0.5870
-8.5686 11.5330 0.6022
-8.5610 11.9261 0.6124
-8.5533 10.8097 0.5830
-8.5457 10.7469 0.5813
-8.5380 11.4701 0.6006
-8.5303 11.4937 0.6012
-8.5227 10.2123 0.5667
-8.5150 11.0849 0.5904
-8.5074 11.1557 0.5923
-8.4997 11.2814 0.5956
-8.4920 11.9497 0.6130
-8.4844 12.1855 0.6190
-8.4767 11.2579 0.5950
-8.4691 11.3129 0.5964
-8.4614 11.7217 0.6071
-8.4537 11.7767 0.6086
-8.4461 10.8255 0.5835
-8.4384 11.2814 0.5956
-8.4308 11.1164 0.5912
-8.4231 12.0755 0.6162
-8.4154 11.0063 0.5883
-8.4078 10.9434 0.5866
-8.4001 11.6509 0.6053
-8.3925 11.2028 0.5935
-8.3848 11.6824 0.6061
-8.3771 11.3836 0.5983
-8.3695 12.1069 0.6170
-8.3618 12.1305 0.6176
-8.3542 11.5645 0.6030
-8.3465 11.8160 0.6096
-8.3388 12.1541 0.6182
-8.3312 12.2248 0.6200
-8.3235 12.0283 0.6150
-8.3159 11.5252 0.6020
-8.3082 12.7752 0.6338
-8.3005 11.7846 0.6088
-8.2929 12.3192 0.6224
-8.2852 12.0283 0.6150
-8.2776 11.9733 0.6136
-8.2699 11.4937 0.6012
-8.2622 11.8868 0.6114
-8.2546 11.6509 0.6053
-8.2469 11.6824 0.6061
-8.2393 12.0440 0.6154
-8.2316 12.5629 0.6285
-8.2239 12.8302 0.6352
-8.2163 13.2626 0.6458
-8.2086 12.6965 0.6319
-8.2010 12.9481 0.6381
-8.1933 11.5330 0.6022
-8.1856 12.3349 0.6228
-8.1780 12.1462 0.6180
-8.1703 12.1541 0.6182
-8.1627 11.8789 0.6112
-8.1550 11.9811 0.6138
-8.1473 11.9890 0.6140
-8.1397 12.2248 0.6200
-8.1320 12.2720 0.6212
-8.1244 12.7594 0.6334
-8.1167 13.1368 0.6427
-8.1090 12.4843 0.6266
-8.1014 11.9890 0.6140
-8.0937 12.6730 0.6313
-8.0861 13.3019 0.6468
-8.0784 13.0818 0.6414
-8.0707 12.9481 0.6381
-8.0631 12.3506 0.6232
-8.0554 12.3664 0.6236
-8.0478 12.3270 0.6226
-8.0401 12.5786 0.6289
-8.0324 11.9733 0.6136
-8.0248 12.3270 0.6226
-8.0171 12.2248 0.6200
-8.0095 13.6635 0.6555
-8.0018 13.2075 0.6445
-7.9941 12.7280 0.6327
-7.9865 13.3884 0.6489
-7.9788 12.6651 0.6311
-7.9712 13.0503 0.6406
-7.9635 13.0660 0.6410
-7.9558 13.3884 0.6489
-7.9482 13.3569 0.6481
-7.9405 12.9796 0.6389
-7.9329 12.9403 0.6379
-7.9252 12.9717 0.6387
-7.9175 13.3569 0.6481
-7.9099 13.2547 0.6456
-7.9022 13.3412 0.6477
-7.8946 13.6792 0.6559
-7.8869 13.2626 0.6458
-7.8792 12.5157 0.6274
-7.8716 13.2783 0.6462
-7.8639 13.3176 0.6471
-7.8563 13.6085 0.6542
-7.8486 14.3868 0.6726
-7.8409 14.0487 0.6647
-7.8333 13.3805 0.6487
-7.8256 13.8208 0.6593
-7.8180 13.2940 0.6466
-7.8103 13.9544 0.6624
-7.8026 15.0393 0.6877
-7.7950 14.6934 0.6797
-7.7873 14.6777 0.6794
-7.7797 14.2610 0.6697
-7.7720 13.9465 0.6622
-7.7643 13.6006 0.6540
-7.7567 14.8192 0.6827
-7.7490 14.1509 0.6671
-7.7414 12.9953 0.6393
-7.7337 14.4497 0.6741
-7.7260 15.3774 0.6954
-7.7184 15.8412 0.7058
-7.7107 14.0409 0.6645
-7.7031 13.2154 0.6447
-7.6954 15.0314 0.6875
-7.6877 14.4497 0.6741
-7.6801 14.5755 0.6770
-7.6724 15.1651 0.6906
-7.6648 15.2044 0.6915
-7.6571 14.5126 0.6756
-7.6494 14.7642 0.6814
-7.6418 14.9764 0.6863
-7.6341 13.7736 0.6581
-7.6265 14.4340 0.6737
-7.6188 15.0236 0.6873
-7.6111 15.3459 0.6947
-7.6035 14.2374 0.6691
-7.5958 13.9937 0.6634
-7.5882 14.3318 0.6713
-7.5805 15.7547 0.7039
-7.5728 15.1887 0.6911
-7.5652 14.5440 0.6763
-7.5575 14.1745 0.6676
-7.5499 14.7563 0.6812
-7.5422 15.3774 0.6954
-7.5345 15.6368 0.7012
-7.5269 16.7138 0.7250
-7.5192 15.4088 0.6961
-7.5116 15.3302 0.6943
-7.5039 16.2579 0.7150
-7.4962 15.0393 0.6877
-7.4886 15.3223 0.6941
-7.4809 16.4544 0.7193
-7.4733 16.2972 0.7159
-7.4656 14.8742 0.6839
-7.4579 15.4167 0.6963
-7.4503 16.9654 0.7304
-7.4426 15.9906 0.7091
-7.4350 15.7390 0.7035
-7.4273 15.6604 0.7018
-7.4196 16.6431 0.7234
-7.4120 16.0456 0.7103
-7.4043 15.7311 0.7033
-7.3967 15.9748 0.7088
-7.3890 16.6352 0.7233
-7.3813 17.4135 0.7400
-7.3737 16.7453 0.7257
-7.3660 15.3616 0.6950
-7.3584 15.4953 0.6980
-7.3507 16.1085 0.7117
-7.3430 16.2579 0.7150
-7.3354 16.1321 0.7122
-7.3277 16.1321 0.7122
-7.3201 16.7531 0.7258
-7.3124 17.2091 0.7356
-7.3047 16.7296 0.7253
-7.2971 16.6981 0.7246
-7.2894 17.6415 0.7448
-7.2818 16.5566 0.7216
-7.2741 17.3585 0.7388
-7.2664 16.6352 0.7233
-7.2588 16.9497 0.7301
-7.2511 16.6509 0.7236
-7.2435 16.7531 0.7258
-7.2358 16.9418 0.7299
-7.2281 17.0912 0.7331
-7.2205 16.9104 0.7292
-7.2128 16.8475 0.7279
-7.2052 17.4764 0.7413
-7.1975 17.1069 0.7335
-7.1898 18.0818 0.7541
-7.1822 17.4921 0.7417
-7.1745 17.0283 0.7318
-7.1669 17.2484 0.7365
-7.1592 17.0676 0.7326
-7.1515 17.4450 0.7407
-7.1439 17.7830 0.7478
-7.1362 17.4214 0.7402
-7.1286 17.7201 0.7465
-7.1209 17.8459 0.7491
-7.1132 17.7437 0.7470
-7.1056 18.3648 0.7599
-7.0979 18.6242 0.7653
-7.0903 18.6714 0.7663
-7.0826 18.6085 0.7650
-7.0749 17.9481 0.7513
-7.0673 18.5692 0.7642
-7.0596 18.8994 0.7709
-7.0520 19.0959 0.7749
-7.0443 18.6321 0.7655
-7.0366 18.4513 0.7617
-7.0290 18.5535 0.7638
-7.0213 19.5676 0.7844
-7.0137 19.1509 0.7760
-7.0060 18.5613 0.7640
-6.9983 18.5928 0.7646
-6.9907 19.3003 0.7791
-6.9830 17.6022 0.7440
-6.9754 18.8522 0.7700
-6.9677 20.2123 0.7972
-6.9600 20.4167 0.8013
-6.9524 20.5896 0.8047
-6.9447 18.7186 0.7672
-6.9371 19.8192 0.7895
-6.9294 19.1981 0.7770
-6.9217 19.4733 0.7825
-6.9141 20.5975 0.8048
-6.9064 20.1179 0.7954
-6.8988 19.4654 0.7824
-6.8911 19.4182 0.7814
-6.8834 19.7013 0.7871
-6.8758 20.5818 0.8045
-6.8681 20.2358 0.7977
-6.8605 20.9355 0.8114
-6.8528 20.3381 0.7997
-6.8451 20.2987 0.7990
-6.8375 20.5346 0.8036
-6.8298 21.0063 0.8128
-6.8222 20.0079 0.7932
-6.8145 20.9748 0.8121
-6.8068 21.8789 0.8295
-6.7992 21.5173 0.8226
-6.7915 20.5582 0.8040
-6.7839 21.5330 0.8229
-6.7762 20.8726 0.8102
-6.7685 20.5582 0.8040
-6.7609 20.5660 0.8042
-6.7532 21.6981 0.8260
-6.7456 21.2579 0.8176
-6.7379 20.8412 0.8096
-6.7302 20.3931 0.8008
-6.7226 21.5173 0.8226
-6.7149 22.0126 0.8320
-6.7073 21.8239 0.8284
-6.6996 22.9009 0.8486
-6.6919 21.9733 0.8313
-6.6843 22.1226 0.8341
-6.6766 22.1541 0.8347
-6.6690 22.3506 0.8384
-6.6613 23.9387 0.8676
-6.6536 23.3097 0.8562
-6.6460 22.0204 0.8321
-6.6383 23.3648 0.8572
-6.6307 22.6730 0.8444
-6.6230 23.2154 0.8544
-6.6153 23.5299 0.8602
-6.6077 22.2956 0.8373
-6.6000 24.1038 0.8706
-6.5924 24.1195 0.8709
-6.5847 22.6494 0.8439
-6.5770 23.8286 0.8656
-6.5694 23.4119 0.8580
-6.5617 23.1132 0.8525
-6.5541 23.9623 0.8681
-6.5464 22.7201 0.8453
-6.5387 23.8915 0.8668
-6.5311 23.4355 0.8585
-6.5234 23.9465 0.8678
-6.5158 25.0708 0.8879
-6.5081 25.7390 0.8997
-6.5004 25.5660 0.8966
-6.4928 23.8286 0.8656
-6.4851 24.6226 0.8799
-6.4775 26.3915 0.9110
-6.4698 26.4780 0.9125
-6.4621 25.8491 0.9016
-6.4545 24.8821 0.8846
-6.4468 24.3318 0.8747
-6.4392 25.6761 0.8986
-6.4315 25.5031 0.8955
-6.4238 24.9843 0.8864
-6.4162 26.0063 0.9043
-6.4085 26.2028 0.9077
-6.4009 25.7547 0.8999
-6.3932 25.9119 0.9027
-6.3855 25.8019 0.9008
-6.3779 25.3223 0.8924
-6.3702 25.8805 0.9021
-6.3626 26.7374 0.9170
-6.3549 26.3836 0.9109
-6.3472 26.8396 0.9187
-6.3396 26.6509 0.9155
-6.3319 26.1321 0.9065
-6.3243 26.4151 0.9114
-6.3166 26.8947 0.9196
-6.3089 26.7217 0.9167
-6.3013 28.0346 0.9389
-6.2936 26.7060 0.9164
-6.2860 27.2170 0.9251
-6.2783 27.0755 0.9227
-6.2706 27.4921 0.9298
-6.2630 27.5000 0.9299
-6.2553 27.7280 0.9338
-6.2477 27.8774 0.9363
-6.2400 27.0440 0.9222
-6.2323 27.6179 0.9319
-6.2247 29.3789 0.9612
-6.2170 28.4513 0.9459
-6.2094 27.2406 0.9255
-6.2017 26.5016 0.9129
-6.1940 26.8082 0.9182
-6.1864 27.4057 0.9283
-6.1787 28.7264 0.9504
-6.1711 28.7972 0.9516
-6.1634 28.1918 0.9416
-6.1557 28.7814 0.9514
-6.1481 29.6855 0.9662
-6.1404 28.6242 0.9488
-6.1328 30.3223 0.9765
-6.1251 30.1336 0.9734
-6.1174 29.6777 0.9661
-6.1098 29.9921 0.9712
-6.1021 29.0645 0.9560
-6.0945 30.9827 0.9871
-6.0868 28.9858 0.9547
-6.0791 29.1116 0.9568
-6.0715 29.5440 0.9639
-6.0638 29.8585 0.9690
-6.0562 31.2264 0.9909
-6.0485 29.6462 0.9655
-6.0408 31.8396 1.0006
-6.0332 31.0220 0.9877
-6.0255 31.4858 0.9950
-6.0179 31.7217 0.9988
-6.0102 32.0440 1.0038
-6.0025 31.8789 1.0012
-5.9949 31.0377 0.9879
-5.9872 31.6038 0.9969
-5.9796 32.2013 1.0063
-5.9719 31.8318 1.0005
-5.9642 30.7626 0.9836
-5.9566 31.3915 0.9936
-5.9489 33.1604 1.0212
-5.9413 33.0739 1.0198
-5.9336 32.1069 1.0048
-5.9259 32.3349 1.0084
-5.9183 31.4544 0.9946
-5.9106 31.7138 0.9986
-5.9030 32.7516 1.0149
-5.8953 33.0896 1.0201
-5.8876 33.8915 1.0324
-5.8800 33.0660 1.0197
-5.8723 32.8223 1.0159
-5.8647 33.3805 1.0245
-5.8570 34.2610 1.0380
-5.8493 35.0550 1.0499
-5.8417 33.7972 1.0309
-5.8340 33.7421 1.0301
-5.8264 33.9151 1.0327
-5.8187 35.3223 1.0539
-5.8110 34.5991 1.0431
-5.8034 34.8978 1.0476
-5.7957 35.3223 1.0539
-5.7881 35.0236 1.0495
-5.7804 36.7374 1.0748
-5.7727 35.2437 1.0528
-5.7651 35.2830 1.0533
-5.7574 35.7862 1.0608
-5.7498 36.1399 1.0661
-5.7421 37.2327 1.0821
-5.7344 37.2013 1.0816
-5.7268 35.8412 1.0616
-5.7191 36.1006 1.0655
-5.7115 35.3223 1.0539
-5.7038 34.5283 1.0420
-5.6961 37.0597 1.0795
-5.6885 37.0126 1.0789
-5.6808 37.6179 1.0876
-5.6732 36.6667 1.0738
-5.6655 37.4292 1.0849
-5.6578 38.7972 1.1046
-5.6502 38.2626 1.0969
-5.6425 38.4355 1.0994
-5.6349 38.4670 1.0998
-5.6272 38.6164 1.1020
-5.6195 38.9308 1.1065
-5.6119 38.3648 1.0984
-5.6042 38.6164 1.1020
-5.5966 37.8066 1.0904
-5.5889 38.9308 1.1065
-5.5812 37.2170 1.0818
-5.5736 38.1997 1.0960
-5.5659 39.2846 1.1115
-5.5583 39.1352 1.1094
-5.5506 39.3318 1.1121
-5.5429 40.2516 1.1251
-5.5353 41.3994 1.1410
-5.5276 40.0865 1.1228
-5.5200 40.7075 1.1314
-5.5123 41.5566 1.1432
-5.5046 41.0456 1.1361
-5.4970 40.3852 1.1269
-5.4893 39.8192 1.1190
-5.4817 40.2044 1.1244
-5.4740 39.1981 1.1102
-5.4663 41.5645 1.1433
-5.4587 42.1541 1.1513
-5.4510 41.7060 1.1452
-5.4434 41.8711 1.1475
-5.4357 43.5456 1.1702
-5.4280 42.2091 1.1521
-5.4204 42.2406 1.1525
-5.4127 42.8381 1.1607
-5.4051 42.3821 1.1545
-5.3974 44.3553 1.1810
-5.3897 43.9151 1.1752
-5.3821 44.4969 1.1829
-5.3744 44.6855 1.1854
-5.3668 45.2437 1.1928
-5.3591 44.4025 1.1817
-5.3514 45.8805 1.2012
-5.3438 45.3145 1.1937
-5.3361 45.0236 1.1899
-5.3285 46.0299 1.2031
-5.3208 44.8664 1.1878
-5.3131 45.8569 1.2009
-5.3055 44.1274 1.1780
-5.2978 44.3632 1.1811
-5.2902 45.1494 1.1916
-5.2825 45.2044 1.1923
-5.2748 46.3443 1.2072
-5.2672 44.8664 1.1878
-5.2595 46.3208 1.2069
-5.2519 45.9748 1.2024
-5.2442 47.0912 1.2169
-5.2365 45.5896 1.1973
-5.2289 47.1462 1.2176
-5.2212 49.4811 1.2474
-5.2136 48.0189 1.2288
-5.2059 48.4355 1.2342
-5.1982 48.1211 1.2301
-5.1906 48.3962 1.2337
-5.1829 48.6792 1.2373
-5.1753 48.3412 1.2329
-5.1676 47.7201 1.2250
-5.1599 50.1336 1.2556
-5.1523 51.8396 1.2768
-5.1446 50.3302 1.2581
-5.1370 51.0928 1.2676
-5.1293 50.2516 1.2571
-5.1216 50.5425 1.2607
-5.1140 51.6431 1.2744
-5.1063 51.1792 1.2686
-5.0987 50.0865 1.2550
-5.0910 52.5472 1.2855
-5.0833 52.3035 1.2825
-5.0757 51.1557 1.2683
-5.0680 50.8884 1.2650
-5.0604 51.5409 1.2731
-5.0527 54.1116 1.3045
-5.0450 52.8381 1.2890
-5.0374 53.4670 1.2967
-5.0297 53.7500 1.3001
-5.0221 53.0346 1.2914
-5.0144 53.7264 1.2998
-5.0067 53.7028 1.2995
-4.9991 54.7013 1.3116
-4.9914 54.1274 1.3047
-4.9838 54.2610 1.3063
-4.9761 57.5393 1.3451
-4.9684 56.6981 1.3353
-4.9608 56.4701 1.3326
-4.9531 55.3695 1.3195
-4.9455 56.7374 1.3357
-4.9378 55.2830 1.3185
-4.9301 56.2421 1.3299
-4.9225 56.2500 1.3300
-4.9148 55.7940 1.3246
-4.9072 58.3648 1.3548
-4.8995 59.1116 1.3634
-4.8918 57.1619 1.3407
-4.8842 58.2704 1.3537
-4.8765 60.6761 1.3813
-4.8689 59.6069 1.3691
-4.8612 59.8506 1.3719
-4.8535 60.5110 1.3794
-4.8459 59.1116 1.3634
-4.8382 61.9340 1.3956
-4.8306 61.9575 1.3958
-4.8229 61.3915 1.3894
-4.8152 60.4245 1.3785
-4.8076 61.7846 1.3939
-4.7999 61.1714 1.3869
-4.7923 60.4088 1.3783
-4.7846 61.6588 1.3925
-4.7769 60.7311 1.3819
-4.7693 63.3255 1.4112
-4.7616 62.9009 1.4064
-4.7540 63.6399 1.4147
-4.7463 64.8821 1.4284
-4.7386 65.9119 1.4397
-4.7310 66.6195 1.4474
-4.7233 66.0377 1.4411
-4.7157 65.7783 1.4382
-4.7080 67.1462 1.4531
-4.7003 64.7563 1.4270
-4.6927 65.7547 1.4380
-4.6850 63.3962 1.4119
-4.6774 65.4638 1.4348
-4.6697 66.5802 1.4470
-4.6620 67.1619 1.4533
-4.6544 68.4355 1.4670
-4.6467 66.8789 1.4502
-4.6391 67.8066 1.4602
-4.6314 67.8852 1.4611
-4.6237 71.0928 1.4952
-4.6161 69.7877 1.4814
-4.6084 70.2044 1.4858
-4.6008 71.1321 1.4956
-4.5931 70.3066 1.4869
-4.5854 69.0723 1.4738
-4.5778 70.3223 1.4871
-4.5701 72.1226 1.5060
-4.5625 73.3726 1.5190
-4.5548 73.7264 1.5226
-4.5471 72.7830 1.5129
-4.5395 72.5629 1.5106
-4.5318 72.3742 1.5086
-4.5242 71.7925 1.5025
-4.5165 73.7343 1.5227
-4.5088 72.7437 1.5125
-4.5012 74.5126 1.5307
-4.4935 75.5189 1.5410
-4.4859 77.5865 1.5620
-4.4782 76.4072 1.5501
-4.4705 76.8868 1.5549
-4.4629 75.7390 1.5433
-4.4552 77.0126 1.5562
-4.4476 80.6682 1.5927
-4.4399 80.1022 1.5871
-4.4322 78.9780 1.5759
-4.4246 76.6824 1.5529
-4.4169 80.1258 1.5873
-4.4093 79.6462 1.5826
-4.4016 78.4355 1.5705
-4.3939 79.7170 1.5833
-4.3863 80.8176 1.5942
-4.3786 81.4230 1.6001
-4.3710 81.0377 1.5964
-4.3633 81.9025 1.6049
-4.3556 82.3742 1.6095
-4.3480 82.5393 1.6111
-4.3403 81.7925 1.6038
-4.3327 83.9387 1.6247
-4.3250 86.2186 1.6466
-4.3173 83.3962 1.6194
-4.3097 84.0566 1.6258
-4.3020 84.2689 1.6279
-4.2944 85.3616 1.6384
-4.2867 86.9340 1.6534
-4.2790 86.7767 1.6519
-4.2714 86.4151 1.6485
-4.2637 84.7248 1.6323
-4.2561 85.6761 1.6414
-4.2484 86.2028 1.6464
-4.2407 88.8129 1.6712
-4.2331 87.8459 1.6621
-4.2254 88.8286 1.6713
-4.2178 88.0896 1.6644
-4.2101 89.4733 1.6774
-4.2024 92.8774 1.7090
-4.1948 89.0881 1.6738
-4.1871 88.9937 1.6729
-4.1795 89.6148 1.6787
-4.1718 93.9858 1.7192
-4.1641 90.8962 1.6907
-4.1565 91.9340 1.7003
-4.1488 92.4371 1.7049
-4.1412 93.5299 1.7150
-4.1335 94.1274 1.7205
-4.1258 95.4717 1.7327
-4.1182 96.2028 1.7393
-4.1105 96.6981 1.7438
-4.1029 95.8019 1.7357
-4.0952 99.7327 1.7709
-4.0875 99.9292 1.7727
-4.0799 101.9261 1.7903
-4.0722 100.1808 1.7749
-4.0646 99.4497 1.7684
-4.0569 97.9953 1.7555
-4.0492 99.1038 1.7654
-4.0416 100.5110 1.7778
-4.0339 102.4921 1.7953
-4.0263 101.6431 1.7878
-4.0186 102.5472 1.7958
-4.0109 104.8428 1.8157
-4.0033 104.4104 1.8120
-3.9956 104.1195 1.8095
-3.9880 103.9230 1.8078
-3.9803 103.4041 1.8032
-3.9726 104.6855 1.8144
-3.9650 105.9198 1.8251
-3.9573 106.9104 1.8336
-3.9497 108.8365 1.8500
-3.9420 107.9088 1.8421
-3.9343 109.3789 1.8546
-3.9267 107.5786 1.8393
-3.9190 109.0881 1.8521
-3.9114 107.4764 1.8384
-3.9037 111.2421 1.8703
-3.8960 110.8491 1.8670
-3.8884 110.9906 1.8682
-3.8807 115.1965 1.9033
-3.8731 114.6619 1.8989
-3.8654 113.6006 1.8901
-3.8577 115.9513 1.9095
-3.8501 119.2060 1.9361
-3.8424 117.6965 1.9238
-3.8348 117.2484 1.9202
-3.8271 115.7154 1.9076
-3.8194 113.3962 1.8884
-3.8118 116.5487 1.9144
-3.8041 121.1635 1.9520
-3.7965 120.2044 1.9442
-3.7888 119.6619 1.9398
-3.7811 123.1604 1.9680
-3.7735 124.3082 1.9771
-3.7658 123.9937 1.9746
-3.7582 124.0723 1.9753
-3.7505 120.9670 1.9504
-3.7428 124.2689 1.9768
-3.7352 125.1572 1.9839
-3.7275 124.3632 1.9776
-3.7199 125.1494 1.9838
-3.7122 125.6211 1.9875
-3.7045 125.5189 1.9867
-3.6969 126.5330 1.9947
-3.6892 127.8066 2.0048
-3.6816 127.9953 2.0062
-3.6739 130.6525 2.0270
-3.6662 130.4481 2.0254
-3.6586 129.9450 2.0215
-3.6509 129.4733 2.0178
-3.6433 129.2767 2.0163
-3.6356 131.3129 2.0321
-3.6279 135.4245 2.0636
-3.6203 131.4072 2.0328
-3.6126 134.8428 2.0592
-3.6050 133.4513 2.0486
-3.5973 133.6635 2.0502
-3.5896 136.2421 2.0699
-3.5820 138.0425 2.0835
-3.5743 134.0645 2.0533
-3.5667 135.9748 2.0678
-3.5590 134.7406 2.0584
-3.5513 137.9638 2.0829
-3.5437 138.9387 2.0902
-3.5360 135.9984 2.0680
-3.5284 139.8270 2.0969
-3.5207 138.6006 2.0877
-3.5130 139.1588 2.0919
-3.5054 139.3868 2.0936
-3.4977 141.9418 2.1127
-3.4901 141.9811 2.1130
-3.4824 141.8160 2.1118
-3.4747 142.4371 2.1164
-3.4671 147.0833 2.1506
-3.4594 144.0723 2.1285
-3.4518 145.1101 2.1362
-3.4441 144.4025 2.1310
-3.4364 144.6384 2.1327
-3.4288 147.8223 2.1560
-3.4211 146.9104 2.1494
-3.4135 147.2877 2.1521
-3.4058 148.0975 2.1580
-3.3981 153.3962 2.1963
-3.3905 149.8035 2.1704
-3.3828 149.2689 2.1666
-3.3752 151.4465 2.1823
-3.3675 153.2233 2.1951
-3.3598 151.8553 2.1853
-3.3522 152.0755 2.1868
-3.3445 152.6808 2.1912
-3.3369 150.5267 2.1757
-3.3292 151.4387 2.1823
-3.3215 152.9009 2.1928
-3.3139 154.2925 2.2027
-3.3062 152.9403 2.1930
-3.2986 151.4308 2.1822
-3.2909 151.3522 2.1816
-3.2832 152.6022 2.1906
-3.2756 155.1651 2.2089
-3.2679 153.9858 2.2005
-3.2603 157.8381 2.2279
-3.2526 157.6572 2.2266
-3.2449 155.5503 2.2117
-3.2373 156.5645 2.2189
-3.2296 157.4450 2.2251
-3.2220 157.6336 2.2264
-3.2143 161.1478 2.2511
-3.2066 157.7123 2.2270
-3.1990 160.7469 2.2483
-3.1913 161.8160 2.2558
-3.1837 159.7956 2.2417
-3.1760 157.9245 2.2285
-3.1683 161.9025 2.2564
-3.1607 164.0487 2.2713
-3.1530 164.8978 2.2772
-3.1454 161.3443 2.2525
-3.1377 163.6085 2.2682
-3.1300 166.3365 2.2871
-3.1224 166.6116 2.2890
-3.1147 165.5660 2.2818
-3.1071 166.5173 2.2883
-3.0994 166.1006 2.2855
-3.0917 166.0770 2.2853
-3.0841 166.9654 2.2914
-3.0764 170.3145 2.3143
-3.0688 169.8349 2.3110
-3.0611 169.5047 2.3088
-3.0534 169.0566 2.3057
-3.0458 172.6494 2.3301
-3.0381 173.0267 2.3326
-3.0305 170.6447 2.3165
-3.0228 167.0991 2.2923
-3.0151 174.6619 2.3436
-3.0075 175.6211 2.3500
-2.9998 174.3160 2.3413
-2.9922 175.5031 2.3492
-2.9845 177.0755 2.3597
-2.9768 177.0283 2.3594
-2.9692 181.4230 2.3885
-2.9615 181.9969 2.3923
-2.9539 182.7987 2.3976
-2.9462 182.5865 2.3962
-2.9385 183.5692 2.4026
-2.9309 183.4277 2.4017
-2.9232 183.7736 2.4040
-2.9156 183.8129 2.4042
-2.9079 186.5330 2.4219
-2.9002 186.7925 2.4236
-2.8926 189.7484 2.4427
-2.8849 186.9261 2.4245
-2.8773 192.0755 2.4577
-2.8696 191.8239 2.4561
-2.8619 188.9072 2.4373
-2.8543 190.6211 2.4483
-2.8466 192.1305 2.4580
-2.8390 191.7217 2.4554
-2.8313 196.0692 2.4831
-2.8236 199.9214 2.5074
-2.8160 194.0487 2.4703
-2.8083 196.9261 2.4885
-2.8007 199.0016 2.5016
-2.7930 197.9009 2.4947
-2.7853 198.6164 2.4992
-2.7777 198.3333 2.4974
-2.7700 198.6478 2.4994
-2.7624 200.7154 2.5123
-2.7547 201.9340 2.5199
-2.7470 207.2877 2.5531
-2.7394 207.2799 2.5531
-2.7317 206.0770 2.5457
-2.7241 207.0991 2.5520
-2.7164 210.0865 2.5703
-2.7087 209.4654 2.5665
-2.7011 210.9355 2.5755
-2.6934 210.6368 2.5737
-2.6858 213.8836 2.5934
-2.6781 214.4261 2.5967
-2.6704 209.8428 2.5688
-2.6628 213.1918 2.5892
-2.6551 214.8270 2.5991
-2.6475 214.8035 2.5990
-2.6398 216.5802 2.6097
-2.6321 217.2013 2.6135
-2.6245 218.3569 2.6204
-2.6168 224.9843 2.6599
-2.6092 221.4151 2.6387
-2.6015 220.1415 2.6311
-2.5938 223.2547 2.6496
-2.5862 219.7563 2.6288
-2.5785 225.1730 2.6610
-2.5709 225.8884 2.6652
-2.5632 224.7799 2.6587
-2.5555 227.4686 2.6745
-2.5479 228.0818 2.6781
-2.5402 225.6132 2.6636
-2.5326 227.7987 2.6765
-2.5249 233.3255 2.7087
-2.5172 235.3459 2.7204
-2.5096 238.1604 2.7367
-2.5019 234.6226 2.7163
-2.4943 232.0991 2.7016
-2.4866 235.3302 2.7204
-2.4789 236.5487 2.7274
-2.4713 235.8255 2.7232
-2.4636 233.7579 2.7112
-2.4560 240.9906 2.7529
-2.4483 241.2814 2.7545
-2.4406 237.7358 2.7342
-2.4330 240.0786 2.7477
-2.4253 239.8428 2.7463
-2.4177 245.5818 2.7790
-2.4100 243.6871 2.7682
-2.4023 245.3931 2.7779
-2.3947 247.0755 2.7874
-2.3870 242.8616 2.7635
-2.3794 245.0157 2.7758
-2.3717 245.0314 2.7759
-2.3640 245.8176 2.7803
-2.3564 245.1179 2.7763
-2.3487 246.1557 2.7822
-2.3411 245.6132 2.7792
-2.3334 249.7720 2.8026
-2.3257 248.5770 2.7959
-2.3181 250.8412 2.8086
-2.3104 248.6792 2.7964
-2.3028 251.0770 2.8099
-2.2951 253.3176 2.8224
-2.2874 246.2579 2.7828
-2.2798 249.1038 2.7988
-2.2721 251.4544 2.8120
-2.2645 250.2358 2.8052
-2.2568 252.8931 2.8200
-2.2491 251.3836 2.8116
-2.2415 252.2563 2.8165
-2.2338 255.7626 2.8360
-2.2262 258.6164 2.8518
-2.2185 250.2280 2.8051
-2.2108 251.0770 2.8099
-2.2032 253.3962 2.8228
-2.1955 253.6871 2.8245
-2.1879 252.7123 2.8190
-2.1802 255.5818 2.8350
-2.1725 249.0016 2.7983
-2.1649 252.6179 2.8185
-2.1572 251.4465 2.8120
-2.1496 253.7343 2.8247
-2.1419 251.3522 2.8114
-2.1342 256.5723 2.8405
-2.1266 251.7531 2.8137
-2.1189 256.8396 2.8420
-2.1113 251.0142 2.8095
-2.1036 253.3412 2.8225
-2.0959 256.9575 2.8426
-2.0883 259.6384 2.8574
-2.0806 256.1714 2.8383
-2.0730 250.7940 2.8083
-2.0653 250.7940 2.8083
-2.0576 256.0142 2.8374
-2.0500 255.5739 2.8349
-2.0423 256.4308 2.8397
-2.0347 256.5330 2.8403
-2.0270 252.4371 2.8175
-2.0193 250.9434 2.8091
-2.0117 251.3286 2.8113
-2.0040 253.2940 2.8223
-1.9964 254.0487 2.8265
-1.9887 252.0047 2.8151
-1.9810 252.5708 2.8182
-1.9734 254.2689 2.8277
-1.9657 250.0393 2.8041
-1.9581 251.6824 2.8133
-1.9504 253.1840 2.8217
-1.9427 253.0110 2.8207
-1.9351 255.5346 2.8347
-1.9274 254.5912 2.8295
-1.9198 255.1101 2.8324
-1.9121 255.8019 2.8362
-1.9044 256.8239 2.8419
-1.8968 253.4906 2.8234
-1.8891 253.3176 2.8224
-1.8815 255.2987 2.8334
-1.8738 254.9450 2.8315
-1.8661 252.7201 2.8191
-1.8585 252.9009 2.8201
-1.8508 254.1431 2.8270
-1.8432 250.9198 2.8090
-1.8355 252.9638 2.8204
-1.8278 253.3412 2.8225
-1.8202 248.8050 2.7972
-1.8125 250.9827 2.8094
-1.8049 246.8318 2.7860
-1.7972 249.6226 2.8017
-1.7895 250.1179 2.8045
-1.7819 251.8789 2.8144
-1.7742 249.8270 2.8029
-1.7666 248.0425 2.7929
-1.7589 249.9843 2.8038
-1.7512 246.2579 2.7828
-1.7436 245.9119 2.7808
-1.7359 246.7060 2.7853
-1.7283 245.2358 2.7770
-1.7206 241.6745 2.7568
-1.7129 247.1934 2.7881
-1.7053 242.0597 2.7590
-1.6976 240.0079 2.7473
-1.6900 241.3129 2.7547
-1.6823 238.8050 2.7404
-1.6746 239.3632 2.7436
-1.6670 240.4088 2.7496
-1.6593 240.5739 2.7505
-1.6517 240.0865 2.7477
-1.6440 238.7500 2.7400
-1.6363 237.4921 2.7328
-1.6287 233.7421 2.7112
-1.6210 235.4796 2.7212
-1.6134 233.8129 2.7116
-1.6057 235.2358 2.7198
-1.5980 235.6761 2.7224
-1.5904 236.1085 2.7248
-1.5827 232.8145 2.7058
-1.5751 231.3679 2.6974
-1.5674 229.9135 2.6889
-1.5597 226.8396 2.6708
-1.5521 226.0142 2.6660
-1.5444 230.5189 2.6924
-1.5368 233.5220 2.7099
-1.5291 230.5503 2.6926
-1.5214 228.7264 2.6819
-1.5138 225.9591 2.6656
-1.5061 223.5535 2.6514
-1.4985 219.5362 2.6275
-1.4908 221.1478 2.6371
-1.4831 220.3774 2.6325
-1.4755 218.9387 2.6239
-1.4678 216.9890 2.6122
-1.4602 216.5645 2.6096
-1.4525 215.5896 2.6038
-1.4448 211.8553 2.5811
-1.4372 211.2421 2.5774
-1.4295 211.3758 2.5782
-1.4219 207.3349 2.5534
-1.4142 206.8475 2.5504
-1.4065 207.1384 2.5522
-1.3989 206.2579 2.5468
-1.3912 204.4418 2.5355
-1.3836 200.4324 2.5106
-1.3759 202.0597 2.5207
-1.3682 196.7060 2.4871
-1.3606 195.9906 2.4826
-1.3529 191.6352 2.4548
-1.3453 189.1195 2.4387
-1.3376 187.7673 2.4299
-1.3299 187.3035 2.4269
-1.3223 181.5173 2.3892
-1.3146 182.3585 2.3947
-1.3070 181.2107 2.3871
-1.2993 177.5550 2.3629
-1.2916 172.9481 2.3321
-1.2840 173.2862 2.3344
-1.2763 169.3318 2.3076
-1.2687 165.5110 2.2814
-1.2610 166.3994 2.2875
-1.2533 163.5456 2.2678
-1.2457 159.4340 2.2391
-1.2380 158.1053 2.2298
-1.2304 153.2862 2.1955
-1.2227 151.9497 2.1859
-1.2150 149.1038 2.1654
-1.2074 147.5393 2.1540
-1.1997 146.3208 2.1451
-1.1921 143.2469 2.1224
-1.1844 139.3396 2.0933
-1.1767 136.0613 2.0685
-1.1691 138.1525 2.0843
-1.1614 134.0802 2.0534
-1.1538 132.4135 2.0406
-1.1461 127.9560 2.0059
-1.1384 126.8868 1.9975
-1.1308 126.9497 1.9980
-1.1231 124.2060 1.9763
-1.1155 121.2264 1.9525
-1.1078 117.9717 1.9261
-1.1001 119.7406 1.9405
-1.0925 117.6494 1.9235
-1.0848 114.8270 1.9002
-1.0772 116.2972 1.9124
-1.0695 112.3428 1.8796
-1.0618 113.0503 1.8855
-1.0542 107.6179 1.8396
-1.0465 107.7280 1.8406
-1.0389 105.9277 1.8251
-1.0312 106.7296 1.8320
-1.0235 104.9607 1.8168
-1.0159 104.6462 1.8140
-1.0082 100.7469 1.7799
-1.0006 100.1965 1.7751
-0.9929 97.7358 1.7531
-0.9852 95.0550 1.7289
-0.9776 93.9230 1.7186
-0.9699 94.0881 1.7201
-0.9623 89.2767 1.6755
-0.9546 88.6399 1.6696
-0.9469 88.3805 1.6671
-0.9393 86.1871 1.6463
-0.9316 86.7296 1.6515
-0.9240 85.3931 1.6387
-0.9163 85.3459 1.6382
-0.9086 82.3192 1.6089
-0.9010 79.9214 1.5853
-0.8933 80.0786 1.5869
-0.8857 77.7437 1.5636
-0.8780 76.6824 1.5529
-0.8703 73.7500 1.5229
-0.8627 74.6148 1.5318
-0.8550 72.8695 1.5138
-0.8474 72.3113 1.5080
-0.8397 71.5409 1.4999
-0.8320 71.5723 1.5002
-0.8244 68.5377 1.4681
-0.8167 67.1777 1.4534
-0.8091 64.9528 1.4292
-0.8014 62.5000 1.4019
-0.7937 61.7138 1.3931
-0.7861 61.7453 1.3934
-0.7784 61.2028 1.3873
-0.7708 61.4072 1.3896
-0.7631 58.0267 1.3508
-0.7554 55.5975 1.3223
-0.7478 54.1431 1.3048
-0.7401 53.3255 1.2950
-0.7325 54.5047 1.3092
-0.7248 53.5535 1.2977
-0.7171 51.5802 1.2736
-0.7095 50.6368 1.2619
-0.7018 50.9748 1.2661
-0.6942 52.2091 1.2813
-0.6865 49.7013 1.2502
-0.6788 48.2940 1.2323
-0.6712 46.8003 1.2131
-0.6635 44.2846 1.1801
-0.6559 44.8978 1.1882
-0.6482 44.6619 1.1851
-0.6405 42.6179 1.1577
-0.6329 41.8003 1.1465
-0.6252 42.1305 1.1510
-0.6176 42.2642 1.1528
-0.6099 40.2594 1.1252
-0.6022 39.7563 1.1181
-0.5946 40.0786 1.1226
-0.5869 38.3884 1.0987
-0.5793 38.6714 1.1028
-0.5716 36.9733 1.0783
-0.5639 35.8176 1.0613
-0.5563 34.7956 1.0460
-0.5486 34.6855 1.0444
-0.5410 34.1745 1.0367
-0.5333 32.2720 1.0074
-0.5256 33.8522 1.0318
-0.5180 32.6336 1.0130
-0.5103 32.6336 1.0130
-0.5027 32.7673 1.0151
-0.4950 32.3113 1.0080
-0.4873 32.6651 1.0135
-0.4797 29.8428 0.9687
-0.4720 28.6792 0.9497
-0.4644 28.7657 0.9511
-0.4567 29.1195 0.9569
-0.4490 30.2830 0.9759
-0.4414 28.3726 0.9446
-0.4337 26.4701 0.9124
-0.4261 28.0267 0.9388
-0.4184 28.4198 0.9454
-0.4107 27.5393 0.9306
-0.4031 27.1619 0.9242
-0.3954 26.5252 0.9133
-0.3878 25.6997 0.8990
-0.3801 25.9670 0.9036
-0.3724 26.6195 0.9149
-0.3648 24.8192 0.8834
-0.3571 25.3223 0.8924
-0.3495 24.4497 0.8768
-0.3418 25.7154 0.8993
-0.3341 24.9764 0.8862
-0.3265 24.7956 0.8830
-0.3188 25.1258 0.8889
-0.3112 24.5755 0.8791
-0.3035 25.8333 0.9013
-0.2958 25.4009 0.8937
-0.2882 24.3396 0.8749
-0.2805 24.6698 0.8808
-0.2729 24.8585 0.8841
-0.2652 24.8978 0.8848
-0.2575 24.7013 0.8813
-0.2499 25.5189 0.8958
-0.2422 26.0377 0.9049
-0.2346 27.7673 0.9344
-0.2269 29.3318 0.9604
-0.2192 30.7940 0.9841
-0.2116 35.6447 1.0587
-0.2039 36.4623 1.0708
-0.1963 39.0802 1.1086
-0.1886 43.0660 1.1637
-0.1809 46.8396 1.2136
-0.1733 49.3160 1.2453
-0.1656 51.2657 1.2697
-0.1580 54.9450 1.3145
-0.1503 54.0252 1.3034
-0.1426 52.9245 1.2901
-0.1350 52.8774 1.2895
-0.1273 52.1698 1.2808
-0.1197 49.1038 1.2426
-0.1120 45.4874 1.1960
-0.1043 46.1399 1.2046
-0.0967 46.7296 1.2122
-0.0890 50.5031 1.2602
-0.0814 58.9151 1.3611
-0.0737 66.4544 1.4456
-0.0660 83.2704 1.6182
-0.0584 99.8664 1.7721
-0.0507 123.4984 1.9707
-0.0431 153.5142 2.1972
-0.0354 181.4544 2.3887
-0.0277 217.8852 2.6176
-0.0201 241.1871 2.7540
-0.0124 262.9560 2.8756
-0.0048 271.4544 2.9217
0.0029 264.5597 2.8844
0.0106 248.2547 2.7941
0.0182 219.9764 2.6301
0.0259 187.9009 2.4308
0.0335 153.9544 2.2003
0.0412 122.3506 1.9615
0.0489 95.0393 1.7288
0.0565 71.1164 1.4954
0.0642 54.9214 1.3142
0.0718 41.4544 1.1418
0.0795 31.1399 0.9896
0.0872 24.2296 0.8729
0.0948 17.9167 0.7506
0.1025 14.5755 0.6770
0.1101 12.8066 0.6346
0.1178 10.3931 0.5717
0.1255 7.3742 0.4816
0.1331 7.4764 0.4849
0.1408 6.1714 0.4405
0.1484 5.3145 0.4088
0.1561 4.7484 0.3864
0.1638 3.7264 0.3423
0.1714 3.1840 0.3164
0.1791 3.0346 0.3089
0.1867 2.9167 0.3029
0.1944 3.0425 0.3093
0.2021 3.1211 0.3133
0.2097 2.4764 0.2791
0.2174 2.4214 0.2759
0.2250 2.5550 0.2835
0.2327 2.4057 0.2750
0.2404 2.3742 0.2732
0.2480 2.2327 0.2650
0.2557 2.2563 0.2664
0.2633 2.2170 0.2640
0.2710 2.2799 0.2678
0.2787 2.3742 0.2732
0.2863 2.3035 0.2691
0.2940 2.1148 0.2579
0.3016 2.2406 0.2654
0.3093 1.9340 0.2466
0.3170 1.7689 0.2358
0.3246 1.8160 0.2390
0.3323 1.9104 0.2451
0.3399 1.6824 0.2300
0.3476 2.0440 0.2535
0.3553 2.0362 0.2530
0.3629 1.9811 0.2496
0.3706 1.9340 0.2466
0.3782 1.7925 0.2374
0.3859 1.4230 0.2115
0.3936 1.4387 0.2127
0.4012 1.7531 0.2348
0.4089 1.4858 0.2162
0.4165 1.5094 0.2179
0.4242 1.5802 0.2229
0.4319 1.5330 0.2196
0.4395 1.5959 0.2240
0.4472 1.5094 0.2179
0.4548 1.2421 0.1976
0.4625 1.1635 0.1913
0.4702 1.3758 0.2080
0.4778 1.2186 0.1958
0.4855 1.2421 0.1976
0.4931 1.1950 0.1938
0.5008 1.3129 0.2032
0.5085 1.3365 0.2050
0.5161 1.2657 0.1995
0.5238 1.2264 0.1964
0.5314 1.1399 0.1893
0.5391 1.0849 0.1847
0.5468 1.1006 0.1860
0.5544 0.9827 0.1758
0.5621 1.4151 0.2109
0.5697 1.2186 0.1958
0.5774 1.1085 0.1867
0.5851 1.1871 0.1932
0.5927 1.2028 0.1945
0.6004 1.0928 0.1854
0.6080 1.0063 0.1779
0.6157 1.1635 0.1913
0.6234 1.3522 0.2062
0.6310 1.3129 0.2032
0.6387 1.0299 0.1800
0.6463 0.9513 0.1730
0.6540 1.2186 0.1958
0.6617 1.0535 0.1820
0.6693 0.8726 0.1657
0.6770 1.0142 0.1786
0.6846 1.0299 0.1800
0.6923 1.2421 0.1976
0.7000 1.1714 0.1919
0.7076 0.9591 0.1737
0.7153 0.9198 0.1701
0.7229 1.0456 0.1813
0.7306 0.7075 0.1492
0.7383 1.1085 0.1867
0.7459 1.1321 0.1887
0.7536 1.1006 0.1860
0.7612 1.0535 0.1820
0.7689 0.9827 0.1758
0.7766 1.1085 0.1867
0.7842 1.2657 0.1995
0.7919 0.8805 0.1664
0.7995 0.9748 0.1751
0.8072 0.9119 0.1693
0.8149 1.0299 0.1800
0.8225 1.1478 0.1900
0.8302 0.8648 0.1649
0.8378 1.0299 0.1800
0.8455 0.9041 0.1686
0.8532 0.8097 0.1596
0.8608 1.0299 0.1800
0.8685 1.2107 0.1951
0.8761 1.1242 0.1880
0.8838 0.9748 0.1751
0.8915 1.0535 0.1820
0.8991 0.9434 0.1722
0.9068 0.8333 0.1619
0.9144 0.7704 0.1557
0.9221 0.8805 0.1664
0.9298 1.0142 0.1786
0.9374 0.9513 0.1730
0.9451 0.8019 0.1588
0.9527 0.7154 0.1500
0.9604 0.9041 0.1686
0.9681 0.8726 0.1657
0.9757 0.5975 0.1371
0.9834 0.5975 0.1371
0.9910 0.7862 0.1572
0.9987 0.9277 0.1708
1.0064 0.9198 0.1701
1.0140 0.8412 0.1626
1.0217 0.5346 0.1297
1.0293 0.7311 0.1516
1.0370 0.8255 0.1611
1.0447 0.8726 0.1657
1.0523 0.7154 0.1500
1.0600 0.8962 0.1679
1.0676 0.7390 0.1524
1.0753 0.5818 0.1353
1.0830 0.8255 0.1611
1.0906 0.7469 0.1533
1.0983 0.8412 0.1626
1.1059 0.6368 0.1415
1.1136 0.8412 0.1626
1.1213 0.9198 0.1701
1.1289 0.8726 0.1657
1.1366 0.6918 0.1475
1.1442 0.8333 0.1619
1.1519 0.8019 0.1588
1.1596 0.8097 0.1596
1.1672 0.7469 0.1533
1.1749 0.6289 0.1406
1.1825 0.7311 0.1516
1.1902 0.5660 0.1334
1.1979 0.6447 0.1424
1.2055 0.7154 0.1500
1.2132 0.5818 0.1353
1.2208 0.6053 0.1380
1.2285 0.5896 0.1362
1.2362 0.5660 0.1334
1.2438 0.6289 0.1406
1.2515 0.5582 0.1325
1.2591 0.5189 0.1277
1.2668 0.6447 0.1424
1.2745 0.6289 0.1406
1.2821 0.6840 0.1467
1.2898 0.6682 0.1450
1.2974 0.8176 0.1603
1.3051 0.9041 0.1686
1.3128 0.8097 0.1596
1.3204 0.6368 0.1415
1.3281 0.6368 0.1415
1.3357 0.6447 0.1424
1.3434 0.7469 0.1533
1.3511 0.7626 0.1549
1.3587 0.4717 0.1218
1.3664 0.6368 0.1415
1.3740 0.6447 0.1424
1.3817 0.5189 0.1277
1.3894 0.6289 0.1406
1.3970 0.4796 0.1228
1.4047 0.6918 0.1475
1.4123 0.7940 0.1580
1.4200 0.7626 0.1549
1.4277 0.6604 0.1441
1.4353 0.6132 0.1389
1.4430 0.5896 0.1362
1.4506 0.6840 0.1467
1.4583 0.5346 0.1297
1.4660 0.5896 0.1362
1.4736 0.8019 0.1588
1.4813 0.7075 0.1492
1.4889 0.7390 0.1524
1.4966 0.4953 0.1248
1.5043 0.4481 0.1187
1.5119 0.6132 0.1389
1.5196 0.6053 0.1380
1.5272 0.5739 0.1343
1.5349 0.6682 0.1450
1.5426 0.6289 0.1406
1.5502 0.7154 0.1500
1.5579 0.7862 0.1572
1.5655 0.6447 0.1424
1.5732 0.6997 0.1483
1.5809 0.6289 0.1406
1.5885 0.6761 0.1458
1.5962 0.8648 0.1649
1.6038 0.8491 0.1634
1.6115 0.6840 0.1467
1.6192 0.6053 0.1380
1.6268 0.5660 0.1334
1.6345 0.7075 0.1492
1.6421 0.5818 0.1353
1.6498 0.5975 0.1371
1.6575 0.6053 0.1380
1.6651 0.8097 0.1596
1.6728 0.4560 0.1197
1.6804 0.5189 0.1277
1.6881 0.6368 0.1415
1.6958 0.5503 0.1316
1.7034 0.6132 0.1389
1.7111 0.5660 0.1334
1.7187 0.5896 0.1362
1.7264 0.5582 0.1325
1.7341 0.5660 0.1334
1.7417 0.4638 0.1208
1.7494 0.4403 0.1177
1.7570 0.5896 0.1362
1.7647 0.7075 0.1492
1.7724 0.7075 0.1492
1.7800 0.6447 0.1424
1.7877 0.4560 0.1197
1.7953 0.5582 0.1325
1.8030 0.6211 0.1398
1.8107 0.6289 0.1406
1.8183 0.6211 0.1398
1.8260 0.6447 0.1424
1.8336 0.6604 0.1441
1.8413 0.6997 0.1483
1.8490 0.6682 0.1450
1.8566 0.7783 0.1564
1.8643 0.6682 0.1450
1.8719 0.7626 0.1549
1.8796 0.5503 0.1316
1.8873 0.6289 0.1406
1.8949 0.5346 0.1297
1.9026 0.6447 0.1424
1.9102 0.5739 0.1343
1.9179 0.5503 0.1316
1.9256 0.6997 0.1483
1.9332 0.5818 0.1353
1.9409 0.4796 0.1228
1.9485 0.5346 0.1297
1.9562 0.4953 0.1248
1.9639 0.6053 0.1380
1.9715 0.5425 0.1306
1.9792 0.3616 0.1066
1.9868 0.5896 0.1362
1.9945 0.6682 0.1450
2.0022 0.5582 0.1325
2.0098 0.3302 0.1019
2.0175 0.5110 0.1268
2.0251 0.6682 0.1450
2.0328 0.4560 0.1197
2.0405 0.4167 0.1145
2.0481 0.7233 0.1508
2.0558 0.5896 0.1362
2.0634 0.6918 0.1475
2.0711 0.5582 0.1325
2.0788 0.7469 0.1533
2.0864 0.3852 0.1101
2.0941 0.5582 0.1325
2.1017 0.5503 0.1316
2.1094 0.8176 0.1603
2.1171 0.6840 0.1467
2.1247 0.6840 0.1467
2.1324 0.4796 0.1228
2.1400 0.4403 0.1177
2.1477 0.4560 0.1197
2.1554 0.5110 0.1268
2.1630 0.5189 0.1277
2.1707 0.4953 0.1248
2.1783 0.6211 0.1398
2.1860 0.4167 0.1145
2.1937 0.6604 0.1441
2.2013 0.4324 0.1166
2.2090 0.4403 0.1177
2.2166 0.4167 0.1145
2.2243 0.4638 0.1208
2.2320 0.4403 0.1177
2.2396 0.5267 0.1287
2.2473 0.5582 0.1325
2.2549 0.4638 0.1208
2.2626 0.7547 0.1541
2.2703 0.5503 0.1316
2.2779 0.5110 0.1268
2.2856 0.4717 0.1218
2.2932 0.4403 0.1177
2.3009 0.5031 0.1258
2.3086 0.4717 0.1218
2.3162 0.5660 0.1334
2.3239 0.6447 0.1424
2.3315 0.5425 0.1306
2.3392 0.5110 0.1268
2.3469 0.4796 0.1228
2.3545 0.4638 0.1208
2.3622 0.5582 0.1325
2.3698 0.6604 0.1441
2.3775 0.4560 0.1197
2.3852 0.5582 0.1325
2.3928 0.5031 0.1258
2.4005 0.5031 0.1258
2.4081 0.5660 0.1334
2.4158 0.5346 0.1297
2.4235 0.6604 0.1441
2.4311 0.4796 0.1228
2.4388 0.3931 0.1112
2.4464 0.6368 0.1415
2.4541 0.5425 0.1306
2.4618 0.7311 0.1516
2.4694 0.5346 0.1297
2.4771 0.6368 0.1415
2.4847 0.4167 0.1145
2.4924 0.5346 0.1297
2.5001 0.5739 0.1343
2.5077 0.7469 0.1533
2.5154 0.6289 0.1406
2.5230 0.5267 0.1287
2.5307 0.6918 0.1475
2.5384 0.5975 0.1371
2.5460 0.7233 0.1508
2.5537 0.6682 0.1450
2.5613 0.4717 0.1218
2.5690 0.5896 0.1362
2.5767 0.4953 0.1248
2.5843 0.4324 0.1166
2.5920 0.4953 0.1248
2.5996 0.4481 0.1187
2.6073 0.4638 0.1208
2.6150 0.5818 0.1353
2.6226 0.5425 0.1306
2.6303 0.5425 0.1306
2.6379 0.5346 0.1297
2.6456 0.4638 0.1208
2.6533 0.4324 0.1166
2.6609 0.4796 0.1228
2.6686 0.5031 0.1258
2.6762 0.7626 0.1549
2.6839 0.6918 0.1475
2.6916 0.7547 0.1541
2.6992 0.7704 0.1557
2.7069 0.5818 0.1353
2.7145 0.4560 0.1197
2.7222 0.5189 0.1277
2.7299 0.6604 0.1441
2.7375 0.5425 0.1306
2.7452 0.4481 0.1187
2.7528 0.4874 0.1238
2.7605 0.5189 0.1277
2.7682 0.4638 0.1208
2.7758 0.4953 0.1248
2.7835 0.5818 0.1353
2.7911 0.5346 0.1297
2.7988 0.5189 0.1277
2.8065 0.4717 0.1218
2.8141 0.4638 0.1208
2.8218 0.4638 0.1208
2.8294 0.5110 0.1268
2.8371 0.3616 0.1066
2.8448 0.4874 0.1238
2.8524 0.4874 0.1238
2.8601 0.6525 0.1432
2.8677 0.6053 0.1380
2.8754 0.6918 0.1475
2.8831 0.3538 0.1055
2.8907 0.3695 0.1078
2.8984 0.4638 0.1208
2.9060 0.4245 0.1155
2.9137 0.4953 0.1248
2.9214 0.3459 0.1043
2.9290 0.3695 0.1078
2.9367 0.5582 0.1325
2.9443 0.4481 0.1187
2.9520 0.4560 0.1197
2.9597 0.3695 0.1078
2.9673 0.3145 0.0994
2.9750 0.4088 0.1134
2.9826 0.3852 0.1101
2.9903 0.4638 0.1208
2.9980 0.3223 0.1007
3.0056 0.4009 0.1123
3.0133 0.3223 0.1007
3.0209 0.4481 0.1187
3.0286 0.4324 0.1166
3.0363 0.4953 0.1248
3.0439 0.3616 0.1066
3.0516 0.3852 0.1101
3.0592 0.4088 0.1134
3.0669 0.4009 0.1123
3.0746 0.4009 0.1123
3.0822 0.5346 0.1297
3.0899 0.3459 0.1043
3.0975 0.5110 0.1268
3.1052 0.4717 0.1218
3.1129 0.4324 0.1166
3.1205 0.4167 0.1145
3.1282 0.4088 0.1134
3.1358 0.5582 0.1325
3.1435 0.6761 0.1458
3.1512 0.5739 0.1343
3.1588 0.5031 0.1258
3.1665 0.4796 0.1228
3.1741 0.3538 0.1055
3.1818 0.3538 0.1055
3.1895 0.3931 0.1112
3.1971 0.4717 0.1218
3.2048 0.5031 0.1258
3.2124 0.5346 0.1297
3.2201 0.5110 0.1268
3.2278 0.3852 0.1101
3.2354 0.4717 0.1218
3.2431 0.3931 0.1112
3.2507 0.4403 0.1177
3.2584 0.4560 0.1197
3.2661 0.6840 0.1467
3.2737 0.6447 0.1424
3.2814 0.5110 0.1268
3.2890 0.5660 0.1334
3.2967 0.3066 0.0982
3.3044 0.4324 0.1166
3.3120 0.5346 0.1297
3.3197 0.4953 0.1248
3.3273 0.5031 0.1258
3.3350 0.3381 0.1031
3.3427 0.3066 0.0982
3.3503 0.5031 0.1258
3.3580 0.3852 0.1101
3.3656 0.4481 0.1187
3.3733 0.5031 0.1258
3.3810 0.5031 0.1258
3.3886 0.4324 0.1166
3.3963 0.4953 0.1248
3.4039 0.4481 0.1187
3.4116 0.3774 0.1089
3.4193 0.4560 0.1197
3.4269 0.4796 0.1228
3.4346 0.5267 0.1287
3.4422 0.2201 0.0832
3.4499 0.3223 0.1007
3.4576 0.3538 0.1055
3.4652 0.4481 0.1187
3.4729 0.4717 0.1218
3.4805 0.4874 0.1238
3.4882 0.5346 0.1297
3.4959 0.4167 0.1145
3.5035 0.5031 0.1258
3.5112 0.4717 0.1218
3.5188 0.5346 0.1297
3.5265 0.3931 0.1112
3.5342 0.3695 0.1078
3.5418 0.3695 0.1078
3.5495 0.6053 0.1380
3.5571 0.5346 0.1297
3.5648 0.5031 0.1258
3.5725 0.3774 0.1089
3.5801 0.3538 0.1055
3.5878 0.3538 0.1055
3.5954 0.4717 0.1218
3.6031 0.5425 0.1306
3.6108 0.4245 0.1155
3.6184 0.4088 0.1134
3.6261 0.4717 0.1218
3.6337 0.4088 0.1134
3.6414 0.2752 0.0930
3.6491 0.5110 0.1268
3.6567 0.5660 0.1334
3.6644 0.5110 0.1268
3.6720 0.4324 0.1166
3.6797 0.3931 0.1112
3.6874 0.5031 0.1258
3.6950 0.5110 0.1268
3.7027 0.4953 0.1248
3.7103 0.4953 0.1248
3.7180 0.4481 0.1187
3.7257 0.3538 0.1055
3.7333 0.3852 0.1101
3.7410 0.4481 0.1187
3.7486 0.4560 0.1197
3.7563 0.3459 0.1043
3.7640 0.2673 0.0917
3.7716 0.3066 0.0982
3.7793 0.3852 0.1101
3.7869 0.4245 0.1155
3.7946 0.4638 0.1208
3.8023 0.3616 0.1066
3.8099 0.4009 0.1123
3.8176 0.4796 0.1228
3.8252 0.6211 0.1398
3.8329 0.4953 0.1248
3.8406 0.4088 0.1134
3.8482 0.3774 0.1089
3.8559 0.3459 0.1043
3.8635 0.4324 0.1166
3.8712 0.2280 0.0847
3.8789 0.3931 0.1112
3.8865 0.4009 0.1123
3.8942 0.3695 0.1078
3.9018 0.2437 0.0875
3.9095 0.3852 0.1101
3.9172 0.3145 0.0994
3.9248 0.4088 0.1134
3.9325 0.5425 0.1306
3.9401 0.3381 0.1031
3.9478 0.3931 0.1112
3.9555 0.3931 0.1112
3.9631 0.3066 0.0982
3.9708 0.4088 0.1134
3.9784 0.4481 0.1187
3.9861 0.5896 0.1362
3.9938 0.4009 0.1123
4.0014 0.4717 0.1218
4.0091 0.5660 0.1334
4.0167 0.5031 0.1258
4.0244 0.2673 0.0917
4.0321 0.4874 0.1238
4.0397 0.4953 0.1248
4.0474 0.4167 0.1145
4.0550 0.6132 0.1389
4.0627 0.3931 0.1112
4.0704 0.5110 0.1268
4.0780 0.5267 0.1287
4.0857 0.5896 0.1362
4.0933 0.3538 0.1055
4.1010 0.3381 0.1031
4.1087 0.5031 0.1258
4.1163 0.3852 0.1101
4.1240 0.3302 0.1019
4.1316 0.3381 0.1031
4.1393 0.6368 0.1415
4.1470 0.4088 0.1134
4.1546 0.4088 0.1134
4.1623 0.4167 0.1145
4.1699 0.4953 0.1248
4.1776 0.4324 0.1166
4.1853 0.4717 0.1218
4.1929 0.3931 0.1112
4.2006 0.3616 0.1066
4.2082 0.3302 0.1019
4.2159 0.3695 0.1078
4.2236 0.4560 0.1197
4.2312 0.5267 0.1287
4.2389 0.5110 0.1268
4.2465 0.4717 0.1218
4.2542 0.2752 0.0930
4.2619 0.3774 0.1089
4.2695 0.4245 0.1155
4.2772 0.2987 0.0969
4.2848 0.3852 0.1101
4.2925 0.5031 0.1258
4.3002 0.4796 0.1228
4.3078 0.4324 0.1166
4.3155 0.5896 0.1362
4.3231 0.5975 0.1371
4.3308 0.4167 0.1145
4.3385 0.3538 0.1055
4.3461 0.3616 0.1066
4.3538 0.3538 0.1055
4.3614 0.4481 0.1187
4.3691 0.2752 0.0930
4.3768 0.3381 0.1031
4.3844 0.3302 0.1019
4.3921 0.3066 0.0982
4.3997 0.2673 0.0917
4.4074 0.4481 0.1187
4.4151 0.2358 0.0861
4.4227 0.2752 0.0930
4.4304 0.3066 0.0982
4.4380 0.4009 0.1123
4.4457 0.2123 0.0817
4.4534 0.3381 0.1031
4.4610 0.5582 0.1325
4.4687 0.4403 0.1177
4.4763 0.3695 0.1078
4.4840 0.3066 0.0982
4.4917 0.3459 0.1043
4.4993 0.3145 0.0994
4.5070 0.3931 0.1112
4.5146 0.2909 0.0956
4.5223 0.5739 0.1343
4.5300 0.3616 0.1066
4.5376 0.3538 0.1055
4.5453 0.2516 0.0889
4.5529 0.3381 0.1031
4.5606 0.4324 0.1166
4.5683 0.3931 0.1112
4.5759 0.4560 0.1197
4.5836 0.2358 0.0861
4.5912 0.4953 0.1248
4.5989 0.3852 0.1101
4.6066 0.4481 0.1187
4.6142 0.2830 0.0943
4.6219 0.2987 0.0969
4.6295 0.3616 0.1066
4.6372 0.3223 0.1007
4.6449 0.2909 0.0956
4.6525 0.2594 0.0903
4.6602 0.3459 0.1043
4.6678 0.3459 0.1043
4.6755 0.5503 0.1316
4.6832 0.5660 0.1334
4.6908 0.3695 0.1078
4.6985 0.4953 0.1248
4.7061 0.3459 0.1043
4.7138 0.3145 0.0994
4.7215 0.3145 0.0994
4.7291 0.2673 0.0917
4.7368 0.3302 0.1019
4.7444 0.3066 0.0982
4.7521 0.3616 0.1066
4.7598 0.4088 0.1134
4.7674 0.3774 0.1089
4.7751 0.4167 0.1145
4.7827 0.3145 0.0994
4.7904 0.3774 0.1089
4.7981 0.3695 0.1078
4.8057 0.4717 0.1218
4.8134 0.4088 0.1134
4.8210 0.5031 0.1258
4.8287 0.2987 0.0969
4.8364 0.3381 0.1031
4.8440 0.2594 0.0903
4.8517 0.3302 0.1019
4.8593 0.3538 0.1055
4.8670 0.4167 0.1145
4.8747 0.3931 0.1112
4.8823 0.5189 0.1277
4.8900 0.4481 0.1187
4.8976 0.3616 0.1066
4.9053 0.3774 0.1089
4.9130 0.2673 0.0917
4.9206 0.2673 0.0917
4.9283 0.4009 0.1123
4.9359 0.2594 0.0903
4.9436 0.4953 0.1248
4.9513 0.3223 0.1007
4.9589 0.2830 0.0943
4.9666 0.3223 0.1007
4.9742 0.4403 0.1177
4.9819 0.3774 0.1089
4.9896 0.4560 0.1197
4.9972 0.5503 0.1316
5.0049 0.5031 0.1258
5.0125 0.3695 0.1078
5.0202 0.5031 0.1258
5.0279 0.4009 0.1123
5.0355 0.4324 0.1166
5.0432 0.4638 0.1208
5.0508 0.4324 0.1166
5.0585 0.3774 0.1089
5.0662 0.2437 0.0875
5.0738 0.4560 0.1197
5.0815 0.4088 0.1134
5.0891 0.3774 0.1089
5.0968 0.4638 0.1208
5.1045 0.4167 0.1145
5.1121 0.3459 0.1043
5.1198 0.2201 0.0832
5.1274 0.4167 0.1145
5.1351 0.4953 0.1248
5.1428 0.5425 0.1306
5.1504 0.3381 0.1031
5.1581 0.2987 0.0969
5.1657 0.4088 0.1134
5.1734 0.4009 0.1123
5.1811 0.3381 0.1031
5.1887 0.4638 0.1208
5.1964 0.3459 0.1043
5.2040 0.3302 0.1019
5.2117 0.4167 0.1145
5.2194 0.3145 0.0994
5.2270 0.3302 0.1019
5.2347 0.4638 0.1208
5.2423 0.5503 0.1316
5.2500 0.2830 0.0943
5.2577 0.3223 0.1007
5.2653 0.4324 0.1166
5.2730 0.2909 0.0956
5.2806 0.1572 0.0703
5.2883 0.2594 0.0903
5.2960 0.2123 0.0817
5.3036 0.3538 0.1055
5.3113 0.3066 0.0982
5.3189 0.3852 0.1101
5.3266 0.4245 0.1155
5.3343 0.3145 0.0994
5.3419 0.3381 0.1031
5.3496 0.3381 0.1031
5.3572 0.3145 0.0994
5.3649 0.2044 0.0802
5.3726 0.2516 0.0889
5.3802 0.2752 0.0930
5.3879 0.4245 0.1155
5.3955 0.2752 0.0930
5.4032 0.2830 0.0943
5.4109 0.3616 0.1066
5.4185 0.2044 0.0802
5.4262 0.2909 0.0956
5.4338 0.3381 0.1031
5.4415 0.4560 0.1197
5.4492 0.3302 0.1019
5.4568 0.3695 0.1078
5.4645 0.2516 0.0889
5.4721 0.3459 0.1043
5.4798 0.4009 0.1123
5.4875 0.2673 0.0917
5.4951 0.3302 0.1019
5.5028 0.3695 0.1078
5.5104 0.3381 0.1031
5.5181 0.2516 0.0889
5.5258 0.3459 0.1043
5.5334 0.3066 0.0982
5.5411 0.4245 0.1155
5.5487 0.3538 0.1055
5.5564 0.4167 0.1145
5.5641 0.3774 0.1089
5.5717 0.4009 0.1123
5.5794 0.4403 0.1177
5.5870 0.1965 0.0786
5.5947 0.1572 0.0703
5.6024 0.2044 0.0802
5.6100 0.3066 0.0982
5.6177 0.2752 0.0930
5.6253 0.2987 0.0969
5.6330 0.2673 0.0917
5.6407 0.3066 0.0982
5.6483 0.2752 0.0930
5.6560 0.2752 0.0930
5.6636 0.3695 0.1078
5.6713 0.3616 0.1066
5.6790 0.4009 0.1123
5.6866 0.2752 0.0930
5.6943 0.3852 0.1101
5.7019 0.2830 0.0943
5.7096 0.3066 0.0982
5.7173 0.2830 0.0943
5.7249 0.2437 0.0875
5.7326 0.3695 0.1078
5.7402 0.3302 0.1019
5.7479 0.2123 0.0817
5.7556 0.1258 0.0629
5.7632 0.2516 0.0889
5.7709 0.2280 0.0847
5.7785 0.2516 0.0889
5.7862 0.2752 0.0930
5.7939 0.3066 0.0982
5.8015 0.4481 0.1187
5.8092 0.5267 0.1287
5.8168 0.4717 0.1218
5.8245 0.3145 0.0994
5.8322 0.2673 0.0917
5.8398 0.2516 0.0889
5.8475 0.5189 0.1277
5.8551 0.3145 0.0994
5.8628 0.2673 0.0917
5.8705 0.3223 0.1007
5.8781 0.3145 0.0994
5.8858 0.2123 0.0817
5.8934 0.3695 0.1078
5.9011 0.2280 0.0847
5.9088 0.3931 0.1112
5.9164 0.3145 0.0994
5.9241 0.2516 0.0889
5.9317 0.3223 0.1007
5.9394 0.3302 0.1019
5.9471 0.1651 0.0721
5.9547 0.2987 0.0969
5.9624 0.3381 0.1031
5.9700 0.2752 0.0930
5.9777 0.1808 0.0754
5.9854 0.3616 0.1066
5.9930 0.5110 0.1268
6.0007 0.4088 0.1134
6.0083 0.2752 0.0930
6.0160 0.2987 0.0969
6.0237 0.1730 0.0737
6.0313 0.2358 0.0861
6.0390 0.2673 0.0917
6.0466 0.3381 0.1031
6.0543 0.4009 0.1123
6.0620 0.4167 0.1145
6.0696 0.4009 0.1123
6.0773 0.2437 0.0875
6.0849 0.2752 0.0930
6.0926 0.2673 0.0917
6.1003 0.2516 0.0889
6.1079 0.2987 0.0969
6.1156 0.3616 0.1066
6.1232 0.4009 0.1123
6.1309 0.3381 0.1031
6.1386 0.2752 0.0930
6.1462 0.4088 0.1134
6.1539 0.4167 0.1145
6.1615 0.2987 0.0969
6.1692 0.3538 0.1055
6.1769 0.4403 0.1177
6.1845 0.3538 0.1055
6.1922 0.3066 0.0982
6.1998 0.2830 0.0943
6.2075 0.3459 0.1043
6.2152 0.3774 0.1089
6.2228 0.3852 0.1101
6.2305 0.4245 0.1155
6.2381 0.4167 0.1145
6.2458 0.4481 0.1187
6.2535 0.2437 0.0875
6.2611 0.4167 0.1145
6.2688 0.4403 0.1177
6.2764 0.3066 0.0982
6.2841 0.3459 0.1043
6.2918 0.3538 0.1055
6.2994 0.3695 0.1078
6.3071 0.3931 0.1112
6.3147 0.2437 0.0875
6.3224 0.3459 0.1043
6.3301 0.3616 0.1066
6.3377 0.3302 0.1019
6.3454 0.2358 0.0861
6.3530 0.2123 0.0817
6.3607 0.3066 0.0982
6.3684 0.4560 0.1197
6.3760 0.3066 0.0982
6.3837 0.1494 0.0685
6.3913 0.3538 0.1055
6.3990 0.2123 0.0817
6.4067 0.2909 0.0956
6.4143 0.3223 0.1007
6.4220 0.3302 0.1019
6.4296 0.3381 0.1031
6.4373 0.3459 0.1043
6.4450 0.2752 0.0930
6.4526 0.2752 0.0930
6.4603 0.2123 0.0817
6.4679 0.2044 0.0802
6.4756 0.2358 0.0861
6.4833 0.3223 0.1007
6.4909 0.4638 0.1208
6.4986 0.4009 0.1123
6.5062 0.4088 0.1134
6.5139 0.3538 0.1055
6.5216 0.2437 0.0875
6.5292 0.3145 0.0994
6.5369 0.2437 0.0875
6.5445 0.2516 0.0889
6.5522 0.2437 0.0875
6.5599 0.3459 0.1043
6.5675 0.2909 0.0956
6.5752 0.3931 0.1112
6.5828 0.2752 0.0930
6.5905 0.2909 0.0956
6.5982 0.2437 0.0875
6.6058 0.2044 0.0802
6.6135 0.1415 0.0667
6.6211 0.2123 0.0817
6.6288 0.1651 0.0721
6.6365 0.2123 0.0817
6.6441 0.3459 0.1043
6.6518 0.4560 0.1197
6.6594 0.3066 0.0982
6.6671 0.2673 0.0917
6.6748 0.3145 0.0994
6.6824 0.3695 0.1078
6.6901 0.2909 0.0956
6.6977 0.2752 0.0930
6.7054 0.2516 0.0889
6.7131 0.2358 0.0861
6.7207 0.3145 0.0994
6.7284 0.4874 0.1238
6.7360 0.4167 0.1145
6.7437 0.2594 0.0903
6.7514 0.2673 0.0917
6.7590 0.1965 0.0786
6.7667 0.2516 0.0889
6.7743 0.3931 0.1112
6.7820 0.3223 0.1007
6.7897 0.2516 0.0889
6.7973 0.2358 0.0861
6.8050 0.2987 0.0969
6.8126 0.2123 0.0817
6.8203 0.1965 0.0786
6.8280 0.2909 0.0956
6.8356 0.1808 0.0754
6.8433 0.2280 0.0847
6.8509 0.2123 0.0817
6.8586 0.2752 0.0930
6.8663 0.2123 0.0817
6.8739 0.2594 0.0903
6.8816 0.3223 0.1007
6.8892 0.1572 0.0703
6.8969 0.3852 0.1101
6.9046 0.2987 0.0969
6.9122 0.2594 0.0903
6.9199 0.2594 0.0903
6.9275 0.2123 0.0817
6.9352 0.1887 0.0770
6.9429 0.0943 0.0545
6.9505 0.1651 0.0721
6.9582 0.2358 0.0861
6.9658 0.1965 0.0786
6.9735 0.1651 0.0721
6.9812 0.2280 0.0847
6.9888 0.1651 0.0721
