# Supplementary material for: Spin waves and orbital contribution to ferromagnetism in a topological metal
Source: Nat Commun. 2024 Oct 16;15:8905. doi: 10.1038/s41467-024-53152-1 (PMC11484860; doi:10.1038/s41467-024-53152-1)
Supplement: Supplementary file 3 — Source Data [file 41467_2024_53152_MOESM3_ESM.zip › experiment_data/RIXS_spectra_SLS/rixs_cr_2theta_90_H0p123_L1p5.txt]

 Eloss  intensity  error
-18.3973 1.7689 0.2358
-18.3896 1.9182 0.2456
-18.3819 2.5708 0.2843
-18.3742 2.2013 0.2631
-18.3665 2.4214 0.2759
-18.3588 2.3742 0.2732
-18.3511 2.2799 0.2678
-18.3434 2.3270 0.2705
-18.3357 2.2563 0.2664
-18.3280 1.9340 0.2466
-18.3203 2.0912 0.2564
-18.3126 2.4607 0.2782
-18.3049 1.9025 0.2446
-18.2972 2.1777 0.2617
-18.2895 2.4843 0.2795
-18.2818 1.9418 0.2471
-18.2741 2.1226 0.2584
-18.2664 2.6101 0.2865
-18.2587 2.6965 0.2912
-18.2510 2.4057 0.2750
-18.2433 2.2406 0.2654
-18.2356 2.3035 0.2691
-18.2279 2.1226 0.2584
-18.2202 2.2091 0.2636
-18.2125 2.0991 0.2569
-18.2048 2.6258 0.2874
-18.1971 2.1777 0.2617
-18.1894 2.0047 0.2511
-18.1817 1.7296 0.2332
-18.1740 2.0755 0.2555
-18.1663 2.3192 0.2701
-18.1586 2.2248 0.2645
-18.1509 2.5708 0.2843
-18.1432 2.2956 0.2687
-18.1355 2.2170 0.2640
-18.1278 2.4843 0.2795
-18.1201 2.4686 0.2786
-18.1124 2.4921 0.2799
-18.1047 2.3978 0.2746
-18.0970 2.0912 0.2564
-18.0893 2.0047 0.2511
-18.0816 2.0912 0.2564
-18.0739 2.3664 0.2728
-18.0662 1.8868 0.2436
-18.0585 2.1855 0.2622
-18.0508 2.3664 0.2728
-18.0431 2.3742 0.2732
-18.0354 2.1855 0.2622
-18.0277 2.0912 0.2564
-18.0200 1.8711 0.2426
-18.0123 2.2484 0.2659
-18.0046 2.1619 0.2607
-17.9969 2.5943 0.2856
-17.9892 2.4292 0.2764
-17.9815 2.2327 0.2650
-17.9738 2.3664 0.2728
-17.9661 2.2484 0.2659
-17.9584 2.0047 0.2511
-17.9507 2.6572 0.2891
-17.9430 2.4057 0.2750
-17.9353 2.2484 0.2659
-17.9276 2.5314 0.2821
-17.9199 1.9418 0.2471
-17.9122 2.3113 0.2696
-17.9045 2.0047 0.2511
-17.8968 2.0833 0.2560
-17.8891 2.4686 0.2786
-17.8814 2.2563 0.2664
-17.8737 1.9654 0.2486
-17.8660 2.3506 0.2719
-17.8583 2.2091 0.2636
-17.8506 2.0991 0.2569
-17.8429 2.0833 0.2560
-17.8352 2.5000 0.2804
-17.8275 2.2248 0.2645
-17.8198 2.3035 0.2691
-17.8121 2.2013 0.2631
-17.8044 2.2956 0.2687
-17.7967 2.2877 0.2682
-17.7890 2.3821 0.2737
-17.7813 1.7846 0.2369
-17.7736 1.9890 0.2501
-17.7659 2.2799 0.2678
-17.7582 2.4843 0.2795
-17.7505 1.9418 0.2471
-17.7428 1.7138 0.2322
-17.7351 2.5629 0.2839
-17.7274 2.6101 0.2865
-17.7197 2.5236 0.2817
-17.7120 2.5550 0.2835
-17.7043 2.3821 0.2737
-17.6966 2.4292 0.2764
-17.6889 2.7044 0.2916
-17.6812 2.7437 0.2937
-17.6735 2.7752 0.2954
-17.6658 2.4528 0.2777
-17.6581 1.8789 0.2431
-17.6504 2.2642 0.2668
-17.6427 2.6179 0.2869
-17.6350 2.0676 0.2550
-17.6273 2.1619 0.2607
-17.6196 2.5472 0.2830
-17.6119 2.0204 0.2521
-17.6042 2.1855 0.2622
-17.5965 2.2484 0.2659
-17.5888 2.4214 0.2759
-17.5811 2.3349 0.2710
-17.5734 2.3428 0.2714
-17.5657 2.3664 0.2728
-17.5580 2.3113 0.2696
-17.5503 2.6336 0.2878
-17.5426 2.5472 0.2830
-17.5349 2.9481 0.3045
-17.5272 2.5393 0.2826
-17.5195 2.4686 0.2786
-17.5118 2.3978 0.2746
-17.5041 2.2406 0.2654
-17.4964 2.2406 0.2654
-17.4887 2.1384 0.2593
-17.4810 2.4607 0.2782
-17.4733 2.6258 0.2874
-17.4656 2.1934 0.2626
-17.4579 3.2233 0.3184
-17.4502 3.1053 0.3125
-17.4425 2.7987 0.2967
-17.4348 2.4528 0.2777
-17.4271 2.3349 0.2710
-17.4194 2.6179 0.2869
-17.4117 2.8066 0.2971
-17.4040 2.7280 0.2929
-17.3963 2.4921 0.2799
-17.3886 2.7201 0.2925
-17.3809 2.6258 0.2874
-17.3732 2.2327 0.2650
-17.3655 2.3978 0.2746
-17.3578 2.2877 0.2682
-17.3501 2.5786 0.2848
-17.3424 2.2563 0.2664
-17.3347 2.0440 0.2535
-17.3270 2.4135 0.2755
-17.3193 2.6965 0.2912
-17.3116 2.6336 0.2878
-17.3039 2.4214 0.2759
-17.2962 2.5550 0.2835
-17.2885 2.6965 0.2912
-17.2808 2.3506 0.2719
-17.2731 2.5629 0.2839
-17.2654 2.8931 0.3016
-17.2577 2.7752 0.2954
-17.2500 2.9009 0.3020
-17.2423 2.5314 0.2821
-17.2346 2.3742 0.2732
-17.2269 2.3742 0.2732
-17.2192 2.2720 0.2673
-17.2115 2.6179 0.2869
-17.2038 2.4450 0.2773
-17.1961 2.3428 0.2714
-17.1884 2.6179 0.2869
-17.1807 2.4921 0.2799
-17.1730 2.2484 0.2659
-17.1653 2.2720 0.2673
-17.1576 2.1698 0.2612
-17.1499 2.6022 0.2861
-17.1422 2.6651 0.2895
-17.1345 2.3978 0.2746
-17.1268 2.7516 0.2942
-17.1191 2.5079 0.2808
-17.1114 2.7044 0.2916
-17.1037 2.6101 0.2865
-17.0960 2.9088 0.3024
-17.0883 2.6965 0.2912
-17.0806 2.2406 0.2654
-17.0729 2.4686 0.2786
-17.0652 2.7123 0.2920
-17.0575 2.6101 0.2865
-17.0498 2.6179 0.2869
-17.0421 2.9796 0.3061
-17.0344 3.0031 0.3073
-17.0267 2.3270 0.2705
-17.0190 2.5393 0.2826
-17.0113 2.4135 0.2755
-17.0036 2.6022 0.2861
-16.9959 2.5708 0.2843
-16.9882 2.9874 0.3065
-16.9805 2.6887 0.2908
-16.9728 2.4214 0.2759
-16.9651 2.4450 0.2773
-16.9574 2.9167 0.3029
-16.9497 2.5708 0.2843
-16.9420 2.6808 0.2903
-16.9343 2.7830 0.2958
-16.9266 2.5629 0.2839
-16.9189 2.5236 0.2817
-16.9112 2.4764 0.2791
-16.9035 2.3821 0.2737
-16.8958 2.4135 0.2755
-16.8881 2.7594 0.2946
-16.8804 2.7752 0.2954
-16.8727 2.4371 0.2768
-16.8650 2.9403 0.3041
-16.8573 2.7752 0.2954
-16.8496 2.8852 0.3012
-16.8419 2.7201 0.2925
-16.8342 2.6572 0.2891
-16.8265 2.8695 0.3004
-16.8188 2.2091 0.2636
-16.8111 2.5157 0.2813
-16.8034 2.7830 0.2958
-16.7957 1.8318 0.2400
-16.7880 2.3821 0.2737
-16.7803 2.9403 0.3041
-16.7726 2.3978 0.2746
-16.7649 2.4214 0.2759
-16.7572 2.3270 0.2705
-16.7495 2.1305 0.2588
-16.7418 2.4057 0.2750
-16.7341 2.1226 0.2584
-16.7264 2.6415 0.2882
-16.7187 2.6101 0.2865
-16.7110 2.6022 0.2861
-16.7033 2.8459 0.2992
-16.6956 2.6965 0.2912
-16.6879 2.3113 0.2696
-16.6802 2.9481 0.3045
-16.6725 3.0818 0.3113
-16.6648 2.1777 0.2617
-16.6571 2.5000 0.2804
-16.6494 2.3113 0.2696
-16.6417 2.5550 0.2835
-16.6340 2.6965 0.2912
-16.6263 2.6494 0.2886
-16.6186 2.4292 0.2764
-16.6109 2.3349 0.2710
-16.6032 2.3035 0.2691
-16.5955 2.6494 0.2886
-16.5878 2.3035 0.2691
-16.5801 2.7044 0.2916
-16.5724 2.3506 0.2719
-16.5647 2.7516 0.2942
-16.5570 2.6336 0.2878
-16.5493 2.7752 0.2954
-16.5416 2.7752 0.2954
-16.5339 2.9481 0.3045
-16.5262 2.4764 0.2791
-16.5185 2.5157 0.2813
-16.5108 2.5865 0.2852
-16.5031 2.6022 0.2861
-16.4954 2.4764 0.2791
-16.4877 2.8616 0.3000
-16.4800 2.7123 0.2920
-16.4723 2.8459 0.2992
-16.4646 2.7673 0.2950
-16.4569 2.0912 0.2564
-16.4492 2.1934 0.2626
-16.4415 2.3821 0.2737
-16.4338 2.8459 0.2992
-16.4261 3.0346 0.3089
-16.4184 2.7516 0.2942
-16.4107 2.4686 0.2786
-16.4030 2.8223 0.2979
-16.3953 2.5550 0.2835
-16.3876 2.7201 0.2925
-16.3799 2.7044 0.2916
-16.3722 2.3978 0.2746
-16.3645 2.3506 0.2719
-16.3568 2.9874 0.3065
-16.3491 2.5236 0.2817
-16.3414 3.0896 0.3117
-16.3337 2.5550 0.2835
-16.3260 2.9167 0.3029
-16.3183 2.6179 0.2869
-16.3106 2.5157 0.2813
-16.3029 2.3113 0.2696
-16.2952 2.5236 0.2817
-16.2875 2.9009 0.3020
-16.2798 2.5943 0.2856
-16.2721 3.5535 0.3343
-16.2644 2.6101 0.2865
-16.2567 3.1918 0.3168
-16.2490 2.9481 0.3045
-16.2413 2.8381 0.2987
-16.2336 2.5236 0.2817
-16.2259 2.6494 0.2886
-16.2182 2.9953 0.3069
-16.2105 2.7673 0.2950
-16.2028 2.6022 0.2861
-16.1951 2.4607 0.2782
-16.1874 3.3097 0.3226
-16.1797 2.7830 0.2958
-16.1720 2.7516 0.2942
-16.1643 2.8302 0.2983
-16.1566 2.7044 0.2916
-16.1489 2.9796 0.3061
-16.1412 2.7830 0.2958
-16.1335 3.1289 0.3137
-16.1258 2.4921 0.2799
-16.1181 2.9874 0.3065
-16.1104 2.6258 0.2874
-16.1027 2.8774 0.3008
-16.0950 2.7516 0.2942
-16.0873 2.9009 0.3020
-16.0796 2.6022 0.2861
-16.0719 2.7358 0.2933
-16.0642 3.3962 0.3268
-16.0565 2.9953 0.3069
-16.0488 2.6808 0.2903
-16.0411 2.7830 0.2958
-16.0334 2.7516 0.2942
-16.0257 3.0267 0.3085
-16.0180 3.0189 0.3081
-16.0103 2.8616 0.3000
-16.0026 2.7987 0.2967
-15.9949 2.4607 0.2782
-15.9872 2.4450 0.2773
-15.9795 3.3019 0.3222
-15.9718 3.0346 0.3089
-15.9641 2.7752 0.2954
-15.9564 3.2547 0.3199
-15.9487 3.0503 0.3097
-15.9410 3.4119 0.3276
-15.9333 3.1447 0.3145
-15.9256 2.8381 0.2987
-15.9179 2.8852 0.3012
-15.9102 2.7516 0.2942
-15.9025 2.6887 0.2908
-15.8948 2.7987 0.2967
-15.8871 2.5865 0.2852
-15.8794 2.4607 0.2782
-15.8717 2.9403 0.3041
-15.8640 2.6651 0.2895
-15.8563 2.8066 0.2971
-15.8486 2.7752 0.2954
-15.8409 2.7516 0.2942
-15.8332 2.7201 0.2925
-15.8255 2.5629 0.2839
-15.8178 2.6258 0.2874
-15.8101 2.4686 0.2786
-15.8024 3.0031 0.3073
-15.7947 2.8695 0.3004
-15.7870 2.7594 0.2946
-15.7793 2.8145 0.2975
-15.7716 2.9481 0.3045
-15.7639 2.9167 0.3029
-15.7562 3.0660 0.3105
-15.7485 2.6494 0.2886
-15.7408 2.7987 0.2967
-15.7331 3.2075 0.3176
-15.7254 2.9088 0.3024
-15.7177 3.1525 0.3149
-15.7100 2.7044 0.2916
-15.7023 2.4528 0.2777
-15.6946 2.9796 0.3061
-15.6869 2.4057 0.2750
-15.6792 3.0660 0.3105
-15.6715 2.7280 0.2929
-15.6638 3.0110 0.3077
-15.6561 2.9953 0.3069
-15.6484 3.2704 0.3207
-15.6407 2.7673 0.2950
-15.6330 2.9088 0.3024
-15.6253 2.9953 0.3069
-15.6176 2.9717 0.3057
-15.6099 3.0267 0.3085
-15.6022 3.3648 0.3253
-15.5945 3.3019 0.3222
-15.5868 3.1525 0.3149
-15.5791 3.1997 0.3172
-15.5714 3.4277 0.3283
-15.5637 3.4355 0.3287
-15.5560 3.0267 0.3085
-15.5483 3.2311 0.3188
-15.5406 3.0189 0.3081
-15.5329 2.7516 0.2942
-15.5252 3.1132 0.3129
-15.5175 3.2704 0.3207
-15.5098 3.0346 0.3089
-15.5021 2.9167 0.3029
-15.4944 2.7358 0.2933
-15.4867 2.7437 0.2937
-15.4790 3.2075 0.3176
-15.4713 3.2311 0.3188
-15.4636 3.3019 0.3222
-15.4559 3.0896 0.3117
-15.4482 3.3097 0.3226
-15.4405 2.8066 0.2971
-15.4328 3.1682 0.3156
-15.4251 2.7516 0.2942
-15.4174 3.6399 0.3383
-15.4097 3.3176 0.3230
-15.4020 3.4277 0.3283
-15.3943 3.1447 0.3145
-15.3866 2.8774 0.3008
-15.3789 2.7358 0.2933
-15.3712 2.6887 0.2908
-15.3635 2.6808 0.2903
-15.3558 3.5063 0.3321
-15.3481 3.3569 0.3249
-15.3404 2.9088 0.3024
-15.3327 2.5629 0.2839
-15.3250 2.7280 0.2929
-15.3173 2.7594 0.2946
-15.3096 3.0582 0.3101
-15.3019 2.9167 0.3029
-15.2942 3.0110 0.3077
-15.2865 2.8459 0.2992
-15.2788 3.0660 0.3105
-15.2711 2.9167 0.3029
-15.2634 2.7594 0.2946
-15.2557 3.6085 0.3369
-15.2480 3.3333 0.3238
-15.2403 2.9717 0.3057
-15.2326 2.9560 0.3049
-15.2249 3.5613 0.3347
-15.2172 3.1918 0.3168
-15.2095 2.7752 0.2954
-15.2018 3.0975 0.3121
-15.1941 3.4277 0.3283
-15.1864 3.1211 0.3133
-15.1787 2.6494 0.2886
-15.1710 2.7830 0.2958
-15.1633 2.6730 0.2899
-15.1556 3.0975 0.3121
-15.1479 3.5377 0.3335
-15.1402 3.8286 0.3470
-15.1325 3.1997 0.3172
-15.1248 3.0346 0.3089
-15.1171 3.1132 0.3129
-15.1094 3.4434 0.3291
-15.1017 3.0739 0.3109
-15.0940 2.9245 0.3033
-15.0863 3.2469 0.3195
-15.0786 3.3962 0.3268
-15.0709 3.3333 0.3238
-15.0632 3.1368 0.3141
-15.0555 3.5063 0.3321
-15.0478 3.1682 0.3156
-15.0401 3.2704 0.3207
-15.0324 3.4198 0.3279
-15.0247 2.9009 0.3020
-15.0170 3.1604 0.3153
-15.0093 3.4591 0.3298
-15.0016 2.9403 0.3041
-14.9939 3.0818 0.3113
-14.9862 3.0896 0.3117
-14.9785 3.4513 0.3294
-14.9708 3.2783 0.3211
-14.9631 3.3884 0.3264
-14.9554 3.1053 0.3125
-14.9477 3.3333 0.3238
-14.9400 3.0582 0.3101
-14.9323 3.5613 0.3347
-14.9246 2.8066 0.2971
-14.9169 2.9481 0.3045
-14.9092 3.4434 0.3291
-14.9015 3.0189 0.3081
-14.8938 3.2940 0.3218
-14.8861 3.1211 0.3133
-14.8784 3.3491 0.3245
-14.8707 3.2075 0.3176
-14.8630 3.3019 0.3222
-14.8553 3.0189 0.3081
-14.8476 2.9796 0.3061
-14.8399 2.9481 0.3045
-14.8322 3.2547 0.3199
-14.8245 2.8538 0.2996
-14.8168 2.9245 0.3033
-14.8091 3.5770 0.3354
-14.8014 3.7343 0.3427
-14.7937 3.2075 0.3176
-14.7860 2.9324 0.3037
-14.7783 3.6006 0.3365
-14.7706 3.7028 0.3412
-14.7629 3.3491 0.3245
-14.7552 3.6085 0.3369
-14.7475 3.2626 0.3203
-14.7398 3.3176 0.3230
-14.7321 3.4670 0.3302
-14.7244 3.2783 0.3211
-14.7167 3.4748 0.3306
-14.7090 3.2940 0.3218
-14.7013 2.9796 0.3061
-14.6936 3.0896 0.3117
-14.6859 3.3569 0.3249
-14.6782 3.3097 0.3226
-14.6705 3.4748 0.3306
-14.6628 3.3805 0.3260
-14.6551 3.1132 0.3129
-14.6474 3.0031 0.3073
-14.6397 3.6085 0.3369
-14.6320 3.1840 0.3164
-14.6243 3.5299 0.3332
-14.6166 3.1447 0.3145
-14.6089 3.1132 0.3129
-14.6012 3.7107 0.3416
-14.5935 3.2547 0.3199
-14.5858 3.1289 0.3137
-14.5781 2.6965 0.2912
-14.5704 3.1918 0.3168
-14.5627 3.3884 0.3264
-14.5550 3.5456 0.3339
-14.5473 3.6399 0.3383
-14.5396 3.5849 0.3358
-14.5319 3.9701 0.3533
-14.5242 3.4906 0.3313
-14.5165 3.4670 0.3302
-14.5088 3.3962 0.3268
-14.5011 3.3097 0.3226
-14.4934 3.9780 0.3537
-14.4857 2.9481 0.3045
-14.4780 3.3884 0.3264
-14.4703 3.4434 0.3291
-14.4626 3.0975 0.3121
-14.4549 3.8994 0.3502
-14.4472 4.3082 0.3681
-14.4395 3.3333 0.3238
-14.4318 2.9796 0.3061
-14.4241 3.3805 0.3260
-14.4164 3.6164 0.3372
-14.4087 3.6635 0.3394
-14.4010 3.1053 0.3125
-14.3933 3.3962 0.3268
-14.3856 3.1447 0.3145
-14.3779 3.3255 0.3234
-14.3702 3.2940 0.3218
-14.3625 3.5770 0.3354
-14.3548 3.5220 0.3328
-14.3471 3.3884 0.3264
-14.3394 3.1289 0.3137
-14.3317 3.6085 0.3369
-14.3240 3.7343 0.3427
-14.3163 3.6164 0.3372
-14.3086 3.3805 0.3260
-14.3009 3.6557 0.3391
-14.2932 3.1840 0.3164
-14.2855 3.1132 0.3129
-14.2778 3.2547 0.3199
-14.2701 2.5943 0.2856
-14.2624 3.7972 0.3456
-14.2547 3.4198 0.3279
-14.2470 3.5613 0.3347
-14.2393 3.6085 0.3369
-14.2316 3.6164 0.3372
-14.2239 3.8601 0.3484
-14.2162 3.5299 0.3332
-14.2085 3.9308 0.3516
-14.2008 3.7186 0.3420
-14.1931 3.5220 0.3328
-14.1854 3.9308 0.3516
-14.1777 3.7028 0.3412
-14.1700 3.1368 0.3141
-14.1623 3.5142 0.3324
-14.1546 3.1840 0.3164
-14.1469 3.2783 0.3211
-14.1392 4.2060 0.3637
-14.1315 4.1745 0.3623
-14.1238 3.6006 0.3365
-14.1161 4.2453 0.3654
-14.1084 3.5142 0.3324
-14.1007 3.2704 0.3207
-14.0930 3.6321 0.3380
-14.0853 3.4434 0.3291
-14.0776 3.7736 0.3445
-14.0699 3.8286 0.3470
-14.0622 3.4906 0.3313
-14.0545 3.6635 0.3394
-14.0468 3.8994 0.3502
-14.0391 3.9465 0.3523
-14.0314 3.8443 0.3477
-14.0237 4.1195 0.3599
-14.0160 3.6557 0.3391
-14.0083 3.8915 0.3498
-14.0006 3.5849 0.3358
-13.9929 3.3333 0.3238
-13.9852 3.7657 0.3441
-13.9775 3.4748 0.3306
-13.9698 3.6164 0.3372
-13.9621 3.7657 0.3441
-13.9544 3.7107 0.3416
-13.9467 3.0896 0.3117
-13.9390 4.0094 0.3551
-13.9313 4.0881 0.3585
-13.9236 4.2374 0.3650
-13.9159 3.6792 0.3401
-13.9082 3.5220 0.3328
-13.9005 3.2940 0.3218
-13.8928 3.8915 0.3498
-13.8851 3.8915 0.3498
-13.8774 3.7814 0.3448
-13.8697 4.1745 0.3623
-13.8620 3.5692 0.3350
-13.8543 3.8050 0.3459
-13.8466 3.7028 0.3412
-13.8389 3.6635 0.3394
-13.8312 3.6478 0.3387
-13.8235 3.5299 0.3332
-13.8158 3.7500 0.3434
-13.8081 3.6399 0.3383
-13.8004 3.5692 0.3350
-13.7927 3.5928 0.3361
-13.7850 3.7028 0.3412
-13.7773 3.2862 0.3215
-13.7696 3.5692 0.3350
-13.7619 3.7186 0.3420
-13.7542 3.6242 0.3376
-13.7465 3.9858 0.3540
-13.7388 3.9151 0.3509
-13.7311 3.3962 0.3268
-13.7234 3.9072 0.3505
-13.7157 4.3318 0.3691
-13.7080 3.8365 0.3473
-13.7003 3.6478 0.3387
-13.6926 3.9465 0.3523
-13.6849 4.1903 0.3630
-13.6772 4.0645 0.3575
-13.6695 4.0881 0.3585
-13.6618 3.7736 0.3445
-13.6541 4.0566 0.3572
-13.6464 4.3396 0.3694
-13.6387 3.4670 0.3302
-13.6310 3.8443 0.3477
-13.6233 4.1038 0.3592
-13.6156 4.2374 0.3650
-13.6079 4.1195 0.3599
-13.6002 3.5220 0.3328
-13.5925 4.1509 0.3613
-13.5848 3.9308 0.3516
-13.5771 3.9151 0.3509
-13.5694 3.8836 0.3495
-13.5617 4.3553 0.3701
-13.5540 4.2767 0.3667
-13.5463 3.9151 0.3509
-13.5386 3.3255 0.3234
-13.5309 3.7343 0.3427
-13.5232 3.9465 0.3523
-13.5155 3.7736 0.3445
-13.5078 3.6242 0.3376
-13.5001 3.8836 0.3495
-13.4924 4.2296 0.3647
-13.4847 3.9387 0.3519
-13.4770 3.7736 0.3445
-13.4693 3.6871 0.3405
-13.4616 4.2374 0.3650
-13.4539 3.9780 0.3537
-13.4462 4.1981 0.3633
-13.4385 4.2374 0.3650
-13.4308 4.3868 0.3714
-13.4231 4.0566 0.3572
-13.4154 3.3805 0.3260
-13.4077 4.5833 0.3796
-13.4000 4.1588 0.3616
-13.3923 4.2531 0.3657
-13.3846 4.1903 0.3630
-13.3769 3.8208 0.3466
-13.3692 3.7264 0.3423
-13.3615 4.2925 0.3674
-13.3538 4.6069 0.3806
-13.3461 3.8915 0.3498
-13.3384 3.6871 0.3405
-13.3307 4.6541 0.3826
-13.3230 4.3082 0.3681
-13.3153 4.7091 0.3848
-13.3076 4.2138 0.3640
-13.2999 4.2531 0.3657
-13.2922 3.8758 0.3491
-13.2845 4.4104 0.3724
-13.2768 4.3711 0.3707
-13.2691 3.7736 0.3445
-13.2614 4.1038 0.3592
-13.2537 3.9230 0.3512
-13.2460 3.9858 0.3540
-13.2383 3.9151 0.3509
-13.2306 4.0566 0.3572
-13.2229 4.0723 0.3579
-13.2152 4.0723 0.3579
-13.2075 4.0959 0.3589
-13.1998 4.0566 0.3572
-13.1921 4.2138 0.3640
-13.1844 4.5204 0.3770
-13.1767 4.2060 0.3637
-13.1690 4.4025 0.3721
-13.1613 4.2689 0.3664
-13.1536 3.7579 0.3438
-13.1459 4.2925 0.3674
-13.1382 4.1588 0.3616
-13.1305 3.9544 0.3526
-13.1228 4.3868 0.3714
-13.1151 4.0252 0.3558
-13.1074 4.2453 0.3654
-13.0997 4.6698 0.3832
-13.0920 4.2689 0.3664
-13.0843 4.7327 0.3858
-13.0766 4.0252 0.3558
-13.0689 3.8286 0.3470
-13.0612 4.1824 0.3627
-13.0535 4.2453 0.3654
-13.0458 4.3475 0.3697
-13.0381 3.8758 0.3491
-13.0304 4.6384 0.3819
-13.0227 4.0959 0.3589
-13.0150 3.7264 0.3423
-13.0073 4.4025 0.3721
-12.9996 5.1179 0.4012
-12.9919 5.1258 0.4015
-12.9842 4.5362 0.3777
-12.9765 4.4654 0.3747
-12.9688 4.6148 0.3809
-12.9611 4.8349 0.3899
-12.9534 5.0472 0.3984
-12.9457 4.7170 0.3851
-12.9380 4.6384 0.3819
-12.9303 3.7736 0.3445
-12.9226 4.0016 0.3547
-12.9149 4.0959 0.3589
-12.9072 4.4575 0.3744
-12.8995 4.1431 0.3610
-12.8918 3.9151 0.3509
-12.8841 4.4969 0.3760
-12.8764 4.7720 0.3874
-12.8687 4.4182 0.3727
-12.8610 4.2138 0.3640
-12.8533 4.6777 0.3835
-12.8456 4.4654 0.3747
-12.8379 4.0566 0.3572
-12.8302 4.5362 0.3777
-12.8225 4.3789 0.3711
-12.8148 4.3789 0.3711
-12.8071 5.1101 0.4009
-12.7994 5.1494 0.4024
-12.7917 4.8821 0.3918
-12.7840 4.2610 0.3661
-12.7763 4.2217 0.3644
-12.7686 5.0472 0.3984
-12.7609 4.7248 0.3855
-12.7532 4.4890 0.3757
-12.7455 4.6541 0.3826
-12.7378 4.0802 0.3582
-12.7301 4.2138 0.3640
-12.7224 4.7642 0.3871
-12.7147 4.2531 0.3657
-12.7070 4.2138 0.3640
-12.6993 5.0393 0.3981
-12.6916 4.5440 0.3780
-12.6839 4.5440 0.3780
-12.6762 4.2453 0.3654
-12.6685 4.8113 0.3890
-12.6608 4.8821 0.3918
-12.6531 4.8506 0.3906
-12.6454 4.8506 0.3906
-12.6377 4.5047 0.3764
-12.6300 4.4340 0.3734
-12.6223 4.7170 0.3851
-12.6146 4.9135 0.3931
-12.6069 4.6384 0.3819
-12.5992 4.6069 0.3806
-12.5915 4.5755 0.3793
-12.5838 4.6462 0.3822
-12.5761 4.5126 0.3767
-12.5684 3.4513 0.3294
-12.5607 4.4182 0.3727
-12.5530 5.0000 0.3965
-12.5453 4.9057 0.3928
-12.5376 4.7327 0.3858
-12.5299 4.7956 0.3883
-12.5222 5.0943 0.4002
-12.5145 4.5676 0.3790
-12.5068 4.9057 0.3928
-12.4991 4.7799 0.3877
-12.4914 4.5126 0.3767
-12.4837 4.5991 0.3803
-12.4760 4.4733 0.3751
-12.4683 4.4575 0.3744
-12.4606 4.0959 0.3589
-12.4529 5.1965 0.4042
-12.4452 4.6698 0.3832
-12.4375 4.4575 0.3744
-12.4298 4.4733 0.3751
-12.4221 5.0550 0.3987
-12.4144 4.9607 0.3950
-12.4067 5.2044 0.4045
-12.3990 4.6541 0.3826
-12.3913 5.2516 0.4064
-12.3836 4.7327 0.3858
-12.3759 5.0393 0.3981
-12.3682 4.9371 0.3940
-12.3605 5.2752 0.4073
-12.3528 5.0157 0.3971
-12.3451 4.9607 0.3950
-12.3374 4.8270 0.3896
-12.3297 5.5031 0.4160
-12.3220 5.3695 0.4109
-12.3143 5.1022 0.4006
-12.3066 4.8035 0.3887
-12.2989 4.8113 0.3890
-12.2912 5.4560 0.4142
-12.2835 4.6069 0.3806
-12.2758 4.6226 0.3813
-12.2681 4.7406 0.3861
-12.2604 5.1179 0.4012
-12.2527 5.1179 0.4012
-12.2450 5.0865 0.3999
-12.2373 5.1415 0.4021
-12.2296 4.7720 0.3874
-12.2219 5.3223 0.4091
-12.2142 4.8270 0.3896
-12.2065 4.4575 0.3744
-12.1988 4.9214 0.3934
-12.1911 4.6226 0.3813
-12.1834 5.3852 0.4115
-12.1757 5.5425 0.4175
-12.1680 4.9921 0.3962
-12.1603 4.9686 0.3953
-12.1526 5.4796 0.4151
-12.1449 4.6226 0.3813
-12.1372 5.2673 0.4070
-12.1295 5.0708 0.3993
-12.1218 5.0629 0.3990
-12.1141 5.2673 0.4070
-12.1064 5.7390 0.4248
-12.0987 4.7642 0.3871
-12.0910 5.1101 0.4009
-12.0833 5.6289 0.4207
-12.0756 5.8019 0.4271
-12.0679 4.7720 0.3874
-12.0602 4.6462 0.3822
-12.0525 5.0079 0.3968
-12.0448 5.3774 0.4112
-12.0371 5.1415 0.4021
-12.0294 4.8192 0.3893
-12.0217 4.8506 0.3906
-12.0140 4.9371 0.3940
-12.0063 4.7563 0.3867
-11.9986 5.3931 0.4118
-11.9909 5.3223 0.4091
-11.9832 4.9843 0.3959
-11.9755 5.5189 0.4166
-11.9678 5.2673 0.4070
-11.9601 5.2830 0.4076
-11.9524 4.8506 0.3906
-11.9447 5.2673 0.4070
-11.9370 5.1651 0.4030
-11.9293 5.5267 0.4169
-11.9216 5.2516 0.4064
-11.9139 4.9214 0.3934
-11.9062 5.5425 0.4175
-11.8985 5.6840 0.4228
-11.8908 5.2987 0.4082
-11.8831 5.3538 0.4103
-11.8754 5.0079 0.3968
-11.8677 5.0472 0.3984
-11.8600 5.1336 0.4018
-11.8523 5.5503 0.4178
-11.8446 5.8491 0.4289
-11.8369 5.9670 0.4332
-11.8292 5.9041 0.4309
-11.8215 5.5031 0.4160
-11.8138 5.2516 0.4064
-11.8061 5.6447 0.4213
-11.7984 5.2909 0.4079
-11.7907 4.7956 0.3883
-11.7830 5.3066 0.4085
-11.7753 5.5425 0.4175
-11.7676 5.6447 0.4213
-11.7599 5.4245 0.4130
-11.7522 4.9450 0.3943
-11.7445 5.0157 0.3971
-11.7368 5.7154 0.4239
-11.7291 6.1871 0.4411
-11.7214 5.4638 0.4145
-11.7137 5.5267 0.4169
-11.7060 5.5739 0.4187
-11.6983 5.9670 0.4332
-11.6906 5.6289 0.4207
-11.6829 5.2437 0.4061
-11.6752 5.2201 0.4052
-11.6675 5.6368 0.4210
-11.6598 5.2830 0.4076
-11.6521 5.5503 0.4178
-11.6444 5.3695 0.4109
-11.6367 6.1950 0.4414
-11.6290 5.2437 0.4061
-11.6213 6.1085 0.4383
-11.6136 6.0063 0.4346
-11.6059 5.3066 0.4085
-11.5982 5.1651 0.4030
-11.5905 5.4560 0.4142
-11.5828 6.2657 0.4439
-11.5751 5.7154 0.4239
-11.5674 5.8412 0.4286
-11.5597 4.9686 0.3953
-11.5520 5.0472 0.3984
-11.5443 5.2358 0.4058
-11.5366 5.7862 0.4266
-11.5289 5.7469 0.4251
-11.5212 6.1635 0.4403
-11.5135 5.7233 0.4242
-11.5058 6.3679 0.4475
-11.4981 5.7233 0.4242
-11.4904 6.3365 0.4464
-11.4827 6.7217 0.4598
-11.4750 5.9906 0.4340
-11.4673 5.3538 0.4103
-11.4596 5.7311 0.4245
-11.4519 6.3050 0.4453
-11.4442 6.0142 0.4349
-11.4365 6.1478 0.4397
-11.4288 5.4009 0.4121
-11.4211 6.0063 0.4346
-11.4134 6.2893 0.4447
-11.4057 6.0770 0.4372
-11.3980 6.2500 0.4433
-11.3903 5.9827 0.4337
-11.3826 6.2814 0.4444
-11.3749 5.4560 0.4142
-11.3672 5.8569 0.4292
-11.3595 5.4560 0.4142
-11.3518 5.6368 0.4210
-11.3441 6.1714 0.4405
-11.3364 5.7469 0.4251
-11.3287 5.8805 0.4300
-11.3210 5.5975 0.4195
-11.3133 5.9906 0.4340
-11.3056 5.8491 0.4289
-11.2979 7.7437 0.4935
-11.2902 6.0377 0.4357
-11.2825 5.5896 0.4193
-11.2748 7.0519 0.4709
-11.2671 5.7469 0.4251
-11.2594 5.7626 0.4257
-11.2517 5.8962 0.4306
-11.2440 6.0456 0.4360
-11.2363 5.5425 0.4175
-11.2286 5.6132 0.4201
-11.2209 6.1399 0.4394
-11.2132 5.6604 0.4219
-11.2055 6.1085 0.4383
-11.1978 6.3208 0.4458
-11.1901 5.4953 0.4157
-11.1824 5.8726 0.4297
-11.1747 6.2421 0.4431
-11.1670 6.2343 0.4428
-11.1593 6.1164 0.4386
-11.1516 6.4544 0.4505
-11.1439 6.4780 0.4513
-11.1362 6.6116 0.4560
-11.1285 6.6588 0.4576
-11.1208 6.4465 0.4502
-11.1131 6.4308 0.4497
-11.1054 6.8396 0.4638
-11.0977 6.1164 0.4386
-11.0900 6.3601 0.4472
-11.0823 6.7217 0.4598
-11.0746 7.3113 0.4795
-11.0669 6.1871 0.4411
-11.0592 6.4465 0.4502
-11.0515 6.3522 0.4469
-11.0438 6.4544 0.4505
-11.0361 6.8318 0.4635
-11.0284 6.8947 0.4656
-11.0207 6.5094 0.4524
-11.0130 6.3443 0.4467
-11.0053 6.7296 0.4600
-10.9976 6.5802 0.4549
-10.9899 6.8475 0.4640
-10.9822 6.7217 0.4598
-10.9745 6.8789 0.4651
-10.9668 6.2500 0.4433
-10.9591 7.0833 0.4720
-10.9514 6.4858 0.4516
-10.9437 7.2484 0.4774
-10.9360 6.8396 0.4638
-10.9283 6.7767 0.4616
-10.9206 6.6038 0.4557
-10.9129 6.5802 0.4549
-10.9052 6.0142 0.4349
-10.8975 6.1164 0.4386
-10.8898 6.1871 0.4411
-10.8821 6.7217 0.4598
-10.8744 6.5645 0.4543
-10.8667 6.6667 0.4579
-10.8590 6.4465 0.4502
-10.8513 7.2563 0.4777
-10.8436 6.9261 0.4667
-10.8359 6.2264 0.4425
-10.8282 6.4623 0.4508
-10.8205 6.4937 0.4519
-10.8128 7.1541 0.4743
-10.8051 6.3050 0.4453
-10.7974 6.2421 0.4431
-10.7897 6.5173 0.4527
-10.7820 7.7673 0.4942
-10.7743 7.2877 0.4787
-10.7666 6.8947 0.4656
-10.7589 7.1855 0.4754
-10.7512 7.7594 0.4940
-10.7435 7.0676 0.4714
-10.7358 6.8003 0.4624
-10.7281 7.4214 0.4831
-10.7204 7.3270 0.4800
-10.7127 6.4072 0.4489
-10.7050 6.8003 0.4624
-10.6973 6.6824 0.4584
-10.6896 7.2799 0.4785
-10.6819 7.2956 0.4790
-10.6742 7.5236 0.4864
-10.6665 7.5786 0.4882
-10.6588 6.3758 0.4478
-10.6511 7.1069 0.4727
-10.6434 6.8318 0.4635
-10.6357 7.1305 0.4735
-10.6280 6.6588 0.4576
-10.6203 6.5959 0.4554
-10.6126 6.8003 0.4624
-10.6049 6.7846 0.4619
-10.5972 7.3113 0.4795
-10.5895 6.6195 0.4562
-10.5818 6.8318 0.4635
-10.5741 7.0519 0.4709
-10.5664 7.0833 0.4720
-10.5587 7.7673 0.4942
-10.5510 7.5157 0.4862
-10.5433 6.8396 0.4638
-10.5356 6.8239 0.4632
-10.5279 7.2642 0.4779
-10.5202 6.8868 0.4654
-10.5125 6.4858 0.4516
-10.5048 7.0597 0.4712
-10.4971 7.0597 0.4712
-10.4894 7.0126 0.4696
-10.4817 7.8223 0.4960
-10.4740 7.6415 0.4902
-10.4663 7.3821 0.4818
-10.4586 8.0346 0.5027
-10.4509 7.6494 0.4905
-10.4432 7.5079 0.4859
-10.4355 6.7846 0.4619
-10.4278 7.3742 0.4816
-10.4201 7.0283 0.4701
-10.4124 6.9025 0.4659
-10.4047 7.0755 0.4717
-10.3970 7.5079 0.4859
-10.3893 7.3035 0.4792
-10.3816 7.8931 0.4982
-10.3739 7.0912 0.4722
-10.3662 7.8066 0.4955
-10.3585 6.7689 0.4614
-10.3508 7.5157 0.4862
-10.3431 7.4057 0.4826
-10.3354 6.9733 0.4683
-10.3277 7.3742 0.4816
-10.3200 7.2956 0.4790
-10.3123 7.6494 0.4905
-10.3046 7.3113 0.4795
-10.2969 7.7594 0.4940
-10.2892 8.3569 0.5126
-10.2815 7.3349 0.4803
-10.2738 8.0031 0.5017
-10.2661 7.7594 0.4940
-10.2584 7.3899 0.4821
-10.2507 8.1840 0.5073
-10.2430 7.0912 0.4722
-10.2353 7.6965 0.4920
-10.2276 8.6321 0.5210
-10.2199 8.6399 0.5212
-10.2122 8.6399 0.5212
-10.2045 8.2233 0.5085
-10.1968 7.3821 0.4818
-10.1891 7.5000 0.4856
-10.1814 7.9009 0.4985
-10.1737 8.0503 0.5031
-10.1660 8.2390 0.5090
-10.1583 7.6415 0.4902
-10.1506 7.9245 0.4992
-10.1429 7.2484 0.4774
-10.1352 7.9638 0.5004
-10.1275 7.8616 0.4972
-10.1198 7.6651 0.4910
-10.1121 7.8302 0.4962
-10.1044 7.9717 0.5007
-10.0967 7.4843 0.4851
-10.0890 7.4371 0.4836
-10.0813 8.3648 0.5129
-10.0736 7.3821 0.4818
-10.0659 7.3978 0.4823
-10.0582 7.7673 0.4942
-10.0505 7.9638 0.5004
-10.0428 7.8223 0.4960
-10.0351 6.9890 0.4688
-10.0274 7.6730 0.4912
-10.0197 8.3884 0.5136
-10.0120 7.8302 0.4962
-10.0043 7.7358 0.4932
-9.9966 6.8711 0.4648
-9.9889 8.0975 0.5046
-9.9812 7.9560 0.5002
-9.9735 8.1682 0.5068
-9.9658 7.2327 0.4769
-9.9581 8.2311 0.5088
-9.9504 7.6415 0.4902
-9.9427 9.1274 0.5357
-9.9350 8.4119 0.5143
-9.9273 9.4340 0.5447
-9.9196 8.4119 0.5143
-9.9119 8.3176 0.5114
-9.9042 8.3569 0.5126
-9.8965 8.8286 0.5269
-9.8888 8.7343 0.5241
-9.8811 8.2940 0.5107
-9.8734 8.6557 0.5217
-9.8657 8.3491 0.5124
-9.8580 8.5063 0.5172
-9.8503 7.6730 0.4912
-9.8426 8.3648 0.5129
-9.8349 8.3569 0.5126
-9.8272 8.3491 0.5124
-9.8195 9.3003 0.5408
-9.8118 8.4670 0.5160
-9.8041 7.9638 0.5004
-9.7964 8.2233 0.5085
-9.7887 8.9544 0.5306
-9.7810 9.0252 0.5327
-9.7733 8.5849 0.5196
-9.7656 8.4198 0.5146
-9.7579 8.4041 0.5141
-9.7502 8.6557 0.5217
-9.7425 8.5928 0.5198
-9.7348 8.3019 0.5109
-9.7271 8.3019 0.5109
-9.7194 9.1745 0.5371
-9.7117 9.5755 0.5487
-9.7040 9.8428 0.5563
-9.6963 9.4890 0.5463
-9.6886 8.5692 0.5191
-9.6809 8.4198 0.5146
-9.6732 8.4277 0.5148
-9.6655 8.4355 0.5150
-9.6578 8.7186 0.5236
-9.6501 8.2940 0.5107
-9.6424 7.5314 0.4867
-9.6347 8.4984 0.5170
-9.6270 8.5299 0.5179
-9.6193 9.5440 0.5478
-9.6116 8.8758 0.5283
-9.6039 9.1431 0.5362
-9.5962 9.4340 0.5447
-9.5885 9.0959 0.5348
-9.5808 9.7170 0.5528
-9.5731 8.6871 0.5227
-9.5654 9.4575 0.5454
-9.5577 9.1824 0.5374
-9.5500 8.2940 0.5107
-9.5423 8.7657 0.5250
-9.5346 9.6934 0.5521
-9.5269 9.8821 0.5575
-9.5192 9.2217 0.5385
-9.5115 9.6069 0.5496
-9.5038 9.3553 0.5424
-9.4961 9.3003 0.5408
-9.4884 9.0645 0.5339
-9.4807 9.3239 0.5415
-9.4730 9.4340 0.5447
-9.4653 8.2862 0.5105
-9.4576 9.4969 0.5465
-9.4499 9.4261 0.5444
-9.4422 9.3947 0.5435
-9.4345 9.3082 0.5410
-9.4268 9.1981 0.5378
-9.4191 8.9858 0.5316
-9.4114 9.8664 0.5570
-9.4037 9.2610 0.5397
-9.3960 9.6777 0.5517
-9.3883 9.2217 0.5385
-9.3806 10.4403 0.5730
-9.3729 10.1730 0.5656
-9.3652 9.3003 0.5408
-9.3575 9.7720 0.5543
-9.3498 9.8899 0.5577
-9.3421 10.1415 0.5647
-9.3344 10.4009 0.5719
-9.3267 9.5519 0.5481
-9.3190 10.2987 0.5691
-9.3113 10.1101 0.5638
-9.3036 9.4104 0.5440
-9.2959 9.9686 0.5599
-9.2882 10.1965 0.5663
-9.2805 10.6525 0.5788
-9.2728 10.3302 0.5700
-9.2651 9.2138 0.5383
-9.2574 10.4638 0.5736
-9.2497 8.9072 0.5292
-9.2420 9.1274 0.5357
-9.2343 9.7248 0.5530
-9.2266 9.7484 0.5537
-9.2189 10.5818 0.5769
-9.2112 10.1258 0.5643
-9.2035 10.7469 0.5813
-9.1958 10.6368 0.5784
-9.1881 10.3852 0.5715
-9.1804 10.0943 0.5634
-9.1727 9.5676 0.5485
-9.1650 9.8428 0.5563
-9.1573 9.6541 0.5510
-9.1496 10.3459 0.5704
-9.1419 10.3223 0.5697
-9.1342 10.5896 0.5771
-9.1265 11.0377 0.5892
-9.1188 10.6525 0.5788
-9.1111 9.5597 0.5483
-9.1034 10.7704 0.5820
-9.0957 9.8035 0.5552
-9.0880 9.5440 0.5478
-9.0803 9.1195 0.5355
-9.0726 9.6934 0.5521
-9.0649 11.1006 0.5908
-9.0572 10.3066 0.5693
-9.0495 9.9686 0.5599
-9.0418 10.1730 0.5656
-9.0341 10.2280 0.5671
-9.0264 10.1179 0.5641
-9.0187 10.3695 0.5710
-9.0110 10.1415 0.5647
-9.0033 10.4638 0.5736
-8.9956 10.5503 0.5760
-8.9879 9.4104 0.5440
-8.9802 10.3695 0.5710
-8.9725 9.7642 0.5541
-8.9648 10.2673 0.5682
-8.9571 10.9041 0.5856
-8.9494 10.4403 0.5730
-8.9417 10.3381 0.5702
-8.9340 10.4167 0.5723
-8.9263 10.1730 0.5656
-8.9186 10.2358 0.5673
-8.9109 10.1336 0.5645
-8.9032 10.9119 0.5858
-8.8955 10.3381 0.5702
-8.8878 10.9748 0.5875
-8.8801 10.6682 0.5792
-8.8724 11.1399 0.5919
-8.8647 10.2987 0.5691
-8.8570 10.6289 0.5781
-8.8493 11.0142 0.5885
-8.8416 10.3695 0.5710
-8.8339 10.7862 0.5824
-8.8262 10.3774 0.5713
-8.8185 10.9984 0.5881
-8.8108 11.2264 0.5942
-8.8031 10.7547 0.5815
-8.7954 10.8726 0.5847
-8.7877 10.1258 0.5643
-8.7800 10.7704 0.5820
-8.7723 11.2343 0.5944
-8.7646 10.1101 0.5638
-8.7569 9.9843 0.5603
-8.7492 10.0314 0.5617
-8.7415 10.9355 0.5864
-8.7338 10.6761 0.5794
-8.7261 10.5425 0.5758
-8.7184 11.1242 0.5915
-8.7107 10.7154 0.5805
-8.7030 10.9984 0.5881
-8.6953 10.9355 0.5864
-8.6876 10.1730 0.5656
-8.6799 11.9497 0.6130
-8.6722 11.8868 0.6114
-8.6645 10.9591 0.5870
-8.6568 10.7940 0.5826
-8.6491 11.2579 0.5950
-8.6414 11.1871 0.5931
-8.6337 10.9277 0.5862
-8.6260 10.5267 0.5754
-8.6183 11.0849 0.5904
-8.6106 10.8176 0.5832
-8.6029 10.7075 0.5803
-8.5952 12.1698 0.6186
-8.5875 11.6824 0.6061
-8.5798 11.3601 0.5977
-8.5721 11.3679 0.5979
-8.5644 10.6525 0.5788
-8.5567 10.9906 0.5879
-8.5490 11.5645 0.6030
-8.5413 12.5314 0.6278
-8.5336 12.3113 0.6222
-8.5259 11.9733 0.6136
-8.5182 11.8160 0.6096
-8.5105 11.0142 0.5885
-8.5028 11.0299 0.5889
-8.4951 11.3443 0.5973
-8.4874 11.2264 0.5942
-8.4797 12.0912 0.6166
-8.4720 11.7138 0.6069
-8.4643 12.2642 0.6210
-8.4566 12.3742 0.6238
-8.4489 12.7201 0.6325
-8.4412 12.0283 0.6150
-8.4335 11.3443 0.5973
-8.4258 12.0755 0.6162
-8.4181 11.3286 0.5969
-8.4104 11.5959 0.6039
-8.4027 11.2893 0.5958
-8.3950 11.2107 0.5937
-8.3873 12.6179 0.6299
-8.3796 11.7610 0.6081
-8.3719 11.7060 0.6067
-8.3642 11.5959 0.6039
-8.3565 12.3270 0.6226
-8.3488 12.1462 0.6180
-8.3411 12.0597 0.6158
-8.3334 11.6116 0.6043
-8.3257 12.0991 0.6168
-8.3180 12.3742 0.6238
-8.3103 11.7531 0.6079
-8.3026 11.7138 0.6069
-8.2949 11.9497 0.6130
-8.2872 12.3270 0.6226
-8.2795 11.2028 0.5935
-8.2718 11.2186 0.5940
-8.2641 12.1934 0.6192
-8.2564 11.6195 0.6045
-8.2487 12.3821 0.6240
-8.2410 12.0676 0.6160
-8.2333 12.9717 0.6387
-8.2256 12.2642 0.6210
-8.2179 12.3585 0.6234
-8.2102 12.8774 0.6364
-8.2025 12.5708 0.6287
-8.1948 13.2233 0.6448
-8.1871 11.3522 0.5975
-8.1794 12.2406 0.6204
-8.1717 12.6808 0.6315
-8.1640 12.2956 0.6218
-8.1563 12.1934 0.6192
-8.1486 11.7296 0.6073
-8.1409 12.4371 0.6254
-8.1332 12.6494 0.6307
-8.1255 14.1195 0.6663
-8.1178 12.2406 0.6204
-8.1101 12.5000 0.6270
-8.1024 12.6808 0.6315
-8.0947 12.7044 0.6321
-8.0870 12.1226 0.6174
-8.0793 12.7358 0.6328
-8.0716 12.8931 0.6367
-8.0639 13.5063 0.6517
-8.0562 12.8695 0.6362
-8.0485 13.0267 0.6400
-8.0408 12.6494 0.6307
-8.0331 13.3884 0.6489
-8.0254 13.8365 0.6596
-8.0177 13.0031 0.6395
-8.0100 13.2783 0.6462
-8.0023 13.4591 0.6506
-7.9946 13.8286 0.6594
-7.9869 12.5236 0.6276
-7.9792 13.0975 0.6418
-7.9715 13.8679 0.6604
-7.9638 14.0252 0.6641
-7.9561 13.7028 0.6564
-7.9484 13.0189 0.6398
-7.9407 14.0566 0.6649
-7.9330 12.7201 0.6325
-7.9253 14.5833 0.6772
-7.9176 13.6242 0.6545
-7.9099 12.6101 0.6297
-7.9022 12.9874 0.6391
-7.8945 13.9937 0.6634
-7.8868 13.0267 0.6400
-7.8791 14.6384 0.6785
-7.8714 14.0173 0.6639
-7.8637 13.0739 0.6412
-7.8560 13.5613 0.6530
-7.8483 13.2626 0.6458
-7.8406 13.9072 0.6613
-7.8329 13.7500 0.6576
-7.8252 13.8365 0.6596
-7.8175 14.1745 0.6676
-7.8098 13.5299 0.6523
-7.8021 14.1981 0.6682
-7.7944 13.0189 0.6398
-7.7867 13.7343 0.6572
-7.7790 13.8915 0.6609
-7.7713 13.2940 0.6466
-7.7636 14.2060 0.6684
-7.7559 13.9701 0.6628
-7.7482 14.1981 0.6682
-7.7405 14.4104 0.6732
-7.7328 14.5755 0.6770
-7.7251 14.2925 0.6704
-7.7174 14.6541 0.6788
-7.7097 14.1588 0.6673
-7.7020 14.1981 0.6682
-7.6943 14.7170 0.6803
-7.6866 14.1274 0.6665
-7.6789 14.3082 0.6708
-7.6712 15.2437 0.6924
-7.6635 15.6447 0.7014
-7.6558 14.4733 0.6746
-7.6481 14.8113 0.6825
-7.6404 14.4261 0.6735
-7.6327 14.7327 0.6807
-7.6250 14.6069 0.6777
-7.6173 15.6211 0.7009
-7.6096 15.7233 0.7032
-7.6019 14.6384 0.6785
-7.5942 14.9135 0.6848
-7.5865 14.5519 0.6765
-7.5788 15.1494 0.6902
-7.5711 15.9513 0.7082
-7.5634 15.8962 0.7070
-7.5557 15.4874 0.6979
-7.5480 15.6132 0.7007
-7.5403 15.3066 0.6938
-7.5326 15.7783 0.7044
-7.5249 16.1635 0.7129
-7.5172 15.4953 0.6980
-7.5095 14.4654 0.6745
-7.5018 15.2358 0.6922
-7.4941 15.1415 0.6900
-7.4864 15.8333 0.7056
-7.4787 15.2830 0.6933
-7.4710 15.8412 0.7058
-7.4633 16.0928 0.7114
-7.4556 17.3428 0.7385
-7.4479 15.4717 0.6975
-7.4402 16.3522 0.7171
-7.4325 16.5252 0.7209
-7.4248 15.7547 0.7039
-7.4171 16.7610 0.7260
-7.4094 16.3208 0.7164
-7.4017 16.2421 0.7147
-7.3940 16.8553 0.7280
-7.3863 16.5645 0.7217
-7.3786 15.5975 0.7003
-7.3709 16.5566 0.7216
-7.3632 15.7154 0.7030
-7.3555 16.4151 0.7185
-7.3478 17.2484 0.7365
-7.3401 16.3601 0.7173
-7.3324 16.1871 0.7135
-7.3247 17.1698 0.7348
-7.3170 16.3129 0.7162
-7.3093 17.3428 0.7385
-7.3016 16.5252 0.7209
-7.2939 17.3035 0.7377
-7.2862 15.7940 0.7047
-7.2785 16.1242 0.7121
-7.2708 16.7374 0.7255
-7.2631 17.9403 0.7511
-7.2554 16.7689 0.7262
-7.2477 17.5943 0.7438
-7.2400 18.2390 0.7573
-7.2323 17.4292 0.7403
-7.2246 17.8145 0.7485
-7.2169 18.6714 0.7663
-7.2092 17.9009 0.7503
-7.2015 16.9182 0.7294
-7.1938 18.0267 0.7529
-7.1861 19.0409 0.7738
-7.1784 18.0346 0.7531
-7.1707 17.4843 0.7415
-7.1630 17.0912 0.7331
-7.1553 17.8774 0.7498
-7.1476 17.5865 0.7437
-7.1399 18.5220 0.7632
-7.1322 17.1698 0.7348
-7.1245 18.5456 0.7637
-7.1168 18.3333 0.7593
-7.1091 17.9403 0.7511
-7.1014 19.4969 0.7830
-7.0937 19.4575 0.7822
-7.0860 18.2233 0.7570
-7.0783 17.6258 0.7445
-7.0706 18.1997 0.7565
-7.0629 19.1431 0.7759
-7.0552 19.1431 0.7759
-7.0475 18.8601 0.7701
-7.0398 19.2767 0.7786
-7.0321 18.5299 0.7633
-7.0244 19.3082 0.7792
-7.0167 20.2673 0.7983
-7.0090 20.0550 0.7941
-7.0013 19.0487 0.7740
-6.9936 18.4906 0.7625
-6.9859 18.8286 0.7695
-6.9782 20.1179 0.7954
-6.9705 19.8506 0.7901
-6.9628 19.4104 0.7813
-6.9551 20.0786 0.7946
-6.9474 20.1258 0.7955
-6.9397 19.2925 0.7789
-6.9320 20.8962 0.8106
-6.9243 18.7972 0.7688
-6.9166 20.5425 0.8037
-6.9089 20.8255 0.8093
-6.9012 21.5409 0.8230
-6.8935 20.5660 0.8042
-6.8858 20.5739 0.8043
-6.8781 21.6274 0.8247
-6.8704 21.5409 0.8230
-6.8627 20.6132 0.8051
-6.8550 20.2673 0.7983
-6.8473 19.6855 0.7868
-6.8396 20.7154 0.8071
-6.8319 22.5079 0.8413
-6.8242 21.1478 0.8155
-6.8165 20.5660 0.8042
-6.8088 20.2044 0.7971
-6.8011 20.8648 0.8100
-6.7934 21.0692 0.8140
-6.7857 21.0456 0.8135
-6.7780 21.7453 0.8269
-6.7703 20.0943 0.7949
-6.7626 22.4764 0.8407
-6.7549 23.0975 0.8523
-6.7472 21.1399 0.8153
-6.7395 20.6604 0.8060
-6.7318 21.9811 0.8314
-6.7241 22.0597 0.8329
-6.7164 21.7689 0.8274
-6.7087 22.4292 0.8398
-6.7010 22.4135 0.8395
-6.6933 23.1368 0.8530
-6.6856 22.3742 0.8388
-6.6779 23.2390 0.8549
-6.6702 21.9811 0.8314
-6.6625 23.7264 0.8638
-6.6548 24.1588 0.8716
-6.6471 22.7123 0.8451
-6.6394 24.2925 0.8740
-6.6317 23.3962 0.8577
-6.6240 22.5393 0.8419
-6.6163 23.0975 0.8523
-6.6086 22.6730 0.8444
-6.6009 23.5220 0.8600
-6.5932 23.0110 0.8507
-6.5855 23.0739 0.8518
-6.5778 24.1352 0.8712
-6.5701 24.3553 0.8752
-6.5624 24.7484 0.8822
-6.5547 22.6730 0.8444
-6.5470 23.2075 0.8543
-6.5393 23.7579 0.8644
-6.5316 24.2374 0.8730
-6.5239 24.2374 0.8730
-6.5162 23.6006 0.8615
-6.5085 23.5692 0.8609
-6.5008 24.1667 0.8718
-6.4931 25.2280 0.8907
-6.4854 25.8569 0.9017
-6.4777 25.7940 0.9006
-6.4700 24.9764 0.8862
-6.4623 24.3318 0.8747
-6.4546 24.9371 0.8855
-6.4469 26.1478 0.9068
-6.4392 25.2830 0.8917
-6.4315 25.0550 0.8876
-6.4238 24.7406 0.8820
-6.4161 26.1950 0.9076
-6.4084 26.1635 0.9071
-6.4007 26.1557 0.9069
-6.3930 25.8019 0.9008
-6.3853 24.7013 0.8813
-6.3776 25.1415 0.8892
-6.3699 26.1006 0.9060
-6.3622 26.8396 0.9187
-6.3545 26.0535 0.9051
-6.3468 26.3522 0.9103
-6.3391 27.3506 0.9274
-6.3314 27.4528 0.9291
-6.3237 26.9025 0.9198
-6.3160 27.5708 0.9311
-6.3083 26.6352 0.9152
-6.3006 26.0692 0.9054
-6.2929 26.6116 0.9148
-6.2852 27.3978 0.9282
-6.2775 26.7925 0.9179
-6.2698 27.6022 0.9317
-6.2621 27.2327 0.9254
-6.2544 26.9104 0.9199
-6.2467 28.2390 0.9423
-6.2390 29.3553 0.9608
-6.2313 27.8381 0.9356
-6.2236 27.8852 0.9364
-6.2159 27.3428 0.9273
-6.2082 28.7107 0.9502
-6.2005 26.6509 0.9155
-6.1928 26.7296 0.9168
-6.1851 28.6792 0.9497
-6.1774 29.6305 0.9653
-6.1697 29.2689 0.9594
-6.1620 29.6934 0.9663
-6.1543 30.8884 0.9856
-6.1466 28.3333 0.9439
-6.1389 29.2374 0.9589
-6.1312 28.3333 0.9439
-6.1235 30.5110 0.9795
-6.1158 29.9371 0.9703
-6.1081 30.3459 0.9769
-6.1004 30.3302 0.9766
-6.0927 31.0456 0.9881
-6.0850 31.2421 0.9912
-6.0773 29.9607 0.9706
-6.0696 30.7311 0.9831
-6.0619 30.9670 0.9868
-6.0542 30.5818 0.9807
-6.0465 29.3711 0.9611
-6.0388 29.8270 0.9685
-6.0311 31.3050 0.9922
-6.0234 29.9371 0.9703
-6.0157 29.5362 0.9637
-6.0080 31.0535 0.9882
-6.0003 30.9355 0.9863
-5.9926 30.8569 0.9851
-5.9849 32.4686 1.0105
-5.9772 30.5267 0.9798
-5.9695 31.5173 0.9955
-5.9618 32.6965 1.0140
-5.9541 32.7673 1.0151
-5.9464 31.1950 0.9904
-5.9387 32.1541 1.0056
-5.9310 30.8726 0.9853
-5.9233 32.4371 1.0100
-5.9156 32.5865 1.0123
-5.9079 32.7909 1.0155
-5.9002 32.9560 1.0180
-5.8925 33.0660 1.0197
-5.8848 34.7720 1.0457
-5.8771 34.2531 1.0379
-5.8694 33.8443 1.0316
-5.8617 33.5849 1.0277
-5.8540 34.0566 1.0349
-5.8463 33.4748 1.0260
-5.8386 33.6792 1.0291
-5.8309 34.4418 1.0407
-5.8232 34.7877 1.0459
-5.8155 33.9937 1.0339
-5.8078 33.8758 1.0321
-5.8001 34.3239 1.0389
-5.7924 34.9528 1.0484
-5.7847 33.6399 1.0285
-5.7770 35.2752 1.0532
-5.7693 35.8019 1.0611
-5.7616 35.1101 1.0508
-5.7539 37.7280 1.0892
-5.7462 34.8821 1.0473
-5.7385 34.7406 1.0452
-5.7308 36.6431 1.0735
-5.7231 36.3050 1.0685
-5.7154 36.9969 1.0786
-5.7077 36.3443 1.0691
-5.7000 37.4764 1.0856
-5.6923 36.8396 1.0763
-5.6846 35.6053 1.0581
-5.6769 37.2170 1.0818
-5.6692 35.8648 1.0620
-5.6615 36.4544 1.0707
-5.6538 37.3978 1.0844
-5.6461 38.3019 1.0975
-5.6384 36.7689 1.0753
-5.6307 37.3821 1.0842
-5.6230 38.0503 1.0939
-5.6153 37.0047 1.0787
-5.6076 37.2563 1.0824
-5.5999 37.9560 1.0925
-5.5922 40.0157 1.1218
-5.5845 40.7154 1.1315
-5.5768 39.7563 1.1181
-5.5691 38.8836 1.1058
-5.5614 39.6226 1.1162
-5.5537 38.9308 1.1065
-5.5460 38.7657 1.1041
-5.5383 39.7720 1.1183
-5.5306 38.1761 1.0957
-5.5229 38.7579 1.1040
-5.5152 39.3082 1.1118
-5.5075 40.2673 1.1253
-5.4998 39.5912 1.1158
-5.4921 39.3789 1.1128
-5.4844 41.5802 1.1435
-5.4767 42.7987 1.1601
-5.4690 42.0912 1.1505
-5.4613 42.1777 1.1517
-5.4536 43.2311 1.1660
-5.4459 41.0613 1.1363
-5.4382 40.4481 1.1278
-5.4305 43.4906 1.1695
-5.4228 40.8962 1.1340
-5.4151 42.9009 1.1615
-5.4074 42.8145 1.1603
-5.3997 44.0723 1.1773
-5.3920 41.4308 1.1414
-5.3843 42.9088 1.1616
-5.3766 42.4292 1.1551
-5.3689 43.1447 1.1648
-5.3612 44.6855 1.1854
-5.3535 44.2060 1.1790
-5.3458 43.9465 1.1756
-5.3381 43.7186 1.1725
-5.3304 44.1038 1.1777
-5.3227 44.9135 1.1884
-5.3150 44.7799 1.1867
-5.3073 45.7469 1.1994
-5.2996 46.0928 1.2039
-5.2919 45.2752 1.1932
-5.2842 46.3601 1.2074
-5.2765 46.3601 1.2074
-5.2688 47.5393 1.2227
-5.2611 46.0770 1.2037
-5.2534 47.5000 1.2222
-5.2457 46.6588 1.2113
-5.2380 46.4308 1.2083
-5.2303 45.3066 1.1936
-5.2226 47.1069 1.2171
-5.2149 49.2453 1.2444
-5.2072 46.5723 1.2102
-5.1995 46.3443 1.2072
-5.1918 47.1069 1.2171
-5.1841 47.7909 1.2259
-5.1764 49.8506 1.2521
-5.1687 49.6462 1.2495
-5.1610 47.0755 1.2167
-5.1533 49.1116 1.2427
-5.1456 50.3852 1.2587
-5.1379 51.2972 1.2701
-5.1302 51.6903 1.2749
-5.1225 50.0786 1.2549
-5.1148 49.8270 1.2518
-5.1071 49.2374 1.2443
-5.0994 48.9387 1.2405
-5.0917 50.9355 1.2656
-5.0840 53.2154 1.2936
-5.0763 50.1258 1.2555
-5.0686 50.8019 1.2639
-5.0609 52.9403 1.2903
-5.0532 52.9796 1.2907
-5.0455 53.7972 1.3007
-5.0378 54.2217 1.3058
-5.0301 53.2940 1.2946
-5.0224 54.7013 1.3116
-5.0147 53.7028 1.2995
-5.0070 52.7123 1.2875
-4.9993 52.8538 1.2892
-4.9916 54.5676 1.3099
-4.9839 54.0487 1.3037
-4.9762 55.1572 1.3170
-4.9685 54.5676 1.3099
-4.9608 54.6541 1.3110
-4.9531 54.1667 1.3051
-4.9454 54.4025 1.3080
-4.9377 54.1903 1.3054
-4.9300 54.7091 1.3116
-4.9223 56.7453 1.3358
-4.9146 55.1572 1.3170
-4.9069 56.7689 1.3361
-4.8992 56.4230 1.3320
-4.8915 57.5708 1.3455
-4.8838 57.5079 1.3448
-4.8761 56.8475 1.3370
-4.8684 59.4497 1.3673
-4.8607 57.8852 1.3492
-4.8530 58.6635 1.3582
-4.8453 59.3947 1.3667
-4.8376 60.9513 1.3845
-4.8299 57.6887 1.3469
-4.8222 57.5708 1.3455
-4.8145 59.1588 1.3639
-4.8068 60.1887 1.3758
-4.7991 62.6336 1.4034
-4.7914 62.7280 1.4045
-4.7837 61.3050 1.3885
-4.7760 61.9340 1.3956
-4.7683 61.5094 1.3908
-4.7606 63.0896 1.4085
-4.7529 63.6085 1.4143
-4.7452 62.0597 1.3970
-4.7375 62.8459 1.4058
-4.7298 63.1447 1.4091
-4.7221 63.7972 1.4164
-4.7144 65.8019 1.4385
-4.7067 66.1557 1.4423
-4.6990 66.5487 1.4466
-4.6913 67.7044 1.4591
-4.6836 66.5094 1.4462
-4.6759 64.6305 1.4256
-4.6682 66.2343 1.4432
-4.6605 65.4560 1.4347
-4.6528 66.5409 1.4465
-4.6451 66.6981 1.4482
-4.6374 68.3648 1.4662
-4.6297 69.9921 1.4836
-4.6220 67.2013 1.4537
-4.6143 68.1289 1.4637
-4.6066 67.2406 1.4541
-4.5989 68.0660 1.4630
-4.5912 66.8789 1.4502
-4.5835 69.0959 1.4741
-4.5758 70.0079 1.4837
-4.5681 71.7138 1.5017
-4.5604 70.6368 1.4904
-4.5527 69.6541 1.4800
-4.5450 71.2421 1.4968
-4.5373 72.8538 1.5136
-4.5296 74.6855 1.5325
-4.5219 73.2233 1.5174
-4.5142 73.0896 1.5161
-4.5065 75.0079 1.5358
-4.4988 75.2280 1.5381
-4.4911 73.5142 1.5204
-4.4834 75.6289 1.5422
-4.4757 73.6242 1.5216
-4.4680 75.5031 1.5409
-4.4603 73.4355 1.5196
-4.4526 76.9890 1.5560
-4.4449 74.7170 1.5328
-4.4372 75.2516 1.5383
-4.4295 75.2516 1.5383
-4.4218 75.5975 1.5418
-4.4141 75.3852 1.5397
-4.4064 77.9088 1.5652
-4.3987 76.5409 1.5514
-4.3910 79.2296 1.5784
-4.3833 80.8569 1.5946
-4.3756 80.8019 1.5940
-4.3679 81.8632 1.6045
-4.3602 81.0220 1.5962
-4.3525 82.7752 1.6134
-4.3448 83.0189 1.6158
-4.3371 82.7437 1.6131
-4.3294 81.2264 1.5982
-4.3217 80.9198 1.5952
-4.3140 82.6887 1.6125
-4.3063 81.4151 1.6001
-4.2986 83.3333 1.6188
-4.2909 85.8726 1.6433
-4.2832 85.8648 1.6432
-4.2755 85.1258 1.6361
-4.2678 84.4025 1.6292
-4.2601 84.9292 1.6342
-4.2524 86.3129 1.6475
-4.2447 87.5629 1.6594
-4.2370 87.5393 1.6592
-4.2293 91.2736 1.6942
-4.2216 88.6635 1.6698
-4.2139 86.5645 1.6499
-4.2062 90.8412 1.6902
-4.1985 87.1305 1.6553
-4.1908 89.6069 1.6786
-4.1831 92.1934 1.7027
-4.1754 89.9528 1.6819
-4.1677 92.4607 1.7052
-4.1600 94.1352 1.7205
-4.1523 94.2453 1.7215
-4.1446 90.9984 1.6916
-4.1369 90.7940 1.6897
-4.1292 93.9780 1.7191
-4.1215 92.9560 1.7097
-4.1138 95.8726 1.7363
-4.1061 93.7107 1.7166
-4.0984 96.5409 1.7424
-4.0907 97.5786 1.7517
-4.0830 97.3113 1.7493
-4.0753 98.0110 1.7556
-4.0676 100.5503 1.7782
-4.0599 97.8145 1.7538
-4.0522 99.3239 1.7673
-4.0445 101.5566 1.7871
-4.0368 102.0755 1.7916
-4.0291 103.9308 1.8078
-4.0214 100.5660 1.7783
-4.0137 104.6777 1.8143
-4.0060 103.7421 1.8062
-3.9983 102.1305 1.7921
-3.9906 104.8821 1.8161
-3.9829 103.5142 1.8042
-3.9752 102.8695 1.7986
-3.9675 104.5362 1.8131
-3.9598 102.9638 1.7994
-3.9521 105.1179 1.8181
-3.9444 109.4969 1.8556
-3.9367 106.3679 1.8289
-3.9290 105.9827 1.8256
-3.9213 106.3522 1.8288
-3.9136 112.6101 1.8818
-3.9059 108.3333 1.8457
-3.8982 109.7877 1.8581
-3.8905 109.4575 1.8553
-3.8828 111.6195 1.8735
-3.8751 111.5802 1.8732
-3.8674 112.1855 1.8783
-3.8597 114.5912 1.8983
-3.8520 111.9575 1.8763
-3.8443 117.5550 1.9227
-3.8366 115.7469 1.9078
-3.8289 116.4151 1.9133
-3.8212 118.3176 1.9289
-3.8135 122.0283 1.9589
-3.8058 117.6101 1.9231
-3.7981 116.9497 1.9177
-3.7904 118.6242 1.9314
-3.7827 120.1572 1.9438
-3.7750 121.5959 1.9554
-3.7673 121.8632 1.9576
-3.7596 120.2830 1.9449
-3.7519 122.6965 1.9643
-3.7442 121.4623 1.9544
-3.7365 123.7736 1.9729
-3.7288 126.0220 1.9907
-3.7211 124.2453 1.9766
-3.7134 123.5299 1.9709
-3.7057 129.1824 2.0155
-3.6980 124.6541 1.9799
-3.6903 127.0519 1.9988
-3.6826 126.8396 1.9972
-3.6749 128.9387 2.0136
-3.6672 130.6132 2.0267
-3.6595 126.4230 1.9939
-3.6518 126.4937 1.9944
-3.6441 130.6604 2.0270
-3.6364 132.9953 2.0451
-3.6287 132.0283 2.0376
-3.6210 131.6824 2.0349
-3.6133 133.4906 2.0489
-3.6056 134.5676 2.0571
-3.5979 136.8475 2.0745
-3.5902 136.1557 2.0692
-3.5825 135.9355 2.0675
-3.5748 136.1399 2.0691
-3.5671 134.9607 2.0601
-3.5594 137.2013 2.0771
-3.5517 137.2956 2.0779
-3.5440 142.6965 2.1183
-3.5363 138.0267 2.0834
-3.5286 137.6808 2.0808
-3.5209 142.5079 2.1169
-3.5132 140.5425 2.1023
-3.5055 138.7579 2.0889
-3.4978 143.6557 2.1254
-3.4901 141.7531 2.1113
-3.4824 141.4230 2.1089
-3.4747 144.5047 2.1317
-3.4670 143.1211 2.1215
-3.4593 144.5204 2.1318
-3.4516 146.5802 2.1470
-3.4439 144.0487 2.1283
-3.4362 146.6431 2.1474
-3.4285 147.0519 2.1504
-3.4208 148.0818 2.1579
-3.4131 147.3742 2.1528
-3.4054 151.0063 2.1791
-3.3977 150.1730 2.1731
-3.3900 147.1148 2.1509
-3.3823 149.5362 2.1685
-3.3746 147.5393 2.1540
-3.3669 148.5849 2.1616
-3.3592 151.6981 2.1841
-3.3515 152.1069 2.1871
-3.3438 151.2186 2.1807
-3.3361 156.9418 2.2215
-3.3284 153.4119 2.1964
-3.3207 154.3318 2.2030
-3.3130 155.6289 2.2122
-3.3053 155.2594 2.2096
-3.2976 155.2123 2.2093
-3.2899 155.6368 2.2123
-3.2822 153.1997 2.1949
-3.2745 156.5959 2.2191
-3.2668 159.5126 2.2397
-3.2591 158.6714 2.2338
-3.2514 159.6069 2.2403
-3.2437 161.4937 2.2535
-3.2360 161.5016 2.2536
-3.2283 158.3726 2.2317
-3.2206 158.7186 2.2341
-3.2129 160.5739 2.2471
-3.2052 161.6509 2.2546
-3.1975 160.2516 2.2449
-3.1898 162.0362 2.2573
-3.1821 163.6950 2.2688
-3.1744 165.1258 2.2787
-3.1667 163.5142 2.2676
-3.1590 165.5503 2.2817
-3.1513 169.4340 2.3083
-3.1436 167.8302 2.2973
-3.1359 167.1698 2.2928
-3.1282 164.9607 2.2776
-3.1205 165.6053 2.2820
-3.1128 168.0110 2.2986
-3.1051 167.3742 2.2942
-3.0974 167.6179 2.2959
-3.0897 169.4497 2.3084
-3.0820 170.3616 2.3146
-3.0743 171.5252 2.3225
-3.0666 171.9733 2.3255
-3.0589 171.5252 2.3225
-3.0512 173.1289 2.3333
-3.0435 173.2154 2.3339
-3.0358 174.0330 2.3394
-3.0281 174.8349 2.3448
-3.0204 176.2186 2.3540
-3.0127 173.9230 2.3386
-3.0050 175.9591 2.3523
-2.9973 179.2296 2.3741
-2.9896 178.7657 2.3710
-2.9819 176.4308 2.3554
-2.9742 185.5975 2.4159
-2.9665 185.2437 2.4136
-2.9588 182.1855 2.3936
-2.9511 178.5928 2.3698
-2.9434 179.9921 2.3791
-2.9357 184.7642 2.4104
-2.9280 182.7358 2.3972
-2.9203 184.7956 2.4106
-2.9126 184.4340 2.4083
-2.9049 186.5802 2.4223
-2.8972 187.4450 2.4279
-2.8895 187.2484 2.4266
-2.8818 186.6116 2.4225
-2.8741 187.1305 2.4258
-2.8664 184.9921 2.4119
-2.8587 189.0881 2.4385
-2.8510 190.3931 2.4469
-2.8433 191.9969 2.4572
-2.8356 193.8915 2.4693
-2.8279 192.4371 2.4600
-2.8202 196.3994 2.4852
-2.8125 194.6069 2.4738
-2.8048 197.2642 2.4906
-2.7971 193.8679 2.4691
-2.7894 197.1855 2.4901
-2.7817 195.7233 2.4809
-2.7740 200.5818 2.5115
-2.7663 199.3475 2.5038
-2.7586 202.7201 2.5248
-2.7509 200.7704 2.5127
-2.7432 205.5896 2.5427
-2.7355 207.4057 2.5539
-2.7278 207.1462 2.5523
-2.7201 203.8915 2.5321
-2.7124 207.0597 2.5517
-2.7047 208.6164 2.5613
-2.6970 207.4686 2.5542
-2.6893 208.4906 2.5605
-2.6816 213.7028 2.5923
-2.6739 216.4780 2.6091
-2.6662 215.1730 2.6012
-2.6585 215.0865 2.6007
-2.6508 219.7956 2.6290
-2.6431 215.8569 2.6054
-2.6354 217.7909 2.6170
-2.6277 223.4198 2.6506
-2.6200 217.4057 2.6147
-2.6123 218.3333 2.6203
-2.6046 223.0975 2.6487
-2.5969 222.1384 2.6430
-2.5892 224.2453 2.6555
-2.5815 226.5881 2.6693
-2.5738 222.7830 2.6468
-2.5661 230.7626 2.6938
-2.5584 234.1588 2.7136
-2.5507 230.2358 2.6907
-2.5430 230.5425 2.6925
-2.5353 233.1918 2.7080
-2.5276 235.2909 2.7201
-2.5199 227.7830 2.6764
-2.5122 234.5597 2.7159
-2.5045 239.0252 2.7416
-2.4968 237.9638 2.7355
-2.4891 238.9937 2.7414
-2.4814 241.9025 2.7581
-2.4737 241.9261 2.7582
-2.4660 242.4450 2.7612
-2.4583 240.3145 2.7490
-2.4506 240.0472 2.7475
-2.4429 243.3491 2.7663
-2.4352 244.9371 2.7753
-2.4275 245.3223 2.7775
-2.4198 248.3962 2.7949
-2.4121 249.3003 2.7999
-2.4044 251.0456 2.8097
-2.3967 251.9182 2.8146
-2.3890 249.7327 2.8024
-2.3813 254.9764 2.8316
-2.3736 259.6462 2.8574
-2.3659 255.6840 2.8356
-2.3582 251.2421 2.8108
-2.3505 254.3711 2.8283
-2.3428 258.6006 2.8517
-2.3351 257.6808 2.8466
-2.3274 252.3428 2.8170
-2.3197 256.1085 2.8379
-2.3120 258.7657 2.8526
-2.3043 258.9780 2.8538
-2.2966 259.4733 2.8565
-2.2889 255.0865 2.8322
-2.2812 257.2170 2.8440
-2.2735 258.5928 2.8516
-2.2658 264.1195 2.8820
-2.2581 261.7689 2.8691
-2.2504 259.6462 2.8574
-2.2427 257.4607 2.8454
-2.2350 259.5283 2.8568
-2.2273 261.0456 2.8651
-2.2196 262.4135 2.8726
-2.2119 261.8082 2.8693
-2.2042 258.3569 2.8503
-2.1965 264.8978 2.8862
-2.1888 267.5393 2.9005
-2.1811 259.8035 2.8583
-2.1734 265.6604 2.8903
-2.1657 264.6619 2.8849
-2.1580 265.9513 2.8919
-2.1503 264.6226 2.8847
-2.1426 265.4874 2.8894
-2.1349 267.2956 2.8992
-2.1272 262.1855 2.8714
-2.1195 268.2783 2.9046
-2.1118 265.1336 2.8875
-2.1041 269.4340 2.9108
-2.0964 267.0126 2.8977
-2.0887 259.6305 2.8574
-2.0810 265.9434 2.8919
-2.0733 270.1808 2.9148
-2.0656 271.3601 2.9212
-2.0579 265.1022 2.8873
-2.0502 260.1651 2.8603
-2.0425 264.6855 2.8850
-2.0348 269.8585 2.9131
-2.0271 269.1981 2.9095
-2.0194 268.5063 2.9058
-2.0117 264.0566 2.8816
-2.0040 265.7154 2.8906
-1.9963 262.5393 2.8733
-1.9886 262.2406 2.8717
-1.9809 267.4135 2.8999
-1.9732 265.9355 2.8918
-1.9655 266.0849 2.8927
-1.9578 268.9623 2.9083
-1.9501 266.2028 2.8933
-1.9424 269.8585 2.9131
-1.9347 271.5330 2.9221
-1.9270 271.3679 2.9212
-1.9193 274.6619 2.9389
-1.9116 269.2296 2.9097
-1.9039 262.2248 2.8716
-1.8962 269.5833 2.9116
-1.8885 269.3868 2.9105
-1.8808 268.6321 2.9065
-1.8731 273.2311 2.9312
-1.8654 269.1195 2.9091
-1.8577 268.6792 2.9067
-1.8500 264.2846 2.8829
-1.8423 263.9072 2.8808
-1.8346 267.6101 2.9009
-1.8269 264.3003 2.8829
-1.8192 263.9387 2.8810
-1.8115 264.2531 2.8827
-1.8038 266.3758 2.8942
-1.7961 265.5346 2.8897
-1.7884 268.6871 2.9068
-1.7807 268.6871 2.9068
-1.7730 264.6069 2.8846
-1.7653 269.4261 2.9108
-1.7576 261.9497 2.8701
-1.7499 262.5079 2.8731
-1.7422 264.9057 2.8862
-1.7345 264.1903 2.8823
-1.7268 262.4528 2.8728
-1.7191 263.8129 2.8803
-1.7114 262.0991 2.8709
-1.7037 264.5204 2.8841
-1.6960 266.0928 2.8927
-1.6883 262.8459 2.8750
-1.6806 259.1588 2.8548
-1.6729 255.2358 2.8331
-1.6652 264.8349 2.8859
-1.6575 256.7925 2.8417
-1.6498 257.4135 2.8451
-1.6421 258.7500 2.8525
-1.6344 262.3428 2.8722
-1.6267 252.0440 2.8153
-1.6190 253.2154 2.8218
-1.6113 252.3113 2.8168
-1.6036 254.8506 2.8309
-1.5959 254.1274 2.8269
-1.5882 254.7170 2.8302
-1.5805 255.0236 2.8319
-1.5728 252.3821 2.8172
-1.5651 248.7264 2.7967
-1.5574 245.7075 2.7797
-1.5497 244.5519 2.7731
-1.5420 245.0786 2.7761
-1.5343 245.7390 2.7799
-1.5266 242.7516 2.7629
-1.5189 248.0425 2.7929
-1.5112 247.9403 2.7923
-1.5035 244.0409 2.7702
-1.4958 240.5503 2.7504
-1.4881 244.1352 2.7708
-1.4804 242.9481 2.7640
-1.4727 239.4733 2.7442
-1.4650 237.6336 2.7336
-1.4573 238.0031 2.7358
-1.4496 241.2736 2.7545
-1.4419 239.3789 2.7437
-1.4342 231.1085 2.6958
-1.4265 236.2579 2.7257
-1.4188 234.4104 2.7150
-1.4111 233.5142 2.7098
-1.4034 232.3821 2.7033
-1.3957 230.6840 2.6934
-1.3880 228.3805 2.6799
-1.3803 225.7390 2.6643
-1.3726 226.8318 2.6708
-1.3649 225.0708 2.6604
-1.3572 221.2186 2.6375
-1.3495 216.1242 2.6070
-1.3418 220.9591 2.6360
-1.3341 220.0314 2.6304
-1.3264 216.5959 2.6098
-1.3187 212.8381 2.5871
-1.3110 213.1761 2.5891
-1.3033 206.9890 2.5513
-1.2956 207.7594 2.5560
-1.2879 201.5016 2.5172
-1.2802 201.3286 2.5162
-1.2725 200.7940 2.5128
-1.2648 197.0597 2.4893
-1.2571 193.2154 2.4649
-1.2494 195.6761 2.4806
-1.2417 192.4057 2.4598
-1.2340 189.3396 2.4401
-1.2263 188.9937 2.4379
-1.2186 183.9465 2.4051
-1.2109 181.3679 2.3882
-1.2032 177.4921 2.3625
-1.1955 173.8679 2.3383
-1.1878 171.5566 2.3227
-1.1801 170.0157 2.3122
-1.1724 170.2987 2.3142
-1.1647 164.0645 2.2714
-1.1570 164.1824 2.2722
-1.1493 162.8302 2.2628
-1.1416 154.8428 2.2066
-1.1339 151.3758 2.1818
-1.1262 151.7925 2.1848
-1.1185 150.2594 2.1737
-1.1108 151.9340 2.1858
-1.1031 145.3538 2.1380
-1.0954 143.7579 2.1262
-1.0877 139.2925 2.0929
-1.0800 134.9764 2.0602
-1.0723 131.9182 2.0368
-1.0646 134.3632 2.0555
-1.0569 131.0220 2.0298
-1.0492 126.9654 1.9982
-1.0415 126.0456 1.9909
-1.0338 126.1399 1.9916
-1.0261 125.1965 1.9842
-1.0184 124.1116 1.9756
-1.0107 121.1321 1.9517
-1.0030 116.0692 1.9105
-0.9953 117.9324 1.9258
-0.9876 112.6022 1.8817
-0.9799 112.3192 1.8794
-0.9722 113.0975 1.8859
-0.9645 110.7390 1.8661
-0.9568 106.7296 1.8320
-0.9491 106.2421 1.8278
-0.9414 103.7107 1.8059
-0.9337 101.9025 1.7901
-0.9260 100.9277 1.7815
-0.9183 100.1179 1.7744
-0.9106 96.7060 1.7439
-0.9029 95.6289 1.7341
-0.8952 96.0770 1.7382
-0.8875 90.3852 1.6859
-0.8798 90.3616 1.6857
-0.8721 90.9355 1.6910
-0.8644 89.8899 1.6813
-0.8567 86.0142 1.6446
-0.8490 84.2138 1.6273
-0.8413 82.2563 1.6083
-0.8336 80.4874 1.5909
-0.8259 80.4638 1.5907
-0.8182 76.7610 1.5537
-0.8105 77.4371 1.5605
-0.8028 77.4686 1.5608
-0.7951 75.2987 1.5388
-0.7874 74.6855 1.5325
-0.7797 73.2783 1.5180
-0.7720 70.4717 1.4887
-0.7643 69.1745 1.4749
-0.7566 69.7013 1.4805
-0.7489 68.8601 1.4715
-0.7412 67.8616 1.4608
-0.7335 65.1179 1.4310
-0.7258 62.1934 1.3985
-0.7181 62.2642 1.3993
-0.7104 59.7563 1.3708
-0.7027 59.6777 1.3699
-0.6950 60.5267 1.3796
-0.6873 60.7783 1.3825
-0.6796 58.1447 1.3522
-0.6719 58.1761 1.3526
-0.6642 54.0566 1.3038
-0.6565 52.0755 1.2797
-0.6488 53.0425 1.2915
-0.6411 51.9104 1.2777
-0.6334 49.5912 1.2488
-0.6257 49.0409 1.2418
-0.6180 48.1525 1.2305
-0.6103 48.1918 1.2310
-0.6026 46.5487 1.2099
-0.5949 45.8884 1.2013
-0.5872 42.6258 1.1578
-0.5795 43.4434 1.1688
-0.5718 43.7107 1.1724
-0.5641 42.8066 1.1602
-0.5564 41.7689 1.1461
-0.5487 40.5582 1.1293
-0.5410 38.8679 1.1056
-0.5333 39.2846 1.1115
-0.5256 38.9308 1.1065
-0.5179 35.9984 1.0640
-0.5102 36.0142 1.0642
-0.5025 34.2217 1.0374
-0.4948 34.1038 1.0356
-0.4871 33.2154 1.0220
-0.4794 33.1447 1.0209
-0.4717 33.1053 1.0203
-0.4640 33.6557 1.0288
-0.4563 32.5157 1.0112
-0.4486 31.9025 1.0016
-0.4409 30.9827 0.9871
-0.4332 31.1164 0.9892
-0.4255 29.7799 0.9677
-0.4178 30.7154 0.9828
-0.4101 30.3931 0.9776
-0.4024 28.9858 0.9547
-0.3947 27.9481 0.9375
-0.3870 29.3947 0.9614
-0.3793 27.8145 0.9352
-0.3716 27.1226 0.9235
-0.3639 27.5236 0.9303
-0.3562 26.2186 0.9080
-0.3485 24.2767 0.8737
-0.3408 24.4497 0.8768
-0.3331 25.5031 0.8955
-0.3254 23.1211 0.8527
-0.3177 25.0629 0.8878
-0.3100 25.0472 0.8875
-0.3023 22.3742 0.8388
-0.2946 23.1604 0.8534
-0.2869 21.6903 0.8259
-0.2792 22.3664 0.8387
-0.2715 23.4827 0.8593
-0.2638 23.4119 0.8580
-0.2561 24.7406 0.8820
-0.2484 23.9701 0.8682
-0.2407 25.3774 0.8933
-0.2330 24.9292 0.8854
-0.2253 26.9340 0.9203
-0.2176 30.2909 0.9760
-0.2099 30.7075 0.9827
-0.2022 32.8931 1.0170
-0.1945 34.0409 1.0346
-0.1868 38.5770 1.1014
-0.1791 42.0362 1.1497
-0.1714 44.9528 1.1890
-0.1637 46.5330 1.2097
-0.1560 49.7248 1.2505
-0.1483 48.8208 1.2390
-0.1406 51.0770 1.2674
-0.1329 50.1101 1.2553
-0.1252 50.8255 1.2642
-0.1175 47.3585 1.2204
-0.1098 49.0802 1.2423
-0.1021 50.2752 1.2574
-0.0944 53.9072 1.3020
-0.0867 60.0472 1.3741
-0.0790 66.7846 1.4492
-0.0713 78.0425 1.5666
-0.0636 94.7013 1.7257
-0.0559 115.5425 1.9062
-0.0482 141.3129 2.1080
-0.0405 170.5346 2.3158
-0.0328 199.9686 2.5077
-0.0251 221.9261 2.6417
-0.0174 238.7814 2.7402
-0.0097 257.2956 2.8445
-0.0020 258.0346 2.8486
0.0057 248.3255 2.7945
0.0134 224.7013 2.6582
0.0211 199.8742 2.5071
0.0288 167.1384 2.2926
0.0365 133.7657 2.0510
0.0442 108.8758 1.8503
0.0519 84.5283 1.6304
0.0596 65.7311 1.4377
0.0673 51.5645 1.2734
0.0750 41.4465 1.1416
0.0827 33.6399 1.0285
0.0904 27.0440 0.9222
0.0981 20.9355 0.8114
0.1058 17.7752 0.7476
0.1135 15.2123 0.6916
0.1212 11.9025 0.6118
0.1289 10.7154 0.5805
0.1366 9.1903 0.5376
0.1443 7.2563 0.4777
0.1520 5.9827 0.4337
0.1597 5.0393 0.3981
0.1674 4.7091 0.3848
0.1751 4.1588 0.3616
0.1828 3.4748 0.3306
0.1905 3.7736 0.3445
0.1982 3.2233 0.3184
0.2059 2.8616 0.3000
0.2136 2.8066 0.2971
0.2213 2.8223 0.2979
0.2290 2.8223 0.2979
0.2367 2.5157 0.2813
0.2444 2.6730 0.2899
0.2521 2.2091 0.2636
0.2598 2.2170 0.2640
0.2675 2.0755 0.2555
0.2752 2.1777 0.2617
0.2829 1.8475 0.2410
0.2906 1.8160 0.2390
0.2983 1.9969 0.2506
0.3060 2.1541 0.2603
0.3137 1.7689 0.2358
0.3214 2.1698 0.2612
0.3291 2.0440 0.2535
0.3368 2.1619 0.2607
0.3445 2.0991 0.2569
0.3522 2.3821 0.2737
0.3599 2.0912 0.2564
0.3676 1.3994 0.2098
0.3753 1.5330 0.2196
0.3830 1.8475 0.2410
0.3907 1.8711 0.2426
0.3984 1.9104 0.2451
0.4061 1.5723 0.2224
0.4138 1.8239 0.2395
0.4215 1.9340 0.2466
0.4292 1.5645 0.2218
0.4369 1.9104 0.2451
0.4446 1.5959 0.2240
0.4523 1.3365 0.2050
0.4600 1.3601 0.2068
0.4677 1.5409 0.2201
0.4754 1.4937 0.2167
0.4831 1.3286 0.2044
0.4908 1.5094 0.2179
0.4985 1.6195 0.2257
0.5062 1.1714 0.1919
0.5139 1.0770 0.1840
0.5216 1.3443 0.2056
0.5293 1.3994 0.2098
0.5370 1.1321 0.1887
0.5447 1.4544 0.2139
0.5524 1.2264 0.1964
0.5601 1.1242 0.1880
0.5678 1.2264 0.1964
0.5755 0.9906 0.1765
0.5832 1.1635 0.1913
0.5909 1.2500 0.1983
0.5986 0.9748 0.1751
0.6063 1.3286 0.2044
0.6140 1.4230 0.2115
0.6217 1.2657 0.1995
0.6294 1.1321 0.1887
0.6371 1.1557 0.1906
0.6448 1.1164 0.1874
0.6525 1.1478 0.1900
0.6602 1.3208 0.2038
0.6679 1.1557 0.1906
0.6756 1.2814 0.2007
0.6833 1.1950 0.1938
0.6910 0.8805 0.1664
0.6987 1.1478 0.1900
0.7064 1.3443 0.2056
0.7141 0.9748 0.1751
0.7218 1.0849 0.1847
0.7295 1.4780 0.2156
0.7372 1.1321 0.1887
0.7449 1.0535 0.1820
0.7526 0.8333 0.1619
0.7603 1.1399 0.1893
0.7680 0.9355 0.1715
0.7757 1.0849 0.1847
0.7834 1.0456 0.1813
0.7911 1.0220 0.1793
0.7988 1.0535 0.1820
0.8065 0.7626 0.1549
0.8142 1.0849 0.1847
0.8219 1.2028 0.1945
0.8296 1.3208 0.2038
0.8373 1.0770 0.1840
0.8450 1.1164 0.1874
0.8527 0.9119 0.1693
0.8604 1.0063 0.1779
0.8681 1.1321 0.1887
0.8758 0.9670 0.1744
0.8835 0.7862 0.1572
0.8912 0.7547 0.1541
0.8989 0.8176 0.1603
0.9066 0.7390 0.1524
0.9143 1.0613 0.1827
0.9220 1.1950 0.1938
0.9297 1.2343 0.1970
0.9374 1.0770 0.1840
0.9451 1.0928 0.1854
0.9528 0.8726 0.1657
0.9605 0.7862 0.1572
0.9682 1.0299 0.1800
0.9759 0.8097 0.1596
0.9836 0.8333 0.1619
0.9913 0.6761 0.1458
0.9990 0.9355 0.1715
1.0067 1.1164 0.1874
1.0144 0.9434 0.1722
1.0221 0.9355 0.1715
1.0298 0.6289 0.1406
1.0375 0.4481 0.1187
1.0452 0.6132 0.1389
1.0529 0.7469 0.1533
1.0606 0.7154 0.1500
1.0683 0.7783 0.1564
1.0760 0.7311 0.1516
1.0837 0.5739 0.1343
1.0914 0.8176 0.1603
1.0991 0.7704 0.1557
1.1068 0.7940 0.1580
1.1145 0.9748 0.1751
1.1222 0.8962 0.1679
1.1299 0.8412 0.1626
1.1376 0.7940 0.1580
1.1453 0.9355 0.1715
1.1530 0.8726 0.1657
1.1607 0.9670 0.1744
1.1684 0.7783 0.1564
1.1761 1.1242 0.1880
1.1838 0.6132 0.1389
1.1915 0.9434 0.1722
1.1992 0.8333 0.1619
1.2069 0.7233 0.1508
1.2146 1.1242 0.1880
1.2223 0.9670 0.1744
1.2300 1.0377 0.1806
1.2377 0.6211 0.1398
1.2454 0.7469 0.1533
1.2531 0.5896 0.1362
1.2608 0.6053 0.1380
1.2685 0.8569 0.1642
1.2762 0.7311 0.1516
1.2839 0.6840 0.1467
1.2916 0.5503 0.1316
1.2993 0.6682 0.1450
1.3070 0.6289 0.1406
1.3147 0.7311 0.1516
1.3224 0.7154 0.1500
1.3301 0.8097 0.1596
1.3378 0.7783 0.1564
1.3455 0.7783 0.1564
1.3532 0.5896 0.1362
1.3609 0.5503 0.1316
1.3686 0.8726 0.1657
1.3763 0.8726 0.1657
1.3840 0.7704 0.1557
1.3917 0.8491 0.1634
1.3994 0.6447 0.1424
1.4071 0.6761 0.1458
1.4148 0.7075 0.1492
1.4225 0.5660 0.1334
1.4302 0.7626 0.1549
1.4379 0.7311 0.1516
1.4456 0.6761 0.1458
1.4533 0.5660 0.1334
1.4610 0.7075 0.1492
1.4687 0.6211 0.1398
1.4764 0.5896 0.1362
1.4841 0.7940 0.1580
1.4918 1.1557 0.1906
1.4995 0.6682 0.1450
1.5072 0.4638 0.1208
1.5149 0.6997 0.1483
1.5226 0.6132 0.1389
1.5303 0.7469 0.1533
1.5380 0.7469 0.1533
1.5457 0.7469 0.1533
1.5534 0.5739 0.1343
1.5611 0.6368 0.1415
1.5688 0.7704 0.1557
1.5765 0.7154 0.1500
1.5842 0.6132 0.1389
1.5919 0.4953 0.1248
1.5996 0.6840 0.1467
1.6073 0.6918 0.1475
1.6150 0.5896 0.1362
1.6227 0.5896 0.1362
1.6304 0.7862 0.1572
1.6381 0.6525 0.1432
1.6458 0.6918 0.1475
1.6535 0.5896 0.1362
1.6612 0.4009 0.1123
1.6689 0.5346 0.1297
1.6766 0.8255 0.1611
1.6843 0.5975 0.1371
1.6920 0.6289 0.1406
1.6997 0.7626 0.1549
1.7074 0.8884 0.1671
1.7151 0.6682 0.1450
1.7228 0.7626 0.1549
1.7305 0.7940 0.1580
1.7382 0.5660 0.1334
1.7459 0.7311 0.1516
1.7536 0.8491 0.1634
1.7613 0.6840 0.1467
1.7690 0.6053 0.1380
1.7767 0.8097 0.1596
1.7844 0.5739 0.1343
1.7921 0.6525 0.1432
1.7998 0.6368 0.1415
1.8075 0.6053 0.1380
1.8152 0.5975 0.1371
1.8229 0.5110 0.1268
1.8306 0.5110 0.1268
1.8383 0.5503 0.1316
1.8460 0.6761 0.1458
1.8537 0.7390 0.1524
1.8614 0.7311 0.1516
1.8691 0.5975 0.1371
1.8768 0.5425 0.1306
1.8845 0.4403 0.1177
1.8922 0.6525 0.1432
1.8999 0.5818 0.1353
1.9076 0.5975 0.1371
1.9153 0.8097 0.1596
1.9230 0.6053 0.1380
1.9307 0.7626 0.1549
1.9384 0.4481 0.1187
1.9461 0.6840 0.1467
1.9538 0.4717 0.1218
1.9615 0.2987 0.0969
1.9692 0.5189 0.1277
1.9769 0.6682 0.1450
1.9846 0.7075 0.1492
1.9923 0.5425 0.1306
2.0000 0.5267 0.1287
2.0077 0.7075 0.1492
2.0154 0.8569 0.1642
2.0231 0.6525 0.1432
2.0308 0.7940 0.1580
2.0385 0.5818 0.1353
2.0462 0.7233 0.1508
2.0539 0.6997 0.1483
2.0616 0.4560 0.1197
2.0693 0.5031 0.1258
2.0770 0.5189 0.1277
2.0847 0.4088 0.1134
2.0924 0.6211 0.1398
2.1001 0.5189 0.1277
2.1078 0.5818 0.1353
2.1155 0.4245 0.1155
2.1232 0.3774 0.1089
2.1309 0.3852 0.1101
2.1386 0.6682 0.1450
2.1463 0.6447 0.1424
2.1540 0.5582 0.1325
2.1617 0.5739 0.1343
2.1694 0.6840 0.1467
2.1771 0.4796 0.1228
2.1848 0.4874 0.1238
2.1925 0.4717 0.1218
2.2002 0.5189 0.1277
2.2079 0.7154 0.1500
2.2156 0.6368 0.1415
2.2233 0.6289 0.1406
2.2310 0.6525 0.1432
2.2387 0.6211 0.1398
2.2464 0.6053 0.1380
2.2541 0.9591 0.1737
2.2618 0.5582 0.1325
2.2695 0.2909 0.0956
2.2772 0.5582 0.1325
2.2849 0.4403 0.1177
2.2926 0.4403 0.1177
2.3003 0.4560 0.1197
2.3080 0.5189 0.1277
2.3157 0.5110 0.1268
2.3234 0.4403 0.1177
2.3311 0.4638 0.1208
2.3388 0.5975 0.1371
2.3465 0.5660 0.1334
2.3542 0.5818 0.1353
2.3619 0.5503 0.1316
2.3696 0.4403 0.1177
2.3773 0.5189 0.1277
2.3850 0.5425 0.1306
2.3927 0.4560 0.1197
2.4004 0.5425 0.1306
2.4081 0.5189 0.1277
2.4158 0.4638 0.1208
2.4235 0.4796 0.1228
2.4312 0.3616 0.1066
2.4389 0.4560 0.1197
2.4466 0.8176 0.1603
2.4543 0.5739 0.1343
2.4620 0.6289 0.1406
2.4697 0.4088 0.1134
2.4774 0.4088 0.1134
2.4851 0.7154 0.1500
2.4928 0.4167 0.1145
2.5005 0.1965 0.0786
2.5082 0.5818 0.1353
2.5159 0.5189 0.1277
2.5236 0.4560 0.1197
2.5313 0.4638 0.1208
2.5390 0.4796 0.1228
2.5467 0.4796 0.1228
2.5544 0.4874 0.1238
2.5621 0.5739 0.1343
2.5698 0.6604 0.1441
2.5775 0.5425 0.1306
2.5852 0.4638 0.1208
2.5929 0.6840 0.1467
2.6006 0.6289 0.1406
2.6083 0.4874 0.1238
2.6160 0.4481 0.1187
2.6237 0.7233 0.1508
2.6314 0.6053 0.1380
2.6391 0.6053 0.1380
2.6468 0.4324 0.1166
2.6545 0.4796 0.1228
2.6622 0.5110 0.1268
2.6699 0.4560 0.1197
2.6776 0.6132 0.1389
2.6853 0.5425 0.1306
2.6930 0.6132 0.1389
2.7007 0.5189 0.1277
2.7084 0.5346 0.1297
2.7161 0.6840 0.1467
2.7238 0.3852 0.1101
2.7315 0.4638 0.1208
2.7392 0.5660 0.1334
2.7469 0.4324 0.1166
2.7546 0.5582 0.1325
2.7623 0.6289 0.1406
2.7700 0.5818 0.1353
2.7777 0.4481 0.1187
2.7854 0.5582 0.1325
2.7931 0.4324 0.1166
2.8008 0.4324 0.1166
2.8085 0.3066 0.0982
2.8162 0.4874 0.1238
2.8239 0.5975 0.1371
2.8316 0.2987 0.0969
2.8393 0.4088 0.1134
2.8470 0.6211 0.1398
2.8547 0.5031 0.1258
2.8624 0.5582 0.1325
2.8701 0.6447 0.1424
2.8778 0.5582 0.1325
2.8855 0.4874 0.1238
2.8932 0.4796 0.1228
2.9009 0.6132 0.1389
2.9086 0.6211 0.1398
2.9163 0.6525 0.1432
2.9240 0.5582 0.1325
2.9317 0.5503 0.1316
2.9394 0.5739 0.1343
2.9471 0.7390 0.1524
2.9548 0.3695 0.1078
2.9625 0.5739 0.1343
2.9702 0.3931 0.1112
2.9779 0.4481 0.1187
2.9856 0.5189 0.1277
2.9933 0.5189 0.1277
3.0010 0.4009 0.1123
3.0087 0.3381 0.1031
3.0164 0.5189 0.1277
3.0241 0.6447 0.1424
3.0318 0.3459 0.1043
3.0395 0.4796 0.1228
3.0472 0.4796 0.1228
3.0549 0.4717 0.1218
3.0626 0.5582 0.1325
3.0703 0.5189 0.1277
3.0780 0.6053 0.1380
3.0857 0.4167 0.1145
3.0934 0.6604 0.1441
3.1011 0.5267 0.1287
3.1088 0.6368 0.1415
3.1165 0.5896 0.1362
3.1242 0.3459 0.1043
3.1319 0.5975 0.1371
3.1396 0.4638 0.1208
3.1473 0.5189 0.1277
3.1550 0.3066 0.0982
3.1627 0.4088 0.1134
3.1704 0.4481 0.1187
3.1781 0.5503 0.1316
3.1858 0.4796 0.1228
3.1935 0.2673 0.0917
3.2012 0.5582 0.1325
3.2089 0.5896 0.1362
3.2166 0.3538 0.1055
3.2243 0.3223 0.1007
3.2320 0.5189 0.1277
3.2397 0.5110 0.1268
3.2474 0.5189 0.1277
3.2551 0.5189 0.1277
3.2628 0.5267 0.1287
3.2705 0.2830 0.0943
3.2782 0.5189 0.1277
3.2859 0.5189 0.1277
3.2936 0.5267 0.1287
3.3013 0.3616 0.1066
3.3090 0.4953 0.1248
3.3167 0.5582 0.1325
3.3244 0.5189 0.1277
3.3321 0.4403 0.1177
3.3398 0.3852 0.1101
3.3475 0.3145 0.0994
3.3552 0.4638 0.1208
3.3629 0.4560 0.1197
3.3706 0.3774 0.1089
3.3783 0.5189 0.1277
3.3860 0.2358 0.0861
3.3937 0.5110 0.1268
3.4014 0.5110 0.1268
3.4091 0.4717 0.1218
3.4168 0.4009 0.1123
3.4245 0.4717 0.1218
3.4322 0.4717 0.1218
3.4399 0.4560 0.1197
3.4476 0.5739 0.1343
3.4553 0.4953 0.1248
3.4630 0.6525 0.1432
3.4707 0.5346 0.1297
3.4784 0.3774 0.1089
3.4861 0.4481 0.1187
3.4938 0.4796 0.1228
3.5015 0.3852 0.1101
3.5092 0.4245 0.1155
3.5169 0.5189 0.1277
3.5246 0.4245 0.1155
3.5323 0.4638 0.1208
3.5400 0.4167 0.1145
3.5477 0.3931 0.1112
3.5554 0.3616 0.1066
3.5631 0.4638 0.1208
3.5708 0.5110 0.1268
3.5785 0.2830 0.0943
3.5862 0.5031 0.1258
3.5939 0.5582 0.1325
3.6016 0.5503 0.1316
3.6093 0.4088 0.1134
3.6170 0.5346 0.1297
3.6247 0.5425 0.1306
3.6324 0.5582 0.1325
3.6401 0.3774 0.1089
3.6478 0.3302 0.1019
3.6555 0.4953 0.1248
3.6632 0.4009 0.1123
3.6709 0.5189 0.1277
3.6786 0.6682 0.1450
3.6863 0.4874 0.1238
3.6940 0.4403 0.1177
3.7017 0.4088 0.1134
3.7094 0.3459 0.1043
3.7171 0.4874 0.1238
3.7248 0.4245 0.1155
3.7325 0.3538 0.1055
3.7402 0.5110 0.1268
3.7479 0.4403 0.1177
3.7556 0.5110 0.1268
3.7633 0.2830 0.0943
3.7710 0.4088 0.1134
3.7787 0.4560 0.1197
3.7864 0.5818 0.1353
3.7941 0.4953 0.1248
3.8018 0.4481 0.1187
3.8095 0.3695 0.1078
3.8172 0.3695 0.1078
3.8249 0.4796 0.1228
3.8326 0.4560 0.1197
3.8403 0.5189 0.1277
3.8480 0.4796 0.1228
3.8557 0.3616 0.1066
3.8634 0.4953 0.1248
3.8711 0.4324 0.1166
3.8788 0.4324 0.1166
3.8865 0.6132 0.1389
3.8942 0.2516 0.0889
3.9019 0.2987 0.0969
3.9096 0.3538 0.1055
3.9173 0.4560 0.1197
3.9250 0.5503 0.1316
3.9327 0.3774 0.1089
3.9404 0.4560 0.1197
3.9481 0.4560 0.1197
3.9558 0.2752 0.0930
3.9635 0.3223 0.1007
3.9712 0.3302 0.1019
3.9789 0.4088 0.1134
3.9866 0.4953 0.1248
3.9943 0.4481 0.1187
4.0020 0.4245 0.1155
4.0097 0.5267 0.1287
4.0174 0.4167 0.1145
4.0251 0.4245 0.1155
4.0328 0.5031 0.1258
4.0405 0.5582 0.1325
4.0482 0.4717 0.1218
4.0559 0.5031 0.1258
4.0636 0.2830 0.0943
4.0713 0.4953 0.1248
4.0790 0.3459 0.1043
4.0867 0.6840 0.1467
4.0944 0.3302 0.1019
4.1021 0.4324 0.1166
4.1098 0.4560 0.1197
4.1175 0.3223 0.1007
4.1252 0.4167 0.1145
4.1329 0.4638 0.1208
4.1406 0.4324 0.1166
4.1483 0.4088 0.1134
4.1560 0.3459 0.1043
4.1637 0.5031 0.1258
4.1714 0.3695 0.1078
4.1791 0.5267 0.1287
4.1868 0.3066 0.0982
4.1945 0.3774 0.1089
4.2022 0.5267 0.1287
4.2099 0.2516 0.0889
4.2176 0.4717 0.1218
4.2253 0.4481 0.1187
4.2330 0.2987 0.0969
4.2407 0.3695 0.1078
4.2484 0.4717 0.1218
4.2561 0.3145 0.0994
4.2638 0.3302 0.1019
4.2715 0.3695 0.1078
4.2792 0.2594 0.0903
4.2869 0.3695 0.1078
4.2946 0.2987 0.0969
4.3023 0.5896 0.1362
4.3100 0.4324 0.1166
4.3177 0.4796 0.1228
4.3254 0.4403 0.1177
4.3331 0.5818 0.1353
4.3408 0.5267 0.1287
4.3485 0.2909 0.0956
4.3562 0.4088 0.1134
4.3639 0.4796 0.1228
4.3716 0.5110 0.1268
4.3793 0.4088 0.1134
4.3870 0.5267 0.1287
4.3947 0.5739 0.1343
4.4024 0.5660 0.1334
4.4101 0.4796 0.1228
4.4178 0.4324 0.1166
4.4255 0.4324 0.1166
4.4332 0.5267 0.1287
4.4409 0.4560 0.1197
4.4486 0.2516 0.0889
4.4563 0.3931 0.1112
4.4640 0.4717 0.1218
4.4717 0.5346 0.1297
4.4794 0.3695 0.1078
4.4871 0.5818 0.1353
4.4948 0.4403 0.1177
4.5025 0.3302 0.1019
4.5102 0.3223 0.1007
4.5179 0.3616 0.1066
4.5256 0.4638 0.1208
4.5333 0.4481 0.1187
4.5410 0.2987 0.0969
4.5487 0.5110 0.1268
4.5564 0.4403 0.1177
4.5641 0.3931 0.1112
4.5718 0.3852 0.1101
4.5795 0.4796 0.1228
4.5872 0.4245 0.1155
4.5949 0.4088 0.1134
4.6026 0.4324 0.1166
4.6103 0.5110 0.1268
4.6180 0.4717 0.1218
4.6257 0.3774 0.1089
4.6334 0.3852 0.1101
4.6411 0.4560 0.1197
4.6488 0.4088 0.1134
4.6565 0.4717 0.1218
4.6642 0.3066 0.0982
4.6719 0.3459 0.1043
4.6796 0.3302 0.1019
4.6873 0.4717 0.1218
4.6950 0.5425 0.1306
4.7027 0.5582 0.1325
4.7104 0.2909 0.0956
4.7181 0.5425 0.1306
4.7258 0.4088 0.1134
4.7335 0.2044 0.0802
4.7412 0.4167 0.1145
4.7489 0.3302 0.1019
4.7566 0.3381 0.1031
4.7643 0.3695 0.1078
4.7720 0.5346 0.1297
4.7797 0.3695 0.1078
4.7874 0.5975 0.1371
4.7951 0.4796 0.1228
4.8028 0.3223 0.1007
4.8105 0.3931 0.1112
4.8182 0.4324 0.1166
4.8259 0.4167 0.1145
4.8336 0.3538 0.1055
4.8413 0.3931 0.1112
4.8490 0.3931 0.1112
4.8567 0.4560 0.1197
4.8644 0.3931 0.1112
4.8721 0.6053 0.1380
4.8798 0.4088 0.1134
4.8875 0.5267 0.1287
4.8952 0.3223 0.1007
4.9029 0.2987 0.0969
4.9106 0.2516 0.0889
4.9183 0.2123 0.0817
4.9260 0.3931 0.1112
4.9337 0.4088 0.1134
4.9414 0.2752 0.0930
4.9491 0.3538 0.1055
4.9568 0.2673 0.0917
4.9645 0.3223 0.1007
4.9722 0.3066 0.0982
4.9799 0.4717 0.1218
4.9876 0.4403 0.1177
4.9953 0.3538 0.1055
5.0030 0.2673 0.0917
5.0107 0.3459 0.1043
5.0184 0.4324 0.1166
5.0261 0.3066 0.0982
5.0338 0.2594 0.0903
5.0415 0.5189 0.1277
5.0492 0.5031 0.1258
5.0569 0.5503 0.1316
5.0646 0.4009 0.1123
5.0723 0.2987 0.0969
5.0800 0.3459 0.1043
5.0877 0.2830 0.0943
5.0954 0.4245 0.1155
5.1031 0.3695 0.1078
5.1108 0.5739 0.1343
5.1185 0.5896 0.1362
5.1262 0.3616 0.1066
5.1339 0.4009 0.1123
5.1416 0.2201 0.0832
5.1493 0.3774 0.1089
5.1570 0.1965 0.0786
5.1647 0.4167 0.1145
5.1724 0.4403 0.1177
5.1801 0.4403 0.1177
5.1878 0.4717 0.1218
5.1955 0.3302 0.1019
5.2032 0.3538 0.1055
5.2109 0.3616 0.1066
5.2186 0.4167 0.1145
5.2263 0.4403 0.1177
5.2340 0.4324 0.1166
5.2417 0.5189 0.1277
5.2494 0.2987 0.0969
5.2571 0.3145 0.0994
5.2648 0.4481 0.1187
5.2725 0.2909 0.0956
5.2802 0.1808 0.0754
5.2879 0.4796 0.1228
5.2956 0.3852 0.1101
5.3033 0.5267 0.1287
5.3110 0.4953 0.1248
5.3187 0.4481 0.1187
5.3264 0.3931 0.1112
5.3341 0.2752 0.0930
5.3418 0.3223 0.1007
5.3495 0.3931 0.1112
5.3572 0.3852 0.1101
5.3649 0.2909 0.0956
5.3726 0.2280 0.0847
5.3803 0.4088 0.1134
5.3880 0.2830 0.0943
5.3957 0.3931 0.1112
5.4034 0.4796 0.1228
5.4111 0.4167 0.1145
5.4188 0.5267 0.1287
5.4265 0.3774 0.1089
5.4342 0.4953 0.1248
5.4419 0.6053 0.1380
5.4496 0.4245 0.1155
5.4573 0.5503 0.1316
5.4650 0.4874 0.1238
5.4727 0.3774 0.1089
5.4804 0.2987 0.0969
5.4881 0.5425 0.1306
5.4958 0.3774 0.1089
5.5035 0.3302 0.1019
5.5112 0.3066 0.0982
5.5189 0.2830 0.0943
5.5266 0.3852 0.1101
5.5343 0.1887 0.0770
5.5420 0.2752 0.0930
5.5497 0.3616 0.1066
5.5574 0.3852 0.1101
5.5651 0.3538 0.1055
5.5728 0.3616 0.1066
5.5805 0.4009 0.1123
5.5882 0.4403 0.1177
5.5959 0.3145 0.0994
5.6036 0.4009 0.1123
5.6113 0.3381 0.1031
5.6190 0.4088 0.1134
5.6267 0.4009 0.1123
5.6344 0.2280 0.0847
5.6421 0.3223 0.1007
5.6498 0.2358 0.0861
5.6575 0.3381 0.1031
5.6652 0.3931 0.1112
5.6729 0.5189 0.1277
5.6806 0.5660 0.1334
5.6883 0.5975 0.1371
5.6960 0.3459 0.1043
5.7037 0.4009 0.1123
5.7114 0.5189 0.1277
5.7191 0.3695 0.1078
5.7268 0.4560 0.1197
5.7345 0.1730 0.0737
5.7422 0.2437 0.0875
5.7499 0.3695 0.1078
5.7576 0.4403 0.1177
5.7653 0.6132 0.1389
5.7730 0.4481 0.1187
5.7807 0.3616 0.1066
5.7884 0.3931 0.1112
5.7961 0.5425 0.1306
5.8038 0.3302 0.1019
5.8115 0.2044 0.0802
5.8192 0.3931 0.1112
5.8269 0.1887 0.0770
5.8346 0.3302 0.1019
5.8423 0.3066 0.0982
5.8500 0.2358 0.0861
5.8577 0.3852 0.1101
5.8654 0.2594 0.0903
5.8731 0.2752 0.0930
5.8808 0.3931 0.1112
5.8885 0.4403 0.1177
5.8962 0.2909 0.0956
5.9039 0.2280 0.0847
5.9116 0.3302 0.1019
5.9193 0.3538 0.1055
5.9270 0.2909 0.0956
5.9347 0.4403 0.1177
5.9424 0.3145 0.0994
5.9501 0.3459 0.1043
5.9578 0.3774 0.1089
5.9655 0.4245 0.1155
5.9732 0.2909 0.0956
5.9809 0.4560 0.1197
5.9886 0.4638 0.1208
5.9963 0.2752 0.0930
6.0040 0.3695 0.1078
6.0117 0.4088 0.1134
6.0194 0.2830 0.0943
6.0271 0.5110 0.1268
6.0348 0.4167 0.1145
6.0425 0.2909 0.0956
6.0502 0.2830 0.0943
6.0579 0.4638 0.1208
6.0656 0.3931 0.1112
6.0733 0.3616 0.1066
6.0810 0.4717 0.1218
6.0887 0.4167 0.1145
6.0964 0.2830 0.0943
6.1041 0.2044 0.0802
6.1118 0.3931 0.1112
6.1195 0.3381 0.1031
6.1272 0.2752 0.0930
6.1349 0.1101 0.0588
6.1426 0.1022 0.0567
6.1503 0.2516 0.0889
6.1580 0.1336 0.0648
6.1657 0.1808 0.0754
6.1734 0.2123 0.0817
6.1811 0.1179 0.0609
6.1888 0.1808 0.0754
6.1965 0.3381 0.1031
6.2042 0.1179 0.0609
