# Supplementary material for: Spin waves and orbital contribution to ferromagnetism in a topological metal
Source: Nat Commun. 2024 Oct 16;15:8905. doi: 10.1038/s41467-024-53152-1 (PMC11484860; doi:10.1038/s41467-024-53152-1)
Supplement: Supplementary file 3 — Source Data [file 41467_2024_53152_MOESM3_ESM.zip › experiment_data/RIXS_spectra_SLS/rixs_cr_2theta_90_H0p2_L1p34.txt]

 Eloss  intensity  error
-18.4395 1.9654 0.2486
-18.4318 2.1226 0.2584
-18.4241 2.3035 0.2691
-18.4164 1.8632 0.2421
-18.4087 2.3113 0.2696
-18.4010 2.0912 0.2564
-18.3933 1.8239 0.2395
-18.3856 2.0912 0.2564
-18.3779 2.0912 0.2564
-18.3702 2.4764 0.2791
-18.3625 2.7044 0.2916
-18.3548 2.3349 0.2710
-18.3471 2.3821 0.2737
-18.3394 2.0676 0.2550
-18.3317 2.0519 0.2540
-18.3240 2.4528 0.2777
-18.3163 2.3506 0.2719
-18.3086 2.0833 0.2560
-18.3009 2.4686 0.2786
-18.2932 2.1069 0.2574
-18.2855 2.4371 0.2768
-18.2778 2.4371 0.2768
-18.2701 2.1462 0.2598
-18.2624 2.0519 0.2540
-18.2547 2.3664 0.2728
-18.2470 2.5236 0.2817
-18.2393 2.3742 0.2732
-18.2316 2.2720 0.2673
-18.2239 2.3349 0.2710
-18.2162 2.6887 0.2908
-18.2085 1.8475 0.2410
-18.2008 1.9575 0.2481
-18.1931 2.2013 0.2631
-18.1854 2.4764 0.2791
-18.1777 1.9733 0.2491
-18.1700 2.3270 0.2705
-18.1623 2.3899 0.2741
-18.1546 2.0755 0.2555
-18.1469 1.9969 0.2506
-18.1392 2.5236 0.2817
-18.1315 2.2327 0.2650
-18.1238 1.9733 0.2491
-18.1161 2.4607 0.2782
-18.1084 2.3899 0.2741
-18.1007 1.9261 0.2461
-18.0930 2.3821 0.2737
-18.0853 2.3035 0.2691
-18.0776 2.3428 0.2714
-18.0699 2.3821 0.2737
-18.0622 2.5236 0.2817
-18.0545 2.1855 0.2622
-18.0468 2.5786 0.2848
-18.0391 2.2248 0.2645
-18.0314 2.1069 0.2574
-18.0237 2.4764 0.2791
-18.0160 2.2799 0.2678
-18.0083 2.0362 0.2530
-18.0006 2.2248 0.2645
-17.9929 2.0755 0.2555
-17.9852 2.7201 0.2925
-17.9775 2.4607 0.2782
-17.9698 2.3585 0.2723
-17.9621 2.2877 0.2682
-17.9544 2.6494 0.2886
-17.9467 2.8145 0.2975
-17.9390 2.1698 0.2612
-17.9313 2.1619 0.2607
-17.9236 1.8711 0.2426
-17.9159 2.0362 0.2530
-17.9082 2.3742 0.2732
-17.9005 2.5472 0.2830
-17.8928 2.4292 0.2764
-17.8851 2.1384 0.2593
-17.8774 2.6415 0.2882
-17.8697 2.3899 0.2741
-17.8620 2.1069 0.2574
-17.8543 1.6745 0.2295
-17.8466 2.1226 0.2584
-17.8389 2.4057 0.2750
-17.8312 2.7987 0.2967
-17.8235 2.5786 0.2848
-17.8158 2.4921 0.2799
-17.8081 2.6415 0.2882
-17.8004 2.5079 0.2808
-17.7927 2.8223 0.2979
-17.7850 2.7909 0.2962
-17.7773 2.5393 0.2826
-17.7696 2.5000 0.2804
-17.7619 2.3742 0.2732
-17.7542 2.3270 0.2705
-17.7465 2.4371 0.2768
-17.7388 2.0204 0.2521
-17.7311 2.0755 0.2555
-17.7234 2.3742 0.2732
-17.7157 2.6651 0.2895
-17.7080 2.5708 0.2843
-17.7003 2.1148 0.2579
-17.6926 2.3035 0.2691
-17.6849 2.6651 0.2895
-17.6772 2.5865 0.2852
-17.6695 2.1541 0.2603
-17.6618 2.4450 0.2773
-17.6541 2.4528 0.2777
-17.6464 2.2956 0.2687
-17.6387 2.6415 0.2882
-17.6310 2.3821 0.2737
-17.6233 2.2877 0.2682
-17.6156 2.3428 0.2714
-17.6079 2.4528 0.2777
-17.6002 2.1855 0.2622
-17.5925 2.3349 0.2710
-17.5848 2.2877 0.2682
-17.5771 2.2170 0.2640
-17.5694 2.3899 0.2741
-17.5617 1.8947 0.2441
-17.5540 2.2406 0.2654
-17.5463 2.2877 0.2682
-17.5386 2.4371 0.2768
-17.5309 2.7987 0.2967
-17.5232 2.3113 0.2696
-17.5155 1.9969 0.2506
-17.5078 2.0991 0.2569
-17.5001 2.2720 0.2673
-17.4924 2.2877 0.2682
-17.4847 2.0991 0.2569
-17.4770 2.7752 0.2954
-17.4693 2.3035 0.2691
-17.4616 2.2406 0.2654
-17.4539 2.5943 0.2856
-17.4462 2.2170 0.2640
-17.4385 2.7752 0.2954
-17.4308 2.6101 0.2865
-17.4231 2.4921 0.2799
-17.4154 2.7437 0.2937
-17.4077 2.3742 0.2732
-17.4000 2.4921 0.2799
-17.3923 2.3192 0.2701
-17.3846 2.2799 0.2678
-17.3769 2.5079 0.2808
-17.3692 2.3664 0.2728
-17.3615 2.5708 0.2843
-17.3538 2.4371 0.2768
-17.3461 2.4214 0.2759
-17.3384 2.5000 0.2804
-17.3307 2.5708 0.2843
-17.3230 2.4371 0.2768
-17.3153 2.0755 0.2555
-17.3076 2.5314 0.2821
-17.2999 2.4371 0.2768
-17.2922 2.3506 0.2719
-17.2845 1.9497 0.2476
-17.2768 2.3035 0.2691
-17.2691 2.5000 0.2804
-17.2614 2.6258 0.2874
-17.2537 2.4371 0.2768
-17.2460 2.5550 0.2835
-17.2383 2.5314 0.2821
-17.2306 2.3428 0.2714
-17.2229 2.2956 0.2687
-17.2152 2.4371 0.2768
-17.2075 2.9874 0.3065
-17.1998 2.5314 0.2821
-17.1921 2.4764 0.2791
-17.1844 2.6022 0.2861
-17.1767 2.4686 0.2786
-17.1690 2.6022 0.2861
-17.1613 2.8223 0.2979
-17.1536 2.4921 0.2799
-17.1459 2.6415 0.2882
-17.1382 2.7358 0.2933
-17.1305 2.3899 0.2741
-17.1228 2.6965 0.2912
-17.1151 2.4843 0.2795
-17.1074 2.7280 0.2929
-17.0997 2.8538 0.2996
-17.0920 2.7358 0.2933
-17.0843 2.4843 0.2795
-17.0766 2.6258 0.2874
-17.0689 1.9969 0.2506
-17.0612 2.4686 0.2786
-17.0535 1.8789 0.2431
-17.0458 2.0833 0.2560
-17.0381 2.8223 0.2979
-17.0304 2.5314 0.2821
-17.0227 2.2091 0.2636
-17.0150 2.3899 0.2741
-17.0073 2.5079 0.2808
-16.9996 2.4607 0.2782
-16.9919 2.6965 0.2912
-16.9842 2.2877 0.2682
-16.9765 2.7201 0.2925
-16.9688 2.5000 0.2804
-16.9611 2.0362 0.2530
-16.9534 2.6179 0.2869
-16.9457 2.9167 0.3029
-16.9380 3.0031 0.3073
-16.9303 2.3113 0.2696
-16.9226 2.1934 0.2626
-16.9149 2.6101 0.2865
-16.9072 3.0110 0.3077
-16.8995 2.8616 0.3000
-16.8918 2.4764 0.2791
-16.8841 2.4607 0.2782
-16.8764 2.5550 0.2835
-16.8687 2.6415 0.2882
-16.8610 2.7358 0.2933
-16.8533 2.4607 0.2782
-16.8456 2.5472 0.2830
-16.8379 2.6730 0.2899
-16.8302 2.4371 0.2768
-16.8225 2.6808 0.2903
-16.8148 3.0503 0.3097
-16.8071 3.3255 0.3234
-16.7994 2.9167 0.3029
-16.7917 2.3113 0.2696
-16.7840 2.6415 0.2882
-16.7763 2.2642 0.2668
-16.7686 2.5943 0.2856
-16.7609 2.6651 0.2895
-16.7532 2.7987 0.2967
-16.7455 2.8931 0.3016
-16.7378 2.3506 0.2719
-16.7301 2.6572 0.2891
-16.7224 2.4686 0.2786
-16.7147 2.5000 0.2804
-16.7070 2.6258 0.2874
-16.6993 2.8066 0.2971
-16.6916 2.5865 0.2852
-16.6839 2.5157 0.2813
-16.6762 2.2877 0.2682
-16.6685 2.6179 0.2869
-16.6608 2.6101 0.2865
-16.6531 2.6258 0.2874
-16.6454 2.7909 0.2962
-16.6377 2.9167 0.3029
-16.6300 2.8223 0.2979
-16.6223 2.5472 0.2830
-16.6146 2.9481 0.3045
-16.6069 2.6651 0.2895
-16.5992 2.5393 0.2826
-16.5915 2.8538 0.2996
-16.5838 2.9874 0.3065
-16.5761 3.2390 0.3191
-16.5684 3.0346 0.3089
-16.5607 2.5550 0.2835
-16.5530 2.4214 0.2759
-16.5453 2.7358 0.2933
-16.5376 2.9167 0.3029
-16.5299 2.6965 0.2912
-16.5222 2.8223 0.2979
-16.5145 2.6572 0.2891
-16.5068 2.8774 0.3008
-16.4991 2.8381 0.2987
-16.4914 3.3019 0.3222
-16.4837 2.7594 0.2946
-16.4760 2.8774 0.3008
-16.4683 2.7358 0.2933
-16.4606 2.3664 0.2728
-16.4529 2.5550 0.2835
-16.4452 2.5079 0.2808
-16.4375 2.6572 0.2891
-16.4298 2.6494 0.2886
-16.4221 2.3035 0.2691
-16.4144 2.2956 0.2687
-16.4067 2.6494 0.2886
-16.3990 2.4135 0.2755
-16.3913 3.0660 0.3105
-16.3836 2.4450 0.2773
-16.3759 2.5472 0.2830
-16.3682 2.0912 0.2564
-16.3605 2.9638 0.3053
-16.3528 2.8774 0.3008
-16.3451 2.0126 0.2516
-16.3374 2.7516 0.2942
-16.3297 2.8852 0.3012
-16.3220 2.8302 0.2983
-16.3143 2.7358 0.2933
-16.3066 3.1053 0.3125
-16.2989 2.8695 0.3004
-16.2912 2.9009 0.3020
-16.2835 2.8931 0.3016
-16.2758 2.7437 0.2937
-16.2681 2.7437 0.2937
-16.2604 2.5000 0.2804
-16.2527 3.0110 0.3077
-16.2450 2.5236 0.2817
-16.2373 2.7987 0.2967
-16.2296 3.0739 0.3109
-16.2219 2.7673 0.2950
-16.2142 2.8145 0.2975
-16.2065 2.9088 0.3024
-16.1988 3.2940 0.3218
-16.1911 2.9009 0.3020
-16.1834 2.8145 0.2975
-16.1757 3.0110 0.3077
-16.1680 2.7830 0.2958
-16.1603 2.7830 0.2958
-16.1526 2.9560 0.3049
-16.1449 3.1997 0.3172
-16.1372 2.8538 0.2996
-16.1295 2.9874 0.3065
-16.1218 3.0267 0.3085
-16.1141 2.8931 0.3016
-16.1064 2.8223 0.2979
-16.0987 2.7594 0.2946
-16.0910 2.9481 0.3045
-16.0833 2.6494 0.2886
-16.0756 2.7201 0.2925
-16.0679 2.7830 0.2958
-16.0602 2.9796 0.3061
-16.0525 2.9953 0.3069
-16.0448 2.6651 0.2895
-16.0371 2.4607 0.2782
-16.0294 2.9088 0.3024
-16.0217 2.6965 0.2912
-16.0140 2.8145 0.2975
-16.0063 3.1132 0.3129
-15.9986 3.1761 0.3160
-15.9909 2.9245 0.3033
-15.9832 3.0503 0.3097
-15.9755 2.9796 0.3061
-15.9678 2.7201 0.2925
-15.9601 2.5314 0.2821
-15.9524 2.9009 0.3020
-15.9447 2.6730 0.2899
-15.9370 3.4513 0.3294
-15.9293 3.0582 0.3101
-15.9216 2.9009 0.3020
-15.9139 2.8459 0.2992
-15.9062 2.6101 0.2865
-15.8985 2.9953 0.3069
-15.8908 3.2626 0.3203
-15.8831 2.8616 0.3000
-15.8754 2.8066 0.2971
-15.8677 3.0739 0.3109
-15.8600 2.6730 0.2899
-15.8523 2.5157 0.2813
-15.8446 2.7594 0.2946
-15.8369 2.7123 0.2920
-15.8292 2.5236 0.2817
-15.8215 2.9874 0.3065
-15.8138 2.8381 0.2987
-15.8061 2.9009 0.3020
-15.7984 2.7516 0.2942
-15.7907 2.9009 0.3020
-15.7830 2.8459 0.2992
-15.7753 2.4686 0.2786
-15.7676 2.9009 0.3020
-15.7599 2.7830 0.2958
-15.7522 2.6965 0.2912
-15.7445 2.9717 0.3057
-15.7368 2.4686 0.2786
-15.7291 2.7358 0.2933
-15.7214 2.8695 0.3004
-15.7137 2.9245 0.3033
-15.7060 3.0503 0.3097
-15.6983 2.5236 0.2817
-15.6906 2.7987 0.2967
-15.6829 2.7673 0.2950
-15.6752 2.9245 0.3033
-15.6675 2.8459 0.2992
-15.6598 2.7594 0.2946
-15.6521 3.1053 0.3125
-15.6444 2.9953 0.3069
-15.6367 2.7123 0.2920
-15.6290 2.6651 0.2895
-15.6213 2.8381 0.2987
-15.6136 2.8459 0.2992
-15.6059 2.6572 0.2891
-15.5982 2.3899 0.2741
-15.5905 2.5629 0.2839
-15.5828 3.3333 0.3238
-15.5751 2.7358 0.2933
-15.5674 2.6887 0.2908
-15.5597 2.9796 0.3061
-15.5520 2.7123 0.2920
-15.5443 2.7280 0.2929
-15.5366 2.7358 0.2933
-15.5289 3.1604 0.3153
-15.5212 3.0346 0.3089
-15.5135 2.9088 0.3024
-15.5058 2.9245 0.3033
-15.4981 3.2233 0.3184
-15.4904 2.7830 0.2958
-15.4827 3.0660 0.3105
-15.4750 2.7358 0.2933
-15.4673 3.0818 0.3113
-15.4596 3.3019 0.3222
-15.4519 3.1368 0.3141
-15.4442 3.3962 0.3268
-15.4365 3.4041 0.3272
-15.4288 3.2390 0.3191
-15.4211 3.1525 0.3149
-15.4134 2.8223 0.2979
-15.4057 2.8931 0.3016
-15.3980 3.1525 0.3149
-15.3903 2.7123 0.2920
-15.3826 2.3192 0.2701
-15.3749 2.9638 0.3053
-15.3672 2.8931 0.3016
-15.3595 3.1053 0.3125
-15.3518 3.0582 0.3101
-15.3441 2.7201 0.2925
-15.3364 3.1840 0.3164
-15.3287 3.1525 0.3149
-15.3210 3.4984 0.3317
-15.3133 3.0110 0.3077
-15.3056 3.2233 0.3184
-15.2979 3.1761 0.3160
-15.2902 3.2233 0.3184
-15.2825 3.1997 0.3172
-15.2748 3.4591 0.3298
-15.2671 3.2940 0.3218
-15.2594 3.3569 0.3249
-15.2517 3.1840 0.3164
-15.2440 3.5063 0.3321
-15.2363 3.5063 0.3321
-15.2286 3.1840 0.3164
-15.2209 3.1447 0.3145
-15.2132 3.2547 0.3199
-15.2055 3.3648 0.3253
-15.1978 2.9481 0.3045
-15.1901 2.6572 0.2891
-15.1824 2.6808 0.2903
-15.1747 2.7437 0.2937
-15.1670 3.0503 0.3097
-15.1593 2.9796 0.3061
-15.1516 2.9403 0.3041
-15.1439 2.9481 0.3045
-15.1362 2.8931 0.3016
-15.1285 2.8223 0.2979
-15.1208 3.1525 0.3149
-15.1131 3.4748 0.3306
-15.1054 3.1997 0.3172
-15.0977 2.8931 0.3016
-15.0900 3.1761 0.3160
-15.0823 3.1132 0.3129
-15.0746 2.8931 0.3016
-15.0669 3.0975 0.3121
-15.0592 3.1918 0.3168
-15.0515 3.0582 0.3101
-15.0438 3.0896 0.3117
-15.0361 3.0346 0.3089
-15.0284 2.9874 0.3065
-15.0207 2.9796 0.3061
-15.0130 3.3491 0.3245
-15.0053 2.9796 0.3061
-14.9976 3.1918 0.3168
-14.9899 2.9481 0.3045
-14.9822 3.0425 0.3093
-14.9745 2.6965 0.2912
-14.9668 3.6164 0.3372
-14.9591 3.6635 0.3394
-14.9514 3.0346 0.3089
-14.9437 3.2940 0.3218
-14.9360 3.6399 0.3383
-14.9283 3.2547 0.3199
-14.9206 2.6730 0.2899
-14.9129 3.2626 0.3203
-14.9052 3.2390 0.3191
-14.8975 2.8459 0.2992
-14.8898 3.4748 0.3306
-14.8821 3.0818 0.3113
-14.8744 2.9560 0.3049
-14.8667 3.0110 0.3077
-14.8590 2.9874 0.3065
-14.8513 3.0110 0.3077
-14.8436 3.2862 0.3215
-14.8359 3.2783 0.3211
-14.8282 3.6164 0.3372
-14.8205 3.6164 0.3372
-14.8128 3.0031 0.3073
-14.8051 3.2940 0.3218
-14.7974 3.3255 0.3234
-14.7897 3.3176 0.3230
-14.7820 3.6478 0.3387
-14.7743 3.1761 0.3160
-14.7666 3.0660 0.3105
-14.7589 3.0267 0.3085
-14.7512 3.5770 0.3354
-14.7435 3.3805 0.3260
-14.7358 3.4748 0.3306
-14.7281 3.1525 0.3149
-14.7204 2.9638 0.3053
-14.7127 3.7028 0.3412
-14.7050 3.5220 0.3328
-14.6973 3.7264 0.3423
-14.6896 3.3884 0.3264
-14.6819 3.1918 0.3168
-14.6742 2.9167 0.3029
-14.6665 3.0896 0.3117
-14.6588 2.9796 0.3061
-14.6511 2.9324 0.3037
-14.6434 3.4906 0.3313
-14.6357 3.4277 0.3283
-14.6280 3.7814 0.3448
-14.6203 3.2469 0.3195
-14.6126 3.3569 0.3249
-14.6049 3.5613 0.3347
-14.5972 3.4041 0.3272
-14.5895 3.7421 0.3430
-14.5818 4.0409 0.3565
-14.5741 3.8208 0.3466
-14.5664 3.7028 0.3412
-14.5587 3.4513 0.3294
-14.5510 3.1840 0.3164
-14.5433 3.6478 0.3387
-14.5356 2.8774 0.3008
-14.5279 2.7830 0.2958
-14.5202 3.2783 0.3211
-14.5125 3.6164 0.3372
-14.5048 3.9701 0.3533
-14.4971 3.7500 0.3434
-14.4894 3.8836 0.3495
-14.4817 3.8758 0.3491
-14.4740 3.5220 0.3328
-14.4663 3.4906 0.3313
-14.4586 3.4748 0.3306
-14.4509 3.6478 0.3387
-14.4432 3.6635 0.3394
-14.4355 4.0252 0.3558
-14.4278 3.0267 0.3085
-14.4201 3.5770 0.3354
-14.4124 3.4041 0.3272
-14.4047 3.4277 0.3283
-14.3970 3.6006 0.3365
-14.3893 3.2704 0.3207
-14.3816 3.2390 0.3191
-14.3739 3.1132 0.3129
-14.3662 3.2390 0.3191
-14.3585 3.3412 0.3241
-14.3508 3.4591 0.3298
-14.3431 3.6085 0.3369
-14.3354 3.5928 0.3361
-14.3277 3.2940 0.3218
-14.3200 3.1918 0.3168
-14.3123 3.1761 0.3160
-14.3046 3.9387 0.3519
-14.2969 3.5063 0.3321
-14.2892 3.5377 0.3335
-14.2815 3.1682 0.3156
-14.2738 3.2704 0.3207
-14.2661 3.5299 0.3332
-14.2584 3.4591 0.3298
-14.2507 3.4827 0.3309
-14.2430 4.0173 0.3554
-14.2353 3.6321 0.3380
-14.2276 3.4591 0.3298
-14.2199 3.0189 0.3081
-14.2122 3.1525 0.3149
-14.2045 3.8365 0.3473
-14.1968 4.0173 0.3554
-14.1891 3.4748 0.3306
-14.1814 3.5220 0.3328
-14.1737 3.2469 0.3195
-14.1660 3.4513 0.3294
-14.1583 3.7579 0.3438
-14.1506 3.7028 0.3412
-14.1429 3.7421 0.3430
-14.1352 3.7107 0.3416
-14.1275 4.0094 0.3551
-14.1198 4.0959 0.3589
-14.1121 3.7421 0.3430
-14.1044 3.7343 0.3427
-14.0967 3.3019 0.3222
-14.0890 3.4513 0.3294
-14.0813 3.6164 0.3372
-14.0736 3.8050 0.3459
-14.0659 3.6635 0.3394
-14.0582 3.8601 0.3484
-14.0505 4.1509 0.3613
-14.0428 3.6950 0.3409
-14.0351 3.0739 0.3109
-14.0274 3.4119 0.3276
-14.0197 3.6792 0.3401
-14.0120 3.8601 0.3484
-14.0043 3.5928 0.3361
-13.9966 3.7421 0.3430
-13.9889 3.2783 0.3211
-13.9812 3.3255 0.3234
-13.9735 3.7186 0.3420
-13.9658 4.0094 0.3551
-13.9581 3.8443 0.3477
-13.9504 3.6242 0.3376
-13.9427 3.5928 0.3361
-13.9350 3.7028 0.3412
-13.9273 3.8365 0.3473
-13.9196 3.5849 0.3358
-13.9119 3.4827 0.3309
-13.9042 3.7657 0.3441
-13.8965 3.3569 0.3249
-13.8888 3.2704 0.3207
-13.8811 3.6478 0.3387
-13.8734 3.8522 0.3480
-13.8657 4.0881 0.3585
-13.8580 3.7186 0.3420
-13.8503 3.8050 0.3459
-13.8426 3.9072 0.3505
-13.8349 4.0016 0.3547
-13.8272 4.2453 0.3654
-13.8195 3.7500 0.3434
-13.8118 3.6399 0.3383
-13.8041 3.6950 0.3409
-13.7964 3.7657 0.3441
-13.7887 3.6321 0.3380
-13.7810 3.2469 0.3195
-13.7733 3.9230 0.3512
-13.7656 3.4670 0.3302
-13.7579 3.7264 0.3423
-13.7502 3.4513 0.3294
-13.7425 3.1918 0.3168
-13.7348 3.7579 0.3438
-13.7271 3.8915 0.3498
-13.7194 3.7421 0.3430
-13.7117 3.8836 0.3495
-13.7040 3.7028 0.3412
-13.6963 3.7264 0.3423
-13.6886 4.4025 0.3721
-13.6809 3.7343 0.3427
-13.6732 4.0566 0.3572
-13.6655 4.0173 0.3554
-13.6578 4.0409 0.3565
-13.6501 3.5613 0.3347
-13.6424 3.8601 0.3484
-13.6347 3.7500 0.3434
-13.6270 3.4827 0.3309
-13.6193 3.8679 0.3488
-13.6116 3.7893 0.3452
-13.6039 3.6557 0.3391
-13.5962 3.9072 0.3505
-13.5885 3.9937 0.3544
-13.5808 4.0330 0.3561
-13.5731 4.2689 0.3664
-13.5654 3.8915 0.3498
-13.5577 3.8443 0.3477
-13.5500 3.9544 0.3526
-13.5423 4.1195 0.3599
-13.5346 3.4277 0.3283
-13.5269 3.7264 0.3423
-13.5192 3.9230 0.3512
-13.5115 3.8129 0.3463
-13.5038 3.4984 0.3317
-13.4961 4.1431 0.3610
-13.4884 3.8758 0.3491
-13.4807 4.0802 0.3582
-13.4730 4.2925 0.3674
-13.4653 4.2925 0.3674
-13.4576 3.6950 0.3409
-13.4499 3.8365 0.3473
-13.4422 4.4654 0.3747
-13.4345 3.5770 0.3354
-13.4268 4.3082 0.3681
-13.4191 3.8679 0.3488
-13.4114 3.6635 0.3394
-13.4037 4.1981 0.3633
-13.3960 4.3318 0.3691
-13.3883 4.1824 0.3627
-13.3806 4.6619 0.3829
-13.3729 4.1981 0.3633
-13.3652 3.3569 0.3249
-13.3575 3.8443 0.3477
-13.3498 4.2060 0.3637
-13.3421 3.9858 0.3540
-13.3344 4.4497 0.3741
-13.3267 4.4261 0.3731
-13.3190 4.2610 0.3661
-13.3113 4.0723 0.3579
-13.3036 3.7893 0.3452
-13.2959 3.8129 0.3463
-13.2882 4.0645 0.3575
-13.2805 4.3003 0.3677
-13.2728 4.2217 0.3644
-13.2651 3.8679 0.3488
-13.2574 3.9465 0.3523
-13.2497 3.5928 0.3361
-13.2420 3.7814 0.3448
-13.2343 4.1745 0.3623
-13.2266 3.9308 0.3516
-13.2189 4.0409 0.3565
-13.2112 3.8758 0.3491
-13.2035 3.9308 0.3516
-13.1958 4.0252 0.3558
-13.1881 4.3318 0.3691
-13.1804 3.5535 0.3343
-13.1727 3.6085 0.3369
-13.1650 4.1981 0.3633
-13.1573 4.2846 0.3671
-13.1496 3.8050 0.3459
-13.1419 3.8129 0.3463
-13.1342 4.3868 0.3714
-13.1265 3.9780 0.3537
-13.1188 4.1116 0.3596
-13.1111 4.3396 0.3694
-13.1034 4.5362 0.3777
-13.0957 4.4025 0.3721
-13.0880 4.2374 0.3650
-13.0803 4.8113 0.3890
-13.0726 4.4575 0.3744
-13.0649 4.8978 0.3925
-13.0572 4.3475 0.3697
-13.0495 4.3789 0.3711
-13.0418 4.4654 0.3747
-13.0341 4.5519 0.3783
-13.0264 4.3239 0.3687
-13.0187 4.2374 0.3650
-13.0110 4.3318 0.3691
-13.0033 4.9607 0.3950
-12.9956 5.1336 0.4018
-12.9879 4.1981 0.3633
-12.9802 5.0000 0.3965
-12.9725 4.3789 0.3711
-12.9648 4.2060 0.3637
-12.9571 4.8192 0.3893
-12.9494 4.3553 0.3701
-12.9417 4.7327 0.3858
-12.9340 4.3082 0.3681
-12.9263 4.5991 0.3803
-12.9186 4.3632 0.3704
-12.9109 4.4733 0.3751
-12.9032 4.4497 0.3741
-12.8955 4.1903 0.3630
-12.8878 4.1981 0.3633
-12.8801 4.4969 0.3760
-12.8724 4.2138 0.3640
-12.8647 4.7327 0.3858
-12.8570 4.9135 0.3931
-12.8493 4.7091 0.3848
-12.8416 5.0786 0.3996
-12.8339 4.6462 0.3822
-12.8262 4.8978 0.3925
-12.8185 4.8742 0.3915
-12.8108 4.9214 0.3934
-12.8031 4.6148 0.3809
-12.7954 5.2280 0.4055
-12.7877 4.8270 0.3896
-12.7800 3.9544 0.3526
-12.7723 4.2453 0.3654
-12.7646 4.7406 0.3861
-12.7569 4.2060 0.3637
-12.7492 4.1824 0.3627
-12.7415 4.4811 0.3754
-12.7338 4.7642 0.3871
-12.7261 4.9135 0.3931
-12.7184 4.7720 0.3874
-12.7107 5.0550 0.3987
-12.7030 4.8270 0.3896
-12.6953 4.9135 0.3931
-12.6876 4.6855 0.3839
-12.6799 3.9387 0.3519
-12.6722 4.0802 0.3582
-12.6645 4.3318 0.3691
-12.6568 4.4575 0.3744
-12.6491 4.4340 0.3734
-12.6414 4.6305 0.3816
-12.6337 4.5362 0.3777
-12.6260 4.5047 0.3764
-12.6183 4.8270 0.3896
-12.6106 4.6934 0.3842
-12.6029 5.3145 0.4088
-12.5952 4.6698 0.3832
-12.5875 4.8664 0.3912
-12.5798 4.1274 0.3603
-12.5721 4.4025 0.3721
-12.5644 4.4969 0.3760
-12.5567 4.3318 0.3691
-12.5490 4.6541 0.3826
-12.5413 4.4340 0.3734
-12.5336 4.8192 0.3893
-12.5259 4.5362 0.3777
-12.5182 5.0550 0.3987
-12.5105 4.9371 0.3940
-12.5028 4.8506 0.3906
-12.4951 4.3239 0.3687
-12.4874 4.4340 0.3734
-12.4797 4.8664 0.3912
-12.4720 4.9292 0.3937
-12.4643 5.3616 0.4106
-12.4566 5.1494 0.4024
-12.4489 5.2280 0.4055
-12.4412 5.2909 0.4079
-12.4335 4.5755 0.3793
-12.4258 4.8506 0.3906
-12.4181 5.2516 0.4064
-12.4104 4.7406 0.3861
-12.4027 5.4403 0.4136
-12.3950 5.1101 0.4009
-12.3873 4.5440 0.3780
-12.3796 4.2453 0.3654
-12.3719 4.5676 0.3790
-12.3642 4.6855 0.3839
-12.3565 4.7720 0.3874
-12.3488 4.5283 0.3774
-12.3411 5.4638 0.4145
-12.3334 5.4481 0.4139
-12.3257 5.3381 0.4097
-12.3180 5.3223 0.4091
-12.3103 5.5818 0.4190
-12.3026 5.1965 0.4042
-12.2949 5.0708 0.3993
-12.2872 4.9921 0.3962
-12.2795 5.0157 0.3971
-12.2718 4.7248 0.3855
-12.2641 4.5047 0.3764
-12.2564 5.2752 0.4073
-12.2487 4.8035 0.3887
-12.2410 5.1651 0.4030
-12.2333 5.2830 0.4076
-12.2256 4.7642 0.3871
-12.2179 4.8899 0.3921
-12.2102 5.2830 0.4076
-12.2025 4.7642 0.3871
-12.1948 5.2280 0.4055
-12.1871 5.3774 0.4112
-12.1794 4.5991 0.3803
-12.1717 4.9528 0.3947
-12.1640 4.8506 0.3906
-12.1563 5.2201 0.4052
-12.1486 4.6462 0.3822
-12.1409 4.7956 0.3883
-12.1332 5.0157 0.3971
-12.1255 4.7956 0.3883
-12.1178 5.4088 0.4124
-12.1101 4.9607 0.3950
-12.1024 4.6698 0.3832
-12.0947 4.8506 0.3906
-12.0870 5.3616 0.4106
-12.0793 5.8962 0.4306
-12.0716 4.8113 0.3890
-12.0639 5.5503 0.4178
-12.0562 5.2987 0.4082
-12.0485 5.8412 0.4286
-12.0408 5.7311 0.4245
-12.0331 5.1808 0.4036
-12.0254 5.1651 0.4030
-12.0177 5.3538 0.4103
-12.0100 5.2752 0.4073
-12.0023 5.1494 0.4024
-11.9946 5.1258 0.4015
-11.9869 4.7013 0.3845
-11.9792 5.4245 0.4130
-11.9715 5.5267 0.4169
-11.9638 5.4167 0.4127
-11.9561 5.6525 0.4216
-11.9484 5.1965 0.4042
-11.9407 5.2987 0.4082
-11.9330 5.7075 0.4237
-11.9253 5.2594 0.4067
-11.9176 5.8491 0.4289
-11.9099 5.6289 0.4207
-11.9022 5.2909 0.4079
-11.8945 4.8899 0.3921
-11.8868 5.1651 0.4030
-11.8791 5.3852 0.4115
-11.8714 5.4009 0.4121
-11.8637 5.6525 0.4216
-11.8560 4.8428 0.3902
-11.8483 5.8255 0.4280
-11.8406 5.9434 0.4323
-11.8329 5.6840 0.4228
-11.8252 5.6211 0.4204
-11.8175 5.2280 0.4055
-11.8098 5.4167 0.4127
-11.8021 5.4717 0.4148
-11.7944 5.2201 0.4052
-11.7867 6.0220 0.4352
-11.7790 6.0377 0.4357
-11.7713 5.5189 0.4166
-11.7636 5.8805 0.4300
-11.7559 5.5110 0.4163
-11.7482 5.3852 0.4115
-11.7405 5.5346 0.4172
-11.7328 5.3616 0.4106
-11.7251 5.4717 0.4148
-11.7174 5.4088 0.4124
-11.7097 5.9748 0.4335
-11.7020 5.1887 0.4039
-11.6943 5.2358 0.4058
-11.6866 5.7390 0.4248
-11.6789 5.7469 0.4251
-11.6712 5.1887 0.4039
-11.6635 5.0236 0.3975
-11.6558 5.4009 0.4121
-11.6481 5.9906 0.4340
-11.6404 6.4151 0.4491
-11.6327 6.8318 0.4635
-11.6250 5.4403 0.4136
-11.6173 5.3695 0.4109
-11.6096 5.8412 0.4286
-11.6019 6.2107 0.4419
-11.5942 5.8726 0.4297
-11.5865 5.4167 0.4127
-11.5788 5.8255 0.4280
-11.5711 5.9277 0.4317
-11.5634 6.2264 0.4425
-11.5557 5.5896 0.4193
-11.5480 5.2123 0.4049
-11.5403 6.0692 0.4369
-11.5326 6.4623 0.4508
-11.5249 5.6840 0.4228
-11.5172 5.7626 0.4257
-11.5095 5.8569 0.4292
-11.5018 6.1714 0.4405
-11.4941 6.0063 0.4346
-11.4864 5.9434 0.4323
-11.4787 5.9277 0.4317
-11.4710 5.9827 0.4337
-11.4633 6.0770 0.4372
-11.4556 5.4638 0.4145
-11.4479 5.9906 0.4340
-11.4402 5.8255 0.4280
-11.4325 5.7390 0.4248
-11.4248 5.9277 0.4317
-11.4171 6.3522 0.4469
-11.4094 6.6667 0.4579
-11.4017 5.6997 0.4234
-11.3940 5.7547 0.4254
-11.3863 6.1557 0.4400
-11.3786 6.0063 0.4346
-11.3709 5.6997 0.4234
-11.3632 6.2264 0.4425
-11.3555 5.1258 0.4015
-11.3478 5.7469 0.4251
-11.3401 6.0299 0.4355
-11.3324 5.9591 0.4329
-11.3247 6.5173 0.4527
-11.3170 6.4308 0.4497
-11.3093 6.3601 0.4472
-11.3016 5.4796 0.4151
-11.2939 6.5330 0.4533
-11.2862 6.7689 0.4614
-11.2785 6.2893 0.4447
-11.2708 6.5330 0.4533
-11.2631 6.6352 0.4568
-11.2554 5.8962 0.4306
-11.2477 5.9984 0.4343
-11.2400 5.9906 0.4340
-11.2323 6.1085 0.4383
-11.2246 6.8003 0.4624
-11.2169 6.2028 0.4417
-11.2092 6.3443 0.4467
-11.2015 6.5487 0.4538
-11.1938 6.8396 0.4638
-11.1861 6.3915 0.4483
-11.1784 6.2421 0.4431
-11.1707 5.8569 0.4292
-11.1630 5.4796 0.4151
-11.1553 6.0692 0.4369
-11.1476 6.2579 0.4436
-11.1399 6.3286 0.4461
-11.1322 5.9748 0.4335
-11.1245 6.4937 0.4519
-11.1168 6.6824 0.4584
-11.1091 6.9890 0.4688
-11.1014 6.5881 0.4552
-11.0937 6.5959 0.4554
-11.0860 6.5959 0.4554
-11.0783 5.9355 0.4320
-11.0706 6.2657 0.4439
-11.0629 6.8553 0.4643
-11.0552 7.0991 0.4725
-11.0475 7.6101 0.4892
-11.0398 6.1635 0.4403
-11.0321 5.9434 0.4323
-11.0244 6.5487 0.4538
-11.0167 7.1462 0.4741
-11.0090 6.6903 0.4587
-11.0013 6.8789 0.4651
-10.9936 6.2186 0.4422
-10.9859 6.0928 0.4377
-10.9782 6.5959 0.4554
-10.9705 7.3978 0.4823
-10.9628 6.2657 0.4439
-10.9551 6.8160 0.4630
-10.9474 6.9969 0.4691
-10.9397 7.0519 0.4709
-10.9320 6.6431 0.4571
-10.9243 6.9733 0.4683
-10.9166 6.8868 0.4654
-10.9089 6.6038 0.4557
-10.9012 6.7060 0.4592
-10.8935 6.9104 0.4662
-10.8858 6.6352 0.4568
-10.8781 6.2500 0.4433
-10.8704 6.2264 0.4425
-10.8627 6.9497 0.4675
-10.8550 6.5881 0.4552
-10.8473 6.7138 0.4595
-10.8396 7.0440 0.4706
-10.8319 6.5487 0.4538
-10.8242 7.4292 0.4833
-10.8165 7.3978 0.4823
-10.8088 6.9811 0.4685
-10.8011 7.0440 0.4706
-10.7934 6.9182 0.4664
-10.7857 7.4135 0.4828
-10.7780 6.6431 0.4571
-10.7703 7.2013 0.4759
-10.7626 6.6195 0.4562
-10.7549 6.6116 0.4560
-10.7472 6.6116 0.4560
-10.7395 6.4230 0.4494
-10.7318 6.0377 0.4357
-10.7241 6.9025 0.4659
-10.7164 7.5708 0.4879
-10.7087 6.5409 0.4535
-10.7010 6.5094 0.4524
-10.6933 6.7689 0.4614
-10.6856 6.3522 0.4469
-10.6779 6.9418 0.4672
-10.6702 6.8475 0.4640
-10.6625 7.2877 0.4787
-10.6548 7.6651 0.4910
-10.6471 7.1698 0.4748
-10.6394 7.3192 0.4798
-10.6317 7.0440 0.4706
-10.6240 7.0912 0.4722
-10.6163 6.7138 0.4595
-10.6086 7.1777 0.4751
-10.6009 7.3270 0.4800
-10.5932 7.5157 0.4862
-10.5855 7.4214 0.4831
-10.5778 6.6274 0.4565
-10.5701 7.1226 0.4733
-10.5624 7.3978 0.4823
-10.5547 7.5000 0.4856
-10.5470 6.8082 0.4627
-10.5393 7.4371 0.4836
-10.5316 7.5079 0.4859
-10.5239 6.5723 0.4546
-10.5162 6.4701 0.4511
-10.5085 7.5079 0.4859
-10.5008 8.4041 0.5141
-10.4931 7.2799 0.4785
-10.4854 7.2091 0.4761
-10.4777 7.8695 0.4975
-10.4700 7.2720 0.4782
-10.4623 7.7280 0.4930
-10.4546 7.9560 0.5002
-10.4469 7.0597 0.4712
-10.4392 7.3113 0.4795
-10.4315 7.6730 0.4912
-10.4238 8.0818 0.5041
-10.4161 7.2170 0.4764
-10.4084 6.8396 0.4638
-10.4007 7.8302 0.4962
-10.3930 7.2406 0.4772
-10.3853 7.7830 0.4947
-10.3776 7.9717 0.5007
-10.3699 7.8381 0.4965
-10.3622 8.0896 0.5044
-10.3545 8.2704 0.5100
-10.3468 7.2877 0.4787
-10.3391 7.0519 0.4709
-10.3314 7.3821 0.4818
-10.3237 7.5472 0.4872
-10.3160 8.0818 0.5041
-10.3083 7.3978 0.4823
-10.3006 7.9167 0.4990
-10.2929 7.4686 0.4846
-10.2852 7.5472 0.4872
-10.2775 7.8931 0.4982
-10.2698 8.2469 0.5092
-10.2621 8.0189 0.5022
-10.2544 8.3097 0.5112
-10.2467 7.7280 0.4930
-10.2390 7.8066 0.4955
-10.2313 8.2626 0.5097
-10.2236 7.2327 0.4769
-10.2159 7.5393 0.4869
-10.2082 7.7437 0.4935
-10.2005 7.7909 0.4950
-10.1928 8.3019 0.5109
-10.1851 8.2311 0.5088
-10.1774 7.8302 0.4962
-10.1697 8.4119 0.5143
-10.1620 7.7830 0.4947
-10.1543 7.7752 0.4945
-10.1466 7.7044 0.4922
-10.1389 7.5314 0.4867
-10.1312 7.7673 0.4942
-10.1235 8.4984 0.5170
-10.1158 8.1604 0.5066
-10.1081 8.0189 0.5022
-10.1004 8.3648 0.5129
-10.0927 7.7752 0.4945
-10.0850 7.6965 0.4920
-10.0773 7.8616 0.4972
-10.0696 7.8381 0.4965
-10.0619 7.4843 0.4851
-10.0542 8.3097 0.5112
-10.0465 8.6557 0.5217
-10.0388 7.9167 0.4990
-10.0311 7.3978 0.4823
-10.0234 7.3585 0.4810
-10.0157 7.6415 0.4902
-10.0080 7.6965 0.4920
-10.0003 7.8538 0.4970
-9.9926 7.9638 0.5004
-9.9849 8.4513 0.5155
-9.9772 8.2704 0.5100
-9.9695 8.4119 0.5143
-9.9618 8.9544 0.5306
-9.9541 9.1824 0.5374
-9.9464 8.5535 0.5186
-9.9387 8.4906 0.5167
-9.9310 7.4135 0.4828
-9.9233 7.7673 0.4942
-9.9156 8.2783 0.5102
-9.9079 8.3962 0.5138
-9.9002 9.1667 0.5369
-9.8925 8.9151 0.5295
-9.8848 8.1368 0.5058
-9.8771 8.5849 0.5196
-9.8694 8.3255 0.5117
-9.8617 8.8050 0.5262
-9.8540 8.8601 0.5278
-9.8463 8.1840 0.5073
-9.8386 7.7123 0.4925
-9.8309 8.0503 0.5031
-9.8232 7.9088 0.4987
-9.8155 8.5692 0.5191
-9.8078 8.6478 0.5215
-9.8001 9.1431 0.5362
-9.7924 9.2138 0.5383
-9.7847 8.6164 0.5205
-9.7770 8.1604 0.5066
-9.7693 8.9701 0.5311
-9.7616 8.8758 0.5283
-9.7539 8.7736 0.5253
-9.7462 9.4104 0.5440
-9.7385 9.5440 0.5478
-9.7308 9.5676 0.5485
-9.7231 9.7406 0.5535
-9.7154 8.6871 0.5227
-9.7077 9.9607 0.5597
-9.7000 9.6384 0.5505
-9.6923 9.0959 0.5348
-9.6846 9.1274 0.5357
-9.6769 9.7013 0.5523
-9.6692 9.4182 0.5442
-9.6615 9.2138 0.5383
-9.6538 9.2689 0.5399
-9.6461 8.3648 0.5129
-9.6384 8.7972 0.5260
-9.6307 9.7091 0.5526
-9.6230 9.8506 0.5566
-9.6153 9.2531 0.5394
-9.6076 9.7013 0.5523
-9.5999 9.0645 0.5339
-9.5922 8.9858 0.5316
-9.5845 9.3239 0.5415
-9.5768 9.2138 0.5383
-9.5691 8.7186 0.5236
-9.5614 9.3632 0.5426
-9.5537 9.5204 0.5472
-9.5460 9.5676 0.5485
-9.5383 9.1745 0.5371
-9.5306 8.7814 0.5255
-9.5229 8.8208 0.5267
-9.5152 8.7814 0.5255
-9.5075 9.1274 0.5357
-9.4998 9.9607 0.5597
-9.4921 10.3145 0.5695
-9.4844 9.8585 0.5568
-9.4767 9.4969 0.5465
-9.4690 9.1745 0.5371
-9.4613 9.8113 0.5555
-9.4536 10.1494 0.5649
-9.4459 9.4418 0.5449
-9.4382 9.9921 0.5606
-9.4305 9.3318 0.5417
-9.4228 8.9151 0.5295
-9.4151 9.9686 0.5599
-9.4074 9.9135 0.5583
-9.3997 9.3318 0.5417
-9.3920 9.5676 0.5485
-9.3843 9.2846 0.5403
-9.3766 9.0959 0.5348
-9.3689 10.2280 0.5671
-9.3612 9.7563 0.5539
-9.3535 9.0802 0.5344
-9.3458 9.6698 0.5514
-9.3381 9.5047 0.5467
-9.3304 9.6384 0.5505
-9.3227 9.9528 0.5594
-9.3150 9.3003 0.5408
-9.3073 10.2909 0.5689
-9.2996 9.6619 0.5512
-9.2919 9.7877 0.5548
-9.2842 10.0943 0.5634
-9.2765 9.9057 0.5581
-9.2688 9.2060 0.5380
-9.2611 9.3632 0.5426
-9.2534 9.3789 0.5431
-9.2457 8.7500 0.5246
-9.2380 9.6226 0.5501
-9.2303 9.4261 0.5444
-9.2226 9.4811 0.5460
-9.2149 10.7547 0.5815
-9.2072 9.1667 0.5369
-9.1995 9.8664 0.5570
-9.1918 10.5189 0.5751
-9.1841 10.7940 0.5826
-9.1764 10.2201 0.5669
-9.1687 8.9780 0.5313
-9.1610 9.7484 0.5537
-9.1533 9.3082 0.5410
-9.1456 9.9607 0.5597
-9.1379 10.1494 0.5649
-9.1302 9.8978 0.5579
-9.1225 10.4167 0.5723
-9.1148 10.1730 0.5656
-9.1071 9.7720 0.5543
-9.0994 9.9450 0.5592
-9.0917 10.0236 0.5614
-9.0840 10.4088 0.5721
-9.0763 10.6761 0.5794
-9.0686 9.9135 0.5583
-9.0609 9.6226 0.5501
-9.0532 10.5346 0.5756
-9.0455 10.0236 0.5614
-9.0378 9.9057 0.5581
-9.0301 9.7327 0.5532
-9.0224 10.1651 0.5654
-9.0147 11.4072 0.5989
-9.0070 10.5503 0.5760
-8.9993 10.3538 0.5706
-8.9916 10.1887 0.5660
-8.9839 11.7846 0.6088
-8.9762 10.6368 0.5784
-8.9685 9.4182 0.5442
-8.9608 9.3553 0.5424
-8.9531 10.2909 0.5689
-8.9454 11.4387 0.5998
-8.9377 10.6604 0.5790
-8.9300 9.5991 0.5494
-8.9223 10.2909 0.5689
-8.9146 10.1651 0.5654
-8.9069 10.9827 0.5877
-8.8992 10.6682 0.5792
-8.8915 11.1164 0.5912
-8.8838 10.6053 0.5775
-8.8761 11.1085 0.5910
-8.8684 10.6604 0.5790
-8.8607 11.1950 0.5933
-8.8530 10.9591 0.5870
-8.8453 10.6604 0.5790
-8.8376 10.6525 0.5788
-8.8299 10.7233 0.5807
-8.8222 10.8962 0.5854
-8.8145 11.0456 0.5894
-8.8068 11.7610 0.6081
-8.7991 11.4858 0.6010
-8.7914 11.7217 0.6071
-8.7837 10.6761 0.5794
-8.7760 11.5330 0.6022
-8.7683 11.4623 0.6004
-8.7606 11.3443 0.5973
-8.7529 11.3365 0.5971
-8.7452 11.2657 0.5952
-8.7375 11.1635 0.5925
-8.7298 11.8711 0.6110
-8.7221 10.8255 0.5835
-8.7144 11.4308 0.5995
-8.7067 11.4623 0.6004
-8.6990 11.7531 0.6079
-8.6913 12.2327 0.6202
-8.6836 11.2893 0.5958
-8.6759 11.0142 0.5885
-8.6682 10.6132 0.5777
-8.6605 11.7453 0.6077
-8.6528 11.1085 0.5910
-8.6451 11.4151 0.5991
-8.6374 12.0755 0.6162
-8.6297 11.9969 0.6142
-8.6220 11.6038 0.6041
-8.6143 11.4780 0.6008
-8.6066 12.2642 0.6210
-8.5989 12.5000 0.6270
-8.5912 11.3208 0.5967
-8.5835 10.4088 0.5721
-8.5758 10.6289 0.5781
-8.5681 11.3601 0.5977
-8.5604 12.4450 0.6256
-8.5527 11.8947 0.6116
-8.5450 11.4701 0.6006
-8.5373 11.5094 0.6016
-8.5296 11.4465 0.6000
-8.5219 11.0299 0.5889
-8.5142 11.4701 0.6006
-8.5065 11.4623 0.6004
-8.4988 12.7673 0.6336
-8.4911 12.2327 0.6202
-8.4834 11.9890 0.6140
-8.4757 12.3428 0.6230
-8.4680 11.7453 0.6077
-8.4603 12.3899 0.6242
-8.4526 12.5393 0.6279
-8.4449 12.5157 0.6274
-8.4372 12.1777 0.6188
-8.4295 13.0582 0.6408
-8.4218 12.1462 0.6180
-8.4141 11.6038 0.6041
-8.4064 11.8868 0.6114
-8.3987 11.7217 0.6071
-8.3910 13.3333 0.6475
-8.3833 13.0110 0.6396
-8.3756 12.3192 0.6224
-8.3679 12.6101 0.6297
-8.3602 12.2248 0.6200
-8.3525 11.7138 0.6069
-8.3448 11.9575 0.6132
-8.3371 12.5786 0.6289
-8.3294 11.5802 0.6035
-8.3217 11.9182 0.6122
-8.3140 12.1541 0.6182
-8.3063 12.2563 0.6208
-8.2986 12.5708 0.6287
-8.2909 12.8616 0.6360
-8.2832 12.4686 0.6262
-8.2755 12.5000 0.6270
-8.2678 11.6903 0.6063
-8.2601 12.6651 0.6311
-8.2524 13.3019 0.6468
-8.2447 12.4057 0.6246
-8.2370 12.6730 0.6313
-8.2293 12.9717 0.6387
-8.2216 12.3428 0.6230
-8.2139 12.6415 0.6305
-8.2062 12.1934 0.6192
-8.1985 12.8459 0.6356
-8.1908 13.5456 0.6527
-8.1831 12.8223 0.6350
-8.1754 12.1855 0.6190
-8.1677 12.5708 0.6287
-8.1600 13.0110 0.6396
-8.1523 12.6336 0.6303
-8.1446 12.8459 0.6356
-8.1369 13.4355 0.6500
-8.1292 13.5063 0.6517
-8.1215 13.1447 0.6429
-8.1138 13.4119 0.6494
-8.1061 13.3805 0.6487
-8.0984 13.5613 0.6530
-8.0907 13.0818 0.6414
-8.0830 13.1053 0.6420
-8.0753 12.9245 0.6375
-8.0676 12.5550 0.6283
-8.0599 13.3805 0.6487
-8.0522 13.3019 0.6468
-8.0445 13.8679 0.6604
-8.0368 13.3726 0.6485
-8.0291 13.7814 0.6583
-8.0214 14.1195 0.6663
-8.0137 12.9167 0.6373
-8.0060 12.9009 0.6369
-7.9983 13.9701 0.6628
-7.9906 14.3082 0.6708
-7.9829 13.4277 0.6498
-7.9752 12.9009 0.6369
-7.9675 13.5849 0.6536
-7.9598 13.0425 0.6404
-7.9521 13.7028 0.6564
-7.9444 14.4261 0.6735
-7.9367 13.9701 0.6628
-7.9290 13.3097 0.6470
-7.9213 13.5142 0.6519
-7.9136 13.7893 0.6585
-7.9059 14.7563 0.6812
-7.8982 15.0393 0.6877
-7.8905 14.6226 0.6781
-7.8828 13.2704 0.6460
-7.8751 14.4182 0.6734
-7.8674 13.7500 0.6576
-7.8597 13.7343 0.6572
-7.8520 13.6478 0.6551
-7.8443 14.0802 0.6654
-7.8366 13.7500 0.6576
-7.8289 13.8286 0.6594
-7.8212 14.8978 0.6845
-7.8135 13.2311 0.6450
-7.8058 14.7013 0.6799
-7.7981 13.9151 0.6615
-7.7904 13.5849 0.6536
-7.7827 14.0802 0.6654
-7.7750 14.4104 0.6732
-7.7673 14.3632 0.6721
-7.7596 14.8349 0.6830
-7.7519 14.4497 0.6741
-7.7442 15.2123 0.6916
-7.7365 14.7563 0.6812
-7.7288 14.6148 0.6779
-7.7211 14.6698 0.6792
-7.7134 14.2846 0.6702
-7.7057 15.0079 0.6870
-7.6980 14.0881 0.6656
-7.6903 14.6698 0.6792
-7.6826 14.6619 0.6790
-7.6749 14.4969 0.6752
-7.6672 14.5047 0.6754
-7.6595 14.8035 0.6823
-7.6518 14.3475 0.6717
-7.6441 14.5912 0.6774
-7.6364 13.9465 0.6622
-7.6287 14.4575 0.6743
-7.6210 15.0472 0.6879
-7.6133 15.3538 0.6949
-7.6056 15.4324 0.6966
-7.5979 15.5346 0.6989
-7.5902 14.5912 0.6774
-7.5825 15.2280 0.6920
-7.5748 16.0928 0.7114
-7.5671 15.4481 0.6970
-7.5594 15.8569 0.7061
-7.5517 15.8176 0.7053
-7.5440 15.8884 0.7068
-7.5363 15.7862 0.7046
-7.5286 15.4245 0.6965
-7.5209 16.8239 0.7274
-7.5132 16.3129 0.7162
-7.5055 16.4230 0.7186
-7.4978 15.4324 0.6966
-7.4901 16.0692 0.7109
-7.4824 15.4638 0.6973
-7.4747 15.5739 0.6998
-7.4670 17.0362 0.7319
-7.4593 16.3286 0.7166
-7.4516 14.9135 0.6848
-7.4439 16.3050 0.7161
-7.4362 16.6431 0.7234
-7.4285 17.1777 0.7350
-7.4208 16.8003 0.7269
-7.4131 17.8931 0.7501
-7.4054 17.2170 0.7358
-7.3977 17.0047 0.7313
-7.3900 16.9261 0.7296
-7.3823 16.2107 0.7140
-7.3746 17.2327 0.7361
-7.3669 16.5881 0.7222
-7.3592 16.9418 0.7299
-7.3515 16.3129 0.7162
-7.3438 17.7752 0.7476
-7.3361 17.3192 0.7380
-7.3284 17.7987 0.7481
-7.3207 17.2877 0.7373
-7.3130 16.7846 0.7265
-7.3053 17.3978 0.7397
-7.2976 17.0755 0.7328
-7.2899 17.9167 0.7506
-7.2822 17.5157 0.7422
-7.2745 17.3506 0.7387
-7.2668 17.2956 0.7375
-7.2591 17.8538 0.7493
-7.2514 16.6352 0.7233
-7.2437 17.5629 0.7432
-7.2360 17.5472 0.7428
-7.2283 18.7814 0.7685
-7.2206 19.1274 0.7756
-7.2129 17.3506 0.7387
-7.2052 18.4906 0.7625
-7.1975 18.9072 0.7711
-7.1898 17.7987 0.7481
-7.1821 17.5708 0.7433
-7.1744 18.6478 0.7658
-7.1667 18.3569 0.7598
-7.1590 18.9780 0.7725
-7.1513 18.7421 0.7677
-7.1436 18.1997 0.7565
-7.1359 19.0802 0.7746
-7.1282 18.6242 0.7653
-7.1205 18.6399 0.7656
-7.1128 18.4827 0.7624
-7.1051 19.0330 0.7736
-7.0974 18.8522 0.7700
-7.0897 18.4591 0.7619
-7.0820 18.5928 0.7646
-7.0743 20.2830 0.7986
-7.0666 20.6761 0.8063
-7.0589 18.7421 0.7677
-7.0512 18.7736 0.7684
-7.0435 19.6619 0.7863
-7.0358 19.0959 0.7749
-7.0281 19.5676 0.7844
-7.0204 19.8428 0.7899
-7.0127 19.7799 0.7887
-7.0050 19.2138 0.7773
-6.9973 20.4245 0.8014
-6.9896 20.5818 0.8045
-6.9819 19.6462 0.7860
-6.9742 20.1101 0.7952
-6.9665 20.1415 0.7959
-6.9588 18.6714 0.7663
-6.9511 20.2987 0.7990
-6.9434 19.2767 0.7786
-6.9357 20.3852 0.8007
-6.9280 20.4560 0.8020
-6.9203 19.7642 0.7884
-6.9126 19.7720 0.7885
-6.9049 20.9748 0.8121
-6.8972 20.1336 0.7957
-6.8895 21.2893 0.8182
-6.8818 20.4403 0.8017
-6.8741 19.9214 0.7915
-6.8664 21.1792 0.8161
-6.8587 20.5503 0.8039
-6.8510 20.9355 0.8114
-6.8433 20.8491 0.8097
-6.8356 20.5267 0.8034
-6.8279 21.0692 0.8140
-6.8202 21.3601 0.8196
-6.8125 20.9119 0.8109
-6.8048 20.4245 0.8014
-6.7971 20.7469 0.8077
-6.7894 21.5094 0.8224
-6.7817 22.3349 0.8381
-6.7740 21.9025 0.8299
-6.7663 20.7075 0.8070
-6.7586 21.5409 0.8230
-6.7509 21.3365 0.8191
-6.7432 21.5881 0.8239
-6.7355 21.8868 0.8296
-6.7278 21.9025 0.8299
-6.7201 22.3113 0.8376
-6.7124 21.8082 0.8281
-6.7047 23.5849 0.8612
-6.6970 22.4371 0.8400
-6.6893 21.9654 0.8311
-6.6816 23.5220 0.8600
-6.6739 23.1682 0.8536
-6.6662 22.6179 0.8434
-6.6585 23.4984 0.8596
-6.6508 23.9623 0.8681
-6.6431 23.0818 0.8520
-6.6354 22.6022 0.8431
-6.6277 23.5928 0.8613
-6.6200 23.2783 0.8556
-6.6123 23.8601 0.8662
-6.6046 22.1934 0.8354
-6.5969 24.0094 0.8689
-6.5892 24.1274 0.8710
-6.5815 23.9072 0.8671
-6.5738 23.6714 0.8628
-6.5661 23.8129 0.8654
-6.5584 23.3019 0.8560
-6.5507 23.6321 0.8621
-6.5430 22.6808 0.8445
-6.5353 23.6242 0.8619
-6.5276 26.2579 0.9087
-6.5199 24.1195 0.8709
-6.5122 24.6541 0.8805
-6.5045 24.6855 0.8811
-6.4968 26.0692 0.9054
-6.4891 24.0094 0.8689
-6.4814 23.8443 0.8659
-6.4737 24.5362 0.8784
-6.4660 25.6525 0.8982
-6.4583 25.8648 0.9019
-6.4506 25.3852 0.8935
-6.4429 26.3129 0.9096
-6.4352 25.2594 0.8912
-6.4275 26.0692 0.9054
-6.4198 25.6132 0.8975
-6.4121 26.0692 0.9054
-6.4044 25.7862 0.9005
-6.3967 27.2484 0.9257
-6.3890 25.2673 0.8914
-6.3813 24.0016 0.8688
-6.3736 24.3239 0.8746
-6.3659 25.9198 0.9028
-6.3582 27.4450 0.9290
-6.3505 24.8978 0.8848
-6.3428 26.6509 0.9155
-6.3351 27.2877 0.9263
-6.3274 27.3664 0.9277
-6.3197 27.2956 0.9265
-6.3120 26.1478 0.9068
-6.3043 25.7469 0.8998
-6.2966 26.5252 0.9133
-6.2889 27.2877 0.9263
-6.2812 27.1226 0.9235
-6.2735 26.6667 0.9157
-6.2658 27.5314 0.9305
-6.2581 27.9245 0.9371
-6.2504 27.9403 0.9373
-6.2427 29.1509 0.9574
-6.2350 27.2013 0.9249
-6.2273 28.1132 0.9402
-6.2196 28.2626 0.9427
-6.2119 28.3962 0.9450
-6.2042 25.8726 0.9020
-6.1965 26.7217 0.9167
-6.1888 27.5157 0.9302
-6.1811 28.4277 0.9455
-6.1734 28.0582 0.9393
-6.1657 28.6714 0.9495
-6.1580 28.9151 0.9536
-6.1503 30.4167 0.9780
-6.1426 28.8601 0.9527
-6.1349 29.3789 0.9612
-6.1272 30.3459 0.9769
-6.1195 31.0928 0.9888
-6.1118 30.6682 0.9820
-6.1041 29.4733 0.9627
-6.0964 30.5031 0.9794
-6.0887 30.2280 0.9750
-6.0810 30.0314 0.9718
-6.0733 30.6525 0.9818
-6.0656 30.0393 0.9719
-6.0579 30.4403 0.9784
-6.0502 30.1651 0.9740
-6.0425 29.7484 0.9672
-6.0348 29.3789 0.9612
-6.0271 30.8726 0.9853
-6.0194 31.8396 1.0006
-6.0117 32.1698 1.0058
-6.0040 31.2657 0.9916
-5.9963 32.0519 1.0040
-5.9886 31.8239 1.0004
-5.9809 31.4623 0.9947
-5.9732 33.5142 1.0266
-5.9655 32.5943 1.0124
-5.9578 32.3585 1.0087
-5.9501 32.6022 1.0125
-5.9424 32.7594 1.0150
-5.9347 32.7437 1.0147
-5.9270 32.5314 1.0114
-5.9193 32.2327 1.0068
-5.9116 33.6164 1.0282
-5.9039 32.9088 1.0173
-5.8962 36.0377 1.0645
-5.8885 34.4733 1.0412
-5.8808 33.3097 1.0235
-5.8731 33.7421 1.0301
-5.8654 33.1132 1.0204
-5.8577 32.8774 1.0168
-5.8500 33.4041 1.0249
-5.8423 33.8836 1.0322
-5.8346 34.1981 1.0370
-5.8269 34.2217 1.0374
-5.8192 35.1651 1.0516
-5.8115 35.3066 1.0537
-5.8038 36.5016 1.0714
-5.7961 36.1321 1.0659
-5.7884 36.2264 1.0673
-5.7807 35.5503 1.0573
-5.7730 33.8129 1.0312
-5.7653 35.0943 1.0505
-5.7576 37.5550 1.0867
-5.7499 37.5472 1.0866
-5.7422 36.4072 1.0700
-5.7345 36.7610 1.0752
-5.7268 36.8947 1.0771
-5.7191 35.5346 1.0571
-5.7114 35.9198 1.0628
-5.7037 36.3679 1.0694
-5.6960 37.0991 1.0801
-5.6883 36.9654 1.0782
-5.6806 36.2264 1.0673
-5.6729 37.4292 1.0849
-5.6652 36.5016 1.0714
-5.6575 39.2531 1.1110
-5.6498 37.5865 1.0872
-5.6421 36.6195 1.0731
-5.6344 36.8082 1.0759
-5.6267 39.7091 1.1175
-5.6190 39.0330 1.1079
-5.6113 40.0472 1.1222
-5.6036 39.3789 1.1128
-5.5959 38.3255 1.0978
-5.5882 39.2138 1.1105
-5.5805 39.7563 1.1181
-5.5728 38.9623 1.1069
-5.5651 38.4984 1.1003
-5.5574 40.8333 1.1332
-5.5497 39.2846 1.1115
-5.5420 37.2091 1.0817
-5.5343 37.2799 1.0827
-5.5266 39.6541 1.1167
-5.5189 39.3160 1.1119
-5.5112 42.5157 1.1563
-5.5035 41.7374 1.1456
-5.4958 41.2500 1.1389
-5.4881 42.1855 1.1518
-5.4804 40.2673 1.1253
-5.4727 41.7138 1.1453
-5.4650 42.3506 1.1540
-5.4573 40.9827 1.1352
-5.4496 41.3601 1.1405
-5.4419 40.8019 1.1327
-5.4342 40.8726 1.1337
-5.4265 40.9748 1.1351
-5.4188 41.1714 1.1378
-5.4111 42.4057 1.1548
-5.4034 41.4701 1.1420
-5.3957 42.9167 1.1617
-5.3880 43.0739 1.1638
-5.3803 43.0189 1.1631
-5.3726 44.8585 1.1877
-5.3649 42.9245 1.1618
-5.3572 43.9308 1.1754
-5.3495 44.8899 1.1881
-5.3418 44.8035 1.1870
-5.3341 44.9686 1.1892
-5.3264 43.7500 1.1729
-5.3187 44.7484 1.1862
-5.3110 44.3553 1.1810
-5.3033 46.0692 1.2036
-5.2956 44.5362 1.1834
-5.2879 44.7091 1.1857
-5.2802 45.5975 1.1974
-5.2725 45.4717 1.1958
-5.2648 47.5393 1.2227
-5.2571 45.9748 1.2024
-5.2494 46.8868 1.2143
-5.2417 46.3286 1.2070
-5.2340 46.1714 1.2050
-5.2263 46.7925 1.2130
-5.2186 48.1447 1.2304
-5.2109 47.8616 1.2268
-5.2032 48.0896 1.2297
-5.1955 48.7421 1.2381
-5.1878 48.4277 1.2341
-5.1801 47.4607 1.2217
-5.1724 48.1840 1.2309
-5.1647 47.7830 1.2258
-5.1570 48.3569 1.2331
-5.1493 48.8679 1.2396
-5.1416 51.4465 1.2719
-5.1339 50.0865 1.2550
-5.1262 49.0566 1.2420
-5.1185 49.9528 1.2533
-5.1108 52.4450 1.2842
-5.1031 51.2028 1.2689
-5.0954 50.9041 1.2652
-5.0877 52.8381 1.2890
-5.0800 52.9874 1.2908
-5.0723 51.6038 1.2739
-5.0646 52.7673 1.2882
-5.0569 53.5299 1.2974
-5.0492 53.2547 1.2941
-5.0415 52.2170 1.2814
-5.0338 54.3711 1.3076
-5.0261 53.8365 1.3011
-5.0184 51.3601 1.2709
-5.0107 53.9544 1.3026
-5.0030 53.0896 1.2921
-4.9953 53.7657 1.3003
-4.9876 54.8978 1.3139
-4.9799 53.0425 1.2915
-4.9722 54.7248 1.3118
-4.9645 55.0708 1.3160
-4.9568 55.1022 1.3163
-4.9491 54.5676 1.3099
-4.9414 56.1242 1.3285
-4.9337 54.3711 1.3076
-4.9260 56.9182 1.3379
-4.9183 55.7940 1.3246
-4.9106 58.3962 1.3551
-4.9029 57.7673 1.3478
-4.8952 55.6840 1.3233
-4.8875 56.2028 1.3294
-4.8798 58.0110 1.3506
-4.8721 56.7925 1.3364
-4.8644 57.6336 1.3462
-4.8567 59.1274 1.3636
-4.8490 58.9701 1.3618
-4.8413 59.9292 1.3728
-4.8336 60.2280 1.3762
-4.8259 60.1494 1.3753
-4.8182 59.1745 1.3641
-4.8105 59.7799 1.3711
-4.8028 60.5739 1.3802
-4.7951 60.2201 1.3761
-4.7874 63.4591 1.4126
-4.7797 61.9104 1.3953
-4.7720 61.4151 1.3897
-4.7643 59.8035 1.3714
-4.7566 62.3664 1.4004
-4.7489 64.0173 1.4188
-4.7412 61.6745 1.3926
-4.7335 61.5094 1.3908
-4.7258 65.5818 1.4361
-4.7181 65.0236 1.4300
-4.7104 64.2374 1.4213
-4.7027 63.9465 1.4181
-4.6950 63.3097 1.4110
-4.6873 65.0786 1.4306
-4.6796 63.1840 1.4096
-4.6719 64.4969 1.4241
-4.6642 65.1415 1.4312
-4.6565 65.9355 1.4399
-4.6488 67.0362 1.4519
-4.6411 68.2862 1.4654
-4.6334 67.3035 1.4548
-4.6257 67.7044 1.4591
-4.6180 67.6808 1.4589
-4.6103 68.0582 1.4629
-4.6026 68.1840 1.4643
-4.5949 67.3113 1.4549
-4.5872 67.4214 1.4561
-4.5795 68.7893 1.4708
-4.5718 69.7170 1.4807
-4.5641 69.7642 1.4812
-4.5564 70.0865 1.4846
-4.5487 70.8726 1.4929
-4.5410 70.5189 1.4892
-4.5333 71.8396 1.5030
-4.5256 69.9921 1.4836
-4.5179 73.5770 1.5211
-4.5102 74.7248 1.5329
-4.5025 72.9796 1.5149
-4.4948 74.3868 1.5294
-4.4871 74.1352 1.5269
-4.4794 73.6635 1.5220
-4.4717 72.3270 1.5081
-4.4640 75.2123 1.5379
-4.4563 76.1242 1.5472
-4.4486 76.5094 1.5511
-4.4409 73.6399 1.5217
-4.4332 75.1887 1.5377
-4.4255 76.7689 1.5537
-4.4178 79.4340 1.5805
-4.4101 77.0204 1.5563
-4.4024 76.4072 1.5501
-4.3947 78.6792 1.5730
-4.3870 78.1604 1.5678
-4.3793 78.5692 1.5719
-4.3716 79.6698 1.5828
-4.3639 79.6777 1.5829
-4.3562 79.6305 1.5824
-4.3485 80.3695 1.5898
-4.3408 81.0299 1.5963
-4.3331 79.1981 1.5781
-4.3254 85.1965 1.6368
-4.3177 83.0189 1.6158
-4.3100 83.7421 1.6228
-4.3023 84.6305 1.6314
-4.2946 85.2280 1.6371
-4.2869 85.0786 1.6357
-4.2792 84.7013 1.6320
-4.2715 86.0063 1.6446
-4.2638 85.6525 1.6412
-4.2561 83.7736 1.6231
-4.2484 83.7028 1.6224
-4.2407 86.5487 1.6497
-4.2330 86.9890 1.6539
-4.2253 88.3569 1.6669
-4.2176 89.7799 1.6803
-4.2099 90.7469 1.6893
-4.2022 89.0487 1.6734
-4.1945 89.7170 1.6797
-4.1868 87.0283 1.6543
-4.1791 89.5440 1.6780
-4.1714 91.3443 1.6948
-4.1637 89.1588 1.6744
-4.1560 91.5409 1.6967
-4.1483 92.3349 1.7040
-4.1406 91.9340 1.7003
-4.1329 92.0991 1.7018
-4.1252 92.9717 1.7099
-4.1175 95.8333 1.7360
-4.1098 94.2453 1.7215
-4.1021 95.6761 1.7346
-4.0944 95.4796 1.7328
-4.0867 95.1887 1.7301
-4.0790 95.0629 1.7290
-4.0713 97.4528 1.7506
-4.0636 95.4717 1.7327
-4.0559 95.4167 1.7322
-4.0482 97.8774 1.7544
-4.0405 98.0975 1.7564
-4.0328 99.5204 1.7691
-4.0251 101.2736 1.7846
-4.0174 99.6305 1.7700
-4.0097 101.6509 1.7879
-4.0020 100.2987 1.7760
-3.9943 101.8475 1.7896
-3.9866 102.9324 1.7991
-3.9789 102.4371 1.7948
-3.9712 103.8443 1.8071
-3.9635 106.1399 1.8269
-3.9558 101.8318 1.7895
-3.9481 101.5881 1.7873
-3.9404 105.6840 1.8230
-3.9327 107.5314 1.8389
-3.9250 108.3569 1.8459
-3.9173 107.4135 1.8379
-3.9096 109.1745 1.8529
-3.9019 108.8286 1.8499
-3.8942 109.7642 1.8579
-3.8865 111.5566 1.8730
-3.8788 112.8931 1.8842
-3.8711 112.8695 1.8840
-3.8634 113.4984 1.8892
-3.8557 113.7264 1.8911
-3.8480 113.3097 1.8876
-3.8403 112.5079 1.8810
-3.8326 113.5377 1.8895
-3.8249 114.4418 1.8971
-3.8172 117.0991 1.9189
-3.8095 119.1352 1.9356
-3.8018 118.7579 1.9325
-3.7941 117.6730 1.9236
-3.7864 117.1462 1.9193
-3.7787 119.7877 1.9409
-3.7710 119.5833 1.9392
-3.7633 118.1447 1.9275
-3.7556 118.4198 1.9297
-3.7479 122.3428 1.9614
-3.7402 123.7264 1.9725
-3.7325 121.1635 1.9520
-3.7248 123.7736 1.9729
-3.7171 125.0314 1.9829
-3.7094 121.1321 1.9517
-3.7017 123.8208 1.9733
-3.6940 126.5094 1.9946
-3.6863 125.6918 1.9881
-3.6786 127.0440 1.9988
-3.6709 128.4591 2.0099
-3.6632 126.6274 1.9955
-3.6555 129.9921 2.0218
-3.6478 127.9088 2.0056
-3.6401 132.3506 2.0401
-3.6324 133.8994 2.0520
-3.6247 130.8333 2.0284
-3.6170 130.1101 2.0227
-3.6093 133.2233 2.0468
-3.6016 133.2075 2.0467
-3.5939 131.3522 2.0324
-3.5862 132.8459 2.0439
-3.5785 132.6651 2.0425
-3.5708 134.0330 2.0530
-3.5631 132.9009 2.0443
-3.5554 134.6069 2.0574
-3.5477 139.2531 2.0926
-3.5400 138.2154 2.0848
-3.5323 138.5220 2.0871
-3.5246 139.5912 2.0952
-3.5169 139.8192 2.0969
-3.5092 137.4764 2.0792
-3.5015 138.8758 2.0898
-3.4938 141.3443 2.1083
-3.4861 138.8365 2.0895
-3.4784 143.1368 2.1216
-3.4707 144.0566 2.1284
-3.4630 143.6635 2.1255
-3.4553 143.2154 2.1222
-3.4476 144.7013 2.1332
-3.4399 147.6258 2.1546
-3.4322 145.7469 2.1408
-3.4245 148.7893 2.1631
-3.4168 149.3475 2.1671
-3.4091 148.7893 2.1631
-3.4014 145.9198 2.1421
-3.3937 148.0267 2.1575
-3.3860 145.1022 2.1361
-3.3783 146.6903 2.1478
-3.3706 148.1682 2.1586
-3.3629 150.9434 2.1787
-3.3552 149.4340 2.1678
-3.3475 150.5503 2.1758
-3.3398 151.3286 2.1815
-3.3321 151.9654 2.1860
-3.3244 150.2830 2.1739
-3.3167 152.0912 2.1869
-3.3090 153.1604 2.1946
-3.3013 153.4355 2.1966
-3.2936 156.1478 2.2159
-3.2859 159.7091 2.2410
-3.2782 154.4182 2.2036
-3.2705 156.7374 2.2201
-3.2628 157.3113 2.2242
-3.2551 158.3097 2.2312
-3.2474 157.4292 2.2250
-3.2397 157.2406 2.2237
-3.2320 158.1918 2.2304
-3.2243 158.9701 2.2359
-3.2166 158.3648 2.2316
-3.2089 161.2814 2.2521
-3.2012 161.5330 2.2538
-3.1935 163.2626 2.2658
-3.1858 160.1415 2.2441
-3.1781 157.5708 2.2260
-3.1704 161.6745 2.2548
-3.1627 160.4638 2.2463
-3.1550 162.9088 2.2634
-3.1473 163.5692 2.2680
-3.1396 165.3852 2.2805
-3.1319 168.2154 2.3000
-3.1242 167.0755 2.2921
-3.1165 165.6840 2.2826
-3.1088 167.1462 2.2926
-3.1011 165.4403 2.2809
-3.0934 171.0142 2.3190
-3.0857 170.0393 2.3124
-3.0780 167.0362 2.2919
-3.0703 167.0126 2.2917
-3.0626 169.2925 2.3073
-3.0549 175.2123 2.3473
-3.0472 172.7594 2.3308
-3.0395 172.3113 2.3278
-3.0318 170.0629 2.3126
-3.0241 172.2956 2.3277
-3.0164 176.1242 2.3534
-3.0087 171.6195 2.3231
-3.0010 177.7280 2.3641
-2.9933 179.4811 2.3757
-2.9856 176.9497 2.3589
-2.9779 174.2453 2.3408
-2.9702 177.1069 2.3600
-2.9625 178.2390 2.3675
-2.9548 180.9906 2.3857
-2.9471 179.6226 2.3767
-2.9394 179.8899 2.3784
-2.9317 184.9214 2.4115
-2.9240 183.4277 2.4017
-2.9163 183.0031 2.3989
-2.9086 180.4560 2.3822
-2.9009 187.9009 2.4308
-2.8932 183.3255 2.4010
-2.8855 186.8789 2.4242
-2.8778 187.3899 2.4275
-2.8701 186.9811 2.4249
-2.8624 187.7909 2.4301
-2.8547 186.3679 2.4209
-2.8470 189.0094 2.4380
-2.8393 192.0440 2.4575
-2.8316 192.6336 2.4612
-2.8239 196.4937 2.4858
-2.8162 197.4371 2.4917
-2.8085 195.8412 2.4816
-2.8008 195.0393 2.4766
-2.7931 196.8947 2.4883
-2.7854 200.4403 2.5106
-2.7777 198.3255 2.4973
-2.7700 198.7343 2.4999
-2.7623 202.3270 2.5224
-2.7546 205.2044 2.5403
-2.7469 204.1824 2.5339
-2.7392 200.4088 2.5104
-2.7315 204.0959 2.5334
-2.7238 205.2201 2.5404
-2.7161 204.4340 2.5355
-2.7084 208.0189 2.5576
-2.7007 208.4513 2.5603
-2.6930 209.0723 2.5641
-2.6853 209.6305 2.5675
-2.6776 214.7091 2.5984
-2.6699 214.0645 2.5945
-2.6622 215.9670 2.6060
-2.6545 213.6871 2.5922
-2.6468 216.4623 2.6090
-2.6391 215.3302 2.6022
-2.6314 218.4355 2.6209
-2.6237 219.3789 2.6265
-2.6160 219.1038 2.6249
-2.6083 217.9638 2.6181
-2.6006 221.0063 2.6363
-2.5929 221.9497 2.6419
-2.5852 223.9858 2.6540
-2.5775 220.1336 2.6311
-2.5698 229.1981 2.6847
-2.5621 226.8082 2.6706
-2.5544 226.6745 2.6699
-2.5467 227.0991 2.6724
-2.5390 232.6651 2.7049
-2.5313 231.9104 2.7005
-2.5236 234.2217 2.7139
-2.5159 234.4733 2.7154
-2.5082 233.8050 2.7115
-2.5005 237.2799 2.7316
-2.4928 235.5818 2.7218
-2.4851 235.9041 2.7237
-2.4774 239.6777 2.7454
-2.4697 237.7280 2.7342
-2.4620 241.2579 2.7544
-2.4543 242.5786 2.7619
-2.4466 243.8994 2.7694
-2.4389 246.6903 2.7852
-2.4312 244.4890 2.7728
-2.4235 244.4340 2.7725
-2.4158 248.5377 2.7956
-2.4081 247.6022 2.7904
-2.4004 248.8758 2.7975
-2.3927 246.9182 2.7865
-2.3850 251.7610 2.8137
-2.3773 254.9214 2.8313
-2.3696 251.3994 2.8117
-2.3619 250.4560 2.8064
-2.3542 253.5063 2.8235
-2.3465 248.8836 2.7976
-2.3388 254.5362 2.8292
-2.3311 258.6399 2.8519
-2.3234 256.3129 2.8390
-2.3157 253.6635 2.8243
-2.3080 255.8097 2.8363
-2.3003 255.2752 2.8333
-2.2926 258.2075 2.8495
-2.2849 257.0362 2.8430
-2.2772 254.1981 2.8273
-2.2695 259.7956 2.8583
-2.2618 256.2107 2.8385
-2.2541 262.9167 2.8754
-2.2464 258.5220 2.8512
-2.2387 260.5582 2.8625
-2.2310 264.1038 2.8819
-2.2233 258.1368 2.8491
-2.2156 257.4371 2.8453
-2.2079 259.4182 2.8562
-2.2002 263.3569 2.8778
-2.1925 265.1808 2.8877
-2.1848 262.2642 2.8718
-2.1771 267.2170 2.8988
-2.1694 264.9528 2.8865
-2.1617 262.9717 2.8757
-2.1540 262.8616 2.8751
-2.1463 261.2814 2.8664
-2.1386 264.8113 2.8857
-2.1309 266.6667 2.8958
-2.1232 263.1682 2.8768
-2.1155 263.7814 2.8801
-2.1078 264.8192 2.8858
-2.1001 261.9025 2.8698
-2.0924 261.3365 2.8667
-2.0847 263.6871 2.8796
-2.0770 261.5487 2.8679
-2.0693 265.7862 2.8910
-2.0616 258.5535 2.8514
-2.0539 262.9953 2.8758
-2.0462 271.7296 2.9232
-2.0385 268.1368 2.9038
-2.0308 264.3239 2.8831
-2.0231 267.2642 2.8991
-2.0154 269.3396 2.9103
-2.0077 270.2280 2.9151
-2.0000 268.6557 2.9066
-1.9923 268.3648 2.9050
-1.9846 264.2610 2.8827
-1.9769 268.6871 2.9068
-1.9692 268.9151 2.9080
-1.9615 267.2799 2.8991
-1.9538 270.1494 2.9147
-1.9461 263.2704 2.8773
-1.9384 260.9041 2.8644
-1.9307 263.2940 2.8774
-1.9230 265.8805 2.8915
-1.9153 266.0928 2.8927
-1.9076 266.1164 2.8928
-1.8999 267.0283 2.8978
-1.8922 271.2814 2.9208
-1.8845 267.0283 2.8978
-1.8768 265.8412 2.8913
-1.8691 273.2154 2.9312
-1.8614 268.7343 2.9070
-1.8537 266.6038 2.8955
-1.8460 267.5708 2.9007
-1.8383 270.3616 2.9158
-1.8306 268.4355 2.9054
-1.8229 269.2925 2.9100
-1.8152 266.4072 2.8944
-1.8075 263.0503 2.8761
-1.7998 269.0252 2.9086
-1.7921 263.2075 2.8770
-1.7844 263.7028 2.8797
-1.7767 263.7421 2.8799
-1.7690 268.6085 2.9063
-1.7613 266.4780 2.8948
-1.7536 268.1682 2.9040
-1.7459 261.8789 2.8697
-1.7382 266.0142 2.8923
-1.7305 263.9780 2.8812
-1.7228 260.4009 2.8616
-1.7151 262.4764 2.8730
-1.7074 269.5362 2.9114
-1.6997 265.6682 2.8904
-1.6920 264.8270 2.8858
-1.6843 264.2689 2.8828
-1.6766 262.5472 2.8734
-1.6689 260.4245 2.8617
-1.6612 256.3365 2.8392
-1.6535 256.4230 2.8397
-1.6458 261.3050 2.8666
-1.6381 257.3035 2.8445
-1.6304 251.5016 2.8123
-1.6227 262.9245 2.8754
-1.6150 258.3805 2.8505
-1.6073 254.9450 2.8315
-1.5996 254.1116 2.8268
-1.5919 254.9057 2.8312
-1.5842 257.0991 2.8434
-1.5765 252.5786 2.8183
-1.5688 254.0409 2.8264
-1.5611 249.0252 2.7984
-1.5534 251.3836 2.8116
-1.5457 246.4230 2.7837
-1.5380 246.4387 2.7838
-1.5303 251.2972 2.8111
-1.5226 247.3899 2.7892
-1.5149 247.3270 2.7888
-1.5072 246.1714 2.7823
-1.4995 245.5975 2.7791
-1.4918 246.4937 2.7841
-1.4841 243.7343 2.7685
-1.4764 244.5440 2.7731
-1.4687 241.3522 2.7549
-1.4610 239.3003 2.7432
-1.4533 241.3915 2.7552
-1.4456 239.9686 2.7470
-1.4379 238.6242 2.7393
-1.4302 238.2075 2.7369
-1.4225 239.2689 2.7430
-1.4148 231.7296 2.6995
-1.4071 230.3381 2.6913
-1.3994 237.0362 2.7302
-1.3917 232.7437 2.7054
-1.3840 229.5283 2.6866
-1.3763 227.6101 2.6754
-1.3686 229.2767 2.6851
-1.3609 224.0016 2.6541
-1.3532 227.8616 2.6768
-1.3455 223.9544 2.6538
-1.3378 221.8396 2.6412
-1.3301 216.1714 2.6073
-1.3224 216.3679 2.6085
-1.3147 216.9418 2.6119
-1.3070 214.9214 2.5997
-1.2993 211.5173 2.5790
-1.2916 208.9780 2.5635
-1.2839 206.3443 2.5473
-1.2762 205.1494 2.5399
-1.2685 200.6289 2.5118
-1.2608 200.4403 2.5106
-1.2531 199.4654 2.5045
-1.2454 195.5896 2.4800
-1.2377 192.8145 2.4624
-1.2300 188.4434 2.4343
-1.2223 186.6431 2.4227
-1.2146 187.0519 2.4253
-1.2069 182.9167 2.3984
-1.1992 181.1321 2.3866
-1.1915 180.6368 2.3834
-1.1838 176.6431 2.3569
-1.1761 171.3758 2.3215
-1.1684 168.8601 2.3044
-1.1607 168.3491 2.3009
-1.1530 166.0456 2.2851
-1.1453 161.5645 2.2540
-1.1376 162.0519 2.2574
-1.1299 160.7469 2.2483
-1.1222 154.6148 2.2050
-1.1145 153.1525 2.1946
-1.1068 153.5220 2.1972
-1.0991 153.9465 2.2002
-1.0914 148.3884 2.1602
-1.0837 145.0157 2.1355
-1.0760 142.9638 2.1203
-1.0683 141.0692 2.1062
-1.0606 139.8664 2.0972
-1.0529 137.5865 2.0801
-1.0452 133.4119 2.0483
-1.0375 128.2233 2.0080
-1.0298 131.0535 2.0301
-1.0221 126.4308 1.9939
-1.0144 124.7170 1.9804
-1.0067 124.5991 1.9794
-0.9990 126.3129 1.9930
-0.9913 122.4921 1.9626
-0.9836 120.1179 1.9435
-0.9759 119.2138 1.9362
-0.9682 117.2013 1.9198
-0.9605 116.9025 1.9173
-0.9528 111.7610 1.8747
-0.9451 110.2909 1.8623
-0.9374 110.1965 1.8615
-0.9297 108.7264 1.8491
-0.9220 107.5943 1.8394
-0.9143 103.4513 1.8037
-0.9066 103.6006 1.8050
-0.8989 100.2673 1.7757
-0.8912 100.1022 1.7742
-0.8835 101.7925 1.7891
-0.8758 99.3239 1.7673
-0.8681 98.3412 1.7585
-0.8604 96.7846 1.7446
-0.8527 90.8726 1.6905
-0.8450 89.2767 1.6755
-0.8373 89.5912 1.6785
-0.8296 88.4591 1.6679
-0.8219 89.1352 1.6742
-0.8142 87.4843 1.6586
-0.8065 82.6022 1.6117
-0.7988 82.2248 1.6080
-0.7911 79.1352 1.5775
-0.7834 80.1808 1.5879
-0.7757 78.7500 1.5737
-0.7680 77.7673 1.5638
-0.7603 77.9560 1.5657
-0.7526 75.1258 1.5370
-0.7449 73.6635 1.5220
-0.7372 72.0204 1.5049
-0.7295 71.6509 1.5011
-0.7218 68.5770 1.4685
-0.7141 65.8491 1.4390
-0.7064 66.8947 1.4504
-0.6987 66.1164 1.4419
-0.6910 63.4355 1.4124
-0.6833 63.5692 1.4139
-0.6756 62.8302 1.4056
-0.6679 62.0755 1.3972
-0.6602 59.5991 1.3690
-0.6525 58.4748 1.3560
-0.6448 57.9796 1.3503
-0.6371 57.2091 1.3413
-0.6294 57.0676 1.3396
-0.6217 55.2594 1.3182
-0.6140 52.3192 1.2827
-0.6063 53.4984 1.2971
-0.5986 53.5770 1.2980
-0.5909 52.2327 1.2816
-0.5832 50.8962 1.2651
-0.5755 49.7642 1.2510
-0.5678 49.3711 1.2460
-0.5601 48.0346 1.2290
-0.5524 49.2453 1.2444
-0.5447 47.3113 1.2197
-0.5370 47.1541 1.2177
-0.5293 45.2358 1.1927
-0.5216 44.1431 1.1782
-0.5139 44.7091 1.1857
-0.5062 43.8443 1.1742
-0.4985 43.0896 1.1641
-0.4908 40.8805 1.1338
-0.4831 42.7987 1.1601
-0.4754 41.9025 1.1479
-0.4677 41.4937 1.1423
-0.4600 39.1274 1.1092
-0.4523 38.5535 1.1011
-0.4446 37.6965 1.0888
-0.4369 38.9544 1.1068
-0.4292 40.5267 1.1289
-0.4215 39.0802 1.1086
-0.4138 37.2327 1.0821
-0.4061 37.3664 1.0840
-0.3984 36.2893 1.0683
-0.3907 35.4009 1.0551
-0.3830 34.9057 1.0477
-0.3753 35.7862 1.0608
-0.3676 34.6384 1.0437
-0.3599 33.3884 1.0247
-0.3522 34.3947 1.0400
-0.3445 33.2233 1.0221
-0.3368 34.4969 1.0415
-0.3291 35.0472 1.0498
-0.3214 36.0142 1.0642
-0.3137 34.0881 1.0354
-0.3060 32.8302 1.0161
-0.2983 33.1918 1.0216
-0.2906 34.5519 1.0424
-0.2829 34.5440 1.0423
-0.2752 34.0487 1.0348
-0.2675 35.6840 1.0593
-0.2598 35.8726 1.0621
-0.2521 35.2673 1.0531
-0.2444 36.0692 1.0650
-0.2367 38.4748 1.1000
-0.2290 39.8113 1.1189
-0.2213 39.7406 1.1179
-0.2136 41.1714 1.1378
-0.2059 45.3695 1.1945
-0.1982 47.3978 1.2209
-0.1905 48.1918 1.2310
-0.1828 51.3758 1.2711
-0.1751 52.3585 1.2832
-0.1674 56.3836 1.3316
-0.1597 57.0991 1.3400
-0.1520 60.7469 1.3821
-0.1443 61.7217 1.3932
-0.1366 60.7390 1.3820
-0.1289 62.4921 1.4018
-0.1212 66.3286 1.4442
-0.1135 71.9104 1.5038
-0.1058 74.9371 1.5351
-0.0981 79.9528 1.5856
-0.0904 92.0519 1.7014
-0.0827 101.8003 1.7892
-0.0750 122.1619 1.9600
-0.0673 140.1336 2.0992
-0.0596 165.8569 2.2838
-0.0519 198.8994 2.5009
-0.0442 228.4198 2.6801
-0.0365 264.2846 2.8829
-0.0288 291.3129 3.0267
-0.0211 321.6588 3.1804
-0.0134 338.0267 3.2603
-0.0057 344.2767 3.2903
0.0020 331.4387 3.2284
0.0097 311.9104 3.1319
0.0174 279.5283 2.9648
0.0251 241.6352 2.7566
0.0328 200.9119 2.5136
0.0405 160.7311 2.2482
0.0482 126.6509 1.9957
0.0559 96.3050 1.7402
0.0636 76.4623 1.5506
0.0713 61.7925 1.3940
0.0790 48.6085 1.2364
0.0867 43.3962 1.1682
0.0944 34.3553 1.0394
0.1021 30.3538 0.9770
0.1098 25.9670 0.9036
0.1175 22.8459 0.8476
0.1252 20.9355 0.8114
0.1329 18.4513 0.7617
0.1406 15.2044 0.6915
0.1483 13.3569 0.6481
0.1560 12.2327 0.6202
0.1637 10.6053 0.5775
0.1714 9.2138 0.5383
0.1791 8.2783 0.5102
0.1868 7.7516 0.4937
0.1945 6.1478 0.4397
0.2022 5.4167 0.4127
0.2099 5.0550 0.3987
0.2176 5.0943 0.4002
0.2253 5.1179 0.4012
0.2330 4.0959 0.3589
0.2407 3.6164 0.3372
0.2484 3.8522 0.3480
0.2561 3.8050 0.3459
0.2638 3.4198 0.3279
0.2715 3.0503 0.3097
0.2792 2.5786 0.2848
0.2869 2.6494 0.2886
0.2946 2.8931 0.3016
0.3023 2.9167 0.3029
0.3100 2.6179 0.2869
0.3177 2.6101 0.2865
0.3254 2.9245 0.3033
0.3331 2.5000 0.2804
0.3408 2.2720 0.2673
0.3485 2.3192 0.2701
0.3562 2.7752 0.2954
0.3639 2.7673 0.2950
0.3716 2.2877 0.2682
0.3793 2.2013 0.2631
0.3870 2.3349 0.2710
0.3947 2.1226 0.2584
0.4024 2.3506 0.2719
0.4101 2.0126 0.2516
0.4178 2.2956 0.2687
0.4255 2.3428 0.2714
0.4332 2.0833 0.2560
0.4409 2.0204 0.2521
0.4486 2.1384 0.2593
0.4563 2.0991 0.2569
0.4640 1.7689 0.2358
0.4717 1.6981 0.2311
0.4794 1.8475 0.2410
0.4871 1.8160 0.2390
0.4948 1.7374 0.2337
0.5025 1.7767 0.2364
0.5102 1.5959 0.2240
0.5179 1.4465 0.2133
0.5256 1.2500 0.1983
0.5333 1.5802 0.2229
0.5410 1.5723 0.2224
0.5487 1.2579 0.1989
0.5564 1.4072 0.2104
0.5641 1.4858 0.2162
0.5718 1.3836 0.2086
0.5795 1.7060 0.2316
0.5872 1.5016 0.2173
0.5949 1.4308 0.2121
0.6026 1.5645 0.2218
0.6103 1.5881 0.2235
0.6180 1.3758 0.2080
0.6257 1.3994 0.2098
0.6334 1.4151 0.2109
0.6411 1.0692 0.1834
0.6488 1.2972 0.2020
0.6565 1.3915 0.2092
0.6642 1.3129 0.2032
0.6719 1.3443 0.2056
0.6796 1.3679 0.2074
0.6873 1.1871 0.1932
0.6950 0.9827 0.1758
0.7027 1.5487 0.2207
0.7104 1.3915 0.2092
0.7181 1.2579 0.1989
0.7258 1.1006 0.1860
0.7335 1.3758 0.2080
0.7412 1.5173 0.2184
0.7489 1.2579 0.1989
0.7566 1.1557 0.1906
0.7643 1.4465 0.2133
0.7720 1.1557 0.1906
0.7797 1.2343 0.1970
0.7874 1.2186 0.1958
0.7951 1.0928 0.1854
0.8028 1.1164 0.1874
0.8105 1.0613 0.1827
0.8182 1.3443 0.2056
0.8259 1.4780 0.2156
0.8336 1.5252 0.2190
0.8413 1.6195 0.2257
0.8490 1.5094 0.2179
0.8567 1.2657 0.1995
0.8644 1.1399 0.1893
0.8721 1.6352 0.2268
0.8798 1.4465 0.2133
0.8875 1.3443 0.2056
0.8952 1.4308 0.2121
0.9029 1.1871 0.1932
0.9106 1.2421 0.1976
0.9183 1.2028 0.1945
0.9260 1.2736 0.2001
0.9337 1.0770 0.1840
0.9414 0.8805 0.1664
0.9491 0.9748 0.1751
0.9568 1.0770 0.1840
0.9645 1.1164 0.1874
0.9722 1.0456 0.1813
0.9799 1.0928 0.1854
0.9876 0.9670 0.1744
0.9953 0.7626 0.1549
1.0030 0.8569 0.1642
1.0107 0.9670 0.1744
1.0184 1.0063 0.1779
1.0261 1.1006 0.1860
1.0338 0.8805 0.1664
1.0415 0.9198 0.1701
1.0492 1.1714 0.1919
1.0569 0.9355 0.1715
1.0646 1.0142 0.1786
1.0723 1.0063 0.1779
1.0800 0.9670 0.1744
1.0877 0.8176 0.1603
1.0954 1.0928 0.1854
1.1031 0.8412 0.1626
1.1108 0.7783 0.1564
1.1185 0.9591 0.1737
1.1262 1.0692 0.1834
1.1339 1.1164 0.1874
1.1416 1.1085 0.1867
1.1493 0.7075 0.1492
1.1570 0.6368 0.1415
1.1647 0.9355 0.1715
1.1724 0.9119 0.1693
1.1801 0.6682 0.1450
1.1878 0.9670 0.1744
1.1955 0.8412 0.1626
1.2032 0.7704 0.1557
1.2109 1.0142 0.1786
1.2186 0.6211 0.1398
1.2263 0.8884 0.1671
1.2340 0.9906 0.1765
1.2417 0.9984 0.1772
1.2494 0.9591 0.1737
1.2571 0.6053 0.1380
1.2648 0.5425 0.1306
1.2725 0.7783 0.1564
1.2802 0.6211 0.1398
1.2879 0.6525 0.1432
1.2956 0.6997 0.1483
1.3033 0.8019 0.1588
1.3110 0.7311 0.1516
1.3187 0.6682 0.1450
1.3264 0.5660 0.1334
1.3341 0.6840 0.1467
1.3418 0.7547 0.1541
1.3495 0.8569 0.1642
1.3572 0.8019 0.1588
1.3649 0.9277 0.1708
1.3726 1.0456 0.1813
1.3803 0.8726 0.1657
1.3880 0.7469 0.1533
1.3957 0.7783 0.1564
1.4034 0.6447 0.1424
1.4111 0.7233 0.1508
1.4188 0.9827 0.1758
1.4265 0.9041 0.1686
1.4342 0.5739 0.1343
1.4419 0.6997 0.1483
1.4496 0.8019 0.1588
1.4573 0.7862 0.1572
1.4650 0.7704 0.1557
1.4727 0.8962 0.1679
1.4804 0.8805 0.1664
1.4881 0.9434 0.1722
1.4958 0.7233 0.1508
1.5035 0.6604 0.1441
1.5112 0.7075 0.1492
1.5189 0.7940 0.1580
1.5266 0.6682 0.1450
1.5343 0.6368 0.1415
1.5420 0.7626 0.1549
1.5497 0.8176 0.1603
1.5574 0.8255 0.1611
1.5651 0.5975 0.1371
1.5728 0.6918 0.1475
1.5805 0.5425 0.1306
1.5882 0.6840 0.1467
1.5959 0.7469 0.1533
1.6036 0.5975 0.1371
1.6113 0.7940 0.1580
1.6190 0.7940 0.1580
1.6267 0.5346 0.1297
1.6344 0.6840 0.1467
1.6421 0.7940 0.1580
1.6498 0.9434 0.1722
1.6575 0.5346 0.1297
1.6652 0.4717 0.1218
1.6729 0.7390 0.1524
1.6806 0.5896 0.1362
1.6883 0.8176 0.1603
1.6960 0.7233 0.1508
1.7037 0.8412 0.1626
1.7114 0.6997 0.1483
1.7191 0.6368 0.1415
1.7268 0.3695 0.1078
1.7345 0.7075 0.1492
1.7422 0.7390 0.1524
1.7499 0.8412 0.1626
1.7576 0.6918 0.1475
1.7653 0.6682 0.1450
1.7730 0.5896 0.1362
1.7807 0.8019 0.1588
1.7884 0.8097 0.1596
1.7961 0.6604 0.1441
1.8038 0.4167 0.1145
1.8115 0.4324 0.1166
1.8192 0.4167 0.1145
1.8269 0.4560 0.1197
1.8346 0.6682 0.1450
1.8423 0.5189 0.1277
1.8500 0.7311 0.1516
1.8577 0.7783 0.1564
1.8654 0.6840 0.1467
1.8731 0.6761 0.1458
1.8808 0.7075 0.1492
1.8885 0.5896 0.1362
1.8962 0.6525 0.1432
1.9039 0.6368 0.1415
1.9116 0.6368 0.1415
1.9193 0.6525 0.1432
1.9270 0.6761 0.1458
1.9347 0.6368 0.1415
1.9424 0.6761 0.1458
1.9501 0.6840 0.1467
1.9578 0.6997 0.1483
1.9655 0.6447 0.1424
1.9732 0.7862 0.1572
1.9809 0.8805 0.1664
1.9886 0.4796 0.1228
1.9963 0.4874 0.1238
2.0040 0.7311 0.1516
2.0117 0.5739 0.1343
2.0194 0.6211 0.1398
2.0271 0.8569 0.1642
2.0348 0.6604 0.1441
2.0425 0.7626 0.1549
2.0502 0.7075 0.1492
2.0579 0.6053 0.1380
2.0656 0.4953 0.1248
2.0733 0.6447 0.1424
2.0810 0.4167 0.1145
2.0887 0.4796 0.1228
2.0964 0.6289 0.1406
2.1041 0.5110 0.1268
2.1118 0.4245 0.1155
2.1195 0.4717 0.1218
2.1272 0.6525 0.1432
2.1349 0.6132 0.1389
2.1426 0.7075 0.1492
2.1503 0.7547 0.1541
2.1580 0.5110 0.1268
2.1657 0.4481 0.1187
2.1734 0.5739 0.1343
2.1811 0.6368 0.1415
2.1888 0.5110 0.1268
2.1965 0.6053 0.1380
2.2042 0.4717 0.1218
2.2119 0.6447 0.1424
2.2196 0.7547 0.1541
2.2273 0.5425 0.1306
2.2350 0.7154 0.1500
2.2427 0.6761 0.1458
2.2504 0.5267 0.1287
2.2581 0.6132 0.1389
2.2658 0.5818 0.1353
2.2735 0.5425 0.1306
2.2812 0.4717 0.1218
2.2889 0.4796 0.1228
2.2966 0.4717 0.1218
2.3043 0.6604 0.1441
2.3120 0.3695 0.1078
2.3197 0.6604 0.1441
2.3274 0.6604 0.1441
2.3351 0.4481 0.1187
2.3428 0.4717 0.1218
2.3505 0.5110 0.1268
2.3582 0.7075 0.1492
2.3659 0.9670 0.1744
2.3736 0.7940 0.1580
2.3813 0.6211 0.1398
2.3890 0.4245 0.1155
2.3967 0.3145 0.0994
2.4044 0.4403 0.1177
2.4121 0.5425 0.1306
2.4198 0.6997 0.1483
2.4275 0.5582 0.1325
2.4352 0.5896 0.1362
2.4429 0.6525 0.1432
2.4506 0.3695 0.1078
2.4583 0.4167 0.1145
2.4660 0.5189 0.1277
2.4737 0.5896 0.1362
2.4814 0.6682 0.1450
2.4891 0.4796 0.1228
2.4968 0.6604 0.1441
2.5045 0.5110 0.1268
2.5122 0.5503 0.1316
2.5199 0.5975 0.1371
2.5276 0.5582 0.1325
2.5353 0.4560 0.1197
2.5430 0.5110 0.1268
2.5507 0.5189 0.1277
2.5584 0.6211 0.1398
2.5661 0.6289 0.1406
2.5738 0.5660 0.1334
2.5815 0.7390 0.1524
2.5892 0.6132 0.1389
2.5969 0.6211 0.1398
2.6046 0.5189 0.1277
2.6123 0.3695 0.1078
2.6200 0.6604 0.1441
2.6277 0.4953 0.1248
2.6354 0.4167 0.1145
2.6431 0.5425 0.1306
2.6508 0.4009 0.1123
2.6585 0.5110 0.1268
2.6662 0.6211 0.1398
2.6739 0.5110 0.1268
2.6816 0.5503 0.1316
2.6893 0.4953 0.1248
2.6970 0.4009 0.1123
2.7047 0.4009 0.1123
2.7124 0.4953 0.1248
2.7201 0.5975 0.1371
2.7278 0.6053 0.1380
2.7355 0.6211 0.1398
2.7432 0.7704 0.1557
2.7509 0.5739 0.1343
2.7586 0.5975 0.1371
2.7663 0.5189 0.1277
2.7740 0.8255 0.1611
2.7817 0.7469 0.1533
2.7894 0.3459 0.1043
2.7971 0.4245 0.1155
2.8048 0.6840 0.1467
2.8125 0.5110 0.1268
2.8202 0.4009 0.1123
2.8279 0.4953 0.1248
2.8356 0.5267 0.1287
2.8433 0.4324 0.1166
2.8510 0.5660 0.1334
2.8587 0.4481 0.1187
2.8664 0.3223 0.1007
2.8741 0.4638 0.1208
2.8818 0.6525 0.1432
2.8895 0.5346 0.1297
2.8972 0.4009 0.1123
2.9049 0.5189 0.1277
2.9126 0.5267 0.1287
2.9203 0.6604 0.1441
2.9280 0.5425 0.1306
2.9357 0.2987 0.0969
2.9434 0.7075 0.1492
2.9511 0.6761 0.1458
2.9588 0.4560 0.1197
2.9665 0.4167 0.1145
2.9742 0.4167 0.1145
2.9819 0.5975 0.1371
2.9896 0.6447 0.1424
2.9973 0.5425 0.1306
3.0050 0.6525 0.1432
3.0127 0.6211 0.1398
3.0204 0.6525 0.1432
3.0281 0.5503 0.1316
3.0358 0.6211 0.1398
3.0435 0.3774 0.1089
3.0512 0.5660 0.1334
3.0589 0.6447 0.1424
3.0666 0.5110 0.1268
3.0743 0.5031 0.1258
3.0820 0.4638 0.1208
3.0897 0.6761 0.1458
3.0974 0.3774 0.1089
3.1051 0.5425 0.1306
3.1128 0.4167 0.1145
3.1205 0.4560 0.1197
3.1282 0.6761 0.1458
3.1359 0.6840 0.1467
3.1436 0.3774 0.1089
3.1513 0.4481 0.1187
3.1590 0.6525 0.1432
3.1667 0.6211 0.1398
3.1744 0.4874 0.1238
3.1821 0.3695 0.1078
3.1898 0.5503 0.1316
3.1975 0.6211 0.1398
3.2052 0.5818 0.1353
3.2129 0.4167 0.1145
3.2206 0.5582 0.1325
3.2283 0.5660 0.1334
3.2360 0.5110 0.1268
3.2437 0.4088 0.1134
3.2514 0.3302 0.1019
3.2591 0.4717 0.1218
3.2668 0.3381 0.1031
3.2745 0.3852 0.1101
3.2822 0.4953 0.1248
3.2899 0.5739 0.1343
3.2976 0.5975 0.1371
3.3053 0.6447 0.1424
3.3130 0.5110 0.1268
3.3207 0.4481 0.1187
3.3284 0.3931 0.1112
3.3361 0.4009 0.1123
3.3438 0.6053 0.1380
3.3515 0.5660 0.1334
3.3592 0.4403 0.1177
3.3669 0.4167 0.1145
3.3746 0.4324 0.1166
3.3823 0.5031 0.1258
3.3900 0.4009 0.1123
3.3977 0.4088 0.1134
3.4054 0.5346 0.1297
3.4131 0.5582 0.1325
3.4208 0.3145 0.0994
3.4285 0.3381 0.1031
3.4362 0.3852 0.1101
3.4439 0.4403 0.1177
3.4516 0.4638 0.1208
3.4593 0.5346 0.1297
3.4670 0.6289 0.1406
3.4747 0.6211 0.1398
3.4824 0.4717 0.1218
3.4901 0.3931 0.1112
3.4978 0.7075 0.1492
3.5055 0.4167 0.1145
3.5132 0.4638 0.1208
3.5209 0.5818 0.1353
3.5286 0.5110 0.1268
3.5363 0.6211 0.1398
3.5440 0.4560 0.1197
3.5517 0.3538 0.1055
3.5594 0.3931 0.1112
3.5671 0.5346 0.1297
3.5748 0.5896 0.1362
3.5825 0.4560 0.1197
3.5902 0.4009 0.1123
3.5979 0.4245 0.1155
3.6056 0.4638 0.1208
3.6133 0.3302 0.1019
3.6210 0.4167 0.1145
3.6287 0.5660 0.1334
3.6364 0.5975 0.1371
3.6441 0.6447 0.1424
3.6518 0.4167 0.1145
3.6595 0.4717 0.1218
3.6672 0.4245 0.1155
3.6749 0.3852 0.1101
3.6826 0.3223 0.1007
3.6903 0.2201 0.0832
3.6980 0.4560 0.1197
3.7057 0.4953 0.1248
3.7134 0.6053 0.1380
3.7211 0.4953 0.1248
3.7288 0.4481 0.1187
3.7365 0.5031 0.1258
3.7442 0.5425 0.1306
3.7519 0.3223 0.1007
3.7596 0.5739 0.1343
3.7673 0.4324 0.1166
3.7750 0.3695 0.1078
3.7827 0.4481 0.1187
3.7904 0.4009 0.1123
3.7981 0.4245 0.1155
3.8058 0.3616 0.1066
3.8135 0.5582 0.1325
3.8212 0.4481 0.1187
3.8289 0.4245 0.1155
3.8366 0.3223 0.1007
3.8443 0.3616 0.1066
3.8520 0.4953 0.1248
3.8597 0.5031 0.1258
3.8674 0.5660 0.1334
3.8751 0.5189 0.1277
3.8828 0.7075 0.1492
3.8905 0.4638 0.1208
3.8982 0.4638 0.1208
3.9059 0.3695 0.1078
3.9136 0.2516 0.0889
3.9213 0.5425 0.1306
3.9290 0.5346 0.1297
3.9367 0.5975 0.1371
3.9444 0.5346 0.1297
3.9521 0.3695 0.1078
3.9598 0.3538 0.1055
3.9675 0.3931 0.1112
3.9752 0.4009 0.1123
3.9829 0.2987 0.0969
3.9906 0.5818 0.1353
3.9983 0.4088 0.1134
4.0060 0.4796 0.1228
4.0137 0.5189 0.1277
4.0214 0.4167 0.1145
4.0291 0.5896 0.1362
4.0368 0.4167 0.1145
4.0445 0.3616 0.1066
4.0522 0.3852 0.1101
4.0599 0.5189 0.1277
4.0676 0.4403 0.1177
4.0753 0.4638 0.1208
4.0830 0.6682 0.1450
4.0907 0.4403 0.1177
4.0984 0.4088 0.1134
4.1061 0.3538 0.1055
4.1138 0.4324 0.1166
4.1215 0.6997 0.1483
4.1292 0.4245 0.1155
4.1369 0.2673 0.0917
4.1446 0.4009 0.1123
4.1523 0.4796 0.1228
4.1600 0.3931 0.1112
4.1677 0.4560 0.1197
4.1754 0.4953 0.1248
4.1831 0.5031 0.1258
4.1908 0.4167 0.1145
4.1985 0.4009 0.1123
4.2062 0.4953 0.1248
4.2139 0.3774 0.1089
4.2216 0.4009 0.1123
4.2293 0.4874 0.1238
4.2370 0.4717 0.1218
4.2447 0.6211 0.1398
4.2524 0.4009 0.1123
4.2601 0.5110 0.1268
4.2678 0.4167 0.1145
4.2755 0.4560 0.1197
4.2832 0.2358 0.0861
4.2909 0.4796 0.1228
4.2986 0.5425 0.1306
4.3063 0.5110 0.1268
4.3140 0.3852 0.1101
4.3217 0.5346 0.1297
4.3294 0.6053 0.1380
4.3371 0.7311 0.1516
4.3448 0.4403 0.1177
4.3525 0.4403 0.1177
4.3602 0.3381 0.1031
4.3679 0.3459 0.1043
4.3756 0.3381 0.1031
4.3833 0.4717 0.1218
4.3910 0.5425 0.1306
4.3987 0.4638 0.1208
4.4064 0.4167 0.1145
4.4141 0.3774 0.1089
4.4218 0.5660 0.1334
4.4295 0.4874 0.1238
4.4372 0.3695 0.1078
4.4449 0.4167 0.1145
4.4526 0.4953 0.1248
4.4603 0.5896 0.1362
4.4680 0.3774 0.1089
4.4757 0.5582 0.1325
4.4834 0.4324 0.1166
4.4911 0.5975 0.1371
4.4988 0.4874 0.1238
4.5065 0.3066 0.0982
4.5142 0.4324 0.1166
4.5219 0.3538 0.1055
4.5296 0.3931 0.1112
4.5373 0.2358 0.0861
4.5450 0.2987 0.0969
4.5527 0.3774 0.1089
4.5604 0.4796 0.1228
4.5681 0.5110 0.1268
4.5758 0.5582 0.1325
4.5835 0.3931 0.1112
4.5912 0.4717 0.1218
4.5989 0.3538 0.1055
4.6066 0.3931 0.1112
4.6143 0.4953 0.1248
4.6220 0.3695 0.1078
4.6297 0.5346 0.1297
4.6374 0.3852 0.1101
4.6451 0.3538 0.1055
4.6528 0.4245 0.1155
4.6605 0.3931 0.1112
4.6682 0.3774 0.1089
4.6759 0.3774 0.1089
4.6836 0.4167 0.1145
4.6913 0.4088 0.1134
4.6990 0.4245 0.1155
4.7067 0.4796 0.1228
4.7144 0.5503 0.1316
4.7221 0.3459 0.1043
4.7298 0.5818 0.1353
4.7375 0.3538 0.1055
4.7452 0.3695 0.1078
4.7529 0.2987 0.0969
4.7606 0.5425 0.1306
4.7683 0.3616 0.1066
4.7760 0.2987 0.0969
4.7837 0.3931 0.1112
4.7914 0.2516 0.0889
4.7991 0.2673 0.0917
4.8068 0.5189 0.1277
4.8145 0.4324 0.1166
4.8222 0.5346 0.1297
4.8299 0.3459 0.1043
4.8376 0.5818 0.1353
4.8453 0.3459 0.1043
4.8530 0.5346 0.1297
4.8607 0.5582 0.1325
4.8684 0.5267 0.1287
4.8761 0.3145 0.0994
4.8838 0.3459 0.1043
4.8915 0.4638 0.1208
4.8992 0.4324 0.1166
4.9069 0.4403 0.1177
4.9146 0.5739 0.1343
4.9223 0.4088 0.1134
4.9300 0.4167 0.1145
4.9377 0.3459 0.1043
4.9454 0.3695 0.1078
4.9531 0.3616 0.1066
4.9608 0.4638 0.1208
4.9685 0.3852 0.1101
4.9762 0.4481 0.1187
4.9839 0.2752 0.0930
4.9916 0.4638 0.1208
4.9993 0.4009 0.1123
5.0070 0.2044 0.0802
5.0147 0.1887 0.0770
5.0224 0.2752 0.0930
5.0301 0.3302 0.1019
5.0378 0.3538 0.1055
5.0455 0.3223 0.1007
5.0532 0.4403 0.1177
5.0609 0.3774 0.1089
5.0686 0.4717 0.1218
5.0763 0.3852 0.1101
5.0840 0.3302 0.1019
5.0917 0.3616 0.1066
5.0994 0.2752 0.0930
5.1071 0.2909 0.0956
5.1148 0.3538 0.1055
5.1225 0.4088 0.1134
5.1302 0.2044 0.0802
5.1379 0.3302 0.1019
5.1456 0.4324 0.1166
5.1533 0.3931 0.1112
5.1610 0.5267 0.1287
5.1687 0.3774 0.1089
5.1764 0.3931 0.1112
5.1841 0.4560 0.1197
5.1918 0.2673 0.0917
5.1995 0.4088 0.1134
5.2072 0.5582 0.1325
5.2149 0.4009 0.1123
5.2226 0.2673 0.0917
5.2303 0.4009 0.1123
5.2380 0.3931 0.1112
5.2457 0.4403 0.1177
5.2534 0.3695 0.1078
5.2611 0.4481 0.1187
5.2688 0.3459 0.1043
5.2765 0.3931 0.1112
5.2842 0.4638 0.1208
5.2919 0.3852 0.1101
5.2996 0.3695 0.1078
5.3073 0.4638 0.1208
5.3150 0.2673 0.0917
5.3227 0.2987 0.0969
5.3304 0.3145 0.0994
5.3381 0.4009 0.1123
5.3458 0.3302 0.1019
5.3535 0.1887 0.0770
5.3612 0.2830 0.0943
5.3689 0.4638 0.1208
5.3766 0.4245 0.1155
5.3843 0.3852 0.1101
5.3920 0.5189 0.1277
5.3997 0.5582 0.1325
5.4074 0.4403 0.1177
5.4151 0.3695 0.1078
5.4228 0.4403 0.1177
5.4305 0.5739 0.1343
5.4382 0.3302 0.1019
5.4459 0.2987 0.0969
5.4536 0.5503 0.1316
5.4613 0.4324 0.1166
5.4690 0.4088 0.1134
5.4767 0.4481 0.1187
5.4844 0.3774 0.1089
5.4921 0.3538 0.1055
5.4998 0.4403 0.1177
5.5075 0.3381 0.1031
5.5152 0.4717 0.1218
5.5229 0.3538 0.1055
5.5306 0.3459 0.1043
5.5383 0.2987 0.0969
5.5460 0.5267 0.1287
5.5537 0.3852 0.1101
5.5614 0.4638 0.1208
5.5691 0.4088 0.1134
5.5768 0.3616 0.1066
5.5845 0.3066 0.0982
5.5922 0.2830 0.0943
5.5999 0.3145 0.0994
5.6076 0.3145 0.0994
5.6153 0.4088 0.1134
5.6230 0.5267 0.1287
5.6307 0.4796 0.1228
5.6384 0.5110 0.1268
5.6461 0.3695 0.1078
5.6538 0.2201 0.0832
5.6615 0.4009 0.1123
5.6692 0.3381 0.1031
5.6769 0.2594 0.0903
5.6846 0.5346 0.1297
5.6923 0.3066 0.0982
5.7000 0.3066 0.0982
5.7077 0.4088 0.1134
5.7154 0.4088 0.1134
5.7231 0.4009 0.1123
5.7308 0.3145 0.0994
5.7385 0.2594 0.0903
5.7462 0.4403 0.1177
5.7539 0.3066 0.0982
5.7616 0.4088 0.1134
5.7693 0.5346 0.1297
5.7770 0.4403 0.1177
5.7847 0.5189 0.1277
5.7924 0.4088 0.1134
5.8001 0.2909 0.0956
5.8078 0.3381 0.1031
5.8155 0.2752 0.0930
5.8232 0.3695 0.1078
5.8309 0.5425 0.1306
5.8386 0.4009 0.1123
5.8463 0.3616 0.1066
5.8540 0.3066 0.0982
5.8617 0.2987 0.0969
5.8694 0.3066 0.0982
5.8771 0.2123 0.0817
5.8848 0.4953 0.1248
5.8925 0.3616 0.1066
5.9002 0.2752 0.0930
5.9079 0.4088 0.1134
5.9156 0.3931 0.1112
5.9233 0.2594 0.0903
5.9310 0.2123 0.0817
5.9387 0.3381 0.1031
5.9464 0.3852 0.1101
5.9541 0.2909 0.0956
5.9618 0.3538 0.1055
5.9695 0.5818 0.1353
5.9772 0.4245 0.1155
5.9849 0.3302 0.1019
5.9926 0.3538 0.1055
6.0003 0.2594 0.0903
6.0080 0.1965 0.0786
6.0157 0.2280 0.0847
6.0234 0.2830 0.0943
6.0311 0.3774 0.1089
6.0388 0.2516 0.0889
6.0465 0.3066 0.0982
6.0542 0.2594 0.0903
6.0619 0.2516 0.0889
6.0696 0.2987 0.0969
6.0773 0.1808 0.0754
6.0850 0.3066 0.0982
6.0927 0.2594 0.0903
6.1004 0.2987 0.0969
6.1081 0.1494 0.0685
