# Supplementary material for: Spin waves and orbital contribution to ferromagnetism in a topological metal
Source: Nat Commun. 2024 Oct 16;15:8905. doi: 10.1038/s41467-024-53152-1 (PMC11484860; doi:10.1038/s41467-024-53152-1)
Supplement: Supplementary file 3 — Source Data [file 41467_2024_53152_MOESM3_ESM.zip › experiment_data/RIXS_spectra_SLS/rixs_cr_H0L_-1.txt]

 Eloss  intensity  error
-17.9992 1.6333 0.2333
-17.9914 1.4917 0.2230
-17.9836 1.5083 0.2242
-17.9758 1.3583 0.2128
-17.9680 1.7500 0.2415
-17.9602 2.1667 0.2687
-17.9524 1.9667 0.2560
-17.9446 1.7917 0.2444
-17.9368 1.6250 0.2327
-17.9290 1.3750 0.2141
-17.9212 1.4667 0.2211
-17.9134 1.8583 0.2489
-17.9056 2.5250 0.2901
-17.8978 1.7833 0.2438
-17.8900 1.7250 0.2398
-17.8822 1.7333 0.2404
-17.8744 1.7333 0.2404
-17.8666 1.8333 0.2472
-17.8588 1.7083 0.2386
-17.8510 1.8833 0.2506
-17.8432 1.6083 0.2315
-17.8354 1.6583 0.2351
-17.8276 2.0167 0.2593
-17.8198 1.6333 0.2333
-17.8120 1.7167 0.2392
-17.8042 1.8083 0.2455
-17.7964 2.0500 0.2614
-17.7886 2.1167 0.2656
-17.7808 1.9167 0.2528
-17.7730 1.7917 0.2444
-17.7652 1.8583 0.2489
-17.7574 1.7833 0.2438
-17.7496 1.7083 0.2386
-17.7418 1.6667 0.2357
-17.7340 1.6500 0.2345
-17.7262 2.4333 0.2848
-17.7184 1.9083 0.2522
-17.7106 1.9500 0.2550
-17.7028 1.6833 0.2369
-17.6950 1.4000 0.2160
-17.6872 1.6833 0.2369
-17.6794 2.4417 0.2853
-17.6716 1.8500 0.2483
-17.6638 1.8917 0.2511
-17.6560 1.9250 0.2533
-17.6482 1.7167 0.2392
-17.6404 1.5917 0.2303
-17.6326 1.6167 0.2321
-17.6248 1.7750 0.2432
-17.6170 2.3167 0.2779
-17.6092 1.5083 0.2242
-17.6014 2.2417 0.2734
-17.5936 1.6917 0.2375
-17.5858 1.6250 0.2327
-17.5780 2.0667 0.2625
-17.5702 1.8167 0.2461
-17.5624 1.9583 0.2555
-17.5546 1.7083 0.2386
-17.5468 1.8083 0.2455
-17.5390 1.5917 0.2303
-17.5312 1.9500 0.2550
-17.5234 1.8417 0.2478
-17.5156 1.6417 0.2339
-17.5078 2.0000 0.2582
-17.5000 1.5917 0.2303
-17.4922 2.0250 0.2598
-17.4844 2.2667 0.2749
-17.4766 2.0083 0.2587
-17.4688 1.9500 0.2550
-17.4610 1.9417 0.2544
-17.4532 1.9667 0.2560
-17.4454 1.7583 0.2421
-17.4376 2.4083 0.2833
-17.4298 2.3000 0.2769
-17.4220 1.9000 0.2517
-17.4142 1.7167 0.2392
-17.4064 2.1500 0.2677
-17.3986 1.7333 0.2404
-17.3908 1.7833 0.2438
-17.3830 1.4417 0.2192
-17.3752 1.8417 0.2478
-17.3674 2.0083 0.2587
-17.3596 2.0917 0.2640
-17.3518 1.8083 0.2455
-17.3440 1.7000 0.2380
-17.3362 1.8083 0.2455
-17.3284 1.5667 0.2285
-17.3206 1.6083 0.2315
-17.3128 1.9667 0.2560
-17.3050 2.1250 0.2661
-17.2972 2.1833 0.2698
-17.2894 2.1667 0.2687
-17.2816 2.1333 0.2667
-17.2738 1.5583 0.2279
-17.2660 1.7000 0.2380
-17.2582 1.9000 0.2517
-17.2504 2.2917 0.2764
-17.2426 1.8333 0.2472
-17.2348 1.5583 0.2279
-17.2270 1.9500 0.2550
-17.2192 1.6083 0.2315
-17.2114 1.6833 0.2369
-17.2036 1.8083 0.2455
-17.1958 2.3667 0.2809
-17.1880 2.0500 0.2614
-17.1802 1.6333 0.2333
-17.1724 1.7917 0.2444
-17.1646 2.0417 0.2609
-17.1568 1.9917 0.2577
-17.1490 1.6833 0.2369
-17.1412 1.9000 0.2517
-17.1334 1.9333 0.2539
-17.1256 1.9167 0.2528
-17.1178 1.8500 0.2483
-17.1100 1.9667 0.2560
-17.1022 2.3833 0.2819
-17.0944 2.1583 0.2682
-17.0866 2.1333 0.2667
-17.0788 1.6583 0.2351
-17.0710 1.7500 0.2415
-17.0632 2.1250 0.2661
-17.0554 1.8417 0.2478
-17.0476 1.6000 0.2309
-17.0398 1.7333 0.2404
-17.0320 1.7417 0.2409
-17.0242 1.8833 0.2506
-17.0164 1.7833 0.2438
-17.0086 1.9000 0.2517
-17.0008 2.0833 0.2635
-16.9930 2.2667 0.2749
-16.9852 2.2167 0.2718
-16.9774 1.5917 0.2303
-16.9696 1.8250 0.2466
-16.9618 1.8667 0.2494
-16.9540 1.6417 0.2339
-16.9462 2.0750 0.2630
-16.9384 2.3083 0.2774
-16.9306 1.6083 0.2315
-16.9228 2.1417 0.2672
-16.9150 2.1333 0.2667
-16.9072 2.1667 0.2687
-16.8994 1.9000 0.2517
-16.8916 2.0000 0.2582
-16.8838 2.2000 0.2708
-16.8760 2.2667 0.2749
-16.8682 1.7750 0.2432
-16.8604 2.0500 0.2614
-16.8526 1.6333 0.2333
-16.8448 1.9167 0.2528
-16.8370 1.9417 0.2544
-16.8292 1.5417 0.2267
-16.8214 1.9917 0.2577
-16.8136 2.2750 0.2754
-16.8058 1.7167 0.2392
-16.7980 1.5833 0.2297
-16.7902 1.7750 0.2432
-16.7824 2.4500 0.2858
-16.7746 2.1750 0.2693
-16.7668 2.1667 0.2687
-16.7590 2.0333 0.2603
-16.7512 2.0750 0.2630
-16.7434 1.5750 0.2291
-16.7356 1.8833 0.2506
-16.7278 1.9417 0.2544
-16.7200 2.4583 0.2863
-16.7122 2.1667 0.2687
-16.7044 2.1417 0.2672
-16.6966 2.0083 0.2587
-16.6888 2.3917 0.2824
-16.6810 2.1750 0.2693
-16.6732 1.9083 0.2522
-16.6654 1.7583 0.2421
-16.6576 2.1083 0.2651
-16.6498 2.2167 0.2718
-16.6420 1.8500 0.2483
-16.6342 2.0250 0.2598
-16.6264 2.3667 0.2809
-16.6186 2.2750 0.2754
-16.6108 2.3250 0.2784
-16.6030 2.2417 0.2734
-16.5952 1.7667 0.2427
-16.5874 2.0250 0.2598
-16.5796 1.8000 0.2449
-16.5718 1.9250 0.2533
-16.5640 2.0917 0.2640
-16.5562 2.1417 0.2672
-16.5484 2.2833 0.2759
-16.5406 2.5750 0.2930
-16.5328 1.9917 0.2577
-16.5250 2.5833 0.2934
-16.5172 2.0333 0.2603
-16.5094 1.9583 0.2555
-16.5016 1.5917 0.2303
-16.4938 2.1667 0.2687
-16.4860 2.0417 0.2609
-16.4782 1.8417 0.2478
-16.4704 2.3083 0.2774
-16.4626 2.3000 0.2769
-16.4548 2.4750 0.2872
-16.4470 2.3667 0.2809
-16.4392 2.2250 0.2723
-16.4314 1.7917 0.2444
-16.4236 2.1000 0.2646
-16.4158 1.6000 0.2309
-16.4080 1.8917 0.2511
-16.4002 1.7083 0.2386
-16.3924 2.0833 0.2635
-16.3846 1.8833 0.2506
-16.3768 1.7583 0.2421
-16.3690 1.9333 0.2539
-16.3612 2.2250 0.2723
-16.3534 2.1250 0.2661
-16.3456 2.5500 0.2915
-16.3378 1.6750 0.2363
-16.3300 2.1417 0.2672
-16.3222 2.1500 0.2677
-16.3144 2.1500 0.2677
-16.3066 2.2417 0.2734
-16.2988 2.3917 0.2824
-16.2910 2.4583 0.2863
-16.2832 2.1750 0.2693
-16.2754 2.1333 0.2667
-16.2676 2.1250 0.2661
-16.2598 2.0667 0.2625
-16.2520 2.1583 0.2682
-16.2442 1.9167 0.2528
-16.2364 1.8250 0.2466
-16.2286 2.3167 0.2779
-16.2208 2.1250 0.2661
-16.2130 2.2250 0.2723
-16.2052 2.1250 0.2661
-16.1974 1.9917 0.2577
-16.1896 2.1333 0.2667
-16.1818 2.3917 0.2824
-16.1740 2.4083 0.2833
-16.1662 2.2000 0.2708
-16.1584 2.3083 0.2774
-16.1506 1.8167 0.2461
-16.1428 2.2000 0.2708
-16.1350 2.3167 0.2779
-16.1272 2.3583 0.2804
-16.1194 2.3750 0.2814
-16.1116 2.0000 0.2582
-16.1038 1.8083 0.2455
-16.0960 1.7583 0.2421
-16.0882 1.8500 0.2483
-16.0804 2.0417 0.2609
-16.0726 1.7000 0.2380
-16.0648 1.9750 0.2566
-16.0570 2.2667 0.2749
-16.0492 1.9333 0.2539
-16.0414 2.1417 0.2672
-16.0336 2.6083 0.2949
-16.0258 2.0250 0.2598
-16.0180 2.3750 0.2814
-16.0102 1.8833 0.2506
-16.0024 2.2667 0.2749
-15.9946 2.0917 0.2640
-15.9868 2.1000 0.2646
-15.9790 2.0000 0.2582
-15.9712 2.3917 0.2824
-15.9634 2.2667 0.2749
-15.9556 1.9333 0.2539
-15.9478 2.6083 0.2949
-15.9400 2.0250 0.2598
-15.9322 1.9917 0.2577
-15.9244 2.4833 0.2877
-15.9166 1.9167 0.2528
-15.9088 2.4333 0.2848
-15.9010 2.1583 0.2682
-15.8932 2.1167 0.2656
-15.8854 2.4333 0.2848
-15.8776 2.3417 0.2794
-15.8698 2.4083 0.2833
-15.8620 1.9667 0.2560
-15.8542 2.4333 0.2848
-15.8464 2.5083 0.2892
-15.8386 2.4083 0.2833
-15.8308 2.4667 0.2867
-15.8230 2.1750 0.2693
-15.8152 1.9250 0.2533
-15.8074 2.0750 0.2630
-15.7996 1.9333 0.2539
-15.7918 2.0667 0.2625
-15.7840 2.6167 0.2953
-15.7762 2.2917 0.2764
-15.7684 2.2333 0.2728
-15.7606 2.3917 0.2824
-15.7528 2.2167 0.2718
-15.7450 1.9750 0.2566
-15.7372 2.1250 0.2661
-15.7294 1.8750 0.2500
-15.7216 2.5250 0.2901
-15.7138 2.3500 0.2799
-15.7060 2.1417 0.2672
-15.6982 2.2250 0.2723
-15.6904 2.5167 0.2896
-15.6826 1.9917 0.2577
-15.6748 2.0083 0.2587
-15.6670 2.2750 0.2754
-15.6592 2.2750 0.2754
-15.6514 2.0083 0.2587
-15.6436 1.8333 0.2472
-15.6358 2.2000 0.2708
-15.6280 2.0250 0.2598
-15.6202 2.1833 0.2698
-15.6124 2.2333 0.2728
-15.6046 2.2250 0.2723
-15.5968 2.2167 0.2718
-15.5890 1.9917 0.2577
-15.5812 2.0333 0.2603
-15.5734 2.0667 0.2625
-15.5656 1.7667 0.2427
-15.5578 2.1583 0.2682
-15.5500 2.6667 0.2981
-15.5422 2.6500 0.2972
-15.5344 2.2083 0.2713
-15.5266 2.4667 0.2867
-15.5188 2.3833 0.2819
-15.5110 2.2833 0.2759
-15.5032 2.5250 0.2901
-15.4954 1.7750 0.2432
-15.4876 2.2083 0.2713
-15.4798 2.2833 0.2759
-15.4720 2.3833 0.2819
-15.4642 2.9917 0.3158
-15.4564 2.4417 0.2853
-15.4486 1.7917 0.2444
-15.4408 2.2667 0.2749
-15.4330 2.4417 0.2853
-15.4252 2.5417 0.2911
-15.4174 2.0667 0.2625
-15.4096 2.4667 0.2867
-15.4018 1.9333 0.2539
-15.3940 1.9750 0.2566
-15.3862 2.1667 0.2687
-15.3784 2.4333 0.2848
-15.3706 2.4833 0.2877
-15.3628 2.4167 0.2838
-15.3550 2.3167 0.2779
-15.3472 2.6333 0.2963
-15.3394 2.3667 0.2809
-15.3316 2.5417 0.2911
-15.3238 2.1583 0.2682
-15.3160 2.4083 0.2833
-15.3082 2.2250 0.2723
-15.3004 2.4000 0.2828
-15.2926 2.5417 0.2911
-15.2848 2.5833 0.2934
-15.2770 2.1000 0.2646
-15.2692 2.3083 0.2774
-15.2614 2.7500 0.3028
-15.2536 2.2667 0.2749
-15.2458 2.0250 0.2598
-15.2380 2.6167 0.2953
-15.2302 2.7167 0.3009
-15.2224 2.3500 0.2799
-15.2146 2.8250 0.3069
-15.2068 2.5583 0.2920
-15.1990 2.6083 0.2949
-15.1912 2.4500 0.2858
-15.1834 2.4417 0.2853
-15.1756 2.4917 0.2882
-15.1678 2.3583 0.2804
-15.1600 2.4750 0.2872
-15.1522 2.5417 0.2911
-15.1444 2.5083 0.2892
-15.1366 2.6583 0.2977
-15.1288 1.9167 0.2528
-15.1210 2.3333 0.2789
-15.1132 2.1917 0.2703
-15.1054 2.1750 0.2693
-15.0976 2.6667 0.2981
-15.0898 2.3417 0.2794
-15.0820 2.3583 0.2804
-15.0742 2.5667 0.2925
-15.0664 2.6250 0.2958
-15.0586 2.2250 0.2723
-15.0508 2.7000 0.3000
-15.0430 2.6250 0.2958
-15.0352 2.7583 0.3032
-15.0274 2.6667 0.2981
-15.0196 2.5000 0.2887
-15.0118 2.4833 0.2877
-15.0040 2.4000 0.2828
-14.9962 2.2250 0.2723
-14.9884 2.3833 0.2819
-14.9806 2.0083 0.2587
-14.9728 2.3833 0.2819
-14.9650 2.7083 0.3005
-14.9572 2.6750 0.2986
-14.9494 2.3500 0.2799
-14.9416 2.7250 0.3014
-14.9338 2.3250 0.2784
-14.9260 2.5333 0.2906
-14.9182 2.6083 0.2949
-14.9104 2.3083 0.2774
-14.9026 2.3917 0.2824
-14.8948 2.5250 0.2901
-14.8870 2.3583 0.2804
-14.8792 2.9167 0.3118
-14.8714 2.7000 0.3000
-14.8636 2.4333 0.2848
-14.8558 3.3000 0.3317
-14.8480 2.8167 0.3064
-14.8402 2.1833 0.2698
-14.8324 2.3000 0.2769
-14.8246 2.2750 0.2754
-14.8168 2.5417 0.2911
-14.8090 2.4167 0.2838
-14.8012 2.5250 0.2901
-14.7934 2.6583 0.2977
-14.7856 2.3750 0.2814
-14.7778 2.3583 0.2804
-14.7700 2.5333 0.2906
-14.7622 3.0000 0.3162
-14.7544 2.6667 0.2981
-14.7466 2.7500 0.3028
-14.7388 2.4917 0.2882
-14.7310 2.2000 0.2708
-14.7232 2.9250 0.3122
-14.7154 2.7250 0.3014
-14.7076 2.5750 0.2930
-14.6998 2.5833 0.2934
-14.6920 2.4417 0.2853
-14.6842 2.3833 0.2819
-14.6764 2.4833 0.2877
-14.6686 2.4917 0.2882
-14.6608 2.7667 0.3037
-14.6530 2.6167 0.2953
-14.6452 2.3417 0.2794
-14.6374 2.8417 0.3078
-14.6296 2.2500 0.2739
-14.6218 2.1583 0.2682
-14.6140 2.2167 0.2718
-14.6062 2.6833 0.2991
-14.5984 2.4500 0.2858
-14.5906 2.7333 0.3018
-14.5828 2.7917 0.3051
-14.5750 2.7000 0.3000
-14.5672 2.8667 0.3091
-14.5594 2.4833 0.2877
-14.5516 2.6750 0.2986
-14.5438 2.4667 0.2867
-14.5360 2.3667 0.2809
-14.5282 2.1583 0.2682
-14.5204 2.1750 0.2693
-14.5126 2.4583 0.2863
-14.5048 2.9083 0.3114
-14.4970 2.3833 0.2819
-14.4892 2.6083 0.2949
-14.4814 2.7333 0.3018
-14.4736 2.7917 0.3051
-14.4658 2.6000 0.2944
-14.4580 3.2500 0.3291
-14.4502 2.7750 0.3041
-14.4424 2.5750 0.2930
-14.4346 2.9583 0.3140
-14.4268 2.7583 0.3032
-14.4190 2.7833 0.3046
-14.4112 2.9917 0.3158
-14.4034 2.7917 0.3051
-14.3956 2.7000 0.3000
-14.3878 2.9417 0.3131
-14.3800 2.9750 0.3149
-14.3722 2.6167 0.2953
-14.3644 3.0333 0.3180
-14.3566 2.6667 0.2981
-14.3488 2.9583 0.3140
-14.3410 2.7083 0.3005
-14.3332 2.8917 0.3105
-14.3254 2.8167 0.3064
-14.3176 3.1583 0.3245
-14.3098 2.4083 0.2833
-14.3020 2.5333 0.2906
-14.2942 2.4333 0.2848
-14.2864 2.2167 0.2718
-14.2786 2.6750 0.2986
-14.2708 2.9333 0.3127
-14.2630 2.6667 0.2981
-14.2552 2.7583 0.3032
-14.2474 3.0417 0.3184
-14.2396 2.5333 0.2906
-14.2318 2.8667 0.3091
-14.2240 2.7917 0.3051
-14.2162 2.5417 0.2911
-14.2084 2.5750 0.2930
-14.2006 2.7333 0.3018
-14.1928 2.6750 0.2986
-14.1850 3.0667 0.3197
-14.1772 2.5000 0.2887
-14.1694 2.8917 0.3105
-14.1616 2.6583 0.2977
-14.1538 2.7917 0.3051
-14.1460 3.0667 0.3197
-14.1382 2.8750 0.3096
-14.1304 2.9083 0.3114
-14.1226 2.6833 0.2991
-14.1148 2.9667 0.3145
-14.1070 2.9167 0.3118
-14.0992 2.8750 0.3096
-14.0914 2.8833 0.3100
-14.0836 3.3417 0.3337
-14.0758 2.9750 0.3149
-14.0680 2.7917 0.3051
-14.0602 2.6500 0.2972
-14.0524 2.3500 0.2799
-14.0446 2.6750 0.2986
-14.0368 2.7083 0.3005
-14.0290 2.8833 0.3100
-14.0212 2.6917 0.2995
-14.0134 3.2167 0.3274
-14.0056 2.9417 0.3131
-13.9978 2.5000 0.2887
-13.9900 2.8250 0.3069
-13.9822 2.9167 0.3118
-13.9744 3.0583 0.3193
-13.9666 2.7500 0.3028
-13.9588 3.1000 0.3215
-13.9510 2.7250 0.3014
-13.9432 2.9167 0.3118
-13.9354 3.1667 0.3249
-13.9276 2.5833 0.2934
-13.9198 3.0000 0.3162
-13.9120 2.9500 0.3136
-13.9042 3.0417 0.3184
-13.8964 3.2167 0.3274
-13.8886 2.5917 0.2939
-13.8808 2.5333 0.2906
-13.8730 3.0833 0.3206
-13.8652 2.8583 0.3087
-13.8574 3.0750 0.3202
-13.8496 2.8000 0.3055
-13.8418 2.7750 0.3041
-13.8340 2.8417 0.3078
-13.8262 2.6250 0.2958
-13.8184 2.3333 0.2789
-13.8106 2.3917 0.2824
-13.8028 3.1250 0.3227
-13.7950 2.9667 0.3145
-13.7872 3.2417 0.3287
-13.7794 3.0667 0.3197
-13.7716 3.5167 0.3424
-13.7638 2.8500 0.3082
-13.7560 2.8250 0.3069
-13.7482 3.3167 0.3325
-13.7404 3.2250 0.3279
-13.7326 2.9917 0.3158
-13.7248 3.4167 0.3375
-13.7170 3.3917 0.3362
-13.7092 3.4000 0.3367
-13.7014 3.1167 0.3223
-13.6936 2.7583 0.3032
-13.6858 3.1167 0.3223
-13.6780 3.5333 0.3432
-13.6702 2.6250 0.2958
-13.6624 2.8750 0.3096
-13.6546 2.9500 0.3136
-13.6468 2.8833 0.3100
-13.6390 3.4583 0.3395
-13.6312 3.3167 0.3325
-13.6234 2.8167 0.3064
-13.6156 2.4667 0.2867
-13.6078 3.2833 0.3308
-13.6000 3.3833 0.3358
-13.5922 2.7833 0.3046
-13.5844 3.0167 0.3171
-13.5766 3.1833 0.3257
-13.5688 3.2500 0.3291
-13.5610 2.7250 0.3014
-13.5532 2.6250 0.2958
-13.5454 2.7333 0.3018
-13.5376 2.9500 0.3136
-13.5298 2.5833 0.2934
-13.5220 3.3333 0.3333
-13.5142 3.7500 0.3536
-13.5064 3.7750 0.3547
-13.4986 3.5167 0.3424
-13.4908 3.0750 0.3202
-13.4830 3.1667 0.3249
-13.4752 3.1250 0.3227
-13.4674 2.7167 0.3009
-13.4596 2.9750 0.3149
-13.4518 2.8500 0.3082
-13.4440 3.1417 0.3236
-13.4362 3.3667 0.3350
-13.4284 3.1917 0.3262
-13.4206 2.7500 0.3028
-13.4128 2.2917 0.2764
-13.4050 3.2167 0.3274
-13.3972 3.0333 0.3180
-13.3894 2.8417 0.3078
-13.3816 3.0667 0.3197
-13.3738 3.7083 0.3516
-13.3660 3.0333 0.3180
-13.3582 3.1083 0.3219
-13.3504 3.2667 0.3300
-13.3426 2.9167 0.3118
-13.3348 2.6750 0.2986
-13.3270 3.2917 0.3312
-13.3192 3.4250 0.3379
-13.3114 3.8000 0.3559
-13.3036 2.9083 0.3114
-13.2958 3.6167 0.3472
-13.2880 3.2750 0.3304
-13.2802 3.1000 0.3215
-13.2724 3.4917 0.3412
-13.2646 3.2250 0.3279
-13.2568 2.6500 0.2972
-13.2490 2.5750 0.2930
-13.2412 3.1583 0.3245
-13.2334 2.9583 0.3140
-13.2256 2.7083 0.3005
-13.2178 2.9250 0.3122
-13.2100 3.3083 0.3321
-13.2022 3.1167 0.3223
-13.1944 3.9000 0.3606
-13.1866 3.6083 0.3468
-13.1788 2.8500 0.3082
-13.1710 3.3250 0.3329
-13.1632 2.8750 0.3096
-13.1554 3.7750 0.3547
-13.1476 3.3167 0.3325
-13.1398 2.9333 0.3127
-13.1320 2.9833 0.3153
-13.1242 2.8917 0.3105
-13.1164 3.4333 0.3383
-13.1086 3.2833 0.3308
-13.1008 2.9500 0.3136
-13.0930 2.9917 0.3158
-13.0852 3.9500 0.3629
-13.0774 3.4250 0.3379
-13.0696 3.5167 0.3424
-13.0618 3.2917 0.3312
-13.0540 3.9750 0.3640
-13.0462 3.6750 0.3500
-13.0384 3.1500 0.3240
-13.0306 3.3500 0.3342
-13.0228 3.8083 0.3563
-13.0150 3.1417 0.3236
-13.0072 2.8833 0.3100
-12.9994 3.3750 0.3354
-12.9916 3.3917 0.3362
-12.9838 3.6083 0.3468
-12.9760 3.9917 0.3648
-12.9682 3.5167 0.3424
-12.9604 3.7583 0.3539
-12.9526 3.2750 0.3304
-12.9448 3.4750 0.3403
-12.9370 3.0250 0.3175
-12.9292 3.7167 0.3520
-12.9214 3.9250 0.3617
-12.9136 3.2500 0.3291
-12.9058 3.8083 0.3563
-12.8980 3.3667 0.3350
-12.8902 3.5917 0.3460
-12.8824 3.5250 0.3428
-12.8746 3.0750 0.3202
-12.8668 3.4917 0.3412
-12.8590 3.3833 0.3358
-12.8512 3.6417 0.3484
-12.8434 3.6583 0.3492
-12.8356 3.1417 0.3236
-12.8278 2.9833 0.3153
-12.8200 3.4917 0.3412
-12.8122 3.1500 0.3240
-12.8044 3.0917 0.3210
-12.7966 4.1000 0.3697
-12.7888 3.2250 0.3279
-12.7810 3.6333 0.3480
-12.7732 3.6917 0.3508
-12.7654 3.1333 0.3232
-12.7576 3.7500 0.3536
-12.7498 3.5667 0.3448
-12.7420 4.0333 0.3667
-12.7342 3.8167 0.3567
-12.7264 4.0667 0.3682
-12.7186 3.8583 0.3586
-12.7108 3.2917 0.3312
-12.7030 3.3250 0.3329
-12.6952 3.1917 0.3262
-12.6874 3.4333 0.3383
-12.6796 3.6167 0.3472
-12.6718 3.6917 0.3508
-12.6640 3.7083 0.3516
-12.6562 3.6667 0.3496
-12.6484 3.2083 0.3270
-12.6406 3.8167 0.3567
-12.6328 4.2167 0.3749
-12.6250 3.5250 0.3428
-12.6172 3.8667 0.3590
-12.6094 3.3333 0.3333
-12.6016 3.6750 0.3500
-12.5938 3.4750 0.3403
-12.5860 3.9500 0.3629
-12.5782 4.2417 0.3760
-12.5704 3.2917 0.3312
-12.5626 3.6083 0.3468
-12.5548 3.4833 0.3408
-12.5470 3.2917 0.3312
-12.5392 4.1000 0.3697
-12.5314 3.6417 0.3484
-12.5236 4.0583 0.3678
-12.5158 3.8500 0.3582
-12.5080 3.6750 0.3500
-12.5002 3.9417 0.3625
-12.4924 4.1667 0.3727
-12.4846 3.6167 0.3472
-12.4768 3.6500 0.3488
-12.4690 3.8083 0.3563
-12.4612 3.6333 0.3480
-12.4534 4.2083 0.3745
-12.4456 3.8667 0.3590
-12.4378 4.1250 0.3708
-12.4300 4.2583 0.3768
-12.4222 4.0000 0.3651
-12.4144 4.3583 0.3812
-12.4066 3.9917 0.3648
-12.3988 3.7083 0.3516
-12.3910 4.0500 0.3674
-12.3832 3.7167 0.3520
-12.3754 3.8250 0.3571
-12.3676 3.5500 0.3440
-12.3598 3.6333 0.3480
-12.3520 3.4750 0.3403
-12.3442 3.9500 0.3629
-12.3364 3.7333 0.3528
-12.3286 3.4500 0.3391
-12.3208 3.7000 0.3512
-12.3130 3.8333 0.3575
-12.3052 4.2417 0.3760
-12.2974 3.7583 0.3539
-12.2896 4.0083 0.3655
-12.2818 3.7833 0.3551
-12.2740 3.9500 0.3629
-12.2662 3.7083 0.3516
-12.2584 4.2500 0.3764
-12.2506 3.9917 0.3648
-12.2428 3.9833 0.3644
-12.2350 4.9917 0.4079
-12.2272 4.0583 0.3678
-12.2194 3.7833 0.3551
-12.2116 4.1000 0.3697
-12.2038 4.5250 0.3884
-12.1960 4.0500 0.3674
-12.1882 4.2583 0.3768
-12.1804 4.3417 0.3804
-12.1726 4.2083 0.3745
-12.1648 4.1250 0.3708
-12.1570 4.2000 0.3742
-12.1492 3.5500 0.3440
-12.1414 4.0083 0.3655
-12.1336 3.4667 0.3399
-12.1258 3.8583 0.3586
-12.1180 4.1917 0.3738
-12.1102 3.8167 0.3567
-12.1024 4.0417 0.3670
-12.0946 3.9500 0.3629
-12.0868 3.3667 0.3350
-12.0790 4.3917 0.3826
-12.0712 4.3333 0.3801
-12.0634 4.0417 0.3670
-12.0556 4.0417 0.3670
-12.0478 4.6833 0.3951
-12.0400 4.0417 0.3670
-12.0322 3.7250 0.3524
-12.0244 4.1417 0.3716
-12.0166 4.2083 0.3745
-12.0088 4.0667 0.3682
-12.0010 3.8667 0.3590
-11.9932 3.9667 0.3636
-11.9854 4.2250 0.3753
-11.9776 3.7000 0.3512
-11.9698 4.2917 0.3782
-11.9620 4.3750 0.3819
-11.9542 4.8083 0.4003
-11.9464 3.8333 0.3575
-11.9386 4.1833 0.3734
-11.9308 4.5750 0.3905
-11.9230 4.3833 0.3822
-11.9152 4.5000 0.3873
-11.9074 4.3250 0.3797
-11.8996 4.3250 0.3797
-11.8918 3.9500 0.3629
-11.8840 4.2333 0.3756
-11.8762 3.7250 0.3524
-11.8684 3.8333 0.3575
-11.8606 3.9917 0.3648
-11.8528 4.4167 0.3837
-11.8450 4.4917 0.3869
-11.8372 4.4417 0.3848
-11.8294 3.8333 0.3575
-11.8216 3.7750 0.3547
-11.8138 4.1833 0.3734
-11.8060 4.4083 0.3833
-11.7982 4.7333 0.3972
-11.7904 4.0417 0.3670
-11.7826 4.5000 0.3873
-11.7748 4.6500 0.3937
-11.7670 4.3333 0.3801
-11.7592 4.3583 0.3812
-11.7514 4.3333 0.3801
-11.7436 4.3500 0.3808
-11.7358 4.2250 0.3753
-11.7280 4.2583 0.3768
-11.7202 4.1583 0.3723
-11.7124 4.5083 0.3877
-11.7046 4.7667 0.3986
-11.6968 4.5583 0.3898
-11.6890 4.6000 0.3916
-11.6812 4.6833 0.3951
-11.6734 4.5083 0.3877
-11.6656 3.6667 0.3496
-11.6578 3.9917 0.3648
-11.6500 4.6833 0.3951
-11.6422 4.5750 0.3905
-11.6344 4.2333 0.3756
-11.6266 3.4500 0.3391
-11.6188 4.3333 0.3801
-11.6110 4.6917 0.3955
-11.6032 4.4917 0.3869
-11.5954 4.9000 0.4041
-11.5876 4.5167 0.3880
-11.5798 4.5500 0.3894
-11.5720 4.8500 0.4021
-11.5642 4.3000 0.3786
-11.5564 4.8250 0.4010
-11.5486 4.6500 0.3937
-11.5408 4.9583 0.4065
-11.5330 4.8333 0.4014
-11.5252 4.6250 0.3926
-11.5174 4.8667 0.4028
-11.5096 4.5500 0.3894
-11.5018 4.3083 0.3790
-11.4940 4.6083 0.3919
-11.4862 4.5000 0.3873
-11.4784 4.3917 0.3826
-11.4706 4.4083 0.3833
-11.4628 5.0750 0.4113
-11.4550 4.7917 0.3997
-11.4472 4.8250 0.4010
-11.4394 4.4500 0.3851
-11.4316 5.1750 0.4153
-11.4238 4.6667 0.3944
-11.4160 4.7000 0.3958
-11.4082 5.0750 0.4113
-11.4004 4.5833 0.3909
-11.3926 4.4500 0.3851
-11.3848 4.7000 0.3958
-11.3770 5.1083 0.4126
-11.3692 4.8583 0.4024
-11.3614 4.6167 0.3923
-11.3536 4.3750 0.3819
-11.3458 5.0333 0.4096
-11.3380 5.1250 0.4133
-11.3302 4.2750 0.3775
-11.3224 4.5500 0.3894
-11.3146 4.5083 0.3877
-11.3068 4.9917 0.4079
-11.2990 4.9333 0.4055
-11.2912 4.4083 0.3833
-11.2834 4.9667 0.4069
-11.2756 5.3000 0.4203
-11.2678 4.7750 0.3990
-11.2600 4.8750 0.4031
-11.2522 4.4583 0.3855
-11.2444 4.3333 0.3801
-11.2366 5.1333 0.4137
-11.2288 5.4333 0.4256
-11.2210 5.0833 0.4116
-11.2132 4.7667 0.3986
-11.2054 4.5833 0.3909
-11.1976 4.7167 0.3965
-11.1898 4.2583 0.3768
-11.1820 4.4417 0.3848
-11.1742 5.0667 0.4110
-11.1664 5.2417 0.4180
-11.1586 5.7250 0.4368
-11.1508 4.9750 0.4072
-11.1430 4.6333 0.3930
-11.1352 5.1583 0.4147
-11.1274 4.9583 0.4065
-11.1196 4.4000 0.3830
-11.1118 4.4917 0.3869
-11.1040 5.0917 0.4120
-11.0962 5.2750 0.4193
-11.0884 3.9917 0.3648
-11.0806 4.9167 0.4048
-11.0728 5.1000 0.4123
-11.0650 6.1167 0.4515
-11.0572 5.0917 0.4120
-11.0494 4.7583 0.3983
-11.0416 5.2500 0.4183
-11.0338 5.7417 0.4375
-11.0260 4.9833 0.4076
-11.0182 5.1583 0.4147
-11.0104 5.1417 0.4140
-11.0026 5.4833 0.4275
-10.9948 5.7750 0.4387
-10.9870 5.5083 0.4285
-10.9792 4.9833 0.4076
-10.9714 5.1917 0.4160
-10.9636 5.2417 0.4180
-10.9558 5.7167 0.4365
-10.9480 5.2333 0.4177
-10.9402 5.3000 0.4203
-10.9324 5.6583 0.4343
-10.9246 5.5083 0.4285
-10.9168 4.7833 0.3993
-10.9090 4.9667 0.4069
-10.9012 4.9083 0.4045
-10.8934 5.5833 0.4314
-10.8856 5.0833 0.4116
-10.8778 4.6583 0.3941
-10.8700 5.4167 0.4249
-10.8622 5.1167 0.4130
-10.8544 5.8500 0.4416
-10.8466 5.4667 0.4269
-10.8388 4.9000 0.4041
-10.8310 5.4583 0.4265
-10.8232 5.0250 0.4093
-10.8154 4.8333 0.4014
-10.8076 5.6083 0.4324
-10.7998 5.0833 0.4116
-10.7920 5.2083 0.4167
-10.7842 5.5417 0.4298
-10.7764 5.4000 0.4243
-10.7686 5.8083 0.4400
-10.7608 5.5417 0.4298
-10.7530 5.4083 0.4246
-10.7452 4.7833 0.3993
-10.7374 4.8333 0.4014
-10.7296 5.3333 0.4216
-10.7218 5.7083 0.4362
-10.7140 5.8000 0.4397
-10.7062 5.4250 0.4252
-10.6984 5.3667 0.4230
-10.6906 4.9083 0.4045
-10.6828 5.1167 0.4130
-10.6750 6.5250 0.4664
-10.6672 5.7167 0.4365
-10.6594 5.5167 0.4288
-10.6516 5.3167 0.4210
-10.6438 5.4750 0.4272
-10.6360 5.2917 0.4200
-10.6282 5.1250 0.4133
-10.6204 5.3667 0.4230
-10.6126 5.3500 0.4223
-10.6048 5.5750 0.4311
-10.5970 5.9917 0.4469
-10.5892 6.0250 0.4481
-10.5814 5.5167 0.4288
-10.5736 5.6250 0.4330
-10.5658 4.6167 0.3923
-10.5580 5.3333 0.4216
-10.5502 5.8833 0.4428
-10.5424 4.8500 0.4021
-10.5346 6.0667 0.4497
-10.5268 5.7000 0.4359
-10.5190 5.6667 0.4346
-10.5112 5.0583 0.4106
-10.5034 5.4417 0.4259
-10.4956 5.5750 0.4311
-10.4878 5.5667 0.4308
-10.4800 5.6500 0.4340
-10.4722 5.9417 0.4450
-10.4644 5.7000 0.4359
-10.4566 6.1000 0.4509
-10.4488 5.8833 0.4428
-10.4410 5.5250 0.4291
-10.4332 5.5000 0.4282
-10.4254 5.6500 0.4340
-10.4176 5.5833 0.4314
-10.4098 5.8583 0.4419
-10.4020 5.2750 0.4193
-10.3942 5.4500 0.4262
-10.3864 5.8000 0.4397
-10.3786 5.7917 0.4394
-10.3708 6.4667 0.4643
-10.3630 6.2333 0.4558
-10.3552 5.9750 0.4463
-10.3474 5.6750 0.4349
-10.3396 6.1667 0.4534
-10.3318 5.7667 0.4384
-10.3240 6.2000 0.4546
-10.3162 5.4083 0.4246
-10.3084 5.8667 0.4422
-10.3006 6.0417 0.4488
-10.2928 5.8917 0.4432
-10.2850 5.4917 0.4278
-10.2772 6.4583 0.4640
-10.2694 6.3167 0.4589
-10.2616 5.6083 0.4324
-10.2538 6.3000 0.4583
-10.2460 6.0250 0.4481
-10.2382 6.1167 0.4515
-10.2304 5.8833 0.4428
-10.2226 6.0833 0.4503
-10.2148 6.1583 0.4531
-10.2070 6.7833 0.4755
-10.1992 5.8417 0.4413
-10.1914 5.5667 0.4308
-10.1836 6.2917 0.4580
-10.1758 5.9750 0.4463
-10.1680 6.4000 0.4619
-10.1602 5.8333 0.4410
-10.1524 5.9833 0.4466
-10.1446 6.8167 0.4767
-10.1368 5.7250 0.4368
-10.1290 5.7833 0.4391
-10.1212 6.1917 0.4543
-10.1134 6.3250 0.4592
-10.1056 6.6917 0.4723
-10.0978 7.1000 0.4865
-10.0900 6.5917 0.4687
-10.0822 5.5417 0.4298
-10.0744 6.4750 0.4646
-10.0666 6.0667 0.4497
-10.0588 6.1833 0.4540
-10.0510 5.7833 0.4391
-10.0432 5.8750 0.4425
-10.0354 6.5250 0.4664
-10.0276 6.5667 0.4679
-10.0198 6.1750 0.4537
-10.0120 6.2250 0.4555
-10.0042 6.5500 0.4673
-9.9964 6.2583 0.4567
-9.9886 6.8833 0.4790
-9.9808 6.2083 0.4549
-9.9730 6.2417 0.4561
-9.9652 5.9083 0.4438
-9.9574 6.6000 0.4690
-9.9496 6.8167 0.4767
-9.9418 6.7750 0.4752
-9.9340 6.3583 0.4604
-9.9262 7.2417 0.4913
-9.9184 6.6667 0.4714
-9.9106 6.5833 0.4684
-9.9028 6.6083 0.4693
-9.8950 6.9167 0.4802
-9.8872 6.4000 0.4619
-9.8794 6.1833 0.4540
-9.8716 6.4333 0.4631
-9.8638 6.6167 0.4696
-9.8560 6.6667 0.4714
-9.8482 6.9250 0.4805
-9.8404 6.4917 0.4652
-9.8326 7.2583 0.4919
-9.8248 7.2167 0.4905
-9.8170 6.5833 0.4684
-9.8092 7.0417 0.4845
-9.8014 6.8417 0.4776
-9.7936 6.7000 0.4726
-9.7858 7.4833 0.4994
-9.7780 7.1083 0.4868
-9.7702 6.9000 0.4796
-9.7624 7.0833 0.4859
-9.7546 6.9000 0.4796
-9.7468 7.0083 0.4833
-9.7390 7.3583 0.4953
-9.7312 6.4167 0.4625
-9.7234 7.1083 0.4868
-9.7156 7.5833 0.5028
-9.7078 6.7833 0.4755
-9.7000 6.8333 0.4773
-9.6922 6.8750 0.4787
-9.6844 6.3750 0.4610
-9.6766 6.4167 0.4625
-9.6688 6.6500 0.4708
-9.6610 7.4583 0.4986
-9.6532 7.1500 0.4882
-9.6454 7.9417 0.5145
-9.6376 6.9750 0.4822
-9.6298 6.4083 0.4622
-9.6220 7.3250 0.4941
-9.6142 7.6750 0.5058
-9.6064 6.4000 0.4619
-9.5986 6.7500 0.4743
-9.5908 7.2000 0.4899
-9.5830 6.3000 0.4583
-9.5752 7.1250 0.4873
-9.5674 7.4333 0.4978
-9.5596 7.8333 0.5110
-9.5518 6.9583 0.4816
-9.5440 6.5833 0.4684
-9.5362 7.2000 0.4899
-9.5284 7.4667 0.4989
-9.5206 8.0500 0.5180
-9.5128 6.6333 0.4702
-9.5050 6.3417 0.4598
-9.4972 7.7083 0.5069
-9.4894 7.4250 0.4975
-9.4816 7.2167 0.4905
-9.4738 7.4000 0.4967
-9.4660 6.7667 0.4749
-9.4582 6.6083 0.4693
-9.4504 7.3417 0.4947
-9.4426 7.1167 0.4871
-9.4348 8.1917 0.5225
-9.4270 7.2917 0.4930
-9.4192 7.0500 0.4848
-9.4114 7.1750 0.4890
-9.4036 7.6500 0.5050
-9.3958 7.7917 0.5096
-9.3880 7.4667 0.4989
-9.3802 7.0083 0.4833
-9.3724 7.3250 0.4941
-9.3646 7.2750 0.4924
-9.3568 7.2500 0.4916
-9.3490 7.6083 0.5036
-9.3412 6.9500 0.4813
-9.3334 7.1083 0.4868
-9.3256 7.8833 0.5126
-9.3178 7.5750 0.5025
-9.3100 7.3667 0.4955
-9.3022 7.4500 0.4983
-9.2944 7.7000 0.5066
-9.2866 6.8750 0.4787
-9.2788 7.0583 0.4851
-9.2710 7.1500 0.4882
-9.2632 7.6667 0.5055
-9.2554 7.1583 0.4885
-9.2476 7.0000 0.4830
-9.2398 7.9667 0.5153
-9.2320 8.0833 0.5191
-9.2242 7.2000 0.4899
-9.2164 7.6167 0.5039
-9.2086 7.4583 0.4986
-9.2008 7.3000 0.4933
-9.1930 7.2750 0.4924
-9.1852 6.9750 0.4822
-9.1774 7.6583 0.5053
-9.1696 8.3667 0.5281
-9.1618 7.8583 0.5118
-9.1540 7.6333 0.5044
-9.1462 7.0250 0.4839
-9.1384 7.0417 0.4845
-9.1306 7.9000 0.5132
-9.1228 8.0250 0.5172
-9.1150 8.0000 0.5164
-9.1072 7.9917 0.5161
-9.0994 7.8500 0.5115
-9.0916 8.1167 0.5201
-9.0838 8.1500 0.5212
-9.0760 7.9917 0.5161
-9.0682 7.8333 0.5110
-9.0604 8.4917 0.5320
-9.0526 7.2000 0.4899
-9.0448 7.6917 0.5063
-9.0370 7.8500 0.5115
-9.0292 7.4083 0.4969
-9.0214 7.7417 0.5080
-9.0136 7.4167 0.4972
-9.0058 8.2250 0.5236
-8.9980 8.0083 0.5167
-8.9902 8.5917 0.5352
-8.9824 8.5750 0.5346
-8.9746 8.6833 0.5380
-8.9668 7.2500 0.4916
-8.9590 8.3750 0.5284
-8.9512 8.4250 0.5299
-8.9434 8.1250 0.5204
-8.9356 8.5250 0.5331
-8.9278 7.4833 0.4994
-8.9200 7.8833 0.5126
-8.9122 8.0500 0.5180
-8.9044 7.8333 0.5110
-8.8966 8.4500 0.5307
-8.8888 8.7667 0.5406
-8.8810 8.0083 0.5167
-8.8732 8.9583 0.5465
-8.8654 7.9000 0.5132
-8.8576 8.3500 0.5276
-8.8498 8.7500 0.5401
-8.8420 8.8583 0.5434
-8.8342 8.5000 0.5323
-8.8264 8.4000 0.5292
-8.8186 7.2250 0.4907
-8.8108 8.8917 0.5444
-8.8030 8.2750 0.5252
-8.7952 8.0500 0.5180
-8.7874 8.2000 0.5228
-8.7796 8.0583 0.5183
-8.7718 9.3833 0.5593
-8.7640 9.2083 0.5540
-8.7562 8.7250 0.5393
-8.7484 9.1417 0.5520
-8.7406 8.2250 0.5236
-8.7328 8.5667 0.5344
-8.7250 8.7583 0.5403
-8.7172 7.4833 0.4994
-8.7094 9.0083 0.5480
-8.7016 8.2917 0.5257
-8.6938 8.5000 0.5323
-8.6860 9.1417 0.5520
-8.6782 8.8500 0.5431
-8.6704 8.9750 0.5470
-8.6626 8.1583 0.5215
-8.6548 9.3417 0.5580
-8.6470 9.2250 0.5545
-8.6392 8.9333 0.5457
-8.6314 8.8583 0.5434
-8.6236 8.8417 0.5429
-8.6158 9.3083 0.5570
-8.6080 7.9583 0.5151
-8.6002 9.5083 0.5630
-8.5924 9.5583 0.5645
-8.5846 9.1667 0.5528
-8.5768 8.5917 0.5352
-8.5690 9.1417 0.5520
-8.5612 8.7417 0.5398
-8.5534 9.1250 0.5515
-8.5456 9.0167 0.5482
-8.5378 9.4000 0.5598
-8.5300 8.9083 0.5449
-8.5222 9.1917 0.5535
-8.5144 8.2500 0.5244
-8.5066 8.8833 0.5442
-8.4988 8.7833 0.5411
-8.4910 9.2250 0.5545
-8.4832 9.6500 0.5672
-8.4754 8.6833 0.5380
-8.4676 8.0250 0.5172
-8.4598 8.5583 0.5341
-8.4520 8.3000 0.5260
-8.4442 9.0750 0.5500
-8.4364 9.2333 0.5548
-8.4286 9.6333 0.5667
-8.4208 8.7833 0.5411
-8.4130 8.8667 0.5437
-8.4052 9.6667 0.5676
-8.3974 9.2833 0.5563
-8.3896 9.0250 0.5485
-8.3818 9.3917 0.5595
-8.3740 8.8000 0.5416
-8.3662 8.9000 0.5447
-8.3584 9.2333 0.5548
-8.3506 9.6000 0.5657
-8.3428 9.4417 0.5610
-8.3350 9.2833 0.5563
-8.3272 10.3583 0.5876
-8.3194 9.9000 0.5745
-8.3116 9.8083 0.5718
-8.3038 9.4917 0.5625
-8.2960 9.5500 0.5642
-8.2882 8.6583 0.5372
-8.2804 10.0083 0.5776
-8.2726 10.2083 0.5833
-8.2648 10.7667 0.5991
-8.2570 10.1833 0.5826
-8.2492 10.7583 0.5988
-8.2414 10.4000 0.5888
-8.2336 9.4083 0.5600
-8.2258 9.9667 0.5764
-8.2180 10.3333 0.5869
-8.2102 10.2417 0.5843
-8.2024 9.5500 0.5642
-8.1946 9.6000 0.5657
-8.1868 10.2250 0.5838
-8.1790 9.5667 0.5647
-8.1712 10.8750 0.6021
-8.1634 9.9250 0.5752
-8.1556 9.6833 0.5681
-8.1478 10.5583 0.5932
-8.1400 10.5833 0.5940
-8.1322 10.4750 0.5909
-8.1244 10.5417 0.5928
-8.1166 10.5667 0.5935
-8.1088 10.3583 0.5876
-8.1010 10.6500 0.5958
-8.0932 9.5083 0.5630
-8.0854 9.9333 0.5754
-8.0776 9.3083 0.5570
-8.0698 10.7917 0.5998
-8.0620 10.3667 0.5878
-8.0542 9.7583 0.5703
-8.0464 10.0250 0.5781
-8.0386 9.4500 0.5612
-8.0308 11.3250 0.6144
-8.0230 10.5583 0.5932
-8.0152 10.3500 0.5874
-8.0074 10.8167 0.6005
-7.9996 10.6917 0.5970
-7.9918 10.7667 0.5991
-7.9840 10.4583 0.5904
-7.9762 11.2750 0.6131
-7.9684 11.1167 0.6087
-7.9606 10.6750 0.5965
-7.9528 10.9583 0.6044
-7.9450 10.6250 0.5951
-7.9372 11.3750 0.6158
-7.9294 10.2083 0.5833
-7.9216 10.7250 0.5979
-7.9138 10.6917 0.5970
-7.9060 11.6250 0.6225
-7.8982 11.8000 0.6272
-7.8904 10.1667 0.5821
-7.8826 10.9833 0.6051
-7.8748 10.2917 0.5857
-7.8670 10.1333 0.5812
-7.8592 10.4583 0.5904
-7.8514 11.4250 0.6171
-7.8436 11.8417 0.6283
-7.8358 11.5833 0.6214
-7.8280 10.4083 0.5890
-7.8202 11.6500 0.6232
-7.8124 11.5333 0.6200
-7.8046 11.2500 0.6124
-7.7968 11.5583 0.6207
-7.7890 11.5417 0.6203
-7.7812 10.6500 0.5958
-7.7734 11.5500 0.6205
-7.7656 11.0000 0.6055
-7.7578 11.2583 0.6126
-7.7500 11.6500 0.6232
-7.7422 12.4250 0.6436
-7.7344 12.5833 0.6476
-7.7266 12.1750 0.6371
-7.7188 12.1167 0.6355
-7.7110 11.4917 0.6189
-7.7032 11.8583 0.6287
-7.6954 11.2083 0.6112
-7.6876 11.6750 0.6238
-7.6798 11.1833 0.6106
-7.6720 11.4167 0.6169
-7.6642 12.3667 0.6420
-7.6564 11.7083 0.6247
-7.6486 11.1333 0.6092
-7.6408 12.1583 0.6366
-7.6330 11.3667 0.6155
-7.6252 10.6000 0.5944
-7.6174 11.8750 0.6292
-7.6096 12.0667 0.6342
-7.6018 12.0750 0.6344
-7.5940 12.6667 0.6498
-7.5862 12.3000 0.6403
-7.5784 12.0667 0.6342
-7.5706 11.9417 0.6309
-7.5628 11.9500 0.6311
-7.5550 13.4833 0.6704
-7.5472 13.0917 0.6606
-7.5394 12.6583 0.6496
-7.5316 13.6917 0.6756
-7.5238 12.3417 0.6414
-7.5160 13.2083 0.6635
-7.5082 12.7917 0.6530
-7.5004 12.9167 0.6562
-7.4926 12.1250 0.6357
-7.4848 12.6750 0.6500
-7.4770 13.0750 0.6602
-7.4692 13.3500 0.6671
-7.4614 12.9000 0.6557
-7.4536 13.3417 0.6669
-7.4458 13.9750 0.6825
-7.4380 12.8583 0.6547
-7.4302 12.1083 0.6353
-7.4224 12.5583 0.6470
-7.4146 13.5833 0.6729
-7.4068 13.2583 0.6648
-7.3990 13.5417 0.6719
-7.3912 12.9500 0.6570
-7.3834 13.4417 0.6694
-7.3756 13.8250 0.6788
-7.3678 13.0250 0.6589
-7.3600 12.4167 0.6433
-7.3522 13.0500 0.6595
-7.3444 13.4667 0.6700
-7.3366 13.4333 0.6692
-7.3288 12.8583 0.6547
-7.3210 14.4000 0.6928
-7.3132 13.6417 0.6743
-7.3054 14.9000 0.7047
-7.2976 14.3000 0.6904
-7.2898 14.6667 0.6992
-7.2820 14.1917 0.6878
-7.2742 12.6583 0.6496
-7.2664 12.7167 0.6511
-7.2586 14.4750 0.6946
-7.2508 15.6333 0.7219
-7.2430 14.4167 0.6932
-7.2352 14.0250 0.6837
-7.2274 13.3417 0.6669
-7.2196 15.3667 0.7157
-7.2118 14.0167 0.6835
-7.2040 14.7500 0.7012
-7.1962 14.7917 0.7022
-7.1884 15.3167 0.7145
-7.1806 15.0333 0.7079
-7.1728 15.0000 0.7071
-7.1650 14.1167 0.6860
-7.1572 14.7250 0.7006
-7.1494 14.2333 0.6888
-7.1416 14.9167 0.7051
-7.1338 14.6500 0.6988
-7.1260 14.2500 0.6892
-7.1182 16.3750 0.7388
-7.1104 15.7167 0.7238
-7.1026 15.7083 0.7236
-7.0948 16.4167 0.7397
-7.0870 14.7000 0.7000
-7.0792 15.5250 0.7194
-7.0714 14.2917 0.6902
-7.0636 15.4583 0.7178
-7.0558 15.7583 0.7248
-7.0480 16.3250 0.7377
-7.0402 15.0417 0.7081
-7.0324 15.4167 0.7169
-7.0246 15.1417 0.7104
-7.0168 15.7750 0.7251
-7.0090 16.2417 0.7358
-7.0012 16.0417 0.7312
-6.9934 15.1250 0.7100
-6.9856 15.3750 0.7159
-6.9778 15.9000 0.7280
-6.9700 16.0833 0.7322
-6.9622 15.2417 0.7128
-6.9544 16.0583 0.7316
-6.9466 16.9167 0.7509
-6.9388 16.1000 0.7326
-6.9310 16.9917 0.7526
-6.9232 17.3500 0.7605
-6.9154 17.3250 0.7599
-6.9076 16.6750 0.7455
-6.8998 16.2667 0.7364
-6.8920 15.5500 0.7200
-6.8842 17.2333 0.7579
-6.8764 17.0750 0.7544
-6.8686 17.6583 0.7672
-6.8608 16.7083 0.7463
-6.8530 16.2583 0.7362
-6.8452 17.1333 0.7557
-6.8374 16.4917 0.7414
-6.8296 17.3167 0.7598
-6.8218 16.9583 0.7518
-6.8140 17.0833 0.7546
-6.8062 17.0000 0.7528
-6.7984 17.7833 0.7699
-6.7906 17.2583 0.7585
-6.7828 16.7250 0.7467
-6.7750 17.5583 0.7650
-6.7672 18.9333 0.7944
-6.7594 18.7167 0.7899
-6.7516 18.2000 0.7789
-6.7438 17.6500 0.7670
-6.7360 16.7500 0.7472
-6.7282 18.6333 0.7881
-6.7204 17.9833 0.7742
-6.7126 19.8083 0.8126
-6.7048 18.6667 0.7888
-6.6970 18.6083 0.7876
-6.6892 18.1583 0.7780
-6.6814 18.2000 0.7789
-6.6736 17.5083 0.7639
-6.6658 18.3000 0.7810
-6.6580 19.7750 0.8119
-6.6502 19.1833 0.7997
-6.6424 19.3667 0.8035
-6.6346 18.5583 0.7865
-6.6268 19.6167 0.8086
-6.6190 19.8917 0.8143
-6.6112 18.6750 0.7890
-6.6034 20.6333 0.8293
-6.5956 19.9250 0.8150
-6.5878 19.7333 0.8110
-6.5800 19.9083 0.8146
-6.5722 18.9417 0.7946
-6.5644 19.0750 0.7974
-6.5566 20.2583 0.8218
-6.5488 19.4750 0.8057
-6.5410 20.0667 0.8179
-6.5332 19.8500 0.8134
-6.5254 21.0833 0.8383
-6.5176 19.3667 0.8035
-6.5098 20.2417 0.8214
-6.5020 21.4000 0.8446
-6.4942 21.4500 0.8456
-6.4864 19.2167 0.8003
-6.4786 20.2750 0.8221
-6.4708 20.9583 0.8358
-6.4630 20.5667 0.8280
-6.4552 19.4667 0.8055
-6.4474 21.6083 0.8487
-6.4396 19.9833 0.8162
-6.4318 20.1750 0.8201
-6.4240 21.6250 0.8490
-6.4162 21.5583 0.8477
-6.4084 20.4750 0.8261
-6.4006 21.2833 0.8423
-6.3928 19.5417 0.8071
-6.3850 20.7750 0.8322
-6.3772 20.9750 0.8362
-6.3694 20.1417 0.8194
-6.3616 21.2167 0.8410
-6.3538 21.2667 0.8420
-6.3460 21.5083 0.8467
-6.3382 22.1417 0.8591
-6.3304 21.1750 0.8401
-6.3226 20.8583 0.8338
-6.3148 21.6083 0.8487
-6.3070 21.5833 0.8482
-6.2992 21.8833 0.8541
-6.2914 22.7250 0.8703
-6.2836 22.4667 0.8654
-6.2758 22.9667 0.8750
-6.2680 22.0333 0.8570
-6.2602 22.4167 0.8644
-6.2524 21.7500 0.8515
-6.2446 20.7833 0.8323
-6.2368 23.9083 0.8927
-6.2290 23.0083 0.8758
-6.2212 21.8083 0.8526
-6.2134 23.8417 0.8915
-6.2056 23.0667 0.8769
-6.1978 23.0167 0.8759
-6.1900 23.2750 0.8808
-6.1822 23.3083 0.8814
-6.1744 22.2333 0.8609
-6.1666 24.1083 0.8964
-6.1588 23.8750 0.8921
-6.1510 24.4417 0.9026
-6.1432 24.5167 0.9040
-6.1354 23.5250 0.8855
-6.1276 25.6000 0.9238
-6.1198 25.0917 0.9145
-6.1120 24.0250 0.8949
-6.1042 22.6917 0.8697
-6.0964 24.3167 0.9003
-6.0886 24.7917 0.9091
-6.0808 24.1667 0.8975
-6.0730 23.7250 0.8893
-6.0652 25.3750 0.9197
-6.0574 25.8250 0.9278
-6.0496 24.7417 0.9081
-6.0418 25.4667 0.9214
-6.0340 25.7500 0.9265
-6.0262 25.1667 0.9159
-6.0184 24.8333 0.9098
-6.0106 24.5833 0.9052
-6.0028 25.2083 0.9167
-5.9950 23.8917 0.8924
-5.9872 24.4583 0.9029
-5.9794 27.9750 0.9657
-5.9716 27.7500 0.9618
-5.9638 26.4333 0.9387
-5.9560 25.8583 0.9284
-5.9482 27.1333 0.9510
-5.9404 24.9750 0.9124
-5.9326 25.3583 0.9194
-5.9248 25.1750 0.9161
-5.9170 26.6833 0.9431
-5.9092 27.1083 0.9506
-5.9014 25.8417 0.9281
-5.8936 26.5833 0.9413
-5.8858 25.9833 0.9307
-5.8780 26.1250 0.9332
-5.8702 26.8417 0.9459
-5.8624 28.7917 0.9797
-5.8546 27.4250 0.9561
-5.8468 26.0750 0.9323
-5.8390 27.6000 0.9592
-5.8312 28.9750 0.9828
-5.8234 28.7583 0.9791
-5.8156 28.4417 0.9737
-5.8078 28.9500 0.9823
-5.8000 28.0417 0.9668
-5.7922 28.2583 0.9705
-5.7844 29.7500 0.9958
-5.7766 28.5917 0.9762
-5.7688 29.4833 0.9914
-5.7610 29.1000 0.9849
-5.7532 28.5917 0.9762
-5.7454 30.6917 1.0115
-5.7376 27.5500 0.9583
-5.7298 28.8583 0.9808
-5.7220 31.2833 1.0212
-5.7142 29.5833 0.9930
-5.7064 29.6333 0.9939
-5.6986 29.3250 0.9887
-5.6908 29.7083 0.9951
-5.6830 29.6750 0.9946
-5.6752 29.5750 0.9929
-5.6674 30.5750 1.0095
-5.6596 30.9167 1.0152
-5.6518 32.3750 1.0388
-5.6440 30.2833 1.0047
-5.6362 30.6583 1.0109
-5.6284 31.0500 1.0173
-5.6206 32.2000 1.0360
-5.6128 30.3583 1.0060
-5.6050 30.5750 1.0095
-5.5972 30.3750 1.0062
-5.5894 32.0667 1.0339
-5.5816 31.5250 1.0251
-5.5738 31.4250 1.0235
-5.5660 33.7333 1.0604
-5.5582 32.8667 1.0467
-5.5504 31.2750 1.0210
-5.5426 31.0333 1.0171
-5.5348 32.8583 1.0466
-5.5270 34.2833 1.0690
-5.5192 33.3083 1.0537
-5.5114 34.3667 1.0703
-5.5036 32.4167 1.0395
-5.4958 34.5500 1.0732
-5.4880 33.1917 1.0519
-5.4802 34.1500 1.0669
-5.4724 35.1833 1.0829
-5.4646 34.9500 1.0794
-5.4568 34.8000 1.0770
-5.4490 35.6000 1.0893
-5.4412 33.9667 1.0641
-5.4334 33.9750 1.0642
-5.4256 34.4667 1.0719
-5.4178 34.9000 1.0786
-5.4100 34.0500 1.0654
-5.4022 34.8167 1.0773
-5.3944 33.1000 1.0504
-5.3866 35.6917 1.0907
-5.3788 36.1250 1.0973
-5.3710 35.4917 1.0877
-5.3632 39.3917 1.1459
-5.3554 37.6000 1.1195
-5.3476 36.2250 1.0989
-5.3398 36.8083 1.1077
-5.3320 38.8000 1.1372
-5.3242 36.8417 1.1082
-5.3164 36.5917 1.1044
-5.3086 36.2500 1.0992
-5.3008 36.8500 1.1083
-5.2930 38.1417 1.1276
-5.2852 39.4167 1.1462
-5.2774 37.4417 1.1172
-5.2696 39.7583 1.1512
-5.2618 38.9417 1.1393
-5.2540 36.9667 1.1101
-5.2462 39.1750 1.1427
-5.2384 38.8167 1.1375
-5.2306 38.5167 1.1331
-5.2228 40.1750 1.1572
-5.2150 39.7000 1.1504
-5.2072 39.3917 1.1459
-5.1994 39.4083 1.1461
-5.1916 38.3333 1.1304
-5.1838 40.2000 1.1576
-5.1760 40.0167 1.1549
-5.1682 39.2833 1.1443
-5.1604 40.5250 1.1623
-5.1526 42.3750 1.1885
-5.1448 42.0000 1.1832
-5.1370 41.5000 1.1762
-5.1292 42.3667 1.1884
-5.1214 40.7167 1.1650
-5.1136 44.5000 1.2179
-5.1058 43.3667 1.2023
-5.0980 42.5667 1.1912
-5.0902 40.8750 1.1673
-5.0824 41.6333 1.1780
-5.0746 40.8917 1.1675
-5.0668 43.3167 1.2016
-5.0590 43.5417 1.2047
-5.0512 42.9833 1.1970
-5.0434 43.1583 1.1994
-5.0356 43.7583 1.2077
-5.0278 43.5333 1.2046
-5.0200 45.9583 1.2377
-5.0122 44.3750 1.2162
-5.0044 46.7750 1.2487
-4.9966 43.8000 1.2083
-4.9888 43.4500 1.2035
-4.9810 43.1250 1.1990
-4.9732 46.3250 1.2426
-4.9654 46.4417 1.2442
-4.9576 46.4833 1.2448
-4.9498 47.3500 1.2563
-4.9420 47.3083 1.2558
-4.9342 47.9833 1.2647
-4.9264 46.3250 1.2426
-4.9186 46.6917 1.2476
-4.9108 45.6500 1.2336
-4.9030 47.8167 1.2625
-4.8952 49.8250 1.2887
-4.8874 48.0667 1.2658
-4.8796 49.4833 1.2843
-4.8718 48.3500 1.2695
-4.8640 47.6083 1.2597
-4.8562 48.4333 1.2706
-4.8484 48.0583 1.2657
-4.8406 48.3917 1.2701
-4.8328 50.8500 1.3019
-4.8250 48.9500 1.2774
-4.8172 49.2583 1.2814
-4.8094 48.8583 1.2762
-4.8016 50.3250 1.2952
-4.7938 50.3083 1.2950
-4.7860 52.2833 1.3201
-4.7782 49.5583 1.2853
-4.7704 47.8917 1.2635
-4.7626 51.5500 1.3109
-4.7548 50.1417 1.2928
-4.7470 51.8417 1.3146
-4.7392 52.6167 1.3243
-4.7314 52.5583 1.3236
-4.7236 52.5167 1.3231
-4.7158 54.3000 1.3454
-4.7080 53.4833 1.3352
-4.7002 53.6917 1.3378
-4.6924 53.3917 1.3341
-4.6846 54.8667 1.3524
-4.6768 56.6083 1.3737
-4.6690 55.2250 1.3568
-4.6612 53.5000 1.3354
-4.6534 53.9250 1.3407
-4.6456 56.1917 1.3686
-4.6378 55.1250 1.3555
-4.6300 56.9750 1.3781
-4.6222 57.1167 1.3798
-4.6144 56.0333 1.3667
-4.6066 56.7750 1.3757
-4.5988 59.4250 1.4074
-4.5910 60.5750 1.4210
-4.5832 58.0667 1.3912
-4.5754 56.9083 1.3773
-4.5676 60.5417 1.4206
-4.5598 59.1583 1.4043
-4.5520 58.9750 1.4021
-4.5442 59.7583 1.4114
-4.5364 59.2333 1.4051
-4.5286 60.8583 1.4243
-4.5208 63.1583 1.4510
-4.5130 60.1833 1.4164
-4.5052 60.2333 1.4170
-4.4974 60.2333 1.4170
-4.4896 62.7083 1.4458
-4.4818 62.5583 1.4440
-4.4740 63.7833 1.4581
-4.4662 63.3167 1.4528
-4.4584 62.5250 1.4437
-4.4506 63.7833 1.4581
-4.4428 62.7500 1.4463
-4.4350 65.6833 1.4797
-4.4272 64.5417 1.4668
-4.4194 65.4417 1.4770
-4.4116 63.7500 1.4577
-4.4038 65.9500 1.4827
-4.3960 62.3500 1.4416
-4.3882 65.3417 1.4758
-4.3804 64.2083 1.4630
-4.3726 64.1583 1.4624
-4.3648 69.1083 1.5178
-4.3570 67.9000 1.5044
-4.3492 66.0500 1.4838
-4.3414 66.9083 1.4934
-4.3336 68.1083 1.5067
-4.3258 67.2083 1.4968
-4.3180 69.8000 1.5253
-4.3102 66.8667 1.4929
-4.3024 71.4333 1.5431
-4.2946 70.5417 1.5334
-4.2868 67.2417 1.4971
-4.2790 71.8167 1.5472
-4.2712 69.6667 1.5239
-4.2634 69.8333 1.5257
-4.2556 71.0417 1.5388
-4.2478 71.9500 1.5487
-4.2400 72.7167 1.5569
-4.2322 73.1833 1.5619
-4.2244 72.0917 1.5502
-4.2166 73.7083 1.5675
-4.2088 75.1917 1.5832
-4.2010 74.3250 1.5740
-4.1932 73.7667 1.5681
-4.1854 75.6167 1.5876
-4.1776 75.8167 1.5897
-4.1698 75.2000 1.5832
-4.1620 75.1000 1.5822
-4.1542 74.9000 1.5801
-4.1464 74.9583 1.5807
-4.1386 78.1833 1.6143
-4.1308 77.3750 1.6060
-4.1230 76.7583 1.5996
-4.1152 77.1583 1.6037
-4.1074 78.4417 1.6170
-4.0996 81.0667 1.6438
-4.0918 79.3417 1.6263
-4.0840 78.8250 1.6210
-4.0762 81.9667 1.6529
-4.0684 80.4167 1.6372
-4.0606 79.6667 1.6296
-4.0528 81.8667 1.6519
-4.0450 81.9583 1.6529
-4.0372 85.0000 1.6833
-4.0294 83.5250 1.6686
-4.0216 83.7250 1.6706
-4.0138 84.7917 1.6812
-4.0060 85.8750 1.6919
-3.9982 86.7000 1.7000
-3.9904 85.9750 1.6929
-3.9826 86.1583 1.6947
-3.9748 85.9250 1.6924
-3.9670 83.1833 1.6652
-3.9592 86.3667 1.6967
-3.9514 88.4250 1.7168
-3.9436 86.7833 1.7008
-3.9358 90.0083 1.7321
-3.9280 91.0333 1.7420
-3.9202 92.3167 1.7542
-3.9124 89.6000 1.7282
-3.9046 87.6500 1.7093
-3.8968 89.7417 1.7296
-3.8890 90.1917 1.7339
-3.8812 90.7083 1.7389
-3.8734 91.8833 1.7501
-3.8656 89.9417 1.7315
-3.8578 91.7750 1.7490
-3.8500 94.0000 1.7701
-3.8422 93.9417 1.7696
-3.8344 93.7583 1.7678
-3.8266 95.7667 1.7867
-3.8188 96.6833 1.7952
-3.8110 97.3917 1.8018
-3.8032 94.8583 1.7782
-3.7954 99.8583 1.8244
-3.7876 97.4167 1.8020
-3.7798 98.2667 1.8098
-3.7720 97.0583 1.7987
-3.7642 99.8917 1.8248
-3.7564 97.3833 1.8017
-3.7486 101.5250 1.8396
-3.7408 99.5250 1.8214
-3.7330 100.4333 1.8297
-3.7252 99.0583 1.8171
-3.7174 101.3583 1.8381
-3.7096 100.6833 1.8320
-3.7018 103.1667 1.8544
-3.6940 102.9667 1.8526
-3.6862 102.3417 1.8470
-3.6784 102.3583 1.8471
-3.6706 109.8750 1.9138
-3.6628 104.2583 1.8642
-3.6550 105.6083 1.8762
-3.6472 106.0417 1.8801
-3.6394 105.6333 1.8765
-3.6316 108.2500 1.8996
-3.6238 109.8833 1.9138
-3.6160 107.4417 1.8925
-3.6082 106.1917 1.8814
-3.6004 108.3750 1.9007
-3.5926 108.5333 1.9020
-3.5848 109.6667 1.9120
-3.5770 110.6833 1.9208
-3.5692 111.2750 1.9259
-3.5614 110.1917 1.9165
-3.5536 111.7000 1.9296
-3.5458 110.6500 1.9205
-3.5380 112.7250 1.9384
-3.5302 112.4500 1.9361
-3.5224 112.0917 1.9330
-3.5146 113.1167 1.9418
-3.5068 112.1917 1.9338
-3.4990 111.6000 1.9287
-3.4912 113.6333 1.9462
-3.4834 116.3500 1.9693
-3.4756 114.7667 1.9559
-3.4678 116.5833 1.9713
-3.4600 116.0333 1.9667
-3.4522 116.7583 1.9728
-3.4444 112.9833 1.9406
-3.4366 115.3500 1.9609
-3.4288 115.1250 1.9590
-3.4210 118.7917 1.9899
-3.4132 118.5417 1.9878
-3.4054 119.0917 1.9924
-3.3976 120.0917 2.0008
-3.3898 120.6500 2.0054
-3.3820 120.6500 2.0054
-3.3742 121.2500 2.0104
-3.3664 122.4500 2.0203
-3.3586 122.6417 2.0219
-3.3508 122.9083 2.0241
-3.3430 119.5250 1.9960
-3.3352 119.5250 1.9960
-3.3274 121.5250 2.0127
-3.3196 126.3917 2.0526
-3.3118 128.2500 2.0676
-3.3040 126.2417 2.0514
-3.2962 123.2083 2.0266
-3.2884 124.4750 2.0370
-3.2806 126.6333 2.0545
-3.2728 126.6917 2.0550
-3.2650 126.3167 2.0520
-3.2572 126.3750 2.0524
-3.2494 129.0583 2.0741
-3.2416 124.3000 2.0355
-3.2338 124.6333 2.0382
-3.2260 126.5250 2.0537
-3.2182 130.0833 2.0823
-3.2104 133.2417 2.1075
-3.2026 133.4833 2.1094
-3.1948 131.9750 2.0974
-3.1870 129.5667 2.0782
-3.1792 129.5000 2.0777
-3.1714 128.0167 2.0657
-3.1636 131.8583 2.0965
-3.1558 132.3333 2.1003
-3.1480 128.6833 2.0711
-3.1402 131.4500 2.0932
-3.1324 135.3833 2.1243
-3.1246 132.8833 2.1046
-3.1168 134.9167 2.1207
-3.1090 136.1583 2.1304
-3.1012 135.6250 2.1262
-3.0934 135.7333 2.1271
-3.0856 131.3167 2.0922
-3.0778 136.8833 2.1361
-3.0700 134.9000 2.1205
-3.0622 134.9417 2.1209
-3.0544 136.2417 2.1311
-3.0466 139.6583 2.1576
-3.0388 137.4500 2.1405
-3.0310 140.2083 2.1619
-3.0232 141.6667 2.1731
-3.0154 137.3917 2.1400
-3.0076 142.2667 2.1777
-2.9998 141.7583 2.1738
-2.9920 143.9083 2.1902
-2.9842 143.6583 2.1883
-2.9764 143.3333 2.1858
-2.9686 140.1083 2.1611
-2.9608 143.9667 2.1906
-2.9530 143.7667 2.1891
-2.9452 144.0500 2.1913
-2.9374 145.3083 2.2008
-2.9296 142.9833 2.1831
-2.9218 148.7833 2.2270
-2.9140 148.6167 2.2257
-2.9062 151.4583 2.2469
-2.8984 151.1667 2.2447
-2.8906 150.4667 2.2395
-2.8828 152.7417 2.2564
-2.8750 150.5083 2.2399
-2.8672 151.8167 2.2496
-2.8594 152.1750 2.2522
-2.8516 154.1667 2.2669
-2.8438 155.1500 2.2741
-2.8360 154.1417 2.2667
-2.8282 152.8250 2.2570
-2.8204 152.1167 2.2518
-2.8126 158.3417 2.2974
-2.8048 156.4833 2.2839
-2.7970 159.8250 2.3081
-2.7892 156.9917 2.2876
-2.7814 159.6083 2.3066
-2.7736 156.9583 2.2873
-2.7658 158.3500 2.2975
-2.7580 159.7917 2.3079
-2.7502 161.3000 2.3188
-2.7424 161.7083 2.3217
-2.7346 164.2583 2.3399
-2.7268 162.7917 2.3295
-2.7190 164.1833 2.3394
-2.7112 166.2583 2.3541
-2.7034 166.5250 2.3560
-2.6956 170.3583 2.3830
-2.6878 167.4917 2.3628
-2.6800 167.0500 2.3597
-2.6722 168.8167 2.3722
-2.6644 170.9667 2.3872
-2.6566 171.7333 2.3926
-2.6488 170.3083 2.3826
-2.6410 175.0083 2.4153
-2.6332 169.6667 2.3781
-2.6254 173.1000 2.4021
-2.6176 175.6083 2.4194
-2.6098 175.9833 2.4220
-2.6020 173.6083 2.4056
-2.5942 175.5000 2.4187
-2.5864 176.1917 2.4234
-2.5786 179.4583 2.4458
-2.5708 178.9500 2.4423
-2.5630 181.5083 2.4597
-2.5552 184.3583 2.4790
-2.5474 178.4583 2.4390
-2.5396 180.1500 2.4505
-2.5318 182.5667 2.4669
-2.5240 183.9583 2.4763
-2.5162 185.0083 2.4833
-2.5084 187.2833 2.4986
-2.5006 181.4500 2.4593
-2.4928 182.1000 2.4637
-2.4850 185.9167 2.4894
-2.4772 188.1583 2.5044
-2.4694 184.4000 2.4792
-2.4616 182.9250 2.4693
-2.4538 190.6417 2.5209
-2.4460 192.7417 2.5347
-2.4382 191.3167 2.5253
-2.4304 190.2000 2.5179
-2.4226 193.6333 2.5406
-2.4148 192.2583 2.5315
-2.4070 193.0000 2.5364
-2.3992 194.3667 2.5454
-2.3914 192.3000 2.5318
-2.3836 193.3750 2.5389
-2.3758 197.5917 2.5664
-2.3680 192.8417 2.5354
-2.3602 199.4917 2.5787
-2.3524 200.5167 2.5853
-2.3446 195.1667 2.5506
-2.3368 195.5000 2.5528
-2.3290 199.8583 2.5811
-2.3212 197.0667 2.5630
-2.3134 201.2750 2.5902
-2.3056 197.6000 2.5665
-2.2978 197.0083 2.5626
-2.2900 202.7417 2.5996
-2.2822 199.2083 2.5769
-2.2744 198.0333 2.5693
-2.2666 201.2000 2.5897
-2.2588 204.4333 2.6104
-2.2510 199.9250 2.5815
-2.2432 200.9500 2.5881
-2.2354 200.4583 2.5849
-2.2276 202.4417 2.5977
-2.2198 200.9333 2.5880
-2.2120 201.8583 2.5940
-2.2042 200.3583 2.5843
-2.1964 197.9000 2.5684
-2.1886 200.5167 2.5853
-2.1808 204.2167 2.6091
-2.1730 205.6583 2.6183
-2.1652 200.0833 2.5825
-2.1574 202.6833 2.5993
-2.1496 204.2833 2.6095
-2.1418 206.6167 2.6244
-2.1340 203.5500 2.6048
-2.1262 204.6333 2.6117
-2.1184 205.7750 2.6190
-2.1106 204.9333 2.6136
-2.1028 205.5833 2.6178
-2.0950 206.2000 2.6217
-2.0872 202.6750 2.5992
-2.0794 205.3833 2.6165
-2.0716 207.4500 2.6296
-2.0638 205.5500 2.6176
-2.0560 202.9083 2.6007
-2.0482 204.4000 2.6102
-2.0404 205.5250 2.6174
-2.0326 200.1250 2.5828
-2.0248 201.9167 2.5943
-2.0170 204.9500 2.6137
-2.0092 204.5667 2.6113
-2.0014 203.8333 2.6066
-1.9936 208.1417 2.6340
-1.9858 207.2833 2.6286
-1.9780 202.7667 2.5998
-1.9702 205.8000 2.6192
-1.9624 208.3500 2.6353
-1.9546 204.0667 2.6081
-1.9468 208.9000 2.6388
-1.9390 204.7833 2.6127
-1.9312 205.3167 2.6161
-1.9234 205.1750 2.6152
-1.9156 209.3417 2.6416
-1.9078 204.5333 2.6111
-1.9000 204.3917 2.6102
-1.8922 203.6500 2.6054
-1.8844 201.5833 2.5922
-1.8766 205.7917 2.6191
-1.8688 205.2000 2.6153
-1.8610 202.1833 2.5960
-1.8532 204.7833 2.6127
-1.8454 207.6250 2.6307
-1.8376 208.7167 2.6377
-1.8298 199.9333 2.5816
-1.8220 204.3667 2.6100
-1.8142 203.4083 2.6039
-1.8064 201.0917 2.5890
-1.7986 206.5667 2.6240
-1.7908 200.1750 2.5831
-1.7830 199.8667 2.5811
-1.7752 200.3417 2.5842
-1.7674 202.7917 2.5999
-1.7596 202.8333 2.6002
-1.7518 201.5417 2.5919
-1.7440 204.7167 2.6123
-1.7362 202.8000 2.6000
-1.7284 199.2500 2.5771
-1.7206 200.2000 2.5833
-1.7128 203.0750 2.6018
-1.7050 205.5667 2.6177
-1.6972 201.3667 2.5908
-1.6894 198.2417 2.5706
-1.6816 200.4667 2.5850
-1.6738 194.2417 2.5445
-1.6660 197.5333 2.5660
-1.6582 196.0167 2.5561
-1.6504 191.5333 2.5267
-1.6426 192.7750 2.5349
-1.6348 195.2833 2.5514
-1.6270 189.1000 2.5106
-1.6192 192.6250 2.5339
-1.6114 189.2667 2.5118
-1.6036 189.5333 2.5135
-1.5958 187.3167 2.4988
-1.5880 191.7500 2.5282
-1.5802 188.2083 2.5047
-1.5724 189.5917 2.5139
-1.5646 187.1750 2.4978
-1.5568 184.6167 2.4807
-1.5490 181.2417 2.4579
-1.5412 185.4833 2.4865
-1.5334 183.2333 2.4714
-1.5256 178.9750 2.4425
-1.5178 181.1000 2.4570
-1.5100 183.6417 2.4741
-1.5022 179.6583 2.4472
-1.4944 179.5667 2.4465
-1.4866 180.5167 2.4530
-1.4788 177.3917 2.4317
-1.4710 177.9833 2.4357
-1.4632 176.8833 2.4282
-1.4554 175.7833 2.4206
-1.4476 170.0583 2.3809
-1.4398 171.7000 2.3923
-1.4320 167.9333 2.3660
-1.4242 166.8250 2.3581
-1.4164 168.2083 2.3679
-1.4086 168.9000 2.3728
-1.4008 164.4583 2.3414
-1.3930 164.2000 2.3395
-1.3852 161.4000 2.3195
-1.3774 163.5667 2.3350
-1.3696 161.2500 2.3184
-1.3618 162.2500 2.3256
-1.3540 155.7667 2.2786
-1.3462 155.6833 2.2780
-1.3384 155.8833 2.2795
-1.3306 153.5083 2.2621
-1.3228 153.2917 2.2605
-1.3150 149.2167 2.2302
-1.3072 146.8417 2.2124
-1.2994 145.3083 2.2008
-1.2916 148.1917 2.2225
-1.2838 144.2417 2.1927
-1.2760 139.4583 2.1561
-1.2682 139.1667 2.1538
-1.2604 134.9833 2.1212
-1.2526 134.4417 2.1169
-1.2448 130.2250 2.0835
-1.2370 126.9917 2.0574
-1.2292 130.1083 2.0825
-1.2214 125.5583 2.0458
-1.2136 124.2167 2.0348
-1.2058 120.1333 2.0011
-1.1980 118.4167 1.9868
-1.1902 113.1250 1.9419
-1.1824 112.9583 1.9404
-1.1746 113.4250 1.9444
-1.1668 105.6417 1.8765
-1.1590 108.5500 1.9022
-1.1512 106.3500 1.8828
-1.1434 104.8750 1.8697
-1.1356 105.0500 1.8713
-1.1278 101.4500 1.8389
-1.1200 98.9833 1.8164
-1.1122 97.4333 1.8022
-1.1044 95.5500 1.7847
-1.0966 93.7833 1.7681
-1.0888 93.3917 1.7644
-1.0810 92.5083 1.7560
-1.0732 88.3833 1.7164
-1.0654 90.7167 1.7389
-1.0576 85.8167 1.6913
-1.0498 87.2833 1.7057
-1.0420 83.2000 1.6653
-1.0342 81.4667 1.6479
-1.0264 78.4083 1.6167
-1.0186 79.4250 1.6271
-1.0108 76.5750 1.5977
-1.0030 75.5417 1.5868
-0.9952 74.6250 1.5772
-0.9874 73.8833 1.5693
-0.9796 71.7000 1.5460
-0.9718 71.3500 1.5422
-0.9640 70.2917 1.5307
-0.9562 68.4750 1.5108
-0.9484 67.7167 1.5024
-0.9406 65.5000 1.4776
-0.9328 64.8667 1.4704
-0.9250 64.2667 1.4636
-0.9172 61.3667 1.4302
-0.9094 62.2917 1.4410
-0.9016 60.4667 1.4197
-0.8938 59.6833 1.4105
-0.8860 57.9750 1.3901
-0.8782 54.4750 1.3475
-0.8704 56.3917 1.3710
-0.8626 55.2417 1.3570
-0.8548 54.0250 1.3420
-0.8470 52.5083 1.3230
-0.8392 50.2417 1.2941
-0.8314 49.7500 1.2878
-0.8236 49.2333 1.2811
-0.8158 48.2417 1.2681
-0.8080 46.4750 1.2447
-0.8002 47.6417 1.2602
-0.7924 43.8083 1.2084
-0.7846 43.2583 1.2008
-0.7768 43.9083 1.2098
-0.7690 42.7917 1.1943
-0.7612 41.7250 1.1793
-0.7534 40.9750 1.1687
-0.7456 39.4083 1.1461
-0.7378 40.1167 1.1564
-0.7300 38.1583 1.1278
-0.7222 38.6500 1.1350
-0.7144 36.1250 1.0973
-0.7066 35.1250 1.0821
-0.6988 35.6917 1.0907
-0.6910 34.0083 1.0647
-0.6832 33.6000 1.0583
-0.6754 35.1250 1.0821
-0.6676 34.3917 1.0707
-0.6598 32.5167 1.0411
-0.6520 33.1167 1.0507
-0.6442 31.3083 1.0216
-0.6364 31.4083 1.0232
-0.6286 28.4250 0.9734
-0.6208 28.6750 0.9777
-0.6130 28.4333 0.9735
-0.6052 27.8500 0.9635
-0.5974 26.9667 0.9481
-0.5896 27.2083 0.9523
-0.5818 26.1250 0.9332
-0.5740 25.3667 0.9195
-0.5662 25.5333 0.9226
-0.5584 25.1917 0.9164
-0.5506 25.1833 0.9162
-0.5428 23.3583 0.8824
-0.5350 23.5250 0.8855
-0.5272 22.0917 0.8581
-0.5194 22.8750 0.8732
-0.5116 23.9917 0.8943
-0.5038 21.1917 0.8405
-0.4960 21.8750 0.8539
-0.4882 21.4167 0.8449
-0.4804 21.3583 0.8438
-0.4726 20.7583 0.8318
-0.4648 19.6083 0.8085
-0.4570 19.4583 0.8054
-0.4492 21.1000 0.8386
-0.4414 20.0333 0.8172
-0.4336 19.2917 0.8019
-0.4258 19.1667 0.7993
-0.4180 19.1333 0.7986
-0.4102 18.0583 0.7759
-0.4024 18.0333 0.7753
-0.3946 17.3417 0.7603
-0.3868 17.4917 0.7636
-0.3790 17.4667 0.7630
-0.3712 17.7833 0.7699
-0.3634 16.0917 0.7324
-0.3556 17.6417 0.7668
-0.3478 18.7333 0.7902
-0.3400 16.7833 0.7480
-0.3322 16.6667 0.7454
-0.3244 17.0833 0.7546
-0.3166 17.0250 0.7533
-0.3088 17.7667 0.7696
-0.3010 16.2333 0.7356
-0.2932 16.9833 0.7524
-0.2854 17.5000 0.7638
-0.2776 17.1833 0.7568
-0.2698 17.6333 0.7667
-0.2620 18.4250 0.7837
-0.2542 18.4833 0.7849
-0.2464 17.7250 0.7687
-0.2386 20.4000 0.8246
-0.2308 22.3000 0.8622
-0.2230 22.9083 0.8738
-0.2152 23.9500 0.8935
-0.2074 25.9083 0.9293
-0.1996 27.3583 0.9550
-0.1918 28.3583 0.9723
-0.1840 31.5667 1.0258
-0.1762 33.1750 1.0516
-0.1684 35.8083 1.0925
-0.1606 36.6417 1.1052
-0.1528 36.4083 1.1016
-0.1450 37.8000 1.1225
-0.1372 34.4333 1.0713
-0.1294 33.2417 1.0526
-0.1216 31.5000 1.0247
-0.1138 29.7750 0.9962
-0.1060 27.9417 0.9651
-0.0982 27.6750 0.9605
-0.0904 27.9083 0.9645
-0.0826 29.0417 0.9839
-0.0748 31.6583 1.0273
-0.0670 37.6250 1.1199
-0.0592 42.6833 1.1928
-0.0514 53.3500 1.3335
-0.0436 66.8250 1.4925
-0.0358 76.3833 1.5957
-0.0280 85.6500 1.6897
-0.0202 95.9167 1.7881
-0.0124 93.4000 1.7645
-0.0046 88.6000 1.7185
0.0032 79.1250 1.6240
0.0110 66.7583 1.4917
0.0188 52.5000 1.3229
0.0266 43.7583 1.2077
0.0344 32.1917 1.0359
0.0422 22.1833 0.8599
0.0500 15.2333 0.7126
0.0578 11.4083 0.6167
0.0656 8.4167 0.5297
0.0734 6.7000 0.4726
0.0812 4.7917 0.3997
0.0890 3.9333 0.3621
0.0968 3.5500 0.3440
0.1046 3.3667 0.3350
0.1124 2.2667 0.2749
0.1202 2.2583 0.2744
0.1280 1.9333 0.2539
0.1358 1.6583 0.2351
0.1436 2.2083 0.2713
0.1514 1.6250 0.2327
0.1592 1.5333 0.2261
0.1670 2.3917 0.2824
0.1748 1.7667 0.2427
0.1826 1.0750 0.1893
0.1904 1.2583 0.2048
0.1982 1.3417 0.2115
0.2060 1.4583 0.2205
0.2138 1.1083 0.1922
0.2216 1.0500 0.1871
0.2294 0.9583 0.1787
0.2372 1.3167 0.2095
0.2450 1.1500 0.1958
0.2528 1.2917 0.2075
0.2606 1.1333 0.1944
0.2684 1.5167 0.2248
0.2762 1.4417 0.2192
0.2840 1.2750 0.2062
0.2918 1.2333 0.2028
0.2996 1.0500 0.1871
0.3074 0.9750 0.1803
0.3152 1.2750 0.2062
0.3230 1.1667 0.1972
0.3308 1.0750 0.1893
0.3386 0.9000 0.1732
0.3464 1.0250 0.1848
0.3542 1.2833 0.2068
0.3620 0.8333 0.1667
0.3698 0.6667 0.1491
0.3776 0.9250 0.1756
0.3854 0.8833 0.1716
0.3932 1.0500 0.1871
0.4010 0.9167 0.1748
0.4088 1.1500 0.1958
0.4166 1.2250 0.2021
0.4244 1.2417 0.2034
0.4322 1.1333 0.1944
0.4400 0.9000 0.1732
0.4478 0.8583 0.1691
0.4556 0.9250 0.1756
0.4634 1.1333 0.1944
0.4712 0.9417 0.1772
0.4790 0.8417 0.1675
0.4868 0.6917 0.1518
0.4946 0.8500 0.1683
0.5024 0.8000 0.1633
0.5102 0.8417 0.1675
0.5180 0.9667 0.1795
0.5258 0.7083 0.1537
0.5336 0.8417 0.1675
0.5414 0.6583 0.1481
0.5492 0.7917 0.1624
0.5570 1.0333 0.1856
0.5648 0.9333 0.1764
0.5726 0.6333 0.1453
0.5804 0.9583 0.1787
0.5882 0.9417 0.1772
0.5960 0.7750 0.1607
0.6038 0.8167 0.1650
0.6116 0.8667 0.1700
0.6194 0.5500 0.1354
0.6272 0.5833 0.1394
0.6350 0.7500 0.1581
0.6428 0.8917 0.1724
0.6506 0.6333 0.1453
0.6584 0.6000 0.1414
0.6662 0.6667 0.1491
0.6740 0.5667 0.1374
0.6818 0.5917 0.1404
0.6896 0.9250 0.1756
0.6974 0.9583 0.1787
0.7052 0.8250 0.1658
0.7130 0.8250 0.1658
0.7208 0.9083 0.1740
0.7286 0.7250 0.1555
0.7364 0.8250 0.1658
0.7442 0.8250 0.1658
0.7520 0.8750 0.1708
0.7598 0.7583 0.1590
0.7676 0.5500 0.1354
0.7754 0.5083 0.1302
0.7832 0.5833 0.1394
0.7910 0.8667 0.1700
0.7988 0.5583 0.1364
0.8066 0.7167 0.1546
0.8144 0.8083 0.1641
0.8222 0.6583 0.1481
0.8300 0.5250 0.1323
0.8378 0.7000 0.1528
0.8456 0.7083 0.1537
0.8534 0.4917 0.1280
0.8612 0.6083 0.1424
0.8690 0.7583 0.1590
0.8768 0.5167 0.1312
0.8846 0.8417 0.1675
0.8924 0.6000 0.1414
0.9002 0.5583 0.1364
0.9080 0.4917 0.1280
0.9158 0.6500 0.1472
0.9236 0.6583 0.1481
0.9314 0.7833 0.1616
0.9392 0.6917 0.1518
0.9470 0.7833 0.1616
0.9548 0.5667 0.1374
0.9626 0.7250 0.1555
0.9704 0.8917 0.1724
0.9782 0.5667 0.1374
0.9860 0.6583 0.1481
0.9938 0.6250 0.1443
1.0016 0.4083 0.1167
1.0094 0.5667 0.1374
1.0172 0.6250 0.1443
1.0250 0.3583 0.1093
1.0328 0.4250 0.1190
1.0406 0.5833 0.1394
1.0484 0.5333 0.1333
1.0562 0.4917 0.1280
1.0640 0.5833 0.1394
1.0718 0.6667 0.1491
1.0796 0.4833 0.1269
1.0874 0.6250 0.1443
1.0952 0.3667 0.1106
1.1030 0.6083 0.1424
1.1108 0.3000 0.1000
1.1186 0.4250 0.1190
1.1264 0.5083 0.1302
1.1342 0.5250 0.1323
1.1420 0.6000 0.1414
1.1498 0.7000 0.1528
1.1576 0.4583 0.1236
1.1654 0.5833 0.1394
1.1732 0.6917 0.1518
1.1810 0.7667 0.1599
1.1888 0.6583 0.1481
1.1966 0.5833 0.1394
1.2044 0.5000 0.1291
1.2122 0.4583 0.1236
1.2200 0.4583 0.1236
1.2278 0.5417 0.1344
1.2356 0.4583 0.1236
1.2434 0.3667 0.1106
1.2512 0.7333 0.1563
1.2590 0.5083 0.1302
1.2668 0.8167 0.1650
1.2746 0.5167 0.1312
1.2824 0.4500 0.1225
1.2902 0.5167 0.1312
1.2980 0.4083 0.1167
1.3058 0.4083 0.1167
1.3136 0.3917 0.1143
1.3214 0.5167 0.1312
1.3292 0.3667 0.1106
1.3370 0.4833 0.1269
1.3448 0.7000 0.1528
1.3526 0.4833 0.1269
1.3604 0.5333 0.1333
1.3682 0.5417 0.1344
1.3760 0.7083 0.1537
1.3838 0.4917 0.1280
1.3916 0.4500 0.1225
1.3994 0.6833 0.1509
1.4072 0.5833 0.1394
1.4150 0.4250 0.1190
1.4228 0.2583 0.0928
1.4306 0.3833 0.1130
1.4384 0.8333 0.1667
1.4462 0.5500 0.1354
1.4540 0.4833 0.1269
1.4618 0.3000 0.1000
1.4696 0.3167 0.1027
1.4774 0.2583 0.0928
1.4852 0.2667 0.0943
1.4930 0.4750 0.1258
1.5008 0.2833 0.0972
1.5086 0.4667 0.1247
1.5164 0.6000 0.1414
1.5242 0.4500 0.1225
1.5320 0.4500 0.1225
1.5398 0.4667 0.1247
1.5476 0.6000 0.1414
1.5554 0.7083 0.1537
1.5632 0.4500 0.1225
1.5710 0.4250 0.1190
1.5788 0.3833 0.1130
1.5866 0.4500 0.1225
1.5944 0.4667 0.1247
1.6022 0.3667 0.1106
1.6100 0.3667 0.1106
1.6178 0.5000 0.1291
1.6256 0.6500 0.1472
1.6334 0.5917 0.1404
1.6412 0.4667 0.1247
1.6490 0.7583 0.1590
1.6568 0.3250 0.1041
1.6646 0.5500 0.1354
1.6724 0.3417 0.1067
1.6802 0.4083 0.1167
1.6880 0.3083 0.1014
1.6958 0.4417 0.1213
1.7036 0.4833 0.1269
1.7114 0.4167 0.1179
1.7192 0.5333 0.1333
1.7270 0.4167 0.1179
1.7348 0.4167 0.1179
1.7426 0.4500 0.1225
1.7504 0.3500 0.1080
1.7582 0.4750 0.1258
1.7660 0.4917 0.1280
1.7738 0.5833 0.1394
1.7816 0.3250 0.1041
1.7894 0.3083 0.1014
1.7972 0.4000 0.1155
1.8050 0.3167 0.1027
1.8128 0.5500 0.1354
1.8206 0.3417 0.1067
1.8284 0.3167 0.1027
1.8362 0.3833 0.1130
1.8440 0.4917 0.1280
1.8518 0.5083 0.1302
1.8596 0.2333 0.0882
1.8674 0.3667 0.1106
1.8752 0.3917 0.1143
1.8830 0.4750 0.1258
1.8908 0.3500 0.1080
1.8986 0.4917 0.1280
1.9064 0.4917 0.1280
1.9142 0.5333 0.1333
1.9220 0.4000 0.1155
1.9298 0.4333 0.1202
1.9376 0.3583 0.1093
1.9454 0.3750 0.1118
1.9532 0.3000 0.1000
1.9610 0.4500 0.1225
1.9688 0.3417 0.1067
1.9766 0.6083 0.1424
1.9844 0.5833 0.1394
1.9922 0.3833 0.1130
2.0000 0.3500 0.1080
2.0078 0.3833 0.1130
2.0156 0.4417 0.1213
2.0234 0.3917 0.1143
2.0312 0.3000 0.1000
2.0390 0.2833 0.0972
2.0468 0.3250 0.1041
2.0546 0.4167 0.1179
2.0624 0.2083 0.0833
2.0702 0.3167 0.1027
2.0780 0.3333 0.1054
2.0858 0.2417 0.0898
2.0936 0.3500 0.1080
2.1014 0.3667 0.1106
2.1092 0.3667 0.1106
2.1170 0.3583 0.1093
2.1248 0.5000 0.1291
2.1326 0.2500 0.0913
2.1404 0.2917 0.0986
2.1482 0.3833 0.1130
2.1560 0.4583 0.1236
2.1638 0.3333 0.1054
2.1716 0.2750 0.0957
2.1794 0.4917 0.1280
2.1872 0.4000 0.1155
2.1950 0.2417 0.0898
2.2028 0.3500 0.1080
2.2106 0.3167 0.1027
2.2184 0.3000 0.1000
2.2262 0.2667 0.0943
2.2340 0.3917 0.1143
2.2418 0.3917 0.1143
2.2496 0.4250 0.1190
2.2574 0.4083 0.1167
2.2652 0.4083 0.1167
2.2730 0.4917 0.1280
2.2808 0.4500 0.1225
2.2886 0.4583 0.1236
2.2964 0.3333 0.1054
2.3042 0.4667 0.1247
2.3120 0.4833 0.1269
2.3198 0.2750 0.0957
2.3276 0.2083 0.0833
2.3354 0.4500 0.1225
2.3432 0.3583 0.1093
2.3510 0.4250 0.1190
2.3588 0.3833 0.1130
2.3666 0.2833 0.0972
2.3744 0.3583 0.1093
2.3822 0.3500 0.1080
2.3900 0.3250 0.1041
2.3978 0.3750 0.1118
2.4056 0.3583 0.1093
2.4134 0.4083 0.1167
2.4212 0.3917 0.1143
2.4290 0.6500 0.1472
2.4368 0.2833 0.0972
2.4446 0.1917 0.0799
2.4524 0.3750 0.1118
2.4602 0.2667 0.0943
2.4680 0.3917 0.1143
2.4758 0.4083 0.1167
2.4836 0.2333 0.0882
2.4914 0.3000 0.1000
2.4992 0.4250 0.1190
2.5070 0.2583 0.0928
2.5148 0.3417 0.1067
2.5226 0.2833 0.0972
2.5304 0.3250 0.1041
2.5382 0.3917 0.1143
2.5460 0.5333 0.1333
2.5538 0.3750 0.1118
2.5616 0.2083 0.0833
2.5694 0.2917 0.0986
2.5772 0.3583 0.1093
2.5850 0.5583 0.1364
2.5928 0.1917 0.0799
2.6006 0.2500 0.0913
2.6084 0.2333 0.0882
2.6162 0.2500 0.0913
2.6240 0.2417 0.0898
2.6318 0.2917 0.0986
2.6396 0.4500 0.1225
2.6474 0.4250 0.1190
2.6552 0.3417 0.1067
2.6630 0.3083 0.1014
2.6708 0.3333 0.1054
2.6786 0.5083 0.1302
2.6864 0.4167 0.1179
2.6942 0.3917 0.1143
2.7020 0.2833 0.0972
2.7098 0.2833 0.0972
2.7176 0.4583 0.1236
2.7254 0.3083 0.1014
2.7332 0.4500 0.1225
2.7410 0.3500 0.1080
2.7488 0.3083 0.1014
2.7566 0.5667 0.1374
2.7644 0.4500 0.1225
2.7722 0.1917 0.0799
2.7800 0.4750 0.1258
2.7878 0.4833 0.1269
2.7956 0.3083 0.1014
2.8034 0.4583 0.1236
2.8112 0.1917 0.0799
2.8190 0.3583 0.1093
2.8268 0.2583 0.0928
2.8346 0.3500 0.1080
2.8424 0.2500 0.0913
2.8502 0.3417 0.1067
2.8580 0.4500 0.1225
2.8658 0.4083 0.1167
2.8736 0.4167 0.1179
2.8814 0.3583 0.1093
2.8892 0.4250 0.1190
2.8970 0.3417 0.1067
2.9048 0.2333 0.0882
2.9126 0.4917 0.1280
2.9204 0.6500 0.1472
2.9282 0.4333 0.1202
2.9360 0.3167 0.1027
2.9438 0.2833 0.0972
2.9516 0.2750 0.0957
2.9594 0.3583 0.1093
2.9672 0.2333 0.0882
2.9750 0.3250 0.1041
2.9828 0.3083 0.1014
2.9906 0.3333 0.1054
2.9984 0.3417 0.1067
3.0062 0.4750 0.1258
3.0140 0.3083 0.1014
3.0218 0.5083 0.1302
3.0296 0.2000 0.0816
3.0374 0.3333 0.1054
3.0452 0.4083 0.1167
3.0530 0.3750 0.1118
3.0608 0.2750 0.0957
3.0686 0.3167 0.1027
3.0764 0.2583 0.0928
3.0842 0.2417 0.0898
3.0920 0.2667 0.0943
3.0998 0.3250 0.1041
3.1076 0.2500 0.0913
3.1154 0.4167 0.1179
3.1232 0.3417 0.1067
3.1310 0.3167 0.1027
3.1388 0.3583 0.1093
3.1466 0.5000 0.1291
3.1544 0.4917 0.1280
3.1622 0.3500 0.1080
3.1700 0.3667 0.1106
3.1778 0.3250 0.1041
3.1856 0.3417 0.1067
3.1934 0.2917 0.0986
3.2012 0.2333 0.0882
3.2090 0.2833 0.0972
3.2168 0.3083 0.1014
3.2246 0.3417 0.1067
3.2324 0.5250 0.1323
3.2402 0.2333 0.0882
3.2480 0.1583 0.0726
3.2558 0.2333 0.0882
3.2636 0.4167 0.1179
3.2714 0.1833 0.0782
3.2792 0.2250 0.0866
3.2870 0.4667 0.1247
3.2948 0.2917 0.0986
3.3026 0.3667 0.1106
3.3104 0.2500 0.0913
3.3182 0.3750 0.1118
3.3260 0.2667 0.0943
3.3338 0.2000 0.0816
3.3416 0.1833 0.0782
3.3494 0.3583 0.1093
3.3572 0.3583 0.1093
3.3650 0.3583 0.1093
3.3728 0.1917 0.0799
3.3806 0.3333 0.1054
3.3884 0.3500 0.1080
3.3962 0.3500 0.1080
3.4040 0.3500 0.1080
3.4118 0.3083 0.1014
3.4196 0.2750 0.0957
3.4274 0.3417 0.1067
3.4352 0.4833 0.1269
3.4430 0.5667 0.1374
3.4508 0.2917 0.0986
3.4586 0.1917 0.0799
3.4664 0.3000 0.1000
3.4742 0.3417 0.1067
3.4820 0.3000 0.1000
3.4898 0.2333 0.0882
3.4976 0.3750 0.1118
3.5054 0.2083 0.0833
3.5132 0.3000 0.1000
3.5210 0.3083 0.1014
3.5288 0.3167 0.1027
3.5366 0.3167 0.1027
3.5444 0.3667 0.1106
3.5522 0.2500 0.0913
3.5600 0.2583 0.0928
3.5678 0.2750 0.0957
3.5756 0.2667 0.0943
3.5834 0.2667 0.0943
3.5912 0.2750 0.0957
3.5990 0.2667 0.0943
3.6068 0.1667 0.0745
3.6146 0.2417 0.0898
3.6224 0.3167 0.1027
3.6302 0.4333 0.1202
3.6380 0.2750 0.0957
3.6458 0.2333 0.0882
3.6536 0.2333 0.0882
3.6614 0.2750 0.0957
3.6692 0.4417 0.1213
3.6770 0.3500 0.1080
3.6848 0.2583 0.0928
3.6926 0.2417 0.0898
3.7004 0.2417 0.0898
3.7082 0.2083 0.0833
3.7160 0.1750 0.0764
3.7238 0.1833 0.0782
3.7316 0.1667 0.0745
3.7394 0.2250 0.0866
3.7472 0.1333 0.0667
3.7550 0.2000 0.0816
3.7628 0.1917 0.0799
