# Supplementary material for: Spin waves and orbital contribution to ferromagnetism in a topological metal
Source: Nat Commun. 2024 Oct 16;15:8905. doi: 10.1038/s41467-024-53152-1 (PMC11484860; doi:10.1038/s41467-024-53152-1)
Supplement: Supplementary file 3 — Source Data [file 41467_2024_53152_MOESM3_ESM.zip › experiment_data/RIXS_spectra_SLS/rixs_cr_H0L_1.txt]

 Eloss  intensity  error
-17.7738 2.1597 0.2449
-17.7660 1.8681 0.2278
-17.7582 2.2292 0.2488
-17.7504 1.9236 0.2312
-17.7426 2.3056 0.2531
-17.7348 2.0972 0.2414
-17.7270 2.0069 0.2361
-17.7192 2.3333 0.2546
-17.7114 1.9444 0.2324
-17.7036 2.1458 0.2441
-17.6958 1.9028 0.2299
-17.6880 1.9653 0.2336
-17.6802 1.8194 0.2248
-17.6724 2.1319 0.2434
-17.6646 2.2847 0.2519
-17.6568 2.0417 0.2381
-17.6490 2.0347 0.2377
-17.6412 2.1458 0.2441
-17.6334 2.0625 0.2394
-17.6256 2.4375 0.2602
-17.6178 2.4583 0.2613
-17.6100 2.3194 0.2538
-17.6022 2.0347 0.2377
-17.5944 1.6736 0.2156
-17.5866 2.0000 0.2357
-17.5788 2.0833 0.2406
-17.5710 2.2014 0.2473
-17.5632 2.0764 0.2402
-17.5554 2.4236 0.2595
-17.5476 2.4514 0.2609
-17.5398 2.0972 0.2414
-17.5320 1.9375 0.2320
-17.5242 2.0208 0.2369
-17.5164 1.9444 0.2324
-17.5086 1.8403 0.2261
-17.5008 2.4792 0.2624
-17.4930 2.3889 0.2576
-17.4852 2.0278 0.2373
-17.4774 1.8750 0.2282
-17.4696 1.9583 0.2332
-17.4618 1.9792 0.2345
-17.4540 2.1806 0.2461
-17.4462 2.2847 0.2519
-17.4384 2.1944 0.2469
-17.4306 2.3611 0.2561
-17.4228 2.4583 0.2613
-17.4150 2.4028 0.2583
-17.4072 2.3194 0.2538
-17.3994 2.1250 0.2430
-17.3916 2.3194 0.2538
-17.3838 2.1875 0.2465
-17.3760 2.0903 0.2410
-17.3682 2.2361 0.2492
-17.3604 2.4097 0.2587
-17.3526 1.9792 0.2345
-17.3448 2.2500 0.2500
-17.3370 2.2708 0.2512
-17.3292 2.1181 0.2426
-17.3214 2.3472 0.2553
-17.3136 2.1181 0.2426
-17.3058 2.5694 0.2672
-17.2980 2.0417 0.2381
-17.2902 1.9792 0.2345
-17.2824 2.0694 0.2398
-17.2746 2.5417 0.2657
-17.2668 2.6667 0.2722
-17.2590 2.2292 0.2488
-17.2512 2.0903 0.2410
-17.2434 2.0556 0.2390
-17.2356 2.1806 0.2461
-17.2278 1.9375 0.2320
-17.2200 2.0278 0.2373
-17.2122 2.2014 0.2473
-17.2044 2.2431 0.2496
-17.1966 2.5764 0.2675
-17.1888 2.4444 0.2606
-17.1810 2.2500 0.2500
-17.1732 2.0764 0.2402
-17.1654 2.4444 0.2606
-17.1576 2.1736 0.2457
-17.1498 2.2569 0.2504
-17.1420 2.2569 0.2504
-17.1342 2.4097 0.2587
-17.1264 2.1806 0.2461
-17.1186 2.2708 0.2512
-17.1108 2.0833 0.2406
-17.1030 2.0278 0.2373
-17.0952 2.0417 0.2381
-17.0874 2.3472 0.2553
-17.0796 2.5972 0.2686
-17.0718 2.0972 0.2414
-17.0640 2.6181 0.2697
-17.0562 2.3056 0.2531
-17.0484 2.5347 0.2653
-17.0406 2.4722 0.2621
-17.0328 2.4444 0.2606
-17.0250 2.8750 0.2826
-17.0172 2.3611 0.2561
-17.0094 2.1181 0.2426
-17.0016 2.3542 0.2557
-16.9938 1.9583 0.2332
-16.9860 2.4514 0.2609
-16.9782 2.2569 0.2504
-16.9704 2.3958 0.2580
-16.9626 2.2847 0.2519
-16.9548 2.0972 0.2414
-16.9470 2.1875 0.2465
-16.9392 2.3750 0.2569
-16.9314 2.4167 0.2591
-16.9236 2.6389 0.2707
-16.9158 2.6111 0.2693
-16.9080 2.2222 0.2485
-16.9002 2.0139 0.2365
-16.8924 2.5903 0.2682
-16.8846 2.4306 0.2598
-16.8768 2.1042 0.2418
-16.8690 2.4444 0.2606
-16.8612 2.5417 0.2657
-16.8534 2.4028 0.2583
-16.8456 2.3125 0.2534
-16.8378 2.0556 0.2390
-16.8300 2.3889 0.2576
-16.8222 1.8333 0.2257
-16.8144 2.2847 0.2519
-16.8066 2.4583 0.2613
-16.7988 2.4861 0.2628
-16.7910 2.2778 0.2515
-16.7832 2.1736 0.2457
-16.7754 2.5833 0.2679
-16.7676 2.6042 0.2690
-16.7598 2.4861 0.2628
-16.7520 2.6111 0.2693
-16.7442 2.3056 0.2531
-16.7364 2.2917 0.2523
-16.7286 2.0486 0.2385
-16.7208 2.2986 0.2527
-16.7130 2.4444 0.2606
-16.7052 2.2292 0.2488
-16.6974 2.2153 0.2481
-16.6896 2.4792 0.2624
-16.6818 2.4167 0.2591
-16.6740 2.7431 0.2760
-16.6662 2.7847 0.2781
-16.6584 2.2778 0.2515
-16.6506 2.4583 0.2613
-16.6428 2.1875 0.2465
-16.6350 2.0903 0.2410
-16.6272 2.3403 0.2550
-16.6194 2.3611 0.2561
-16.6116 2.1250 0.2430
-16.6038 2.0278 0.2373
-16.5960 2.2431 0.2496
-16.5882 2.4722 0.2621
-16.5804 2.2778 0.2515
-16.5726 2.3056 0.2531
-16.5648 2.2083 0.2477
-16.5570 2.2917 0.2523
-16.5492 2.4375 0.2602
-16.5414 2.5347 0.2653
-16.5336 2.4444 0.2606
-16.5258 2.1250 0.2430
-16.5180 2.1181 0.2426
-16.5102 2.1181 0.2426
-16.5024 2.4097 0.2587
-16.4946 2.6389 0.2707
-16.4868 2.3194 0.2538
-16.4790 2.3056 0.2531
-16.4712 2.2986 0.2527
-16.4634 2.0347 0.2377
-16.4556 2.5625 0.2668
-16.4478 2.5278 0.2650
-16.4400 2.8264 0.2802
-16.4322 2.2569 0.2504
-16.4244 2.5833 0.2679
-16.4166 2.6597 0.2718
-16.4088 2.4861 0.2628
-16.4010 2.6458 0.2711
-16.3932 2.3056 0.2531
-16.3854 2.0903 0.2410
-16.3776 2.6736 0.2725
-16.3698 2.8056 0.2792
-16.3620 2.3958 0.2580
-16.3542 2.3194 0.2538
-16.3464 2.5000 0.2635
-16.3386 2.6528 0.2715
-16.3308 2.5486 0.2661
-16.3230 2.4306 0.2598
-16.3152 2.5972 0.2686
-16.3074 2.6319 0.2704
-16.2996 2.4167 0.2591
-16.2918 2.1944 0.2469
-16.2840 2.6597 0.2718
-16.2762 2.5347 0.2653
-16.2684 2.7708 0.2774
-16.2606 2.7778 0.2778
-16.2528 2.3611 0.2561
-16.2450 2.2986 0.2527
-16.2372 2.5625 0.2668
-16.2294 2.5278 0.2650
-16.2216 2.3264 0.2542
-16.2138 2.4583 0.2613
-16.2060 2.8472 0.2812
-16.1982 2.5972 0.2686
-16.1904 2.4236 0.2595
-16.1826 2.5486 0.2661
-16.1748 3.1875 0.2976
-16.1670 2.3403 0.2550
-16.1592 2.5278 0.2650
-16.1514 2.4028 0.2583
-16.1436 2.4097 0.2587
-16.1358 2.4097 0.2587
-16.1280 2.7153 0.2746
-16.1202 2.1944 0.2469
-16.1124 2.2917 0.2523
-16.1046 2.4028 0.2583
-16.0968 2.5069 0.2639
-16.0890 2.7292 0.2753
-16.0812 2.6528 0.2715
-16.0734 2.8542 0.2816
-16.0656 2.8611 0.2819
-16.0578 2.3542 0.2557
-16.0500 2.4097 0.2587
-16.0422 2.1389 0.2437
-16.0344 2.8403 0.2809
-16.0266 2.5347 0.2653
-16.0188 2.5833 0.2679
-16.0110 3.1389 0.2953
-16.0032 2.5694 0.2672
-15.9954 2.6250 0.2700
-15.9876 2.5694 0.2672
-15.9798 2.5417 0.2657
-15.9720 2.7431 0.2760
-15.9642 2.6111 0.2693
-15.9564 3.3333 0.3043
-15.9486 2.7917 0.2785
-15.9408 2.5139 0.2643
-15.9330 2.4653 0.2617
-15.9252 2.2431 0.2496
-15.9174 2.9653 0.2870
-15.9096 2.8681 0.2823
-15.9018 2.5069 0.2639
-15.8940 2.6597 0.2718
-15.8862 2.3125 0.2534
-15.8784 2.2917 0.2523
-15.8706 2.3681 0.2565
-15.8628 2.2639 0.2508
-15.8550 2.9097 0.2843
-15.8472 2.5347 0.2653
-15.8394 2.4931 0.2632
-15.8316 2.5069 0.2639
-15.8238 2.3472 0.2553
-15.8160 2.5972 0.2686
-15.8082 2.9444 0.2860
-15.8004 2.6736 0.2725
-15.7926 2.5417 0.2657
-15.7848 2.8194 0.2799
-15.7770 2.9236 0.2850
-15.7692 2.5486 0.2661
-15.7614 2.4931 0.2632
-15.7536 2.3819 0.2572
-15.7458 2.2222 0.2485
-15.7380 2.7708 0.2774
-15.7302 2.5347 0.2653
-15.7224 2.3472 0.2553
-15.7146 2.6667 0.2722
-15.7068 2.6111 0.2693
-15.6990 2.4167 0.2591
-15.6912 2.6111 0.2693
-15.6834 2.5069 0.2639
-15.6756 2.6528 0.2715
-15.6678 3.0208 0.2897
-15.6600 2.9236 0.2850
-15.6522 2.5972 0.2686
-15.6444 2.5833 0.2679
-15.6366 2.8056 0.2792
-15.6288 2.6111 0.2693
-15.6210 2.6806 0.2729
-15.6132 2.7847 0.2781
-15.6054 2.7708 0.2774
-15.5976 2.7500 0.2764
-15.5898 2.8125 0.2795
-15.5820 2.7083 0.2743
-15.5742 2.5486 0.2661
-15.5664 2.6250 0.2700
-15.5586 3.0625 0.2917
-15.5508 2.6111 0.2693
-15.5430 2.4514 0.2609
-15.5352 2.8194 0.2799
-15.5274 2.6528 0.2715
-15.5196 2.4792 0.2624
-15.5118 2.6111 0.2693
-15.5040 2.3958 0.2580
-15.4962 2.9097 0.2843
-15.4884 3.0625 0.2917
-15.4806 2.6875 0.2732
-15.4728 2.3819 0.2572
-15.4650 3.1042 0.2936
-15.4572 2.7153 0.2746
-15.4494 2.5903 0.2682
-15.4416 2.7778 0.2778
-15.4338 3.0764 0.2923
-15.4260 2.8958 0.2836
-15.4182 3.0972 0.2933
-15.4104 2.8889 0.2833
-15.4026 2.7014 0.2739
-15.3948 2.6042 0.2690
-15.3870 2.8333 0.2805
-15.3792 2.5556 0.2664
-15.3714 2.3889 0.2576
-15.3636 2.7778 0.2778
-15.3558 2.6944 0.2736
-15.3480 2.5625 0.2668
-15.3402 2.7708 0.2774
-15.3324 2.7847 0.2781
-15.3246 3.1319 0.2950
-15.3168 2.7083 0.2743
-15.3090 3.0000 0.2887
-15.3012 2.6042 0.2690
-15.2934 2.7708 0.2774
-15.2856 2.4653 0.2617
-15.2778 2.5972 0.2686
-15.2700 2.8472 0.2812
-15.2622 2.9861 0.2880
-15.2544 3.0903 0.2930
-15.2466 2.8333 0.2805
-15.2388 2.4167 0.2591
-15.2310 2.4236 0.2595
-15.2232 2.7153 0.2746
-15.2154 2.6042 0.2690
-15.2076 2.5972 0.2686
-15.1998 2.5694 0.2672
-15.1920 2.9861 0.2880
-15.1842 2.7361 0.2757
-15.1764 3.0764 0.2923
-15.1686 2.7569 0.2767
-15.1608 2.8264 0.2802
-15.1530 2.9931 0.2883
-15.1452 3.0903 0.2930
-15.1374 2.8611 0.2819
-15.1296 2.9861 0.2880
-15.1218 2.7639 0.2771
-15.1140 2.6944 0.2736
-15.1062 2.8125 0.2795
-15.0984 2.8889 0.2833
-15.0906 2.7847 0.2781
-15.0828 2.5000 0.2635
-15.0750 2.6597 0.2718
-15.0672 2.7708 0.2774
-15.0594 2.9097 0.2843
-15.0516 3.0069 0.2890
-15.0438 3.0764 0.2923
-15.0360 3.1944 0.2979
-15.0282 2.7014 0.2739
-15.0204 2.5625 0.2668
-15.0126 3.2222 0.2992
-15.0048 2.8889 0.2833
-14.9970 3.3750 0.3062
-14.9892 2.9653 0.2870
-14.9814 3.3056 0.3030
-14.9736 2.9792 0.2877
-14.9658 2.5208 0.2646
-14.9580 2.7847 0.2781
-14.9502 2.6736 0.2725
-14.9424 2.6111 0.2693
-14.9346 3.2778 0.3017
-14.9268 2.9861 0.2880
-14.9190 2.7708 0.2774
-14.9112 2.5417 0.2657
-14.9034 2.7014 0.2739
-14.8956 2.7569 0.2767
-14.8878 2.7778 0.2778
-14.8800 2.5278 0.2650
-14.8722 2.7639 0.2771
-14.8644 3.1806 0.2972
-14.8566 3.0694 0.2920
-14.8488 2.7361 0.2757
-14.8410 3.2639 0.3011
-14.8332 3.4444 0.3093
-14.8254 3.2153 0.2989
-14.8176 3.0208 0.2897
-14.8098 2.8681 0.2823
-14.8020 2.7083 0.2743
-14.7942 2.8056 0.2792
-14.7864 2.7222 0.2750
-14.7786 2.8472 0.2812
-14.7708 2.9792 0.2877
-14.7630 2.9792 0.2877
-14.7552 3.0764 0.2923
-14.7474 3.1181 0.2943
-14.7396 2.6528 0.2715
-14.7318 3.1250 0.2946
-14.7240 2.4653 0.2617
-14.7162 2.9583 0.2867
-14.7084 2.7639 0.2771
-14.7006 3.4722 0.3106
-14.6928 2.8056 0.2792
-14.6850 3.1806 0.2972
-14.6772 3.1389 0.2953
-14.6694 3.0069 0.2890
-14.6616 3.1736 0.2969
-14.6538 3.2292 0.2995
-14.6460 3.2778 0.3017
-14.6382 2.9097 0.2843
-14.6304 3.0486 0.2910
-14.6226 3.0417 0.2907
-14.6148 3.2292 0.2995
-14.6070 3.0208 0.2897
-14.5992 2.9375 0.2857
-14.5914 3.2708 0.3014
-14.5836 3.3125 0.3033
-14.5758 3.1528 0.2959
-14.5680 3.1389 0.2953
-14.5602 3.3750 0.3062
-14.5524 3.2222 0.2992
-14.5446 3.1528 0.2959
-14.5368 2.9722 0.2873
-14.5290 2.7153 0.2746
-14.5212 2.6875 0.2732
-14.5134 3.2083 0.2985
-14.5056 3.1875 0.2976
-14.4978 2.9375 0.2857
-14.4900 3.1806 0.2972
-14.4822 3.2153 0.2989
-14.4744 3.3472 0.3049
-14.4666 3.2153 0.2989
-14.4588 3.2153 0.2989
-14.4510 3.1319 0.2950
-14.4432 3.2361 0.2998
-14.4354 3.1389 0.2953
-14.4276 3.0347 0.2903
-14.4198 3.0000 0.2887
-14.4120 2.5764 0.2675
-14.4042 2.9861 0.2880
-14.3964 2.9167 0.2846
-14.3886 2.8194 0.2799
-14.3808 2.7431 0.2760
-14.3730 3.1111 0.2940
-14.3652 2.7847 0.2781
-14.3574 3.0278 0.2900
-14.3496 3.1875 0.2976
-14.3418 2.6736 0.2725
-14.3340 3.7083 0.3210
-14.3262 3.2639 0.3011
-14.3184 3.1597 0.2963
-14.3106 2.9792 0.2877
-14.3028 3.2361 0.2998
-14.2950 3.6111 0.3167
-14.2872 3.2639 0.3011
-14.2794 3.4653 0.3103
-14.2716 3.1042 0.2936
-14.2638 2.8125 0.2795
-14.2560 3.1597 0.2963
-14.2482 3.0208 0.2897
-14.2404 2.9514 0.2863
-14.2326 3.2639 0.3011
-14.2248 3.2778 0.3017
-14.2170 3.4722 0.3106
-14.2092 3.0833 0.2927
-14.2014 3.3056 0.3030
-14.1936 2.9722 0.2873
-14.1858 3.4583 0.3099
-14.1780 3.6597 0.3188
-14.1702 3.5833 0.3155
-14.1624 3.2083 0.2985
-14.1546 3.0000 0.2887
-14.1468 3.3750 0.3062
-14.1390 3.1528 0.2959
-14.1312 2.9722 0.2873
-14.1234 2.8056 0.2792
-14.1156 3.2917 0.3024
-14.1078 3.2361 0.2998
-14.1000 3.5903 0.3158
-14.0922 3.5139 0.3124
-14.0844 3.2917 0.3024
-14.0766 3.6944 0.3203
-14.0688 3.6528 0.3185
-14.0610 2.9306 0.2853
-14.0532 3.5417 0.3137
-14.0454 3.4583 0.3099
-14.0376 2.9792 0.2877
-14.0298 3.4444 0.3093
-14.0220 3.4653 0.3103
-14.0142 3.1597 0.2963
-14.0064 3.4028 0.3074
-13.9986 3.3681 0.3059
-13.9908 3.4097 0.3078
-13.9830 3.1667 0.2966
-13.9752 3.3472 0.3049
-13.9674 3.1736 0.2969
-13.9596 3.0278 0.2900
-13.9518 3.0556 0.2913
-13.9440 3.5139 0.3124
-13.9362 2.9444 0.2860
-13.9284 3.3125 0.3033
-13.9206 3.5069 0.3121
-13.9128 3.3681 0.3059
-13.9050 3.1319 0.2950
-13.8972 3.3194 0.3037
-13.8894 3.4097 0.3078
-13.8816 3.4375 0.3090
-13.8738 3.9375 0.3307
-13.8660 3.6875 0.3200
-13.8582 2.9931 0.2883
-13.8504 2.9653 0.2870
-13.8426 3.1042 0.2936
-13.8348 3.3750 0.3062
-13.8270 3.3056 0.3030
-13.8192 2.9931 0.2883
-13.8114 3.1944 0.2979
-13.8036 3.1389 0.2953
-13.7958 3.7778 0.3239
-13.7880 3.4028 0.3074
-13.7802 3.5069 0.3121
-13.7724 4.0972 0.3374
-13.7646 3.9236 0.3301
-13.7568 3.7847 0.3242
-13.7490 3.5556 0.3143
-13.7412 3.3472 0.3049
-13.7334 3.4444 0.3093
-13.7256 3.3264 0.3040
-13.7178 3.5764 0.3152
-13.7100 3.6458 0.3182
-13.7022 3.6944 0.3203
-13.6944 3.4097 0.3078
-13.6866 3.2569 0.3008
-13.6788 3.4514 0.3096
-13.6710 3.7917 0.3245
-13.6632 3.0972 0.2933
-13.6554 3.5486 0.3140
-13.6476 3.7222 0.3216
-13.6398 3.7847 0.3242
-13.6320 3.6181 0.3170
-13.6242 3.9931 0.3330
-13.6164 3.2500 0.3005
-13.6086 3.3611 0.3056
-13.6008 3.7014 0.3206
-13.5930 3.7917 0.3245
-13.5852 3.6319 0.3176
-13.5774 3.3333 0.3043
-13.5696 3.5972 0.3161
-13.5618 3.9097 0.3296
-13.5540 3.5000 0.3118
-13.5462 3.5486 0.3140
-13.5384 3.6250 0.3173
-13.5306 3.9028 0.3293
-13.5228 3.9167 0.3298
-13.5150 3.5764 0.3152
-13.5072 3.8333 0.3263
-13.4994 3.9792 0.3325
-13.4916 3.5972 0.3161
-13.4838 3.4444 0.3093
-13.4760 3.8403 0.3266
-13.4682 3.5694 0.3149
-13.4604 3.2917 0.3024
-13.4526 3.6250 0.3173
-13.4448 3.6389 0.3179
-13.4370 3.6250 0.3173
-13.4292 4.0208 0.3342
-13.4214 3.7500 0.3227
-13.4136 3.8125 0.3254
-13.4058 3.8958 0.3290
-13.3980 4.2708 0.3444
-13.3902 3.6181 0.3170
-13.3824 3.5764 0.3152
-13.3746 3.5833 0.3155
-13.3668 3.1736 0.2969
-13.3590 3.3889 0.3068
-13.3512 3.8819 0.3284
-13.3434 3.9375 0.3307
-13.3356 3.6944 0.3203
-13.3278 4.1111 0.3379
-13.3200 3.9167 0.3298
-13.3122 3.5833 0.3155
-13.3044 3.6806 0.3197
-13.2966 3.3194 0.3037
-13.2888 3.3681 0.3059
-13.2810 3.8194 0.3257
-13.2732 3.7292 0.3219
-13.2654 3.6319 0.3176
-13.2576 3.8056 0.3251
-13.2498 4.1736 0.3405
-13.2420 4.1181 0.3382
-13.2342 3.6875 0.3200
-13.2264 3.7222 0.3216
-13.2186 3.7083 0.3210
-13.2108 3.4306 0.3087
-13.2030 3.9306 0.3304
-13.1952 3.6458 0.3182
-13.1874 3.8750 0.3281
-13.1796 4.0139 0.3339
-13.1718 3.9861 0.3328
-13.1640 3.8056 0.3251
-13.1562 3.4097 0.3078
-13.1484 3.4028 0.3074
-13.1406 3.6042 0.3164
-13.1328 3.9097 0.3296
-13.1250 3.8056 0.3251
-13.1172 3.3750 0.3062
-13.1094 3.5764 0.3152
-13.1016 4.1528 0.3396
-13.0938 3.7917 0.3245
-13.0860 3.4375 0.3090
-13.0782 3.7292 0.3219
-13.0704 4.5139 0.3541
-13.0626 4.2431 0.3433
-13.0548 4.0903 0.3371
-13.0470 3.9097 0.3296
-13.0392 3.7153 0.3213
-13.0314 3.5208 0.3127
-13.0236 3.5903 0.3158
-13.0158 4.4028 0.3497
-13.0080 3.9028 0.3293
-13.0002 3.7153 0.3213
-12.9924 3.5069 0.3121
-12.9846 3.6181 0.3170
-12.9768 4.1875 0.3411
-12.9690 3.8958 0.3290
-12.9612 3.7569 0.3230
-12.9534 3.9653 0.3319
-12.9456 4.0278 0.3345
-12.9378 3.8264 0.3260
-12.9300 4.0486 0.3354
-12.9222 3.8403 0.3266
-12.9144 3.9028 0.3293
-12.9066 3.8681 0.3278
-12.8988 3.9444 0.3310
-12.8910 4.3056 0.3458
-12.8832 4.2708 0.3444
-12.8754 4.0347 0.3348
-12.8676 3.8472 0.3269
-12.8598 4.0625 0.3359
-12.8520 3.7569 0.3230
-12.8442 3.9097 0.3296
-12.8364 4.2083 0.3419
-12.8286 3.5625 0.3146
-12.8208 3.8472 0.3269
-12.8130 3.8889 0.3287
-12.8052 3.9167 0.3298
-12.7974 3.7917 0.3245
-12.7896 3.6806 0.3197
-12.7818 3.6667 0.3191
-12.7740 3.8958 0.3290
-12.7662 4.1181 0.3382
-12.7584 4.7431 0.3630
-12.7506 4.4375 0.3511
-12.7428 3.8333 0.3263
-12.7350 3.8958 0.3290
-12.7272 4.3889 0.3492
-12.7194 4.6042 0.3576
-12.7116 4.3681 0.3483
-12.7038 4.0903 0.3371
-12.6960 4.1667 0.3402
-12.6882 3.7083 0.3210
-12.6804 3.9444 0.3310
-12.6726 3.4653 0.3103
-12.6648 4.2014 0.3416
-12.6570 4.3958 0.3494
-12.6492 3.8542 0.3272
-12.6414 4.1736 0.3405
-12.6336 4.6667 0.3600
-12.6258 3.9583 0.3316
-12.6180 4.1806 0.3408
-12.6102 4.2083 0.3419
-12.6024 4.3611 0.3481
-12.5946 3.8819 0.3284
-12.5868 4.0694 0.3362
-12.5790 4.0694 0.3362
-12.5712 4.2083 0.3419
-12.5634 4.0903 0.3371
-12.5556 4.2153 0.3422
-12.5478 4.1111 0.3379
-12.5400 4.0486 0.3354
-12.5322 4.6389 0.3590
-12.5244 4.2569 0.3439
-12.5166 4.3472 0.3475
-12.5088 4.4097 0.3500
-12.5010 4.0139 0.3339
-12.4932 4.2986 0.3456
-12.4854 4.0903 0.3371
-12.4776 4.1944 0.3413
-12.4698 4.0694 0.3362
-12.4620 4.1111 0.3379
-12.4542 4.4306 0.3508
-12.4464 5.0000 0.3727
-12.4386 4.8194 0.3659
-12.4308 4.5764 0.3565
-12.4230 4.2153 0.3422
-12.4152 4.4514 0.3516
-12.4074 4.5069 0.3538
-12.3996 4.7361 0.3627
-12.3918 4.2431 0.3433
-12.3840 4.4028 0.3497
-12.3762 4.6181 0.3582
-12.3684 4.4306 0.3508
-12.3606 4.5208 0.3544
-12.3528 4.2500 0.3436
-12.3450 4.7917 0.3648
-12.3372 4.9306 0.3701
-12.3294 4.7847 0.3646
-12.3216 4.6250 0.3584
-12.3138 4.1042 0.3376
-12.3060 4.5764 0.3565
-12.2982 4.1111 0.3379
-12.2904 4.7222 0.3622
-12.2826 4.7917 0.3648
-12.2748 4.5486 0.3555
-12.2670 4.4583 0.3519
-12.2592 4.7986 0.3651
-12.2514 4.5903 0.3571
-12.2436 4.7917 0.3648
-12.2358 4.2708 0.3444
-12.2280 4.2431 0.3433
-12.2202 4.5000 0.3536
-12.2124 5.3056 0.3839
-12.2046 4.4028 0.3497
-12.1968 4.8056 0.3654
-12.1890 4.8472 0.3669
-12.1812 4.5833 0.3568
-12.1734 4.5833 0.3568
-12.1656 4.7292 0.3624
-12.1578 5.0694 0.3753
-12.1500 4.6111 0.3579
-12.1422 4.3056 0.3458
-12.1344 4.1667 0.3402
-12.1266 4.8125 0.3656
-12.1188 4.3750 0.3486
-12.1110 4.5694 0.3563
-12.1032 4.4722 0.3525
-12.0954 4.2292 0.3427
-12.0876 3.9861 0.3328
-12.0798 4.6944 0.3611
-12.0720 5.0764 0.3755
-12.0642 4.6528 0.3595
-12.0564 5.1597 0.3786
-12.0486 4.8125 0.3656
-12.0408 4.8403 0.3667
-12.0330 5.2986 0.3836
-12.0252 5.1806 0.3793
-12.0174 4.8611 0.3675
-12.0096 4.3750 0.3486
-12.0018 4.4583 0.3519
-11.9940 4.9028 0.3690
-11.9862 4.7083 0.3616
-11.9784 4.6181 0.3582
-11.9706 4.1667 0.3402
-11.9628 4.8889 0.3685
-11.9550 4.8194 0.3659
-11.9472 4.4792 0.3527
-11.9394 4.9514 0.3709
-11.9316 5.1250 0.3773
-11.9238 5.2708 0.3826
-11.9160 4.9375 0.3703
-11.9082 4.5625 0.3560
-11.9004 4.9653 0.3714
-11.8926 5.1042 0.3765
-11.8848 5.2778 0.3829
-11.8770 4.9167 0.3696
-11.8692 5.1181 0.3771
-11.8614 5.1597 0.3786
-11.8536 4.7639 0.3638
-11.8458 5.0694 0.3753
-11.8380 4.7014 0.3614
-11.8302 4.4931 0.3533
-11.8224 5.6319 0.3955
-11.8146 5.2986 0.3836
-11.8068 5.1389 0.3778
-11.7990 4.8542 0.3672
-11.7912 4.5625 0.3560
-11.7834 4.5139 0.3541
-11.7756 5.3264 0.3846
-11.7678 4.8819 0.3683
-11.7600 4.8819 0.3683
-11.7522 4.9931 0.3724
-11.7444 5.0833 0.3758
-11.7366 4.5972 0.3574
-11.7288 4.8194 0.3659
-11.7210 5.4167 0.3879
-11.7132 5.0556 0.3747
-11.7054 5.2292 0.3811
-11.6976 5.0625 0.3750
-11.6898 5.0903 0.3760
-11.6820 4.9167 0.3696
-11.6742 5.1250 0.3773
-11.6664 4.4583 0.3519
-11.6586 4.9444 0.3706
-11.6508 5.1250 0.3773
-11.6430 5.0139 0.3732
-11.6352 5.0833 0.3758
-11.6274 5.4931 0.3906
-11.6196 4.9722 0.3716
-11.6118 5.1319 0.3776
-11.6040 5.0139 0.3732
-11.5962 5.3264 0.3846
-11.5884 5.7500 0.3997
-11.5806 5.0764 0.3755
-11.5728 4.6458 0.3592
-11.5650 5.1389 0.3778
-11.5572 5.6389 0.3958
-11.5494 5.6250 0.3953
-11.5416 5.4167 0.3879
-11.5338 5.3958 0.3871
-11.5260 5.3819 0.3867
-11.5182 5.1806 0.3793
-11.5104 5.3403 0.3852
-11.5026 5.2500 0.3819
-11.4948 4.9931 0.3724
-11.4870 5.8125 0.4018
-11.4792 5.5069 0.3911
-11.4714 5.3333 0.3849
-11.4636 5.0000 0.3727
-11.4558 5.3403 0.3852
-11.4480 5.3194 0.3844
-11.4402 5.7292 0.3989
-11.4324 5.3056 0.3839
-11.4246 5.3264 0.3846
-11.4168 5.7153 0.3984
-11.4090 5.4861 0.3904
-11.4012 5.8611 0.4035
-11.3934 5.5347 0.3921
-11.3856 5.3333 0.3849
-11.3778 5.6458 0.3960
-11.3700 6.0625 0.4104
-11.3622 5.1389 0.3778
-11.3544 5.3958 0.3871
-11.3466 5.2500 0.3819
-11.3388 5.5833 0.3938
-11.3310 5.9514 0.4066
-11.3232 5.3056 0.3839
-11.3154 5.1250 0.3773
-11.3076 5.3403 0.3852
-11.2998 5.6389 0.3958
-11.2920 5.6667 0.3967
-11.2842 5.2569 0.3821
-11.2764 5.1319 0.3776
-11.2686 5.0764 0.3755
-11.2608 4.7153 0.3619
-11.2530 5.4653 0.3896
-11.2452 5.4028 0.3874
-11.2374 5.9792 0.4075
-11.2296 5.9444 0.4064
-11.2218 5.9792 0.4075
-11.2140 5.4097 0.3876
-11.2062 5.8403 0.4028
-11.1984 5.3819 0.3867
-11.1906 5.6042 0.3946
-11.1828 5.4792 0.3901
-11.1750 5.1944 0.3799
-11.1672 5.8681 0.4037
-11.1594 5.3125 0.3841
-11.1516 6.0486 0.4099
-11.1438 6.1389 0.4129
-11.1360 5.6458 0.3960
-11.1282 5.6528 0.3963
-11.1204 5.6319 0.3955
-11.1126 5.3611 0.3859
-11.1048 6.0625 0.4104
-11.0970 5.5903 0.3941
-11.0892 5.9028 0.4049
-11.0814 5.8819 0.4042
-11.0736 5.5000 0.3909
-11.0658 6.1736 0.4141
-11.0580 6.0208 0.4090
-11.0502 6.1111 0.4120
-11.0424 5.7500 0.3997
-11.0346 5.4931 0.3906
-11.0268 6.0278 0.4092
-11.0190 6.2500 0.4167
-11.0112 6.0208 0.4090
-11.0034 5.8333 0.4025
-10.9956 6.3819 0.4210
-10.9878 6.2569 0.4169
-10.9800 6.2292 0.4160
-10.9722 6.1528 0.4134
-10.9644 6.0833 0.4111
-10.9566 5.7708 0.4004
-10.9488 6.0833 0.4111
-10.9410 5.4792 0.3901
-10.9332 6.4306 0.4226
-10.9254 6.0417 0.4097
-10.9176 5.7917 0.4011
-10.9098 5.7500 0.3997
-10.9020 5.9653 0.4071
-10.8942 6.3194 0.4190
-10.8864 5.8333 0.4025
-10.8786 5.2847 0.3831
-10.8708 5.5069 0.3911
-10.8630 5.5347 0.3921
-10.8552 6.1528 0.4134
-10.8474 6.0278 0.4092
-10.8396 6.5139 0.4254
-10.8318 6.1319 0.4127
-10.8240 5.8333 0.4025
-10.8162 6.4861 0.4245
-10.8084 5.8681 0.4037
-10.8006 5.8958 0.4047
-10.7928 6.4167 0.4222
-10.7850 5.9167 0.4054
-10.7772 5.6042 0.3946
-10.7694 6.2361 0.4162
-10.7616 6.0208 0.4090
-10.7538 6.2500 0.4167
-10.7460 6.4444 0.4231
-10.7382 6.3889 0.4213
-10.7304 6.2917 0.4181
-10.7226 6.1250 0.4125
-10.7148 6.3194 0.4190
-10.7070 6.1111 0.4120
-10.6992 6.4375 0.4229
-10.6914 5.9028 0.4049
-10.6836 5.7569 0.3999
-10.6758 6.2153 0.4155
-10.6680 6.3194 0.4190
-10.6602 5.6875 0.3975
-10.6524 6.2083 0.4153
-10.6446 6.1806 0.4143
-10.6368 6.1875 0.4146
-10.6290 6.1250 0.4125
-10.6212 6.2778 0.4176
-10.6134 6.4861 0.4245
-10.6056 6.0208 0.4090
-10.5978 6.4514 0.4233
-10.5900 7.0347 0.4421
-10.5822 6.4028 0.4217
-10.5744 6.6389 0.4294
-10.5666 6.5625 0.4270
-10.5588 6.6667 0.4303
-10.5510 6.7292 0.4323
-10.5432 5.7500 0.3997
-10.5354 5.7083 0.3982
-10.5276 7.0556 0.4427
-10.5198 7.3819 0.4528
-10.5120 6.7361 0.4326
-10.5042 6.1250 0.4125
-10.4964 5.9236 0.4056
-10.4886 6.5556 0.4267
-10.4808 6.2847 0.4178
-10.4730 6.7083 0.4317
-10.4652 7.0069 0.4412
-10.4574 7.1250 0.4449
-10.4496 6.7083 0.4317
-10.4418 6.5069 0.4251
-10.4340 7.1528 0.4457
-10.4262 6.6458 0.4297
-10.4184 6.6528 0.4299
-10.4106 6.3681 0.4206
-10.4028 6.4444 0.4231
-10.3950 6.4444 0.4231
-10.3872 6.9444 0.4392
-10.3794 6.4306 0.4226
-10.3716 6.3542 0.4201
-10.3638 7.5556 0.4581
-10.3560 7.1667 0.4462
-10.3482 6.8542 0.4363
-10.3404 6.9583 0.4396
-10.3326 7.4375 0.4545
-10.3248 6.4722 0.4240
-10.3170 7.3542 0.4520
-10.3092 7.0139 0.4414
-10.3014 6.4444 0.4231
-10.2936 7.0417 0.4423
-10.2858 6.6319 0.4292
-10.2780 6.3611 0.4204
-10.2702 6.5000 0.4249
-10.2624 7.0000 0.4410
-10.2546 6.6458 0.4297
-10.2468 7.0208 0.4416
-10.2390 7.2639 0.4492
-10.2312 7.2292 0.4481
-10.2234 7.4792 0.4558
-10.2156 6.3542 0.4201
-10.2078 6.5903 0.4279
-10.2000 6.6875 0.4310
-10.1922 6.3889 0.4213
-10.1844 7.0486 0.4425
-10.1766 6.9722 0.4401
-10.1688 7.6181 0.4600
-10.1610 7.9931 0.4712
-10.1532 6.6806 0.4308
-10.1454 7.2431 0.4485
-10.1376 8.0139 0.4718
-10.1298 7.2917 0.4501
-10.1220 6.9028 0.4379
-10.1142 6.5903 0.4279
-10.1064 7.1528 0.4457
-10.0986 7.2153 0.4477
-10.0908 6.8611 0.4366
-10.0830 6.7014 0.4315
-10.0752 6.5903 0.4279
-10.0674 7.4653 0.4554
-10.0596 7.3264 0.4511
-10.0518 7.2569 0.4490
-10.0440 6.7569 0.4332
-10.0362 6.6667 0.4303
-10.0284 7.0417 0.4423
-10.0206 7.8264 0.4663
-10.0128 7.1806 0.4466
-10.0050 7.0486 0.4425
-9.9972 7.2917 0.4501
-9.9894 7.6389 0.4606
-9.9816 7.3194 0.4509
-9.9738 7.4653 0.4554
-9.9660 7.2708 0.4494
-9.9582 7.2014 0.4473
-9.9504 7.6042 0.4596
-9.9426 7.2292 0.4481
-9.9348 7.4236 0.4541
-9.9270 8.2569 0.4789
-9.9192 7.3889 0.4530
-9.9114 7.9375 0.4696
-9.9036 8.1944 0.4771
-9.8958 7.3819 0.4528
-9.8880 7.6111 0.4598
-9.8802 7.4653 0.4554
-9.8724 7.7639 0.4644
-9.8646 7.3611 0.4522
-9.8568 7.5833 0.4590
-9.8490 7.7500 0.4640
-9.8412 7.9375 0.4696
-9.8334 7.6181 0.4600
-9.8256 8.0069 0.4716
-9.8178 7.8125 0.4658
-9.8100 7.5625 0.4583
-9.8022 7.7431 0.4638
-9.7944 8.0903 0.4741
-9.7866 7.3403 0.4515
-9.7788 8.3264 0.4809
-9.7710 8.3333 0.4811
-9.7632 7.8472 0.4669
-9.7554 7.7986 0.4654
-9.7476 8.0069 0.4716
-9.7398 7.3056 0.4505
-9.7320 7.9583 0.4702
-9.7242 7.7500 0.4640
-9.7164 7.8681 0.4675
-9.7086 8.3889 0.4827
-9.7008 8.0764 0.4736
-9.6930 8.1597 0.4761
-9.6852 7.5625 0.4583
-9.6774 8.2222 0.4779
-9.6696 8.4167 0.4835
-9.6618 7.3819 0.4528
-9.6540 7.8264 0.4663
-9.6462 8.3056 0.4803
-9.6384 8.1528 0.4759
-9.6306 7.8264 0.4663
-9.6228 8.1111 0.4747
-9.6150 8.3125 0.4805
-9.6072 8.1736 0.4765
-9.5994 8.1944 0.4771
-9.5916 8.4514 0.4845
-9.5838 8.4583 0.4847
-9.5760 8.4236 0.4837
-9.5682 8.2222 0.4779
-9.5604 8.3403 0.4813
-9.5526 7.8889 0.4681
-9.5448 7.5625 0.4583
-9.5370 8.1597 0.4761
-9.5292 8.3333 0.4811
-9.5214 7.9375 0.4696
-9.5136 8.5278 0.4867
-9.5058 8.9028 0.4973
-9.4980 8.7639 0.4934
-9.4902 8.6667 0.4907
-9.4824 8.7986 0.4944
-9.4746 8.7500 0.4930
-9.4668 8.3403 0.4813
-9.4590 8.6181 0.4893
-9.4512 8.1597 0.4761
-9.4434 7.9931 0.4712
-9.4356 8.5486 0.4873
-9.4278 8.6389 0.4899
-9.4200 9.1250 0.5035
-9.4122 8.4236 0.4837
-9.4044 8.0694 0.4734
-9.3966 8.6111 0.4891
-9.3888 8.2361 0.4783
-9.3810 8.4236 0.4837
-9.3732 8.8681 0.4963
-9.3654 8.6528 0.4903
-9.3576 8.2917 0.4799
-9.3498 8.6250 0.4895
-9.3420 8.0764 0.4736
-9.3342 8.7708 0.4936
-9.3264 8.6667 0.4907
-9.3186 8.3403 0.4813
-9.3108 8.4722 0.4851
-9.3030 9.3403 0.5094
-9.2952 8.7153 0.4920
-9.2874 9.0069 0.5002
-9.2796 9.2361 0.5065
-9.2718 9.2986 0.5082
-9.2640 9.7431 0.5202
-9.2562 8.5903 0.4885
-9.2484 9.0764 0.5021
-9.2406 8.7917 0.4942
-9.2328 9.3542 0.5097
-9.2250 9.1597 0.5044
-9.2172 8.6042 0.4889
-9.2094 9.3194 0.5088
-9.2016 8.5486 0.4873
-9.1938 8.4514 0.4845
-9.1860 8.8750 0.4965
-9.1782 8.9653 0.4990
-9.1704 8.9236 0.4979
-9.1626 8.6250 0.4895
-9.1548 9.8958 0.5243
-9.1470 9.7500 0.5204
-9.1392 9.0556 0.5015
-9.1314 8.9028 0.4973
-9.1236 8.6667 0.4907
-9.1158 8.7431 0.4928
-9.1080 9.2153 0.5059
-9.1002 9.5417 0.5148
-9.0924 9.0000 0.5000
-9.0846 9.4792 0.5131
-9.0768 8.9653 0.4990
-9.0690 8.9097 0.4975
-9.0612 8.5278 0.4867
-9.0534 8.2569 0.4789
-9.0456 8.5556 0.4875
-9.0378 9.5833 0.5159
-9.0300 9.6944 0.5189
-9.0222 9.9861 0.5267
-9.0144 9.0000 0.5000
-9.0066 8.8681 0.4963
-8.9988 9.0139 0.5004
-8.9910 9.2083 0.5058
-8.9832 10.1736 0.5316
-8.9754 9.4722 0.5129
-8.9676 9.3472 0.5096
-8.9598 9.0069 0.5002
-8.9520 9.5208 0.5143
-8.9442 9.6250 0.5171
-8.9364 9.5486 0.5150
-8.9286 8.8611 0.4961
-8.9208 9.0764 0.5021
-8.9130 9.6389 0.5174
-8.9052 9.2292 0.5063
-8.8974 9.3056 0.5084
-8.8896 8.8819 0.4967
-8.8818 9.7500 0.5204
-8.8740 9.9444 0.5256
-8.8662 9.0833 0.5023
-8.8584 8.8194 0.4950
-8.8506 9.6042 0.5165
-8.8428 9.0486 0.5013
-8.8350 9.8542 0.5232
-8.8272 9.9583 0.5259
-8.8194 9.3889 0.5107
-8.8116 8.7222 0.4922
-8.8038 10.3403 0.5359
-8.7960 10.1181 0.5301
-8.7882 10.0000 0.5270
-8.7804 10.5972 0.5426
-8.7726 9.1806 0.5050
-8.7648 9.6458 0.5176
-8.7570 10.0903 0.5294
-8.7492 9.9097 0.5247
-8.7414 10.6181 0.5431
-8.7336 9.6944 0.5189
-8.7258 10.3264 0.5356
-8.7180 9.5903 0.5161
-8.7102 9.3194 0.5088
-8.7024 9.9236 0.5250
-8.6946 9.5486 0.5150
-8.6868 9.5208 0.5143
-8.6790 9.1806 0.5050
-8.6712 9.7292 0.5199
-8.6634 9.7917 0.5215
-8.6556 10.4097 0.5377
-8.6478 10.5764 0.5420
-8.6400 10.6042 0.5427
-8.6322 10.5417 0.5411
-8.6244 10.0347 0.5280
-8.6166 10.3125 0.5352
-8.6088 10.3403 0.5359
-8.6010 10.0903 0.5294
-8.5932 10.7778 0.5472
-8.5854 10.2083 0.5325
-8.5776 10.1042 0.5298
-8.5698 10.6736 0.5445
-8.5620 11.1389 0.5562
-8.5542 9.7500 0.5204
-8.5464 10.7014 0.5452
-8.5386 10.4792 0.5395
-8.5308 10.9028 0.5503
-8.5230 10.0625 0.5287
-8.5152 9.9028 0.5245
-8.5074 10.3333 0.5358
-8.4996 10.7153 0.5456
-8.4918 11.3056 0.5604
-8.4840 10.4444 0.5386
-8.4762 11.0486 0.5540
-8.4684 10.8125 0.5480
-8.4606 10.8403 0.5487
-8.4528 10.8958 0.5501
-8.4450 10.0764 0.5291
-8.4372 10.4097 0.5377
-8.4294 10.9583 0.5517
-8.4216 10.6806 0.5447
-8.4138 10.2569 0.5338
-8.4060 10.8611 0.5493
-8.3982 10.6667 0.5443
-8.3904 10.4861 0.5397
-8.3826 11.2292 0.5585
-8.3748 10.6597 0.5442
-8.3670 10.2083 0.5325
-8.3592 10.1181 0.5301
-8.3514 11.1806 0.5573
-8.3436 10.8958 0.5501
-8.3358 10.7500 0.5465
-8.3280 10.5972 0.5426
-8.3202 10.5694 0.5418
-8.3124 10.5903 0.5424
-8.3046 11.3472 0.5614
-8.2968 10.3403 0.5359
-8.2890 10.6111 0.5429
-8.2812 11.2292 0.5585
-8.2734 10.6111 0.5429
-8.2656 10.3333 0.5358
-8.2578 10.9167 0.5507
-8.2500 10.8333 0.5486
-8.2422 11.1806 0.5573
-8.2344 11.6389 0.5686
-8.2266 11.1667 0.5569
-8.2188 11.9583 0.5763
-8.2110 10.9722 0.5521
-8.2032 11.8333 0.5733
-8.1954 10.9861 0.5524
-8.1876 11.5764 0.5671
-8.1798 12.0625 0.5789
-8.1720 11.2708 0.5595
-8.1642 11.6667 0.5693
-8.1564 11.5417 0.5662
-8.1486 11.0208 0.5533
-8.1408 11.1944 0.5576
-8.1330 10.9792 0.5522
-8.1252 11.0694 0.5545
-8.1174 11.2083 0.5580
-8.1096 12.1528 0.5810
-8.1018 11.6736 0.5694
-8.0940 11.8472 0.5737
-8.0862 11.9653 0.5765
-8.0784 11.2917 0.5601
-8.0706 11.6250 0.5683
-8.0628 11.1528 0.5566
-8.0550 11.8819 0.5745
-8.0472 11.2014 0.5578
-8.0394 11.7014 0.5701
-8.0316 12.2431 0.5832
-8.0238 11.8611 0.5740
-8.0160 12.6181 0.5920
-8.0082 12.9306 0.5993
-8.0004 11.4931 0.5650
-7.9926 11.8125 0.5728
-7.9848 11.8750 0.5743
-7.9770 11.8333 0.5733
-7.9692 12.6667 0.5932
-7.9614 11.8681 0.5742
-7.9536 11.4236 0.5633
-7.9458 11.9931 0.5772
-7.9380 12.4444 0.5879
-7.9302 11.6806 0.5696
-7.9224 12.5000 0.5893
-7.9146 12.2500 0.5833
-7.9068 12.1389 0.5807
-7.8990 12.4236 0.5875
-7.8912 12.5139 0.5896
-7.8834 11.6111 0.5679
-7.8756 12.7014 0.5940
-7.8678 12.5625 0.5907
-7.8600 12.1806 0.5817
-7.8522 12.8472 0.5974
-7.8444 13.0278 0.6016
-7.8366 12.1806 0.5817
-7.8288 12.8472 0.5974
-7.8210 13.2986 0.6078
-7.8132 12.5764 0.5911
-7.8054 12.9097 0.5988
-7.7976 13.7083 0.6171
-7.7898 12.7361 0.5948
-7.7820 13.0139 0.6012
-7.7742 13.1111 0.6035
-7.7664 13.5069 0.6125
-7.7586 12.6250 0.5922
-7.7508 13.6597 0.6160
-7.7430 14.0764 0.6253
-7.7352 13.1597 0.6046
-7.7274 13.0417 0.6019
-7.7196 13.2639 0.6070
-7.7118 13.9792 0.6231
-7.7040 13.1875 0.6052
-7.6962 13.2708 0.6072
-7.6884 13.3542 0.6091
-7.6806 13.9722 0.6230
-7.6728 13.3194 0.6083
-7.6650 12.5694 0.5909
-7.6572 13.4028 0.6102
-7.6494 13.6458 0.6157
-7.6416 12.5486 0.5904
-7.6338 13.4583 0.6114
-7.6260 12.5069 0.5894
-7.6182 13.7986 0.6191
-7.6104 14.2431 0.6290
-7.6026 14.2500 0.6292
-7.5948 13.7292 0.6175
-7.5870 13.8403 0.6200
-7.5792 13.5903 0.6144
-7.5714 13.9792 0.6231
-7.5636 14.7153 0.6393
-7.5558 14.5764 0.6363
-7.5480 13.5278 0.6130
-7.5402 15.0486 0.6465
-7.5324 14.7014 0.6390
-7.5246 13.6736 0.6163
-7.5168 14.0208 0.6241
-7.5090 13.9236 0.6219
-7.5012 14.3958 0.6324
-7.4934 14.2847 0.6299
-7.4856 14.4028 0.6325
-7.4778 14.5139 0.6350
-7.4700 15.0417 0.6464
-7.4622 14.2153 0.6284
-7.4544 14.2222 0.6285
-7.4466 14.7847 0.6408
-7.4388 14.7847 0.6408
-7.4310 14.6806 0.6386
-7.4232 14.7708 0.6405
-7.4154 14.8750 0.6428
-7.4076 15.1458 0.6486
-7.3998 15.1667 0.6491
-7.3920 14.7153 0.6393
-7.3842 14.9653 0.6447
-7.3764 14.8194 0.6416
-7.3686 13.8472 0.6202
-7.3608 14.8958 0.6433
-7.3530 15.2153 0.6501
-7.3452 16.0556 0.6678
-7.3374 15.1181 0.6480
-7.3296 15.6875 0.6601
-7.3218 15.8472 0.6635
-7.3140 15.4583 0.6553
-7.3062 15.3333 0.6526
-7.2984 15.8750 0.6641
-7.2906 15.8333 0.6632
-7.2828 15.4583 0.6553
-7.2750 15.4722 0.6556
-7.2672 15.8750 0.6641
-7.2594 17.2847 0.6929
-7.2516 16.8819 0.6848
-7.2438 16.1458 0.6697
-7.2360 16.1111 0.6690
-7.2282 15.7500 0.6614
-7.2204 15.6042 0.6584
-7.2126 15.7847 0.6622
-7.2048 15.5625 0.6575
-7.1970 17.0347 0.6879
-7.1892 16.8264 0.6837
-7.1814 16.3750 0.6744
-7.1736 15.7361 0.6611
-7.1658 16.5694 0.6784
-7.1580 16.5417 0.6779
-7.1502 17.0764 0.6887
-7.1424 17.5069 0.6974
-7.1346 15.6458 0.6592
-7.1268 17.2986 0.6932
-7.1190 16.5972 0.6790
-7.1112 17.2361 0.6919
-7.1034 17.3819 0.6949
-7.0956 16.7292 0.6817
-7.0878 16.8056 0.6832
-7.0800 17.1389 0.6900
-7.0722 17.1736 0.6907
-7.0644 17.8194 0.7036
-7.0566 17.3542 0.6943
-7.0488 17.6875 0.7009
-7.0410 17.2500 0.6922
-7.0332 17.1875 0.6910
-7.0254 16.8750 0.6847
-7.0176 17.8403 0.7040
-7.0098 17.3958 0.6951
-7.0020 18.2431 0.7119
-6.9942 17.5764 0.6987
-6.9864 18.0208 0.7075
-6.9786 17.8472 0.7041
-6.9708 17.8194 0.7036
-6.9630 17.8750 0.7046
-6.9552 16.8819 0.6848
-6.9474 18.0625 0.7083
-6.9396 18.6181 0.7191
-6.9318 18.3611 0.7142
-6.9240 18.1667 0.7104
-6.9162 18.3333 0.7136
-6.9084 19.3750 0.7336
-6.9006 18.4375 0.7156
-6.8928 18.1042 0.7091
-6.8850 18.7222 0.7212
-6.8772 19.4375 0.7348
-6.8694 20.6181 0.7568
-6.8616 18.5833 0.7185
-6.8538 18.3611 0.7142
-6.8460 18.7917 0.7225
-6.8382 19.9653 0.7447
-6.8304 19.5833 0.7376
-6.8226 19.0556 0.7275
-6.8148 18.4792 0.7165
-6.8070 19.4514 0.7351
-6.7992 20.7708 0.7596
-6.7914 20.0833 0.7469
-6.7836 20.4167 0.7531
-6.7758 20.8611 0.7612
-6.7680 19.8194 0.7420
-6.7602 21.0139 0.7640
-6.7524 20.4236 0.7532
-6.7446 19.7986 0.7416
-6.7368 20.7083 0.7584
-6.7290 20.1528 0.7482
-6.7212 20.7500 0.7592
-6.7134 22.4722 0.7901
-6.7056 21.0069 0.7639
-6.6978 19.5833 0.7376
-6.6900 20.4097 0.7530
-6.6822 21.2639 0.7685
-6.6744 21.2083 0.7675
-6.6666 21.7986 0.7781
-6.6588 20.8056 0.7602
-6.6510 21.2778 0.7688
-6.6432 22.1458 0.7843
-6.6354 21.6181 0.7749
-6.6276 22.3125 0.7873
-6.6198 20.8819 0.7616
-6.6120 21.9722 0.7812
-6.6042 21.6667 0.7758
-6.5964 20.7986 0.7601
-6.5886 20.7222 0.7587
-6.5808 20.9097 0.7621
-6.5730 22.1042 0.7836
-6.5652 22.4306 0.7893
-6.5574 21.8611 0.7793
-6.5496 22.6319 0.7929
-6.5418 23.5903 0.8095
-6.5340 23.3194 0.8048
-6.5262 22.2222 0.7857
-6.5184 22.3681 0.7882
-6.5106 22.6111 0.7925
-6.5028 22.8681 0.7970
-6.4950 21.9583 0.7810
-6.4872 22.4097 0.7890
-6.4794 20.9792 0.7634
-6.4716 22.9583 0.7986
-6.4638 21.9514 0.7809
-6.4560 22.5694 0.7918
-6.4482 22.7639 0.7952
-6.4404 23.3125 0.8047
-6.4326 22.6458 0.7931
-6.4248 23.5903 0.8095
-6.4170 22.7083 0.7942
-6.4092 23.1458 0.8018
-6.4014 24.2778 0.8212
-6.3936 23.4792 0.8076
-6.3858 24.7361 0.8289
-6.3780 22.5417 0.7913
-6.3702 23.5208 0.8083
-6.3624 24.4167 0.8236
-6.3546 24.6389 0.8273
-6.3468 24.4514 0.8241
-6.3390 24.7222 0.8287
-6.3312 25.1528 0.8359
-6.3234 24.8125 0.8302
-6.3156 25.4931 0.8415
-6.3078 25.4236 0.8404
-6.3000 26.2014 0.8531
-6.2922 25.3611 0.8393
-6.2844 26.0208 0.8502
-6.2766 25.1528 0.8359
-6.2688 25.5208 0.8420
-6.2610 25.5625 0.8427
-6.2532 26.8958 0.8644
-6.2454 25.7639 0.8460
-6.2376 25.0903 0.8348
-6.2298 26.6111 0.8598
-6.2220 26.7222 0.8616
-6.2142 25.9097 0.8484
-6.2064 25.5833 0.8430
-6.1986 27.0972 0.8676
-6.1908 26.6736 0.8608
-6.1830 26.5208 0.8583
-6.1752 25.8125 0.8468
-6.1674 26.1528 0.8523
-6.1596 27.3611 0.8718
-6.1518 28.0625 0.8829
-6.1440 27.0694 0.8671
-6.1362 27.7639 0.8782
-6.1284 29.5903 0.9066
-6.1206 28.7222 0.8932
-6.1128 27.1042 0.8677
-6.1050 28.9236 0.8963
-6.0972 28.6875 0.8927
-6.0894 28.2986 0.8866
-6.0816 28.1597 0.8844
-6.0738 28.0903 0.8833
-6.0660 27.8125 0.8790
-6.0582 28.1597 0.8844
-6.0504 28.4792 0.8894
-6.0426 29.5625 0.9062
-6.0348 29.8125 0.9100
-6.0270 30.2917 0.9173
-6.0192 29.6319 0.9073
-6.0114 28.6736 0.8925
-6.0036 28.4514 0.8890
-5.9958 29.0000 0.8975
-5.9880 29.4167 0.9040
-5.9802 29.3333 0.9027
-5.9724 30.2014 0.9159
-5.9646 30.2639 0.9169
-5.9568 29.6319 0.9073
-5.9490 31.0833 0.9292
-5.9412 31.8472 0.9406
-5.9334 31.3750 0.9336
-5.9256 30.3333 0.9179
-5.9178 31.4236 0.9343
-5.9100 29.7778 0.9095
-5.9022 32.3403 0.9478
-5.8944 29.7500 0.9091
-5.8866 31.4722 0.9350
-5.8788 31.6875 0.9382
-5.8710 30.8542 0.9258
-5.8632 31.7083 0.9385
-5.8554 31.2917 0.9323
-5.8476 31.1181 0.9297
-5.8398 31.0625 0.9289
-5.8320 30.8472 0.9257
-5.8242 32.5486 0.9509
-5.8164 33.0208 0.9577
-5.8086 32.2569 0.9466
-5.8008 32.3125 0.9474
-5.7930 33.7431 0.9681
-5.7852 33.2917 0.9616
-5.7774 31.7361 0.9389
-5.7696 33.0069 0.9575
-5.7618 34.1181 0.9735
-5.7540 34.6250 0.9807
-5.7462 33.6806 0.9672
-5.7384 34.8889 0.9844
-5.7306 33.6250 0.9665
-5.7228 34.2014 0.9747
-5.7150 34.5625 0.9798
-5.7072 33.7431 0.9681
-5.6994 33.8403 0.9695
-5.6916 35.0208 0.9863
-5.6838 34.9444 0.9852
-5.6760 35.5347 0.9935
-5.6682 34.5417 0.9795
-5.6604 34.5694 0.9799
-5.6526 34.7917 0.9831
-5.6448 35.5069 0.9931
-5.6370 36.4514 1.0062
-5.6292 35.2014 0.9888
-5.6214 34.4931 0.9788
-5.6136 35.4236 0.9920
-5.6058 35.3958 0.9916
-5.5980 35.2847 0.9900
-5.5902 35.0208 0.9863
-5.5824 35.7847 0.9970
-5.5746 35.2569 0.9896
-5.5668 35.9722 0.9996
-5.5590 37.1042 1.0152
-5.5512 35.8681 0.9982
-5.5434 37.6528 1.0227
-5.5356 37.1319 1.0156
-5.5278 37.6875 1.0232
-5.5200 38.1319 1.0292
-5.5122 37.8889 1.0259
-5.5044 37.9722 1.0270
-5.4966 38.4236 1.0331
-5.4888 38.8750 1.0392
-5.4810 37.9514 1.0267
-5.4732 37.9583 1.0268
-5.4654 39.1181 1.0424
-5.4576 38.2431 1.0307
-5.4498 37.8542 1.0254
-5.4420 38.6597 1.0363
-5.4342 40.4514 1.0600
-5.4264 39.2569 1.0443
-5.4186 38.4514 1.0335
-5.4108 39.7431 1.0507
-5.4030 40.0347 1.0545
-5.3952 39.5417 1.0480
-5.3874 40.0556 1.0548
-5.3796 39.8889 1.0526
-5.3718 40.2500 1.0574
-5.3640 40.6111 1.0621
-5.3562 40.8333 1.0650
-5.3484 40.2222 1.0570
-5.3406 42.3819 1.0850
-5.3328 43.1111 1.0943
-5.3250 40.7778 1.0643
-5.3172 42.0139 1.0803
-5.3094 43.1528 1.0948
-5.3016 43.0139 1.0931
-5.2938 43.4583 1.0987
-5.2860 43.3472 1.0973
-5.2782 42.9653 1.0925
-5.2704 43.3958 1.0979
-5.2626 42.7222 1.0894
-5.2548 44.8542 1.1162
-5.2470 42.9167 1.0918
-5.2392 43.3472 1.0973
-5.2314 43.4236 1.0983
-5.2236 44.3194 1.1095
-5.2158 44.4861 1.1116
-5.2080 45.1250 1.1196
-5.2002 44.0417 1.1061
-5.1924 44.3264 1.1096
-5.1846 44.3889 1.1104
-5.1768 44.3750 1.1102
-5.1690 44.4931 1.1117
-5.1612 45.3125 1.1219
-5.1534 45.7153 1.1269
-5.1456 43.8333 1.1034
-5.1378 47.6597 1.1506
-5.1300 47.3194 1.1465
-5.1222 47.5278 1.1490
-5.1144 48.0208 1.1550
-5.1066 48.2153 1.1573
-5.0988 47.4514 1.1481
-5.0910 48.8542 1.1649
-5.0832 49.8264 1.1765
-5.0754 47.4167 1.1477
-5.0676 47.4167 1.1477
-5.0598 48.6597 1.1626
-5.0520 50.7639 1.1875
-5.0442 49.7986 1.1761
-5.0364 49.4236 1.1717
-5.0286 49.3889 1.1713
-5.0208 51.0486 1.1908
-5.0130 50.4653 1.1840
-5.0052 50.1389 1.1801
-4.9974 51.3264 1.1940
-4.9896 52.0903 1.2029
-4.9818 51.8333 1.1999
-4.9740 50.8819 1.1889
-4.9662 51.2431 1.1931
-4.9584 52.3889 1.2063
-4.9506 50.4444 1.1837
-4.9428 51.0694 1.1910
-4.9350 51.6181 1.1974
-4.9272 53.4306 1.2183
-4.9194 52.7361 1.2103
-4.9116 53.1181 1.2147
-4.9038 53.8889 1.2235
-4.8960 55.3472 1.2399
-4.8882 54.5903 1.2314
-4.8804 54.9444 1.2354
-4.8726 55.5208 1.2419
-4.8648 54.0139 1.2249
-4.8570 55.6042 1.2428
-4.8492 55.9931 1.2471
-4.8414 55.8542 1.2456
-4.8336 55.9236 1.2464
-4.8258 59.1458 1.2818
-4.8180 57.0486 1.2588
-4.8102 57.9444 1.2687
-4.8024 56.0278 1.2475
-4.7946 56.6667 1.2546
-4.7868 55.9444 1.2466
-4.7790 57.3472 1.2621
-4.7712 60.1181 1.2923
-4.7634 57.7292 1.2663
-4.7556 57.7222 1.2663
-4.7478 60.0486 1.2915
-4.7400 58.3125 1.2727
-4.7322 58.0694 1.2701
-4.7244 59.0139 1.2803
-4.7166 60.3819 1.2951
-4.7088 60.5833 1.2973
-4.7010 62.0347 1.3127
-4.6932 62.5903 1.3186
-4.6854 60.5347 1.2967
-4.6776 60.1389 1.2925
-4.6698 61.9931 1.3123
-4.6620 62.3403 1.3159
-4.6542 63.1250 1.3242
-4.6464 62.7500 1.3202
-4.6386 64.2292 1.3357
-4.6308 65.1736 1.3455
-4.6230 64.8333 1.3420
-4.6152 64.6528 1.3401
-4.6074 61.6250 1.3084
-4.5996 63.5278 1.3284
-4.5918 64.9097 1.3428
-4.5840 65.9236 1.3532
-4.5762 69.9861 1.3943
-4.5684 65.6111 1.3500
-4.5606 66.8889 1.3631
-4.5528 68.0972 1.3754
-4.5450 65.7778 1.3517
-4.5372 66.3333 1.3574
-4.5294 68.1944 1.3763
-4.5216 66.1528 1.3556
-4.5138 66.7083 1.3613
-4.5060 67.6181 1.3705
-4.4982 70.0000 1.3944
-4.4904 69.8333 1.3928
-4.4826 68.7222 1.3816
-4.4748 69.2778 1.3872
-4.4670 72.5764 1.4199
-4.4592 71.1597 1.4059
-4.4514 71.1458 1.4058
-4.4436 72.5764 1.4199
-4.4358 72.0000 1.4142
-4.4280 72.9028 1.4231
-4.4202 75.8194 1.4512
-4.4124 73.4931 1.4288
-4.4046 72.2639 1.4168
-4.3968 74.1736 1.4354
-4.3890 73.0694 1.4247
-4.3812 72.1667 1.4158
-4.3734 74.8958 1.4424
-4.3656 73.5486 1.4293
-4.3578 75.3056 1.4463
-4.3500 78.8472 1.4799
-4.3422 75.6944 1.4500
-4.3344 77.2431 1.4648
-4.3266 76.7153 1.4598
-4.3188 76.9931 1.4624
-4.3110 78.5903 1.4775
-4.3032 79.6111 1.4871
-4.2954 77.9583 1.4716
-4.2876 76.9792 1.4623
-4.2798 79.9514 1.4903
-4.2720 80.1875 1.4925
-4.2642 80.8542 1.4986
-4.2564 80.8750 1.4988
-4.2486 82.2708 1.5117
-4.2408 81.2222 1.5021
-4.2330 81.5000 1.5046
-4.2252 83.4375 1.5224
-4.2174 84.3958 1.5311
-4.2096 83.4931 1.5229
-4.2018 83.7153 1.5249
-4.1940 84.2847 1.5301
-4.1862 85.3750 1.5400
-4.1784 84.2986 1.5302
-4.1706 87.0556 1.5551
-4.1628 89.7222 1.5787
-4.1550 87.6944 1.5608
-4.1472 87.0347 1.5549
-4.1394 88.9236 1.5717
-4.1316 88.1181 1.5645
-4.1238 85.8542 1.5443
-4.1160 88.8333 1.5709
-4.1082 91.5486 1.5947
-4.1004 90.0000 1.5811
-4.0926 90.4097 1.5847
-4.0848 91.7222 1.5962
-4.0770 90.7153 1.5874
-4.0692 92.5139 1.6031
-4.0614 90.5486 1.5860
-4.0536 91.3889 1.5933
-4.0458 92.3819 1.6019
-4.0380 95.0208 1.6246
-4.0302 95.6944 1.6304
-4.0224 94.6875 1.6218
-4.0146 95.1667 1.6259
-4.0068 94.1458 1.6171
-3.9990 96.5139 1.6374
-3.9912 95.4375 1.6282
-3.9834 95.6875 1.6303
-3.9756 95.6181 1.6297
-3.9678 97.7708 1.6480
-3.9600 97.4931 1.6456
-3.9522 97.7986 1.6482
-3.9444 98.0278 1.6501
-3.9366 99.0972 1.6591
-3.9288 100.0486 1.6671
-3.9210 102.1944 1.6849
-3.9132 99.4653 1.6622
-3.9054 101.8264 1.6818
-3.8976 100.2917 1.6691
-3.8898 101.5347 1.6794
-3.8820 100.3681 1.6697
-3.8742 103.3889 1.6947
-3.8664 101.5139 1.6792
-3.8586 106.5625 1.7205
-3.8508 107.8264 1.7307
-3.8430 105.4861 1.7118
-3.8352 105.1597 1.7091
-3.8274 107.5625 1.7285
-3.8196 107.0208 1.7242
-3.8118 106.6042 1.7208
-3.8040 107.6319 1.7291
-3.7962 108.6389 1.7372
-3.7884 111.2083 1.7576
-3.7806 107.6389 1.7292
-3.7728 110.2361 1.7499
-3.7650 112.5347 1.7680
-3.7572 111.2708 1.7581
-3.7494 113.5208 1.7758
-3.7416 112.4931 1.7677
-3.7338 113.5000 1.7756
-3.7260 108.6736 1.7374
-3.7182 113.0764 1.7723
-3.7104 115.9931 1.7950
-3.7026 116.2986 1.7974
-3.6948 116.1458 1.7962
-3.6870 118.5139 1.8144
-3.6792 116.5139 1.7990
-3.6714 117.7569 1.8086
-3.6636 120.4931 1.8295
-3.6558 120.4583 1.8292
-3.6480 122.1458 1.8420
-3.6402 120.0625 1.8262
-3.6324 120.3611 1.8285
-3.6246 119.6319 1.8229
-3.6168 120.5000 1.8295
-3.6090 120.7222 1.8312
-3.6012 121.7431 1.8390
-3.5934 122.5278 1.8449
-3.5856 126.4167 1.8739
-3.5778 125.2847 1.8655
-3.5700 126.5208 1.8747
-3.5622 127.0000 1.8782
-3.5544 120.9722 1.8331
-3.5466 126.9097 1.8776
-3.5388 129.3194 1.8953
-3.5310 127.4306 1.8814
-3.5232 126.8403 1.8771
-3.5154 127.7986 1.8841
-3.5076 130.2292 1.9020
-3.4998 129.9236 1.8997
-3.4920 128.6944 1.8907
-3.4842 129.5833 1.8972
-3.4764 131.6111 1.9120
-3.4686 132.5556 1.9189
-3.4608 129.9653 1.9000
-3.4530 133.6736 1.9270
-3.4452 133.8819 1.9285
-3.4374 135.2361 1.9382
-3.4296 134.6181 1.9338
-3.4218 135.3194 1.9388
-3.4140 134.3889 1.9321
-3.4062 132.1667 1.9161
-3.3984 134.5694 1.9334
-3.3906 135.0625 1.9369
-3.3828 134.9097 1.9358
-3.3750 135.1806 1.9378
-3.3672 137.5417 1.9546
-3.3594 139.9236 1.9715
-3.3516 140.7500 1.9773
-3.3438 139.8333 1.9709
-3.3360 139.0972 1.9657
-3.3282 137.4028 1.9536
-3.3204 137.0139 1.9509
-3.3126 140.8542 1.9780
-3.3048 141.3958 1.9818
-3.2970 140.0625 1.9725
-3.2892 144.5556 2.0039
-3.2814 143.5694 1.9970
-3.2736 139.9028 1.9713
-3.2658 141.4861 1.9825
-3.2580 140.9583 1.9788
-3.2502 142.7361 1.9912
-3.2424 144.9514 2.0066
-3.2346 144.6875 2.0048
-3.2268 144.8333 2.0058
-3.2190 149.5139 2.0379
-3.2112 145.5069 2.0104
-3.2034 144.5486 2.0038
-3.1956 147.6597 2.0253
-3.1878 147.6181 2.0250
-3.1800 149.0972 2.0351
-3.1722 148.5417 2.0313
-3.1644 148.3889 2.0302
-3.1566 147.5764 2.0247
-3.1488 148.7847 2.0330
-3.1410 149.2778 2.0363
-3.1332 149.2569 2.0362
-3.1254 150.6806 2.0459
-3.1176 155.0556 2.0754
-3.1098 152.1736 2.0560
-3.1020 153.6806 2.0661
-3.0942 154.0139 2.0684
-3.0864 153.8958 2.0676
-3.0786 151.8403 2.0537
-3.0708 154.8681 2.0741
-3.0630 154.1181 2.0691
-3.0552 154.0972 2.0689
-3.0474 156.9792 2.0882
-3.0396 156.9653 2.0881
-3.0318 157.0486 2.0887
-3.0240 155.0972 2.0756
-3.0162 159.4861 2.1048
-3.0084 159.5625 2.1053
-3.0006 162.7292 2.1261
-2.9928 159.9514 2.1079
-2.9850 163.7708 2.1329
-2.9772 164.7708 2.1394
-2.9694 164.4028 2.1370
-2.9616 163.6458 2.1321
-2.9538 163.7708 2.1329
-2.9460 163.6181 2.1319
-2.9382 168.3889 2.1627
-2.9304 164.9444 2.1405
-2.9226 169.4653 2.1696
-2.9148 166.4236 2.1501
-2.9070 168.8889 2.1660
-2.8992 167.7778 2.1588
-2.8914 166.9167 2.1533
-2.8836 170.9444 2.1791
-2.8758 170.1458 2.1740
-2.8680 172.2778 2.1876
-2.8602 172.3472 2.1880
-2.8524 172.1667 2.1869
-2.8446 172.1736 2.1869
-2.8368 174.6944 2.2029
-2.8290 174.5347 2.2019
-2.8212 175.2639 2.2065
-2.8134 177.2292 2.2188
-2.8056 180.0556 2.2364
-2.7978 178.9306 2.2294
-2.7900 180.0347 2.2363
-2.7822 181.2153 2.2436
-2.7744 180.0278 2.2362
-2.7666 182.1181 2.2492
-2.7588 181.2847 2.2440
-2.7510 184.3125 2.2627
-2.7432 180.6250 2.2399
-2.7354 183.5556 2.2580
-2.7276 186.0000 2.2730
-2.7198 185.4653 2.2698
-2.7120 187.9375 2.2848
-2.7042 186.3264 2.2750
-2.6964 189.5069 2.2944
-2.6886 189.8125 2.2962
-2.6808 189.9722 2.2972
-2.6730 194.0486 2.3217
-2.6652 197.0417 2.3395
-2.6574 192.7847 2.3141
-2.6496 196.6528 2.3372
-2.6418 195.4028 2.3298
-2.6340 198.9583 2.3509
-2.6262 197.6597 2.3432
-2.6184 200.9306 2.3625
-2.6106 196.4514 2.3360
-2.6028 199.8264 2.3560
-2.5950 202.2500 2.3702
-2.5872 202.6944 2.3728
-2.5794 201.9722 2.3686
-2.5716 206.1944 2.3932
-2.5638 205.2847 2.3880
-2.5560 210.1181 2.4159
-2.5482 207.4167 2.4003
-2.5404 204.9861 2.3862
-2.5326 206.4097 2.3945
-2.5248 206.0556 2.3924
-2.5170 210.1111 2.4159
-2.5092 213.3819 2.4346
-2.5014 213.7153 2.4365
-2.4936 214.8125 2.4427
-2.4858 210.8333 2.4200
-2.4780 212.6597 2.4305
-2.4702 214.0764 2.4386
-2.4624 212.8264 2.4314
-2.4546 220.8125 2.4766
-2.4468 218.1944 2.4619
-2.4390 222.9236 2.4884
-2.4312 221.8542 2.4825
-2.4234 222.3264 2.4851
-2.4156 221.0833 2.4781
-2.4078 219.2986 2.4681
-2.4000 222.0486 2.4835
-2.3922 226.3611 2.5076
-2.3844 224.3403 2.4963
-2.3766 223.9583 2.4942
-2.3688 224.6528 2.4981
-2.3610 228.9514 2.5219
-2.3532 228.3958 2.5188
-2.3454 227.8542 2.5158
-2.3376 225.0069 2.5000
-2.3298 226.2292 2.5068
-2.3220 228.8125 2.5211
-2.3142 230.5833 2.5308
-2.3064 231.5764 2.5363
-2.2986 227.4236 2.5134
-2.2908 226.6667 2.5092
-2.2830 225.7500 2.5042
-2.2752 231.7500 2.5372
-2.2674 231.0139 2.5332
-2.2596 231.0833 2.5336
-2.2518 234.2569 2.5509
-2.2440 230.2778 2.5292
-2.2362 230.8750 2.5324
-2.2284 232.9583 2.5438
-2.2206 236.7569 2.5645
-2.2128 236.2014 2.5615
-2.2050 232.4375 2.5410
-2.1972 234.5556 2.5525
-2.1894 234.8125 2.5539
-2.1816 235.8333 2.5595
-2.1738 235.7083 2.5588
-2.1660 234.4444 2.5519
-2.1582 232.7986 2.5430
-2.1504 233.3333 2.5459
-2.1426 235.4097 2.5572
-2.1348 233.3750 2.5461
-2.1270 234.1458 2.5503
-2.1192 236.7361 2.5644
-2.1114 233.6458 2.5476
-2.1036 234.0417 2.5497
-2.0958 236.5417 2.5633
-2.0880 236.2847 2.5619
-2.0802 237.1111 2.5664
-2.0724 237.9236 2.5708
-2.0646 236.6806 2.5641
-2.0568 238.6806 2.5749
-2.0490 239.5972 2.5798
-2.0412 237.2778 2.5673
-2.0334 237.0833 2.5663
-2.0256 238.7014 2.5750
-2.0178 238.0208 2.5713
-2.0100 239.9375 2.5817
-2.0022 238.8889 2.5760
-1.9944 236.7083 2.5642
-1.9866 236.7292 2.5643
-1.9788 236.3819 2.5625
-1.9710 238.3819 2.5733
-1.9632 237.6806 2.5695
-1.9554 236.2153 2.5615
-1.9476 236.1458 2.5612
-1.9398 236.7500 2.5644
-1.9320 236.8542 2.5650
-1.9242 235.0625 2.5553
-1.9164 240.4375 2.5843
-1.9086 237.0347 2.5660
-1.9008 237.0486 2.5661
-1.8930 237.8611 2.5705
-1.8852 236.2917 2.5620
-1.8774 234.8264 2.5540
-1.8696 233.2292 2.5453
-1.8618 237.9792 2.5711
-1.8540 238.4306 2.5735
-1.8462 235.9375 2.5600
-1.8384 233.9236 2.5491
-1.8306 240.7778 2.5862
-1.8228 235.4028 2.5571
-1.8150 233.9722 2.5494
-1.8072 233.2292 2.5453
-1.7994 232.9514 2.5438
-1.7916 238.2222 2.5724
-1.7838 234.4236 2.5518
-1.7760 234.6042 2.5528
-1.7682 235.3125 2.5566
-1.7604 233.4722 2.5466
-1.7526 230.2292 2.5289
-1.7448 232.2500 2.5400
-1.7370 238.2639 2.5726
-1.7292 234.0347 2.5497
-1.7214 231.3889 2.5352
-1.7136 234.5625 2.5526
-1.7058 233.6667 2.5477
-1.6980 228.7014 2.5205
-1.6902 230.1042 2.5282
-1.6824 231.8542 2.5378
-1.6746 232.1736 2.5395
-1.6668 226.5764 2.5087
-1.6590 228.9792 2.5220
-1.6512 224.6875 2.4983
-1.6434 227.9653 2.5164
-1.6356 227.5208 2.5140
-1.6278 225.0903 2.5005
-1.6200 223.8264 2.4935
-1.6122 220.9028 2.4771
-1.6044 221.4375 2.4801
-1.5966 223.6528 2.4925
-1.5888 224.6458 2.4980
-1.5810 222.7222 2.4873
-1.5732 224.7708 2.4987
-1.5654 222.7639 2.4875
-1.5576 220.9444 2.4774
-1.5498 218.0417 2.4610
-1.5420 213.7847 2.4369
-1.5342 218.0486 2.4611
-1.5264 214.9861 2.4437
-1.5186 213.7500 2.4367
-1.5108 214.6944 2.4421
-1.5030 212.9514 2.4321
-1.4952 209.6875 2.4134
-1.4874 212.0556 2.4270
-1.4796 212.0347 2.4269
-1.4718 207.2639 2.3994
-1.4640 208.9792 2.4094
-1.4562 208.3542 2.4057
-1.4484 206.3264 2.3940
-1.4406 208.6458 2.4074
-1.4328 204.4097 2.3829
-1.4250 202.8403 2.3737
-1.4172 203.5139 2.3776
-1.4094 201.6389 2.3667
-1.4016 202.9583 2.3744
-1.3938 200.4028 2.3594
-1.3860 197.5069 2.3423
-1.3782 198.5556 2.3485
-1.3704 192.2986 2.3112
-1.3626 192.3264 2.3114
-1.3548 191.8958 2.3088
-1.3470 191.6667 2.3074
-1.3392 187.9236 2.2848
-1.3314 183.5972 2.2583
-1.3236 184.7361 2.2653
-1.3158 181.8056 2.2473
-1.3080 179.0903 2.2304
-1.3002 174.6597 2.2026
-1.2924 176.4236 2.2137
-1.2846 174.4792 2.2015
-1.2768 173.8889 2.1978
-1.2690 169.7222 2.1713
-1.2612 167.2986 2.1557
-1.2534 169.1042 2.1673
-1.2456 166.9236 2.1533
-1.2378 163.4514 2.1308
-1.2300 157.2500 2.0900
-1.2222 154.3056 2.0703
-1.2144 156.2500 2.0833
-1.2066 152.0764 2.0553
-1.1988 148.1528 2.0286
-1.1910 145.8542 2.0128
-1.1832 142.9583 1.9928
-1.1754 140.8333 1.9779
-1.1676 140.6597 1.9767
-1.1598 136.7917 1.9493
-1.1520 134.2847 1.9314
-1.1442 131.7847 1.9133
-1.1364 129.1042 1.8937
-1.1286 124.1944 1.8574
-1.1208 125.4444 1.8667
-1.1130 125.5208 1.8673
-1.1052 121.1875 1.8348
-1.0974 119.5833 1.8226
-1.0896 116.5486 1.7993
-1.0818 114.6597 1.7847
-1.0740 113.9167 1.7789
-1.0662 110.7917 1.7543
-1.0584 108.7708 1.7382
-1.0506 107.1319 1.7251
-1.0428 105.1111 1.7087
-1.0350 102.8472 1.6902
-1.0272 101.9514 1.6828
-1.0194 101.3472 1.6779
-1.0116 99.1389 1.6595
-1.0038 97.1667 1.6429
-0.9960 96.0347 1.6333
-0.9882 94.6875 1.6218
-0.9804 93.7500 1.6137
-0.9726 92.5972 1.6038
-0.9648 89.1875 1.5740
-0.9570 89.2500 1.5745
-0.9492 86.5278 1.5503
-0.9414 83.3333 1.5215
-0.9336 82.0069 1.5093
-0.9258 82.5486 1.5143
-0.9180 81.7083 1.5065
-0.9102 76.0972 1.4539
-0.9024 75.1667 1.4450
-0.8946 76.3958 1.4567
-0.8868 72.5417 1.4195
-0.8790 71.9097 1.4133
-0.8712 71.2222 1.4066
-0.8634 69.6319 1.3908
-0.8556 68.2569 1.3770
-0.8478 67.4444 1.3687
-0.8400 67.0625 1.3649
-0.8322 64.7222 1.3408
-0.8244 62.3403 1.3159
-0.8166 62.1736 1.3142
-0.8088 60.8056 1.2996
-0.8010 57.4028 1.2627
-0.7932 59.4792 1.2854
-0.7854 57.9306 1.2685
-0.7776 57.3681 1.2624
-0.7698 57.5278 1.2641
-0.7620 54.6597 1.2322
-0.7542 52.1458 1.2035
-0.7464 51.7014 1.1984
-0.7386 51.6667 1.1980
-0.7308 51.0278 1.1906
-0.7230 49.8958 1.1773
-0.7152 47.8264 1.1526
-0.7074 46.1806 1.1326
-0.6996 46.2569 1.1335
-0.6918 44.8750 1.1165
-0.6840 44.5694 1.1127
-0.6762 44.5556 1.1125
-0.6684 42.5556 1.0872
-0.6606 41.6458 1.0756
-0.6528 40.3542 1.0587
-0.6450 39.0139 1.0410
-0.6372 37.5000 1.0206
-0.6294 39.4444 1.0467
-0.6216 37.2569 1.0173
-0.6138 33.7778 0.9686
-0.6060 35.8056 0.9973
-0.5982 35.4792 0.9927
-0.5904 34.4861 0.9787
-0.5826 32.0486 0.9435
-0.5748 32.0486 0.9435
-0.5670 32.1667 0.9453
-0.5592 31.1597 0.9303
-0.5514 30.8472 0.9257
-0.5436 29.7431 0.9090
-0.5358 27.9722 0.8815
-0.5280 30.4375 0.9195
-0.5202 29.3611 0.9031
-0.5124 28.6111 0.8915
-0.5046 27.2222 0.8696
-0.4968 27.0556 0.8669
-0.4890 26.3819 0.8561
-0.4812 25.7431 0.8456
-0.4734 25.6875 0.8447
-0.4656 24.7917 0.8299
-0.4578 24.2292 0.8204
-0.4500 23.5486 0.8088
-0.4422 23.5556 0.8089
-0.4344 23.9306 0.8153
-0.4266 23.2708 0.8040
-0.4188 22.5694 0.7918
-0.4110 22.8611 0.7969
-0.4032 22.9306 0.7981
-0.3954 22.6458 0.7931
-0.3876 22.1250 0.7840
-0.3798 23.1528 0.8020
-0.3720 21.9306 0.7805
-0.3642 21.7708 0.7777
-0.3564 20.7708 0.7596
-0.3486 21.2014 0.7674
-0.3408 20.9306 0.7625
-0.3330 20.6458 0.7573
-0.3252 22.1597 0.7846
-0.3174 20.1944 0.7490
-0.3096 21.0903 0.7654
-0.3018 20.9306 0.7625
-0.2940 22.2431 0.7860
-0.2862 21.2778 0.7688
-0.2784 22.0347 0.7824
-0.2706 22.5625 0.7917
-0.2628 23.1528 0.8020
-0.2550 24.7431 0.8290
-0.2472 25.4375 0.8406
-0.2394 26.6181 0.8599
-0.2316 29.1806 0.9003
-0.2238 30.6875 0.9233
-0.2160 32.0694 0.9438
-0.2082 33.9792 0.9715
-0.2004 37.5417 1.0212
-0.1926 39.5486 1.0481
-0.1848 43.2292 1.0958
-0.1770 47.7500 1.1517
-0.1692 51.0833 1.1912
-0.1614 54.7986 1.2338
-0.1536 54.9931 1.2360
-0.1458 53.1319 1.2149
-0.1380 53.8264 1.2228
-0.1302 50.1319 1.1801
-0.1224 47.4792 1.1484
-0.1146 45.1458 1.1198
-0.1068 42.9861 1.0927
-0.0990 39.8125 1.0516
-0.0912 37.9028 1.0261
-0.0834 38.6944 1.0367
-0.0756 42.2431 1.0832
-0.0678 46.2917 1.1340
-0.0600 51.7500 1.1990
-0.0522 61.7222 1.3094
-0.0444 75.4861 1.4480
-0.0366 93.8056 1.6142
-0.0288 112.2431 1.7657
-0.0210 135.2014 1.9379
-0.0132 152.1389 2.0557
-0.0054 165.2153 2.1423
0.0024 164.7222 2.1391
0.0102 155.9097 2.0811
0.0180 142.1042 1.9868
0.0258 114.0347 1.7798
0.0336 93.5625 1.6121
0.0414 69.6806 1.3912
0.0492 49.7292 1.1753
0.0570 36.8333 1.0115
0.0648 26.5208 0.8583
0.0726 20.3056 0.7510
0.0804 14.2708 0.6296
0.0882 10.7014 0.5452
0.0960 8.8889 0.4969
0.1038 7.1806 0.4466
0.1116 5.8958 0.4047
0.1194 5.5833 0.3938
0.1272 4.4375 0.3511
0.1350 3.9583 0.3316
0.1428 3.2639 0.3011
0.1506 3.3264 0.3040
0.1584 2.6944 0.2736
0.1662 2.5417 0.2657
0.1740 2.5486 0.2661
0.1818 1.8681 0.2278
0.1896 2.2431 0.2496
0.1974 1.9931 0.2353
0.2052 1.9792 0.2345
0.2130 2.1667 0.2453
0.2208 2.0903 0.2410
0.2286 2.2639 0.2508
0.2364 2.3333 0.2546
0.2442 2.0069 0.2361
0.2520 1.9583 0.2332
0.2598 1.9444 0.2324
0.2676 1.9167 0.2307
0.2754 1.9236 0.2312
0.2832 1.6458 0.2138
0.2910 1.6528 0.2143
0.2988 1.8264 0.2252
0.3066 1.6389 0.2134
0.3144 1.6111 0.2115
0.3222 1.4375 0.1998
0.3300 1.6736 0.2156
0.3378 1.8333 0.2257
0.3456 1.6250 0.2125
0.3534 1.3681 0.1949
0.3612 1.4514 0.2008
0.3690 1.6181 0.2120
0.3768 1.5625 0.2083
0.3846 1.5625 0.2083
0.3924 1.4792 0.2027
0.4002 1.2569 0.1869
0.4080 1.3472 0.1934
0.4158 1.5000 0.2041
0.4236 1.2569 0.1869
0.4314 1.4514 0.2008
0.4392 1.2986 0.1899
0.4470 1.2778 0.1884
0.4548 1.5764 0.2093
0.4626 1.2708 0.1879
0.4704 1.3056 0.1904
0.4782 1.5139 0.2051
0.4860 1.1319 0.1773
0.4938 1.3681 0.1949
0.5016 1.3333 0.1925
0.5094 1.1528 0.1789
0.5172 1.0556 0.1712
0.5250 0.8542 0.1540
0.5328 1.0486 0.1707
0.5406 1.2292 0.1848
0.5484 1.0833 0.1735
0.5562 1.1944 0.1822
0.5640 0.9653 0.1637
0.5718 0.9375 0.1614
0.5796 1.0278 0.1690
0.5874 1.0208 0.1684
0.5952 1.0069 0.1672
0.6030 1.1250 0.1768
0.6108 1.1042 0.1751
0.6186 1.1528 0.1789
0.6264 0.7569 0.1450
0.6342 0.8889 0.1571
0.6420 0.9861 0.1655
0.6498 1.1736 0.1806
0.6576 0.9375 0.1614
0.6654 0.9444 0.1620
0.6732 0.8681 0.1553
0.6810 0.9861 0.1655
0.6888 0.7361 0.1430
0.6966 0.9514 0.1626
0.7044 0.9514 0.1626
0.7122 1.2083 0.1832
0.7200 1.0417 0.1701
0.7278 1.0486 0.1707
0.7356 0.9236 0.1602
0.7434 0.8889 0.1571
0.7512 0.7361 0.1430
0.7590 0.8472 0.1534
0.7668 0.9375 0.1614
0.7746 0.9861 0.1655
0.7824 1.0486 0.1707
0.7902 1.1875 0.1816
0.7980 1.0139 0.1678
0.8058 1.0903 0.1740
0.8136 1.3264 0.1919
0.8214 0.8750 0.1559
0.8292 0.9583 0.1632
0.8370 0.9444 0.1620
0.8448 1.0764 0.1729
0.8526 1.0694 0.1724
0.8604 0.8472 0.1534
0.8682 0.9931 0.1661
0.8760 0.8611 0.1547
0.8838 0.8819 0.1565
0.8916 0.8403 0.1528
0.8994 0.8958 0.1577
0.9072 1.1250 0.1768
0.9150 1.1389 0.1779
0.9228 0.8611 0.1547
0.9306 1.1181 0.1762
0.9384 0.9236 0.1602
0.9462 0.9444 0.1620
0.9540 0.9375 0.1614
0.9618 0.7153 0.1410
0.9696 0.7847 0.1476
0.9774 0.5417 0.1227
0.9852 0.7917 0.1483
0.9930 0.6597 0.1354
1.0008 0.9792 0.1649
1.0086 0.7569 0.1450
1.0164 0.7917 0.1483
1.0242 0.9306 0.1608
1.0320 0.9306 0.1608
1.0398 0.8056 0.1496
1.0476 0.7639 0.1457
1.0554 0.7014 0.1396
1.0632 0.8819 0.1565
1.0710 1.0625 0.1718
1.0788 0.7361 0.1430
1.0866 0.7431 0.1437
1.0944 0.9583 0.1632
1.1022 0.8472 0.1534
1.1100 0.8333 0.1521
1.1178 0.7292 0.1423
1.1256 0.5764 0.1265
1.1334 0.5556 0.1242
1.1412 0.7500 0.1443
1.1490 0.8472 0.1534
1.1568 0.6042 0.1295
1.1646 0.6389 0.1332
1.1724 0.7292 0.1423
1.1802 0.6875 0.1382
1.1880 0.7292 0.1423
1.1958 0.5903 0.1280
1.2036 0.6042 0.1295
1.2114 0.6736 0.1368
1.2192 0.8333 0.1521
1.2270 0.6528 0.1347
1.2348 0.5833 0.1273
1.2426 0.8264 0.1515
1.2504 0.4931 0.1170
1.2582 0.6458 0.1339
1.2660 0.6736 0.1368
1.2738 0.6042 0.1295
1.2816 0.6736 0.1368
1.2894 0.7569 0.1450
1.2972 0.6250 0.1318
1.3050 0.5556 0.1242
1.3128 0.4514 0.1120
1.3206 0.5347 0.1219
1.3284 0.6319 0.1325
1.3362 0.7222 0.1416
1.3440 0.7639 0.1457
1.3518 0.9097 0.1590
1.3596 0.8056 0.1496
1.3674 0.8264 0.1515
1.3752 0.7222 0.1416
1.3830 0.5278 0.1211
1.3908 0.7153 0.1410
1.3986 0.7639 0.1457
1.4064 0.6806 0.1375
1.4142 0.6181 0.1310
1.4220 0.7083 0.1403
1.4298 0.6667 0.1361
1.4376 0.5278 0.1211
1.4454 0.5764 0.1265
1.4532 0.5417 0.1227
1.4610 0.6597 0.1354
1.4688 0.5486 0.1234
1.4766 0.5903 0.1280
1.4844 0.7014 0.1396
1.4922 0.6458 0.1339
1.5000 0.4444 0.1111
1.5078 0.6875 0.1382
1.5156 0.5000 0.1179
1.5234 0.7222 0.1416
1.5312 0.6528 0.1347
1.5390 0.4167 0.1076
1.5468 0.5139 0.1195
1.5546 0.4583 0.1128
1.5624 0.4722 0.1145
1.5702 0.7431 0.1437
1.5780 0.6597 0.1354
1.5858 0.6389 0.1332
1.5936 0.5903 0.1280
1.6014 0.5278 0.1211
1.6092 0.6042 0.1295
1.6170 0.6250 0.1318
1.6248 0.5069 0.1187
1.6326 0.5694 0.1258
1.6404 0.4722 0.1145
1.6482 0.5625 0.1250
1.6560 0.3958 0.1049
1.6638 0.5069 0.1187
1.6716 0.5694 0.1258
1.6794 0.5417 0.1227
1.6872 0.4236 0.1085
1.6950 0.5556 0.1242
1.7028 0.5903 0.1280
1.7106 0.4931 0.1170
1.7184 0.5347 0.1219
1.7262 0.5694 0.1258
1.7340 0.4653 0.1137
1.7418 0.4514 0.1120
1.7496 0.5069 0.1187
1.7574 0.6875 0.1382
1.7652 0.6111 0.1303
1.7730 0.6875 0.1382
1.7808 0.5417 0.1227
1.7886 0.6458 0.1339
1.7964 0.5347 0.1219
1.8042 0.4653 0.1137
1.8120 0.6806 0.1375
1.8198 0.4792 0.1154
1.8276 0.4444 0.1111
1.8354 0.5486 0.1234
1.8432 0.7986 0.1489
1.8510 0.6528 0.1347
1.8588 0.8125 0.1502
1.8666 0.4028 0.1058
1.8744 0.3889 0.1039
1.8822 0.5347 0.1219
1.8900 0.4653 0.1137
1.8978 0.4653 0.1137
1.9056 0.5556 0.1242
1.9134 0.4653 0.1137
1.9212 0.5764 0.1265
1.9290 0.5417 0.1227
1.9368 0.4444 0.1111
1.9446 0.5347 0.1219
1.9524 0.4792 0.1154
1.9602 0.5903 0.1280
1.9680 0.7569 0.1450
1.9758 0.4375 0.1102
1.9836 0.3403 0.0972
1.9914 0.4444 0.1111
1.9992 0.5972 0.1288
2.0070 0.7500 0.1443
2.0148 0.4722 0.1145
2.0226 0.4861 0.1162
2.0304 0.3194 0.0942
2.0382 0.5208 0.1203
2.0460 0.4861 0.1162
2.0538 0.4931 0.1170
2.0616 0.5764 0.1265
2.0694 0.4514 0.1120
2.0772 0.3889 0.1039
2.0850 0.4167 0.1076
2.0928 0.5625 0.1250
2.1006 0.4792 0.1154
2.1084 0.4514 0.1120
2.1162 0.5278 0.1211
2.1240 0.6181 0.1310
2.1318 0.5556 0.1242
2.1396 0.4097 0.1067
2.1474 0.4583 0.1128
2.1552 0.3958 0.1049
2.1630 0.4792 0.1154
2.1708 0.4792 0.1154
2.1786 0.5347 0.1219
2.1864 0.5278 0.1211
2.1942 0.5625 0.1250
2.2020 0.4306 0.1094
2.2098 0.3681 0.1011
2.2176 0.3750 0.1021
2.2254 0.4514 0.1120
2.2332 0.3403 0.0972
2.2410 0.5417 0.1227
2.2488 0.4375 0.1102
2.2566 0.4097 0.1067
2.2644 0.4861 0.1162
2.2722 0.2361 0.0810
2.2800 0.3333 0.0962
2.2878 0.4722 0.1145
2.2956 0.4444 0.1111
2.3034 0.4444 0.1111
2.3112 0.3194 0.0942
2.3190 0.3958 0.1049
2.3268 0.5486 0.1234
2.3346 0.3333 0.0962
2.3424 0.5069 0.1187
2.3502 0.3264 0.0952
2.3580 0.2361 0.0810
2.3658 0.4444 0.1111
2.3736 0.6806 0.1375
2.3814 0.6528 0.1347
2.3892 0.4167 0.1076
2.3970 0.3542 0.0992
2.4048 0.4722 0.1145
2.4126 0.4861 0.1162
2.4204 0.5347 0.1219
2.4282 0.5069 0.1187
2.4360 0.5139 0.1195
2.4438 0.5278 0.1211
2.4516 0.5486 0.1234
2.4594 0.5069 0.1187
2.4672 0.4722 0.1145
2.4750 0.5347 0.1219
2.4828 0.5764 0.1265
2.4906 0.5278 0.1211
2.4984 0.5347 0.1219
2.5062 0.5972 0.1288
2.5140 0.4722 0.1145
2.5218 0.3403 0.0972
2.5296 0.6736 0.1368
2.5374 0.5833 0.1273
2.5452 0.4931 0.1170
2.5530 0.5208 0.1203
2.5608 0.4444 0.1111
2.5686 0.3264 0.0952
2.5764 0.4861 0.1162
2.5842 0.4236 0.1085
2.5920 0.4792 0.1154
2.5998 0.5417 0.1227
2.6076 0.3958 0.1049
2.6154 0.4722 0.1145
2.6232 0.4722 0.1145
2.6310 0.4375 0.1102
2.6388 0.5208 0.1203
2.6466 0.5069 0.1187
2.6544 0.4097 0.1067
2.6622 0.4792 0.1154
2.6700 0.4306 0.1094
2.6778 0.4444 0.1111
2.6856 0.4236 0.1085
2.6934 0.6736 0.1368
2.7012 0.6736 0.1368
2.7090 0.5625 0.1250
2.7168 0.6389 0.1332
2.7246 0.5278 0.1211
2.7324 0.5069 0.1187
2.7402 0.4861 0.1162
2.7480 0.6319 0.1325
2.7558 0.5208 0.1203
2.7636 0.6458 0.1339
2.7714 0.5903 0.1280
2.7792 0.4097 0.1067
2.7870 0.3681 0.1011
2.7948 0.4514 0.1120
2.8026 0.4861 0.1162
2.8104 0.6181 0.1310
2.8182 0.4306 0.1094
2.8260 0.5139 0.1195
2.8338 0.4722 0.1145
2.8416 0.3125 0.0932
2.8494 0.3403 0.0972
2.8572 0.2847 0.0889
2.8650 0.4931 0.1170
2.8728 0.5069 0.1187
2.8806 0.4375 0.1102
2.8884 0.5139 0.1195
2.8962 0.4653 0.1137
2.9040 0.3333 0.0962
2.9118 0.5139 0.1195
2.9196 0.4306 0.1094
2.9274 0.5833 0.1273
2.9352 0.5208 0.1203
2.9430 0.3542 0.0992
2.9508 0.2361 0.0810
2.9586 0.4028 0.1058
2.9664 0.5417 0.1227
2.9742 0.3542 0.0992
2.9820 0.3264 0.0952
2.9898 0.2569 0.0845
2.9976 0.4028 0.1058
3.0054 0.4375 0.1102
3.0132 0.3403 0.0972
3.0210 0.4792 0.1154
3.0288 0.3889 0.1039
3.0366 0.3958 0.1049
3.0444 0.5000 0.1179
3.0522 0.5208 0.1203
3.0600 0.3819 0.1030
3.0678 0.2847 0.0889
3.0756 0.5278 0.1211
3.0834 0.4653 0.1137
3.0912 0.4514 0.1120
3.0990 0.4375 0.1102
3.1068 0.3403 0.0972
3.1146 0.3264 0.0952
3.1224 0.3889 0.1039
3.1302 0.4722 0.1145
3.1380 0.5208 0.1203
3.1458 0.4028 0.1058
3.1536 0.5833 0.1273
3.1614 0.4583 0.1128
3.1692 0.4514 0.1120
3.1770 0.5278 0.1211
3.1848 0.3403 0.0972
3.1926 0.2986 0.0911
3.2004 0.3958 0.1049
3.2082 0.2708 0.0867
3.2160 0.3889 0.1039
3.2238 0.4306 0.1094
3.2316 0.2431 0.0822
3.2394 0.2708 0.0867
3.2472 0.3333 0.0962
3.2550 0.5139 0.1195
3.2628 0.3264 0.0952
3.2706 0.4722 0.1145
3.2784 0.4097 0.1067
3.2862 0.5278 0.1211
3.2940 0.4236 0.1085
3.3018 0.4583 0.1128
3.3096 0.2917 0.0900
3.3174 0.2639 0.0856
3.3252 0.3750 0.1021
3.3330 0.3819 0.1030
3.3408 0.3472 0.0982
3.3486 0.4931 0.1170
3.3564 0.3889 0.1039
3.3642 0.4236 0.1085
3.3720 0.3542 0.0992
3.3798 0.2569 0.0845
3.3876 0.3819 0.1030
3.3954 0.2917 0.0900
3.4032 0.2986 0.0911
3.4110 0.2778 0.0878
3.4188 0.2014 0.0748
3.4266 0.5694 0.1258
3.4344 0.3819 0.1030
3.4422 0.2778 0.0878
3.4500 0.2569 0.0845
3.4578 0.3819 0.1030
3.4656 0.3056 0.0921
3.4734 0.3472 0.0982
3.4812 0.3958 0.1049
3.4890 0.3819 0.1030
3.4968 0.2778 0.0878
3.5046 0.3611 0.1002
3.5124 0.5625 0.1250
3.5202 0.4375 0.1102
3.5280 0.6042 0.1295
3.5358 0.7083 0.1403
3.5436 0.5278 0.1211
3.5514 0.2500 0.0833
3.5592 0.3958 0.1049
3.5670 0.2500 0.0833
3.5748 0.2431 0.0822
3.5826 0.3264 0.0952
3.5904 0.3542 0.0992
3.5982 0.3958 0.1049
3.6060 0.3264 0.0952
3.6138 0.4514 0.1120
3.6216 0.3681 0.1011
3.6294 0.3194 0.0942
3.6372 0.4653 0.1137
3.6450 0.3681 0.1011
3.6528 0.2778 0.0878
3.6606 0.3333 0.0962
3.6684 0.2778 0.0878
3.6762 0.4306 0.1094
3.6840 0.5347 0.1219
3.6918 0.3681 0.1011
3.6996 0.2917 0.0900
3.7074 0.3403 0.0972
3.7152 0.2778 0.0878
3.7230 0.2431 0.0822
3.7308 0.3056 0.0921
3.7386 0.3056 0.0921
3.7464 0.4583 0.1128
3.7542 0.4097 0.1067
3.7620 0.4514 0.1120
3.7698 0.4167 0.1076
3.7776 0.3125 0.0932
3.7854 0.2014 0.0748
3.7932 0.2500 0.0833
3.8010 0.3889 0.1039
3.8088 0.4653 0.1137
3.8166 0.3542 0.0992
3.8244 0.4236 0.1085
3.8322 0.3472 0.0982
3.8400 0.2014 0.0748
3.8478 0.2222 0.0786
3.8556 0.2986 0.0911
3.8634 0.4444 0.1111
3.8712 0.4861 0.1162
3.8790 0.5486 0.1234
3.8868 0.3889 0.1039
3.8946 0.3819 0.1030
3.9024 0.5069 0.1187
3.9102 0.3611 0.1002
3.9180 0.3264 0.0952
3.9258 0.2847 0.0889
3.9336 0.3333 0.0962
3.9414 0.3264 0.0952
3.9492 0.3125 0.0932
3.9570 0.4097 0.1067
3.9648 0.2986 0.0911
3.9726 0.2292 0.0798
3.9804 0.1875 0.0722
3.9882 0.2986 0.0911
3.9960 0.2917 0.0900
4.0038 0.3542 0.0992
