# Supplementary material for: Spin waves and orbital contribution to ferromagnetism in a topological metal
Source: Nat Commun. 2024 Oct 16;15:8905. doi: 10.1038/s41467-024-53152-1 (PMC11484860; doi:10.1038/s41467-024-53152-1)
Supplement: Supplementary file 3 — Source Data [file 41467_2024_53152_MOESM3_ESM.zip › experiment_data/RIXS_spectra_SLS/rixs_cr_H0L_10.txt]

 Eloss  intensity  error
-17.9570 2.6539 0.3166
-17.9492 2.8333 0.3272
-17.9414 2.6728 0.3178
-17.9336 2.5311 0.3092
-17.9258 2.3139 0.2957
-17.9180 2.3422 0.2975
-17.9102 2.2856 0.2938
-17.9024 2.0494 0.2783
-17.8946 2.1722 0.2865
-17.8868 2.6917 0.3189
-17.8790 2.5406 0.3098
-17.8712 2.4461 0.3040
-17.8634 2.8144 0.3261
-17.8556 2.3894 0.3004
-17.8478 2.3139 0.2957
-17.8400 2.7578 0.3228
-17.8322 2.6161 0.3144
-17.8244 2.6539 0.3166
-17.8166 2.3517 0.2981
-17.8088 2.5972 0.3132
-17.8010 2.2761 0.2932
-17.7932 2.5689 0.3115
-17.7854 2.8428 0.3277
-17.7776 2.5406 0.3098
-17.7698 2.6256 0.3149
-17.7620 1.9361 0.2704
-17.7542 1.8511 0.2644
-17.7464 1.9644 0.2724
-17.7386 2.2478 0.2914
-17.7308 2.6822 0.3183
-17.7230 2.7389 0.3217
-17.7152 2.4933 0.3069
-17.7074 2.3328 0.2969
-17.6996 2.4178 0.3022
-17.6918 2.2667 0.2926
-17.6840 2.4461 0.3040
-17.6762 2.3044 0.2951
-17.6684 2.3233 0.2963
-17.6606 2.3044 0.2951
-17.6528 2.4272 0.3028
-17.6450 2.6728 0.3178
-17.6372 2.4744 0.3057
-17.6294 2.8428 0.3277
-17.6216 2.6067 0.3138
-17.6138 2.7294 0.3211
-17.6060 2.4839 0.3063
-17.5982 2.8333 0.3272
-17.5904 3.1733 0.3462
-17.5826 2.7672 0.3233
-17.5748 2.6539 0.3166
-17.5670 2.4650 0.3052
-17.5592 2.5689 0.3115
-17.5514 3.0978 0.3421
-17.5436 2.7861 0.3244
-17.5358 2.7294 0.3211
-17.5280 2.8428 0.3277
-17.5202 2.5594 0.3110
-17.5124 2.2572 0.2920
-17.5046 2.5689 0.3115
-17.4968 2.3517 0.2981
-17.4890 2.2194 0.2896
-17.4812 2.2761 0.2932
-17.4734 2.4461 0.3040
-17.4656 2.5783 0.3121
-17.4578 2.6539 0.3166
-17.4500 3.1072 0.3426
-17.4422 2.9183 0.3320
-17.4344 2.9089 0.3315
-17.4266 2.7578 0.3228
-17.4188 2.7200 0.3206
-17.4110 2.3989 0.3010
-17.4032 2.3706 0.2993
-17.3954 2.7389 0.3217
-17.3876 2.5028 0.3075
-17.3798 2.3706 0.2993
-17.3720 2.2100 0.2889
-17.3642 2.3800 0.2999
-17.3564 2.4272 0.3028
-17.3486 2.5028 0.3075
-17.3408 2.3422 0.2975
-17.3330 2.4272 0.3028
-17.3252 2.5122 0.3081
-17.3174 2.6067 0.3138
-17.3096 2.7200 0.3206
-17.3018 2.5311 0.3092
-17.2940 2.4367 0.3034
-17.2862 2.6633 0.3172
-17.2784 2.4744 0.3057
-17.2706 2.8239 0.3266
-17.2628 2.7294 0.3211
-17.2550 2.4272 0.3028
-17.2472 2.7767 0.3239
-17.2394 3.0978 0.3421
-17.2316 3.1356 0.3442
-17.2238 2.7294 0.3211
-17.2160 2.3989 0.3010
-17.2082 2.7767 0.3239
-17.2004 3.2111 0.3483
-17.1926 2.9939 0.3363
-17.1848 2.5028 0.3075
-17.1770 2.6539 0.3166
-17.1692 2.9372 0.3331
-17.1614 2.7578 0.3228
-17.1536 2.6822 0.3183
-17.1458 2.4461 0.3040
-17.1380 2.2478 0.2914
-17.1302 2.7294 0.3211
-17.1224 2.7578 0.3228
-17.1146 2.9467 0.3336
-17.1068 2.7106 0.3200
-17.0990 2.4933 0.3069
-17.0912 2.7861 0.3244
-17.0834 2.4839 0.3063
-17.0756 2.5594 0.3110
-17.0678 3.0222 0.3379
-17.0600 3.1072 0.3426
-17.0522 2.5217 0.3086
-17.0444 2.3989 0.3010
-17.0366 2.3328 0.2969
-17.0288 2.7767 0.3239
-17.0210 2.9656 0.3347
-17.0132 2.7294 0.3211
-17.0054 2.7106 0.3200
-16.9976 2.5783 0.3121
-16.9898 2.2478 0.2914
-16.9820 2.6822 0.3183
-16.9742 2.9561 0.3342
-16.9664 2.5783 0.3121
-16.9586 2.8522 0.3283
-16.9508 2.6822 0.3183
-16.9430 2.3328 0.2969
-16.9352 2.4461 0.3040
-16.9274 2.4178 0.3022
-16.9196 2.0400 0.2776
-16.9118 2.4933 0.3069
-16.9040 2.5972 0.3132
-16.8962 2.5217 0.3086
-16.8884 2.8144 0.3261
-16.8806 2.7767 0.3239
-16.8728 2.5122 0.3081
-16.8650 3.0317 0.3384
-16.8572 2.8239 0.3266
-16.8494 2.7389 0.3217
-16.8416 3.1261 0.3437
-16.8338 3.0033 0.3368
-16.8260 2.3894 0.3004
-16.8182 2.2289 0.2902
-16.8104 2.6917 0.3189
-16.8026 2.6067 0.3138
-16.7948 2.7672 0.3233
-16.7870 2.9467 0.3336
-16.7792 3.3811 0.3574
-16.7714 2.8994 0.3310
-16.7636 2.7011 0.3194
-16.7558 2.5689 0.3115
-16.7480 2.9372 0.3331
-16.7402 2.8711 0.3293
-16.7324 2.8522 0.3283
-16.7246 2.3800 0.2999
-16.7168 2.5972 0.3132
-16.7090 2.5972 0.3132
-16.7012 2.7106 0.3200
-16.6934 2.3989 0.3010
-16.6856 2.9278 0.3326
-16.6778 2.8239 0.3266
-16.6700 2.7767 0.3239
-16.6622 2.8711 0.3293
-16.6544 3.0978 0.3421
-16.6466 2.8900 0.3304
-16.6388 2.6161 0.3144
-16.6310 2.4178 0.3022
-16.6232 2.5594 0.3110
-16.6154 2.5689 0.3115
-16.6076 3.1544 0.3452
-16.5998 2.2572 0.2920
-16.5920 2.3894 0.3004
-16.5842 2.7011 0.3194
-16.5764 2.5217 0.3086
-16.5686 2.4839 0.3063
-16.5608 2.4744 0.3057
-16.5530 3.1167 0.3431
-16.5452 2.9183 0.3320
-16.5374 2.9656 0.3347
-16.5296 2.6067 0.3138
-16.5218 2.7011 0.3194
-16.5140 2.6444 0.3161
-16.5062 2.4083 0.3016
-16.4984 2.6444 0.3161
-16.4906 2.6444 0.3161
-16.4828 3.0317 0.3384
-16.4750 2.6728 0.3178
-16.4672 2.8428 0.3277
-16.4594 3.3622 0.3564
-16.4516 3.0317 0.3384
-16.4438 2.7483 0.3222
-16.4360 2.9278 0.3326
-16.4282 3.0506 0.3395
-16.4204 2.9656 0.3347
-16.4126 2.7294 0.3211
-16.4048 3.0789 0.3410
-16.3970 2.7956 0.3250
-16.3892 2.9750 0.3352
-16.3814 2.9561 0.3342
-16.3736 2.9939 0.3363
-16.3658 2.6350 0.3155
-16.3580 2.7389 0.3217
-16.3502 2.9278 0.3326
-16.3424 2.9656 0.3347
-16.3346 2.4272 0.3028
-16.3268 2.8144 0.3261
-16.3190 3.2489 0.3503
-16.3112 2.9656 0.3347
-16.3034 2.8617 0.3288
-16.2956 2.4650 0.3052
-16.2878 2.8144 0.3261
-16.2800 2.5028 0.3075
-16.2722 2.6728 0.3178
-16.2644 3.0033 0.3368
-16.2566 3.1544 0.3452
-16.2488 2.6728 0.3178
-16.2410 2.9844 0.3358
-16.2332 2.8333 0.3272
-16.2254 2.4839 0.3063
-16.2176 2.8711 0.3293
-16.2098 3.0600 0.3400
-16.2020 3.0317 0.3384
-16.1942 2.9089 0.3315
-16.1864 2.8522 0.3283
-16.1786 3.2206 0.3488
-16.1708 2.6633 0.3172
-16.1630 3.0317 0.3384
-16.1552 2.6539 0.3166
-16.1474 2.7389 0.3217
-16.1396 2.7861 0.3244
-16.1318 2.7294 0.3211
-16.1240 2.2950 0.2944
-16.1162 2.5783 0.3121
-16.1084 3.0883 0.3416
-16.1006 2.6728 0.3178
-16.0928 2.7483 0.3222
-16.0850 2.7011 0.3194
-16.0772 2.4744 0.3057
-16.0694 2.4178 0.3022
-16.0616 2.4650 0.3052
-16.0538 3.0033 0.3368
-16.0460 3.1356 0.3442
-16.0382 3.2489 0.3503
-16.0304 3.2111 0.3483
-16.0226 3.0978 0.3421
-16.0148 2.7389 0.3217
-16.0070 3.0694 0.3405
-15.9992 2.9372 0.3331
-15.9914 2.9372 0.3331
-15.9836 3.3244 0.3544
-15.9758 3.1261 0.3437
-15.9680 3.4094 0.3589
-15.9602 3.5606 0.3668
-15.9524 3.1356 0.3442
-15.9446 2.8711 0.3293
-15.9368 2.9467 0.3336
-15.9290 2.6067 0.3138
-15.9212 2.7767 0.3239
-15.9134 2.8050 0.3255
-15.9056 2.6256 0.3149
-15.8978 3.4000 0.3584
-15.8900 3.1922 0.3473
-15.8822 3.1356 0.3442
-15.8744 3.0411 0.3389
-15.8666 2.8144 0.3261
-15.8588 2.9372 0.3331
-15.8510 3.7117 0.3745
-15.8432 3.2394 0.3498
-15.8354 2.7861 0.3244
-15.8276 2.8522 0.3283
-15.8198 3.0789 0.3410
-15.8120 3.0600 0.3400
-15.8042 2.6822 0.3183
-15.7964 3.1450 0.3447
-15.7886 2.9372 0.3331
-15.7808 2.7956 0.3250
-15.7730 3.1733 0.3462
-15.7652 3.3717 0.3569
-15.7574 2.9561 0.3342
-15.7496 2.8239 0.3266
-15.7418 2.8522 0.3283
-15.7340 3.0411 0.3389
-15.7262 3.1450 0.3447
-15.7184 2.8522 0.3283
-15.7106 2.9656 0.3347
-15.7028 2.7011 0.3194
-15.6950 3.2017 0.3478
-15.6872 3.2489 0.3503
-15.6794 2.7200 0.3206
-15.6716 2.7767 0.3239
-15.6638 3.0694 0.3405
-15.6560 2.9372 0.3331
-15.6482 3.1450 0.3447
-15.6404 3.1167 0.3431
-15.6326 3.2111 0.3483
-15.6248 2.9467 0.3336
-15.6170 3.0600 0.3400
-15.6092 3.0411 0.3389
-15.6014 2.9089 0.3315
-15.5936 2.3517 0.2981
-15.5858 2.8522 0.3283
-15.5780 2.9750 0.3352
-15.5702 3.2111 0.3483
-15.5624 3.0883 0.3416
-15.5546 3.1828 0.3468
-15.5468 2.9656 0.3347
-15.5390 2.5783 0.3121
-15.5312 3.7683 0.3773
-15.5234 3.7117 0.3745
-15.5156 3.3339 0.3549
-15.5078 3.4189 0.3594
-15.5000 3.5511 0.3663
-15.4922 2.7483 0.3222
-15.4844 2.8428 0.3277
-15.4766 3.0033 0.3368
-15.4688 3.4378 0.3604
-15.4610 3.2678 0.3514
-15.4532 3.0600 0.3400
-15.4454 3.2017 0.3478
-15.4376 2.7011 0.3194
-15.4298 2.7861 0.3244
-15.4220 2.7956 0.3250
-15.4142 3.3528 0.3559
-15.4064 3.5700 0.3672
-15.3986 3.2489 0.3503
-15.3908 3.5511 0.3663
-15.3830 3.4472 0.3609
-15.3752 3.1072 0.3426
-15.3674 2.7861 0.3244
-15.3596 3.0033 0.3368
-15.3518 2.9939 0.3363
-15.3440 3.0128 0.3374
-15.3362 3.2772 0.3519
-15.3284 3.4472 0.3609
-15.3206 3.4567 0.3614
-15.3128 3.3150 0.3539
-15.3050 3.6928 0.3735
-15.2972 3.6928 0.3735
-15.2894 3.1639 0.3457
-15.2816 3.1450 0.3447
-15.2738 3.1639 0.3457
-15.2660 2.9089 0.3315
-15.2582 3.1450 0.3447
-15.2504 3.0506 0.3395
-15.2426 3.1828 0.3468
-15.2348 3.1922 0.3473
-15.2270 3.5228 0.3648
-15.2192 3.1639 0.3457
-15.2114 3.0694 0.3405
-15.2036 2.5689 0.3115
-15.1958 3.2961 0.3529
-15.1880 3.4000 0.3584
-15.1802 3.5133 0.3643
-15.1724 2.7861 0.3244
-15.1646 3.1544 0.3452
-15.1568 3.3433 0.3554
-15.1490 3.0600 0.3400
-15.1412 3.3906 0.3579
-15.1334 3.0317 0.3384
-15.1256 3.0033 0.3368
-15.1178 3.5133 0.3643
-15.1100 3.2867 0.3524
-15.1022 3.1072 0.3426
-15.0944 3.3906 0.3579
-15.0866 3.0600 0.3400
-15.0788 3.3150 0.3539
-15.0710 3.4850 0.3628
-15.0632 3.3244 0.3544
-15.0554 3.2300 0.3493
-15.0476 3.2111 0.3483
-15.0398 2.8711 0.3293
-15.0320 2.8428 0.3277
-15.0242 3.0789 0.3410
-15.0164 3.7967 0.3787
-15.0086 3.3056 0.3534
-15.0008 2.7956 0.3250
-14.9930 3.7872 0.3782
-14.9852 3.7117 0.3745
-14.9774 3.3244 0.3544
-14.9696 3.3056 0.3534
-14.9618 3.9572 0.3866
-14.9540 3.6078 0.3692
-14.9462 3.5511 0.3663
-14.9384 3.5794 0.3677
-14.9306 2.9183 0.3320
-14.9228 3.6644 0.3721
-14.9150 3.4850 0.3628
-14.9072 3.3433 0.3554
-14.8994 3.1261 0.3437
-14.8916 3.0978 0.3421
-14.8838 3.1356 0.3442
-14.8760 3.0883 0.3416
-14.8682 3.2394 0.3498
-14.8604 2.7956 0.3250
-14.8526 3.3906 0.3579
-14.8448 3.5133 0.3643
-14.8370 3.3811 0.3574
-14.8292 3.5511 0.3663
-14.8214 3.0789 0.3410
-14.8136 3.4000 0.3584
-14.8058 3.2489 0.3503
-14.7980 3.1072 0.3426
-14.7902 3.3150 0.3539
-14.7824 3.7872 0.3782
-14.7746 4.0044 0.3889
-14.7668 3.7117 0.3745
-14.7590 3.5039 0.3638
-14.7512 3.3528 0.3559
-14.7434 3.2111 0.3483
-14.7356 3.4189 0.3594
-14.7278 3.7778 0.3778
-14.7200 3.8439 0.3811
-14.7122 3.6361 0.3706
-14.7044 3.4094 0.3589
-14.6966 3.4189 0.3594
-14.6888 3.6172 0.3697
-14.6810 3.5983 0.3687
-14.6732 3.7872 0.3782
-14.6654 3.2867 0.3524
-14.6576 3.4378 0.3604
-14.6498 3.3622 0.3564
-14.6420 3.0222 0.3379
-14.6342 3.0317 0.3384
-14.6264 3.4850 0.3628
-14.6186 3.7211 0.3749
-14.6108 3.5794 0.3677
-14.6030 3.4944 0.3633
-14.5952 3.5606 0.3668
-14.5874 3.0694 0.3405
-14.5796 3.6550 0.3716
-14.5718 3.2961 0.3529
-14.5640 3.4567 0.3614
-14.5562 3.2394 0.3498
-14.5484 3.1072 0.3426
-14.5406 3.1167 0.3431
-14.5328 3.3339 0.3549
-14.5250 3.3811 0.3574
-14.5172 2.9939 0.3363
-14.5094 3.7022 0.3740
-14.5016 4.0611 0.3917
-14.4938 3.6550 0.3716
-14.4860 3.7211 0.3749
-14.4782 3.7211 0.3749
-14.4704 2.9561 0.3342
-14.4626 3.2394 0.3498
-14.4548 3.4094 0.3589
-14.4470 4.3728 0.4064
-14.4392 4.1839 0.3976
-14.4314 4.0894 0.3931
-14.4236 3.8156 0.3797
-14.4158 3.8628 0.3820
-14.4080 3.6172 0.3697
-14.4002 4.1083 0.3940
-14.3924 3.8533 0.3815
-14.3846 3.4472 0.3609
-14.3768 3.6078 0.3692
-14.3690 3.6078 0.3692
-14.3612 3.6644 0.3721
-14.3534 3.4567 0.3614
-14.3456 3.8344 0.3806
-14.3378 3.8250 0.3801
-14.3300 4.0989 0.3935
-14.3222 4.0233 0.3899
-14.3144 3.8061 0.3792
-14.3066 3.2867 0.3524
-14.2988 3.8533 0.3815
-14.2910 3.9856 0.3880
-14.2832 4.1272 0.3949
-14.2754 3.6739 0.3725
-14.2676 3.5039 0.3638
-14.2598 3.5606 0.3668
-14.2520 3.5322 0.3653
-14.2442 3.3339 0.3549
-14.2364 3.8817 0.3829
-14.2286 3.5983 0.3687
-14.2208 3.5794 0.3677
-14.2130 3.2772 0.3519
-14.2052 4.0611 0.3917
-14.1974 4.1461 0.3958
-14.1896 4.0611 0.3917
-14.1818 4.0989 0.3935
-14.1740 3.7022 0.3740
-14.1662 3.7872 0.3782
-14.1584 4.0328 0.3903
-14.1506 3.5322 0.3653
-14.1428 3.9100 0.3843
-14.1350 3.8439 0.3811
-14.1272 3.4850 0.3628
-14.1194 3.5133 0.3643
-14.1116 3.9006 0.3839
-14.1038 3.8722 0.3825
-14.0960 4.0611 0.3917
-14.0882 4.4011 0.4078
-14.0804 3.8156 0.3797
-14.0726 3.4000 0.3584
-14.0648 3.7117 0.3745
-14.0570 3.9856 0.3880
-14.0492 3.7400 0.3759
-14.0414 3.9006 0.3839
-14.0336 3.7306 0.3754
-14.0258 3.7022 0.3740
-14.0180 3.8061 0.3792
-14.0102 4.1556 0.3962
-14.0024 4.3917 0.4073
-13.9946 4.5522 0.4147
-13.9868 4.3350 0.4047
-13.9790 3.9667 0.3871
-13.9712 4.0328 0.3903
-13.9634 3.8911 0.3834
-13.9556 3.9383 0.3857
-13.9478 3.9194 0.3848
-13.9400 4.4106 0.4082
-13.9322 4.0233 0.3899
-13.9244 4.0233 0.3899
-13.9166 3.7589 0.3768
-13.9088 3.6361 0.3706
-13.9010 3.4378 0.3604
-13.8932 3.8722 0.3825
-13.8854 3.4472 0.3609
-13.8776 3.6078 0.3692
-13.8698 3.9572 0.3866
-13.8620 4.0328 0.3903
-13.8542 3.8722 0.3825
-13.8464 3.7022 0.3740
-13.8386 3.9006 0.3839
-13.8308 3.5322 0.3653
-13.8230 3.7494 0.3764
-13.8152 3.7117 0.3745
-13.8074 3.9572 0.3866
-13.7996 4.0422 0.3908
-13.7918 3.8911 0.3834
-13.7840 4.1650 0.3967
-13.7762 4.0894 0.3931
-13.7684 3.4189 0.3594
-13.7606 3.4189 0.3594
-13.7528 3.7683 0.3773
-13.7450 3.4094 0.3589
-13.7372 4.0422 0.3908
-13.7294 4.0706 0.3921
-13.7216 4.2217 0.3994
-13.7138 4.2028 0.3985
-13.7060 3.9100 0.3843
-13.6982 4.0517 0.3912
-13.6904 4.1839 0.3976
-13.6826 3.6928 0.3735
-13.6748 3.6078 0.3692
-13.6670 3.8911 0.3834
-13.6592 3.9761 0.3876
-13.6514 4.8544 0.4282
-13.6436 4.1933 0.3980
-13.6358 3.7117 0.3745
-13.6280 3.7117 0.3745
-13.6202 3.9667 0.3871
-13.6124 3.9478 0.3862
-13.6046 3.7117 0.3745
-13.5968 3.5606 0.3668
-13.5890 3.8533 0.3815
-13.5812 4.0044 0.3889
-13.5734 4.0233 0.3899
-13.5656 4.2217 0.3994
-13.5578 4.1272 0.3949
-13.5500 4.0800 0.3926
-13.5422 4.0800 0.3926
-13.5344 4.3822 0.4069
-13.5266 4.0800 0.3926
-13.5188 3.7494 0.3764
-13.5110 3.8722 0.3825
-13.5032 4.2028 0.3985
-13.4954 4.0611 0.3917
-13.4876 3.9572 0.3866
-13.4798 4.0328 0.3903
-13.4720 4.5050 0.4125
-13.4642 4.1933 0.3980
-13.4564 4.5050 0.4125
-13.4486 4.4200 0.4086
-13.4408 4.2878 0.4025
-13.4330 4.0894 0.3931
-13.4252 4.0139 0.3894
-13.4174 3.9667 0.3871
-13.4096 4.2594 0.4011
-13.4018 4.0044 0.3889
-13.3940 4.2972 0.4029
-13.3862 4.6278 0.4181
-13.3784 4.7222 0.4224
-13.3706 4.3539 0.4056
-13.3628 4.4672 0.4108
-13.3550 4.4483 0.4099
-13.3472 4.0233 0.3899
-13.3394 3.9289 0.3853
-13.3316 4.0706 0.3921
-13.3238 4.6183 0.4177
-13.3160 4.4294 0.4091
-13.3082 4.1367 0.3953
-13.3004 4.6372 0.4185
-13.2926 4.7694 0.4245
-13.2848 4.0800 0.3926
-13.2770 4.1272 0.3949
-13.2692 4.4861 0.4117
-13.2614 4.3822 0.4069
-13.2536 4.6467 0.4190
-13.2458 4.1461 0.3958
-13.2380 4.0989 0.3935
-13.2302 4.5900 0.4164
-13.2224 4.4861 0.4117
-13.2146 4.4861 0.4117
-13.2068 4.4578 0.4104
-13.1990 4.7128 0.4219
-13.1912 4.7789 0.4249
-13.1834 4.6089 0.4173
-13.1756 4.6467 0.4190
-13.1678 4.1461 0.3958
-13.1600 4.0233 0.3899
-13.1522 4.2500 0.4007
-13.1444 4.2500 0.4007
-13.1366 4.4294 0.4091
-13.1288 4.0894 0.3931
-13.1210 4.3161 0.4038
-13.1132 4.6939 0.4211
-13.1054 4.8261 0.4270
-13.0976 4.4672 0.4108
-13.0898 5.0339 0.4361
-13.0820 4.5239 0.4134
-13.0742 4.7317 0.4228
-13.0664 4.7694 0.4245
-13.0586 4.5994 0.4168
-13.0508 4.3350 0.4047
-13.0430 4.7694 0.4245
-13.0352 4.6844 0.4207
-13.0274 4.5522 0.4147
-13.0196 4.9206 0.4311
-13.0118 4.0800 0.3926
-13.0040 4.9394 0.4320
-12.9962 4.9111 0.4307
-12.9884 4.4294 0.4091
-12.9806 4.6656 0.4198
-12.9728 4.1178 0.3944
-12.9650 4.1556 0.3962
-12.9572 4.7411 0.4232
-12.9494 4.5806 0.4160
-12.9416 4.9394 0.4320
-12.9338 4.4200 0.4086
-12.9260 4.3822 0.4069
-12.9182 4.2972 0.4029
-12.9104 4.1839 0.3976
-12.9026 4.2311 0.3998
-12.8948 4.2217 0.3994
-12.8870 4.3444 0.4051
-12.8792 4.3633 0.4060
-12.8714 4.2500 0.4007
-12.8636 5.1094 0.4393
-12.8558 4.4767 0.4112
-12.8480 4.4294 0.4091
-12.8402 5.1283 0.4402
-12.8324 4.5900 0.4164
-12.8246 4.6372 0.4185
-12.8168 4.6467 0.4190
-12.8090 4.9867 0.4340
-12.8012 4.8922 0.4299
-12.7934 4.5239 0.4134
-12.7856 4.5333 0.4138
-12.7778 5.2039 0.4434
-12.7700 4.6278 0.4181
-12.7622 4.9678 0.4332
-12.7544 5.4211 0.4525
-12.7466 4.8356 0.4274
-12.7388 5.1944 0.4430
-12.7310 4.4767 0.4112
-12.7232 4.4767 0.4112
-12.7154 4.2406 0.4002
-12.7076 4.5900 0.4164
-12.6998 5.4022 0.4518
-12.6920 5.0906 0.4385
-12.6842 4.4294 0.4091
-12.6764 4.5522 0.4147
-12.6686 4.7222 0.4224
-12.6608 4.7222 0.4224
-12.6530 5.3172 0.4482
-12.6452 5.0622 0.4373
-12.6374 5.2983 0.4474
-12.6296 4.9017 0.4303
-12.6218 4.8828 0.4295
-12.6140 5.2417 0.4450
-12.6062 4.6089 0.4173
-12.5984 5.4494 0.4537
-12.5906 4.8828 0.4295
-12.5828 5.2983 0.4474
-12.5750 5.3172 0.4482
-12.5672 4.9017 0.4303
-12.5594 5.1756 0.4422
-12.5516 4.8639 0.4287
-12.5438 4.8922 0.4299
-12.5360 5.8556 0.4703
-12.5282 5.2700 0.4462
-12.5204 5.2794 0.4466
-12.5126 4.9111 0.4307
-12.5048 5.0339 0.4361
-12.4970 4.4294 0.4091
-12.4892 4.1839 0.3976
-12.4814 4.8733 0.4291
-12.4736 5.2511 0.4454
-12.4658 5.1000 0.4389
-12.4580 5.1094 0.4393
-12.4502 5.2794 0.4466
-12.4424 4.9583 0.4328
-12.4346 5.1094 0.4393
-12.4268 5.3361 0.4490
-12.4190 5.3456 0.4494
-12.4112 5.3928 0.4514
-12.4034 5.2700 0.4462
-12.3956 4.9300 0.4316
-12.3878 5.5061 0.4561
-12.3800 4.8356 0.4274
-12.3722 5.2228 0.4442
-12.3644 5.7044 0.4642
-12.3566 5.1189 0.4398
-12.3488 5.2700 0.4462
-12.3410 5.0433 0.4365
-12.3332 5.2417 0.4450
-12.3254 5.0717 0.4377
-12.3176 5.4211 0.4525
-12.3098 5.5250 0.4569
-12.3020 4.8072 0.4262
-12.2942 5.0244 0.4357
-12.2864 4.9394 0.4320
-12.2786 4.9300 0.4316
-12.2708 4.8733 0.4291
-12.2630 4.9867 0.4340
-12.2552 5.1094 0.4393
-12.2474 5.0528 0.4369
-12.2396 5.3456 0.4494
-12.2318 5.0622 0.4373
-12.2240 4.6089 0.4173
-12.2162 4.6844 0.4207
-12.2084 5.2511 0.4454
-12.2006 5.3361 0.4490
-12.1928 5.9311 0.4734
-12.1850 5.8461 0.4700
-12.1772 6.1483 0.4819
-12.1694 4.7411 0.4232
-12.1616 4.8922 0.4299
-12.1538 5.1094 0.4393
-12.1460 5.3739 0.4506
-12.1382 5.2417 0.4450
-12.1304 5.6289 0.4611
-12.1226 6.2617 0.4864
-12.1148 5.9594 0.4745
-12.1070 6.1200 0.4808
-12.0992 5.4589 0.4541
-12.0914 5.2983 0.4474
-12.0836 5.1378 0.4406
-12.0758 5.1000 0.4389
-12.0680 4.6939 0.4211
-12.0602 5.5061 0.4561
-12.0524 5.7422 0.4658
-12.0446 6.1956 0.4838
-12.0368 5.3644 0.4502
-12.0290 5.1189 0.4398
-12.0212 5.2322 0.4446
-12.0134 5.4778 0.4549
-12.0056 6.2050 0.4842
-11.9978 5.3550 0.4498
-11.9900 4.7600 0.4241
-11.9822 5.1378 0.4406
-11.9744 5.4683 0.4545
-11.9666 4.8167 0.4266
-11.9588 4.9394 0.4320
-11.9510 5.1189 0.4398
-11.9432 5.3644 0.4502
-11.9354 5.8650 0.4707
-11.9276 5.9028 0.4722
-11.9198 5.5628 0.4584
-11.9120 5.5817 0.4592
-11.9042 5.6478 0.4619
-11.8964 6.1200 0.4808
-11.8886 5.7328 0.4654
-11.8808 5.6006 0.4600
-11.8730 6.1294 0.4812
-11.8652 5.6194 0.4607
-11.8574 5.1094 0.4393
-11.8496 4.8167 0.4266
-11.8418 5.4494 0.4537
-11.8340 5.0811 0.4381
-11.8262 4.8167 0.4266
-11.8184 5.3644 0.4502
-11.8106 5.9122 0.4726
-11.8028 5.8367 0.4696
-11.7950 5.9500 0.4741
-11.7872 6.3278 0.4889
-11.7794 6.6772 0.5022
-11.7716 6.1672 0.4827
-11.7638 5.4872 0.4553
-11.7560 6.3372 0.4893
-11.7482 6.0067 0.4764
-11.7404 5.6856 0.4635
-11.7326 5.9783 0.4752
-11.7248 5.8367 0.4696
-11.7170 6.0444 0.4779
-11.7092 5.6289 0.4611
-11.7014 6.3467 0.4897
-11.6936 5.9028 0.4722
-11.6858 5.6761 0.4631
-11.6780 6.3467 0.4897
-11.6702 5.8933 0.4718
-11.6624 4.9961 0.4344
-11.6546 5.0244 0.4357
-11.6468 5.4306 0.4529
-11.6390 5.8744 0.4711
-11.6312 6.3089 0.4882
-11.6234 5.8650 0.4707
-11.6156 5.3739 0.4506
-11.6078 6.2428 0.4856
-11.6000 5.3361 0.4490
-11.5922 6.0728 0.4790
-11.5844 5.7989 0.4680
-11.5766 6.0633 0.4786
-11.5688 6.0350 0.4775
-11.5610 5.9594 0.4745
-11.5532 6.1200 0.4808
-11.5454 5.9783 0.4752
-11.5376 6.2900 0.4875
-11.5298 6.1578 0.4823
-11.5220 6.0917 0.4797
-11.5142 6.2333 0.4853
-11.5064 6.4506 0.4936
-11.4986 6.2617 0.4864
-11.4908 5.9028 0.4722
-11.4830 5.9217 0.4730
-11.4752 6.8472 0.5086
-11.4674 5.7611 0.4665
-11.4596 5.9028 0.4722
-11.4518 6.3561 0.4900
-11.4440 5.8650 0.4707
-11.4362 5.8650 0.4707
-11.4284 6.1767 0.4831
-11.4206 5.8367 0.4696
-11.4128 5.9122 0.4726
-11.4050 6.4600 0.4940
-11.3972 6.3750 0.4907
-11.3894 6.2994 0.4878
-11.3816 6.2994 0.4878
-11.3738 6.6961 0.5030
-11.3660 6.5356 0.4969
-11.3582 6.1483 0.4819
-11.3504 6.0728 0.4790
-11.3426 5.8461 0.4700
-11.3348 6.2144 0.4845
-11.3270 6.4033 0.4918
-11.3192 6.2806 0.4871
-11.3114 5.7894 0.4677
-11.3036 6.3089 0.4882
-11.2958 6.3372 0.4893
-11.2880 6.0444 0.4779
-11.2802 6.2428 0.4856
-11.2724 6.3089 0.4882
-11.2646 6.2522 0.4860
-11.2568 6.3750 0.4907
-11.2490 6.2522 0.4860
-11.2412 6.9889 0.5138
-11.2334 6.0350 0.4775
-11.2256 6.6300 0.5005
-11.2178 6.3089 0.4882
-11.2100 6.3183 0.4886
-11.2022 6.2050 0.4842
-11.1944 6.2617 0.4864
-11.1866 6.9228 0.5114
-11.1788 6.8756 0.5097
-11.1710 6.9228 0.5114
-11.1632 6.0539 0.4782
-11.1554 6.6961 0.5030
-11.1476 5.8178 0.4688
-11.1398 6.0917 0.4797
-11.1320 6.3089 0.4882
-11.1242 6.7150 0.5037
-11.1164 6.7622 0.5054
-11.1086 7.0172 0.5149
-11.1008 6.6961 0.5030
-11.0930 7.1400 0.5194
-11.0852 6.9606 0.5128
-11.0774 7.3856 0.5282
-11.0696 6.8944 0.5103
-11.0618 6.6017 0.4994
-11.0540 6.2711 0.4867
-11.0462 5.9783 0.4752
-11.0384 6.7528 0.5051
-11.0306 6.1578 0.4823
-11.0228 6.8567 0.5089
-11.0150 7.6028 0.5359
-11.0072 7.5272 0.5333
-10.9994 6.4694 0.4944
-10.9916 6.2144 0.4845
-10.9838 6.3844 0.4911
-10.9760 6.9889 0.5138
-10.9682 6.9983 0.5142
-10.9604 6.8189 0.5075
-10.9526 6.9794 0.5135
-10.9448 7.0644 0.5166
-10.9370 7.3006 0.5252
-10.9292 7.3006 0.5252
-10.9214 6.4033 0.4918
-10.9136 6.5261 0.4965
-10.9058 6.2711 0.4867
-10.8980 7.5178 0.5329
-10.8902 7.4800 0.5316
-10.8824 7.2156 0.5221
-10.8746 7.5272 0.5333
-10.8668 7.1306 0.5190
-10.8590 6.8756 0.5097
-10.8512 7.1589 0.5200
-10.8434 7.3950 0.5286
-10.8356 7.3100 0.5255
-10.8278 6.8283 0.5079
-10.8200 6.4317 0.4929
-10.8122 7.0739 0.5169
-10.8044 7.0456 0.5159
-10.7966 6.9228 0.5114
-10.7888 6.7150 0.5037
-10.7810 6.6867 0.5026
-10.7732 6.8472 0.5086
-10.7654 6.7339 0.5044
-10.7576 6.9889 0.5138
-10.7498 6.4789 0.4947
-10.7420 6.9039 0.5107
-10.7342 7.0078 0.5145
-10.7264 7.0078 0.5145
-10.7186 8.2544 0.5584
-10.7108 7.3100 0.5255
-10.7030 7.6217 0.5366
-10.6952 7.0928 0.5176
-10.6874 7.3478 0.5269
-10.6796 7.2722 0.5241
-10.6718 7.5083 0.5326
-10.6640 7.8767 0.5455
-10.6562 7.9144 0.5468
-10.6484 7.9994 0.5497
-10.6406 7.4517 0.5306
-10.6328 8.1789 0.5559
-10.6250 7.1683 0.5204
-10.6172 7.1306 0.5190
-10.6094 6.9889 0.5138
-10.6016 7.6689 0.5383
-10.5938 7.2722 0.5241
-10.5860 7.6311 0.5369
-10.5782 7.7728 0.5419
-10.5704 7.4233 0.5296
-10.5626 7.4233 0.5296
-10.5548 6.9039 0.5107
-10.5470 7.3383 0.5265
-10.5392 6.8944 0.5103
-10.5314 6.8944 0.5103
-10.5236 7.2250 0.5224
-10.5158 6.9889 0.5138
-10.5080 7.5178 0.5329
-10.5002 7.9522 0.5481
-10.4924 7.4233 0.5296
-10.4846 7.9428 0.5478
-10.4768 8.1789 0.5559
-10.4690 7.8767 0.5455
-10.4612 7.9333 0.5475
-10.4534 7.3100 0.5255
-10.4456 7.3383 0.5265
-10.4378 8.2639 0.5587
-10.4300 7.5178 0.5329
-10.4222 7.0456 0.5159
-10.4144 7.8389 0.5442
-10.4066 8.0183 0.5504
-10.3988 7.5650 0.5346
-10.3910 7.6783 0.5386
-10.3832 7.8578 0.5448
-10.3754 7.7067 0.5396
-10.3676 7.4800 0.5316
-10.3598 7.5744 0.5349
-10.3520 8.1506 0.5549
-10.3442 7.8200 0.5435
-10.3364 7.8200 0.5435
-10.3286 8.1222 0.5539
-10.3208 7.4328 0.5299
-10.3130 7.7161 0.5399
-10.3052 7.3194 0.5258
-10.2974 7.7350 0.5406
-10.2896 7.6972 0.5392
-10.2818 8.1789 0.5559
-10.2740 8.2733 0.5591
-10.2662 7.8294 0.5439
-10.2584 7.1211 0.5187
-10.2506 8.2072 0.5568
-10.2428 7.9806 0.5491
-10.2350 8.1317 0.5543
-10.2272 8.0467 0.5513
-10.2194 7.5650 0.5346
-10.2116 8.2167 0.5571
-10.2038 8.3300 0.5610
-10.1960 7.9428 0.5478
-10.1882 8.4244 0.5641
-10.1804 7.9144 0.5468
-10.1726 8.1506 0.5549
-10.1648 8.3206 0.5607
-10.1570 7.8861 0.5458
-10.1492 7.9711 0.5488
-10.1414 8.4244 0.5641
-10.1336 8.3961 0.5632
-10.1258 8.0372 0.5510
-10.1180 8.0561 0.5517
-10.1102 8.5094 0.5670
-10.1024 8.0467 0.5513
-10.0946 8.4906 0.5664
-10.0868 9.0289 0.5840
-10.0790 8.8589 0.5785
-10.0712 8.5661 0.5689
-10.0634 9.1328 0.5874
-10.0556 8.9439 0.5813
-10.0478 9.3406 0.5940
-10.0400 8.6700 0.5723
-10.0322 8.0278 0.5507
-10.0244 7.4894 0.5319
-10.0166 8.5472 0.5682
-10.0088 8.3867 0.5629
-10.0010 7.8483 0.5445
-9.9932 8.7361 0.5745
-9.9854 8.8778 0.5791
-9.9776 8.8683 0.5788
-9.9698 8.7550 0.5751
-9.9620 8.7267 0.5742
-9.9542 9.0667 0.5853
-9.9464 9.2839 0.5922
-9.9386 8.9911 0.5828
-9.9308 9.1422 0.5877
-9.9230 8.4811 0.5660
-9.9152 8.6889 0.5729
-9.9074 9.3311 0.5937
-9.8996 9.5767 0.6015
-9.8918 9.0194 0.5837
-9.8840 8.6228 0.5707
-9.8762 8.7739 0.5757
-9.8684 8.6322 0.5711
-9.8606 8.1411 0.5546
-9.8528 8.6889 0.5729
-9.8450 9.3311 0.5937
-9.8372 9.6806 0.6047
-9.8294 9.3406 0.5940
-9.8216 9.0856 0.5859
-9.8138 9.5200 0.5997
-9.8060 9.6050 0.6024
-9.7982 8.7361 0.5745
-9.7904 9.3406 0.5940
-9.7826 9.2744 0.5919
-9.7748 9.8789 0.6109
-9.7670 9.0950 0.5862
-9.7592 9.6050 0.6024
-9.7514 8.9817 0.5825
-9.7436 9.0761 0.5856
-9.7358 9.2178 0.5901
-9.7280 9.2839 0.5922
-9.7202 9.9261 0.6124
-9.7124 8.6322 0.5711
-9.7046 8.7267 0.5742
-9.6968 8.8117 0.5770
-9.6890 9.4917 0.5988
-9.6812 9.4539 0.5976
-9.6734 9.7656 0.6074
-9.6656 9.4539 0.5976
-9.6578 8.9722 0.5822
-9.6500 9.1328 0.5874
-9.6422 9.3783 0.5952
-9.6344 8.7456 0.5748
-9.6266 9.4256 0.5967
-9.6188 9.7939 0.6083
-9.6110 9.1611 0.5883
-9.6032 9.7561 0.6071
-9.5954 9.2650 0.5916
-9.5876 9.5578 0.6009
-9.5798 9.0667 0.5853
-9.5720 9.7183 0.6059
-9.5642 9.9828 0.6141
-9.5564 9.1422 0.5877
-9.5486 9.5861 0.6018
-9.5408 9.4822 0.5985
-9.5330 9.3594 0.5946
-9.5252 9.6617 0.6041
-9.5174 8.9911 0.5828
-9.5096 9.1328 0.5874
-9.5018 10.5967 0.6327
-9.4940 9.5106 0.5994
-9.4862 9.7089 0.6056
-9.4784 10.2756 0.6230
-9.4706 9.7561 0.6071
-9.4628 8.8872 0.5794
-9.4550 10.0961 0.6176
-9.4472 9.3122 0.5931
-9.4394 9.9167 0.6121
-9.4316 9.5672 0.6012
-9.4238 9.9733 0.6138
-9.4160 10.5400 0.6310
-9.4082 10.4172 0.6273
-9.4004 10.0489 0.6161
-9.3926 9.6428 0.6036
-9.3848 10.6911 0.6355
-9.3770 10.1056 0.6179
-9.3692 9.9733 0.6138
-9.3614 10.5306 0.6307
-9.3536 10.6344 0.6338
-9.3458 9.6428 0.6036
-9.3380 9.1422 0.5877
-9.3302 10.1339 0.6187
-9.3224 10.2094 0.6210
-9.3146 10.2000 0.6208
-9.3068 10.6061 0.6330
-9.2990 10.6722 0.6350
-9.2912 10.4550 0.6285
-9.2834 10.8611 0.6406
-9.2756 10.5494 0.6313
-9.2678 10.6628 0.6347
-9.2600 10.3700 0.6259
-9.2522 11.4372 0.6573
-9.2444 11.2106 0.6508
-9.2366 10.7194 0.6364
-9.2288 9.2178 0.5901
-9.2210 10.0017 0.6147
-9.2132 9.4067 0.5961
-9.2054 9.5767 0.6015
-9.1976 9.3594 0.5946
-9.1898 10.4172 0.6273
-9.1820 10.9933 0.6444
-9.1742 10.7100 0.6361
-9.1664 9.9356 0.6127
-9.1586 9.7750 0.6077
-9.1508 10.3983 0.6268
-9.1430 9.9261 0.6124
-9.1352 10.6817 0.6352
-9.1274 10.9744 0.6439
-9.1196 10.2472 0.6222
-9.1118 10.6817 0.6352
-9.1040 10.2094 0.6210
-9.0962 11.3522 0.6549
-9.0884 11.0028 0.6447
-9.0806 10.6628 0.6347
-9.0728 10.4361 0.6279
-9.0650 9.7656 0.6074
-9.0572 10.2661 0.6228
-9.0494 10.5872 0.6324
-9.0416 10.4078 0.6270
-9.0338 11.3900 0.6560
-9.0260 10.7194 0.6364
-9.0182 10.5211 0.6304
-9.0104 10.4078 0.6270
-9.0026 10.6061 0.6330
-8.9948 11.2956 0.6532
-8.9870 11.4844 0.6587
-8.9792 10.7572 0.6375
-8.9714 10.9461 0.6431
-8.9636 11.1633 0.6494
-8.9558 11.7111 0.6651
-8.9480 10.5967 0.6327
-8.9402 10.8517 0.6403
-8.9324 11.3428 0.6546
-8.9246 10.2850 0.6233
-8.9168 10.4361 0.6279
-8.9090 10.9178 0.6422
-8.9012 10.4739 0.6290
-8.8934 11.3239 0.6541
-8.8856 11.2294 0.6513
-8.8778 10.6439 0.6341
-8.8700 10.4456 0.6282
-8.8622 10.5967 0.6327
-8.8544 11.5600 0.6608
-8.8466 10.9744 0.6439
-8.8388 12.0889 0.6758
-8.8310 11.5883 0.6617
-8.8232 11.4750 0.6584
-8.8154 11.2483 0.6519
-8.8076 11.6167 0.6625
-8.7998 11.7111 0.6651
-8.7920 11.1728 0.6497
-8.7842 10.8139 0.6392
-8.7764 11.6450 0.6633
-8.7686 11.7583 0.6665
-8.7608 10.6156 0.6333
-8.7530 10.6533 0.6344
-8.7452 11.8717 0.6697
-8.7374 11.7583 0.6665
-8.7296 11.9189 0.6710
-8.7218 11.7111 0.6651
-8.7140 11.3050 0.6535
-8.7062 11.9000 0.6705
-8.6984 11.0689 0.6467
-8.6906 11.3711 0.6554
-8.6828 11.5033 0.6592
-8.6750 11.7111 0.6651
-8.6672 11.8717 0.6697
-8.6594 11.3522 0.6549
-8.6516 11.1067 0.6478
-8.6438 11.9189 0.6710
-8.6360 11.0311 0.6455
-8.6282 11.9944 0.6731
-8.6204 12.6556 0.6914
-8.6126 12.3533 0.6831
-8.6048 12.0417 0.6745
-8.5970 12.9200 0.6986
-8.5892 12.3344 0.6826
-8.5814 12.3911 0.6842
-8.5736 12.0133 0.6737
-8.5658 12.4572 0.6860
-8.5580 11.1350 0.6486
-8.5502 11.8244 0.6684
-8.5424 11.0028 0.6447
-8.5346 12.2117 0.6792
-8.5268 11.9472 0.6718
-8.5190 12.8444 0.6966
-8.5112 12.7028 0.6927
-8.5034 12.8822 0.6976
-8.4956 12.1172 0.6766
-8.4878 12.0606 0.6750
-8.4800 12.4100 0.6847
-8.4722 12.6556 0.6914
-8.4644 12.2683 0.6808
-8.4566 11.9094 0.6708
-8.4488 12.1078 0.6763
-8.4410 12.0794 0.6755
-8.4332 11.5317 0.6600
-8.4254 12.5894 0.6896
-8.4176 12.6556 0.6914
-8.4098 13.2883 0.7085
-8.4020 11.9378 0.6716
-8.3942 12.0511 0.6747
-8.3864 12.3722 0.6837
-8.3786 12.7689 0.6945
-8.3708 13.3828 0.7110
-8.3630 12.6272 0.6907
-8.3552 12.9200 0.6986
-8.3474 12.2683 0.6808
-8.3396 12.6367 0.6909
-8.3318 12.5989 0.6899
-8.3240 12.7122 0.6930
-8.3162 12.6178 0.6904
-8.3084 13.0144 0.7012
-8.3006 12.6178 0.6904
-8.2928 11.9756 0.6726
-8.2850 12.4289 0.6852
-8.2772 13.2033 0.7063
-8.2694 12.6650 0.6917
-8.2616 12.7217 0.6933
-8.2538 11.9189 0.6710
-8.2460 12.7972 0.6953
-8.2382 14.0439 0.7284
-8.2304 12.1078 0.6763
-8.2226 12.1644 0.6779
-8.2148 13.5906 0.7165
-8.2070 13.6472 0.7180
-8.1992 14.2233 0.7330
-8.1914 13.6661 0.7185
-8.1836 13.4678 0.7133
-8.1758 13.1089 0.7037
-8.1680 12.9106 0.6984
-8.1602 13.1561 0.7050
-8.1524 13.6850 0.7190
-8.1446 13.1278 0.7042
-8.1368 13.5528 0.7155
-8.1290 13.4017 0.7115
-8.1212 14.3650 0.7367
-8.1134 14.5161 0.7405
-8.1056 14.5539 0.7415
-8.0978 13.3639 0.7105
-8.0900 13.3072 0.7090
-8.0822 13.8361 0.7230
-8.0744 13.3639 0.7105
-8.0666 13.6378 0.7178
-8.0588 13.3072 0.7090
-8.0510 13.5622 0.7158
-8.0432 13.3828 0.7110
-8.0354 13.5528 0.7155
-8.0276 14.2328 0.7333
-8.0198 13.9778 0.7267
-8.0120 13.4772 0.7135
-8.0042 13.7322 0.7203
-7.9964 14.2611 0.7340
-7.9886 14.3933 0.7374
-7.9808 13.9872 0.7269
-7.9730 14.1856 0.7321
-7.9652 13.6283 0.7175
-7.9574 14.1761 0.7318
-7.9496 13.9494 0.7259
-7.9418 13.9967 0.7272
-7.9340 13.6472 0.7180
-7.9262 13.6283 0.7175
-7.9184 13.5528 0.7155
-7.9106 14.3933 0.7374
-7.9028 15.0922 0.7551
-7.8950 13.6756 0.7188
-7.8872 14.5067 0.7403
-7.8794 15.1017 0.7553
-7.8716 14.3933 0.7374
-7.8638 14.8089 0.7480
-7.8560 14.2517 0.7338
-7.8482 14.9411 0.7513
-7.8404 14.6011 0.7427
-7.8326 14.8939 0.7501
-7.8248 14.5161 0.7405
-7.8170 14.2044 0.7325
-7.8092 14.8561 0.7492
-7.8014 14.3933 0.7374
-7.7936 13.2789 0.7083
-7.7858 15.1394 0.7563
-7.7780 15.1206 0.7558
-7.7702 14.1761 0.7318
-7.7624 15.0261 0.7534
-7.7546 14.6200 0.7432
-7.7468 14.8183 0.7482
-7.7390 14.7994 0.7477
-7.7312 15.0356 0.7537
-7.7234 13.8833 0.7242
-7.7156 15.4794 0.7647
-7.7078 16.0178 0.7779
-7.7000 14.9033 0.7503
-7.6922 14.5350 0.7410
-7.6844 15.0733 0.7546
-7.6766 15.8100 0.7728
-7.6688 15.8478 0.7738
-7.6610 14.9222 0.7508
-7.6532 15.0167 0.7532
-7.6454 15.3378 0.7612
-7.6376 15.4039 0.7628
-7.6298 15.6589 0.7691
-7.6220 15.1394 0.7563
-7.6142 16.1122 0.7802
-7.6064 15.8100 0.7728
-7.5986 16.8489 0.7978
-7.5908 15.6872 0.7698
-7.5830 16.0178 0.7779
-7.5752 15.3756 0.7621
-7.5674 16.1217 0.7804
-7.5596 15.3472 0.7614
-7.5518 15.4133 0.7631
-7.5440 16.7639 0.7958
-7.5362 16.7639 0.7958
-7.5284 15.0167 0.7532
-7.5206 15.3661 0.7619
-7.5128 16.9717 0.8007
-7.5050 16.2350 0.7831
-7.4972 15.9611 0.7765
-7.4894 16.2161 0.7827
-7.4816 16.2539 0.7836
-7.4738 16.0650 0.7790
-7.4660 17.0567 0.8027
-7.4582 16.8867 0.7987
-7.4504 17.5006 0.8131
-7.4426 17.3683 0.8100
-7.4348 17.0000 0.8014
-7.4270 17.5761 0.8149
-7.4192 16.5939 0.7918
-7.4114 16.6033 0.7920
-7.4036 16.9906 0.8012
-7.3958 17.4722 0.8124
-7.3880 16.7733 0.7960
-7.3802 17.8122 0.8203
-7.3724 17.8500 0.8212
-7.3646 17.7556 0.8190
-7.3568 16.9528 0.8003
-7.3490 17.5289 0.8138
-7.3412 17.6044 0.8155
-7.3334 17.8311 0.8207
-7.3256 17.9633 0.8238
-7.3178 18.4167 0.8341
-7.3100 18.5017 0.8360
-7.3022 18.3600 0.8328
-7.2944 18.1994 0.8292
-7.2866 17.6044 0.8155
-7.2788 17.8594 0.8214
-7.2710 17.8311 0.8207
-7.2632 17.1606 0.8052
-7.2554 16.8300 0.7974
-7.2476 17.5667 0.8146
-7.2398 18.3694 0.8330
-7.2320 18.0672 0.8262
-7.2242 18.1522 0.8281
-7.2164 18.5206 0.8365
-7.2086 19.2856 0.8536
-7.2008 17.7178 0.8181
-7.1930 18.4922 0.8358
-7.1852 19.5689 0.8598
-7.1774 18.8228 0.8433
-7.1696 18.5867 0.8380
-7.1618 18.1428 0.8279
-7.1540 19.1817 0.8513
-7.1462 18.8417 0.8437
-7.1384 18.2278 0.8298
-7.1306 18.8511 0.8439
-7.1228 19.9561 0.8683
-7.1150 20.5322 0.8807
-7.1072 20.1639 0.8728
-7.0994 19.9089 0.8672
-7.0916 19.5594 0.8596
-7.0838 18.9456 0.8460
-7.0760 20.1167 0.8718
-7.0682 20.3056 0.8758
-7.0604 20.4567 0.8791
-7.0526 20.0128 0.8695
-7.0448 20.8061 0.8866
-7.0370 20.9856 0.8904
-7.0292 20.5133 0.8803
-7.0214 21.8261 0.9080
-7.0136 20.6078 0.8823
-7.0058 20.1450 0.8724
-6.9980 20.4378 0.8787
-6.9902 19.9561 0.8683
-6.9824 20.0600 0.8705
-6.9746 18.8417 0.8437
-6.9668 19.1344 0.8502
-6.9590 21.2783 0.8966
-6.9512 21.1744 0.8944
-6.9434 21.5050 0.9013
-6.9356 20.5417 0.8809
-6.9278 22.1756 0.9153
-6.9200 21.8261 0.9080
-6.9122 21.9583 0.9108
-6.9044 20.5889 0.8819
-6.8966 21.2878 0.8968
-6.8888 21.9017 0.9096
-6.8810 21.1744 0.8944
-6.8732 20.4094 0.8781
-6.8654 21.0328 0.8914
-6.8576 21.0611 0.8920
-6.8498 21.1650 0.8942
-6.8420 21.9772 0.9112
-6.8342 21.9583 0.9108
-6.8264 21.7883 0.9073
-6.8186 22.2794 0.9174
-6.8108 21.0422 0.8916
-6.8030 21.9017 0.9096
-6.7952 21.8544 0.9086
-6.7874 21.5522 0.9023
-6.7796 22.8650 0.9294
-6.7718 22.3078 0.9180
-6.7640 22.6006 0.9240
-6.7562 22.1378 0.9145
-6.7484 22.8461 0.9290
-6.7406 22.8083 0.9283
-6.7328 23.9039 0.9503
-6.7250 22.2417 0.9166
-6.7172 22.7894 0.9279
-6.7094 23.0539 0.9332
-6.7016 24.6028 0.9641
-6.6938 23.2428 0.9370
-6.6860 23.4978 0.9422
-6.6782 23.5639 0.9435
-6.6704 23.7528 0.9473
-6.6626 23.1956 0.9361
-6.6548 22.5817 0.9236
-6.6470 23.6489 0.9452
-6.6392 23.2333 0.9369
-6.6314 24.4328 0.9607
-6.6236 24.7822 0.9676
-6.6158 23.8850 0.9499
-6.6080 22.8744 0.9296
-6.6002 25.0844 0.9735
-6.5924 24.4328 0.9607
-6.5846 24.4894 0.9619
-6.5768 24.9144 0.9702
-6.5690 24.1400 0.9550
-6.5612 26.1139 0.9932
-6.5534 25.5850 0.9831
-6.5456 26.1139 0.9932
-6.5378 25.3772 0.9791
-6.5300 25.9061 0.9893
-6.5222 24.8861 0.9696
-6.5144 24.8106 0.9681
-6.5066 24.1117 0.9544
-6.4988 25.9911 0.9909
-6.4910 25.9911 0.9909
-6.4832 27.3606 1.0167
-6.4754 26.1989 0.9949
-6.4676 26.0478 0.9920
-6.4598 25.7172 0.9857
-6.4520 26.2083 0.9950
-6.4442 25.7267 0.9858
-6.4364 26.3217 0.9972
-6.4286 25.0183 0.9722
-6.4208 25.8872 0.9889
-6.4130 26.5389 1.0013
-6.4052 24.9333 0.9705
-6.3974 26.8600 1.0073
-6.3896 26.5578 1.0016
-6.3818 26.5767 1.0020
-6.3740 26.4539 0.9997
-6.3662 25.1600 0.9749
-6.3584 26.0289 0.9916
-6.3506 27.2378 1.0144
-6.3428 27.6911 1.0228
-6.3350 28.8056 1.0432
-6.3272 28.3239 1.0344
-6.3194 28.2672 1.0334
-6.3116 29.1833 1.0500
-6.3038 28.9189 1.0452
-6.2960 29.2211 1.0507
-6.2882 28.3522 1.0349
-6.2804 29.1739 1.0498
-6.2726 27.9933 1.0284
-6.2648 29.3817 1.0536
-6.2570 27.9461 1.0275
-6.2492 28.5883 1.0392
-6.2414 28.9567 1.0459
-6.2336 28.0878 1.0301
-6.2258 28.4278 1.0363
-6.2180 28.3144 1.0342
-6.2102 28.6450 1.0403
-6.2024 29.6933 1.0591
-6.1946 30.8739 1.0800
-6.1868 29.8539 1.0620
-6.1790 28.8433 1.0439
-6.1712 29.1928 1.0502
-6.1634 30.1561 1.0673
-6.1556 29.5517 1.0566
-6.1478 31.1006 1.0839
-6.1400 29.9106 1.0630
-6.1322 29.1550 1.0495
-6.1244 29.9672 1.0640
-6.1166 30.9400 1.0811
-6.1088 29.6650 1.0586
-6.1010 30.6472 1.0760
-6.0932 31.0817 1.0836
-6.0854 32.3850 1.1061
-6.0776 31.7806 1.0957
-6.0698 30.9400 1.0811
-6.0620 31.4689 1.0903
-6.0542 32.6967 1.1114
-6.0464 31.8844 1.0975
-6.0386 31.6767 1.0939
-6.0308 32.1394 1.1019
-6.0230 32.5739 1.1093
-6.0152 32.6967 1.1114
-6.0074 31.8561 1.0970
-5.9996 32.3189 1.1050
-5.9918 31.9317 1.0983
-5.9840 34.8689 1.1477
-5.9762 34.2644 1.1377
-5.9684 33.6411 1.1273
-5.9606 34.4061 1.1401
-5.9528 36.0778 1.1674
-5.9450 33.4144 1.1235
-5.9372 33.6033 1.1267
-5.9294 35.2089 1.1533
-5.9216 33.8583 1.1310
-5.9138 34.1133 1.1352
-5.9060 34.6706 1.1445
-5.8982 36.5783 1.1755
-5.8904 34.5100 1.1418
-5.8826 34.7272 1.1454
-5.8748 35.8794 1.1642
-5.8670 35.6622 1.1607
-5.8592 35.9550 1.1655
-5.8514 35.7283 1.1618
-5.8436 35.5678 1.1592
-5.8358 36.6633 1.1769
-5.8280 35.8133 1.1632
-5.8202 35.5300 1.1586
-5.8124 35.0672 1.1510
-5.8046 36.2572 1.1703
-5.7968 35.5017 1.1581
-5.7890 35.4922 1.1579
-5.7812 36.6728 1.1770
-5.7734 36.3422 1.1717
-5.7656 36.4367 1.1732
-5.7578 35.3883 1.1562
-5.7500 36.3328 1.1716
-5.7422 38.0422 1.1988
-5.7344 38.0422 1.1988
-5.7266 37.2961 1.1870
-5.7188 35.7944 1.1629
-5.7110 35.7944 1.1629
-5.7032 36.5878 1.1757
-5.6954 37.9383 1.1972
-5.6876 37.6078 1.1919
-5.6798 39.2794 1.2182
-5.6720 37.7872 1.1948
-5.6642 38.5617 1.2070
-5.6564 37.6928 1.1933
-5.6486 37.8439 1.1957
-5.6408 38.0706 1.1993
-5.6330 39.3833 1.2198
-5.6252 38.8828 1.2120
-5.6174 41.2344 1.2481
-5.6096 40.1389 1.2314
-5.6018 39.4967 1.2215
-5.5940 38.5333 1.2065
-5.5862 40.4978 1.2369
-5.5784 41.5461 1.2528
-5.5706 40.5072 1.2370
-5.5628 41.4139 1.2508
-5.5550 42.3206 1.2644
-5.5472 42.7644 1.2710
-5.5394 42.9156 1.2733
-5.5316 42.2922 1.2640
-5.5238 42.9817 1.2743
-5.5160 39.9028 1.2278
-5.5082 40.9511 1.2438
-5.5004 41.2439 1.2482
-5.4926 42.8494 1.2723
-5.4848 42.4622 1.2665
-5.4770 41.4706 1.2517
-5.4692 43.2083 1.2776
-5.4614 42.5283 1.2675
-5.4536 43.9639 1.2887
-5.4458 45.3994 1.3096
-5.4380 42.3017 1.2641
-5.4302 44.7006 1.2995
-5.4224 43.2083 1.2776
-5.4146 42.9533 1.2738
-5.4068 43.9544 1.2886
-5.3990 44.1717 1.2918
-5.3912 44.2567 1.2930
-5.3834 45.3617 1.3091
-5.3756 46.9861 1.3323
-5.3678 48.1572 1.3488
-5.3600 47.2506 1.3360
-5.3522 45.1067 1.3054
-5.3444 46.7878 1.3295
-5.3366 48.0439 1.3472
-5.3288 47.7228 1.3427
-5.3210 45.9094 1.3169
-5.3132 47.1183 1.3342
-5.3054 47.9211 1.3455
-5.2976 48.2517 1.3501
-5.2898 47.2883 1.3366
-5.2820 47.3639 1.3376
-5.2742 47.4583 1.3390
-5.2664 47.1656 1.3348
-5.2586 47.3639 1.3376
-5.2508 46.0039 1.3183
-5.2430 47.6000 1.3410
-5.2352 49.1300 1.3624
-5.2274 49.3189 1.3650
-5.2196 48.5728 1.3546
-5.2118 49.0922 1.3618
-5.2040 50.5561 1.3820
-5.1962 49.5739 1.3685
-5.1884 48.8089 1.3579
-5.1806 50.0744 1.3754
-5.1728 49.5833 1.3686
-5.1650 49.1206 1.3622
-5.1572 52.0200 1.4019
-5.1494 52.0767 1.4026
-5.1416 52.4072 1.4071
-5.1338 53.1156 1.4165
-5.1260 51.6044 1.3962
-5.1182 52.8889 1.4135
-5.1104 54.2206 1.4312
-5.1026 52.4450 1.4076
-5.0948 54.0411 1.4288
-5.0870 53.4461 1.4209
-5.0792 54.3339 1.4327
-5.0714 56.7706 1.4645
-5.0636 55.5900 1.4492
-5.0558 54.0883 1.4295
-5.0480 55.6089 1.4494
-5.0402 55.4672 1.4476
-5.0324 54.1356 1.4301
-5.0246 55.8733 1.4528
-5.0168 56.1472 1.4564
-5.0090 57.5544 1.4745
-5.0012 55.3256 1.4457
-4.9934 58.2533 1.4835
-4.9856 56.5722 1.4619
-4.9778 57.2239 1.4703
-4.9700 57.9606 1.4797
-4.9622 58.5272 1.4870
-4.9544 58.2061 1.4829
-4.9466 58.2628 1.4836
-4.9388 57.8567 1.4784
-4.9310 58.5744 1.4876
-4.9232 58.2911 1.4840
-4.9154 60.4256 1.5109
-4.9076 60.8128 1.5157
-4.8998 61.2378 1.5210
-4.8920 61.9933 1.5303
-4.8842 60.4539 1.5112
-4.8764 60.9733 1.5177
-4.8686 60.5483 1.5124
-4.8608 60.6428 1.5136
-4.8530 61.7667 1.5275
-4.8452 64.4111 1.5599
-4.8374 63.6178 1.5503
-4.8296 61.5872 1.5253
-4.8218 63.3628 1.5472
-4.8140 62.8906 1.5414
-4.8062 62.6167 1.5380
-4.7984 64.1467 1.5567
-4.7906 63.9483 1.5543
-4.7828 64.1939 1.5573
-4.7750 65.7900 1.5765
-4.7672 64.7700 1.5642
-4.7594 65.8561 1.5773
-4.7516 65.5917 1.5741
-4.7438 64.8456 1.5652
-4.7360 64.6756 1.5631
-4.7282 65.0817 1.5680
-4.7204 66.1772 1.5811
-4.7126 68.4628 1.6082
-4.7048 68.2928 1.6062
-4.6970 66.6589 1.5869
-4.6892 68.6611 1.6105
-4.6814 69.7661 1.6235
-4.6736 69.3411 1.6185
-4.6658 68.1983 1.6051
-4.6580 67.6033 1.5981
-4.6502 68.2739 1.6060
-4.6424 69.6150 1.6217
-4.6346 68.7744 1.6119
-4.6268 70.8617 1.6362
-4.6190 69.5489 1.6209
-4.6112 71.9006 1.6481
-4.6034 71.4850 1.6433
-4.5956 72.5050 1.6550
-4.5878 73.7800 1.6695
-4.5800 71.7494 1.6464
-4.5722 71.7872 1.6468
-4.5644 73.4872 1.6662
-4.5566 74.6489 1.6793
-4.5488 74.3844 1.6763
-4.5410 74.4033 1.6765
-4.5332 76.5472 1.7005
-4.5254 74.5828 1.6786
-4.5176 75.5744 1.6897
-4.5098 78.1811 1.7186
-4.5020 77.9356 1.7159
-4.4942 74.1956 1.6742
-4.4864 77.7278 1.7136
-4.4786 80.8633 1.7478
-4.4708 78.3228 1.7201
-4.4630 79.6733 1.7349
-4.4552 77.2839 1.7087
-4.4474 78.2850 1.7197
-4.4396 78.7667 1.7250
-4.4318 81.0428 1.7497
-4.4240 83.3472 1.7745
-4.4162 80.8539 1.7477
-4.4084 78.9083 1.7266
-4.4006 80.3344 1.7421
-4.3928 79.6450 1.7346
-4.3850 82.2422 1.7626
-4.3772 83.7722 1.7790
-4.3694 84.9906 1.7919
-4.3616 83.7344 1.7786
-4.3538 85.3400 1.7955
-4.3460 85.6989 1.7993
-4.3382 85.7272 1.7996
-4.3304 85.4911 1.7971
-4.3226 82.6956 1.7675
-4.3148 85.0283 1.7923
-4.3070 84.3011 1.7846
-4.2992 86.0578 1.8031
-4.2914 90.1094 1.8450
-4.2836 87.1061 1.8140
-4.2758 88.8911 1.8325
-4.2680 91.1767 1.8559
-4.2602 90.6100 1.8501
-4.2524 90.7989 1.8521
-4.2446 94.1800 1.8862
-4.2368 90.5533 1.8496
-4.2290 92.3572 1.8679
-4.2212 92.3478 1.8678
-4.2134 92.5650 1.8700
-4.2056 89.1933 1.8356
-4.1978 95.5211 1.8996
-4.1900 94.9167 1.8936
-4.1822 94.4161 1.8886
-4.1744 94.1894 1.8863
-4.1666 95.9744 1.9041
-4.1588 96.0406 1.9048
-4.1510 96.4467 1.9088
-4.1432 96.2672 1.9070
-4.1354 94.2178 1.8866
-4.1276 97.7500 1.9217
-4.1198 96.2200 1.9066
-4.1120 99.6767 1.9405
-4.1042 97.6367 1.9205
-4.0964 99.9033 1.9427
-4.0886 101.1500 1.9548
-4.0808 100.7817 1.9512
-4.0730 104.2289 1.9843
-4.0652 103.0672 1.9732
-4.0574 103.5017 1.9774
-4.0496 104.0589 1.9827
-4.0418 103.3317 1.9758
-4.0340 102.2833 1.9657
-4.0262 104.1250 1.9833
-4.0184 106.4294 2.0052
-4.0106 107.2039 2.0124
-4.0028 109.8483 2.0371
-3.9950 107.6856 2.0170
-3.9872 106.3256 2.0042
-3.9794 107.1472 2.0119
-3.9716 106.2311 2.0033
-3.9638 107.7044 2.0171
-3.9560 109.2533 2.0316
-3.9482 108.9794 2.0290
-3.9404 106.2972 2.0039
-3.9326 110.0939 2.0394
-3.9248 111.1139 2.0488
-3.9170 111.6617 2.0539
-3.9092 114.0322 2.0755
-3.9014 115.0428 2.0847
-3.8936 113.8056 2.0735
-3.8858 114.8917 2.0834
-3.8780 115.6567 2.0903
-3.8702 116.8561 2.1011
-3.8624 116.5444 2.0983
-3.8546 115.6944 2.0906
-3.8468 118.2350 2.1134
-3.8390 117.1017 2.1033
-3.8312 118.6317 2.1170
-3.8234 120.2089 2.1310
-3.8156 120.1522 2.1305
-3.8078 119.8878 2.1282
-3.8000 121.4178 2.1417
-3.7922 118.7639 2.1182
-3.7844 123.6089 2.1609
-3.7766 123.2406 2.1577
-3.7688 124.2983 2.1670
-3.7610 125.6867 2.1790
-3.7532 124.0717 2.1650
-3.7454 124.2511 2.1665
-3.7376 126.9050 2.1896
-3.7298 128.8222 2.2060
-3.7220 126.2533 2.1839
-3.7142 130.0783 2.2168
-3.7064 129.2094 2.2094
-3.6986 129.9272 2.2155
-3.6908 129.8044 2.2144
-3.6830 132.8361 2.2401
-3.6752 134.5550 2.2546
-3.6674 133.2517 2.2436
-3.6596 130.7300 2.2223
-3.6518 133.7239 2.2476
-3.6440 133.3744 2.2447
-3.6362 136.1606 2.2680
-3.6284 138.2667 2.2855
-3.6206 138.2194 2.2851
-3.6128 137.9078 2.2825
-3.6050 138.2856 2.2856
-3.5972 138.0778 2.2839
-3.5894 138.9467 2.2911
-3.5816 138.3989 2.2866
-3.5738 142.3561 2.3190
-3.5660 138.5594 2.2879
-3.5582 138.0400 2.2836
-3.5504 139.9856 2.2996
-3.5426 142.5828 2.3209
-3.5348 144.8778 2.3395
-3.5270 143.6311 2.3294
-3.5192 143.9900 2.3323
-3.5114 146.6439 2.3537
-3.5036 144.2922 2.3347
-3.4958 146.4172 2.3519
-3.4880 146.6439 2.3537
-3.4802 147.0689 2.3571
-3.4724 145.6239 2.3455
-3.4646 147.1444 2.3577
-3.4568 146.8139 2.3551
-3.4490 145.9639 2.3482
-3.4412 147.7772 2.3628
-3.4334 150.0628 2.3810
-3.4256 152.4522 2.3999
-3.4178 153.0283 2.4044
-3.4100 151.0450 2.3888
-3.4022 149.1278 2.3735
-3.3944 151.3944 2.3915
-3.3866 152.4428 2.3998
-3.3788 152.9244 2.4036
-3.3710 154.9456 2.4194
-3.3632 153.1417 2.4053
-3.3554 158.5533 2.4474
-3.3476 157.0044 2.4354
-3.3398 156.3244 2.4301
-3.3320 156.9006 2.4346
-3.3242 160.9050 2.4655
-3.3164 157.6939 2.4408
-3.3086 160.3950 2.4616
-3.3008 160.9428 2.4658
-3.2930 160.0267 2.4588
-3.2852 159.6772 2.4561
-3.2774 159.6300 2.4557
-3.2696 164.8906 2.4958
-3.2618 166.7228 2.5097
-3.2540 160.5839 2.4630
-3.2462 161.7361 2.4718
-3.2384 163.4550 2.4849
-3.2306 162.6428 2.4788
-3.2228 167.1572 2.5129
-3.2150 166.9872 2.5117
-3.2072 165.4856 2.5003
-3.1994 163.5400 2.4856
-3.1916 165.7406 2.5023
-3.1838 166.6472 2.5091
-3.1760 165.3250 2.4991
-3.1682 168.9706 2.5265
-3.1604 170.6894 2.5393
-3.1526 168.5739 2.5236
-3.1448 169.8867 2.5334
-3.1370 170.7839 2.5400
-3.1292 168.9706 2.5265
-3.1214 173.5039 2.5602
-3.1136 175.1567 2.5724
-3.1058 173.3339 2.5589
-3.0980 171.0483 2.5420
-3.0902 172.9183 2.5559
-3.0824 177.5272 2.5897
-3.0746 176.9700 2.5856
-3.0668 176.8850 2.5850
-3.0590 176.8094 2.5845
-3.0512 178.7078 2.5983
-3.0434 178.2072 2.5947
-3.0356 178.1978 2.5946
-3.0278 181.5128 2.6186
-3.0200 180.3794 2.6104
-3.0122 178.5094 2.5969
-3.0044 181.0972 2.6156
-2.9966 183.2222 2.6309
-2.9888 181.1161 2.6158
-2.9810 184.2422 2.6382
-2.9732 185.5361 2.6475
-2.9654 187.2267 2.6595
-2.9576 180.9178 2.6143
-2.9498 183.0806 2.6299
-2.9420 185.2056 2.6451
-2.9342 183.6472 2.6340
-2.9264 183.4206 2.6323
-2.9186 184.4594 2.6398
-2.9108 188.4072 2.6679
-2.9030 190.9950 2.6861
-2.8952 192.8556 2.6992
-2.8874 192.6194 2.6975
-2.8796 192.9122 2.6996
-2.8718 194.8578 2.7132
-2.8640 194.9239 2.7136
-2.8562 194.4139 2.7101
-2.8484 196.3500 2.7235
-2.8406 200.1561 2.7498
-2.8328 202.1300 2.7633
-2.8250 195.4811 2.7175
-2.8172 198.2767 2.7369
-2.8094 200.2789 2.7507
-2.8016 200.8456 2.7545
-2.7938 200.4583 2.7519
-2.7860 200.5811 2.7527
-2.7782 204.2078 2.7775
-2.7704 204.2928 2.7781
-2.7626 209.7422 2.8149
-2.7548 208.0989 2.8038
-2.7470 211.2061 2.8247
-2.7392 208.8072 2.8086
-2.7314 207.5511 2.8001
-2.7236 210.0539 2.8170
-2.7158 210.6678 2.8211
-2.7080 215.9756 2.8564
-2.7002 215.0028 2.8500
-2.6924 214.3794 2.8458
-2.6846 213.3594 2.8391
-2.6768 220.2728 2.8847
-2.6690 221.4344 2.8923
-2.6612 216.9294 2.8627
-2.6534 219.6400 2.8805
-2.6456 224.1261 2.9098
-2.6378 224.7872 2.9141
-2.6300 226.7800 2.9270
-2.6222 227.5261 2.9318
-2.6144 228.3478 2.9371
-2.6066 229.1978 2.9425
-2.5988 231.7194 2.9587
-2.5910 233.8350 2.9722
-2.5832 230.9356 2.9537
-2.5754 235.7239 2.9841
-2.5676 231.9839 2.9604
-2.5598 234.9872 2.9795
-2.5520 234.7417 2.9779
-2.5442 236.4983 2.9890
-2.5364 240.6444 3.0151
-2.5286 242.5806 3.0272
-2.5208 242.2594 3.0252
-2.5130 242.2311 3.0251
-2.5052 244.6206 3.0399
-2.4974 247.7089 3.0591
-2.4896 244.9889 3.0422
-2.4818 249.5694 3.0705
-2.4740 249.2294 3.0684
-2.4662 249.4183 3.0696
-2.4584 252.3367 3.0875
-2.4506 253.1961 3.0928
-2.4428 250.7783 3.0780
-2.4350 250.2306 3.0746
-2.4272 251.6283 3.0832
-2.4194 257.6256 3.1197
-2.4116 254.6978 3.1019
-2.4038 252.5728 3.0890
-2.3960 260.5628 3.1374
-2.3882 258.4000 3.1244
-2.3804 257.0400 3.1162
-2.3726 260.8839 3.1394
-2.3648 261.2711 3.1417
-2.3570 261.1767 3.1411
-2.3492 261.1011 3.1407
-2.3414 263.8117 3.1569
-2.3336 261.2428 3.1415
-2.3258 262.2722 3.1477
-2.3180 261.6206 3.1438
-2.3102 265.1339 3.1648
-2.3024 262.1306 3.1469
-2.2946 265.5967 3.1676
-2.2868 264.5483 3.1613
-2.2790 270.0828 3.1942
-2.2712 269.8278 3.1927
-2.2634 269.8561 3.1929
-2.2556 269.3083 3.1897
-2.2478 272.3117 3.2074
-2.2400 268.2978 3.1837
-2.2322 273.6339 3.2152
-2.2244 269.4878 3.1907
-2.2166 271.2161 3.2009
-2.2088 266.3994 3.1724
-2.2010 272.5572 3.2088
-2.1932 272.2172 3.2068
-2.1854 268.4300 3.1844
-2.1776 270.7817 3.1984
-2.1698 274.3139 3.2192
-2.1620 272.8878 3.2108
-2.1542 275.8628 3.2282
-2.1464 274.4650 3.2200
-2.1386 272.4817 3.2084
-2.1308 274.3894 3.2196
-2.1230 271.8583 3.2047
-2.1152 270.8478 3.1988
-2.1074 276.2122 3.2303
-2.0996 273.0578 3.2118
-2.0918 275.6078 3.2267
-2.0840 278.7717 3.2452
-2.0762 278.9511 3.2463
-2.0684 274.6161 3.2209
-2.0606 275.9856 3.2290
-2.0528 275.6739 3.2271
-2.0450 279.0361 3.2467
-2.0372 277.0056 3.2349
-2.0294 279.1494 3.2474
-2.0216 275.2206 3.2245
-2.0138 272.6894 3.2096
-2.0060 272.3967 3.2079
-1.9982 278.0822 3.2412
-1.9904 274.1156 3.2180
-1.9826 278.5922 3.2442
-1.9748 280.0656 3.2527
-1.9670 276.4861 3.2319
-1.9592 276.6844 3.2330
-1.9514 280.1600 3.2533
-1.9436 280.3772 3.2545
-1.9358 279.2061 3.2477
-1.9280 279.2533 3.2480
-1.9202 277.3456 3.2369
-1.9124 282.6722 3.2678
-1.9046 283.9094 3.2750
-1.8968 284.4289 3.2780
-1.8890 282.9839 3.2696
-1.8812 278.0917 3.2412
-1.8734 280.8683 3.2574
-1.8656 280.1222 3.2531
-1.8578 282.2378 3.2653
-1.8500 279.9994 3.2523
-1.8422 278.5356 3.2438
-1.8344 278.7622 3.2452
-1.8266 281.1989 3.2593
-1.8188 278.7056 3.2448
-1.8110 280.1222 3.2531
-1.8032 278.6300 3.2444
-1.7954 279.6689 3.2504
-1.7876 282.7006 3.2680
-1.7798 280.4150 3.2548
-1.7720 277.4778 3.2377
-1.7642 276.7222 3.2333
-1.7564 278.0067 3.2408
-1.7486 285.1844 3.2823
-1.7408 279.1872 3.2476
-1.7330 276.6089 3.2326
-1.7252 272.1417 3.2064
-1.7174 274.6350 3.2210
-1.7096 273.3411 3.2134
-1.7018 279.0172 3.2466
-1.6940 279.8861 3.2517
-1.6862 279.1117 3.2472
-1.6784 273.5489 3.2147
-1.6706 271.1972 3.2008
-1.6628 273.3883 3.2137
-1.6550 270.2433 3.1952
-1.6472 268.3828 3.1842
-1.6394 271.8678 3.2048
-1.6316 267.4383 3.1786
-1.6238 268.9778 3.1877
-1.6160 265.3700 3.1662
-1.6082 261.9606 3.1458
-1.6004 264.6144 3.1617
-1.5926 261.5544 3.1434
-1.5848 259.2878 3.1297
-1.5770 262.3950 3.1484
-1.5692 263.2261 3.1534
-1.5614 263.2261 3.1534
-1.5536 262.1778 3.1471
-1.5458 259.2217 3.1293
-1.5380 252.4217 3.0880
-1.5302 250.8256 3.0783
-1.5224 255.9161 3.1093
-1.5146 254.9906 3.1037
-1.5068 253.3094 3.0935
-1.4990 251.0900 3.0799
-1.4912 248.6156 3.0647
-1.4834 248.3322 3.0629
-1.4756 251.3450 3.0814
-1.4678 252.5067 3.0885
-1.4600 243.4778 3.0328
-1.4522 244.2144 3.0374
-1.4444 245.6217 3.0462
-1.4366 243.3550 3.0321
-1.4288 242.5333 3.0269
-1.4210 239.1239 3.0056
-1.4132 240.9278 3.0169
-1.4054 234.8078 2.9783
-1.3976 234.2694 2.9749
-1.3898 234.4017 2.9758
-1.3820 230.8978 2.9534
-1.3742 229.8400 2.9467
-1.3664 230.8600 2.9532
-1.3586 226.0244 2.9221
-1.3508 224.7022 2.9135
-1.3430 225.5144 2.9188
-1.3352 224.0694 2.9094
-1.3274 218.7333 2.8746
-1.3196 216.4667 2.8597
-1.3118 215.8150 2.8553
-1.3040 212.3583 2.8324
-1.2962 210.2522 2.8183
-1.2884 203.9433 2.7757
-1.2806 200.5528 2.7525
-1.2728 199.5328 2.7455
-1.2650 198.6261 2.7393
-1.2572 199.9483 2.7484
-1.2494 197.5117 2.7316
-1.2416 193.2711 2.7021
-1.2338 189.8711 2.6782
-1.2260 190.0506 2.6795
-1.2182 186.8961 2.6572
-1.2104 186.7261 2.6560
-1.2026 181.2483 2.6167
-1.1948 178.0372 2.5934
-1.1870 175.5817 2.5755
-1.1792 168.9139 2.5261
-1.1714 171.2467 2.5435
-1.1636 164.9094 2.4960
-1.1558 163.1150 2.4824
-1.1480 160.4800 2.4622
-1.1402 160.2061 2.4601
-1.1324 159.2994 2.4532
-1.1246 152.6883 2.4017
-1.1168 149.4489 2.3761
-1.1090 147.1539 2.3578
-1.1012 149.0428 2.3729
-1.0934 144.2639 2.3345
-1.0856 144.5850 2.3371
-1.0778 140.5806 2.3045
-1.0700 139.9667 2.2995
-1.0622 141.5250 2.3122
-1.0544 131.6933 2.2305
-1.0466 132.9494 2.2411
-1.0388 130.4656 2.2201
-1.0310 129.6250 2.2129
-1.0232 126.5933 2.1869
-1.0154 126.3478 2.1848
-1.0076 124.0528 2.1648
-0.9998 123.1272 2.1567
-0.9920 120.8322 2.1365
-0.9842 120.9739 2.1378
-0.9764 118.6600 2.1172
-0.9686 114.4856 2.0797
-0.9608 112.2944 2.0597
-0.9530 110.8400 2.0463
-0.9452 108.6206 2.0257
-0.9374 104.0211 1.9823
-0.9296 104.6256 1.9881
-0.9218 103.8889 1.9811
-0.9140 100.7344 1.9508
-0.9062 98.6000 1.9300
-0.8984 99.0911 1.9348
-0.8906 98.0806 1.9249
-0.8828 99.1194 1.9351
-0.8750 93.0183 1.8746
-0.8672 91.3561 1.8577
-0.8594 91.1483 1.8556
-0.8516 89.1367 1.8350
-0.8438 91.6772 1.8610
-0.8360 88.1922 1.8253
-0.8282 84.0839 1.7823
-0.8204 83.2906 1.7738
-0.8126 82.2611 1.7629
-0.8048 79.5506 1.7336
-0.7970 80.4006 1.7428
-0.7892 75.8106 1.6923
-0.7814 77.1422 1.7071
-0.7736 76.3678 1.6985
-0.7658 73.8933 1.6708
-0.7580 71.0222 1.6380
-0.7502 71.0978 1.6389
-0.7424 69.7472 1.6232
-0.7346 67.6033 1.5981
-0.7268 66.6872 1.5872
-0.7190 65.9128 1.5780
-0.7112 66.3567 1.5833
-0.7034 63.8633 1.5533
-0.6956 59.4056 1.4981
-0.6878 59.5000 1.4993
-0.6800 59.1317 1.4946
-0.6722 58.4233 1.4856
-0.6644 56.0339 1.4549
-0.6566 56.9217 1.4664
-0.6488 55.9489 1.4538
-0.6410 54.6456 1.4368
-0.6332 53.3894 1.4202
-0.6254 54.1356 1.4301
-0.6176 52.4544 1.4077
-0.6098 52.2561 1.4050
-0.6020 48.3839 1.3520
-0.5942 48.2989 1.3508
-0.5864 47.4489 1.3388
-0.5786 47.9589 1.3460
-0.5708 46.3722 1.3236
-0.5630 43.2556 1.2783
-0.5552 43.4633 1.2814
-0.5474 43.0100 1.2747
-0.5396 42.5189 1.2674
-0.5318 41.1022 1.2461
-0.5240 41.3100 1.2492
-0.5162 41.1494 1.2468
-0.5084 41.3289 1.2495
-0.5006 40.1389 1.2314
-0.4928 37.9100 1.1967
-0.4850 37.6644 1.1928
-0.4772 38.0328 1.1987
-0.4694 39.1661 1.2164
-0.4616 36.8522 1.1799
-0.4538 35.6433 1.1604
-0.4460 35.7850 1.1627
-0.4382 34.9728 1.1494
-0.4304 33.8017 1.1300
-0.4226 33.0650 1.1176
-0.4148 35.0389 1.1505
-0.4070 33.6317 1.1272
-0.3992 32.6778 1.1111
-0.3914 32.0922 1.1011
-0.3836 31.8372 1.0967
-0.3758 30.7322 1.0775
-0.3680 30.7606 1.0780
-0.3602 30.2411 1.0689
-0.3524 30.7794 1.0783
-0.3446 31.3556 1.0884
-0.3368 32.7156 1.1117
-0.3290 30.4867 1.0732
-0.3212 31.5444 1.0916
-0.3134 32.0072 1.0996
-0.3056 32.4322 1.1069
-0.2978 32.1206 1.1016
-0.2900 32.9328 1.1154
-0.2822 33.7072 1.1284
-0.2744 33.4711 1.1245
-0.2666 34.0661 1.1344
-0.2588 34.0094 1.1335
-0.2510 34.1039 1.1351
-0.2432 34.8594 1.1476
-0.2354 35.5867 1.1595
-0.2276 37.6644 1.1928
-0.2198 37.7494 1.1942
-0.2120 38.7978 1.2107
-0.2042 40.3467 1.2346
-0.1964 43.0761 1.2757
-0.1886 44.1433 1.2914
-0.1808 47.0428 1.3331
-0.1730 50.1311 1.3762
-0.1652 52.8322 1.4128
-0.1574 55.8167 1.4521
-0.1496 59.0939 1.4941
-0.1418 63.5706 1.5497
-0.1340 67.7639 1.6000
-0.1262 74.4222 1.6768
-0.1184 83.0356 1.7711
-0.1106 91.1672 1.8558
-0.1028 97.1172 1.9154
-0.0950 105.7589 1.9988
-0.0872 116.4122 2.0971
-0.0794 124.7894 2.1712
-0.0716 137.2278 2.2769
-0.0638 145.3500 2.3433
-0.0560 152.5183 2.4004
-0.0482 164.1917 2.4905
-0.0404 189.1911 2.6734
-0.0326 211.6122 2.8274
-0.0248 239.9078 3.0105
-0.0170 268.8456 3.1869
-0.0092 295.4128 3.3407
-0.0014 304.4417 3.3913
0.0064 300.5694 3.3697
0.0142 276.1839 3.2301
0.0220 235.1289 2.9804
0.0298 189.8239 2.6779
0.0376 142.4128 2.3195
0.0454 106.9678 2.0102
0.0532 77.5200 1.7113
0.0610 56.9311 1.4665
0.0688 41.7633 1.2561
0.0766 29.2117 1.0505
0.0844 21.5050 0.9013
0.0922 15.7156 0.7705
0.1000 12.8350 0.6963
0.1078 10.5306 0.6307
0.1156 8.0183 0.5504
0.1234 6.5733 0.4983
0.1312 5.3078 0.4478
0.1390 5.6006 0.4600
0.1468 5.3550 0.4498
0.1546 4.6939 0.4211
0.1624 4.2783 0.4020
0.1702 3.9856 0.3880
0.1780 3.2394 0.3498
0.1858 3.4567 0.3614
0.1936 3.2300 0.3493
0.2014 3.9006 0.3839
0.2092 2.9939 0.3363
0.2170 3.2300 0.3493
0.2248 3.0883 0.3416
0.2326 2.5028 0.3075
0.2404 3.0411 0.3389
0.2482 2.5689 0.3115
0.2560 2.8806 0.3299
0.2638 2.7106 0.3200
0.2716 2.8144 0.3261
0.2794 3.0128 0.3374
0.2872 3.1072 0.3426
0.2950 2.2383 0.2908
0.3028 2.6633 0.3172
0.3106 2.5122 0.3081
0.3184 1.8700 0.2658
0.3262 2.3422 0.2975
0.3340 2.0589 0.2789
0.3418 2.1439 0.2846
0.3496 2.2194 0.2896
0.3574 2.4839 0.3063
0.3652 1.7094 0.2541
0.3730 1.8322 0.2631
0.3808 1.8983 0.2678
0.3886 2.4083 0.3016
0.3964 1.8889 0.2671
0.4042 1.8039 0.2610
0.4120 1.9739 0.2731
0.4198 2.2950 0.2944
0.4276 1.8322 0.2631
0.4354 1.8794 0.2665
0.4432 1.9550 0.2718
0.4510 2.2478 0.2914
0.4588 1.7283 0.2555
0.4666 1.7378 0.2562
0.4744 1.9833 0.2737
0.4822 2.0400 0.2776
0.4900 1.8039 0.2610
0.4978 1.5300 0.2404
0.5056 1.8606 0.2651
0.5134 1.9078 0.2685
0.5212 1.8322 0.2631
0.5290 1.6811 0.2520
0.5368 1.7283 0.2555
0.5446 1.5394 0.2412
0.5524 1.7000 0.2534
0.5602 1.7189 0.2548
0.5680 1.8228 0.2624
0.5758 1.2844 0.2203
0.5836 1.4356 0.2329
0.5914 1.3033 0.2219
0.5992 1.3222 0.2235
0.6070 1.4167 0.2313
0.6148 1.5017 0.2382
0.6226 1.1522 0.2086
0.6304 1.2183 0.2145
0.6382 1.4167 0.2313
0.6460 1.2939 0.2211
0.6538 1.1900 0.2120
0.6616 1.5111 0.2389
0.6694 1.6244 0.2477
0.6772 1.8322 0.2631
0.6850 1.5678 0.2434
0.6928 1.0578 0.1999
0.7006 1.3789 0.2282
0.7084 1.4261 0.2321
0.7162 1.1522 0.2086
0.7240 1.4356 0.2329
0.7318 1.3411 0.2251
0.7396 1.3789 0.2282
0.7474 1.3978 0.2298
0.7552 1.1806 0.2112
0.7630 0.9917 0.1936
0.7708 0.9822 0.1926
0.7786 0.9633 0.1908
0.7864 1.2467 0.2170
0.7942 1.0483 0.1990
0.8020 1.1522 0.2086
0.8098 1.0767 0.2017
0.8176 1.0861 0.2026
0.8254 1.0389 0.1981
0.8332 1.2183 0.2145
0.8410 1.5017 0.2382
0.8488 1.3978 0.2298
0.8566 1.1711 0.2103
0.8644 1.4072 0.2306
0.8722 1.4544 0.2344
0.8800 1.4733 0.2359
0.8878 1.6150 0.2470
0.8956 1.6339 0.2484
0.9034 1.2750 0.2195
0.9112 1.0483 0.1990
0.9190 1.4356 0.2329
0.9268 1.2372 0.2162
0.9346 1.2561 0.2178
0.9424 1.0483 0.1990
0.9502 1.2467 0.2170
0.9580 0.9917 0.1936
0.9658 1.1522 0.2086
0.9736 1.0389 0.1981
0.9814 1.0106 0.1954
0.9892 0.9728 0.1917
0.9970 0.9256 0.1870
1.0048 1.0389 0.1981
1.0126 1.0294 0.1972
1.0204 0.8878 0.1831
1.0282 1.0483 0.1990
1.0360 1.1994 0.2129
1.0438 1.1333 0.2069
1.0516 1.0672 0.2008
1.0594 0.8689 0.1812
1.0672 1.0861 0.2026
1.0750 0.8311 0.1772
1.0828 0.7367 0.1668
1.0906 0.7178 0.1647
1.0984 0.9539 0.1898
1.1062 1.1900 0.2120
1.1140 0.9161 0.1860
1.1218 0.8406 0.1782
1.1296 0.9822 0.1926
1.1374 0.9728 0.1917
1.1452 0.9067 0.1851
1.1530 1.1711 0.2103
1.1608 1.3883 0.2290
1.1686 0.9822 0.1926
1.1764 0.7272 0.1657
1.1842 0.9633 0.1908
1.1920 0.9256 0.1870
1.1998 1.0294 0.1972
1.2076 0.9161 0.1860
1.2154 0.8217 0.1762
1.2232 0.7744 0.1710
1.2310 1.0011 0.1945
1.2388 0.9067 0.1851
1.2466 0.8028 0.1741
1.2544 0.6517 0.1569
1.2622 1.0672 0.2008
1.2700 0.6422 0.1558
1.2778 0.9256 0.1870
1.2856 0.8972 0.1841
1.2934 0.8217 0.1762
1.3012 0.7367 0.1668
1.3090 0.7933 0.1731
1.3168 0.7933 0.1731
1.3246 0.9067 0.1851
1.3324 0.8406 0.1782
1.3402 0.7556 0.1689
1.3480 0.8878 0.1831
1.3558 0.8028 0.1741
1.3636 0.8878 0.1831
1.3714 0.8783 0.1822
1.3792 0.7933 0.1731
1.3870 0.5950 0.1499
1.3948 0.8028 0.1741
1.4026 0.8594 0.1802
1.4104 0.8689 0.1812
1.4182 0.8217 0.1762
1.4260 0.4817 0.1349
1.4338 0.7461 0.1679
1.4416 0.7272 0.1657
1.4494 0.8122 0.1752
1.4572 0.7083 0.1636
1.4650 0.7178 0.1647
1.4728 0.6989 0.1625
1.4806 0.6706 0.1592
1.4884 0.6611 0.1580
1.4962 0.5100 0.1388
1.5040 0.7556 0.1689
1.5118 0.7650 0.1700
1.5196 0.6517 0.1569
1.5274 0.6800 0.1603
1.5352 0.7839 0.1721
1.5430 0.9444 0.1889
1.5508 0.7839 0.1721
1.5586 0.9728 0.1917
1.5664 0.8217 0.1762
1.5742 0.8122 0.1752
1.5820 0.8122 0.1752
1.5898 0.8406 0.1782
1.5976 0.7178 0.1647
1.6054 0.9633 0.1908
1.6132 1.0483 0.1990
1.6210 0.8594 0.1802
1.6288 0.7650 0.1700
1.6366 0.6706 0.1592
1.6444 0.7744 0.1710
1.6522 0.6800 0.1603
1.6600 0.6611 0.1580
1.6678 0.6044 0.1511
1.6756 0.6800 0.1603
1.6834 0.7083 0.1636
1.6912 0.9350 0.1879
1.6990 0.7933 0.1731
1.7068 0.8406 0.1782
1.7146 0.6611 0.1580
1.7224 0.8217 0.1762
1.7302 0.6894 0.1614
1.7380 0.5383 0.1426
1.7458 0.7839 0.1721
1.7536 0.6706 0.1592
1.7614 0.7272 0.1657
1.7692 0.7744 0.1710
1.7770 0.8028 0.1741
1.7848 0.8594 0.1802
1.7926 0.9256 0.1870
1.8004 0.8217 0.1762
1.8082 0.6894 0.1614
1.8160 0.7839 0.1721
1.8238 0.5289 0.1414
1.8316 0.6611 0.1580
1.8394 0.7178 0.1647
1.8472 0.8217 0.1762
1.8550 0.6328 0.1546
1.8628 0.8217 0.1762
1.8706 0.7367 0.1668
1.8784 0.8028 0.1741
1.8862 0.8783 0.1822
1.8940 0.8500 0.1792
1.9018 0.9728 0.1917
1.9096 0.7744 0.1710
1.9174 0.7556 0.1689
1.9252 0.8783 0.1822
1.9330 0.7367 0.1668
1.9408 0.8311 0.1772
1.9486 0.5761 0.1475
1.9564 0.5761 0.1475
1.9642 0.7272 0.1657
1.9720 0.5383 0.1426
1.9798 0.6422 0.1558
1.9876 0.5950 0.1499
1.9954 0.5478 0.1439
2.0032 0.5478 0.1439
2.0110 0.4250 0.1267
2.0188 0.5383 0.1426
2.0266 0.8122 0.1752
2.0344 0.8878 0.1831
2.0422 0.8500 0.1792
2.0500 0.6894 0.1614
2.0578 0.5289 0.1414
2.0656 0.3683 0.1180
2.0734 0.4533 0.1309
2.0812 0.5572 0.1451
2.0890 0.4533 0.1309
2.0968 0.5194 0.1401
2.1046 0.6422 0.1558
2.1124 0.5950 0.1499
2.1202 0.6894 0.1614
2.1280 0.5100 0.1388
2.1358 0.5761 0.1475
2.1436 0.5856 0.1487
2.1514 0.5667 0.1463
2.1592 0.7272 0.1657
2.1670 0.6044 0.1511
2.1748 0.6989 0.1625
2.1826 0.6044 0.1511
2.1904 0.5289 0.1414
2.1982 0.7744 0.1710
2.2060 0.7272 0.1657
2.2138 0.8783 0.1822
2.2216 0.6611 0.1580
2.2294 0.3683 0.1180
2.2372 0.6233 0.1535
2.2450 0.5856 0.1487
2.2528 0.6422 0.1558
2.2606 0.8500 0.1792
2.2684 0.5667 0.1463
2.2762 0.7461 0.1679
2.2840 0.6139 0.1523
2.2918 0.5667 0.1463
2.2996 0.7178 0.1647
2.3074 0.6233 0.1535
2.3152 0.4533 0.1309
2.3230 0.6894 0.1614
2.3308 0.5950 0.1499
2.3386 0.5478 0.1439
2.3464 0.7367 0.1668
2.3542 0.7650 0.1700
2.3620 0.7272 0.1657
2.3698 0.6139 0.1523
2.3776 0.5667 0.1463
2.3854 0.5667 0.1463
2.3932 0.8594 0.1802
2.4010 0.7744 0.1710
2.4088 0.7083 0.1636
2.4166 0.5950 0.1499
2.4244 0.6328 0.1546
2.4322 0.7367 0.1668
2.4400 0.6611 0.1580
2.4478 0.6611 0.1580
2.4556 0.5856 0.1487
2.4634 0.7367 0.1668
2.4712 0.6611 0.1580
2.4790 0.6044 0.1511
2.4868 0.6894 0.1614
2.4946 0.5194 0.1401
2.5024 0.5856 0.1487
2.5102 0.7933 0.1731
2.5180 0.3967 0.1224
2.5258 0.4911 0.1362
2.5336 0.3778 0.1195
2.5414 0.5289 0.1414
2.5492 0.7839 0.1721
2.5570 0.9444 0.1889
2.5648 0.5667 0.1463
2.5726 0.5950 0.1499
2.5804 0.7933 0.1731
2.5882 0.6422 0.1558
2.5960 0.5761 0.1475
2.6038 0.5100 0.1388
2.6116 0.5856 0.1487
2.6194 0.6328 0.1546
2.6272 0.4156 0.1253
2.6350 0.6894 0.1614
2.6428 0.6422 0.1558
2.6506 0.4344 0.1281
2.6584 0.8311 0.1772
2.6662 0.5289 0.1414
2.6740 0.4628 0.1322
2.6818 0.3494 0.1149
2.6896 0.5383 0.1426
2.6974 0.6989 0.1625
2.7052 0.5194 0.1401
2.7130 0.4061 0.1239
2.7208 0.4344 0.1281
2.7286 0.4156 0.1253
2.7364 0.4156 0.1253
2.7442 0.5572 0.1451
2.7520 0.6611 0.1580
2.7598 0.5478 0.1439
2.7676 0.4628 0.1322
2.7754 0.4344 0.1281
2.7832 0.3683 0.1180
2.7910 0.4533 0.1309
2.7988 0.5006 0.1375
2.8066 0.4156 0.1253
2.8144 0.5383 0.1426
2.8222 0.5289 0.1414
2.8300 0.4250 0.1267
2.8378 0.4061 0.1239
2.8456 0.5950 0.1499
2.8534 0.6044 0.1511
2.8612 0.4911 0.1362
2.8690 0.5289 0.1414
2.8768 0.4533 0.1309
2.8846 0.4061 0.1239
2.8924 0.6328 0.1546
2.9002 0.7650 0.1700
2.9080 0.4911 0.1362
2.9158 0.5950 0.1499
2.9236 0.6422 0.1558
2.9314 0.5572 0.1451
2.9392 0.5761 0.1475
2.9470 0.6611 0.1580
2.9548 0.4911 0.1362
2.9626 0.6044 0.1511
2.9704 0.6044 0.1511
2.9782 0.4911 0.1362
2.9860 0.2928 0.1052
2.9938 0.5478 0.1439
3.0016 0.5383 0.1426
3.0094 0.6233 0.1535
3.0172 0.5383 0.1426
3.0250 0.5006 0.1375
3.0328 0.5856 0.1487
3.0406 0.4344 0.1281
3.0484 0.4061 0.1239
3.0562 0.6800 0.1603
3.0640 0.6517 0.1569
3.0718 0.6706 0.1592
3.0796 0.5667 0.1463
3.0874 0.6233 0.1535
3.0952 0.5194 0.1401
3.1030 0.5667 0.1463
3.1108 0.5006 0.1375
3.1186 0.7367 0.1668
3.1264 0.5478 0.1439
3.1342 0.4533 0.1309
3.1420 0.4439 0.1295
3.1498 0.5761 0.1475
3.1576 0.5572 0.1451
3.1654 0.3306 0.1117
3.1732 0.5478 0.1439
3.1810 0.7744 0.1710
3.1888 0.6328 0.1546
3.1966 0.6422 0.1558
3.2044 0.7367 0.1668
3.2122 0.3683 0.1180
3.2200 0.6139 0.1523
3.2278 0.4817 0.1349
3.2356 0.4344 0.1281
3.2434 0.7650 0.1700
3.2512 0.5856 0.1487
3.2590 0.5950 0.1499
3.2668 0.6233 0.1535
3.2746 0.5667 0.1463
3.2824 0.5383 0.1426
3.2902 0.3967 0.1224
3.2980 0.6517 0.1569
3.3058 0.5006 0.1375
3.3136 0.5006 0.1375
3.3214 0.5856 0.1487
3.3292 0.6044 0.1511
3.3370 0.4628 0.1322
3.3448 0.5383 0.1426
3.3526 0.5194 0.1401
3.3604 0.3494 0.1149
3.3682 0.4533 0.1309
3.3760 0.4344 0.1281
3.3838 0.4156 0.1253
3.3916 0.5572 0.1451
3.3994 0.5667 0.1463
3.4072 0.6233 0.1535
3.4150 0.4911 0.1362
3.4228 0.3589 0.1164
3.4306 0.4250 0.1267
3.4384 0.3494 0.1149
3.4462 0.3967 0.1224
3.4540 0.4911 0.1362
3.4618 0.4628 0.1322
3.4696 0.3400 0.1133
3.4774 0.3211 0.1101
3.4852 0.3117 0.1085
3.4930 0.4533 0.1309
3.5008 0.4250 0.1267
3.5086 0.4817 0.1349
3.5164 0.3589 0.1164
3.5242 0.6894 0.1614
3.5320 0.5761 0.1475
3.5398 0.5950 0.1499
3.5476 0.2739 0.1017
3.5554 0.3967 0.1224
3.5632 0.4344 0.1281
3.5710 0.5856 0.1487
3.5788 0.4628 0.1322
3.5866 0.5194 0.1401
3.5944 0.6139 0.1523
3.6022 0.5572 0.1451
3.6100 0.5289 0.1414
3.6178 0.5856 0.1487
3.6256 0.4344 0.1281
3.6334 0.5478 0.1439
3.6412 0.5006 0.1375
3.6490 0.5856 0.1487
3.6568 0.4250 0.1267
3.6646 0.2644 0.1000
3.6724 0.4439 0.1295
3.6802 0.5667 0.1463
3.6880 0.4061 0.1239
3.6958 0.4439 0.1295
3.7036 0.4628 0.1322
3.7114 0.4533 0.1309
3.7192 0.5194 0.1401
3.7270 0.3778 0.1195
3.7348 0.4911 0.1362
3.7426 0.6422 0.1558
3.7504 0.4156 0.1253
3.7582 0.2267 0.0925
3.7660 0.4439 0.1295
3.7738 0.3683 0.1180
3.7816 0.2267 0.0925
3.7894 0.2739 0.1017
3.7972 0.3022 0.1069
3.8050 0.3400 0.1133
3.8128 0.3117 0.1085
