# Supplementary material for: Spin waves and orbital contribution to ferromagnetism in a topological metal
Source: Nat Commun. 2024 Oct 16;15:8905. doi: 10.1038/s41467-024-53152-1 (PMC11484860; doi:10.1038/s41467-024-53152-1)
Supplement: Supplementary file 3 — Source Data [file 41467_2024_53152_MOESM3_ESM.zip › experiment_data/RIXS_spectra_SLS/rixs_cr_H0L_2.txt]

 Eloss  intensity  error
-17.7663 2.0694 0.2398
-17.7585 2.1042 0.2418
-17.7507 2.0903 0.2410
-17.7429 2.2917 0.2523
-17.7351 1.8542 0.2269
-17.7273 2.2083 0.2477
-17.7195 2.1319 0.2434
-17.7117 1.7500 0.2205
-17.7039 2.0486 0.2385
-17.6961 2.1528 0.2445
-17.6883 2.2708 0.2512
-17.6805 2.2847 0.2519
-17.6727 2.2153 0.2481
-17.6649 2.2986 0.2527
-17.6571 2.1042 0.2418
-17.6493 2.0000 0.2357
-17.6415 2.0972 0.2414
-17.6337 2.2708 0.2512
-17.6259 2.1944 0.2469
-17.6181 1.9722 0.2341
-17.6103 2.3958 0.2580
-17.6025 2.0347 0.2377
-17.5947 2.2708 0.2512
-17.5869 2.2014 0.2473
-17.5791 2.0764 0.2402
-17.5713 2.1458 0.2441
-17.5635 1.9028 0.2299
-17.5557 2.3681 0.2565
-17.5479 2.2222 0.2485
-17.5401 2.5139 0.2643
-17.5323 2.2569 0.2504
-17.5245 1.8681 0.2278
-17.5167 1.8611 0.2274
-17.5089 2.0347 0.2377
-17.5011 2.2222 0.2485
-17.4933 2.0000 0.2357
-17.4855 2.3194 0.2538
-17.4777 2.4306 0.2598
-17.4699 2.2917 0.2523
-17.4621 2.0764 0.2402
-17.4543 2.2292 0.2488
-17.4465 2.2431 0.2496
-17.4387 2.2431 0.2496
-17.4309 2.1389 0.2437
-17.4231 1.9792 0.2345
-17.4153 1.8681 0.2278
-17.4075 2.2986 0.2527
-17.3997 2.2083 0.2477
-17.3919 2.4444 0.2606
-17.3841 2.1736 0.2457
-17.3763 2.3681 0.2565
-17.3685 2.3194 0.2538
-17.3607 2.2708 0.2512
-17.3529 2.5139 0.2643
-17.3451 2.4514 0.2609
-17.3373 2.2917 0.2523
-17.3295 2.0069 0.2361
-17.3217 1.8333 0.2257
-17.3139 2.3889 0.2576
-17.3061 2.5208 0.2646
-17.2983 2.3125 0.2534
-17.2905 2.1250 0.2430
-17.2827 2.4861 0.2628
-17.2749 2.0139 0.2365
-17.2671 2.3819 0.2572
-17.2593 2.2222 0.2485
-17.2515 1.9861 0.2349
-17.2437 2.1667 0.2453
-17.2359 2.1389 0.2437
-17.2281 2.1250 0.2430
-17.2203 2.1389 0.2437
-17.2125 2.5486 0.2661
-17.2047 2.0694 0.2398
-17.1969 2.2361 0.2492
-17.1891 2.3542 0.2557
-17.1813 2.3125 0.2534
-17.1735 2.0833 0.2406
-17.1657 2.1389 0.2437
-17.1579 2.2083 0.2477
-17.1501 2.2014 0.2473
-17.1423 1.7222 0.2187
-17.1345 2.0764 0.2402
-17.1267 2.3403 0.2550
-17.1189 2.2153 0.2481
-17.1111 2.4167 0.2591
-17.1033 2.7014 0.2739
-17.0955 2.5069 0.2639
-17.0877 2.3958 0.2580
-17.0799 2.2917 0.2523
-17.0721 2.3542 0.2557
-17.0643 2.0000 0.2357
-17.0565 2.2917 0.2523
-17.0487 2.2986 0.2527
-17.0409 2.5764 0.2675
-17.0331 2.0278 0.2373
-17.0253 2.2292 0.2488
-17.0175 2.2639 0.2508
-17.0097 2.4583 0.2613
-17.0019 2.3333 0.2546
-16.9941 2.7639 0.2771
-16.9863 2.5278 0.2650
-16.9785 2.7222 0.2750
-16.9707 2.1736 0.2457
-16.9629 2.1319 0.2434
-16.9551 2.5694 0.2672
-16.9473 2.4306 0.2598
-16.9395 2.6250 0.2700
-16.9317 2.4861 0.2628
-16.9239 2.1319 0.2434
-16.9161 2.5208 0.2646
-16.9083 2.1111 0.2422
-16.9005 2.2847 0.2519
-16.8927 2.3333 0.2546
-16.8849 2.0208 0.2369
-16.8771 2.3403 0.2550
-16.8693 2.5486 0.2661
-16.8615 2.2014 0.2473
-16.8537 2.4236 0.2595
-16.8459 2.4583 0.2613
-16.8381 2.7639 0.2771
-16.8303 2.7361 0.2757
-16.8225 2.4167 0.2591
-16.8147 2.2986 0.2527
-16.8069 2.1458 0.2441
-16.7991 2.2639 0.2508
-16.7913 2.7847 0.2781
-16.7835 2.3194 0.2538
-16.7757 2.0000 0.2357
-16.7679 2.0833 0.2406
-16.7601 2.2361 0.2492
-16.7523 2.3056 0.2531
-16.7445 2.3056 0.2531
-16.7367 2.2639 0.2508
-16.7289 2.2361 0.2492
-16.7211 2.3750 0.2569
-16.7133 2.6111 0.2693
-16.7055 2.4514 0.2609
-16.6977 2.5764 0.2675
-16.6899 2.6111 0.2693
-16.6821 2.5486 0.2661
-16.6743 1.9306 0.2316
-16.6665 1.8750 0.2282
-16.6587 2.2569 0.2504
-16.6509 2.5694 0.2672
-16.6431 2.2431 0.2496
-16.6353 2.3056 0.2531
-16.6275 2.6111 0.2693
-16.6197 2.4514 0.2609
-16.6119 2.4861 0.2628
-16.6041 2.5694 0.2672
-16.5963 2.5139 0.2643
-16.5885 2.5208 0.2646
-16.5807 2.7292 0.2753
-16.5729 2.5694 0.2672
-16.5651 2.4306 0.2598
-16.5573 2.0833 0.2406
-16.5495 1.9444 0.2324
-16.5417 2.2083 0.2477
-16.5339 2.8958 0.2836
-16.5261 2.4028 0.2583
-16.5183 2.5833 0.2679
-16.5105 2.5139 0.2643
-16.5027 2.3056 0.2531
-16.4949 2.3333 0.2546
-16.4871 2.5278 0.2650
-16.4793 2.4792 0.2624
-16.4715 2.9306 0.2853
-16.4637 2.7222 0.2750
-16.4559 2.4722 0.2621
-16.4481 2.3333 0.2546
-16.4403 2.4653 0.2617
-16.4325 2.0417 0.2381
-16.4247 2.7292 0.2753
-16.4169 2.9167 0.2846
-16.4091 2.6250 0.2700
-16.4013 2.3333 0.2546
-16.3935 2.2083 0.2477
-16.3857 2.3056 0.2531
-16.3779 2.7569 0.2767
-16.3701 2.7639 0.2771
-16.3623 2.8611 0.2819
-16.3545 2.6875 0.2732
-16.3467 2.9514 0.2863
-16.3389 2.5972 0.2686
-16.3311 2.3264 0.2542
-16.3233 2.3472 0.2553
-16.3155 2.3125 0.2534
-16.3077 2.9306 0.2853
-16.2999 2.3542 0.2557
-16.2921 2.0417 0.2381
-16.2843 2.4583 0.2613
-16.2765 2.7986 0.2788
-16.2687 2.4722 0.2621
-16.2609 2.3125 0.2534
-16.2531 2.3403 0.2550
-16.2453 2.5208 0.2646
-16.2375 2.5903 0.2682
-16.2297 2.9167 0.2846
-16.2219 2.5972 0.2686
-16.2141 2.6181 0.2697
-16.2063 2.5833 0.2679
-16.1985 2.5903 0.2682
-16.1907 2.6181 0.2697
-16.1829 2.5278 0.2650
-16.1751 2.4583 0.2613
-16.1673 2.6458 0.2711
-16.1595 2.8819 0.2829
-16.1517 2.0833 0.2406
-16.1439 1.8333 0.2257
-16.1361 2.3056 0.2531
-16.1283 2.7153 0.2746
-16.1205 2.7083 0.2743
-16.1127 3.0139 0.2893
-16.1049 2.2708 0.2512
-16.0971 2.3889 0.2576
-16.0893 2.7222 0.2750
-16.0815 2.5139 0.2643
-16.0737 2.5833 0.2679
-16.0659 2.3403 0.2550
-16.0581 2.6181 0.2697
-16.0503 2.4097 0.2587
-16.0425 2.7153 0.2746
-16.0347 2.7569 0.2767
-16.0269 2.5069 0.2639
-16.0191 2.7639 0.2771
-16.0113 2.6181 0.2697
-16.0035 2.2708 0.2512
-15.9957 2.3958 0.2580
-15.9879 2.7569 0.2767
-15.9801 2.7222 0.2750
-15.9723 2.6181 0.2697
-15.9645 2.6111 0.2693
-15.9567 2.5069 0.2639
-15.9489 2.5417 0.2657
-15.9411 2.4514 0.2609
-15.9333 2.5486 0.2661
-15.9255 2.2986 0.2527
-15.9177 2.3611 0.2561
-15.9099 2.6389 0.2707
-15.9021 2.1181 0.2426
-15.8943 2.5556 0.2664
-15.8865 3.0208 0.2897
-15.8787 2.6319 0.2704
-15.8709 2.5694 0.2672
-15.8631 2.4583 0.2613
-15.8553 2.6458 0.2711
-15.8475 2.5417 0.2657
-15.8397 2.6319 0.2704
-15.8319 2.5486 0.2661
-15.8241 2.3264 0.2542
-15.8163 2.4236 0.2595
-15.8085 2.5972 0.2686
-15.8007 2.8611 0.2819
-15.7929 2.3958 0.2580
-15.7851 2.5347 0.2653
-15.7773 2.4792 0.2624
-15.7695 2.2569 0.2504
-15.7617 2.6389 0.2707
-15.7539 2.5069 0.2639
-15.7461 2.3403 0.2550
-15.7383 2.2778 0.2515
-15.7305 2.4306 0.2598
-15.7227 2.7361 0.2757
-15.7149 2.7847 0.2781
-15.7071 2.9792 0.2877
-15.6993 2.9028 0.2840
-15.6915 2.7292 0.2753
-15.6837 2.6597 0.2718
-15.6759 2.3889 0.2576
-15.6681 2.9375 0.2857
-15.6603 2.6597 0.2718
-15.6525 2.7153 0.2746
-15.6447 2.7917 0.2785
-15.6369 2.8125 0.2795
-15.6291 2.6181 0.2697
-15.6213 2.5833 0.2679
-15.6135 2.4792 0.2624
-15.6057 2.6736 0.2725
-15.5979 2.8472 0.2812
-15.5901 2.8194 0.2799
-15.5823 2.7222 0.2750
-15.5745 2.4514 0.2609
-15.5667 2.3472 0.2553
-15.5589 3.0278 0.2900
-15.5511 2.7708 0.2774
-15.5433 2.5694 0.2672
-15.5355 1.8819 0.2286
-15.5277 2.1250 0.2430
-15.5199 2.4792 0.2624
-15.5121 2.5486 0.2661
-15.5043 2.8403 0.2809
-15.4965 2.6319 0.2704
-15.4887 3.0833 0.2927
-15.4809 2.6181 0.2697
-15.4731 2.5972 0.2686
-15.4653 2.6806 0.2729
-15.4575 2.7917 0.2785
-15.4497 2.9444 0.2860
-15.4419 2.6250 0.2700
-15.4341 2.5139 0.2643
-15.4263 2.9236 0.2850
-15.4185 2.8333 0.2805
-15.4107 3.0139 0.2893
-15.4029 3.0903 0.2930
-15.3951 2.9722 0.2873
-15.3873 2.6875 0.2732
-15.3795 2.7917 0.2785
-15.3717 3.0208 0.2897
-15.3639 2.6806 0.2729
-15.3561 2.9653 0.2870
-15.3483 2.5347 0.2653
-15.3405 2.7986 0.2788
-15.3327 2.5625 0.2668
-15.3249 2.5417 0.2657
-15.3171 2.9444 0.2860
-15.3093 2.7986 0.2788
-15.3015 2.4861 0.2628
-15.2937 2.6181 0.2697
-15.2859 2.7639 0.2771
-15.2781 2.5486 0.2661
-15.2703 2.7708 0.2774
-15.2625 2.6667 0.2722
-15.2547 2.5208 0.2646
-15.2469 3.2083 0.2985
-15.2391 2.9792 0.2877
-15.2313 2.8889 0.2833
-15.2235 2.9861 0.2880
-15.2157 2.7083 0.2743
-15.2079 2.6389 0.2707
-15.2001 2.9306 0.2853
-15.1923 2.6111 0.2693
-15.1845 2.7083 0.2743
-15.1767 2.7569 0.2767
-15.1689 3.1389 0.2953
-15.1611 2.9236 0.2850
-15.1533 2.7639 0.2771
-15.1455 2.9861 0.2880
-15.1377 3.0972 0.2933
-15.1299 2.8958 0.2836
-15.1221 2.8611 0.2819
-15.1143 2.6597 0.2718
-15.1065 2.8264 0.2802
-15.0987 3.0694 0.2920
-15.0909 2.8264 0.2802
-15.0831 3.0347 0.2903
-15.0753 2.9028 0.2840
-15.0675 2.6111 0.2693
-15.0597 2.7083 0.2743
-15.0519 2.6736 0.2725
-15.0441 2.7500 0.2764
-15.0363 2.4236 0.2595
-15.0285 2.8611 0.2819
-15.0207 2.6736 0.2725
-15.0129 2.8403 0.2809
-15.0051 2.8056 0.2792
-14.9973 2.6319 0.2704
-14.9895 3.3542 0.3052
-14.9817 3.2847 0.3021
-14.9739 2.9444 0.2860
-14.9661 3.1667 0.2966
-14.9583 3.0139 0.2893
-14.9505 3.1597 0.2963
-14.9427 3.1250 0.2946
-14.9349 3.0347 0.2903
-14.9271 3.0000 0.2887
-14.9193 2.8125 0.2795
-14.9115 3.0347 0.2903
-14.9037 2.9653 0.2870
-14.8959 3.0556 0.2913
-14.8881 2.9028 0.2840
-14.8803 2.8403 0.2809
-14.8725 2.9236 0.2850
-14.8647 2.7639 0.2771
-14.8569 2.7986 0.2788
-14.8491 3.0486 0.2910
-14.8413 3.0972 0.2933
-14.8335 3.1528 0.2959
-14.8257 2.8472 0.2812
-14.8179 2.6389 0.2707
-14.8101 3.1042 0.2936
-14.8023 3.1042 0.2936
-14.7945 3.0833 0.2927
-14.7867 3.2153 0.2989
-14.7789 3.1528 0.2959
-14.7711 3.1042 0.2936
-14.7633 3.2014 0.2982
-14.7555 2.7847 0.2781
-14.7477 2.5833 0.2679
-14.7399 2.7500 0.2764
-14.7321 2.8958 0.2836
-14.7243 3.2222 0.2992
-14.7165 3.3611 0.3056
-14.7087 3.0694 0.2920
-14.7009 2.8542 0.2816
-14.6931 2.8056 0.2792
-14.6853 3.1111 0.2940
-14.6775 2.8125 0.2795
-14.6697 2.6944 0.2736
-14.6619 2.7222 0.2750
-14.6541 3.0625 0.2917
-14.6463 3.3542 0.3052
-14.6385 2.9514 0.2863
-14.6307 3.2083 0.2985
-14.6229 3.7431 0.3224
-14.6151 3.2778 0.3017
-14.6073 3.1042 0.2936
-14.5995 2.8264 0.2802
-14.5917 2.9375 0.2857
-14.5839 3.2500 0.3005
-14.5761 2.9444 0.2860
-14.5683 2.5625 0.2668
-14.5605 2.6944 0.2736
-14.5527 2.9167 0.2846
-14.5449 3.0417 0.2907
-14.5371 3.2986 0.3027
-14.5293 3.5556 0.3143
-14.5215 3.1597 0.2963
-14.5137 2.9653 0.2870
-14.5059 2.8264 0.2802
-14.4981 3.1042 0.2936
-14.4903 2.9444 0.2860
-14.4825 3.2500 0.3005
-14.4747 3.2014 0.2982
-14.4669 3.2361 0.2998
-14.4591 3.2986 0.3027
-14.4513 3.5764 0.3152
-14.4435 3.2361 0.2998
-14.4357 2.9444 0.2860
-14.4279 3.0417 0.2907
-14.4201 3.0764 0.2923
-14.4123 2.9931 0.2883
-14.4045 3.3889 0.3068
-14.3967 3.2986 0.3027
-14.3889 3.1111 0.2940
-14.3811 3.1458 0.2956
-14.3733 2.9236 0.2850
-14.3655 3.2778 0.3017
-14.3577 3.0278 0.2900
-14.3499 3.2431 0.3001
-14.3421 3.3264 0.3040
-14.3343 3.1250 0.2946
-14.3265 3.4722 0.3106
-14.3187 3.4028 0.3074
-14.3109 3.2014 0.2982
-14.3031 3.1597 0.2963
-14.2953 3.0694 0.2920
-14.2875 3.1806 0.2972
-14.2797 3.3889 0.3068
-14.2719 3.2222 0.2992
-14.2641 2.7569 0.2767
-14.2563 3.2917 0.3024
-14.2485 3.4028 0.3074
-14.2407 3.2014 0.2982
-14.2329 3.4306 0.3087
-14.2251 3.1042 0.2936
-14.2173 3.0208 0.2897
-14.2095 3.0486 0.2910
-14.2017 2.8542 0.2816
-14.1939 3.6736 0.3194
-14.1861 3.6875 0.3200
-14.1783 2.8611 0.2819
-14.1705 2.8819 0.2829
-14.1627 2.9653 0.2870
-14.1549 3.2083 0.2985
-14.1471 3.3403 0.3046
-14.1393 3.2222 0.2992
-14.1315 2.9444 0.2860
-14.1237 3.1667 0.2966
-14.1159 3.1806 0.2972
-14.1081 3.1528 0.2959
-14.1003 3.2083 0.2985
-14.0925 3.4444 0.3093
-14.0847 3.5556 0.3143
-14.0769 2.7292 0.2753
-14.0691 3.1250 0.2946
-14.0613 3.0625 0.2917
-14.0535 3.8472 0.3269
-14.0457 3.4583 0.3099
-14.0379 3.3333 0.3043
-14.0301 3.1528 0.2959
-14.0223 3.4444 0.3093
-14.0145 3.2431 0.3001
-14.0067 3.4861 0.3112
-13.9989 3.5069 0.3121
-13.9911 3.4792 0.3109
-13.9833 3.0556 0.2913
-13.9755 3.2500 0.3005
-13.9677 3.5208 0.3127
-13.9599 3.3264 0.3040
-13.9521 3.6111 0.3167
-13.9443 3.4375 0.3090
-13.9365 3.4931 0.3115
-13.9287 3.5556 0.3143
-13.9209 3.5486 0.3140
-13.9131 3.3750 0.3062
-13.9053 3.8264 0.3260
-13.8975 3.7778 0.3239
-13.8897 3.1875 0.2976
-13.8819 3.0694 0.2920
-13.8741 3.5694 0.3149
-13.8663 3.5556 0.3143
-13.8585 3.3333 0.3043
-13.8507 3.6528 0.3185
-13.8429 3.3681 0.3059
-13.8351 3.3681 0.3059
-13.8273 3.6458 0.3182
-13.8195 3.3611 0.3056
-13.8117 3.8056 0.3251
-13.8039 3.8264 0.3260
-13.7961 3.5347 0.3133
-13.7883 3.2847 0.3021
-13.7805 3.5278 0.3130
-13.7727 3.3611 0.3056
-13.7649 3.6875 0.3200
-13.7571 3.3194 0.3037
-13.7493 3.3542 0.3052
-13.7415 3.7014 0.3206
-13.7337 3.8403 0.3266
-13.7259 3.5833 0.3155
-13.7181 3.4583 0.3099
-13.7103 3.0000 0.2887
-13.7025 3.7222 0.3216
-13.6947 3.4514 0.3096
-13.6869 3.6250 0.3173
-13.6791 3.7569 0.3230
-13.6713 3.3958 0.3071
-13.6635 3.6528 0.3185
-13.6557 3.0903 0.2930
-13.6479 3.4375 0.3090
-13.6401 3.4444 0.3093
-13.6323 3.3889 0.3068
-13.6245 3.5208 0.3127
-13.6167 4.1111 0.3379
-13.6089 3.8333 0.3263
-13.6011 3.9306 0.3304
-13.5933 3.7153 0.3213
-13.5855 3.6042 0.3164
-13.5777 4.0000 0.3333
-13.5699 4.0556 0.3356
-13.5621 3.8194 0.3257
-13.5543 4.0347 0.3348
-13.5465 3.8333 0.3263
-13.5387 3.4306 0.3087
-13.5309 3.7222 0.3216
-13.5231 3.6736 0.3194
-13.5153 3.8889 0.3287
-13.5075 3.7708 0.3236
-13.4997 3.9931 0.3330
-13.4919 3.9722 0.3322
-13.4841 3.6875 0.3200
-13.4763 3.4375 0.3090
-13.4685 3.4514 0.3096
-13.4607 3.5625 0.3146
-13.4529 3.5556 0.3143
-13.4451 3.8819 0.3284
-13.4373 3.5556 0.3143
-13.4295 3.5069 0.3121
-13.4217 3.3056 0.3030
-13.4139 3.4583 0.3099
-13.4061 4.0139 0.3339
-13.3983 3.9653 0.3319
-13.3905 3.9097 0.3296
-13.3827 4.1181 0.3382
-13.3749 3.9861 0.3328
-13.3671 4.1181 0.3382
-13.3593 4.1181 0.3382
-13.3515 3.6667 0.3191
-13.3437 3.6875 0.3200
-13.3359 4.1528 0.3396
-13.3281 3.8958 0.3290
-13.3203 3.8194 0.3257
-13.3125 3.5417 0.3137
-13.3047 3.6111 0.3167
-13.2969 3.8194 0.3257
-13.2891 3.5417 0.3137
-13.2813 3.5625 0.3146
-13.2735 3.4236 0.3084
-13.2657 3.6944 0.3203
-13.2579 4.0208 0.3342
-13.2501 4.3750 0.3486
-13.2423 4.2222 0.3425
-13.2345 3.6736 0.3194
-13.2267 3.8750 0.3281
-13.2189 3.5486 0.3140
-13.2111 4.3681 0.3483
-13.2033 4.3958 0.3494
-13.1955 3.8611 0.3275
-13.1877 3.3681 0.3059
-13.1799 3.4861 0.3112
-13.1721 4.0139 0.3339
-13.1643 4.3194 0.3464
-13.1565 3.7708 0.3236
-13.1487 3.8403 0.3266
-13.1409 4.2778 0.3447
-13.1331 4.0694 0.3362
-13.1253 4.3819 0.3489
-13.1175 4.1319 0.3388
-13.1097 3.8611 0.3275
-13.1019 3.5694 0.3149
-13.0941 3.4514 0.3096
-13.0863 3.9722 0.3322
-13.0785 3.6736 0.3194
-13.0707 3.5625 0.3146
-13.0629 3.5069 0.3121
-13.0551 3.9444 0.3310
-13.0473 4.2083 0.3419
-13.0395 4.0556 0.3356
-13.0317 3.8264 0.3260
-13.0239 3.7222 0.3216
-13.0161 3.5069 0.3121
-13.0083 3.8333 0.3263
-13.0005 4.0764 0.3365
-12.9927 4.3958 0.3494
-12.9849 4.3125 0.3461
-12.9771 4.3056 0.3458
-12.9693 4.3125 0.3461
-12.9615 4.1667 0.3402
-12.9537 4.3611 0.3481
-12.9459 3.9028 0.3293
-12.9381 4.0069 0.3336
-12.9303 4.1736 0.3405
-12.9225 3.8194 0.3257
-12.9147 4.5417 0.3552
-12.9069 4.2014 0.3416
-12.8991 4.1042 0.3376
-12.8913 4.5486 0.3555
-12.8835 4.2569 0.3439
-12.8757 4.4236 0.3505
-12.8679 3.8333 0.3263
-12.8601 3.7153 0.3213
-12.8523 4.2361 0.3430
-12.8445 4.1806 0.3408
-12.8367 3.9028 0.3293
-12.8289 4.0069 0.3336
-12.8211 4.6042 0.3576
-12.8133 4.2639 0.3442
-12.8055 4.0903 0.3371
-12.7977 3.9306 0.3304
-12.7899 4.4514 0.3516
-12.7821 4.3194 0.3464
-12.7743 4.3611 0.3481
-12.7665 4.0417 0.3351
-12.7587 3.5903 0.3158
-12.7509 3.8056 0.3251
-12.7431 4.1528 0.3396
-12.7353 4.1042 0.3376
-12.7275 3.7569 0.3230
-12.7197 4.0972 0.3374
-12.7119 4.1042 0.3376
-12.7041 4.2847 0.3450
-12.6963 4.4028 0.3497
-12.6885 4.2569 0.3439
-12.6807 3.8611 0.3275
-12.6729 3.8889 0.3287
-12.6651 3.9583 0.3316
-12.6573 4.3264 0.3467
-12.6495 3.9167 0.3298
-12.6417 3.9097 0.3296
-12.6339 3.6875 0.3200
-12.6261 4.4236 0.3505
-12.6183 3.9444 0.3310
-12.6105 3.7917 0.3245
-12.6027 4.2778 0.3447
-12.5949 4.2292 0.3427
-12.5871 4.2639 0.3442
-12.5793 4.1528 0.3396
-12.5715 4.1875 0.3411
-12.5637 4.7222 0.3622
-12.5559 4.2778 0.3447
-12.5481 4.1389 0.3391
-12.5403 4.1875 0.3411
-12.5325 4.3681 0.3483
-12.5247 4.4167 0.3503
-12.5169 4.9583 0.3711
-12.5091 4.5903 0.3571
-12.5013 4.7500 0.3632
-12.4935 4.2153 0.3422
-12.4857 4.4028 0.3497
-12.4779 3.5694 0.3149
-12.4701 4.3958 0.3494
-12.4623 4.3403 0.3472
-12.4545 4.4514 0.3516
-12.4467 4.1736 0.3405
-12.4389 4.5486 0.3555
-12.4311 4.7500 0.3632
-12.4233 4.7292 0.3624
-12.4155 4.3958 0.3494
-12.4077 4.4931 0.3533
-12.3999 3.9722 0.3322
-12.3921 4.2083 0.3419
-12.3843 4.2014 0.3416
-12.3765 4.2431 0.3433
-12.3687 4.1042 0.3376
-12.3609 4.3125 0.3461
-12.3531 4.8472 0.3669
-12.3453 4.3264 0.3467
-12.3375 4.3542 0.3478
-12.3297 4.3333 0.3469
-12.3219 4.4375 0.3511
-12.3141 4.4583 0.3519
-12.3063 4.4583 0.3519
-12.2985 4.3819 0.3489
-12.2907 4.7361 0.3627
-12.2829 4.5278 0.3546
-12.2751 4.5069 0.3538
-12.2673 4.0139 0.3339
-12.2595 4.4444 0.3514
-12.2517 4.5069 0.3538
-12.2439 4.8819 0.3683
-12.2361 4.6736 0.3603
-12.2283 4.0278 0.3345
-12.2205 4.5139 0.3541
-12.2127 4.5556 0.3557
-12.2049 4.2917 0.3453
-12.1971 4.6944 0.3611
-12.1893 4.5694 0.3563
-12.1815 4.7292 0.3624
-12.1737 4.3194 0.3464
-12.1659 4.6597 0.3598
-12.1581 4.3542 0.3478
-12.1503 4.6458 0.3592
-12.1425 4.6806 0.3606
-12.1347 4.4861 0.3530
-12.1269 4.7083 0.3616
-12.1191 4.9931 0.3724
-12.1113 4.9583 0.3711
-12.1035 5.0486 0.3745
-12.0957 4.2917 0.3453
-12.0879 4.0764 0.3365
-12.0801 4.2986 0.3456
-12.0723 4.4583 0.3519
-12.0645 4.7708 0.3640
-12.0567 4.6944 0.3611
-12.0489 4.7569 0.3635
-12.0411 4.8264 0.3662
-12.0333 4.4444 0.3514
-12.0255 4.5278 0.3546
-12.0177 4.7986 0.3651
-12.0099 4.7639 0.3638
-12.0021 4.8194 0.3659
-11.9943 4.9028 0.3690
-11.9865 5.0764 0.3755
-11.9787 4.5000 0.3536
-11.9709 4.1806 0.3408
-11.9631 4.5972 0.3574
-11.9553 4.6736 0.3603
-11.9475 4.6319 0.3587
-11.9397 5.0764 0.3755
-11.9319 4.7292 0.3624
-11.9241 4.9514 0.3709
-11.9163 4.5764 0.3565
-11.9085 4.6111 0.3579
-11.9007 4.8333 0.3664
-11.8929 4.9792 0.3719
-11.8851 5.2153 0.3806
-11.8773 5.1806 0.3793
-11.8695 4.7292 0.3624
-11.8617 4.9653 0.3714
-11.8539 5.1806 0.3793
-11.8461 5.1875 0.3796
-11.8383 4.7222 0.3622
-11.8305 5.2778 0.3829
-11.8227 4.9028 0.3690
-11.8149 5.0278 0.3737
-11.8071 4.7917 0.3648
-11.7993 5.0694 0.3753
-11.7915 5.3264 0.3846
-11.7837 5.2431 0.3816
-11.7759 5.0208 0.3735
-11.7681 5.2639 0.3824
-11.7603 4.9028 0.3690
-11.7525 4.9583 0.3711
-11.7447 4.9028 0.3690
-11.7369 5.0556 0.3747
-11.7291 4.7431 0.3630
-11.7213 4.4444 0.3514
-11.7135 4.9722 0.3716
-11.7057 5.2917 0.3834
-11.6979 4.7222 0.3622
-11.6901 4.8542 0.3672
-11.6823 5.6042 0.3946
-11.6745 4.8750 0.3680
-11.6667 4.8056 0.3654
-11.6589 5.2014 0.3801
-11.6511 5.5139 0.3914
-11.6433 5.6528 0.3963
-11.6355 4.9792 0.3719
-11.6277 4.6667 0.3600
-11.6199 5.6944 0.3977
-11.6121 5.2917 0.3834
-11.6043 4.9792 0.3719
-11.5965 5.3542 0.3857
-11.5887 5.1736 0.3791
-11.5809 4.9306 0.3701
-11.5731 5.1736 0.3791
-11.5653 4.8125 0.3656
-11.5575 5.5347 0.3921
-11.5497 5.5139 0.3914
-11.5419 5.0417 0.3742
-11.5341 5.6389 0.3958
-11.5263 5.5417 0.3923
-11.5185 5.5972 0.3943
-11.5107 5.0694 0.3753
-11.5029 5.0556 0.3747
-11.4951 5.0139 0.3732
-11.4873 5.2986 0.3836
-11.4795 6.0903 0.4113
-11.4717 5.7083 0.3982
-11.4639 6.2431 0.4164
-11.4561 5.9583 0.4068
-11.4483 5.0347 0.3740
-11.4405 5.3819 0.3867
-11.4327 4.8819 0.3683
-11.4249 5.1319 0.3776
-11.4171 5.1806 0.3793
-11.4093 5.5556 0.3928
-11.4015 5.1181 0.3771
-11.3937 5.3264 0.3846
-11.3859 5.2986 0.3836
-11.3781 5.8264 0.4023
-11.3703 5.8333 0.4025
-11.3625 5.8542 0.4033
-11.3547 5.3403 0.3852
-11.3469 5.7361 0.3992
-11.3391 5.3333 0.3849
-11.3313 5.0972 0.3763
-11.3235 5.5556 0.3928
-11.3157 5.4028 0.3874
-11.3079 5.3889 0.3869
-11.3001 5.2917 0.3834
-11.2923 5.6111 0.3948
-11.2845 5.5903 0.3941
-11.2767 4.9861 0.3722
-11.2689 5.1319 0.3776
-11.2611 5.4514 0.3891
-11.2533 5.6042 0.3946
-11.2455 6.0556 0.4101
-11.2377 5.5833 0.3938
-11.2299 5.3958 0.3871
-11.2221 5.3889 0.3869
-11.2143 5.5278 0.3919
-11.2065 5.7361 0.3992
-11.1987 5.7847 0.4009
-11.1909 5.9583 0.4068
-11.1831 6.0208 0.4090
-11.1753 5.5347 0.3921
-11.1675 5.5278 0.3919
-11.1597 5.6389 0.3958
-11.1519 5.1458 0.3781
-11.1441 5.1389 0.3778
-11.1363 5.4722 0.3899
-11.1285 4.9653 0.3714
-11.1207 5.1042 0.3765
-11.1129 5.6389 0.3958
-11.1051 5.4653 0.3896
-11.0973 5.8611 0.4035
-11.0895 6.1528 0.4134
-11.0817 5.9653 0.4071
-11.0739 6.0278 0.4092
-11.0661 6.2361 0.4162
-11.0583 5.4583 0.3894
-11.0505 5.8472 0.4030
-11.0427 6.0625 0.4104
-11.0349 5.6597 0.3965
-11.0271 5.5278 0.3919
-11.0193 6.5208 0.4256
-11.0115 5.5972 0.3943
-11.0037 6.5556 0.4267
-10.9959 5.7014 0.3980
-10.9881 5.7778 0.4006
-10.9803 5.8889 0.4045
-10.9725 5.9653 0.4071
-10.9647 6.4375 0.4229
-10.9569 6.0208 0.4090
-10.9491 5.9931 0.4080
-10.9413 5.9444 0.4064
-10.9335 5.5972 0.3943
-10.9257 5.9028 0.4049
-10.9179 6.3958 0.4215
-10.9101 6.4861 0.4245
-10.9023 6.5139 0.4254
-10.8945 6.3194 0.4190
-10.8867 6.1944 0.4148
-10.8789 6.0764 0.4108
-10.8711 5.9861 0.4078
-10.8633 6.3542 0.4201
-10.8555 6.1042 0.4118
-10.8477 6.2847 0.4178
-10.8399 5.9444 0.4064
-10.8321 6.0556 0.4101
-10.8243 5.8056 0.4016
-10.8165 5.7778 0.4006
-10.8087 6.1389 0.4129
-10.8009 5.9931 0.4080
-10.7931 6.0972 0.4115
-10.7853 6.6042 0.4283
-10.7775 6.9931 0.4407
-10.7697 6.9167 0.4383
-10.7619 5.9861 0.4078
-10.7541 5.9792 0.4075
-10.7463 5.8889 0.4045
-10.7385 5.8264 0.4023
-10.7307 6.4236 0.4224
-10.7229 6.3958 0.4215
-10.7151 6.2292 0.4160
-10.7073 6.3958 0.4215
-10.6995 6.1528 0.4134
-10.6917 6.6597 0.4301
-10.6839 6.6667 0.4303
-10.6761 6.7083 0.4317
-10.6683 7.1528 0.4457
-10.6605 6.6528 0.4299
-10.6527 6.5417 0.4263
-10.6449 5.9861 0.4078
-10.6371 6.7986 0.4346
-10.6293 6.5833 0.4276
-10.6215 6.2083 0.4153
-10.6137 6.1319 0.4127
-10.6059 6.5208 0.4256
-10.5981 6.0486 0.4099
-10.5903 6.3889 0.4213
-10.5825 6.9097 0.4381
-10.5747 6.3264 0.4192
-10.5669 6.7292 0.4323
-10.5591 6.3750 0.4208
-10.5513 6.4583 0.4236
-10.5435 6.8681 0.4368
-10.5357 7.1181 0.4447
-10.5279 6.4931 0.4247
-10.5201 6.6736 0.4306
-10.5123 7.2778 0.4496
-10.5045 6.6875 0.4310
-10.4967 6.0903 0.4113
-10.4889 6.2361 0.4162
-10.4811 7.1667 0.4462
-10.4733 6.6389 0.4294
-10.4655 6.8333 0.4357
-10.4577 6.2847 0.4178
-10.4499 5.8958 0.4047
-10.4421 6.9028 0.4379
-10.4343 6.2431 0.4164
-10.4265 6.5208 0.4256
-10.4187 6.3889 0.4213
-10.4109 6.7153 0.4319
-10.4031 6.9375 0.4390
-10.3953 6.6319 0.4292
-10.3875 6.6181 0.4288
-10.3797 7.8125 0.4658
-10.3719 7.1042 0.4442
-10.3641 7.2431 0.4485
-10.3563 6.5417 0.4263
-10.3485 6.2292 0.4160
-10.3407 7.2639 0.4492
-10.3329 7.3056 0.4505
-10.3251 6.3819 0.4210
-10.3173 6.7708 0.4337
-10.3095 7.0486 0.4425
-10.3017 7.2431 0.4485
-10.2939 6.9792 0.4403
-10.2861 6.4306 0.4226
-10.2783 7.1806 0.4466
-10.2705 7.5139 0.4569
-10.2627 7.9028 0.4685
-10.2549 7.4444 0.4547
-10.2471 6.9583 0.4396
-10.2393 6.8403 0.4359
-10.2315 7.6111 0.4598
-10.2237 7.5556 0.4581
-10.2159 7.1667 0.4462
-10.2081 7.5139 0.4569
-10.2003 7.1319 0.4451
-10.1925 7.7292 0.4634
-10.1847 7.1736 0.4464
-10.1769 6.9167 0.4383
-10.1691 6.7292 0.4323
-10.1613 7.5347 0.4575
-10.1535 7.2986 0.4503
-10.1457 6.8194 0.4352
-10.1379 7.9583 0.4702
-10.1301 7.6944 0.4623
-10.1223 7.6597 0.4613
-10.1145 7.1944 0.4470
-10.1067 7.1250 0.4449
-10.0989 7.0903 0.4438
-10.0911 7.6319 0.4604
-10.0833 7.9722 0.4706
-10.0755 7.6875 0.4621
-10.0677 8.0972 0.4743
-10.0599 7.0694 0.4431
-10.0521 6.9722 0.4401
-10.0443 7.4444 0.4547
-10.0365 7.3611 0.4522
-10.0287 6.5139 0.4254
-10.0209 6.8056 0.4348
-10.0131 7.4514 0.4550
-10.0053 7.8125 0.4658
-9.9975 7.6389 0.4606
-9.9897 7.3403 0.4515
-9.9819 7.8542 0.4671
-9.9741 7.5625 0.4583
-9.9663 7.2083 0.4475
-9.9585 8.1181 0.4749
-9.9507 7.3958 0.4533
-9.9429 7.4167 0.4539
-9.9351 7.6319 0.4604
-9.9273 8.0347 0.4724
-9.9195 6.9861 0.4405
-9.9117 7.5764 0.4588
-9.9039 8.0486 0.4728
-9.8961 8.0000 0.4714
-9.8883 7.4931 0.4562
-9.8805 7.6458 0.4609
-9.8727 7.5208 0.4571
-9.8649 7.4861 0.4560
-9.8571 8.2639 0.4791
-9.8493 8.2222 0.4779
-9.8415 7.8472 0.4669
-9.8337 8.1944 0.4771
-9.8259 8.2222 0.4779
-9.8181 8.3958 0.4829
-9.8103 7.6181 0.4600
-9.8025 7.1111 0.4444
-9.7947 7.5625 0.4583
-9.7869 7.7639 0.4644
-9.7791 8.3542 0.4817
-9.7713 8.3194 0.4807
-9.7635 8.1458 0.4757
-9.7557 7.4931 0.4562
-9.7479 7.7431 0.4638
-9.7401 7.9861 0.4710
-9.7323 8.2361 0.4783
-9.7245 7.9722 0.4706
-9.7167 8.4444 0.4843
-9.7089 7.9931 0.4712
-9.7011 8.1389 0.4755
-9.6933 8.3264 0.4809
-9.6855 7.8681 0.4675
-9.6777 8.0208 0.4720
-9.6699 7.7778 0.4648
-9.6621 7.4722 0.4556
-9.6543 8.8750 0.4965
-9.6465 8.7500 0.4930
-9.6387 8.2778 0.4795
-9.6309 8.3542 0.4817
-9.6231 7.7986 0.4654
-9.6153 8.2847 0.4797
-9.6075 7.8958 0.4683
-9.5997 8.3125 0.4805
-9.5919 8.3194 0.4807
-9.5841 8.9931 0.4998
-9.5763 9.0208 0.5006
-9.5685 7.9861 0.4710
-9.5607 7.9583 0.4702
-9.5529 7.8958 0.4683
-9.5451 8.1875 0.4769
-9.5373 8.6111 0.4891
-9.5295 8.1667 0.4763
-9.5217 8.2847 0.4797
-9.5139 7.7708 0.4646
-9.5061 7.8125 0.4658
-9.4983 7.9375 0.4696
-9.4905 9.2917 0.5080
-9.4827 8.4931 0.4857
-9.4749 8.7778 0.4938
-9.4671 8.3125 0.4805
-9.4593 7.6389 0.4606
-9.4515 7.9444 0.4698
-9.4437 8.6597 0.4905
-9.4359 8.4236 0.4837
-9.4281 8.0625 0.4732
-9.4203 8.1111 0.4747
-9.4125 8.5347 0.4869
-9.4047 8.6319 0.4897
-9.3969 8.1806 0.4767
-9.3891 9.5764 0.5158
-9.3813 9.1806 0.5050
-9.3735 8.6875 0.4912
-9.3657 9.3681 0.5101
-9.3579 8.8542 0.4959
-9.3501 7.9514 0.4700
-9.3423 8.1944 0.4771
-9.3345 8.4722 0.4851
-9.3267 8.8750 0.4965
-9.3189 9.4097 0.5113
-9.3111 9.0000 0.5000
-9.3033 9.3056 0.5084
-9.2955 9.2917 0.5080
-9.2877 7.9028 0.4685
-9.2799 8.6875 0.4912
-9.2721 9.4444 0.5122
-9.2643 9.0069 0.5002
-9.2565 8.8958 0.4971
-9.2487 8.8611 0.4961
-9.2409 8.8403 0.4955
-9.2331 9.4931 0.5135
-9.2253 9.3542 0.5097
-9.2175 9.3542 0.5097
-9.2097 9.4792 0.5131
-9.2019 9.0139 0.5004
-9.1941 9.0903 0.5025
-9.1863 8.6944 0.4914
-9.1785 8.0486 0.4728
-9.1707 8.1042 0.4745
-9.1629 9.5903 0.5161
-9.1551 8.5625 0.4877
-9.1473 9.0278 0.5008
-9.1395 8.7153 0.4920
-9.1317 9.3264 0.5090
-9.1239 8.7500 0.4930
-9.1161 8.5972 0.4887
-9.1083 9.3333 0.5092
-9.1005 9.5694 0.5156
-9.0927 8.6250 0.4895
-9.0849 9.3611 0.5099
-9.0771 8.9653 0.4990
-9.0693 9.3750 0.5103
-9.0615 9.6389 0.5174
-9.0537 9.2222 0.5061
-9.0459 9.1250 0.5035
-9.0381 9.3472 0.5096
-9.0303 9.4722 0.5129
-9.0225 10.0417 0.5281
-9.0147 9.8819 0.5239
-9.0069 9.8472 0.5230
-8.9991 9.3056 0.5084
-8.9913 9.8403 0.5228
-8.9835 9.4444 0.5122
-8.9757 9.1875 0.5052
-8.9679 9.1875 0.5052
-8.9601 9.2917 0.5080
-8.9523 8.9722 0.4992
-8.9445 9.4097 0.5113
-8.9367 9.3889 0.5107
-8.9289 10.1319 0.5305
-8.9211 10.2778 0.5343
-8.9133 9.7500 0.5204
-8.9055 9.7986 0.5217
-8.8977 10.1458 0.5309
-8.8899 8.9514 0.4986
-8.8821 9.0417 0.5012
-8.8743 10.2569 0.5338
-8.8665 10.4167 0.5379
-8.8587 9.2014 0.5056
-8.8509 10.0069 0.5272
-8.8431 9.8958 0.5243
-8.8353 9.8472 0.5230
-8.8275 9.4653 0.5128
-8.8197 9.9792 0.5265
-8.8119 10.0972 0.5296
-8.8041 10.4028 0.5376
-8.7963 9.8958 0.5243
-8.7885 10.1875 0.5320
-8.7807 10.1667 0.5314
-8.7729 10.7569 0.5466
-8.7651 10.4861 0.5397
-8.7573 10.4306 0.5383
-8.7495 10.0694 0.5289
-8.7417 9.5417 0.5148
-8.7339 9.8194 0.5223
-8.7261 10.1389 0.5307
-8.7183 9.8681 0.5236
-8.7105 9.1944 0.5054
-8.7027 10.0069 0.5272
-8.6949 9.6389 0.5174
-8.6871 10.1250 0.5303
-8.6793 10.1597 0.5312
-8.6715 10.0764 0.5291
-8.6637 10.5139 0.5404
-8.6559 10.1597 0.5312
-8.6481 9.8472 0.5230
-8.6403 9.8681 0.5236
-8.6325 10.2917 0.5347
-8.6247 11.3819 0.5623
-8.6169 11.3125 0.5606
-8.6091 10.7778 0.5472
-8.6013 10.5139 0.5404
-8.5935 10.1944 0.5321
-8.5857 9.7778 0.5212
-8.5779 10.4306 0.5383
-8.5701 10.7153 0.5456
-8.5623 10.6042 0.5427
-8.5545 10.8264 0.5484
-8.5467 10.2639 0.5340
-8.5389 10.2431 0.5334
-8.5311 10.0278 0.5278
-8.5233 10.5556 0.5415
-8.5155 11.2778 0.5597
-8.5077 10.7014 0.5452
-8.4999 10.5069 0.5402
-8.4921 11.5139 0.5655
-8.4843 10.1528 0.5311
-8.4765 9.9792 0.5265
-8.4687 10.6944 0.5450
-8.4609 10.8125 0.5480
-8.4531 10.9514 0.5515
-8.4453 10.7917 0.5475
-8.4375 11.2014 0.5578
-8.4297 10.5764 0.5420
-8.4219 10.7778 0.5472
-8.4141 12.0417 0.5784
-8.4063 10.8472 0.5489
-8.3985 11.0694 0.5545
-8.3907 10.8264 0.5484
-8.3829 10.8611 0.5493
-8.3751 11.5139 0.5655
-8.3673 11.4306 0.5635
-8.3595 11.6667 0.5693
-8.3517 12.4375 0.5878
-8.3439 12.0069 0.5775
-8.3361 11.6181 0.5681
-8.3283 11.5278 0.5659
-8.3205 11.2500 0.5590
-8.3127 11.9722 0.5767
-8.3049 12.1944 0.5820
-8.2971 11.7847 0.5721
-8.2893 11.5903 0.5674
-8.2815 11.5556 0.5666
-8.2737 11.1597 0.5568
-8.2659 10.8611 0.5493
-8.2581 11.3542 0.5616
-8.2503 11.3264 0.5609
-8.2425 11.1736 0.5571
-8.2347 11.4028 0.5628
-8.2269 10.8819 0.5498
-8.2191 10.5069 0.5402
-8.2113 10.5139 0.5404
-8.2035 10.9722 0.5521
-8.1957 11.0069 0.5529
-8.1879 11.8403 0.5735
-8.1801 12.0694 0.5790
-8.1723 11.1250 0.5559
-8.1645 12.0486 0.5785
-8.1567 11.7431 0.5711
-8.1489 10.9792 0.5522
-8.1411 11.0417 0.5538
-8.1333 11.3194 0.5607
-8.1255 11.4028 0.5628
-8.1177 11.3333 0.5611
-8.1099 12.2153 0.5825
-8.1021 12.1042 0.5799
-8.0943 11.5139 0.5655
-8.0865 11.8056 0.5727
-8.0787 12.1042 0.5799
-8.0709 11.6528 0.5689
-8.0631 12.0694 0.5790
-8.0553 12.3056 0.5847
-8.0475 11.8542 0.5738
-8.0397 11.7639 0.5716
-8.0319 11.7847 0.5721
-8.0241 12.4306 0.5876
-8.0163 12.1458 0.5808
-8.0085 12.1181 0.5802
-8.0007 12.7292 0.5946
-7.9929 11.3403 0.5613
-7.9851 11.2639 0.5594
-7.9773 13.3611 0.6092
-7.9695 12.3611 0.5860
-7.9617 12.0347 0.5782
-7.9539 12.3958 0.5868
-7.9461 12.1111 0.5800
-7.9383 12.5903 0.5914
-7.9305 12.4792 0.5888
-7.9227 12.2153 0.5825
-7.9149 12.3958 0.5868
-7.9071 12.4306 0.5876
-7.8993 12.6458 0.5927
-7.8915 12.3681 0.5861
-7.8837 12.5486 0.5904
-7.8759 12.4444 0.5879
-7.8681 12.4514 0.5881
-7.8603 12.9861 0.6006
-7.8525 12.7639 0.5954
-7.8447 12.6875 0.5937
-7.8369 12.1458 0.5808
-7.8291 13.1250 0.6038
-7.8213 12.4861 0.5889
-7.8135 12.6319 0.5924
-7.8057 13.2986 0.6078
-7.7979 12.5903 0.5914
-7.7901 13.0208 0.6014
-7.7823 12.4722 0.5886
-7.7745 14.0069 0.6238
-7.7667 13.4167 0.6105
-7.7589 13.7361 0.6177
-7.7511 13.7847 0.6188
-7.7433 13.2500 0.6067
-7.7355 12.9861 0.6006
-7.7277 13.7708 0.6185
-7.7199 14.3056 0.6304
-7.7121 13.8681 0.6207
-7.7043 13.5347 0.6132
-7.6965 14.0208 0.6241
-7.6887 13.5486 0.6135
-7.6809 13.5764 0.6141
-7.6731 13.6319 0.6154
-7.6653 13.3958 0.6100
-7.6575 13.7986 0.6191
-7.6497 14.1458 0.6268
-7.6419 13.7708 0.6185
-7.6341 13.4861 0.6121
-7.6263 14.1597 0.6272
-7.6185 14.2500 0.6292
-7.6107 14.0972 0.6258
-7.6029 14.1806 0.6276
-7.5951 13.5972 0.6146
-7.5873 13.9444 0.6224
-7.5795 14.4792 0.6342
-7.5717 14.6597 0.6381
-7.5639 14.0347 0.6244
-7.5561 14.2986 0.6302
-7.5483 14.4167 0.6328
-7.5405 13.9097 0.6216
-7.5327 14.8056 0.6413
-7.5249 14.6806 0.6386
-7.5171 15.3611 0.6532
-7.5093 15.3958 0.6540
-7.5015 15.6111 0.6585
-7.4937 14.0069 0.6238
-7.4859 14.9653 0.6447
-7.4781 14.5556 0.6359
-7.4703 14.0139 0.6239
-7.4625 14.8125 0.6415
-7.4547 14.9514 0.6445
-7.4469 14.2986 0.6302
-7.4391 14.5903 0.6366
-7.4313 15.1042 0.6477
-7.4235 14.1806 0.6276
-7.4157 14.2778 0.6298
-7.4079 15.0556 0.6467
-7.4001 15.8403 0.6633
-7.3923 15.9653 0.6659
-7.3845 15.9444 0.6655
-7.3767 15.7292 0.6610
-7.3689 15.3819 0.6537
-7.3611 14.9722 0.6449
-7.3533 15.2014 0.6498
-7.3455 15.0556 0.6467
-7.3377 15.8056 0.6626
-7.3299 15.6597 0.6595
-7.3221 16.6042 0.6791
-7.3143 15.6042 0.6584
-7.3065 15.3056 0.6520
-7.2987 15.7361 0.6611
-7.2909 16.3125 0.6731
-7.2831 16.0625 0.6680
-7.2753 16.1250 0.6693
-7.2675 16.3194 0.6733
-7.2597 16.7361 0.6818
-7.2519 15.8472 0.6635
-7.2441 16.0833 0.6684
-7.2363 15.4792 0.6557
-7.2285 16.1667 0.6701
-7.2207 15.7708 0.6619
-7.2129 16.7708 0.6825
-7.2051 16.7014 0.6811
-7.1973 15.7014 0.6604
-7.1895 16.0694 0.6681
-7.1817 17.1181 0.6896
-7.1739 16.7847 0.6828
-7.1661 17.4097 0.6954
-7.1583 16.0139 0.6670
-7.1505 17.1736 0.6907
-7.1427 17.3333 0.6939
-7.1349 15.9167 0.6649
-7.1271 17.0000 0.6872
-7.1193 16.4583 0.6761
-7.1115 16.7431 0.6820
-7.1037 17.3819 0.6949
-7.0959 17.8542 0.7042
-7.0881 17.2917 0.6931
-7.0803 18.1181 0.7094
-7.0725 17.3125 0.6935
-7.0647 17.2153 0.6915
-7.0569 17.8125 0.7034
-7.0491 17.2500 0.6922
-7.0413 17.1736 0.6907
-7.0335 17.3542 0.6943
-7.0257 17.8889 0.7049
-7.0179 18.3681 0.7143
-7.0101 18.1667 0.7104
-7.0023 17.7292 0.7018
-6.9945 17.0347 0.6879
-6.9867 17.7778 0.7027
-6.9789 18.4514 0.7159
-6.9711 17.9931 0.7070
-6.9633 17.9444 0.7060
-6.9555 18.6736 0.7202
-6.9477 18.0972 0.7090
-6.9399 18.0972 0.7090
-6.9321 18.1042 0.7091
-6.9243 18.0347 0.7078
-6.9165 17.2639 0.6925
-6.9087 18.0000 0.7071
-6.9009 18.0417 0.7079
-6.8931 19.4306 0.7347
-6.8853 19.9097 0.7437
-6.8775 19.7639 0.7409
-6.8697 19.8819 0.7432
-6.8619 20.0000 0.7454
-6.8541 19.9861 0.7451
-6.8463 19.3264 0.7327
-6.8385 20.2083 0.7492
-6.8307 20.4236 0.7532
-6.8229 19.9583 0.7446
-6.8151 20.6250 0.7569
-6.8073 20.1042 0.7473
-6.7995 19.3403 0.7330
-6.7917 18.7778 0.7222
-6.7839 18.9028 0.7246
-6.7761 19.7847 0.7413
-6.7683 20.0625 0.7465
-6.7605 20.2153 0.7494
-6.7527 20.5069 0.7547
-6.7449 19.4792 0.7356
-6.7371 20.0069 0.7455
-6.7293 20.5347 0.7553
-6.7215 20.0208 0.7457
-6.7137 20.6111 0.7567
-6.7059 20.7292 0.7588
-6.6981 21.4028 0.7711
-6.6903 20.2847 0.7506
-6.6825 20.1667 0.7485
-6.6747 20.7639 0.7595
-6.6669 20.6597 0.7575
-6.6591 21.7986 0.7781
-6.6513 21.6042 0.7747
-6.6435 21.0903 0.7654
-6.6357 21.0139 0.7640
-6.6279 21.2222 0.7678
-6.6201 22.0972 0.7835
-6.6123 22.0069 0.7819
-6.6045 21.7778 0.7778
-6.5967 22.2639 0.7864
-6.5889 21.1597 0.7667
-6.5811 21.8889 0.7798
-6.5733 22.3194 0.7874
-6.5655 21.4931 0.7727
-6.5577 22.4514 0.7897
-6.5499 22.6250 0.7928
-6.5421 22.6875 0.7939
-6.5343 23.0208 0.7997
-6.5265 23.6181 0.8100
-6.5187 22.9722 0.7988
-6.5109 24.5833 0.8264
-6.5031 23.7639 0.8125
-6.4953 22.9653 0.7987
-6.4875 22.2847 0.7868
-6.4797 24.0417 0.8172
-6.4719 23.5764 0.8093
-6.4641 23.9236 0.8152
-6.4563 23.7569 0.8124
-6.4485 23.1806 0.8024
-6.4407 23.3611 0.8056
-6.4329 24.8333 0.8306
-6.4251 24.7361 0.8289
-6.4173 24.0000 0.8165
-6.4095 22.7083 0.7942
-6.4017 24.3681 0.8227
-6.3939 24.0903 0.8180
-6.3861 24.4514 0.8241
-6.3783 23.6389 0.8103
-6.3705 23.6528 0.8106
-6.3627 25.1597 0.8360
-6.3549 24.8403 0.8307
-6.3471 24.6458 0.8274
-6.3393 25.6181 0.8436
-6.3315 26.1806 0.8528
-6.3237 24.5903 0.8265
-6.3159 24.2847 0.8213
-6.3081 25.1181 0.8353
-6.3003 26.4167 0.8566
-6.2925 26.3194 0.8550
-6.2847 25.8472 0.8473
-6.2769 26.2014 0.8531
-6.2691 25.5069 0.8417
-6.2613 24.6597 0.8276
-6.2535 24.8681 0.8311
-6.2457 26.2361 0.8537
-6.2379 25.5625 0.8427
-6.2301 26.0903 0.8513
-6.2223 26.7014 0.8612
-6.2145 25.7778 0.8462
-6.2067 26.9306 0.8649
-6.1989 27.2431 0.8699
-6.1911 27.1181 0.8679
-6.1833 26.9583 0.8654
-6.1755 28.7986 0.8944
-6.1677 28.0347 0.8825
-6.1599 26.9236 0.8648
-6.1521 27.5764 0.8752
-6.1443 27.9653 0.8814
-6.1365 27.2639 0.8702
-6.1287 27.5833 0.8753
-6.1209 26.8472 0.8636
-6.1131 27.4167 0.8727
-6.1053 27.0278 0.8665
-6.0975 28.3194 0.8869
-6.0897 30.3056 0.9175
-6.0819 28.8750 0.8956
-6.0741 30.0139 0.9131
-6.0663 29.5833 0.9065
-6.0585 29.5000 0.9052
-6.0507 28.9097 0.8961
-6.0429 28.6806 0.8926
-6.0351 29.4306 0.9042
-6.0273 30.4861 0.9202
-6.0195 30.0903 0.9142
-6.0117 29.6875 0.9081
-6.0039 30.3333 0.9179
-5.9961 30.4444 0.9196
-5.9883 28.8611 0.8954
-5.9805 29.3542 0.9030
-5.9727 30.3889 0.9188
-5.9649 30.5417 0.9211
-5.9571 30.2708 0.9170
-5.9493 29.7639 0.9093
-5.9415 30.0903 0.9142
-5.9337 30.3403 0.9180
-5.9259 31.4306 0.9344
-5.9181 30.8125 0.9252
-5.9103 30.1042 0.9145
-5.9025 31.5625 0.9363
-5.8947 31.8958 0.9413
-5.8869 31.9444 0.9420
-5.8791 32.5208 0.9505
-5.8713 33.4514 0.9640
-5.8635 33.2917 0.9616
-5.8557 32.9722 0.9570
-5.8479 32.9722 0.9570
-5.8401 32.2361 0.9463
-5.8323 33.1528 0.9596
-5.8245 31.7292 0.9388
-5.8167 33.4167 0.9635
-5.8089 32.4444 0.9493
-5.8011 34.0556 0.9726
-5.7933 33.4931 0.9646
-5.7855 33.2639 0.9612
-5.7777 32.5139 0.9503
-5.7699 32.7500 0.9538
-5.7621 34.4722 0.9786
-5.7543 33.7500 0.9682
-5.7465 32.1944 0.9457
-5.7387 34.5625 0.9798
-5.7309 33.2014 0.9603
-5.7231 32.7361 0.9536
-5.7153 34.7431 0.9824
-5.7075 34.5903 0.9802
-5.6997 34.4861 0.9787
-5.6919 34.8333 0.9837
-5.6841 34.8819 0.9843
-5.6763 34.7292 0.9822
-5.6685 35.6597 0.9953
-5.6607 36.2083 1.0029
-5.6529 36.0625 1.0009
-5.6451 36.1250 1.0017
-5.6373 35.2917 0.9901
-5.6295 34.3056 0.9762
-5.6217 34.5208 0.9792
-5.6139 36.5347 1.0074
-5.6061 36.7986 1.0110
-5.5983 35.1875 0.9887
-5.5905 34.7431 0.9824
-5.5827 36.3125 1.0043
-5.5749 36.3125 1.0043
-5.5671 36.3333 1.0046
-5.5593 36.4792 1.0066
-5.5515 37.7014 1.0234
-5.5437 37.8125 1.0249
-5.5359 39.5694 1.0484
-5.5281 38.3403 1.0320
-5.5203 38.2153 1.0303
-5.5125 38.5556 1.0349
-5.5047 38.2153 1.0303
-5.4969 37.8750 1.0257
-5.4891 38.2292 1.0305
-5.4813 38.0556 1.0282
-5.4735 38.5556 1.0349
-5.4657 39.4097 1.0463
-5.4579 39.5139 1.0477
-5.4501 41.0972 1.0685
-5.4423 39.8819 1.0525
-5.4345 38.6181 1.0357
-5.4267 38.6667 1.0364
-5.4189 39.9167 1.0530
-5.4111 38.0069 1.0275
-5.4033 39.9722 1.0537
-5.3955 41.3125 1.0712
-5.3877 39.5625 1.0483
-5.3799 39.6597 1.0496
-5.3721 40.4167 1.0596
-5.3643 39.3056 1.0449
-5.3565 42.2778 1.0837
-5.3487 44.1389 1.1073
-5.3409 41.2014 1.0698
-5.3331 42.6736 1.0888
-5.3253 43.0625 1.0937
-5.3175 43.4792 1.0990
-5.3097 41.8750 1.0785
-5.3019 41.3681 1.0720
-5.2941 41.8681 1.0784
-5.2863 43.9722 1.1052
-5.2785 44.0000 1.1055
-5.2707 42.9792 1.0926
-5.2629 44.0972 1.1068
-5.2551 45.0000 1.1180
-5.2473 43.9167 1.1045
-5.2395 43.9722 1.1052
-5.2317 44.1042 1.1068
-5.2239 44.0625 1.1063
-5.2161 45.6389 1.1259
-5.2083 45.6111 1.1256
-5.2005 44.5556 1.1125
-5.1927 45.7708 1.1276
-5.1849 45.5347 1.1247
-5.1771 46.0486 1.1310
-5.1693 47.1736 1.1447
-5.1615 46.5208 1.1368
-5.1537 47.1667 1.1446
-5.1459 47.9931 1.1546
-5.1381 47.6181 1.1501
-5.1303 47.2222 1.1453
-5.1225 48.2917 1.1582
-5.1147 47.2431 1.1456
-5.1069 47.8333 1.1527
-5.0991 48.3403 1.1588
-5.0913 48.4583 1.1602
-5.0835 48.2361 1.1575
-5.0757 49.2361 1.1695
-5.0679 49.3958 1.1714
-5.0601 50.3681 1.1828
-5.0523 49.7569 1.1756
-5.0445 48.0972 1.1559
-5.0367 50.6944 1.1867
-5.0289 50.6458 1.1861
-5.0211 52.3056 1.2054
-5.0133 51.8542 1.2002
-5.0055 49.9028 1.1774
-4.9977 50.4931 1.1843
-4.9899 52.1806 1.2039
-4.9821 53.1736 1.2153
-4.9743 51.6111 1.1973
-4.9665 51.9444 1.2012
-4.9587 51.8889 1.2006
-4.9509 52.5764 1.2085
-4.9431 51.9792 1.2016
-4.9353 53.9444 1.2241
-4.9275 52.5347 1.2080
-4.9197 52.5278 1.2079
-4.9119 54.7500 1.2332
-4.9041 55.2986 1.2394
-4.8963 53.7986 1.2225
-4.8885 54.4792 1.2302
-4.8807 54.7014 1.2327
-4.8729 56.7014 1.2550
-4.8651 56.7153 1.2552
-4.8573 55.9306 1.2464
-4.8495 56.0139 1.2474
-4.8417 54.5972 1.2315
-4.8339 56.4306 1.2520
-4.8261 58.4514 1.2742
-4.8183 56.9861 1.2582
-4.8105 57.4514 1.2633
-4.8027 57.5486 1.2643
-4.7949 58.4583 1.2743
-4.7871 57.5972 1.2649
-4.7793 58.6875 1.2768
-4.7715 58.6389 1.2763
-4.7637 58.6250 1.2761
-4.7559 58.6667 1.2766
-4.7481 59.9028 1.2899
-4.7403 60.1042 1.2921
-4.7325 60.7361 1.2989
-4.7247 60.2014 1.2932
-4.7169 60.7847 1.2994
-4.7091 60.9653 1.3013
-4.7013 60.1458 1.2926
-4.6935 62.5556 1.3182
-4.6857 61.7292 1.3095
-4.6779 63.9653 1.3330
-4.6701 62.4861 1.3175
-4.6623 64.2361 1.3358
-4.6545 63.9722 1.3330
-4.6467 63.1667 1.3246
-4.6389 64.8125 1.3418
-4.6311 64.7917 1.3416
-4.6233 63.8264 1.3315
-4.6155 64.8125 1.3418
-4.6077 65.1667 1.3454
-4.5999 64.2153 1.3356
-4.5921 64.6597 1.3402
-4.5843 66.8333 1.3625
-4.5765 68.1736 1.3761
-4.5687 68.0764 1.3751
-4.5609 68.3472 1.3779
-4.5531 68.6389 1.3808
-4.5453 69.5069 1.3895
-4.5375 69.5278 1.3897
-4.5297 69.2431 1.3869
-4.5219 68.0833 1.3752
-4.5141 68.1319 1.3757
-4.5063 66.4931 1.3591
-4.4985 68.9444 1.3839
-4.4907 70.3819 1.3982
-4.4829 70.7222 1.4016
-4.4751 70.3819 1.3982
-4.4673 71.6736 1.4110
-4.4595 71.7986 1.4122
-4.4517 73.1181 1.4252
-4.4439 71.2847 1.4072
-4.4361 72.0486 1.4147
-4.4283 72.2917 1.4171
-4.4205 73.7361 1.4312
-4.4127 73.1250 1.4252
-4.4049 75.2222 1.4455
-4.3971 73.6528 1.4304
-4.3893 75.7847 1.4509
-4.3815 75.3264 1.4465
-4.3737 75.8750 1.4518
-4.3659 76.4444 1.4572
-4.3581 75.8681 1.4517
-4.3503 78.2014 1.4739
-4.3425 79.3472 1.4846
-4.3347 76.6319 1.4590
-4.3269 77.3194 1.4655
-4.3191 79.8819 1.4896
-4.3113 79.6597 1.4875
-4.3035 80.2847 1.4934
-4.2957 81.4375 1.5040
-4.2879 79.0069 1.4814
-4.2801 80.1875 1.4925
-4.2723 81.2847 1.5026
-4.2645 82.4306 1.5132
-4.2567 81.0625 1.5006
-4.2489 82.4444 1.5133
-4.2411 81.8194 1.5076
-4.2333 81.3264 1.5030
-4.2255 82.9097 1.5176
-4.2177 81.5764 1.5053
-4.2099 85.6111 1.5421
-4.2021 84.4444 1.5316
-4.1943 83.9444 1.5270
-4.1865 85.3333 1.5396
-4.1787 85.7292 1.5432
-4.1709 87.3542 1.5577
-4.1631 87.4444 1.5585
-4.1553 86.3542 1.5488
-4.1475 88.3889 1.5669
-4.1397 88.5972 1.5688
-4.1319 88.8611 1.5711
-4.1241 90.5139 1.5856
-4.1163 90.5833 1.5863
-4.1085 91.1806 1.5915
-4.1007 88.3333 1.5664
-4.0929 91.9167 1.5979
-4.0851 90.6389 1.5867
-4.0773 89.4861 1.5766
-4.0695 89.6042 1.5777
-4.0617 89.0694 1.5729
-4.0539 92.2778 1.6010
-4.0461 96.1181 1.6340
-4.0383 91.8889 1.5976
-4.0305 95.2222 1.6264
-4.0227 95.2153 1.6263
-4.0149 97.0486 1.6419
-4.0071 97.7917 1.6482
-3.9993 98.2292 1.6518
-3.9915 97.7431 1.6478
-3.9837 98.3056 1.6525
-3.9759 97.2361 1.6435
-3.9681 97.8819 1.6489
-3.9603 97.3472 1.6444
-3.9525 100.5208 1.6710
-3.9447 100.8125 1.6734
-3.9369 100.1597 1.6680
-3.9291 103.0417 1.6918
-3.9213 104.6319 1.7048
-3.9135 102.1319 1.6843
-3.9057 102.2083 1.6850
-3.8979 104.0347 1.7000
-3.8901 104.1458 1.7009
-3.8823 105.4097 1.7112
-3.8745 103.9653 1.6994
-3.8667 104.6736 1.7052
-3.8589 107.0764 1.7246
-3.8511 107.9792 1.7319
-3.8433 106.9653 1.7237
-3.8355 109.9306 1.7475
-3.8277 110.0417 1.7483
-3.8199 108.2014 1.7337
-3.8121 107.2847 1.7263
-3.8043 108.6458 1.7372
-3.7965 110.1875 1.7495
-3.7887 110.7639 1.7541
-3.7809 111.3194 1.7585
-3.7731 113.3056 1.7741
-3.7653 114.0347 1.7798
-3.7575 114.6111 1.7843
-3.7497 114.3125 1.7820
-3.7419 115.4653 1.7909
-3.7341 118.4514 1.8139
-3.7263 113.6944 1.7771
-3.7185 115.7708 1.7933
-3.7107 116.1181 1.7960
-3.7029 117.0556 1.8032
-3.6951 117.0694 1.8033
-3.6873 116.0000 1.7951
-3.6795 118.7014 1.8158
-3.6717 115.4375 1.7907
-3.6639 115.5486 1.7916
-3.6561 117.0764 1.8034
-3.6483 120.2361 1.8275
-3.6405 121.0625 1.8338
-3.6327 121.5417 1.8374
-3.6249 121.4028 1.8364
-3.6171 121.5069 1.8372
-3.6093 123.1458 1.8495
-3.6015 124.4167 1.8590
-3.5937 123.4583 1.8519
-3.5859 127.5208 1.8821
-3.5781 125.0069 1.8634
-3.5703 125.2361 1.8651
-3.5625 129.0208 1.8931
-3.5547 126.8681 1.8773
-3.5469 126.5208 1.8747
-3.5391 130.8681 1.9066
-3.5313 130.0625 1.9007
-3.5235 133.1111 1.9229
-3.5157 130.4028 1.9032
-3.5079 129.3819 1.8958
-3.5001 129.6111 1.8974
-3.4923 130.7986 1.9061
-3.4845 132.9653 1.9218
-3.4767 131.8819 1.9140
-3.4689 131.7083 1.9127
-3.4611 133.7500 1.9275
-3.4533 136.2431 1.9454
-3.4455 133.2569 1.9239
-3.4377 136.9444 1.9504
-3.4299 136.5069 1.9473
-3.4221 138.1111 1.9587
-3.4143 136.9931 1.9507
-3.4065 135.8333 1.9425
-3.3987 135.5833 1.9407
-3.3909 138.5208 1.9616
-3.3831 137.4931 1.9543
-3.3753 137.3472 1.9533
-3.3675 140.1042 1.9728
-3.3597 140.4861 1.9754
-3.3519 139.7292 1.9701
-3.3441 137.8056 1.9565
-3.3363 141.2847 1.9811
-3.3285 141.5764 1.9831
-3.3207 141.3819 1.9817
-3.3129 140.6319 1.9765
-3.3051 141.6042 1.9833
-3.2973 145.1319 2.0078
-3.2895 141.9097 1.9854
-3.2817 143.1319 1.9940
-3.2739 146.4375 2.0169
-3.2661 145.2639 2.0088
-3.2583 143.3542 1.9955
-3.2505 144.0903 2.0006
-3.2427 147.4167 2.0236
-3.2349 150.1389 2.0422
-3.2271 148.7431 2.0327
-3.2193 146.9028 2.0201
-3.2115 150.0278 2.0414
-3.2037 149.9236 2.0407
-3.1959 148.2778 2.0295
-3.1881 148.4722 2.0308
-3.1803 148.5208 2.0312
-3.1725 146.6875 2.0186
-3.1647 148.2222 2.0291
-3.1569 150.2847 2.0432
-3.1491 150.6528 2.0457
-3.1413 153.4722 2.0647
-3.1335 152.5486 2.0585
-3.1257 153.3958 2.0642
-3.1179 154.8194 2.0738
-3.1101 156.0000 2.0817
-3.1023 151.2153 2.0495
-3.0945 154.7778 2.0735
-3.0867 155.0278 2.0752
-3.0789 157.9722 2.0948
-3.0711 158.1042 2.0957
-3.0633 158.7361 2.0998
-3.0555 159.1111 2.1023
-3.0477 162.0208 2.1215
-3.0399 158.5139 2.0984
-3.0321 159.7361 2.1064
-3.0243 160.2986 2.1102
-3.0165 161.1944 2.1160
-3.0087 160.8611 2.1139
-3.0009 162.9931 2.1278
-2.9931 163.4167 2.1306
-2.9853 165.2153 2.1423
-2.9775 161.5139 2.1181
-2.9697 160.1250 2.1090
-2.9619 165.0417 2.1411
-2.9541 164.4306 2.1372
-2.9463 163.4444 2.1308
-2.9385 166.8264 2.1527
-2.9307 168.4236 2.1630
-2.9229 170.4167 2.1757
-2.9151 168.6806 2.1646
-2.9073 166.8194 2.1526
-2.8995 170.5903 2.1768
-2.8917 173.6736 2.1964
-2.8839 173.4861 2.1952
-2.8761 171.4861 2.1825
-2.8683 174.0764 2.1990
-2.8605 174.0347 2.1987
-2.8527 174.2361 2.2000
-2.8449 176.7153 2.2156
-2.8371 175.4167 2.2074
-2.8293 174.0000 2.1985
-2.8215 177.7083 2.2218
-2.8137 175.0278 2.2050
-2.8059 178.5208 2.2269
-2.7981 177.7222 2.2219
-2.7903 176.9514 2.2171
-2.7825 182.2292 2.2499
-2.7747 182.2014 2.2497
-2.7669 182.5139 2.2516
-2.7591 179.8611 2.2352
-2.7513 184.6042 2.2645
-2.7435 186.2014 2.2743
-2.7357 189.9653 2.2971
-2.7279 187.1181 2.2799
-2.7201 189.8264 2.2963
-2.7123 188.8889 2.2906
-2.7045 189.5764 2.2948
-2.6967 191.4583 2.3061
-2.6889 191.8819 2.3087
-2.6811 197.5764 2.3427
-2.6733 193.8819 2.3207
-2.6655 194.2569 2.3229
-2.6577 198.1111 2.3459
-2.6499 199.2917 2.3528
-2.6421 196.3611 2.3355
-2.6343 200.6042 2.3606
-2.6265 202.0694 2.3692
-2.6187 199.7917 2.3558
-2.6109 202.2917 2.3705
-2.6031 200.7639 2.3615
-2.5953 202.7292 2.3730
-2.5875 208.5694 2.4070
-2.5797 208.7639 2.4081
-2.5719 207.0000 2.3979
-2.5641 206.5556 2.3953
-2.5563 209.2014 2.4106
-2.5485 211.8819 2.4260
-2.5407 208.2847 2.4053
-2.5329 210.1736 2.4162
-2.5251 212.4097 2.4290
-2.5173 214.9722 2.4437
-2.5095 212.6181 2.4302
-2.5017 214.9236 2.4434
-2.4939 214.3889 2.4403
-2.4861 214.2500 2.4395
-2.4783 212.7917 2.4312
-2.4705 217.8125 2.4597
-2.4627 219.0556 2.4668
-2.4549 220.3472 2.4740
-2.4471 220.5417 2.4751
-2.4393 225.8889 2.5049
-2.4315 226.9792 2.5110
-2.4237 228.8611 2.5214
-2.4159 224.7917 2.4988
-2.4081 223.7292 2.4929
-2.4003 227.7500 2.5152
-2.3925 226.3333 2.5074
-2.3847 228.2014 2.5177
-2.3769 228.4306 2.5190
-2.3691 230.4444 2.5301
-2.3613 228.8958 2.5216
-2.3535 226.8194 2.5101
-2.3457 227.2361 2.5124
-2.3379 232.9236 2.5436
-2.3301 230.0833 2.5281
-2.3223 232.6736 2.5423
-2.3145 233.4375 2.5464
-2.3067 231.4583 2.5356
-2.2989 233.6736 2.5477
-2.2911 234.7639 2.5537
-2.2833 236.9236 2.5654
-2.2755 233.6042 2.5474
-2.2677 233.7847 2.5483
-2.2599 231.0903 2.5336
-2.2521 233.6736 2.5477
-2.2443 236.7778 2.5646
-2.2365 235.0556 2.5553
-2.2287 235.4792 2.5576
-2.2209 236.6181 2.5637
-2.2131 235.9583 2.5602
-2.2053 240.5000 2.5847
-2.1975 237.5972 2.5690
-2.1897 237.3611 2.5678
-2.1819 237.7569 2.5699
-2.1741 239.6250 2.5800
-2.1663 233.9583 2.5493
-2.1585 232.3056 2.5403
-2.1507 240.9236 2.5870
-2.1429 237.0903 2.5663
-2.1351 236.6042 2.5637
-2.1273 236.5833 2.5635
-2.1195 239.0764 2.5770
-2.1117 236.6597 2.5640
-2.1039 237.5903 2.5690
-2.0961 237.4444 2.5682
-2.0883 234.6806 2.5532
-2.0805 235.7292 2.5589
-2.0727 238.4931 2.5739
-2.0649 237.4861 2.5684
-2.0571 237.9236 2.5708
-2.0493 241.7431 2.5913
-2.0415 239.0972 2.5771
-2.0337 240.1389 2.5827
-2.0259 240.5000 2.5847
-2.0181 243.4167 2.6003
-2.0103 241.9375 2.5924
-2.0025 238.0347 2.5714
-1.9947 240.5972 2.5852
-1.9869 239.7708 2.5808
-1.9791 240.1806 2.5830
-1.9713 241.6528 2.5909
-1.9635 242.3194 2.5944
-1.9557 240.2847 2.5835
-1.9479 239.6597 2.5802
-1.9401 242.1806 2.5937
-1.9323 242.2361 2.5940
-1.9245 240.2639 2.5834
-1.9167 242.3958 2.5948
-1.9089 242.7847 2.5969
-1.9011 238.7708 2.5754
-1.8933 238.9861 2.5765
-1.8855 239.6806 2.5803
-1.8777 241.7014 2.5911
-1.8699 243.5694 2.6011
-1.8621 242.7917 2.5970
-1.8543 241.0069 2.5874
-1.8465 242.3681 2.5947
-1.8387 240.9514 2.5871
-1.8309 242.9236 2.5977
-1.8231 238.3472 2.5731
-1.8153 239.1597 2.5775
-1.8075 238.0486 2.5715
-1.7997 241.0833 2.5878
-1.7919 235.8333 2.5595
-1.7841 239.3819 2.5787
-1.7763 238.6944 2.5750
-1.7685 233.5694 2.5472
-1.7607 238.6319 2.5746
-1.7529 236.1528 2.5612
-1.7451 237.4167 2.5681
-1.7373 238.8333 2.5757
-1.7295 233.8889 2.5489
-1.7217 235.8611 2.5596
-1.7139 239.1875 2.5776
-1.7061 238.2708 2.5727
-1.6983 235.4514 2.5574
-1.6905 237.0278 2.5660
-1.6827 233.9167 2.5491
-1.6749 233.5556 2.5471
-1.6671 230.6319 2.5311
-1.6593 230.5764 2.5308
-1.6515 233.7639 2.5482
-1.6437 229.9931 2.5276
-1.6359 229.5694 2.5253
-1.6281 227.8333 2.5157
-1.6203 227.0417 2.5113
-1.6125 227.2847 2.5127
-1.6047 226.9097 2.5106
-1.5969 229.6736 2.5258
-1.5891 226.5278 2.5085
-1.5813 223.6042 2.4922
-1.5735 225.8403 2.5047
-1.5657 225.7639 2.5042
-1.5579 224.2917 2.4961
-1.5501 226.6667 2.5092
-1.5423 222.7639 2.4875
-1.5345 219.5625 2.4696
-1.5267 220.9514 2.4774
-1.5189 217.4375 2.4576
-1.5111 215.3750 2.4459
-1.5033 212.2847 2.4283
-1.4955 214.2153 2.4393
-1.4877 215.8403 2.4486
-1.4799 211.0903 2.4215
-1.4721 211.5000 2.4238
-1.4643 213.2986 2.4341
-1.4565 211.4722 2.4237
-1.4487 208.6944 2.4077
-1.4409 207.9514 2.4034
-1.4331 213.0347 2.4326
-1.4253 206.6806 2.3961
-1.4175 201.6736 2.3669
-1.4097 207.1250 2.3986
-1.4019 206.9306 2.3975
-1.3941 205.8264 2.3911
-1.3863 199.5833 2.3546
-1.3785 199.6875 2.3552
-1.3707 198.4514 2.3479
-1.3629 196.0972 2.3339
-1.3551 196.0556 2.3337
-1.3473 193.5347 2.3186
-1.3395 191.0069 2.3034
-1.3317 189.5972 2.2949
-1.3239 187.5625 2.2826
-1.3161 189.9236 2.2969
-1.3083 186.4236 2.2756
-1.3005 180.3472 2.2382
-1.2927 180.4722 2.2390
-1.2849 180.5069 2.2392
-1.2771 176.6806 2.2154
-1.2693 175.6250 2.2087
-1.2615 171.4444 2.1823
-1.2537 167.5139 2.1571
-1.2459 164.4583 2.1374
-1.2381 164.9653 2.1406
-1.2303 160.4861 2.1114
-1.2225 155.3333 2.0772
-1.2147 152.9583 2.0613
-1.2069 154.4583 2.0714
-1.1991 151.5694 2.0519
-1.1913 149.3472 2.0368
-1.1835 149.1458 2.0354
-1.1757 144.0139 2.0001
-1.1679 139.2778 1.9669
-1.1601 140.7222 1.9771
-1.1523 138.3819 1.9606
-1.1445 136.6597 1.9484
-1.1367 131.6806 1.9125
-1.1289 131.0764 1.9081
-1.1211 126.9167 1.8776
-1.1133 124.6736 1.8610
-1.1055 123.1042 1.8492
-1.0977 121.9583 1.8406
-1.0899 118.5000 1.8143
-1.0821 118.5972 1.8150
-1.0743 114.1875 1.7810
-1.0665 113.3056 1.7741
-1.0587 113.4931 1.7756
-1.0509 108.6319 1.7371
-1.0431 105.9583 1.7156
-1.0353 105.0347 1.7081
-1.0275 104.4514 1.7034
-1.0197 103.8264 1.6983
-1.0119 100.6944 1.6724
-1.0041 100.4375 1.6703
-0.9963 97.2222 1.6434
-0.9885 96.7569 1.6394
-0.9807 94.8889 1.6235
-0.9729 91.4236 1.5936
-0.9651 89.7708 1.5791
-0.9573 88.4514 1.5675
-0.9495 87.7639 1.5614
-0.9417 85.4097 1.5403
-0.9339 83.7292 1.5251
-0.9261 81.2708 1.5025
-0.9183 78.7708 1.4792
-0.9105 80.9792 1.4998
-0.9027 78.6806 1.4784
-0.8949 77.5486 1.4677
-0.8871 75.7569 1.4506
-0.8793 77.2361 1.4647
-0.8715 73.2847 1.4268
-0.8637 71.7917 1.4122
-0.8559 69.8194 1.3926
-0.8481 67.4583 1.3689
-0.8403 67.4028 1.3683
-0.8325 65.4375 1.3482
-0.8247 65.6250 1.3502
-0.8169 64.7639 1.3413
-0.8091 63.8681 1.3320
-0.8013 62.9514 1.3224
-0.7935 59.0972 1.2812
-0.7857 58.7569 1.2776
-0.7779 56.7153 1.2552
-0.7701 58.1528 1.2710
-0.7623 56.4375 1.2521
-0.7545 54.7361 1.2331
-0.7467 53.7778 1.2222
-0.7389 53.3750 1.2176
-0.7311 51.2778 1.1935
-0.7233 50.4653 1.1840
-0.7155 49.1250 1.1682
-0.7077 47.0347 1.1430
-0.6999 45.5486 1.1248
-0.6921 45.0139 1.1182
-0.6843 43.3403 1.0972
-0.6765 43.1319 1.0946
-0.6687 43.6042 1.1006
-0.6609 42.7986 1.0903
-0.6531 39.1736 1.0431
-0.6453 39.9514 1.0535
-0.6375 38.4236 1.0331
-0.6297 37.3472 1.0185
-0.6219 36.4306 1.0060
-0.6141 36.8333 1.0115
-0.6063 34.8333 0.9837
-0.5985 34.1528 0.9740
-0.5907 35.6042 0.9945
-0.5829 34.4167 0.9778
-0.5751 33.7431 0.9681
-0.5673 32.5694 0.9512
-0.5595 30.8194 0.9253
-0.5517 31.6667 0.9379
-0.5439 29.2292 0.9011
-0.5361 30.6111 0.9221
-0.5283 28.8194 0.8947
-0.5205 28.6181 0.8916
-0.5127 28.7500 0.8937
-0.5049 27.7847 0.8785
-0.4971 28.6736 0.8925
-0.4893 28.9236 0.8963
-0.4815 27.3056 0.8709
-0.4737 25.0278 0.8338
-0.4659 26.2222 0.8535
-0.4581 24.7639 0.8294
-0.4503 26.0417 0.8505
-0.4425 23.9514 0.8157
-0.4347 24.4653 0.8244
-0.4269 24.7917 0.8299
-0.4191 23.6528 0.8106
-0.4113 23.8819 0.8145
-0.4035 23.9028 0.8148
-0.3957 23.3750 0.8058
-0.3879 22.0278 0.7822
-0.3801 22.7917 0.7957
-0.3723 22.1319 0.7841
-0.3645 21.4792 0.7724
-0.3567 20.4583 0.7538
-0.3489 21.0556 0.7648
-0.3411 20.3403 0.7517
-0.3333 21.8194 0.7785
-0.3255 21.4583 0.7721
-0.3177 20.5903 0.7563
-0.3099 20.5764 0.7560
-0.3021 22.6181 0.7926
-0.2943 22.9722 0.7988
-0.2865 22.4097 0.7890
-0.2787 22.7778 0.7954
-0.2709 22.7153 0.7943
-0.2631 23.2569 0.8038
-0.2553 24.1042 0.8183
-0.2475 25.3750 0.8396
-0.2397 26.7153 0.8614
-0.2319 28.0000 0.8819
-0.2241 29.6111 0.9069
-0.2163 32.0139 0.9430
-0.2085 35.1319 0.9879
-0.2007 38.8472 1.0388
-0.1929 40.9514 1.0666
-0.1851 44.5972 1.1130
-0.1773 47.6528 1.1505
-0.1695 50.7569 1.1874
-0.1617 53.6597 1.2209
-0.1539 55.9931 1.2471
-0.1461 57.3056 1.2617
-0.1383 55.6111 1.2429
-0.1305 52.4167 1.2067
-0.1227 50.2569 1.1815
-0.1149 46.7778 1.1399
-0.1071 42.5069 1.0866
-0.0993 40.2847 1.0578
-0.0915 38.6458 1.0361
-0.0837 38.5278 1.0345
-0.0759 39.2569 1.0443
-0.0681 45.5069 1.1243
-0.0603 52.7986 1.2110
-0.0525 61.7014 1.3092
-0.0447 75.0347 1.4437
-0.0369 93.2986 1.6099
-0.0291 114.1181 1.7804
-0.0213 133.4583 1.9254
-0.0135 149.1806 2.0357
-0.0057 163.0486 2.1282
0.0021 161.1319 2.1156
0.0099 155.9444 2.0813
0.0177 137.7569 1.9562
0.0255 113.4444 1.7752
0.0333 86.3889 1.5491
0.0411 64.7847 1.3415
0.0489 44.8681 1.1164
0.0567 33.3264 0.9622
0.0645 25.4931 0.8415
0.0723 17.4792 0.6968
0.0801 12.5139 0.5896
0.0879 10.2986 0.5349
0.0957 7.5625 0.4583
0.1035 6.2083 0.4153
0.1113 5.4028 0.3874
0.1191 4.6528 0.3595
0.1269 3.4931 0.3115
0.1347 3.3889 0.3068
0.1425 3.2500 0.3005
0.1503 3.2500 0.3005
0.1581 2.7014 0.2739
0.1659 2.4931 0.2632
0.1737 2.1597 0.2449
0.1815 2.0139 0.2365
0.1893 2.0069 0.2361
0.1971 1.8958 0.2295
0.2049 1.7222 0.2187
0.2127 2.0347 0.2377
0.2205 1.7569 0.2209
0.2283 1.6250 0.2125
0.2361 1.6944 0.2170
0.2439 1.7083 0.2178
0.2517 1.4375 0.1998
0.2595 1.3194 0.1914
0.2673 1.5208 0.2055
0.2751 1.3819 0.1959
0.2829 1.7639 0.2214
0.2907 1.6319 0.2129
0.2985 1.5694 0.2088
0.3063 1.7500 0.2205
0.3141 1.6597 0.2147
0.3219 1.7153 0.2183
0.3297 1.4236 0.1989
0.3375 1.4167 0.1984
0.3453 1.3819 0.1959
0.3531 1.5347 0.2065
0.3609 1.3403 0.1930
0.3687 1.6528 0.2143
0.3765 1.5278 0.2060
0.3843 1.2222 0.1843
0.3921 1.1389 0.1779
0.3999 1.3542 0.1939
0.4077 1.2500 0.1863
0.4155 1.5903 0.2102
0.4233 1.2500 0.1863
0.4311 1.3125 0.1909
0.4389 1.1319 0.1773
0.4467 1.1597 0.1795
0.4545 1.2639 0.1874
0.4623 1.2222 0.1843
0.4701 1.0347 0.1695
0.4779 1.0972 0.1746
0.4857 1.1597 0.1795
0.4935 1.1944 0.1822
0.5013 1.2708 0.1879
0.5091 1.0417 0.1701
0.5169 0.9306 0.1608
0.5247 1.0486 0.1707
0.5325 1.1250 0.1768
0.5403 0.9653 0.1637
0.5481 0.9514 0.1626
0.5559 1.0764 0.1729
0.5637 1.0000 0.1667
0.5715 1.1250 0.1768
0.5793 1.2222 0.1843
0.5871 1.0486 0.1707
0.5949 1.1250 0.1768
0.6027 0.9653 0.1637
0.6105 0.8333 0.1521
0.6183 0.8056 0.1496
0.6261 0.8056 0.1496
0.6339 0.9722 0.1643
0.6417 1.0208 0.1684
0.6495 1.0417 0.1701
0.6573 1.0625 0.1718
0.6651 0.8681 0.1553
0.6729 0.9236 0.1602
0.6807 0.8958 0.1577
0.6885 0.8333 0.1521
0.6963 0.6458 0.1339
0.7041 1.0208 0.1684
0.7119 1.0069 0.1672
0.7197 1.0069 0.1672
0.7275 0.8194 0.1509
0.7353 0.7639 0.1457
0.7431 0.8819 0.1565
0.7509 0.8056 0.1496
0.7587 0.9028 0.1584
0.7665 0.9167 0.1596
0.7743 0.8542 0.1540
0.7821 0.8403 0.1528
0.7899 0.9028 0.1584
0.7977 1.1111 0.1757
0.8055 0.9653 0.1637
0.8133 0.7431 0.1437
0.8211 0.8194 0.1509
0.8289 0.9028 0.1584
0.8367 0.7431 0.1437
0.8445 0.7361 0.1430
0.8523 0.9375 0.1614
0.8601 1.0000 0.1667
0.8679 1.0139 0.1678
0.8757 0.9792 0.1649
0.8835 0.7222 0.1416
0.8913 0.8472 0.1534
0.8991 1.1250 0.1768
0.9069 0.9861 0.1655
0.9147 0.7153 0.1410
0.9225 0.9236 0.1602
0.9303 1.0833 0.1735
0.9381 0.6597 0.1354
0.9459 0.7847 0.1476
0.9537 0.7500 0.1443
0.9615 0.8681 0.1553
0.9693 0.8611 0.1547
0.9771 0.7083 0.1403
0.9849 0.5903 0.1280
0.9927 0.7292 0.1423
1.0005 0.6806 0.1375
1.0083 0.8611 0.1547
1.0161 0.7986 0.1489
1.0239 0.8333 0.1521
1.0317 0.7500 0.1443
1.0395 0.6736 0.1368
1.0473 0.7014 0.1396
1.0551 0.7639 0.1457
1.0629 0.6667 0.1361
1.0707 0.8611 0.1547
1.0785 0.8403 0.1528
1.0863 0.8333 0.1521
1.0941 0.6736 0.1368
1.1019 0.6806 0.1375
1.1097 0.5903 0.1280
1.1175 0.7153 0.1410
1.1253 0.7431 0.1437
1.1331 0.8889 0.1571
1.1409 0.7917 0.1483
1.1487 0.6597 0.1354
1.1565 0.5417 0.1227
1.1643 0.7569 0.1450
1.1721 0.6319 0.1325
1.1799 0.5069 0.1187
1.1877 0.5556 0.1242
1.1955 0.6875 0.1382
1.2033 0.6597 0.1354
1.2111 0.6389 0.1332
1.2189 0.6667 0.1361
1.2267 0.6944 0.1389
1.2345 0.7361 0.1430
1.2423 0.7153 0.1410
1.2501 0.5278 0.1211
1.2579 0.6458 0.1339
1.2657 0.5417 0.1227
1.2735 0.6875 0.1382
1.2813 0.8889 0.1571
1.2891 0.6389 0.1332
1.2969 0.7153 0.1410
1.3047 0.7292 0.1423
1.3125 0.7778 0.1470
1.3203 0.8611 0.1547
1.3281 0.5694 0.1258
1.3359 0.6944 0.1389
1.3437 0.4028 0.1058
1.3515 0.5972 0.1288
1.3593 0.5625 0.1250
1.3671 0.7292 0.1423
1.3749 0.7222 0.1416
1.3827 0.6181 0.1310
1.3905 0.5208 0.1203
1.3983 0.6389 0.1332
1.4061 0.6806 0.1375
1.4139 0.5556 0.1242
1.4217 0.3750 0.1021
1.4295 0.6181 0.1310
1.4373 0.6667 0.1361
1.4451 0.7986 0.1489
1.4529 0.7778 0.1470
1.4607 0.4931 0.1170
1.4685 0.5486 0.1234
1.4763 0.4375 0.1102
1.4841 0.4167 0.1076
1.4919 0.6319 0.1325
1.4997 0.7778 0.1470
1.5075 0.7778 0.1470
1.5153 0.6181 0.1310
1.5231 0.6042 0.1295
1.5309 0.5625 0.1250
1.5387 0.6389 0.1332
1.5465 0.5486 0.1234
1.5543 0.6875 0.1382
1.5621 0.5694 0.1258
1.5699 0.6597 0.1354
1.5777 0.6458 0.1339
1.5855 0.5764 0.1265
1.5933 0.8264 0.1515
1.6011 0.7014 0.1396
1.6089 0.5833 0.1273
1.6167 0.4444 0.1111
1.6245 0.4375 0.1102
1.6323 0.6111 0.1303
1.6401 0.6181 0.1310
1.6479 0.7292 0.1423
1.6557 0.5625 0.1250
1.6635 0.4444 0.1111
1.6713 0.5694 0.1258
1.6791 0.6458 0.1339
1.6869 0.5694 0.1258
1.6947 0.5139 0.1195
1.7025 0.6458 0.1339
1.7103 0.6944 0.1389
1.7181 0.8264 0.1515
1.7259 0.7500 0.1443
1.7337 0.4375 0.1102
1.7415 0.4097 0.1067
1.7493 0.5694 0.1258
1.7571 0.4722 0.1145
1.7649 0.5139 0.1195
1.7727 0.6111 0.1303
1.7805 0.4931 0.1170
1.7883 0.7014 0.1396
1.7961 0.6250 0.1318
1.8039 0.5278 0.1211
1.8117 0.6806 0.1375
1.8195 0.5972 0.1288
1.8273 0.6319 0.1325
1.8351 0.5903 0.1280
1.8429 0.7361 0.1430
1.8507 0.6528 0.1347
1.8585 0.5208 0.1203
1.8663 0.4583 0.1128
1.8741 0.4583 0.1128
1.8819 0.5764 0.1265
1.8897 0.4236 0.1085
1.8975 0.3819 0.1030
1.9053 0.5764 0.1265
1.9131 0.5486 0.1234
1.9209 0.5000 0.1179
1.9287 0.6042 0.1295
1.9365 0.5208 0.1203
1.9443 0.3958 0.1049
1.9521 0.5208 0.1203
1.9599 0.4375 0.1102
1.9677 0.4028 0.1058
1.9755 0.5625 0.1250
1.9833 0.4861 0.1162
1.9911 0.4931 0.1170
1.9989 0.5000 0.1179
2.0067 0.2778 0.0878
2.0145 0.3819 0.1030
2.0223 0.5625 0.1250
2.0301 0.5347 0.1219
2.0379 0.5764 0.1265
2.0457 0.4653 0.1137
2.0535 0.4583 0.1128
2.0613 0.4792 0.1154
2.0691 0.5417 0.1227
2.0769 0.4306 0.1094
2.0847 0.4514 0.1120
2.0925 0.6111 0.1303
2.1003 0.4514 0.1120
2.1081 0.5903 0.1280
2.1159 0.5903 0.1280
2.1237 0.4306 0.1094
2.1315 0.5903 0.1280
2.1393 0.3542 0.0992
2.1471 0.4375 0.1102
2.1549 0.5764 0.1265
2.1627 0.5069 0.1187
2.1705 0.4653 0.1137
2.1783 0.4514 0.1120
2.1861 0.5000 0.1179
2.1939 0.4028 0.1058
2.2017 0.4028 0.1058
2.2095 0.4514 0.1120
2.2173 0.5972 0.1288
2.2251 0.5000 0.1179
2.2329 0.5556 0.1242
2.2407 0.5069 0.1187
2.2485 0.4236 0.1085
2.2563 0.3819 0.1030
2.2641 0.4861 0.1162
2.2719 0.3403 0.0972
2.2797 0.4931 0.1170
2.2875 0.6042 0.1295
2.2953 0.4792 0.1154
2.3031 0.4375 0.1102
2.3109 0.4444 0.1111
2.3187 0.5694 0.1258
2.3265 0.6667 0.1361
2.3343 0.4792 0.1154
2.3421 0.6528 0.1347
2.3499 0.5069 0.1187
2.3577 0.3611 0.1002
2.3655 0.3194 0.0942
2.3733 0.4653 0.1137
2.3811 0.4514 0.1120
2.3889 0.4167 0.1076
2.3967 0.5139 0.1195
2.4045 0.4653 0.1137
2.4123 0.5139 0.1195
2.4201 0.5208 0.1203
2.4279 0.4236 0.1085
2.4357 0.5139 0.1195
2.4435 0.3958 0.1049
2.4513 0.3333 0.0962
2.4591 0.3125 0.0932
2.4669 0.2986 0.0911
2.4747 0.3681 0.1011
2.4825 0.5694 0.1258
2.4903 0.7361 0.1430
2.4981 0.6458 0.1339
2.5059 0.4861 0.1162
2.5137 0.3819 0.1030
2.5215 0.5903 0.1280
2.5293 0.4861 0.1162
2.5371 0.5556 0.1242
2.5449 0.4583 0.1128
2.5527 0.4583 0.1128
2.5605 0.5903 0.1280
2.5683 0.5694 0.1258
2.5761 0.5972 0.1288
2.5839 0.4375 0.1102
2.5917 0.3056 0.0921
2.5995 0.4722 0.1145
2.6073 0.3333 0.0962
2.6151 0.2639 0.0856
2.6229 0.4028 0.1058
2.6307 0.4306 0.1094
2.6385 0.4931 0.1170
2.6463 0.5139 0.1195
2.6541 0.6458 0.1339
2.6619 0.4444 0.1111
2.6697 0.5278 0.1211
2.6775 0.4167 0.1076
2.6853 0.5139 0.1195
2.6931 0.3542 0.0992
2.7009 0.2222 0.0786
2.7087 0.4444 0.1111
2.7165 0.5000 0.1179
2.7243 0.3958 0.1049
2.7321 0.5278 0.1211
2.7399 0.3403 0.0972
2.7477 0.2917 0.0900
2.7555 0.3611 0.1002
2.7633 0.4722 0.1145
2.7711 0.2361 0.0810
2.7789 0.5417 0.1227
2.7867 0.4792 0.1154
2.7945 0.3681 0.1011
2.8023 0.3333 0.0962
2.8101 0.3750 0.1021
2.8179 0.5069 0.1187
2.8257 0.4444 0.1111
2.8335 0.4028 0.1058
2.8413 0.4722 0.1145
2.8491 0.4444 0.1111
2.8569 0.5208 0.1203
2.8647 0.5556 0.1242
2.8725 0.4514 0.1120
2.8803 0.4722 0.1145
2.8881 0.6181 0.1310
2.8959 0.5000 0.1179
2.9037 0.4861 0.1162
2.9115 0.4097 0.1067
2.9193 0.3333 0.0962
2.9271 0.3194 0.0942
2.9349 0.3125 0.0932
2.9427 0.4444 0.1111
2.9505 0.6181 0.1310
2.9583 0.5139 0.1195
2.9661 0.4097 0.1067
2.9739 0.4444 0.1111
2.9817 0.3681 0.1011
2.9895 0.3472 0.0982
2.9973 0.6042 0.1295
3.0051 0.5069 0.1187
3.0129 0.4028 0.1058
3.0207 0.3819 0.1030
3.0285 0.4028 0.1058
3.0363 0.3542 0.0992
3.0441 0.3958 0.1049
3.0519 0.3542 0.0992
3.0597 0.4028 0.1058
3.0675 0.4375 0.1102
3.0753 0.4792 0.1154
3.0831 0.4653 0.1137
3.0909 0.5764 0.1265
3.0987 0.4097 0.1067
3.1065 0.3403 0.0972
3.1143 0.3472 0.0982
3.1221 0.4653 0.1137
3.1299 0.6042 0.1295
3.1377 0.3333 0.0962
3.1455 0.4861 0.1162
3.1533 0.4514 0.1120
3.1611 0.4375 0.1102
3.1689 0.4514 0.1120
3.1767 0.4097 0.1067
3.1845 0.4097 0.1067
3.1923 0.2917 0.0900
3.2001 0.3611 0.1002
3.2079 0.4028 0.1058
3.2157 0.3958 0.1049
3.2235 0.3125 0.0932
3.2313 0.4236 0.1085
3.2391 0.4722 0.1145
3.2469 0.5347 0.1219
3.2547 0.5486 0.1234
3.2625 0.4444 0.1111
3.2703 0.5903 0.1280
3.2781 0.3681 0.1011
3.2859 0.2500 0.0833
3.2937 0.3542 0.0992
3.3015 0.4167 0.1076
3.3093 0.2708 0.0867
3.3171 0.3889 0.1039
3.3249 0.4306 0.1094
3.3327 0.4097 0.1067
3.3405 0.2986 0.0911
3.3483 0.3542 0.0992
3.3561 0.2778 0.0878
3.3639 0.3333 0.0962
3.3717 0.3125 0.0932
3.3795 0.5972 0.1288
3.3873 0.4444 0.1111
3.3951 0.3611 0.1002
3.4029 0.2569 0.0845
3.4107 0.3958 0.1049
3.4185 0.4028 0.1058
3.4263 0.4097 0.1067
3.4341 0.2708 0.0867
3.4419 0.2986 0.0911
3.4497 0.5139 0.1195
3.4575 0.5694 0.1258
3.4653 0.3472 0.0982
3.4731 0.2222 0.0786
3.4809 0.3472 0.0982
3.4887 0.3264 0.0952
3.4965 0.2639 0.0856
3.5043 0.3958 0.1049
3.5121 0.4375 0.1102
3.5199 0.3542 0.0992
3.5277 0.4167 0.1076
3.5355 0.2847 0.0889
3.5433 0.2708 0.0867
3.5511 0.2569 0.0845
3.5589 0.1944 0.0735
3.5667 0.2778 0.0878
3.5745 0.3264 0.0952
3.5823 0.4514 0.1120
3.5901 0.4444 0.1111
3.5979 0.2778 0.0878
3.6057 0.2569 0.0845
3.6135 0.4375 0.1102
3.6213 0.2778 0.0878
3.6291 0.4653 0.1137
3.6369 0.4236 0.1085
3.6447 0.3889 0.1039
3.6525 0.4306 0.1094
3.6603 0.5694 0.1258
3.6681 0.4028 0.1058
3.6759 0.2917 0.0900
3.6837 0.3889 0.1039
3.6915 0.5139 0.1195
3.6993 0.4236 0.1085
3.7071 0.4583 0.1128
3.7149 0.3750 0.1021
3.7227 0.2639 0.0856
3.7305 0.2083 0.0761
3.7383 0.3056 0.0921
3.7461 0.3542 0.0992
3.7539 0.3125 0.0932
3.7617 0.3472 0.0982
3.7695 0.4375 0.1102
3.7773 0.3403 0.0972
3.7851 0.3681 0.1011
3.7929 0.3333 0.0962
3.8007 0.3889 0.1039
3.8085 0.4444 0.1111
3.8163 0.4444 0.1111
3.8241 0.3889 0.1039
3.8319 0.3403 0.0972
3.8397 0.3542 0.0992
3.8475 0.4861 0.1162
3.8553 0.3819 0.1030
3.8631 0.2569 0.0845
3.8709 0.3333 0.0962
3.8787 0.3958 0.1049
3.8865 0.3403 0.0972
3.8943 0.4097 0.1067
3.9021 0.4861 0.1162
3.9099 0.5972 0.1288
3.9177 0.4236 0.1085
3.9255 0.3333 0.0962
3.9333 0.3333 0.0962
3.9411 0.3542 0.0992
3.9489 0.2847 0.0889
3.9567 0.2014 0.0748
3.9645 0.1667 0.0680
3.9723 0.2708 0.0867
3.9801 0.2708 0.0867
3.9879 0.3958 0.1049
3.9957 0.3542 0.0992
4.0035 0.2847 0.0889
4.0113 0.3611 0.1002
4.0191 0.4097 0.1067
4.0269 0.3056 0.0921
