# Supplementary material for: Spin waves and orbital contribution to ferromagnetism in a topological metal
Source: Nat Commun. 2024 Oct 16;15:8905. doi: 10.1038/s41467-024-53152-1 (PMC11484860; doi:10.1038/s41467-024-53152-1)
Supplement: Supplementary file 3 — Source Data [file 41467_2024_53152_MOESM3_ESM.zip › experiment_data/RIXS_spectra_SLS/rixs_cr_H0L_3.txt]

 Eloss  intensity  error
-17.7691 2.1458 0.2441
-17.7613 2.1319 0.2434
-17.7535 2.2778 0.2515
-17.7457 1.9375 0.2320
-17.7379 2.0000 0.2357
-17.7301 2.4167 0.2591
-17.7223 1.9931 0.2353
-17.7145 2.1806 0.2461
-17.7067 2.5694 0.2672
-17.6989 2.7014 0.2739
-17.6911 2.1736 0.2457
-17.6833 2.1389 0.2437
-17.6755 2.1875 0.2465
-17.6677 1.9931 0.2353
-17.6599 2.3125 0.2534
-17.6521 2.0347 0.2377
-17.6443 1.9722 0.2341
-17.6365 2.1528 0.2445
-17.6287 2.3125 0.2534
-17.6209 2.4028 0.2583
-17.6131 2.2222 0.2485
-17.6053 2.0347 0.2377
-17.5975 2.1458 0.2441
-17.5897 2.2500 0.2500
-17.5819 2.1250 0.2430
-17.5741 2.1389 0.2437
-17.5663 2.2917 0.2523
-17.5585 2.0625 0.2394
-17.5507 1.9514 0.2328
-17.5429 2.1875 0.2465
-17.5351 2.2500 0.2500
-17.5273 2.2083 0.2477
-17.5195 2.1806 0.2461
-17.5117 2.1250 0.2430
-17.5039 2.4444 0.2606
-17.4961 2.2778 0.2515
-17.4883 2.5139 0.2643
-17.4805 2.2569 0.2504
-17.4727 2.0208 0.2369
-17.4649 2.3333 0.2546
-17.4571 2.2083 0.2477
-17.4493 1.9792 0.2345
-17.4415 2.3056 0.2531
-17.4337 2.1806 0.2461
-17.4259 2.2778 0.2515
-17.4181 2.2083 0.2477
-17.4103 2.1597 0.2449
-17.4025 2.3542 0.2557
-17.3947 2.0417 0.2381
-17.3869 2.1458 0.2441
-17.3791 2.2431 0.2496
-17.3713 2.2639 0.2508
-17.3635 2.2569 0.2504
-17.3557 2.5625 0.2668
-17.3479 2.2986 0.2527
-17.3401 2.3333 0.2546
-17.3323 2.1528 0.2445
-17.3245 2.1319 0.2434
-17.3167 2.1597 0.2449
-17.3089 2.7153 0.2746
-17.3011 2.4167 0.2591
-17.2933 2.0764 0.2402
-17.2855 2.6736 0.2725
-17.2777 2.5347 0.2653
-17.2699 2.4097 0.2587
-17.2621 2.2083 0.2477
-17.2543 2.3125 0.2534
-17.2465 2.0278 0.2373
-17.2387 2.3264 0.2542
-17.2309 2.4306 0.2598
-17.2231 2.5903 0.2682
-17.2153 2.5000 0.2635
-17.2075 2.3403 0.2550
-17.1997 1.7917 0.2231
-17.1919 1.9306 0.2316
-17.1841 1.9097 0.2303
-17.1763 2.4375 0.2602
-17.1685 2.4792 0.2624
-17.1607 2.7500 0.2764
-17.1529 2.8125 0.2795
-17.1451 2.3958 0.2580
-17.1373 2.3056 0.2531
-17.1295 2.0069 0.2361
-17.1217 2.1250 0.2430
-17.1139 2.4792 0.2624
-17.1061 2.2292 0.2488
-17.0983 2.3681 0.2565
-17.0905 1.9236 0.2312
-17.0827 2.4375 0.2602
-17.0749 2.5278 0.2650
-17.0671 2.0972 0.2414
-17.0593 2.4028 0.2583
-17.0515 2.3403 0.2550
-17.0437 2.2847 0.2519
-17.0359 2.0556 0.2390
-17.0281 2.2153 0.2481
-17.0203 2.0833 0.2406
-17.0125 2.0903 0.2410
-17.0047 1.8750 0.2282
-16.9969 2.2708 0.2512
-16.9891 2.2847 0.2519
-16.9813 2.2431 0.2496
-16.9735 2.5486 0.2661
-16.9657 2.6528 0.2715
-16.9579 2.5764 0.2675
-16.9501 2.4722 0.2621
-16.9423 2.4722 0.2621
-16.9345 2.1597 0.2449
-16.9267 2.0069 0.2361
-16.9189 2.1250 0.2430
-16.9111 1.8750 0.2282
-16.9033 2.5347 0.2653
-16.8955 2.4861 0.2628
-16.8877 2.6319 0.2704
-16.8799 2.3542 0.2557
-16.8721 2.1042 0.2418
-16.8643 1.8056 0.2240
-16.8565 2.2917 0.2523
-16.8487 2.4722 0.2621
-16.8409 2.4722 0.2621
-16.8331 2.2153 0.2481
-16.8253 1.8333 0.2257
-16.8175 2.5556 0.2664
-16.8097 2.6528 0.2715
-16.8019 2.3542 0.2557
-16.7941 2.1111 0.2422
-16.7863 2.1319 0.2434
-16.7785 2.4097 0.2587
-16.7707 2.3750 0.2569
-16.7629 2.5556 0.2664
-16.7551 2.6042 0.2690
-16.7473 2.2431 0.2496
-16.7395 2.6458 0.2711
-16.7317 2.6181 0.2697
-16.7239 2.2639 0.2508
-16.7161 2.4236 0.2595
-16.7083 2.0833 0.2406
-16.7005 2.1806 0.2461
-16.6927 2.6597 0.2718
-16.6849 2.8264 0.2802
-16.6771 2.5069 0.2639
-16.6693 2.3889 0.2576
-16.6615 2.5278 0.2650
-16.6537 2.4444 0.2606
-16.6459 2.8542 0.2816
-16.6381 2.4653 0.2617
-16.6303 2.0764 0.2402
-16.6225 2.4375 0.2602
-16.6147 2.6042 0.2690
-16.6069 2.6250 0.2700
-16.5991 2.4097 0.2587
-16.5913 2.5000 0.2635
-16.5835 2.5278 0.2650
-16.5757 2.7292 0.2753
-16.5679 2.7986 0.2788
-16.5601 2.5833 0.2679
-16.5523 3.0903 0.2930
-16.5445 3.1875 0.2976
-16.5367 2.6319 0.2704
-16.5289 2.5833 0.2679
-16.5211 2.5694 0.2672
-16.5133 2.5417 0.2657
-16.5055 2.5000 0.2635
-16.4977 2.4514 0.2609
-16.4899 2.3472 0.2553
-16.4821 2.2222 0.2485
-16.4743 2.0903 0.2410
-16.4665 2.2569 0.2504
-16.4587 2.5694 0.2672
-16.4509 2.4028 0.2583
-16.4431 2.1875 0.2465
-16.4353 2.5417 0.2657
-16.4275 2.2361 0.2492
-16.4197 2.4583 0.2613
-16.4119 2.4653 0.2617
-16.4041 2.2847 0.2519
-16.3963 2.3056 0.2531
-16.3885 2.5417 0.2657
-16.3807 2.7917 0.2785
-16.3729 2.9653 0.2870
-16.3651 2.2569 0.2504
-16.3573 2.4583 0.2613
-16.3495 2.6667 0.2722
-16.3417 2.6736 0.2725
-16.3339 2.8056 0.2792
-16.3261 2.7083 0.2743
-16.3183 2.3750 0.2569
-16.3105 2.3194 0.2538
-16.3027 2.5139 0.2643
-16.2949 2.6597 0.2718
-16.2871 2.2153 0.2481
-16.2793 2.2569 0.2504
-16.2715 2.5764 0.2675
-16.2637 2.9097 0.2843
-16.2559 2.5000 0.2635
-16.2481 2.2917 0.2523
-16.2403 2.6250 0.2700
-16.2325 2.3056 0.2531
-16.2247 2.5000 0.2635
-16.2169 2.4236 0.2595
-16.2091 2.3125 0.2534
-16.2013 2.5625 0.2668
-16.1935 2.5486 0.2661
-16.1857 3.0069 0.2890
-16.1779 2.5278 0.2650
-16.1701 2.8958 0.2836
-16.1623 2.6319 0.2704
-16.1545 2.2986 0.2527
-16.1467 2.6111 0.2693
-16.1389 2.6389 0.2707
-16.1311 2.7500 0.2764
-16.1233 2.5972 0.2686
-16.1155 2.8125 0.2795
-16.1077 2.4306 0.2598
-16.0999 2.5556 0.2664
-16.0921 2.8750 0.2826
-16.0843 2.7014 0.2739
-16.0765 2.7986 0.2788
-16.0687 2.5347 0.2653
-16.0609 2.7222 0.2750
-16.0531 2.5764 0.2675
-16.0453 2.4167 0.2591
-16.0375 2.4792 0.2624
-16.0297 2.8472 0.2812
-16.0219 2.8750 0.2826
-16.0141 2.3819 0.2572
-16.0063 2.4028 0.2583
-15.9985 2.2917 0.2523
-15.9907 3.1111 0.2940
-15.9829 3.4097 0.3078
-15.9751 2.8264 0.2802
-15.9673 2.5833 0.2679
-15.9595 2.6875 0.2732
-15.9517 2.7292 0.2753
-15.9439 2.9167 0.2846
-15.9361 2.4306 0.2598
-15.9283 2.1875 0.2465
-15.9205 2.1806 0.2461
-15.9127 2.6250 0.2700
-15.9049 2.6181 0.2697
-15.8971 2.5556 0.2664
-15.8893 2.6042 0.2690
-15.8815 2.5278 0.2650
-15.8737 2.5556 0.2664
-15.8659 2.8403 0.2809
-15.8581 2.3333 0.2546
-15.8503 2.7778 0.2778
-15.8425 2.8264 0.2802
-15.8347 2.7917 0.2785
-15.8269 2.6528 0.2715
-15.8191 2.4097 0.2587
-15.8113 2.5972 0.2686
-15.8035 3.2014 0.2982
-15.7957 2.6736 0.2725
-15.7879 2.8264 0.2802
-15.7801 2.6111 0.2693
-15.7723 2.7153 0.2746
-15.7645 3.0417 0.2907
-15.7567 2.7292 0.2753
-15.7489 2.8333 0.2805
-15.7411 2.3889 0.2576
-15.7333 2.8125 0.2795
-15.7255 2.9792 0.2877
-15.7177 3.1111 0.2940
-15.7099 2.5556 0.2664
-15.7021 2.4444 0.2606
-15.6943 3.0903 0.2930
-15.6865 3.0486 0.2910
-15.6787 2.7639 0.2771
-15.6709 3.0069 0.2890
-15.6631 2.9514 0.2863
-15.6553 2.5556 0.2664
-15.6475 2.6458 0.2711
-15.6397 2.9861 0.2880
-15.6319 3.1181 0.2943
-15.6241 2.6111 0.2693
-15.6163 2.4583 0.2613
-15.6085 2.8750 0.2826
-15.6007 2.6875 0.2732
-15.5929 2.7708 0.2774
-15.5851 3.0139 0.2893
-15.5773 2.8056 0.2792
-15.5695 2.6944 0.2736
-15.5617 2.5208 0.2646
-15.5539 2.7708 0.2774
-15.5461 2.3542 0.2557
-15.5383 2.6042 0.2690
-15.5305 2.4792 0.2624
-15.5227 2.9375 0.2857
-15.5149 2.9444 0.2860
-15.5071 2.6736 0.2725
-15.4993 2.5625 0.2668
-15.4915 2.5694 0.2672
-15.4837 3.0069 0.2890
-15.4759 3.0139 0.2893
-15.4681 2.7708 0.2774
-15.4603 2.6250 0.2700
-15.4525 2.9167 0.2846
-15.4447 2.7778 0.2778
-15.4369 2.6458 0.2711
-15.4291 2.8125 0.2795
-15.4213 3.1667 0.2966
-15.4135 2.8125 0.2795
-15.4057 2.5139 0.2643
-15.3979 2.7778 0.2778
-15.3901 3.2917 0.3024
-15.3823 2.8958 0.2836
-15.3745 3.0764 0.2923
-15.3667 2.8889 0.2833
-15.3589 2.8958 0.2836
-15.3511 2.5139 0.2643
-15.3433 2.6111 0.2693
-15.3355 2.6111 0.2693
-15.3277 2.8889 0.2833
-15.3199 3.0069 0.2890
-15.3121 2.7847 0.2781
-15.3043 2.7153 0.2746
-15.2965 2.7847 0.2781
-15.2887 2.9028 0.2840
-15.2809 2.6250 0.2700
-15.2731 2.7222 0.2750
-15.2653 2.9167 0.2846
-15.2575 3.1528 0.2959
-15.2497 3.2083 0.2985
-15.2419 2.9861 0.2880
-15.2341 2.4861 0.2628
-15.2263 2.9167 0.2846
-15.2185 2.7431 0.2760
-15.2107 2.7292 0.2753
-15.2029 2.4583 0.2613
-15.1951 2.9931 0.2883
-15.1873 2.7639 0.2771
-15.1795 3.0069 0.2890
-15.1717 2.9861 0.2880
-15.1639 3.2014 0.2982
-15.1561 2.9653 0.2870
-15.1483 3.0903 0.2930
-15.1405 3.0000 0.2887
-15.1327 2.5764 0.2675
-15.1249 2.7917 0.2785
-15.1171 2.8681 0.2823
-15.1093 3.1806 0.2972
-15.1015 3.0139 0.2893
-15.0937 2.5556 0.2664
-15.0859 3.0764 0.2923
-15.0781 2.7917 0.2785
-15.0703 2.7917 0.2785
-15.0625 2.8958 0.2836
-15.0547 2.9097 0.2843
-15.0469 2.9028 0.2840
-15.0391 3.0486 0.2910
-15.0313 2.9792 0.2877
-15.0235 3.2014 0.2982
-15.0157 3.1806 0.2972
-15.0079 3.1181 0.2943
-15.0001 3.1389 0.2953
-14.9923 3.4167 0.3081
-14.9845 2.9375 0.2857
-14.9767 2.9097 0.2843
-14.9689 3.1042 0.2936
-14.9611 2.9861 0.2880
-14.9533 3.0556 0.2913
-14.9455 2.9514 0.2863
-14.9377 2.8194 0.2799
-14.9299 3.0069 0.2890
-14.9221 3.3889 0.3068
-14.9143 2.8056 0.2792
-14.9065 2.8403 0.2809
-14.8987 3.3194 0.3037
-14.8909 2.9097 0.2843
-14.8831 2.9097 0.2843
-14.8753 3.0278 0.2900
-14.8675 2.9306 0.2853
-14.8597 2.7917 0.2785
-14.8519 3.1736 0.2969
-14.8441 3.2569 0.3008
-14.8363 2.8889 0.2833
-14.8285 2.7431 0.2760
-14.8207 3.3056 0.3030
-14.8129 3.2361 0.2998
-14.8051 2.7708 0.2774
-14.7973 2.7569 0.2767
-14.7895 2.4444 0.2606
-14.7817 2.6111 0.2693
-14.7739 2.8472 0.2812
-14.7661 3.2431 0.3001
-14.7583 3.1458 0.2956
-14.7505 3.3403 0.3046
-14.7427 3.0347 0.2903
-14.7349 2.8889 0.2833
-14.7271 3.2153 0.2989
-14.7193 3.2708 0.3014
-14.7115 3.0833 0.2927
-14.7037 2.9514 0.2863
-14.6959 2.9931 0.2883
-14.6881 3.0486 0.2910
-14.6803 3.0972 0.2933
-14.6725 3.1042 0.2936
-14.6647 2.8681 0.2823
-14.6569 3.0000 0.2887
-14.6491 3.1250 0.2946
-14.6413 3.1319 0.2950
-14.6335 3.0694 0.2920
-14.6257 2.7431 0.2760
-14.6179 2.9375 0.2857
-14.6101 3.1042 0.2936
-14.6023 3.3125 0.3033
-14.5945 3.2708 0.3014
-14.5867 2.9444 0.2860
-14.5789 3.1181 0.2943
-14.5711 3.3889 0.3068
-14.5633 3.4028 0.3074
-14.5555 3.3958 0.3071
-14.5477 2.8611 0.2819
-14.5399 3.4792 0.3109
-14.5321 3.1806 0.2972
-14.5243 3.2292 0.2995
-14.5165 3.3611 0.3056
-14.5087 3.1944 0.2979
-14.5009 3.2778 0.3017
-14.4931 3.7986 0.3248
-14.4853 3.0903 0.2930
-14.4775 2.6944 0.2736
-14.4697 2.9097 0.2843
-14.4619 3.3611 0.3056
-14.4541 3.4653 0.3103
-14.4463 3.1597 0.2963
-14.4385 3.1111 0.2940
-14.4307 2.7500 0.2764
-14.4229 3.0069 0.2890
-14.4151 2.7708 0.2774
-14.4073 3.1042 0.2936
-14.3995 3.1736 0.2969
-14.3917 3.0833 0.2927
-14.3839 3.1667 0.2966
-14.3761 3.1250 0.2946
-14.3683 3.8125 0.3254
-14.3605 3.3472 0.3049
-14.3527 3.5069 0.3121
-14.3449 3.4931 0.3115
-14.3371 3.0764 0.2923
-14.3293 3.4583 0.3099
-14.3215 3.3958 0.3071
-14.3137 3.6042 0.3164
-14.3059 3.0625 0.2917
-14.2981 3.1806 0.2972
-14.2903 3.1736 0.2969
-14.2825 2.9861 0.2880
-14.2747 3.1250 0.2946
-14.2669 3.6458 0.3182
-14.2591 3.3125 0.3033
-14.2513 3.4444 0.3093
-14.2435 3.0764 0.2923
-14.2357 3.1389 0.2953
-14.2279 2.9236 0.2850
-14.2201 3.4167 0.3081
-14.2123 3.9097 0.3296
-14.2045 3.7569 0.3230
-14.1967 3.3333 0.3043
-14.1889 3.9444 0.3310
-14.1811 3.2431 0.3001
-14.1733 3.2847 0.3021
-14.1655 3.1667 0.2966
-14.1577 3.2361 0.2998
-14.1499 3.4306 0.3087
-14.1421 3.6528 0.3185
-14.1343 3.2361 0.2998
-14.1265 3.2847 0.3021
-14.1187 3.3403 0.3046
-14.1109 3.3611 0.3056
-14.1031 3.6736 0.3194
-14.0953 3.6736 0.3194
-14.0875 3.2083 0.2985
-14.0797 3.1111 0.2940
-14.0719 3.3750 0.3062
-14.0641 3.5833 0.3155
-14.0563 3.7014 0.3206
-14.0485 3.1806 0.2972
-14.0407 3.5486 0.3140
-14.0329 3.4306 0.3087
-14.0251 3.4931 0.3115
-14.0173 3.5208 0.3127
-14.0095 3.3819 0.3065
-14.0017 3.4931 0.3115
-13.9939 3.4514 0.3096
-13.9861 3.5972 0.3161
-13.9783 3.2569 0.3008
-13.9705 3.3611 0.3056
-13.9627 3.4097 0.3078
-13.9549 3.1528 0.2959
-13.9471 3.5069 0.3121
-13.9393 3.5069 0.3121
-13.9315 3.5208 0.3127
-13.9237 3.2500 0.3005
-13.9159 3.6250 0.3173
-13.9081 3.6181 0.3170
-13.9003 3.2222 0.2992
-13.8925 3.2083 0.2985
-13.8847 3.6736 0.3194
-13.8769 3.4722 0.3106
-13.8691 3.8472 0.3269
-13.8613 3.5278 0.3130
-13.8535 3.4722 0.3106
-13.8457 3.9653 0.3319
-13.8379 3.8958 0.3290
-13.8301 3.7917 0.3245
-13.8223 4.1250 0.3385
-13.8145 3.9167 0.3298
-13.8067 3.5556 0.3143
-13.7989 3.5972 0.3161
-13.7911 3.7847 0.3242
-13.7833 3.6528 0.3185
-13.7755 3.5347 0.3133
-13.7677 3.5069 0.3121
-13.7599 3.4167 0.3081
-13.7521 3.4861 0.3112
-13.7443 3.8472 0.3269
-13.7365 3.4722 0.3106
-13.7287 3.4861 0.3112
-13.7209 3.3125 0.3033
-13.7131 3.7222 0.3216
-13.7053 3.6250 0.3173
-13.6975 3.3542 0.3052
-13.6897 3.7083 0.3210
-13.6819 3.4028 0.3074
-13.6741 3.3125 0.3033
-13.6663 3.7708 0.3236
-13.6585 3.3056 0.3030
-13.6507 3.7986 0.3248
-13.6429 3.8472 0.3269
-13.6351 3.7917 0.3245
-13.6273 4.2917 0.3453
-13.6195 4.1111 0.3379
-13.6117 3.6597 0.3188
-13.6039 3.5972 0.3161
-13.5961 3.9792 0.3325
-13.5883 3.5417 0.3137
-13.5805 3.2917 0.3024
-13.5727 3.7639 0.3233
-13.5649 4.0764 0.3365
-13.5571 3.3264 0.3040
-13.5493 3.8194 0.3257
-13.5415 3.6944 0.3203
-13.5337 3.4444 0.3093
-13.5259 3.4236 0.3084
-13.5181 3.5069 0.3121
-13.5103 3.9931 0.3330
-13.5025 3.6944 0.3203
-13.4947 3.5139 0.3124
-13.4869 3.5069 0.3121
-13.4791 3.3333 0.3043
-13.4713 3.6528 0.3185
-13.4635 3.7431 0.3224
-13.4557 3.8681 0.3278
-13.4479 3.7569 0.3230
-13.4401 3.8542 0.3272
-13.4323 3.4236 0.3084
-13.4245 3.5417 0.3137
-13.4167 3.4514 0.3096
-13.4089 3.6806 0.3197
-13.4011 3.9306 0.3304
-13.3933 4.0347 0.3348
-13.3855 4.1597 0.3399
-13.3777 4.1458 0.3394
-13.3699 3.4653 0.3103
-13.3621 3.5972 0.3161
-13.3543 3.6597 0.3188
-13.3465 4.0625 0.3359
-13.3387 4.1389 0.3391
-13.3309 3.7778 0.3239
-13.3231 4.2500 0.3436
-13.3153 3.8264 0.3260
-13.3075 3.8472 0.3269
-13.2997 3.6042 0.3164
-13.2919 3.9653 0.3319
-13.2841 4.2639 0.3442
-13.2763 3.8889 0.3287
-13.2685 3.8403 0.3266
-13.2607 3.9097 0.3296
-13.2529 4.1181 0.3382
-13.2451 3.9514 0.3313
-13.2373 3.8333 0.3263
-13.2295 3.4653 0.3103
-13.2217 3.8333 0.3263
-13.2139 4.0000 0.3333
-13.2061 4.2569 0.3439
-13.1983 3.7917 0.3245
-13.1905 4.0139 0.3339
-13.1827 3.9375 0.3307
-13.1749 4.1458 0.3394
-13.1671 3.5000 0.3118
-13.1593 3.8403 0.3266
-13.1515 3.4792 0.3109
-13.1437 3.5069 0.3121
-13.1359 3.8542 0.3272
-13.1281 3.7778 0.3239
-13.1203 3.6944 0.3203
-13.1125 3.6528 0.3185
-13.1047 3.8750 0.3281
-13.0969 4.0833 0.3368
-13.0891 4.1111 0.3379
-13.0813 4.6597 0.3598
-13.0735 3.7986 0.3248
-13.0657 4.1042 0.3376
-13.0579 3.7500 0.3227
-13.0501 4.3472 0.3475
-13.0423 3.8542 0.3272
-13.0345 4.1667 0.3402
-13.0267 4.4444 0.3514
-13.0189 4.0694 0.3362
-13.0111 4.0000 0.3333
-13.0033 4.0764 0.3365
-12.9955 4.2639 0.3442
-12.9877 3.4167 0.3081
-12.9799 3.7847 0.3242
-12.9721 4.1250 0.3385
-12.9643 4.4236 0.3505
-12.9565 4.3194 0.3464
-12.9487 4.0833 0.3368
-12.9409 4.2778 0.3447
-12.9331 3.8194 0.3257
-12.9253 3.7222 0.3216
-12.9175 4.5139 0.3541
-12.9097 4.4097 0.3500
-12.9019 3.6181 0.3170
-12.8941 3.9028 0.3293
-12.8863 4.1042 0.3376
-12.8785 4.0347 0.3348
-12.8707 4.1736 0.3405
-12.8629 3.9514 0.3313
-12.8551 4.6319 0.3587
-12.8473 4.6597 0.3598
-12.8395 4.5486 0.3555
-12.8317 4.1042 0.3376
-12.8239 3.8194 0.3257
-12.8161 4.0208 0.3342
-12.8083 4.2569 0.3439
-12.8005 4.7361 0.3627
-12.7927 4.1042 0.3376
-12.7849 4.2083 0.3419
-12.7771 4.3333 0.3469
-12.7693 4.1667 0.3402
-12.7615 4.4097 0.3500
-12.7537 3.8958 0.3290
-12.7459 3.7361 0.3222
-12.7381 4.2639 0.3442
-12.7303 4.3056 0.3458
-12.7225 3.8056 0.3251
-12.7147 4.2361 0.3430
-12.7069 4.7847 0.3646
-12.6991 4.6736 0.3603
-12.6913 4.6458 0.3592
-12.6835 4.4861 0.3530
-12.6757 4.3056 0.3458
-12.6679 3.9514 0.3313
-12.6601 4.3681 0.3483
-12.6523 4.4653 0.3522
-12.6445 4.4236 0.3505
-12.6367 4.5347 0.3549
-12.6289 4.4514 0.3516
-12.6211 4.1875 0.3411
-12.6133 3.9861 0.3328
-12.6055 4.4097 0.3500
-12.5977 4.2569 0.3439
-12.5899 4.3264 0.3467
-12.5821 4.4792 0.3527
-12.5743 4.6319 0.3587
-12.5665 4.5694 0.3563
-12.5587 4.4097 0.3500
-12.5509 4.1111 0.3379
-12.5431 4.7083 0.3616
-12.5353 4.7986 0.3651
-12.5275 4.3750 0.3486
-12.5197 4.2153 0.3422
-12.5119 4.4097 0.3500
-12.5041 4.9028 0.3690
-12.4963 4.2569 0.3439
-12.4885 4.7847 0.3646
-12.4807 5.0486 0.3745
-12.4729 4.2014 0.3416
-12.4651 4.5278 0.3546
-12.4573 4.8889 0.3685
-12.4495 4.7917 0.3648
-12.4417 4.5278 0.3546
-12.4339 4.4306 0.3508
-12.4261 4.1181 0.3382
-12.4183 4.6111 0.3579
-12.4105 4.7500 0.3632
-12.4027 5.0347 0.3740
-12.3949 4.7708 0.3640
-12.3871 4.3819 0.3489
-12.3793 4.8403 0.3667
-12.3715 4.9792 0.3719
-12.3637 4.5347 0.3549
-12.3559 5.1667 0.3788
-12.3481 4.5694 0.3563
-12.3403 4.7153 0.3619
-12.3325 4.9167 0.3696
-12.3247 4.6944 0.3611
-12.3169 4.1319 0.3388
-12.3091 4.0278 0.3345
-12.3013 4.2986 0.3456
-12.2935 5.1806 0.3793
-12.2857 4.4722 0.3525
-12.2779 4.6111 0.3579
-12.2701 4.5764 0.3565
-12.2623 4.7083 0.3616
-12.2545 4.8681 0.3677
-12.2467 4.4931 0.3533
-12.2389 4.4583 0.3519
-12.2311 4.5278 0.3546
-12.2233 5.0000 0.3727
-12.2155 4.9861 0.3722
-12.2077 5.2014 0.3801
-12.1999 4.7639 0.3638
-12.1921 4.3472 0.3475
-12.1843 5.0278 0.3737
-12.1765 4.4167 0.3503
-12.1687 5.2500 0.3819
-12.1609 4.7986 0.3651
-12.1531 4.8264 0.3662
-12.1453 4.6111 0.3579
-12.1375 4.8819 0.3683
-12.1297 4.7361 0.3627
-12.1219 4.7847 0.3646
-12.1141 4.7778 0.3643
-12.1063 4.5417 0.3552
-12.0985 4.5417 0.3552
-12.0907 4.7986 0.3651
-12.0829 5.2708 0.3826
-12.0751 4.5694 0.3563
-12.0673 5.2292 0.3811
-12.0595 5.0625 0.3750
-12.0517 4.9792 0.3719
-12.0439 4.5764 0.3565
-12.0361 4.6667 0.3600
-12.0283 4.7431 0.3630
-12.0205 4.7847 0.3646
-12.0127 4.9583 0.3711
-12.0049 5.7222 0.3987
-11.9971 5.3958 0.3871
-11.9893 4.8750 0.3680
-11.9815 4.5000 0.3536
-11.9737 4.7222 0.3622
-11.9659 5.5208 0.3916
-11.9581 5.5000 0.3909
-11.9503 5.5556 0.3928
-11.9425 5.1667 0.3788
-11.9347 5.3681 0.3862
-11.9269 4.8958 0.3688
-11.9191 5.1736 0.3791
-11.9113 4.9722 0.3716
-11.9035 5.4306 0.3884
-11.8957 5.3403 0.3852
-11.8879 5.1667 0.3788
-11.8801 5.0694 0.3753
-11.8723 4.9236 0.3698
-11.8645 4.8125 0.3656
-11.8567 5.2500 0.3819
-11.8489 5.2500 0.3819
-11.8411 4.7500 0.3632
-11.8333 4.8819 0.3683
-11.8255 5.2917 0.3834
-11.8177 5.1736 0.3791
-11.8099 5.0000 0.3727
-11.8021 5.3542 0.3857
-11.7943 5.3125 0.3841
-11.7865 5.4167 0.3879
-11.7787 5.7847 0.4009
-11.7709 4.9792 0.3719
-11.7631 4.6944 0.3611
-11.7553 4.7083 0.3616
-11.7475 4.8264 0.3662
-11.7397 5.2569 0.3821
-11.7319 5.0000 0.3727
-11.7241 5.1181 0.3771
-11.7163 5.7500 0.3997
-11.7085 5.0764 0.3755
-11.7007 5.1458 0.3781
-11.6929 4.9722 0.3716
-11.6851 5.0417 0.3742
-11.6773 4.5903 0.3571
-11.6695 4.9792 0.3719
-11.6617 5.0903 0.3760
-11.6539 5.7708 0.4004
-11.6461 5.6250 0.3953
-11.6383 5.4931 0.3906
-11.6305 5.3681 0.3862
-11.6227 5.2708 0.3826
-11.6149 4.9097 0.3693
-11.6071 5.1250 0.3773
-11.5993 4.8333 0.3664
-11.5915 5.4306 0.3884
-11.5837 5.3958 0.3871
-11.5759 5.6181 0.3950
-11.5681 5.2917 0.3834
-11.5603 4.9028 0.3690
-11.5525 4.9722 0.3716
-11.5447 5.5694 0.3933
-11.5369 5.3542 0.3857
-11.5291 4.7847 0.3646
-11.5213 5.2708 0.3826
-11.5135 5.1250 0.3773
-11.5057 5.6111 0.3948
-11.4979 5.4028 0.3874
-11.4901 5.3472 0.3854
-11.4823 5.2500 0.3819
-11.4745 5.4861 0.3904
-11.4667 5.9931 0.4080
-11.4589 5.4097 0.3876
-11.4511 5.2431 0.3816
-11.4433 5.6597 0.3965
-11.4355 6.0556 0.4101
-11.4277 5.7431 0.3994
-11.4199 5.2708 0.3826
-11.4121 5.3056 0.3839
-11.4043 5.3194 0.3844
-11.3965 5.5486 0.3926
-11.3887 5.3889 0.3869
-11.3809 5.6181 0.3950
-11.3731 5.8611 0.4035
-11.3653 5.3750 0.3864
-11.3575 5.6528 0.3963
-11.3497 5.9861 0.4078
-11.3419 5.3264 0.3846
-11.3341 5.6319 0.3955
-11.3263 5.4792 0.3901
-11.3185 6.1250 0.4125
-11.3107 5.7431 0.3994
-11.3029 5.9931 0.4080
-11.2951 6.5486 0.4265
-11.2873 5.8958 0.4047
-11.2795 6.4931 0.4247
-11.2717 6.0764 0.4108
-11.2639 6.0000 0.4082
-11.2561 5.5625 0.3931
-11.2483 5.1597 0.3786
-11.2405 4.8958 0.3688
-11.2327 5.5625 0.3931
-11.2249 5.9861 0.4078
-11.2171 5.8403 0.4028
-11.2093 5.5417 0.3923
-11.2015 5.6944 0.3977
-11.1937 5.8333 0.4025
-11.1859 5.9514 0.4066
-11.1781 6.1042 0.4118
-11.1703 5.9792 0.4075
-11.1625 6.2847 0.4178
-11.1547 5.7431 0.3994
-11.1469 5.0208 0.3735
-11.1391 5.8056 0.4016
-11.1313 5.6944 0.3977
-11.1235 5.4792 0.3901
-11.1157 6.1042 0.4118
-11.1079 5.6181 0.3950
-11.1001 5.6319 0.3955
-11.0923 5.6806 0.3972
-11.0845 5.7292 0.3989
-11.0767 5.9444 0.4064
-11.0689 5.5347 0.3921
-11.0611 5.7708 0.4004
-11.0533 5.8681 0.4037
-11.0455 6.0417 0.4097
-11.0377 5.6250 0.3953
-11.0299 5.6458 0.3960
-11.0221 5.8056 0.4016
-11.0143 6.3333 0.4194
-11.0065 5.8681 0.4037
-10.9987 5.8958 0.4047
-10.9909 6.1528 0.4134
-10.9831 5.3819 0.3867
-10.9753 6.0347 0.4094
-10.9675 7.1875 0.4468
-10.9597 6.3333 0.4194
-10.9519 6.7153 0.4319
-10.9441 6.2500 0.4167
-10.9363 6.4931 0.4247
-10.9285 6.2083 0.4153
-10.9207 5.8750 0.4040
-10.9129 6.3333 0.4194
-10.9051 5.9444 0.4064
-10.8973 6.1597 0.4136
-10.8895 6.3403 0.4197
-10.8817 5.9722 0.4073
-10.8739 5.7431 0.3994
-10.8661 6.3403 0.4197
-10.8583 6.0347 0.4094
-10.8505 5.5278 0.3919
-10.8427 7.1042 0.4442
-10.8349 5.9167 0.4054
-10.8271 6.8889 0.4374
-10.8193 6.6528 0.4299
-10.8115 6.5069 0.4251
-10.8037 6.0625 0.4104
-10.7959 5.9722 0.4073
-10.7881 6.0764 0.4108
-10.7803 5.9861 0.4078
-10.7725 6.3125 0.4187
-10.7647 6.9931 0.4407
-10.7569 6.6736 0.4306
-10.7491 6.5069 0.4251
-10.7413 6.0833 0.4111
-10.7335 6.4028 0.4217
-10.7257 6.0347 0.4094
-10.7179 6.3542 0.4201
-10.7101 6.3819 0.4210
-10.7023 6.4167 0.4222
-10.6945 6.7708 0.4337
-10.6867 6.0486 0.4099
-10.6789 6.4931 0.4247
-10.6711 6.6944 0.4312
-10.6633 7.1806 0.4466
-10.6555 6.7361 0.4326
-10.6477 6.5625 0.4270
-10.6399 6.5764 0.4274
-10.6321 6.4722 0.4240
-10.6243 6.8542 0.4363
-10.6165 6.2222 0.4157
-10.6087 6.4028 0.4217
-10.6009 6.5833 0.4276
-10.5931 6.7153 0.4319
-10.5853 6.5208 0.4256
-10.5775 6.9861 0.4405
-10.5697 6.6250 0.4290
-10.5619 6.7917 0.4343
-10.5541 7.3194 0.4509
-10.5463 7.2083 0.4475
-10.5385 6.7569 0.4332
-10.5307 6.3958 0.4215
-10.5229 6.0903 0.4113
-10.5151 7.0972 0.4440
-10.5073 6.5903 0.4279
-10.4995 7.2778 0.4496
-10.4917 6.6667 0.4303
-10.4839 7.2778 0.4496
-10.4761 6.9931 0.4407
-10.4683 7.0625 0.4429
-10.4605 7.4722 0.4556
-10.4527 7.1875 0.4468
-10.4449 6.6319 0.4292
-10.4371 6.7361 0.4326
-10.4293 6.9375 0.4390
-10.4215 6.8750 0.4370
-10.4137 7.1250 0.4449
-10.4059 6.7917 0.4343
-10.3981 6.9028 0.4379
-10.3903 7.3333 0.4513
-10.3825 7.0417 0.4423
-10.3747 7.3264 0.4511
-10.3669 6.9792 0.4403
-10.3591 7.5694 0.4585
-10.3513 7.3611 0.4522
-10.3435 6.9861 0.4405
-10.3357 7.6667 0.4615
-10.3279 6.9514 0.4394
-10.3201 6.8819 0.4372
-10.3123 7.6111 0.4598
-10.3045 6.9583 0.4396
-10.2967 7.2847 0.4498
-10.2889 7.3472 0.4518
-10.2811 7.3472 0.4518
-10.2733 7.2500 0.4488
-10.2655 6.9861 0.4405
-10.2577 7.4931 0.4562
-10.2499 6.8264 0.4355
-10.2421 7.2361 0.4483
-10.2343 7.5417 0.4577
-10.2265 7.4583 0.4552
-10.2187 7.1528 0.4457
-10.2109 7.5694 0.4585
-10.2031 7.9653 0.4704
-10.1953 7.7708 0.4646
-10.1875 7.5833 0.4590
-10.1797 7.4444 0.4547
-10.1719 7.6875 0.4621
-10.1641 7.2361 0.4483
-10.1563 7.2639 0.4492
-10.1485 7.6875 0.4621
-10.1407 7.4792 0.4558
-10.1329 7.8333 0.4665
-10.1251 8.1042 0.4745
-10.1173 7.8681 0.4675
-10.1095 7.6458 0.4609
-10.1017 6.7847 0.4341
-10.0939 7.3125 0.4507
-10.0861 7.5000 0.4564
-10.0783 7.3333 0.4513
-10.0705 7.3472 0.4518
-10.0627 7.5000 0.4564
-10.0549 7.7083 0.4627
-10.0471 8.1389 0.4755
-10.0393 7.2569 0.4490
-10.0315 7.5278 0.4573
-10.0237 7.2431 0.4485
-10.0159 7.0000 0.4410
-10.0081 7.6111 0.4598
-10.0003 7.8958 0.4683
-9.9925 7.2986 0.4503
-9.9847 7.9583 0.4702
-9.9769 8.2500 0.4787
-9.9691 8.0694 0.4734
-9.9613 8.6181 0.4893
-9.9535 8.1389 0.4755
-9.9457 7.8333 0.4665
-9.9379 7.8750 0.4677
-9.9301 7.7431 0.4638
-9.9223 7.5000 0.4564
-9.9145 7.1042 0.4442
-9.9067 7.7639 0.4644
-9.8989 7.8333 0.4665
-9.8911 7.3403 0.4515
-9.8833 7.8750 0.4677
-9.8755 6.9722 0.4401
-9.8677 7.5764 0.4588
-9.8599 7.7361 0.4636
-9.8521 7.0208 0.4416
-9.8443 7.2083 0.4475
-9.8365 8.3403 0.4813
-9.8287 7.6319 0.4604
-9.8209 7.8542 0.4671
-9.8131 7.9167 0.4689
-9.8053 7.9306 0.4694
-9.7975 7.5833 0.4590
-9.7897 8.2708 0.4793
-9.7819 8.7778 0.4938
-9.7741 7.8750 0.4677
-9.7663 8.1458 0.4757
-9.7585 8.4861 0.4855
-9.7507 8.0000 0.4714
-9.7429 8.4028 0.4831
-9.7351 8.4792 0.4853
-9.7273 8.5625 0.4877
-9.7195 8.2708 0.4793
-9.7117 8.7014 0.4916
-9.7039 8.4444 0.4843
-9.6961 8.2153 0.4777
-9.6883 8.3403 0.4813
-9.6805 7.8958 0.4683
-9.6727 7.7708 0.4646
-9.6649 8.0903 0.4741
-9.6571 8.8889 0.4969
-9.6493 7.9931 0.4712
-9.6415 8.5972 0.4887
-9.6337 8.6181 0.4893
-9.6259 7.9792 0.4708
-9.6181 8.4306 0.4839
-9.6103 8.0139 0.4718
-9.6025 7.8681 0.4675
-9.5947 7.9236 0.4691
-9.5869 8.0208 0.4720
-9.5791 8.0903 0.4741
-9.5713 8.8125 0.4948
-9.5635 7.8819 0.4679
-9.5557 8.3194 0.4807
-9.5479 9.2153 0.5059
-9.5401 8.0486 0.4728
-9.5323 8.0556 0.4730
-9.5245 8.8819 0.4967
-9.5167 8.7708 0.4936
-9.5089 8.6597 0.4905
-9.5011 7.7847 0.4650
-9.4933 9.0208 0.5006
-9.4855 9.6389 0.5174
-9.4777 8.4861 0.4855
-9.4699 8.8125 0.4948
-9.4621 8.8611 0.4961
-9.4543 9.2639 0.5073
-9.4465 9.2431 0.5067
-9.4387 8.9375 0.4983
-9.4309 7.8056 0.4656
-9.4231 9.0625 0.5017
-9.4153 8.7083 0.4918
-9.4075 8.7431 0.4928
-9.3997 8.6875 0.4912
-9.3919 8.9236 0.4979
-9.3841 9.1319 0.5037
-9.3763 9.2847 0.5078
-9.3685 8.8750 0.4965
-9.3607 9.4514 0.5124
-9.3529 9.4306 0.5118
-9.3451 8.5764 0.4881
-9.3373 8.5903 0.4885
-9.3295 9.2153 0.5059
-9.3217 8.9931 0.4998
-9.3139 9.2153 0.5059
-9.3061 8.8472 0.4957
-9.2983 7.9861 0.4710
-9.2905 8.8889 0.4969
-9.2827 9.8750 0.5237
-9.2749 8.8750 0.4965
-9.2671 8.5069 0.4861
-9.2593 8.9583 0.4988
-9.2515 9.2083 0.5058
-9.2437 9.2083 0.5058
-9.2359 8.9097 0.4975
-9.2281 9.0903 0.5025
-9.2203 8.9444 0.4985
-9.2125 9.0000 0.5000
-9.2047 8.9306 0.4981
-9.1969 9.5278 0.5145
-9.1891 9.3264 0.5090
-9.1813 8.4236 0.4837
-9.1735 8.9028 0.4973
-9.1657 9.6319 0.5173
-9.1579 9.2917 0.5080
-9.1501 9.4514 0.5124
-9.1423 9.4514 0.5124
-9.1345 8.9514 0.4986
-9.1267 9.2778 0.5077
-9.1189 9.1944 0.5054
-9.1111 9.3264 0.5090
-9.1033 8.8472 0.4957
-9.0955 9.1736 0.5048
-9.0877 10.0764 0.5291
-9.0799 9.8264 0.5225
-9.0721 9.5625 0.5154
-9.0643 10.0972 0.5296
-9.0565 10.0347 0.5280
-9.0487 9.2153 0.5059
-9.0409 9.6181 0.5169
-9.0331 9.0556 0.5015
-9.0253 9.5417 0.5148
-9.0175 9.8125 0.5221
-9.0097 9.0833 0.5023
-9.0019 9.5208 0.5143
-8.9941 10.2500 0.5336
-8.9863 10.2847 0.5345
-8.9785 10.5069 0.5402
-8.9707 10.2917 0.5347
-8.9629 9.6806 0.5186
-8.9551 9.9444 0.5256
-8.9473 10.2292 0.5331
-8.9395 10.5000 0.5401
-8.9317 9.5486 0.5150
-8.9239 8.8264 0.4952
-8.9161 9.3611 0.5099
-8.9083 9.5278 0.5145
-8.9005 10.3750 0.5368
-8.8927 9.9167 0.5248
-8.8849 10.6667 0.5443
-8.8771 9.9306 0.5252
-8.8693 9.4306 0.5118
-8.8615 10.4306 0.5383
-8.8537 10.4861 0.5397
-8.8459 9.6736 0.5184
-8.8381 10.1528 0.5311
-8.8303 10.5139 0.5404
-8.8225 10.7708 0.5470
-8.8147 10.0764 0.5291
-8.8069 9.4722 0.5129
-8.7991 9.8194 0.5223
-8.7913 10.2431 0.5334
-8.7835 9.5833 0.5159
-8.7757 9.4653 0.5128
-8.7679 10.1528 0.5311
-8.7601 10.2917 0.5347
-8.7523 10.3958 0.5374
-8.7445 9.7778 0.5212
-8.7367 10.7014 0.5452
-8.7289 9.9583 0.5259
-8.7211 9.7292 0.5199
-8.7133 9.9306 0.5252
-8.7055 10.0000 0.5270
-8.6977 10.2847 0.5345
-8.6899 9.8542 0.5232
-8.6821 9.4444 0.5122
-8.6743 9.8333 0.5226
-8.6665 10.9236 0.5508
-8.6587 10.8125 0.5480
-8.6509 10.3194 0.5354
-8.6431 10.1667 0.5314
-8.6353 10.1389 0.5307
-8.6275 10.4167 0.5379
-8.6197 9.9514 0.5258
-8.6119 10.2778 0.5343
-8.6041 10.6806 0.5447
-8.5963 10.8403 0.5487
-8.5885 10.1181 0.5301
-8.5807 10.1389 0.5307
-8.5729 10.8472 0.5489
-8.5651 10.8889 0.5500
-8.5573 10.7083 0.5454
-8.5495 10.8056 0.5479
-8.5417 11.1736 0.5571
-8.5339 10.5347 0.5410
-8.5261 10.9792 0.5522
-8.5183 10.3264 0.5356
-8.5105 10.9306 0.5510
-8.5027 11.9028 0.5750
-8.4949 10.2639 0.5340
-8.4871 10.4861 0.5397
-8.4793 10.7847 0.5473
-8.4715 11.3681 0.5619
-8.4637 10.8125 0.5480
-8.4559 11.0486 0.5540
-8.4481 11.0903 0.5550
-8.4403 11.1458 0.5564
-8.4325 10.9861 0.5524
-8.4247 10.6181 0.5431
-8.4169 10.2847 0.5345
-8.4091 10.1389 0.5307
-8.4013 10.7847 0.5473
-8.3935 10.1597 0.5312
-8.3857 11.3681 0.5619
-8.3779 11.4236 0.5633
-8.3701 11.2847 0.5599
-8.3623 11.1319 0.5561
-8.3545 10.7778 0.5472
-8.3467 11.6319 0.5684
-8.3389 11.0347 0.5536
-8.3311 10.5625 0.5417
-8.3233 11.3472 0.5614
-8.3155 11.6528 0.5689
-8.3077 11.9028 0.5750
-8.2999 10.8056 0.5479
-8.2921 10.7569 0.5466
-8.2843 11.6111 0.5679
-8.2765 11.1875 0.5575
-8.2687 11.4167 0.5631
-8.2609 11.6875 0.5698
-8.2531 11.2292 0.5585
-8.2453 11.7222 0.5706
-8.2375 11.8056 0.5727
-8.2297 11.4514 0.5640
-8.2219 10.7986 0.5477
-8.2141 11.0208 0.5533
-8.2063 11.3333 0.5611
-8.1985 11.9236 0.5755
-8.1907 11.8542 0.5738
-8.1829 11.2847 0.5599
-8.1751 11.4306 0.5635
-8.1673 11.8125 0.5728
-8.1595 12.1111 0.5800
-8.1517 10.1597 0.5312
-8.1439 11.2014 0.5578
-8.1361 11.6042 0.5677
-8.1283 12.1528 0.5810
-8.1205 12.4236 0.5875
-8.1127 11.5417 0.5662
-8.1049 12.7569 0.5953
-8.0971 12.7222 0.5945
-8.0893 12.6250 0.5922
-8.0815 12.1944 0.5820
-8.0737 11.6528 0.5689
-8.0659 11.9028 0.5750
-8.0581 12.3194 0.5850
-8.0503 11.4722 0.5645
-8.0425 12.0556 0.5787
-8.0347 13.1528 0.6044
-8.0269 13.2708 0.6072
-8.0191 12.2014 0.5822
-8.0113 11.9236 0.5755
-8.0035 12.0903 0.5795
-7.9957 12.4375 0.5878
-7.9879 12.5000 0.5893
-7.9801 12.7014 0.5940
-7.9723 12.0972 0.5797
-7.9645 13.0000 0.6009
-7.9567 12.2292 0.5828
-7.9489 12.3819 0.5865
-7.9411 12.6250 0.5922
-7.9333 11.6806 0.5696
-7.9255 11.6736 0.5694
-7.9177 11.7153 0.5705
-7.9099 12.0000 0.5774
-7.9021 12.5972 0.5915
-7.8943 13.0903 0.6030
-7.8865 13.7361 0.6177
-7.8787 12.5000 0.5893
-7.8709 12.4583 0.5883
-7.8631 12.7500 0.5951
-7.8553 12.8194 0.5967
-7.8475 13.6181 0.6150
-7.8397 12.5556 0.5906
-7.8319 13.2639 0.6070
-7.8241 13.5764 0.6141
-7.8163 13.8889 0.6211
-7.8085 13.2778 0.6073
-7.8007 12.5903 0.5914
-7.7929 13.9167 0.6218
-7.7851 12.8542 0.5975
-7.7773 13.3403 0.6087
-7.7695 13.4861 0.6121
-7.7617 13.6319 0.6154
-7.7539 13.0486 0.6020
-7.7461 13.3750 0.6095
-7.7383 12.6181 0.5920
-7.7305 12.9722 0.6003
-7.7227 12.9236 0.5992
-7.7149 13.8264 0.6197
-7.7071 13.6458 0.6157
-7.6993 14.1528 0.6270
-7.6915 13.2361 0.6064
-7.6837 13.4306 0.6108
-7.6759 14.4583 0.6337
-7.6681 14.0069 0.6238
-7.6603 14.2361 0.6288
-7.6525 13.3958 0.6100
-7.6447 14.1458 0.6268
-7.6369 14.4028 0.6325
-7.6291 14.2986 0.6302
-7.6213 14.2778 0.6298
-7.6135 13.6528 0.6158
-7.6057 14.2500 0.6292
-7.5979 14.9097 0.6436
-7.5901 14.3125 0.6305
-7.5823 13.7986 0.6191
-7.5745 14.0764 0.6253
-7.5667 14.3750 0.6319
-7.5589 15.0764 0.6471
-7.5511 14.6806 0.6386
-7.5433 15.3194 0.6523
-7.5355 15.2778 0.6514
-7.5277 13.4792 0.6119
-7.5199 14.3056 0.6304
-7.5121 14.5417 0.6356
-7.5043 14.6597 0.6381
-7.4965 14.8889 0.6431
-7.4887 14.9514 0.6445
-7.4809 15.2708 0.6513
-7.4731 14.4583 0.6337
-7.4653 14.7917 0.6410
-7.4575 14.6319 0.6375
-7.4497 14.8958 0.6433
-7.4419 15.1042 0.6477
-7.4341 14.8611 0.6425
-7.4263 15.2500 0.6509
-7.4185 15.1319 0.6483
-7.4107 15.3194 0.6523
-7.4029 15.0208 0.6459
-7.3951 16.0139 0.6670
-7.3873 15.7639 0.6617
-7.3795 14.9375 0.6442
-7.3717 15.1111 0.6479
-7.3639 16.5278 0.6776
-7.3561 16.4653 0.6763
-7.3483 15.5486 0.6572
-7.3405 15.9097 0.6648
-7.3327 15.3472 0.6529
-7.3249 15.2083 0.6500
-7.3171 15.5972 0.6582
-7.3093 15.5486 0.6572
-7.3015 15.8125 0.6627
-7.2937 16.0764 0.6683
-7.2859 16.7639 0.6824
-7.2781 16.5694 0.6784
-7.2703 15.5625 0.6575
-7.2625 15.7778 0.6620
-7.2547 16.3611 0.6741
-7.2469 14.5903 0.6366
-7.2391 15.8611 0.6638
-7.2313 15.8681 0.6639
-7.2235 17.4028 0.6953
-7.2157 16.0972 0.6687
-7.2079 16.4306 0.6756
-7.2001 16.9444 0.6861
-7.1923 16.5000 0.6770
-7.1845 16.3194 0.6733
-7.1767 17.9583 0.7063
-7.1689 17.3889 0.6950
-7.1611 16.0417 0.6675
-7.1533 16.7153 0.6814
-7.1455 16.8542 0.6842
-7.1377 17.0417 0.6880
-7.1299 16.5625 0.6783
-7.1221 16.4653 0.6763
-7.1143 17.4097 0.6954
-7.1065 18.6111 0.7190
-7.0987 17.1597 0.6904
-7.0909 17.1736 0.6907
-7.0831 17.2917 0.6931
-7.0753 18.2431 0.7119
-7.0675 18.4653 0.7162
-7.0597 17.8958 0.7051
-7.0519 17.2708 0.6926
-7.0441 19.0972 0.7283
-7.0363 17.9722 0.7066
-7.0285 17.9167 0.7055
-7.0207 18.2500 0.7120
-7.0129 20.2986 0.7509
-7.0051 19.0069 0.7266
-6.9973 18.1042 0.7091
-6.9895 18.1667 0.7104
-6.9817 18.4722 0.7163
-6.9739 17.9722 0.7066
-6.9661 17.7083 0.7014
-6.9583 19.1181 0.7287
-6.9505 18.5972 0.7187
-6.9427 18.5208 0.7173
-6.9349 19.4097 0.7343
-6.9271 18.9375 0.7253
-6.9193 18.0625 0.7083
-6.9115 19.3889 0.7339
-6.9037 19.6736 0.7392
-6.8959 19.1250 0.7289
-6.8881 19.1319 0.7290
-6.8803 19.4722 0.7355
-6.8725 18.6111 0.7190
-6.8647 18.9792 0.7261
-6.8569 19.0000 0.7265
-6.8491 19.4167 0.7344
-6.8413 19.4792 0.7356
-6.8335 20.6528 0.7574
-6.8257 20.5972 0.7564
-6.8179 20.3958 0.7527
-6.8101 20.9375 0.7626
-6.8023 20.5278 0.7551
-6.7945 20.1319 0.7478
-6.7867 19.9583 0.7446
-6.7789 19.5347 0.7366
-6.7711 20.4167 0.7531
-6.7633 21.5833 0.7743
-6.7555 21.1806 0.7670
-6.7477 19.8750 0.7430
-6.7399 20.2361 0.7497
-6.7321 20.6736 0.7578
-6.7243 20.0556 0.7464
-6.7165 21.0486 0.7646
-6.7087 22.4167 0.7891
-6.7009 21.5208 0.7732
-6.6931 21.2014 0.7674
-6.6853 22.2639 0.7864
-6.6775 21.5208 0.7732
-6.6697 22.1736 0.7848
-6.6619 21.0069 0.7639
-6.6541 21.2778 0.7688
-6.6463 21.2569 0.7684
-6.6385 21.5625 0.7739
-6.6307 21.3889 0.7708
-6.6229 21.5833 0.7743
-6.6151 22.6111 0.7925
-6.6073 22.5625 0.7917
-6.5995 23.0069 0.7994
-6.5917 22.5694 0.7918
-6.5839 22.0417 0.7825
-6.5761 23.1806 0.8024
-6.5683 22.8333 0.7964
-6.5605 22.3819 0.7885
-6.5527 22.8542 0.7968
-6.5449 23.4792 0.8076
-6.5371 22.6875 0.7939
-6.5293 23.6250 0.8101
-6.5215 22.7847 0.7956
-6.5137 23.5694 0.8091
-6.5059 22.7778 0.7954
-6.4981 23.9236 0.8152
-6.4903 22.1597 0.7846
-6.4825 22.6250 0.7928
-6.4747 23.4375 0.8069
-6.4669 24.2917 0.8214
-6.4591 24.5556 0.8259
-6.4513 24.2917 0.8214
-6.4435 23.9375 0.8154
-6.4357 24.5347 0.8255
-6.4279 24.3333 0.8221
-6.4201 23.6458 0.8104
-6.4123 23.7778 0.8127
-6.4045 25.1458 0.8358
-6.3967 24.4792 0.8246
-6.3889 24.3194 0.8219
-6.3811 25.2222 0.8370
-6.3733 24.4653 0.8244
-6.3655 24.7361 0.8289
-6.3577 24.6528 0.8275
-6.3499 25.6528 0.8441
-6.3421 26.2639 0.8541
-6.3343 26.1458 0.8522
-6.3265 25.6042 0.8433
-6.3187 25.0833 0.8347
-6.3109 25.3333 0.8389
-6.3031 26.8611 0.8638
-6.2953 26.3403 0.8554
-6.2875 25.8264 0.8470
-6.2797 26.1319 0.8520
-6.2719 25.8889 0.8480
-6.2641 26.1944 0.8530
-6.2563 27.1181 0.8679
-6.2485 26.5625 0.8590
-6.2407 26.3889 0.8562
-6.2329 25.9167 0.8485
-6.2251 26.5208 0.8583
-6.2173 27.2500 0.8700
-6.2095 25.9514 0.8490
-6.2017 27.4583 0.8733
-6.1939 26.0972 0.8514
-6.1861 26.9097 0.8646
-6.1783 26.9931 0.8659
-6.1705 27.9375 0.8809
-6.1627 28.5903 0.8912
-6.1549 29.5972 0.9067
-6.1471 27.8333 0.8793
-6.1393 26.6181 0.8599
-6.1315 26.6250 0.8600
-6.1237 27.5139 0.8742
-6.1159 29.8056 0.9099
-6.1081 28.6597 0.8922
-6.1003 29.1944 0.9005
-6.0925 27.8542 0.8796
-6.0847 27.7986 0.8787
-6.0769 29.1181 0.8994
-6.0691 28.8403 0.8951
-6.0613 27.7569 0.8781
-6.0535 27.4167 0.8727
-6.0457 28.7014 0.8929
-6.0379 29.5556 0.9061
-6.0301 30.2708 0.9170
-6.0223 29.5764 0.9064
-6.0145 30.8125 0.9252
-6.0067 31.2708 0.9320
-5.9989 30.4583 0.9198
-5.9911 30.0903 0.9142
-5.9833 31.2639 0.9319
-5.9755 30.6944 0.9234
-5.9677 30.9653 0.9274
-5.9599 31.4861 0.9352
-5.9521 30.1597 0.9153
-5.9443 30.3333 0.9179
-5.9365 30.2847 0.9172
-5.9287 30.8194 0.9253
-5.9209 30.8750 0.9261
-5.9131 31.4167 0.9342
-5.9053 31.7361 0.9389
-5.8975 31.6597 0.9378
-5.8897 30.6042 0.9220
-5.8819 30.6250 0.9223
-5.8741 31.0069 0.9281
-5.8663 32.1111 0.9444
-5.8585 32.7847 0.9543
-5.8507 31.9444 0.9420
-5.8429 33.7986 0.9689
-5.8351 33.3125 0.9619
-5.8273 32.6944 0.9530
-5.8195 32.2431 0.9464
-5.8117 32.1806 0.9455
-5.8039 32.2847 0.9470
-5.7961 34.4653 0.9785
-5.7883 34.3958 0.9775
-5.7805 34.0694 0.9728
-5.7727 34.3750 0.9772
-5.7649 35.1806 0.9886
-5.7571 33.8750 0.9700
-5.7493 33.0764 0.9585
-5.7415 33.6458 0.9668
-5.7337 34.6806 0.9815
-5.7259 36.0556 1.0008
-5.7181 34.6944 0.9817
-5.7103 33.3750 0.9629
-5.7025 35.2847 0.9900
-5.6947 33.6528 0.9669
-5.6869 33.6042 0.9662
-5.6791 34.8681 0.9842
-5.6713 37.1111 1.0153
-5.6635 36.4792 1.0066
-5.6557 35.4028 0.9917
-5.6479 35.3194 0.9905
-5.6401 37.3333 1.0184
-5.6323 36.0208 1.0003
-5.6245 36.0278 1.0004
-5.6167 36.7361 1.0102
-5.6089 36.9792 1.0135
-5.6011 37.6875 1.0232
-5.5933 36.6458 1.0089
-5.5855 37.0278 1.0142
-5.5777 37.0764 1.0148
-5.5699 37.0694 1.0147
-5.5621 38.0069 1.0275
-5.5543 38.3125 1.0316
-5.5465 38.4375 1.0333
-5.5387 38.5694 1.0351
-5.5309 40.1667 1.0563
-5.5231 38.3333 1.0319
-5.5153 38.0556 1.0282
-5.5075 38.0972 1.0287
-5.4997 40.0694 1.0550
-5.4919 39.1389 1.0427
-5.4841 39.6806 1.0499
-5.4763 39.0486 1.0415
-5.4685 40.3125 1.0582
-5.4607 40.5556 1.0614
-5.4529 40.3264 1.0584
-5.4451 40.1111 1.0556
-5.4373 40.9028 1.0659
-5.4295 41.2639 1.0706
-5.4217 41.3542 1.0718
-5.4139 39.8889 1.0526
-5.4061 41.2569 1.0705
-5.3983 40.4375 1.0598
-5.3905 41.6458 1.0756
-5.3827 41.1181 1.0687
-5.3749 41.9931 1.0800
-5.3671 41.2986 1.0711
-5.3593 40.8542 1.0653
-5.3515 41.2917 1.0710
-5.3437 41.6806 1.0760
-5.3359 41.2361 1.0703
-5.3281 42.8750 1.0913
-5.3203 43.7361 1.1022
-5.3125 42.9097 1.0918
-5.3047 43.7153 1.1020
-5.2969 43.1528 1.0948
-5.2891 43.1181 1.0944
-5.2813 43.4583 1.0987
-5.2735 44.7778 1.1153
-5.2657 44.7292 1.1147
-5.2579 43.4861 1.0991
-5.2501 44.2361 1.1085
-5.2423 44.1597 1.1075
-5.2345 44.8194 1.1158
-5.2267 44.8056 1.1156
-5.2189 46.8611 1.1409
-5.2111 46.5556 1.1372
-5.2033 45.2500 1.1211
-5.1955 46.9236 1.1417
-5.1877 45.6597 1.1262
-5.1799 47.2569 1.1457
-5.1721 46.4444 1.1358
-5.1643 46.7500 1.1396
-5.1565 49.0347 1.1671
-5.1487 46.5139 1.1367
-5.1409 49.2500 1.1696
-5.1331 48.8194 1.1645
-5.1253 48.6667 1.1627
-5.1175 48.9167 1.1657
-5.1097 47.6528 1.1505
-5.1019 48.5347 1.1611
-5.0941 50.1319 1.1801
-5.0863 49.7153 1.1752
-5.0785 48.5278 1.1610
-5.0707 49.4722 1.1723
-5.0629 49.9931 1.1784
-5.0551 48.8264 1.1646
-5.0473 51.6042 1.1973
-5.0395 51.1250 1.1917
-5.0317 51.0069 1.1903
-5.0239 49.8958 1.1773
-5.0161 51.5278 1.1964
-5.0083 51.7569 1.1990
-5.0005 51.8333 1.1999
-4.9927 53.2500 1.2162
-4.9849 54.4097 1.2294
-4.9771 53.6389 1.2206
-4.9693 52.7778 1.2108
-4.9615 52.3750 1.2062
-4.9537 53.2986 1.2168
-4.9459 53.2708 1.2164
-4.9381 55.7708 1.2447
-4.9303 53.3611 1.2175
-4.9225 54.0486 1.2253
-4.9147 55.3819 1.2403
-4.9069 55.5208 1.2419
-4.8991 52.9583 1.2129
-4.8913 55.5625 1.2423
-4.8835 55.2292 1.2386
-4.8757 55.6458 1.2433
-4.8679 56.4792 1.2525
-4.8601 56.0000 1.2472
-4.8523 55.2083 1.2384
-4.8445 57.5278 1.2641
-4.8367 58.7014 1.2769
-4.8289 58.4514 1.2742
-4.8211 59.0347 1.2806
-4.8133 59.9306 1.2902
-4.8055 57.7917 1.2670
-4.7977 59.2431 1.2828
-4.7899 59.6875 1.2876
-4.7821 59.6458 1.2872
-4.7743 60.7917 1.2995
-4.7665 60.0903 1.2920
-4.7587 58.2708 1.2723
-4.7509 60.3889 1.2952
-4.7431 58.7083 1.2770
-4.7353 62.6667 1.3194
-4.7275 61.8264 1.3105
-4.7197 60.8125 1.2997
-4.7119 63.6597 1.3298
-4.7041 62.1944 1.3144
-4.6963 61.5556 1.3076
-4.6885 63.9514 1.3328
-4.6807 62.5069 1.3177
-4.6729 61.3403 1.3053
-4.6651 63.0972 1.3239
-4.6573 64.9931 1.3436
-4.6495 64.2639 1.3361
-4.6417 64.5486 1.3390
-4.6339 64.9583 1.3433
-4.6261 65.6111 1.3500
-4.6183 66.1181 1.3552
-4.6105 67.5833 1.3702
-4.6027 67.9583 1.3739
-4.5949 66.9236 1.3634
-4.5871 67.6319 1.3706
-4.5793 67.6875 1.3712
-4.5715 68.3542 1.3779
-4.5637 66.0694 1.3547
-4.5559 67.9375 1.3737
-4.5481 68.8472 1.3829
-4.5403 68.4167 1.3786
-4.5325 68.8750 1.3832
-4.5247 71.2500 1.4068
-4.5169 70.5694 1.4001
-4.5091 69.5347 1.3898
-4.5013 69.4931 1.3894
-4.4935 71.0833 1.4052
-4.4857 71.5278 1.4096
-4.4779 70.7708 1.4021
-4.4701 69.7778 1.3922
-4.4623 72.3681 1.4178
-4.4545 72.1111 1.4153
-4.4467 73.5278 1.4291
-4.4389 73.5486 1.4293
-4.4311 74.9236 1.4426
-4.4233 76.9931 1.4624
-4.4155 76.5833 1.4585
-4.4077 76.8125 1.4607
-4.3999 75.0069 1.4434
-4.3921 76.5903 1.4586
-4.3843 75.5972 1.4491
-4.3765 74.6458 1.4400
-4.3687 78.6042 1.4776
-4.3609 76.9653 1.4622
-4.3531 77.2014 1.4644
-4.3453 80.3264 1.4937
-4.3375 79.1111 1.4824
-4.3297 78.6458 1.4780
-4.3219 78.8056 1.4795
-4.3141 79.8056 1.4889
-4.3063 80.6597 1.4968
-4.2985 79.6944 1.4879
-4.2907 79.8125 1.4890
-4.2829 82.0347 1.5096
-4.2751 80.1806 1.4924
-4.2673 82.7431 1.5161
-4.2595 81.6319 1.5058
-4.2517 82.7014 1.5157
-4.2439 84.6736 1.5336
-4.2361 84.6667 1.5336
-4.2283 82.1736 1.5108
-4.2205 84.6736 1.5336
-4.2127 85.6250 1.5422
-4.2049 86.5556 1.5506
-4.1971 87.0000 1.5546
-4.1893 85.1944 1.5383
-4.1815 87.0000 1.5546
-4.1737 87.6319 1.5602
-4.1659 89.3958 1.5758
-4.1581 89.1181 1.5734
-4.1503 87.9375 1.5629
-4.1425 90.7708 1.5879
-4.1347 88.9236 1.5717
-4.1269 90.3403 1.5841
-4.1191 89.2708 1.5747
-4.1113 90.9722 1.5897
-4.1035 92.3125 1.6013
-4.0957 91.0347 1.5902
-4.0879 94.0764 1.6165
-4.0801 93.3889 1.6106
-4.0723 94.7153 1.6220
-4.0645 94.6806 1.6217
-4.0567 95.1944 1.6261
-4.0489 95.9583 1.6326
-4.0411 94.6389 1.6214
-4.0333 94.7778 1.6226
-4.0255 95.1736 1.6259
-4.0177 97.8889 1.6490
-4.0099 96.9653 1.6412
-4.0021 95.1250 1.6255
-3.9943 99.5625 1.6630
-3.9865 99.0278 1.6585
-3.9787 97.8056 1.6483
-3.9709 99.5903 1.6632
-3.9631 100.7986 1.6733
-3.9553 100.7500 1.6729
-3.9475 102.6111 1.6883
-3.9397 102.3056 1.6858
-3.9319 100.7986 1.6733
-3.9241 105.0903 1.7086
-3.9163 105.5625 1.7124
-3.9085 104.9444 1.7074
-3.9007 106.3958 1.7191
-3.8929 108.6319 1.7371
-3.8851 106.5486 1.7204
-3.8773 106.7500 1.7220
-3.8695 107.5486 1.7284
-3.8617 110.4653 1.7517
-3.8539 107.8681 1.7310
-3.8461 107.2222 1.7258
-3.8383 107.3819 1.7271
-3.8305 110.8125 1.7545
-3.8227 109.7500 1.7460
-3.8149 111.3472 1.7587
-3.8071 110.9236 1.7553
-3.7993 112.8819 1.7708
-3.7915 115.4097 1.7905
-3.7837 114.6667 1.7847
-3.7759 114.0000 1.7795
-3.7681 112.9722 1.7715
-3.7603 113.4306 1.7751
-3.7525 115.5694 1.7917
-3.7447 115.2014 1.7889
-3.7369 118.2014 1.8120
-3.7291 116.4306 1.7984
-3.7213 118.8889 1.8173
-3.7135 116.4583 1.7986
-3.7057 118.1319 1.8115
-3.6979 119.0347 1.8184
-3.6901 122.1667 1.8422
-3.6823 121.1736 1.8346
-3.6745 120.1528 1.8269
-3.6667 121.5417 1.8374
-3.6589 120.2292 1.8275
-3.6511 118.9653 1.8179
-3.6433 126.0139 1.8709
-3.6355 124.3403 1.8585
-3.6277 122.4514 1.8443
-3.6199 124.4583 1.8593
-3.6121 124.3472 1.8585
-3.6043 125.8819 1.8700
-3.5965 128.3819 1.8884
-3.5887 125.6806 1.8685
-3.5809 128.4444 1.8889
-3.5731 126.0625 1.8713
-3.5653 128.4097 1.8886
-3.5575 126.7708 1.8765
-3.5497 131.2569 1.9095
-3.5419 133.5556 1.9261
-3.5341 130.2778 1.9023
-3.5263 131.8403 1.9137
-3.5185 132.1667 1.9161
-3.5107 131.7431 1.9130
-3.5029 134.1667 1.9305
-3.4951 133.5347 1.9260
-3.4873 132.2639 1.9168
-3.4795 133.1042 1.9228
-3.4717 136.1181 1.9445
-3.4639 134.0833 1.9299
-3.4561 136.1806 1.9449
-3.4483 134.9792 1.9363
-3.4405 135.6806 1.9414
-3.4327 140.0139 1.9721
-3.4249 138.2083 1.9594
-3.4171 137.5417 1.9546
-3.4093 139.3958 1.9678
-3.4015 140.3333 1.9744
-3.3937 140.0625 1.9725
-3.3859 140.3403 1.9744
-3.3781 140.0208 1.9722
-3.3703 137.7500 1.9561
-3.3625 143.2153 1.9945
-3.3547 145.3194 2.0091
-3.3469 144.0764 2.0005
-3.3391 142.9722 1.9928
-3.3313 145.2917 2.0089
-3.3235 146.4028 2.0166
-3.3157 144.8403 2.0058
-3.3079 141.8125 1.9848
-3.3001 145.0972 2.0076
-3.2923 145.1181 2.0077
-3.2845 144.1597 2.0011
-3.2767 146.3958 2.0166
-3.2689 148.1528 2.0286
-3.2611 148.7917 2.0330
-3.2533 149.7222 2.0394
-3.2455 150.6806 2.0459
-3.2377 147.1736 2.0219
-3.2299 146.9514 2.0204
-3.2221 150.9444 2.0477
-3.2143 149.9931 2.0412
-3.2065 152.0486 2.0551
-3.1987 151.1667 2.0492
-3.1909 149.7847 2.0398
-3.1831 148.5000 2.0310
-3.1753 153.0764 2.0621
-3.1675 151.6667 2.0526
-3.1597 154.7222 2.0731
-3.1519 151.7986 2.0534
-3.1441 152.6597 2.0593
-3.1363 151.5972 2.0521
-3.1285 153.7083 2.0663
-3.1207 154.3264 2.0705
-3.1129 157.0972 2.0890
-3.1051 154.9861 2.0749
-3.0973 156.7361 2.0866
-3.0895 157.8681 2.0941
-3.0817 158.9444 2.1012
-3.0739 161.9861 2.1212
-3.0661 158.8264 2.1004
-3.0583 159.1597 2.1026
-3.0505 160.5417 2.1118
-3.0427 159.7708 2.1067
-3.0349 159.7708 2.1067
-3.0271 162.3056 2.1233
-3.0193 163.7083 2.1325
-3.0115 161.8750 2.1205
-3.0037 161.4236 2.1175
-2.9959 163.9444 2.1340
-2.9881 168.1944 2.1615
-2.9803 164.4583 2.1374
-2.9725 167.7778 2.1588
-2.9647 167.8611 2.1594
-2.9569 168.4167 2.1629
-2.9491 165.5278 2.1443
-2.9413 169.6111 2.1706
-2.9335 169.9236 2.1726
-2.9257 170.1667 2.1741
-2.9179 172.4861 2.1889
-2.9101 172.1389 2.1867
-2.9023 174.2222 2.1999
-2.8945 175.5347 2.2082
-2.8867 174.0208 2.1986
-2.8789 174.5694 2.2021
-2.8711 174.1944 2.1997
-2.8633 174.6319 2.2025
-2.8555 174.7569 2.2033
-2.8477 173.7292 2.1968
-2.8399 177.4583 2.2202
-2.8321 179.4931 2.2329
-2.8243 182.1250 2.2492
-2.8165 182.8264 2.2536
-2.8087 180.0625 2.2365
-2.8009 182.4514 2.2512
-2.7931 182.6250 2.2523
-2.7853 183.2778 2.2563
-2.7775 185.2222 2.2683
-2.7697 185.9931 2.2730
-2.7619 188.7500 2.2898
-2.7541 192.2847 2.3111
-2.7463 190.2500 2.2989
-2.7385 189.2847 2.2930
-2.7307 190.0417 2.2976
-2.7229 190.5764 2.3008
-2.7151 187.3958 2.2815
-2.7073 193.3403 2.3174
-2.6995 189.6806 2.2954
-2.6917 190.3681 2.2996
-2.6839 193.6597 2.3194
-2.6761 196.5556 2.3366
-2.6683 197.4028 2.3417
-2.6605 197.2083 2.3405
-2.6527 200.0833 2.3575
-2.6449 201.2083 2.3641
-2.6371 204.6736 2.3844
-2.6293 204.7500 2.3848
-2.6215 201.4375 2.3655
-2.6137 205.8750 2.3914
-2.6059 207.4722 2.4006
-2.5981 205.3611 2.3884
-2.5903 207.0694 2.3983
-2.5825 210.9514 2.4207
-2.5747 207.1111 2.3986
-2.5669 212.5625 2.4299
-2.5591 208.2986 2.4054
-2.5513 211.1875 2.4220
-2.5435 215.4583 2.4464
-2.5357 215.7917 2.4483
-2.5279 213.2222 2.4337
-2.5201 218.0694 2.4612
-2.5123 215.4653 2.4465
-2.5045 219.6111 2.4699
-2.4967 220.2639 2.4735
-2.4889 220.9653 2.4775
-2.4811 223.4514 2.4914
-2.4733 223.5764 2.4921
-2.4655 224.0486 2.4947
-2.4577 224.9931 2.5000
-2.4499 223.1250 2.4896
-2.4421 223.7014 2.4928
-2.4343 224.4028 2.4967
-2.4265 226.2917 2.5072
-2.4187 225.4722 2.5026
-2.4109 226.0208 2.5057
-2.4031 228.2847 2.5182
-2.3953 229.8472 2.5268
-2.3875 231.7500 2.5372
-2.3797 232.0347 2.5388
-2.3719 229.0903 2.5226
-2.3641 233.5556 2.5471
-2.3563 233.7569 2.5482
-2.3485 231.9444 2.5383
-2.3407 233.5208 2.5469
-2.3329 236.4792 2.5630
-2.3251 235.8333 2.5595
-2.3173 235.8819 2.5597
-2.3095 235.5208 2.5578
-2.3017 235.8056 2.5593
-2.2939 238.8542 2.5758
-2.2861 239.0278 2.5768
-2.2783 237.3611 2.5678
-2.2705 240.3056 2.5836
-2.2627 240.2917 2.5836
-2.2549 237.7361 2.5698
-2.2471 237.9861 2.5711
-2.2393 243.2222 2.5993
-2.2315 241.1875 2.5884
-2.2237 242.0417 2.5929
-2.2159 242.8819 2.5974
-2.2081 243.4861 2.6007
-2.2003 241.7361 2.5913
-2.1925 246.4375 2.6164
-2.1847 242.7014 2.5965
-2.1769 241.1458 2.5881
-2.1691 241.7569 2.5914
-2.1613 242.2361 2.5940
-2.1535 242.4722 2.5953
-2.1457 243.0694 2.5984
-2.1379 238.1181 2.5718
-2.1301 239.2014 2.5777
-2.1223 242.9444 2.5978
-2.1145 246.4583 2.6165
-2.1067 243.7986 2.6023
-2.0989 246.2708 2.6155
-2.0911 241.0486 2.5876
-2.0833 240.3472 2.5839
-2.0755 246.4722 2.6166
-2.0677 245.5278 2.6116
-2.0599 242.8056 2.5970
-2.0521 244.1875 2.6044
-2.0443 242.9236 2.5977
-2.0365 243.1806 2.5990
-2.0287 246.9861 2.6193
-2.0209 244.7708 2.6075
-2.0131 242.2569 2.5941
-2.0053 246.3542 2.6159
-1.9975 246.1250 2.6147
-1.9897 245.4861 2.6113
-1.9819 239.4722 2.5791
-1.9741 243.1875 2.5991
-1.9663 245.8194 2.6131
-1.9585 244.5278 2.6062
-1.9507 245.9583 2.6138
-1.9429 245.3194 2.6104
-1.9351 246.1389 2.6148
-1.9273 244.8542 2.6080
-1.9195 247.3819 2.6214
-1.9117 247.4583 2.6218
-1.9039 244.4792 2.6060
-1.8961 247.8333 2.6238
-1.8883 244.6597 2.6069
-1.8805 243.9236 2.6030
-1.8727 246.4583 2.6165
-1.8649 247.0208 2.6195
-1.8571 244.8194 2.6078
-1.8493 242.7639 2.5968
-1.8415 243.5486 2.6010
-1.8337 244.7361 2.6073
-1.8259 243.6250 2.6014
-1.8181 242.3056 2.5944
-1.8103 243.0625 2.5984
-1.8025 242.6806 2.5964
-1.7947 242.3889 2.5948
-1.7869 241.1667 2.5883
-1.7791 241.8472 2.5919
-1.7713 240.7986 2.5863
-1.7635 242.6389 2.5961
-1.7557 244.4792 2.6060
-1.7479 246.3333 2.6158
-1.7401 243.1111 2.5987
-1.7323 241.8958 2.5922
-1.7245 237.6875 2.5695
-1.7167 238.8333 2.5757
-1.7089 238.7361 2.5752
-1.7011 240.5000 2.5847
-1.6933 238.9722 2.5765
-1.6855 237.4097 2.5680
-1.6777 236.3472 2.5623
-1.6699 237.4306 2.5681
-1.6621 233.6528 2.5476
-1.6543 233.3194 2.5458
-1.6465 236.8958 2.5652
-1.6387 238.0000 2.5712
-1.6309 230.0694 2.5280
-1.6231 234.1528 2.5503
-1.6153 235.9167 2.5599
-1.6075 232.5417 2.5416
-1.5997 228.7778 2.5209
-1.5919 228.5694 2.5198
-1.5841 232.0278 2.5387
-1.5763 229.0000 2.5221
-1.5685 227.4375 2.5135
-1.5607 227.7292 2.5151
-1.5529 227.7569 2.5153
-1.5451 231.4514 2.5356
-1.5373 225.2292 2.5013
-1.5295 224.2708 2.4959
-1.5217 223.4375 2.4913
-1.5139 224.9514 2.4997
-1.5061 222.8125 2.4878
-1.4983 221.9097 2.4828
-1.4905 223.6528 2.4925
-1.4827 220.5208 2.4750
-1.4749 220.5417 2.4751
-1.4671 219.7014 2.4704
-1.4593 219.2917 2.4681
-1.4515 211.9653 2.4265
-1.4437 210.9167 2.4205
-1.4359 210.5069 2.4181
-1.4281 212.6389 2.4304
-1.4203 208.1319 2.4045
-1.4125 207.7847 2.4025
-1.4047 208.4792 2.4065
-1.3969 209.5208 2.4125
-1.3891 205.8056 2.3910
-1.3813 202.2847 2.3704
-1.3735 196.9861 2.3392
-1.3657 202.7222 2.3730
-1.3579 199.8056 2.3559
-1.3501 198.5903 2.3487
-1.3423 198.5208 2.3483
-1.3345 195.6597 2.3313
-1.3267 195.0069 2.3274
-1.3189 190.6528 2.3013
-1.3111 189.5000 2.2943
-1.3033 183.8264 2.2597
-1.2955 182.4167 2.2510
-1.2877 182.4722 2.2514
-1.2799 178.6944 2.2279
-1.2721 179.2222 2.2312
-1.2643 175.2639 2.2065
-1.2565 173.0000 2.1922
-1.2487 172.1736 2.1869
-1.2409 167.1806 2.1550
-1.2331 164.3750 2.1368
-1.2253 163.9444 2.1340
-1.2175 158.8750 2.1008
-1.2097 156.9097 2.0877
-1.2019 154.2917 2.0702
-1.1941 153.1458 2.0625
-1.1863 150.2222 2.0428
-1.1785 147.3333 2.0230
-1.1707 144.2431 2.0017
-1.1629 141.6667 1.9837
-1.1551 138.8472 1.9639
-1.1473 138.8472 1.9639
-1.1395 136.2222 1.9452
-1.1317 133.6736 1.9270
-1.1239 132.1319 1.9158
-1.1161 132.4375 1.9180
-1.1083 126.1736 1.8721
-1.1005 121.3750 1.8362
-1.0927 119.7431 1.8238
-1.0849 119.2431 1.8200
-1.0771 116.0625 1.7955
-1.0693 116.3472 1.7977
-1.0615 114.6597 1.7847
-1.0537 110.7917 1.7543
-1.0459 109.4306 1.7435
-1.0381 110.4236 1.7514
-1.0303 107.8403 1.7308
-1.0225 104.0417 1.7000
-1.0147 103.4514 1.6952
-1.0069 102.1528 1.6845
-0.9991 100.3889 1.6699
-0.9913 96.6389 1.6384
-0.9835 97.0486 1.6419
-0.9757 94.1528 1.6172
-0.9679 92.6319 1.6041
-0.9601 92.7222 1.6049
-0.9523 90.0972 1.5820
-0.9445 88.1944 1.5652
-0.9367 86.1458 1.5469
-0.9289 86.4792 1.5499
-0.9211 84.0347 1.5278
-0.9133 80.3542 1.4940
-0.9055 80.1181 1.4918
-0.8977 80.1944 1.4925
-0.8899 80.2847 1.4934
-0.8821 78.2500 1.4743
-0.8743 73.5417 1.4293
-0.8665 70.7708 1.4021
-0.8587 70.1250 1.3957
-0.8509 73.0972 1.4249
-0.8431 69.7431 1.3919
-0.8353 68.6736 1.3812
-0.8275 67.0694 1.3649
-0.8197 67.1944 1.3662
-0.8119 64.7847 1.3415
-0.8041 62.9028 1.3219
-0.7963 60.0278 1.2913
-0.7885 58.1667 1.2711
-0.7807 58.1250 1.2707
-0.7729 58.8889 1.2790
-0.7651 56.2917 1.2505
-0.7573 55.2986 1.2394
-0.7495 56.7431 1.2555
-0.7417 55.1111 1.2373
-0.7339 52.9514 1.2128
-0.7261 51.0764 1.1911
-0.7183 50.4444 1.1837
-0.7105 50.7778 1.1876
-0.7027 49.8889 1.1772
-0.6949 48.1806 1.1569
-0.6871 45.2431 1.1210
-0.6793 45.8333 1.1283
-0.6715 44.5625 1.1126
-0.6637 42.1319 1.0818
-0.6559 41.9444 1.0794
-0.6481 41.5486 1.0743
-0.6403 40.1319 1.0558
-0.6325 40.1528 1.0561
-0.6247 40.3819 1.0591
-0.6169 39.4306 1.0466
-0.6091 37.7917 1.0246
-0.6013 37.4514 1.0200
-0.5935 37.2153 1.0167
-0.5857 37.0694 1.0147
-0.5779 34.1806 0.9744
-0.5701 35.0486 0.9867
-0.5623 32.9653 0.9569
-0.5545 31.9792 0.9425
-0.5467 31.5694 0.9364
-0.5389 31.6319 0.9374
-0.5311 30.7778 0.9246
-0.5233 30.6806 0.9232
-0.5155 29.8472 0.9105
-0.5077 28.1319 0.8840
-0.4999 29.7778 0.9095
-0.4921 29.7986 0.9098
-0.4843 28.3889 0.8880
-0.4765 27.2778 0.8705
-0.4687 25.7569 0.8459
-0.4609 25.3333 0.8389
-0.4531 26.5764 0.8592
-0.4453 26.4653 0.8574
-0.4375 26.6250 0.8600
-0.4297 24.2222 0.8203
-0.4219 24.8819 0.8314
-0.4141 24.5972 0.8266
-0.4063 24.2153 0.8202
-0.3985 23.5417 0.8087
-0.3907 21.9653 0.7811
-0.3829 23.4028 0.8063
-0.3751 22.5625 0.7917
-0.3673 23.0139 0.7995
-0.3595 22.8611 0.7969
-0.3517 23.0764 0.8006
-0.3439 20.4792 0.7542
-0.3361 22.0347 0.7824
-0.3283 21.6319 0.7752
-0.3205 22.0417 0.7825
-0.3127 21.9514 0.7809
-0.3049 22.0000 0.7817
-0.2971 22.0972 0.7835
-0.2893 22.5903 0.7922
-0.2815 22.5625 0.7917
-0.2737 23.1875 0.8026
-0.2659 23.3750 0.8058
-0.2581 24.4444 0.8240
-0.2503 24.3125 0.8218
-0.2425 26.4236 0.8567
-0.2347 27.7014 0.8772
-0.2269 30.0625 0.9138
-0.2191 31.3125 0.9326
-0.2113 34.5764 0.9800
-0.2035 37.6111 1.0221
-0.1957 40.1458 1.0560
-0.1879 43.7014 1.1018
-0.1801 47.3542 1.1469
-0.1723 51.6528 1.1978
-0.1645 56.3125 1.2507
-0.1567 54.8681 1.2345
-0.1489 56.8472 1.2566
-0.1411 54.2986 1.2281
-0.1333 51.6389 1.1977
-0.1255 48.6458 1.1624
-0.1177 48.0069 1.1548
-0.1099 43.7847 1.1028
-0.1021 41.7569 1.0770
-0.0943 38.4306 1.0332
-0.0865 37.6250 1.0223
-0.0787 41.0000 1.0672
-0.0709 41.6250 1.0753
-0.0631 47.1875 1.1449
-0.0553 55.8403 1.2454
-0.0475 69.0556 1.3850
-0.0397 86.7778 1.5526
-0.0319 106.0069 1.7160
-0.0241 125.1528 1.8645
-0.0163 144.0694 2.0005
-0.0085 149.4097 2.0372
-0.0007 156.2986 2.0837
0.0071 147.7639 2.0260
0.0149 133.6597 1.9269
0.0227 114.1944 1.7810
0.0305 85.8750 1.5445
0.0383 64.3194 1.3367
0.0461 50.1181 1.1799
0.0539 35.9028 0.9986
0.0617 24.9167 0.8319
0.0695 18.2014 0.7111
0.0773 13.3681 0.6094
0.0851 9.9375 0.5254
0.0929 7.3194 0.4509
0.1007 6.4236 0.4224
0.1085 5.5278 0.3919
0.1163 4.2847 0.3450
0.1241 4.0625 0.3359
0.1319 3.3681 0.3059
0.1397 2.8403 0.2809
0.1475 2.8889 0.2833
0.1553 3.5347 0.3133
0.1631 2.7639 0.2771
0.1709 2.0208 0.2369
0.1787 1.8958 0.2295
0.1865 2.5000 0.2635
0.1943 1.7361 0.2196
0.2021 2.2014 0.2473
0.2099 2.1458 0.2441
0.2177 1.8056 0.2240
0.2255 2.1667 0.2453
0.2333 1.8264 0.2252
0.2411 1.5139 0.2051
0.2489 1.8819 0.2286
0.2567 1.5417 0.2069
0.2645 1.8819 0.2286
0.2723 1.6667 0.2152
0.2801 1.6250 0.2125
0.2879 1.5208 0.2055
0.2957 1.3889 0.1964
0.3035 1.4792 0.2027
0.3113 1.6250 0.2125
0.3191 1.4167 0.1984
0.3269 1.4375 0.1998
0.3347 1.3681 0.1949
0.3425 1.4236 0.1989
0.3503 1.5764 0.2093
0.3581 1.3819 0.1959
0.3659 1.6528 0.2143
0.3737 1.5208 0.2055
0.3815 1.2292 0.1848
0.3893 1.4444 0.2003
0.3971 1.2153 0.1837
0.4049 1.1042 0.1751
0.4127 1.0417 0.1701
0.4205 1.3403 0.1930
0.4283 1.3056 0.1904
0.4361 1.1667 0.1800
0.4439 1.3819 0.1959
0.4517 1.2361 0.1853
0.4595 1.2014 0.1827
0.4673 1.2639 0.1874
0.4751 1.3611 0.1944
0.4829 1.1111 0.1757
0.4907 1.1736 0.1806
0.4985 1.0208 0.1684
0.5063 1.3056 0.1904
0.5141 1.2431 0.1858
0.5219 1.0000 0.1667
0.5297 1.4444 0.2003
0.5375 1.3681 0.1949
0.5453 1.1042 0.1751
0.5531 1.0069 0.1672
0.5609 1.0694 0.1724
0.5687 1.1806 0.1811
0.5765 1.2847 0.1889
0.5843 1.1528 0.1789
0.5921 1.1458 0.1784
0.5999 1.1875 0.1816
0.6077 0.9097 0.1590
0.6155 0.9028 0.1584
0.6233 0.9028 0.1584
0.6311 0.9931 0.1661
0.6389 1.1875 0.1816
0.6467 1.0833 0.1735
0.6545 1.0000 0.1667
0.6623 1.2222 0.1843
0.6701 1.0972 0.1746
0.6779 0.9722 0.1643
0.6857 0.9514 0.1626
0.6935 1.0694 0.1724
0.7013 0.9792 0.1649
0.7091 0.9653 0.1637
0.7169 0.7500 0.1443
0.7247 1.0000 0.1667
0.7325 0.9792 0.1649
0.7403 0.7361 0.1430
0.7481 1.0347 0.1695
0.7559 0.9653 0.1637
0.7637 0.8750 0.1559
0.7715 0.6042 0.1295
0.7793 0.8194 0.1509
0.7871 0.9514 0.1626
0.7949 0.9792 0.1649
0.8027 0.7986 0.1489
0.8105 0.7639 0.1457
0.8183 0.8333 0.1521
0.8261 0.9375 0.1614
0.8339 1.2292 0.1848
0.8417 0.9653 0.1637
0.8495 0.6875 0.1382
0.8573 0.9514 0.1626
0.8651 0.9236 0.1602
0.8729 0.9722 0.1643
0.8807 0.8472 0.1534
0.8885 0.9444 0.1620
0.8963 0.8403 0.1528
0.9041 0.7639 0.1457
0.9119 0.8750 0.1559
0.9197 0.7708 0.1463
0.9275 0.7917 0.1483
0.9353 0.7639 0.1457
0.9431 0.6389 0.1332
0.9509 0.8264 0.1515
0.9587 0.7500 0.1443
0.9665 0.8403 0.1528
0.9743 1.0069 0.1672
0.9821 0.9583 0.1632
0.9899 0.7014 0.1396
0.9977 0.9653 0.1637
1.0055 1.0486 0.1707
1.0133 0.5694 0.1258
1.0211 0.7778 0.1470
1.0289 0.8542 0.1540
1.0367 0.7847 0.1476
1.0445 0.7847 0.1476
1.0523 0.5069 0.1187
1.0601 0.5556 0.1242
1.0679 0.5764 0.1265
1.0757 0.7569 0.1450
1.0835 0.9306 0.1608
1.0913 0.8681 0.1553
1.0991 0.5903 0.1280
1.1069 0.7639 0.1457
1.1147 0.8056 0.1496
1.1225 0.6875 0.1382
1.1303 0.5972 0.1288
1.1381 0.8333 0.1521
1.1459 0.7639 0.1457
1.1537 0.7222 0.1416
1.1615 0.5278 0.1211
1.1693 0.5556 0.1242
1.1771 0.5903 0.1280
1.1849 0.6667 0.1361
1.1927 0.5139 0.1195
1.2005 0.7569 0.1450
1.2083 0.9097 0.1590
1.2161 0.7361 0.1430
1.2239 0.5972 0.1288
1.2317 0.6597 0.1354
1.2395 0.7569 0.1450
1.2473 0.5764 0.1265
1.2551 0.7014 0.1396
1.2629 0.5764 0.1265
1.2707 0.5833 0.1273
1.2785 0.6944 0.1389
1.2863 0.8264 0.1515
1.2941 0.6250 0.1318
1.3019 0.7014 0.1396
1.3097 0.5903 0.1280
1.3175 0.3958 0.1049
1.3253 0.7639 0.1457
1.3331 0.7847 0.1476
1.3409 0.7639 0.1457
1.3487 0.6597 0.1354
1.3565 0.7431 0.1437
1.3643 0.7639 0.1457
1.3721 0.4931 0.1170
1.3799 0.6181 0.1310
1.3877 0.6181 0.1310
1.3955 0.6389 0.1332
1.4033 0.5486 0.1234
1.4111 0.7917 0.1483
1.4189 0.7431 0.1437
1.4267 0.7917 0.1483
1.4345 0.5069 0.1187
1.4423 0.5972 0.1288
1.4501 0.6597 0.1354
1.4579 0.7361 0.1430
1.4657 0.7153 0.1410
1.4735 0.6389 0.1332
1.4813 0.6667 0.1361
1.4891 0.5486 0.1234
1.4969 0.7083 0.1403
1.5047 0.5278 0.1211
1.5125 0.6319 0.1325
1.5203 0.5278 0.1211
1.5281 0.6806 0.1375
1.5359 0.6667 0.1361
1.5437 0.5903 0.1280
1.5515 0.5000 0.1179
1.5593 0.7917 0.1483
1.5671 0.7083 0.1403
1.5749 0.6944 0.1389
1.5827 0.7847 0.1476
1.5905 0.6528 0.1347
1.5983 0.5208 0.1203
1.6061 0.6944 0.1389
1.6139 0.6042 0.1295
1.6217 0.6528 0.1347
1.6295 0.6736 0.1368
1.6373 0.5069 0.1187
1.6451 0.7639 0.1457
1.6529 0.6250 0.1318
1.6607 0.6042 0.1295
1.6685 0.3819 0.1030
1.6763 0.4097 0.1067
1.6841 0.6667 0.1361
1.6919 0.5903 0.1280
1.6997 0.5764 0.1265
1.7075 0.6319 0.1325
1.7153 0.5694 0.1258
1.7231 0.4861 0.1162
1.7309 0.5208 0.1203
1.7387 0.4028 0.1058
1.7465 0.6806 0.1375
1.7543 0.6806 0.1375
1.7621 0.6528 0.1347
1.7699 0.6597 0.1354
1.7777 0.6667 0.1361
1.7855 0.5069 0.1187
1.7933 0.5417 0.1227
1.8011 0.5486 0.1234
1.8089 0.3889 0.1039
1.8167 0.4236 0.1085
1.8245 0.3542 0.0992
1.8323 0.6319 0.1325
1.8401 0.4722 0.1145
1.8479 0.4375 0.1102
1.8557 0.4514 0.1120
1.8635 0.5625 0.1250
1.8713 0.5625 0.1250
1.8791 0.5417 0.1227
1.8869 0.6736 0.1368
1.8947 0.3542 0.0992
1.9025 0.3542 0.0992
1.9103 0.4306 0.1094
1.9181 0.6875 0.1382
1.9259 0.6181 0.1310
1.9337 0.6875 0.1382
1.9415 0.6319 0.1325
1.9493 0.8125 0.1502
1.9571 0.6319 0.1325
1.9649 0.4653 0.1137
1.9727 0.5139 0.1195
1.9805 0.5486 0.1234
1.9883 0.4792 0.1154
1.9961 0.5625 0.1250
2.0039 0.5625 0.1250
2.0117 0.4167 0.1076
2.0195 0.4792 0.1154
2.0273 0.7361 0.1430
2.0351 0.5972 0.1288
2.0429 0.5417 0.1227
2.0507 0.4236 0.1085
2.0585 0.3750 0.1021
2.0663 0.4514 0.1120
2.0741 0.3819 0.1030
2.0819 0.4375 0.1102
2.0897 0.4931 0.1170
2.0975 0.6736 0.1368
2.1053 0.6458 0.1339
2.1131 0.5556 0.1242
2.1209 0.4653 0.1137
2.1287 0.5903 0.1280
2.1365 0.6250 0.1318
2.1443 0.4931 0.1170
2.1521 0.4097 0.1067
2.1599 0.4653 0.1137
2.1677 0.5347 0.1219
2.1755 0.4792 0.1154
2.1833 0.5139 0.1195
2.1911 0.5486 0.1234
2.1989 0.4653 0.1137
2.2067 0.5694 0.1258
2.2145 0.6597 0.1354
2.2223 0.5972 0.1288
2.2301 0.5625 0.1250
2.2379 0.5208 0.1203
2.2457 0.3681 0.1011
2.2535 0.5000 0.1179
2.2613 0.5694 0.1258
2.2691 0.4444 0.1111
2.2769 0.6181 0.1310
2.2847 0.4375 0.1102
2.2925 0.4514 0.1120
2.3003 0.4236 0.1085
2.3081 0.3056 0.0921
2.3159 0.4097 0.1067
2.3237 0.3333 0.0962
2.3315 0.3611 0.1002
2.3393 0.5694 0.1258
2.3471 0.6389 0.1332
2.3549 0.4514 0.1120
2.3627 0.4653 0.1137
2.3705 0.4444 0.1111
2.3783 0.5208 0.1203
2.3861 0.5694 0.1258
2.3939 0.3194 0.0942
2.4017 0.3958 0.1049
2.4095 0.4444 0.1111
2.4173 0.6319 0.1325
2.4251 0.4792 0.1154
2.4329 0.3681 0.1011
2.4407 0.4236 0.1085
2.4485 0.4514 0.1120
2.4563 0.4722 0.1145
2.4641 0.5625 0.1250
2.4719 0.5139 0.1195
2.4797 0.5694 0.1258
2.4875 0.4722 0.1145
2.4953 0.3819 0.1030
2.5031 0.3819 0.1030
2.5109 0.6458 0.1339
2.5187 0.5208 0.1203
2.5265 0.5417 0.1227
2.5343 0.3611 0.1002
2.5421 0.5000 0.1179
2.5499 0.5069 0.1187
2.5577 0.4861 0.1162
2.5655 0.5069 0.1187
2.5733 0.4931 0.1170
2.5811 0.3681 0.1011
2.5889 0.3194 0.0942
2.5967 0.5208 0.1203
2.6045 0.5417 0.1227
2.6123 0.5833 0.1273
2.6201 0.5278 0.1211
2.6279 0.6042 0.1295
2.6357 0.5347 0.1219
2.6435 0.4514 0.1120
2.6513 0.4444 0.1111
2.6591 0.4236 0.1085
2.6669 0.4236 0.1085
2.6747 0.3125 0.0932
2.6825 0.4236 0.1085
2.6903 0.4514 0.1120
2.6981 0.2986 0.0911
2.7059 0.4028 0.1058
2.7137 0.3750 0.1021
2.7215 0.6667 0.1361
2.7293 0.4097 0.1067
2.7371 0.3194 0.0942
2.7449 0.3056 0.0921
2.7527 0.3819 0.1030
2.7605 0.4028 0.1058
2.7683 0.3611 0.1002
2.7761 0.4375 0.1102
2.7839 0.4236 0.1085
2.7917 0.3403 0.0972
2.7995 0.5278 0.1211
2.8073 0.3264 0.0952
2.8151 0.4236 0.1085
2.8229 0.4167 0.1076
2.8307 0.5278 0.1211
2.8385 0.5278 0.1211
2.8463 0.2847 0.0889
2.8541 0.3681 0.1011
2.8619 0.3403 0.0972
2.8697 0.3056 0.0921
2.8775 0.5069 0.1187
2.8853 0.4306 0.1094
2.8931 0.4514 0.1120
2.9009 0.4861 0.1162
2.9087 0.3681 0.1011
2.9165 0.3819 0.1030
2.9243 0.3472 0.0982
2.9321 0.3958 0.1049
2.9399 0.4931 0.1170
2.9477 0.3333 0.0962
2.9555 0.4931 0.1170
2.9633 0.5347 0.1219
2.9711 0.5694 0.1258
2.9789 0.2986 0.0911
2.9867 0.3403 0.0972
2.9945 0.4236 0.1085
3.0023 0.3681 0.1011
3.0101 0.3819 0.1030
3.0179 0.4097 0.1067
3.0257 0.4931 0.1170
3.0335 0.2917 0.0900
3.0413 0.3403 0.0972
3.0491 0.3403 0.0972
3.0569 0.4792 0.1154
3.0647 0.5694 0.1258
3.0725 0.5139 0.1195
3.0803 0.4167 0.1076
3.0881 0.4514 0.1120
3.0959 0.4097 0.1067
3.1037 0.3542 0.0992
3.1115 0.3889 0.1039
3.1193 0.4653 0.1137
3.1271 0.4306 0.1094
3.1349 0.4514 0.1120
3.1427 0.3611 0.1002
3.1505 0.2569 0.0845
3.1583 0.3681 0.1011
3.1661 0.3819 0.1030
3.1739 0.3611 0.1002
3.1817 0.3194 0.0942
3.1895 0.3264 0.0952
3.1973 0.3542 0.0992
3.2051 0.3958 0.1049
3.2129 0.1944 0.0735
3.2207 0.2708 0.0867
3.2285 0.4167 0.1076
3.2363 0.2847 0.0889
3.2441 0.2500 0.0833
3.2519 0.4514 0.1120
3.2597 0.4792 0.1154
3.2675 0.3889 0.1039
3.2753 0.4167 0.1076
3.2831 0.5556 0.1242
3.2909 0.3194 0.0942
3.2987 0.3264 0.0952
3.3065 0.3403 0.0972
3.3143 0.4653 0.1137
3.3221 0.4722 0.1145
3.3299 0.4444 0.1111
3.3377 0.4028 0.1058
3.3455 0.3264 0.0952
3.3533 0.3194 0.0942
3.3611 0.3403 0.0972
3.3689 0.4306 0.1094
3.3767 0.3958 0.1049
3.3845 0.3750 0.1021
3.3923 0.4653 0.1137
3.4001 0.4097 0.1067
3.4079 0.3681 0.1011
3.4157 0.4236 0.1085
3.4235 0.4583 0.1128
3.4313 0.3333 0.0962
3.4391 0.5417 0.1227
3.4469 0.5625 0.1250
3.4547 0.4236 0.1085
3.4625 0.3472 0.0982
3.4703 0.3542 0.0992
3.4781 0.4722 0.1145
3.4859 0.4097 0.1067
3.4937 0.3472 0.0982
3.5015 0.3958 0.1049
3.5093 0.4097 0.1067
3.5171 0.2708 0.0867
3.5249 0.4306 0.1094
3.5327 0.4375 0.1102
3.5405 0.3542 0.0992
3.5483 0.3681 0.1011
3.5561 0.3056 0.0921
3.5639 0.4444 0.1111
3.5717 0.4583 0.1128
3.5795 0.5972 0.1288
3.5873 0.4375 0.1102
3.5951 0.3681 0.1011
3.6029 0.4444 0.1111
3.6107 0.3958 0.1049
3.6185 0.1736 0.0694
3.6263 0.2153 0.0773
3.6341 0.3750 0.1021
3.6419 0.4236 0.1085
3.6497 0.4444 0.1111
3.6575 0.3542 0.0992
3.6653 0.2986 0.0911
3.6731 0.4236 0.1085
3.6809 0.4167 0.1076
3.6887 0.4028 0.1058
3.6965 0.4167 0.1076
3.7043 0.3681 0.1011
3.7121 0.2639 0.0856
3.7199 0.2778 0.0878
3.7277 0.3958 0.1049
3.7355 0.3819 0.1030
3.7433 0.4931 0.1170
3.7511 0.2847 0.0889
3.7589 0.2222 0.0786
3.7667 0.3056 0.0921
3.7745 0.4444 0.1111
3.7823 0.3542 0.0992
3.7901 0.3958 0.1049
3.7979 0.3681 0.1011
3.8057 0.3958 0.1049
3.8135 0.2708 0.0867
3.8213 0.3264 0.0952
3.8291 0.4722 0.1145
3.8369 0.3819 0.1030
3.8447 0.4028 0.1058
3.8525 0.3125 0.0932
3.8603 0.3333 0.0962
3.8681 0.5764 0.1265
3.8759 0.3958 0.1049
3.8837 0.3333 0.0962
3.8915 0.3889 0.1039
3.8993 0.3542 0.0992
3.9071 0.3750 0.1021
3.9149 0.3194 0.0942
3.9227 0.4583 0.1128
3.9305 0.2917 0.0900
3.9383 0.2222 0.0786
3.9461 0.2639 0.0856
3.9539 0.3333 0.0962
3.9617 0.1736 0.0694
3.9695 0.2014 0.0748
3.9773 0.2153 0.0773
3.9851 0.2639 0.0856
3.9929 0.2222 0.0786
4.0007 0.3125 0.0932
4.0085 0.3611 0.1002
