# Supplementary material for: Spin waves and orbital contribution to ferromagnetism in a topological metal
Source: Nat Commun. 2024 Oct 16;15:8905. doi: 10.1038/s41467-024-53152-1 (PMC11484860; doi:10.1038/s41467-024-53152-1)
Supplement: Supplementary file 3 — Source Data [file 41467_2024_53152_MOESM3_ESM.zip › experiment_data/RIXS_spectra_SLS/rixs_cr_H0L_4.txt]

 Eloss  intensity  error
-17.7888 2.0764 0.2402
-17.7810 2.1806 0.2461
-17.7732 2.3542 0.2557
-17.7654 2.1111 0.2422
-17.7576 1.9306 0.2316
-17.7498 1.9097 0.2303
-17.7420 2.2569 0.2504
-17.7342 2.2153 0.2481
-17.7264 2.2708 0.2512
-17.7186 2.1042 0.2418
-17.7108 2.0972 0.2414
-17.7030 2.4167 0.2591
-17.6952 2.1875 0.2465
-17.6874 2.3819 0.2572
-17.6796 2.3889 0.2576
-17.6718 2.1875 0.2465
-17.6640 2.2569 0.2504
-17.6562 2.0556 0.2390
-17.6484 2.0069 0.2361
-17.6406 2.3750 0.2569
-17.6328 2.4167 0.2591
-17.6250 2.4236 0.2595
-17.6172 2.4583 0.2613
-17.6094 2.2917 0.2523
-17.6016 1.8958 0.2295
-17.5938 2.3125 0.2534
-17.5860 2.1250 0.2430
-17.5782 1.7708 0.2218
-17.5704 1.7708 0.2218
-17.5626 1.8819 0.2286
-17.5548 2.6250 0.2700
-17.5470 2.1667 0.2453
-17.5392 2.0000 0.2357
-17.5314 2.1319 0.2434
-17.5236 1.9097 0.2303
-17.5158 2.2153 0.2481
-17.5080 2.1111 0.2422
-17.5002 2.4306 0.2598
-17.4924 2.1528 0.2445
-17.4846 2.1319 0.2434
-17.4768 1.9653 0.2336
-17.4690 2.0625 0.2394
-17.4612 2.3958 0.2580
-17.4534 2.5556 0.2664
-17.4456 2.6875 0.2732
-17.4378 2.4653 0.2617
-17.4300 2.2708 0.2512
-17.4222 1.9792 0.2345
-17.4144 2.3750 0.2569
-17.4066 1.9931 0.2353
-17.3988 1.9861 0.2349
-17.3910 2.2292 0.2488
-17.3832 2.2917 0.2523
-17.3754 2.5833 0.2679
-17.3676 2.4167 0.2591
-17.3598 2.4306 0.2598
-17.3520 2.3750 0.2569
-17.3442 1.9375 0.2320
-17.3364 2.3819 0.2572
-17.3286 2.2292 0.2488
-17.3208 2.6042 0.2690
-17.3130 2.4583 0.2613
-17.3052 2.6111 0.2693
-17.2974 2.7569 0.2767
-17.2896 2.2500 0.2500
-17.2818 2.3472 0.2553
-17.2740 2.5069 0.2639
-17.2662 2.4028 0.2583
-17.2584 2.5069 0.2639
-17.2506 2.7569 0.2767
-17.2428 2.3333 0.2546
-17.2350 2.3889 0.2576
-17.2272 2.2778 0.2515
-17.2194 1.9236 0.2312
-17.2116 2.3542 0.2557
-17.2038 2.4444 0.2606
-17.1960 2.3194 0.2538
-17.1882 2.2222 0.2485
-17.1804 2.2917 0.2523
-17.1726 2.3958 0.2580
-17.1648 2.2222 0.2485
-17.1570 2.5972 0.2686
-17.1492 2.2917 0.2523
-17.1414 2.4236 0.2595
-17.1336 2.3611 0.2561
-17.1258 2.7708 0.2774
-17.1180 2.5000 0.2635
-17.1102 2.2500 0.2500
-17.1024 2.6528 0.2715
-17.0946 2.5764 0.2675
-17.0868 2.0694 0.2398
-17.0790 2.3056 0.2531
-17.0712 2.3958 0.2580
-17.0634 2.6181 0.2697
-17.0556 2.6319 0.2704
-17.0478 2.4722 0.2621
-17.0400 2.0278 0.2373
-17.0322 1.8611 0.2274
-17.0244 2.0208 0.2369
-17.0166 2.1389 0.2437
-17.0088 2.2014 0.2473
-17.0010 2.2986 0.2527
-16.9932 2.0972 0.2414
-16.9854 2.0000 0.2357
-16.9776 1.9722 0.2341
-16.9698 2.3542 0.2557
-16.9620 2.1528 0.2445
-16.9542 2.1806 0.2461
-16.9464 2.4097 0.2587
-16.9386 2.9236 0.2850
-16.9308 2.7778 0.2778
-16.9230 2.8264 0.2802
-16.9152 2.7292 0.2753
-16.9074 2.5278 0.2650
-16.8996 2.2083 0.2477
-16.8918 2.5208 0.2646
-16.8840 2.3750 0.2569
-16.8762 2.5556 0.2664
-16.8684 2.4722 0.2621
-16.8606 2.1806 0.2461
-16.8528 2.1111 0.2422
-16.8450 2.1389 0.2437
-16.8372 2.3819 0.2572
-16.8294 2.6667 0.2722
-16.8216 2.5000 0.2635
-16.8138 2.2917 0.2523
-16.8060 2.2569 0.2504
-16.7982 2.3889 0.2576
-16.7904 2.4306 0.2598
-16.7826 2.3472 0.2553
-16.7748 2.4722 0.2621
-16.7670 2.7014 0.2739
-16.7592 2.6736 0.2725
-16.7514 2.3542 0.2557
-16.7436 2.5347 0.2653
-16.7358 2.5347 0.2653
-16.7280 2.5278 0.2650
-16.7202 2.4097 0.2587
-16.7124 2.1806 0.2461
-16.7046 1.9931 0.2353
-16.6968 2.3681 0.2565
-16.6890 2.4444 0.2606
-16.6812 2.6319 0.2704
-16.6734 2.6389 0.2707
-16.6656 2.6111 0.2693
-16.6578 2.9236 0.2850
-16.6500 2.1389 0.2437
-16.6422 1.9236 0.2312
-16.6344 2.2292 0.2488
-16.6266 2.2778 0.2515
-16.6188 2.6944 0.2736
-16.6110 2.1736 0.2457
-16.6032 2.5764 0.2675
-16.5954 2.5972 0.2686
-16.5876 2.7639 0.2771
-16.5798 2.8333 0.2805
-16.5720 2.8333 0.2805
-16.5642 2.3333 0.2546
-16.5564 2.4653 0.2617
-16.5486 2.5903 0.2682
-16.5408 2.3056 0.2531
-16.5330 2.2014 0.2473
-16.5252 2.4028 0.2583
-16.5174 2.7292 0.2753
-16.5096 2.7986 0.2788
-16.5018 2.6458 0.2711
-16.4940 2.6111 0.2693
-16.4862 2.8333 0.2805
-16.4784 2.5903 0.2682
-16.4706 2.5972 0.2686
-16.4628 2.5069 0.2639
-16.4550 2.3819 0.2572
-16.4472 2.7431 0.2760
-16.4394 2.7986 0.2788
-16.4316 2.4514 0.2609
-16.4238 2.0000 0.2357
-16.4160 2.4931 0.2632
-16.4082 2.6528 0.2715
-16.4004 2.6597 0.2718
-16.3926 2.2361 0.2492
-16.3848 2.0417 0.2381
-16.3770 2.6667 0.2722
-16.3692 2.5972 0.2686
-16.3614 2.4097 0.2587
-16.3536 2.6042 0.2690
-16.3458 2.4444 0.2606
-16.3380 2.6181 0.2697
-16.3302 2.5694 0.2672
-16.3224 2.9444 0.2860
-16.3146 2.6875 0.2732
-16.3068 2.2986 0.2527
-16.2990 2.3611 0.2561
-16.2912 2.6597 0.2718
-16.2834 2.6111 0.2693
-16.2756 2.6319 0.2704
-16.2678 2.1319 0.2434
-16.2600 2.5764 0.2675
-16.2522 2.6597 0.2718
-16.2444 2.9167 0.2846
-16.2366 2.9236 0.2850
-16.2288 2.6875 0.2732
-16.2210 2.6042 0.2690
-16.2132 1.9792 0.2345
-16.2054 2.4097 0.2587
-16.1976 2.5208 0.2646
-16.1898 2.2569 0.2504
-16.1820 2.9792 0.2877
-16.1742 2.6458 0.2711
-16.1664 2.4722 0.2621
-16.1586 2.5208 0.2646
-16.1508 2.5069 0.2639
-16.1430 2.6667 0.2722
-16.1352 2.2847 0.2519
-16.1274 2.3889 0.2576
-16.1196 2.6667 0.2722
-16.1118 2.7847 0.2781
-16.1040 3.0417 0.2907
-16.0962 2.5972 0.2686
-16.0884 2.4931 0.2632
-16.0806 2.4236 0.2595
-16.0728 2.5347 0.2653
-16.0650 2.7014 0.2739
-16.0572 2.8889 0.2833
-16.0494 2.6875 0.2732
-16.0416 2.6111 0.2693
-16.0338 2.8542 0.2816
-16.0260 2.6944 0.2736
-16.0182 2.7500 0.2764
-16.0104 2.9236 0.2850
-16.0026 2.4444 0.2606
-15.9948 2.2014 0.2473
-15.9870 2.5833 0.2679
-15.9792 2.6667 0.2722
-15.9714 2.4583 0.2613
-15.9636 2.6181 0.2697
-15.9558 2.6111 0.2693
-15.9480 2.3542 0.2557
-15.9402 2.4097 0.2587
-15.9324 2.8681 0.2823
-15.9246 2.8819 0.2829
-15.9168 2.4653 0.2617
-15.9090 2.5903 0.2682
-15.9012 2.7500 0.2764
-15.8934 2.5694 0.2672
-15.8856 2.3611 0.2561
-15.8778 2.8333 0.2805
-15.8700 2.6944 0.2736
-15.8622 2.4722 0.2621
-15.8544 2.8681 0.2823
-15.8466 2.3264 0.2542
-15.8388 2.7222 0.2750
-15.8310 2.4722 0.2621
-15.8232 3.0972 0.2933
-15.8154 2.8056 0.2792
-15.8076 2.7778 0.2778
-15.7998 2.6042 0.2690
-15.7920 2.4306 0.2598
-15.7842 2.9444 0.2860
-15.7764 2.7569 0.2767
-15.7686 2.6736 0.2725
-15.7608 2.2500 0.2500
-15.7530 2.9375 0.2857
-15.7452 3.1806 0.2972
-15.7374 2.7778 0.2778
-15.7296 2.6944 0.2736
-15.7218 2.5903 0.2682
-15.7140 2.7153 0.2746
-15.7062 3.0278 0.2900
-15.6984 2.2431 0.2496
-15.6906 2.4722 0.2621
-15.6828 2.8194 0.2799
-15.6750 2.7639 0.2771
-15.6672 2.9306 0.2853
-15.6594 2.6458 0.2711
-15.6516 2.6667 0.2722
-15.6438 2.9861 0.2880
-15.6360 2.7361 0.2757
-15.6282 3.0486 0.2910
-15.6204 2.5903 0.2682
-15.6126 2.1806 0.2461
-15.6048 2.8056 0.2792
-15.5970 2.7778 0.2778
-15.5892 2.7500 0.2764
-15.5814 3.3194 0.3037
-15.5736 3.1944 0.2979
-15.5658 3.2292 0.2995
-15.5580 2.8681 0.2823
-15.5502 2.8056 0.2792
-15.5424 3.2153 0.2989
-15.5346 2.8958 0.2836
-15.5268 2.8542 0.2816
-15.5190 3.0972 0.2933
-15.5112 3.1528 0.2959
-15.5034 2.8056 0.2792
-15.4956 2.9722 0.2873
-15.4878 3.3403 0.3046
-15.4800 3.3194 0.3037
-15.4722 3.0278 0.2900
-15.4644 2.4444 0.2606
-15.4566 2.7569 0.2767
-15.4488 2.8403 0.2809
-15.4410 2.9861 0.2880
-15.4332 2.9306 0.2853
-15.4254 2.9375 0.2857
-15.4176 2.8611 0.2819
-15.4098 3.0486 0.2910
-15.4020 3.0278 0.2900
-15.3942 2.6597 0.2718
-15.3864 2.6250 0.2700
-15.3786 2.7778 0.2778
-15.3708 2.8403 0.2809
-15.3630 3.0694 0.2920
-15.3552 2.9514 0.2863
-15.3474 2.5069 0.2639
-15.3396 2.8056 0.2792
-15.3318 2.8889 0.2833
-15.3240 3.1667 0.2966
-15.3162 2.5764 0.2675
-15.3084 2.5278 0.2650
-15.3006 2.7361 0.2757
-15.2928 2.6111 0.2693
-15.2850 2.8056 0.2792
-15.2772 3.1042 0.2936
-15.2694 2.8958 0.2836
-15.2616 2.6875 0.2732
-15.2538 3.1181 0.2943
-15.2460 3.0139 0.2893
-15.2382 2.9931 0.2883
-15.2304 2.9653 0.2870
-15.2226 2.5694 0.2672
-15.2148 3.2639 0.3011
-15.2070 2.8889 0.2833
-15.1992 3.0903 0.2930
-15.1914 2.8333 0.2805
-15.1836 2.8889 0.2833
-15.1758 2.8611 0.2819
-15.1680 3.2292 0.2995
-15.1602 3.3542 0.3052
-15.1524 2.5208 0.2646
-15.1446 2.8264 0.2802
-15.1368 3.1458 0.2956
-15.1290 3.1389 0.2953
-15.1212 3.4028 0.3074
-15.1134 3.2917 0.3024
-15.1056 3.3264 0.3040
-15.0978 2.9167 0.2846
-15.0900 2.6181 0.2697
-15.0822 2.6944 0.2736
-15.0744 2.2847 0.2519
-15.0666 2.8681 0.2823
-15.0588 2.9722 0.2873
-15.0510 3.8958 0.3290
-15.0432 3.5069 0.3121
-15.0354 3.0417 0.2907
-15.0276 2.8056 0.2792
-15.0198 3.0694 0.2920
-15.0120 2.9653 0.2870
-15.0042 3.2083 0.2985
-14.9964 2.9236 0.2850
-14.9886 3.3681 0.3059
-14.9808 2.8958 0.2836
-14.9730 2.9444 0.2860
-14.9652 2.6250 0.2700
-14.9574 3.0000 0.2887
-14.9496 2.7778 0.2778
-14.9418 3.3194 0.3037
-14.9340 2.5903 0.2682
-14.9262 3.4861 0.3112
-14.9184 3.2569 0.3008
-14.9106 3.2500 0.3005
-14.9028 3.0278 0.2900
-14.8950 2.7431 0.2760
-14.8872 2.8403 0.2809
-14.8794 3.1736 0.2969
-14.8716 3.3333 0.3043
-14.8638 3.4167 0.3081
-14.8560 3.3681 0.3059
-14.8482 2.8542 0.2816
-14.8404 3.0417 0.2907
-14.8326 2.5139 0.2643
-14.8248 3.0000 0.2887
-14.8170 3.2083 0.2985
-14.8092 2.9583 0.2867
-14.8014 3.1250 0.2946
-14.7936 3.0069 0.2890
-14.7858 2.8125 0.2795
-14.7780 3.0139 0.2893
-14.7702 2.6597 0.2718
-14.7624 3.2639 0.3011
-14.7546 3.6250 0.3173
-14.7468 2.9583 0.2867
-14.7390 3.4514 0.3096
-14.7312 3.4375 0.3090
-14.7234 3.3819 0.3065
-14.7156 3.0417 0.2907
-14.7078 2.9375 0.2857
-14.7000 2.5417 0.2657
-14.6922 3.1528 0.2959
-14.6844 3.4236 0.3084
-14.6766 3.0625 0.2917
-14.6688 3.1944 0.2979
-14.6610 3.4444 0.3093
-14.6532 3.2222 0.2992
-14.6454 3.0764 0.2923
-14.6376 2.7292 0.2753
-14.6298 3.3333 0.3043
-14.6220 2.8403 0.2809
-14.6142 3.1944 0.2979
-14.6064 3.0208 0.2897
-14.5986 3.1875 0.2976
-14.5908 2.6458 0.2711
-14.5830 3.1667 0.2966
-14.5752 3.0347 0.2903
-14.5674 3.6736 0.3194
-14.5596 3.4792 0.3109
-14.5518 3.3611 0.3056
-14.5440 3.0000 0.2887
-14.5362 2.8819 0.2829
-14.5284 2.7639 0.2771
-14.5206 3.2292 0.2995
-14.5128 3.4306 0.3087
-14.5050 3.6597 0.3188
-14.4972 3.4861 0.3112
-14.4894 3.4444 0.3093
-14.4816 3.0556 0.2913
-14.4738 2.7361 0.2757
-14.4660 3.0972 0.2933
-14.4582 3.4792 0.3109
-14.4504 3.2986 0.3027
-14.4426 2.9375 0.2857
-14.4348 3.3125 0.3033
-14.4270 3.5000 0.3118
-14.4192 3.7917 0.3245
-14.4114 3.7917 0.3245
-14.4036 3.5694 0.3149
-14.3958 3.5278 0.3130
-14.3880 3.3889 0.3068
-14.3802 3.2708 0.3014
-14.3724 3.3194 0.3037
-14.3646 3.0764 0.2923
-14.3568 3.3194 0.3037
-14.3490 3.0417 0.2907
-14.3412 3.3889 0.3068
-14.3334 3.4375 0.3090
-14.3256 3.6736 0.3194
-14.3178 3.5139 0.3124
-14.3100 3.3403 0.3046
-14.3022 3.2153 0.2989
-14.2944 3.4236 0.3084
-14.2866 3.5278 0.3130
-14.2788 3.7500 0.3227
-14.2710 3.0764 0.2923
-14.2632 3.8542 0.3272
-14.2554 3.7014 0.3206
-14.2476 3.7083 0.3210
-14.2398 3.2847 0.3021
-14.2320 2.9861 0.2880
-14.2242 3.2708 0.3014
-14.2164 3.2778 0.3017
-14.2086 3.4792 0.3109
-14.2008 3.2222 0.2992
-14.1930 3.1667 0.2966
-14.1852 3.5764 0.3152
-14.1774 3.4097 0.3078
-14.1696 3.8194 0.3257
-14.1618 3.0833 0.2927
-14.1540 3.3542 0.3052
-14.1462 3.0486 0.2910
-14.1384 3.2917 0.3024
-14.1306 3.4514 0.3096
-14.1228 3.2431 0.3001
-14.1150 3.2361 0.2998
-14.1072 3.1597 0.2963
-14.0994 3.1944 0.2979
-14.0916 3.8889 0.3287
-14.0838 3.7153 0.3213
-14.0760 3.4375 0.3090
-14.0682 3.1250 0.2946
-14.0604 3.2569 0.3008
-14.0526 3.2083 0.2985
-14.0448 3.1875 0.2976
-14.0370 2.7361 0.2757
-14.0292 2.7014 0.2739
-14.0214 3.1181 0.2943
-14.0136 3.6181 0.3170
-14.0058 3.2778 0.3017
-13.9980 2.9583 0.2867
-13.9902 3.3958 0.3071
-13.9824 3.6042 0.3164
-13.9746 4.0556 0.3356
-13.9668 3.1528 0.2959
-13.9590 3.5069 0.3121
-13.9512 3.2431 0.3001
-13.9434 3.2014 0.2982
-13.9356 2.9792 0.2877
-13.9278 3.5347 0.3133
-13.9200 3.6389 0.3179
-13.9122 3.5139 0.3124
-13.9044 3.2500 0.3005
-13.8966 3.8819 0.3284
-13.8888 3.7986 0.3248
-13.8810 3.9861 0.3328
-13.8732 3.4722 0.3106
-13.8654 3.3333 0.3043
-13.8576 3.0417 0.2907
-13.8498 3.5208 0.3127
-13.8420 3.7500 0.3227
-13.8342 3.5972 0.3161
-13.8264 3.1250 0.2946
-13.8186 3.2986 0.3027
-13.8108 3.5069 0.3121
-13.8030 3.4583 0.3099
-13.7952 3.4931 0.3115
-13.7874 3.6319 0.3176
-13.7796 3.6944 0.3203
-13.7718 3.7639 0.3233
-13.7640 4.1597 0.3399
-13.7562 3.6944 0.3203
-13.7484 3.6111 0.3167
-13.7406 4.0278 0.3345
-13.7328 3.5764 0.3152
-13.7250 3.9236 0.3301
-13.7172 3.6458 0.3182
-13.7094 3.6181 0.3170
-13.7016 3.7569 0.3230
-13.6938 3.6528 0.3185
-13.6860 3.2917 0.3024
-13.6782 3.5139 0.3124
-13.6704 3.5903 0.3158
-13.6626 3.3264 0.3040
-13.6548 3.5972 0.3161
-13.6470 3.3819 0.3065
-13.6392 4.0139 0.3339
-13.6314 4.0000 0.3333
-13.6236 3.7083 0.3210
-13.6158 3.4028 0.3074
-13.6080 3.5069 0.3121
-13.6002 3.6736 0.3194
-13.5924 3.6389 0.3179
-13.5846 3.8611 0.3275
-13.5768 3.9167 0.3298
-13.5690 3.2917 0.3024
-13.5612 3.6389 0.3179
-13.5534 3.8958 0.3290
-13.5456 3.4236 0.3084
-13.5378 3.7083 0.3210
-13.5300 3.7708 0.3236
-13.5222 4.0208 0.3342
-13.5144 3.7986 0.3248
-13.5066 3.7986 0.3248
-13.4988 3.5972 0.3161
-13.4910 4.0903 0.3371
-13.4832 3.9931 0.3330
-13.4754 4.2778 0.3447
-13.4676 3.7708 0.3236
-13.4598 3.5903 0.3158
-13.4520 3.4722 0.3106
-13.4442 4.0139 0.3339
-13.4364 3.8194 0.3257
-13.4286 4.1806 0.3408
-13.4208 3.6458 0.3182
-13.4130 3.5347 0.3133
-13.4052 3.6458 0.3182
-13.3974 3.9167 0.3298
-13.3896 4.2153 0.3422
-13.3818 3.7778 0.3239
-13.3740 4.5486 0.3555
-13.3662 4.2431 0.3433
-13.3584 3.8819 0.3284
-13.3506 3.9097 0.3296
-13.3428 3.6875 0.3200
-13.3350 4.1736 0.3405
-13.3272 4.2708 0.3444
-13.3194 4.0694 0.3362
-13.3116 3.9583 0.3316
-13.3038 3.7986 0.3248
-13.2960 3.6458 0.3182
-13.2882 4.0000 0.3333
-13.2804 4.3681 0.3483
-13.2726 3.8958 0.3290
-13.2648 4.0347 0.3348
-13.2570 4.3750 0.3486
-13.2492 4.0000 0.3333
-13.2414 3.7569 0.3230
-13.2336 4.1458 0.3394
-13.2258 3.8750 0.3281
-13.2180 3.9236 0.3301
-13.2102 4.2639 0.3442
-13.2024 3.8958 0.3290
-13.1946 3.4653 0.3103
-13.1868 3.7847 0.3242
-13.1790 3.8611 0.3275
-13.1712 4.1319 0.3388
-13.1634 4.5556 0.3557
-13.1556 3.9861 0.3328
-13.1478 3.6597 0.3188
-13.1400 3.5417 0.3137
-13.1322 3.9653 0.3319
-13.1244 3.8403 0.3266
-13.1166 4.1181 0.3382
-13.1088 3.8681 0.3278
-13.1010 3.9653 0.3319
-13.0932 3.8958 0.3290
-13.0854 4.5000 0.3536
-13.0776 4.0903 0.3371
-13.0698 4.2708 0.3444
-13.0620 4.2222 0.3425
-13.0542 4.0278 0.3345
-13.0464 3.8889 0.3287
-13.0386 4.0625 0.3359
-13.0308 3.7708 0.3236
-13.0230 4.1875 0.3411
-13.0152 3.9375 0.3307
-13.0074 3.5903 0.3158
-12.9996 4.1875 0.3411
-12.9918 4.6319 0.3587
-12.9840 3.9097 0.3296
-12.9762 4.3056 0.3458
-12.9684 4.7569 0.3635
-12.9606 4.8056 0.3654
-12.9528 4.5000 0.3536
-12.9450 4.0833 0.3368
-12.9372 4.2292 0.3427
-12.9294 4.2569 0.3439
-12.9216 4.2500 0.3436
-12.9138 4.1806 0.3408
-12.9060 3.6181 0.3170
-12.8982 4.6736 0.3603
-12.8904 4.1806 0.3408
-12.8826 4.1458 0.3394
-12.8748 4.0556 0.3356
-12.8670 4.3472 0.3475
-12.8592 4.8819 0.3683
-12.8514 4.5278 0.3546
-12.8436 4.4583 0.3519
-12.8358 4.6944 0.3611
-12.8280 4.2708 0.3444
-12.8202 4.3542 0.3478
-12.8124 4.4444 0.3514
-12.8046 3.9097 0.3296
-12.7968 4.1597 0.3399
-12.7890 3.9931 0.3330
-12.7812 4.7292 0.3624
-12.7734 4.3958 0.3494
-12.7656 4.3264 0.3467
-12.7578 4.6458 0.3592
-12.7500 4.3542 0.3478
-12.7422 5.1319 0.3776
-12.7344 4.0764 0.3365
-12.7266 4.7917 0.3648
-12.7188 4.3542 0.3478
-12.7110 3.8194 0.3257
-12.7032 4.5347 0.3549
-12.6954 4.3472 0.3475
-12.6876 4.6806 0.3606
-12.6798 4.4306 0.3508
-12.6720 4.2014 0.3416
-12.6642 4.0347 0.3348
-12.6564 4.7153 0.3619
-12.6486 4.6250 0.3584
-12.6408 4.4306 0.3508
-12.6330 4.1528 0.3396
-12.6252 4.4028 0.3497
-12.6174 4.7917 0.3648
-12.6096 4.5139 0.3541
-12.6018 4.2500 0.3436
-12.5940 4.4861 0.3530
-12.5862 4.2431 0.3433
-12.5784 4.6042 0.3576
-12.5706 4.4514 0.3516
-12.5628 4.6667 0.3600
-12.5550 3.8681 0.3278
-12.5472 4.2847 0.3450
-12.5394 4.2014 0.3416
-12.5316 4.1667 0.3402
-12.5238 4.6528 0.3595
-12.5160 4.4167 0.3503
-12.5082 4.3125 0.3461
-12.5004 4.4931 0.3533
-12.4926 4.4861 0.3530
-12.4848 5.0486 0.3745
-12.4770 5.2292 0.3811
-12.4692 5.0903 0.3760
-12.4614 5.0972 0.3763
-12.4536 4.6458 0.3592
-12.4458 4.2708 0.3444
-12.4380 4.3750 0.3486
-12.4302 4.4514 0.3516
-12.4224 4.5486 0.3555
-12.4146 4.6042 0.3576
-12.4068 4.6528 0.3595
-12.3990 4.7708 0.3640
-12.3912 4.6806 0.3606
-12.3834 4.3819 0.3489
-12.3756 5.0069 0.3729
-12.3678 5.4514 0.3891
-12.3600 4.5000 0.3536
-12.3522 5.1806 0.3793
-12.3444 4.8889 0.3685
-12.3366 4.1181 0.3382
-12.3288 4.0486 0.3354
-12.3210 4.4097 0.3500
-12.3132 4.9931 0.3724
-12.3054 4.5069 0.3538
-12.2976 5.5069 0.3911
-12.2898 5.4375 0.3886
-12.2820 4.7847 0.3646
-12.2742 4.2847 0.3450
-12.2664 4.4792 0.3527
-12.2586 4.3750 0.3486
-12.2508 4.6042 0.3576
-12.2430 4.8403 0.3667
-12.2352 4.4167 0.3503
-12.2274 4.4931 0.3533
-12.2196 4.3819 0.3489
-12.2118 4.6181 0.3582
-12.2040 4.6389 0.3590
-12.1962 4.9722 0.3716
-12.1884 5.0903 0.3760
-12.1806 4.8194 0.3659
-12.1728 5.0625 0.3750
-12.1650 4.2292 0.3427
-12.1572 4.7431 0.3630
-12.1494 4.4931 0.3533
-12.1416 4.7569 0.3635
-12.1338 5.2361 0.3814
-12.1260 4.8611 0.3675
-12.1182 4.5208 0.3544
-12.1104 4.9583 0.3711
-12.1026 4.2778 0.3447
-12.0948 4.4236 0.3505
-12.0870 4.4306 0.3508
-12.0792 4.1597 0.3399
-12.0714 4.5625 0.3560
-12.0636 4.8264 0.3662
-12.0558 5.1944 0.3799
-12.0480 5.0208 0.3735
-12.0402 5.4028 0.3874
-12.0324 5.4653 0.3896
-12.0246 5.2639 0.3824
-12.0168 4.9861 0.3722
-12.0090 4.8472 0.3669
-12.0012 4.8889 0.3685
-11.9934 5.0000 0.3727
-11.9856 5.0764 0.3755
-11.9778 4.9444 0.3706
-11.9700 5.3958 0.3871
-11.9622 4.7083 0.3616
-11.9544 4.8681 0.3677
-11.9466 4.9583 0.3711
-11.9388 5.0556 0.3747
-11.9310 5.4167 0.3879
-11.9232 4.9792 0.3719
-11.9154 5.6875 0.3975
-11.9076 4.2847 0.3450
-11.8998 4.2986 0.3456
-11.8920 5.2292 0.3811
-11.8842 5.5764 0.3936
-11.8764 5.6458 0.3960
-11.8686 5.1042 0.3765
-11.8608 5.3333 0.3849
-11.8530 4.6944 0.3611
-11.8452 5.0972 0.3763
-11.8374 4.5347 0.3549
-11.8296 4.7292 0.3624
-11.8218 4.3681 0.3483
-11.8140 5.1250 0.3773
-11.8062 4.7847 0.3646
-11.7984 5.4306 0.3884
-11.7906 5.5486 0.3926
-11.7828 5.3611 0.3859
-11.7750 4.5417 0.3552
-11.7672 5.0069 0.3729
-11.7594 5.3056 0.3839
-11.7516 4.9306 0.3701
-11.7438 5.2431 0.3816
-11.7360 5.2222 0.3809
-11.7282 5.2083 0.3804
-11.7204 4.9722 0.3716
-11.7126 5.0903 0.3760
-11.7048 5.2361 0.3814
-11.6970 5.1875 0.3796
-11.6892 5.1181 0.3771
-11.6814 5.1875 0.3796
-11.6736 5.7222 0.3987
-11.6658 5.1667 0.3788
-11.6580 5.3750 0.3864
-11.6502 5.3819 0.3867
-11.6424 5.2292 0.3811
-11.6346 5.6667 0.3967
-11.6268 5.3958 0.3871
-11.6190 5.3333 0.3849
-11.6112 5.5903 0.3941
-11.6034 5.6111 0.3948
-11.5956 6.0069 0.4085
-11.5878 5.7847 0.4009
-11.5800 5.4722 0.3899
-11.5722 5.5347 0.3921
-11.5644 5.1389 0.3778
-11.5566 5.2917 0.3834
-11.5488 5.0625 0.3750
-11.5410 4.8264 0.3662
-11.5332 5.0972 0.3763
-11.5254 5.6875 0.3975
-11.5176 5.8125 0.4018
-11.5098 5.5000 0.3909
-11.5020 5.4167 0.3879
-11.4942 5.4444 0.3889
-11.4864 5.4375 0.3886
-11.4786 5.8958 0.4047
-11.4708 5.1736 0.3791
-11.4630 5.2569 0.3821
-11.4552 5.4167 0.3879
-11.4474 5.0625 0.3750
-11.4396 5.5139 0.3914
-11.4318 5.5833 0.3938
-11.4240 4.7431 0.3630
-11.4162 5.6458 0.3960
-11.4084 5.7917 0.4011
-11.4006 5.3750 0.3864
-11.3928 5.2222 0.3809
-11.3850 6.0694 0.4106
-11.3772 5.8542 0.4033
-11.3694 5.9653 0.4071
-11.3616 5.2917 0.3834
-11.3538 5.0972 0.3763
-11.3460 5.8056 0.4016
-11.3382 5.8611 0.4035
-11.3304 5.1458 0.3781
-11.3226 5.7014 0.3980
-11.3148 5.6111 0.3948
-11.3070 6.1528 0.4134
-11.2992 5.5486 0.3926
-11.2914 5.8750 0.4040
-11.2836 5.6181 0.3950
-11.2758 6.0625 0.4104
-11.2680 5.4444 0.3889
-11.2602 5.7569 0.3999
-11.2524 6.6389 0.4294
-11.2446 6.2431 0.4164
-11.2368 5.5347 0.3921
-11.2290 4.8264 0.3662
-11.2212 5.0069 0.3729
-11.2134 6.0069 0.4085
-11.2056 6.4931 0.4247
-11.1978 6.3542 0.4201
-11.1900 6.5417 0.4263
-11.1822 6.0625 0.4104
-11.1744 6.0069 0.4085
-11.1666 5.7222 0.3987
-11.1588 5.6597 0.3965
-11.1510 6.2778 0.4176
-11.1432 6.4722 0.4240
-11.1354 6.5000 0.4249
-11.1276 5.9514 0.4066
-11.1198 5.5139 0.3914
-11.1120 6.2639 0.4171
-11.1042 6.5625 0.4270
-11.0964 6.4444 0.4231
-11.0886 6.2708 0.4174
-11.0808 5.9861 0.4078
-11.0730 6.1389 0.4129
-11.0652 5.7778 0.4006
-11.0574 5.9931 0.4080
-11.0496 5.5208 0.3916
-11.0418 6.4028 0.4217
-11.0340 6.3403 0.4197
-11.0262 6.3819 0.4210
-11.0184 6.3681 0.4206
-11.0106 6.0139 0.4087
-11.0028 6.1111 0.4120
-10.9950 6.0139 0.4087
-10.9872 6.5764 0.4274
-10.9794 6.4236 0.4224
-10.9716 6.3889 0.4213
-10.9638 6.3472 0.4199
-10.9560 6.0278 0.4092
-10.9482 6.4722 0.4240
-10.9404 6.4931 0.4247
-10.9326 6.7153 0.4319
-10.9248 6.6181 0.4288
-10.9170 6.3403 0.4197
-10.9092 6.6944 0.4312
-10.9014 5.8056 0.4016
-10.8936 6.0000 0.4082
-10.8858 6.8403 0.4359
-10.8780 6.2500 0.4167
-10.8702 6.0486 0.4099
-10.8624 6.4167 0.4222
-10.8546 6.2361 0.4162
-10.8468 6.1042 0.4118
-10.8390 6.7500 0.4330
-10.8312 6.4306 0.4226
-10.8234 6.4236 0.4224
-10.8156 6.1111 0.4120
-10.8078 6.8333 0.4357
-10.8000 6.7778 0.4339
-10.7922 6.9931 0.4407
-10.7844 6.0972 0.4115
-10.7766 6.1806 0.4143
-10.7688 6.0208 0.4090
-10.7610 6.4306 0.4226
-10.7532 6.2639 0.4171
-10.7454 6.9306 0.4388
-10.7376 6.6597 0.4301
-10.7298 6.6875 0.4310
-10.7220 6.6806 0.4308
-10.7142 6.7292 0.4323
-10.7064 7.1042 0.4442
-10.6986 6.9167 0.4383
-10.6908 5.9931 0.4080
-10.6830 5.8056 0.4016
-10.6752 7.2292 0.4481
-10.6674 6.5278 0.4258
-10.6596 7.1111 0.4444
-10.6518 6.5417 0.4263
-10.6440 6.6389 0.4294
-10.6362 6.5972 0.4281
-10.6284 6.2361 0.4162
-10.6206 6.6944 0.4312
-10.6128 7.4167 0.4539
-10.6050 7.0417 0.4423
-10.5972 6.4931 0.4247
-10.5894 6.8958 0.4377
-10.5816 6.7778 0.4339
-10.5738 6.9444 0.4392
-10.5660 6.5347 0.4261
-10.5582 6.1111 0.4120
-10.5504 6.8056 0.4348
-10.5426 6.8611 0.4366
-10.5348 6.8125 0.4350
-10.5270 6.6528 0.4299
-10.5192 6.6319 0.4292
-10.5114 6.6944 0.4312
-10.5036 6.8819 0.4372
-10.4958 7.0347 0.4421
-10.4880 7.2222 0.4479
-10.4802 6.5278 0.4258
-10.4724 6.9514 0.4394
-10.4646 6.9236 0.4385
-10.4568 6.7292 0.4323
-10.4490 7.2431 0.4485
-10.4412 7.1250 0.4449
-10.4334 7.1458 0.4455
-10.4256 6.6111 0.4285
-10.4178 7.1458 0.4455
-10.4100 7.0486 0.4425
-10.4022 7.0694 0.4431
-10.3944 7.0278 0.4418
-10.3866 7.3958 0.4533
-10.3788 6.7361 0.4326
-10.3710 8.0417 0.4726
-10.3632 7.6667 0.4615
-10.3554 6.7569 0.4332
-10.3476 6.9722 0.4401
-10.3398 6.4514 0.4233
-10.3320 7.0486 0.4425
-10.3242 7.0208 0.4416
-10.3164 7.2500 0.4488
-10.3086 7.0764 0.4434
-10.3008 7.0903 0.4438
-10.2930 6.8958 0.4377
-10.2852 6.9931 0.4407
-10.2774 7.1042 0.4442
-10.2696 7.3819 0.4528
-10.2618 6.7917 0.4343
-10.2540 7.3958 0.4533
-10.2462 7.6111 0.4598
-10.2384 7.7431 0.4638
-10.2306 6.8889 0.4374
-10.2228 7.3681 0.4524
-10.2150 7.3194 0.4509
-10.2072 7.4514 0.4550
-10.1994 7.3125 0.4507
-10.1916 7.8819 0.4679
-10.1838 7.5625 0.4583
-10.1760 7.2917 0.4501
-10.1682 7.3403 0.4515
-10.1604 7.3750 0.4526
-10.1526 7.7153 0.4629
-10.1448 7.0486 0.4425
-10.1370 7.5625 0.4583
-10.1292 8.0625 0.4732
-10.1214 7.0556 0.4427
-10.1136 7.3056 0.4505
-10.1058 7.8264 0.4663
-10.0980 7.6528 0.4611
-10.0902 8.3125 0.4805
-10.0824 7.6319 0.4604
-10.0746 7.1875 0.4468
-10.0668 7.4097 0.4537
-10.0590 7.7083 0.4627
-10.0512 7.7153 0.4629
-10.0434 7.4722 0.4556
-10.0356 7.5417 0.4577
-10.0278 7.3472 0.4518
-10.0200 7.5556 0.4581
-10.0122 8.3542 0.4817
-10.0044 7.7986 0.4654
-9.9966 7.7431 0.4638
-9.9888 7.7083 0.4627
-9.9810 7.8125 0.4658
-9.9732 8.1736 0.4765
-9.9654 7.4931 0.4562
-9.9576 7.5000 0.4564
-9.9498 7.7986 0.4654
-9.9420 7.7778 0.4648
-9.9342 7.4514 0.4550
-9.9264 7.1944 0.4470
-9.9186 8.2778 0.4795
-9.9108 8.3472 0.4815
-9.9030 8.0972 0.4743
-9.8952 7.1944 0.4470
-9.8874 8.0347 0.4724
-9.8796 7.7500 0.4640
-9.8718 7.5903 0.4592
-9.8640 7.9028 0.4685
-9.8562 7.5972 0.4594
-9.8484 8.3056 0.4803
-9.8406 7.9097 0.4687
-9.8328 8.1944 0.4771
-9.8250 7.9375 0.4696
-9.8172 7.4792 0.4558
-9.8094 7.4236 0.4541
-9.8016 8.5208 0.4865
-9.7938 8.7639 0.4934
-9.7860 8.5486 0.4873
-9.7782 8.7361 0.4926
-9.7704 8.6667 0.4907
-9.7626 7.6250 0.4602
-9.7548 8.7361 0.4926
-9.7470 8.7222 0.4922
-9.7392 8.5833 0.4883
-9.7314 8.4722 0.4851
-9.7236 8.3681 0.4821
-9.7158 7.7708 0.4646
-9.7080 7.5764 0.4588
-9.7002 8.5347 0.4869
-9.6924 7.8056 0.4656
-9.6846 8.6944 0.4914
-9.6768 8.1111 0.4747
-9.6690 9.0556 0.5015
-9.6612 8.2292 0.4781
-9.6534 8.2569 0.4789
-9.6456 8.0625 0.4732
-9.6378 7.9306 0.4694
-9.6300 8.3056 0.4803
-9.6222 8.3125 0.4805
-9.6144 8.4306 0.4839
-9.6066 8.3611 0.4819
-9.5988 8.8750 0.4965
-9.5910 8.5278 0.4867
-9.5832 8.6111 0.4891
-9.5754 8.4167 0.4835
-9.5676 7.8472 0.4669
-9.5598 8.4236 0.4837
-9.5520 8.8889 0.4969
-9.5442 8.0417 0.4726
-9.5364 8.0347 0.4724
-9.5286 8.8542 0.4959
-9.5208 8.2847 0.4797
-9.5130 8.5278 0.4867
-9.5052 8.2153 0.4777
-9.4974 8.9722 0.4992
-9.4896 8.8750 0.4965
-9.4818 8.6319 0.4897
-9.4740 9.0278 0.5008
-9.4662 8.7292 0.4924
-9.4584 8.7569 0.4932
-9.4506 8.9375 0.4983
-9.4428 8.2569 0.4789
-9.4350 8.3611 0.4819
-9.4272 8.9514 0.4986
-9.4194 8.6319 0.4897
-9.4116 8.7708 0.4936
-9.4038 8.4236 0.4837
-9.3960 8.7917 0.4942
-9.3882 8.8958 0.4971
-9.3804 8.8194 0.4950
-9.3726 9.1806 0.5050
-9.3648 8.9931 0.4998
-9.3570 9.5208 0.5143
-9.3492 9.1736 0.5048
-9.3414 8.6458 0.4901
-9.3336 8.9583 0.4988
-9.3258 9.2778 0.5077
-9.3180 9.2292 0.5063
-9.3102 9.3958 0.5109
-9.3024 9.0486 0.5013
-9.2946 9.3264 0.5090
-9.2868 9.1528 0.5042
-9.2790 8.9653 0.4990
-9.2712 9.2778 0.5077
-9.2634 9.3264 0.5090
-9.2556 9.4514 0.5124
-9.2478 9.5972 0.5163
-9.2400 9.1875 0.5052
-9.2322 9.4722 0.5129
-9.2244 8.8194 0.4950
-9.2166 9.1250 0.5035
-9.2088 9.3403 0.5094
-9.2010 8.5417 0.4871
-9.1932 9.3889 0.5107
-9.1854 9.6042 0.5165
-9.1776 9.1597 0.5044
-9.1698 9.1528 0.5042
-9.1620 9.5069 0.5139
-9.1542 10.4236 0.5381
-9.1464 9.3125 0.5086
-9.1386 9.2361 0.5065
-9.1308 9.4097 0.5113
-9.1230 8.7500 0.4930
-9.1152 8.4028 0.4831
-9.1074 8.9653 0.4990
-9.0996 9.7778 0.5212
-9.0918 9.0556 0.5015
-9.0840 9.4306 0.5118
-9.0762 9.6944 0.5189
-9.0684 9.7917 0.5215
-9.0606 9.7986 0.5217
-9.0528 9.3056 0.5084
-9.0450 9.1944 0.5054
-9.0372 9.1319 0.5037
-9.0294 9.6875 0.5187
-9.0216 9.7917 0.5215
-9.0138 9.9792 0.5265
-9.0060 9.8194 0.5223
-8.9982 9.0139 0.5004
-8.9904 9.9375 0.5254
-8.9826 10.3889 0.5372
-8.9748 9.5694 0.5156
-8.9670 9.5486 0.5150
-8.9592 10.1667 0.5314
-8.9514 9.8542 0.5232
-8.9436 9.5139 0.5141
-8.9358 9.3542 0.5097
-8.9280 9.7431 0.5202
-8.9202 9.7986 0.5217
-8.9124 10.0000 0.5270
-8.9046 9.8611 0.5234
-8.8968 9.4583 0.5126
-8.8890 9.2500 0.5069
-8.8812 10.2847 0.5345
-8.8734 9.9028 0.5245
-8.8656 10.5347 0.5410
-8.8578 9.3056 0.5084
-8.8500 9.9931 0.5269
-8.8422 10.3958 0.5374
-8.8344 10.2014 0.5323
-8.8266 9.7917 0.5215
-8.8188 10.4028 0.5376
-8.8110 10.3125 0.5352
-8.8032 9.9444 0.5256
-8.7954 10.4722 0.5393
-8.7876 10.6944 0.5450
-8.7798 11.6875 0.5698
-8.7720 10.3750 0.5368
-8.7642 10.4236 0.5381
-8.7564 11.4583 0.5642
-8.7486 10.2431 0.5334
-8.7408 9.4236 0.5116
-8.7330 9.5417 0.5148
-8.7252 10.0486 0.5283
-8.7174 10.3681 0.5367
-8.7096 10.3125 0.5352
-8.7018 10.4028 0.5376
-8.6940 11.3681 0.5619
-8.6862 10.0347 0.5280
-8.6784 10.0556 0.5285
-8.6706 10.1597 0.5312
-8.6628 10.2083 0.5325
-8.6550 10.6458 0.5438
-8.6472 9.9444 0.5256
-8.6394 10.4861 0.5397
-8.6316 9.8056 0.5219
-8.6238 10.3194 0.5354
-8.6160 10.7292 0.5459
-8.6082 10.5069 0.5402
-8.6004 10.4306 0.5383
-8.5926 10.0486 0.5283
-8.5848 11.0486 0.5540
-8.5770 10.5000 0.5401
-8.5692 11.5486 0.5664
-8.5614 10.8542 0.5491
-8.5536 11.5625 0.5667
-8.5458 10.9792 0.5522
-8.5380 11.0000 0.5528
-8.5302 9.8958 0.5243
-8.5224 10.3611 0.5365
-8.5146 10.1250 0.5303
-8.5068 10.1667 0.5314
-8.4990 10.7708 0.5470
-8.4912 10.6458 0.5438
-8.4834 11.7500 0.5713
-8.4756 11.7153 0.5705
-8.4678 10.5000 0.5401
-8.4600 10.4167 0.5379
-8.4522 10.5278 0.5408
-8.4444 11.8264 0.5732
-8.4366 10.6042 0.5427
-8.4288 10.4514 0.5388
-8.4210 10.1875 0.5320
-8.4132 10.8958 0.5501
-8.4054 10.9583 0.5517
-8.3976 11.5764 0.5671
-8.3898 11.0833 0.5549
-8.3820 11.1458 0.5564
-8.3742 11.6944 0.5700
-8.3664 11.7361 0.5710
-8.3586 11.3611 0.5618
-8.3508 11.2847 0.5599
-8.3430 11.2361 0.5587
-8.3352 11.9931 0.5772
-8.3274 11.7986 0.5725
-8.3196 10.8750 0.5496
-8.3118 11.4722 0.5645
-8.3040 12.0903 0.5795
-8.2962 11.9236 0.5755
-8.2884 11.1319 0.5561
-8.2806 11.8819 0.5745
-8.2728 11.5833 0.5672
-8.2650 11.2500 0.5590
-8.2572 12.1250 0.5803
-8.2494 11.5347 0.5660
-8.2416 11.6944 0.5700
-8.2338 11.5417 0.5662
-8.2260 11.8403 0.5735
-8.2182 11.2639 0.5594
-8.2104 12.0556 0.5787
-8.2026 11.7500 0.5713
-8.1948 11.3889 0.5625
-8.1870 12.1597 0.5812
-8.1792 11.3194 0.5607
-8.1714 11.1250 0.5559
-8.1636 12.5208 0.5897
-8.1558 11.9514 0.5762
-8.1480 12.4306 0.5876
-8.1402 12.3542 0.5858
-8.1324 12.1250 0.5803
-8.1246 12.6181 0.5920
-8.1168 12.2431 0.5832
-8.1090 11.2292 0.5585
-8.1012 11.7292 0.5708
-8.0934 12.0972 0.5797
-8.0856 13.1458 0.6043
-8.0778 12.6389 0.5925
-8.0700 12.3611 0.5860
-8.0622 12.0139 0.5777
-8.0544 12.5833 0.5912
-8.0466 12.4583 0.5883
-8.0388 12.5625 0.5907
-8.0310 13.2222 0.6060
-8.0232 12.5347 0.5901
-8.0154 12.0833 0.5794
-8.0076 13.0764 0.6027
-7.9998 13.4931 0.6122
-7.9920 12.7153 0.5943
-7.9842 12.5903 0.5914
-7.9764 12.1944 0.5820
-7.9686 12.6667 0.5932
-7.9608 12.7153 0.5943
-7.9530 12.9444 0.5996
-7.9452 12.7500 0.5951
-7.9374 12.4375 0.5878
-7.9296 12.8819 0.5982
-7.9218 11.5000 0.5652
-7.9140 12.3333 0.5853
-7.9062 12.6111 0.5919
-7.8984 12.8542 0.5975
-7.8906 12.9097 0.5988
-7.8828 12.7986 0.5963
-7.8750 13.2639 0.6070
-7.8672 12.9167 0.5990
-7.8594 13.4653 0.6116
-7.8516 12.7292 0.5946
-7.8438 12.9375 0.5995
-7.8360 13.7153 0.6172
-7.8282 13.6319 0.6154
-7.8204 13.0903 0.6030
-7.8126 12.7153 0.5943
-7.8048 13.0139 0.6012
-7.7970 12.7083 0.5941
-7.7892 13.3889 0.6098
-7.7814 13.1458 0.6043
-7.7736 13.4653 0.6116
-7.7658 13.4653 0.6116
-7.7580 13.6944 0.6168
-7.7502 13.3125 0.6081
-7.7424 13.4028 0.6102
-7.7346 13.7292 0.6175
-7.7268 13.5764 0.6141
-7.7190 13.7778 0.6186
-7.7112 14.8125 0.6415
-7.7034 13.8194 0.6196
-7.6956 14.1806 0.6276
-7.6878 14.1319 0.6265
-7.6800 13.9167 0.6218
-7.6722 14.3333 0.6310
-7.6644 13.9236 0.6219
-7.6566 14.2500 0.6292
-7.6488 13.8264 0.6197
-7.6410 13.3333 0.6086
-7.6332 13.6944 0.6168
-7.6254 14.0000 0.6236
-7.6176 13.8611 0.6205
-7.6098 14.8194 0.6416
-7.6020 15.3542 0.6531
-7.5942 14.5764 0.6363
-7.5864 14.5208 0.6351
-7.5786 13.8681 0.6207
-7.5708 15.1319 0.6483
-7.5630 14.7431 0.6399
-7.5552 13.4236 0.6106
-7.5474 14.3958 0.6324
-7.5396 15.2083 0.6500
-7.5318 15.6597 0.6595
-7.5240 14.6875 0.6387
-7.5162 14.7639 0.6404
-7.5084 15.1528 0.6488
-7.5006 14.5208 0.6351
-7.4928 14.7917 0.6410
-7.4850 15.6875 0.6601
-7.4772 14.9583 0.6446
-7.4694 14.2778 0.6298
-7.4616 14.5764 0.6363
-7.4538 15.2361 0.6506
-7.4460 14.8889 0.6431
-7.4382 14.7708 0.6405
-7.4304 15.8472 0.6635
-7.4226 16.2153 0.6711
-7.4148 15.8611 0.6638
-7.4070 15.8333 0.6632
-7.3992 16.5903 0.6789
-7.3914 16.7222 0.6815
-7.3836 15.5347 0.6569
-7.3758 15.1667 0.6491
-7.3680 15.1667 0.6491
-7.3602 15.7361 0.6611
-7.3524 15.4722 0.6556
-7.3446 16.2986 0.6729
-7.3368 15.7639 0.6617
-7.3290 16.2917 0.6727
-7.3212 15.5764 0.6578
-7.3134 15.8056 0.6626
-7.3056 16.3889 0.6747
-7.2978 14.8403 0.6421
-7.2900 16.1806 0.6704
-7.2822 15.0069 0.6456
-7.2744 16.9028 0.6852
-7.2666 16.1319 0.6694
-7.2588 16.4861 0.6767
-7.2510 16.5972 0.6790
-7.2432 16.2083 0.6710
-7.2354 16.4514 0.6760
-7.2276 17.0208 0.6876
-7.2198 17.2500 0.6922
-7.2120 16.7569 0.6823
-7.2042 16.4653 0.6763
-7.1964 17.2431 0.6921
-7.1886 16.6111 0.6793
-7.1808 17.5347 0.6979
-7.1730 16.6250 0.6796
-7.1652 16.3333 0.6736
-7.1574 16.8542 0.6842
-7.1496 16.9861 0.6869
-7.1418 17.3333 0.6939
-7.1340 17.9375 0.7059
-7.1262 17.2361 0.6919
-7.1184 16.7083 0.6813
-7.1106 18.6111 0.7190
-7.1028 19.1528 0.7294
-7.0950 18.7083 0.7209
-7.0872 17.4722 0.6967
-7.0794 17.9167 0.7055
-7.0716 18.6458 0.7197
-7.0638 19.5347 0.7366
-7.0560 18.7222 0.7212
-7.0482 18.3333 0.7136
-7.0404 18.0208 0.7075
-7.0326 18.0278 0.7077
-7.0248 17.8611 0.7044
-7.0170 16.7153 0.6814
-7.0092 18.4306 0.7155
-7.0014 19.0347 0.7271
-6.9936 17.9722 0.7066
-6.9858 18.6319 0.7194
-6.9780 17.8056 0.7033
-6.9702 18.2014 0.7111
-6.9624 18.6667 0.7201
-6.9546 18.5208 0.7173
-6.9468 19.2153 0.7306
-6.9390 19.5000 0.7360
-6.9312 19.0278 0.7270
-6.9234 18.9097 0.7248
-6.9156 19.9236 0.7439
-6.9078 18.7292 0.7213
-6.9000 19.3403 0.7330
-6.8922 20.5000 0.7546
-6.8844 20.1111 0.7474
-6.8766 18.6458 0.7197
-6.8688 19.7153 0.7400
-6.8610 19.4236 0.7345
-6.8532 18.3750 0.7144
-6.8454 20.4236 0.7532
-6.8376 20.2639 0.7503
-6.8298 19.4236 0.7345
-6.8220 20.0278 0.7459
-6.8142 19.8819 0.7432
-6.8064 20.5764 0.7560
-6.7986 21.2431 0.7682
-6.7908 20.1806 0.7487
-6.7830 19.7500 0.7407
-6.7752 20.7500 0.7592
-6.7674 20.3958 0.7527
-6.7596 22.6319 0.7929
-6.7518 21.3958 0.7709
-6.7440 21.2222 0.7678
-6.7362 22.1667 0.7847
-6.7284 21.4306 0.7716
-6.7206 20.6389 0.7572
-6.7128 21.5972 0.7745
-6.7050 22.5139 0.7908
-6.6972 21.3958 0.7709
-6.6894 20.7431 0.7591
-6.6816 21.1181 0.7659
-6.6738 21.8750 0.7795
-6.6660 21.9444 0.7807
-6.6582 22.5903 0.7922
-6.6504 22.3681 0.7882
-6.6426 21.3819 0.7707
-6.6348 22.6458 0.7931
-6.6270 21.0486 0.7646
-6.6192 22.0278 0.7822
-6.6114 21.7292 0.7769
-6.6036 20.5694 0.7559
-6.5958 21.6667 0.7758
-6.5880 22.0139 0.7820
-6.5802 22.7500 0.7949
-6.5724 22.2153 0.7856
-6.5646 24.2847 0.8213
-6.5568 23.0208 0.7997
-6.5490 21.1597 0.7667
-6.5412 23.7986 0.8131
-6.5334 24.0417 0.8172
-6.5256 22.7014 0.7941
-6.5178 23.3889 0.8060
-6.5100 23.3264 0.8050
-6.5022 22.0208 0.7821
-6.4944 24.1667 0.8193
-6.4866 23.0139 0.7995
-6.4788 23.2292 0.8033
-6.4710 24.2500 0.8207
-6.4632 25.0903 0.8348
-6.4554 24.5417 0.8257
-6.4476 24.2708 0.8211
-6.4398 24.0069 0.8166
-6.4320 24.6250 0.8271
-6.4242 23.9236 0.8152
-6.4164 24.6667 0.8278
-6.4086 24.7292 0.8288
-6.4008 24.0833 0.8179
-6.3930 23.7014 0.8114
-6.3852 24.3333 0.8221
-6.3774 26.1667 0.8526
-6.3696 25.5972 0.8432
-6.3618 25.3264 0.8388
-6.3540 25.1944 0.8366
-6.3462 25.3819 0.8397
-6.3384 25.3819 0.8397
-6.3306 24.6528 0.8275
-6.3228 26.1458 0.8522
-6.3150 26.7431 0.8619
-6.3072 27.8333 0.8793
-6.2994 26.8819 0.8641
-6.2916 25.1181 0.8353
-6.2838 26.1806 0.8528
-6.2760 25.2292 0.8371
-6.2682 25.4306 0.8405
-6.2604 26.7708 0.8623
-6.2526 26.3472 0.8555
-6.2448 26.8611 0.8638
-6.2370 27.3472 0.8716
-6.2292 26.8958 0.8644
-6.2214 27.4097 0.8726
-6.2136 27.0833 0.8674
-6.2058 27.4792 0.8737
-6.1980 26.9653 0.8655
-6.1902 27.7986 0.8787
-6.1824 27.7361 0.8778
-6.1746 28.5208 0.8901
-6.1668 27.4306 0.8729
-6.1590 27.9861 0.8817
-6.1512 28.0486 0.8827
-6.1434 28.1319 0.8840
-6.1356 28.1250 0.8839
-6.1278 28.5694 0.8908
-6.1200 27.4097 0.8726
-6.1122 28.5764 0.8909
-6.1044 26.6042 0.8597
-6.0966 28.5069 0.8899
-6.0888 29.6528 0.9076
-6.0810 28.9514 0.8968
-6.0732 28.1875 0.8849
-6.0654 29.5972 0.9067
-6.0576 28.5347 0.8903
-6.0498 29.5556 0.9061
-6.0420 28.7847 0.8942
-6.0342 29.1736 0.9002
-6.0264 30.3472 0.9181
-6.0186 30.4653 0.9199
-6.0108 30.9722 0.9275
-6.0030 30.8819 0.9262
-5.9952 31.0694 0.9290
-5.9874 30.8264 0.9254
-5.9796 30.1944 0.9158
-5.9718 29.3403 0.9028
-5.9640 30.2361 0.9165
-5.9562 30.6736 0.9231
-5.9484 31.4167 0.9342
-5.9406 31.8056 0.9399
-5.9328 29.9861 0.9127
-5.9250 32.3958 0.9486
-5.9172 30.3125 0.9176
-5.9094 31.2083 0.9311
-5.9016 30.9167 0.9267
-5.8938 31.5278 0.9358
-5.8860 32.2083 0.9459
-5.8782 32.3403 0.9478
-5.8704 31.3056 0.9325
-5.8626 31.9514 0.9421
-5.8548 32.2083 0.9459
-5.8470 32.9444 0.9566
-5.8392 33.1250 0.9592
-5.8314 32.4861 0.9499
-5.8236 32.9653 0.9569
-5.8158 32.9028 0.9560
-5.8080 31.8264 0.9402
-5.8002 34.3819 0.9773
-5.7924 33.0208 0.9577
-5.7846 32.5694 0.9512
-5.7768 32.9236 0.9563
-5.7690 33.5556 0.9655
-5.7612 34.5069 0.9790
-5.7534 33.6458 0.9668
-5.7456 34.3056 0.9762
-5.7378 35.4444 0.9923
-5.7300 35.1389 0.9880
-5.7222 35.1528 0.9882
-5.7144 34.7917 0.9831
-5.7066 34.3750 0.9772
-5.6988 34.8819 0.9843
-5.6910 36.0625 1.0009
-5.6832 34.9444 0.9852
-5.6754 34.0833 0.9730
-5.6676 35.4028 0.9917
-5.6598 35.6736 0.9955
-5.6520 33.9514 0.9711
-5.6442 37.2431 1.0171
-5.6364 38.3889 1.0326
-5.6286 37.6667 1.0229
-5.6208 37.5972 1.0219
-5.6130 36.1111 1.0015
-5.6052 35.4792 0.9927
-5.5974 38.5417 1.0347
-5.5896 37.5625 1.0215
-5.5818 37.3403 1.0184
-5.5740 37.6181 1.0222
-5.5662 36.4931 1.0068
-5.5584 38.3542 1.0322
-5.5506 37.2500 1.0172
-5.5428 37.8056 1.0248
-5.5350 38.7361 1.0373
-5.5272 39.9236 1.0531
-5.5194 38.4236 1.0331
-5.5116 38.2153 1.0303
-5.5038 39.2292 1.0439
-5.4960 38.1319 1.0292
-5.4882 38.9931 1.0407
-5.4804 39.3889 1.0460
-5.4726 42.3403 1.0845
-5.4648 40.5417 1.0612
-5.4570 40.5972 1.0619
-5.4492 40.9514 1.0666
-5.4414 40.2847 1.0578
-5.4336 39.8542 1.0522
-5.4258 39.7292 1.0505
-5.4180 40.5903 1.0618
-5.4102 41.9306 1.0792
-5.4024 41.4792 1.0734
-5.3946 41.8611 1.0783
-5.3868 43.0694 1.0938
-5.3790 42.2569 1.0834
-5.3712 42.1181 1.0816
-5.3634 43.7153 1.1020
-5.3556 41.1042 1.0685
-5.3478 42.7153 1.0893
-5.3400 43.4514 1.0986
-5.3322 42.9722 1.0926
-5.3244 45.0208 1.1183
-5.3166 42.4792 1.0863
-5.3088 41.1667 1.0694
-5.3010 44.2708 1.1089
-5.2932 44.2083 1.1082
-5.2854 42.1597 1.0822
-5.2776 44.3958 1.1105
-5.2698 46.0556 1.1311
-5.2620 43.7569 1.1025
-5.2542 45.1736 1.1202
-5.2464 44.7500 1.1149
-5.2386 44.5347 1.1122
-5.2308 44.8264 1.1159
-5.2230 46.1319 1.1320
-5.2152 46.6389 1.1382
-5.2074 46.1528 1.1323
-5.1996 48.3472 1.1589
-5.1918 47.6528 1.1505
-5.1840 50.5694 1.1852
-5.1762 48.3056 1.1584
-5.1684 47.7292 1.1514
-5.1606 48.8611 1.1650
-5.1528 47.6944 1.1510
-5.1450 48.1944 1.1570
-5.1372 48.3403 1.1588
-5.1294 47.9792 1.1544
-5.1216 48.6944 1.1630
-5.1138 50.3750 1.1829
-5.1060 49.8056 1.1762
-5.0982 48.5556 1.1614
-5.0904 47.2778 1.1460
-5.0826 50.1806 1.1806
-5.0748 49.6806 1.1747
-5.0670 49.4792 1.1724
-5.0592 50.7500 1.1873
-5.0514 50.2708 1.1817
-5.0436 49.4236 1.1717
-5.0358 49.5903 1.1737
-5.0280 51.1181 1.1916
-5.0202 51.5625 1.1968
-5.0124 51.2361 1.1930
-5.0046 52.7778 1.2108
-4.9968 53.0278 1.2137
-4.9890 52.1458 1.2035
-4.9812 54.1875 1.2269
-4.9734 54.2569 1.2277
-4.9656 54.5000 1.2304
-4.9578 51.8264 1.1998
-4.9500 51.1597 1.1921
-4.9422 53.1181 1.2147
-4.9344 53.6944 1.2213
-4.9266 53.4444 1.2184
-4.9188 55.9792 1.2470
-4.9110 55.5556 1.2423
-4.9032 55.0347 1.2364
-4.8954 54.3819 1.2291
-4.8876 57.6319 1.2653
-4.8798 56.2569 1.2501
-4.8720 57.0000 1.2583
-4.8642 57.0069 1.2584
-4.8564 57.8681 1.2679
-4.8486 55.6042 1.2428
-4.8408 57.6181 1.2651
-4.8330 58.2569 1.2721
-4.8252 55.5208 1.2419
-4.8174 57.7153 1.2662
-4.8096 57.9306 1.2685
-4.8018 59.1389 1.2817
-4.7940 61.0278 1.3020
-4.7862 59.6944 1.2877
-4.7784 59.4097 1.2846
-4.7706 62.0764 1.3131
-4.7628 62.7639 1.3204
-4.7550 58.3194 1.2728
-4.7472 60.2083 1.2932
-4.7394 60.6736 1.2982
-4.7316 62.6944 1.3197
-4.7238 62.5764 1.3184
-4.7160 62.0139 1.3125
-4.7082 62.8264 1.3211
-4.7004 60.8264 1.2999
-4.6926 62.9444 1.3223
-4.6848 64.4097 1.3376
-4.6770 63.4792 1.3279
-4.6692 65.8819 1.3528
-4.6614 64.8333 1.3420
-4.6536 64.2014 1.3354
-4.6458 64.3681 1.3372
-4.6380 65.0069 1.3438
-4.6302 65.9028 1.3530
-4.6224 66.3125 1.3572
-4.6146 67.0278 1.3645
-4.6068 67.7708 1.3721
-4.5990 69.5625 1.3901
-4.5912 68.4375 1.3788
-4.5834 67.6458 1.3708
-4.5756 69.1111 1.3856
-4.5678 69.8681 1.3931
-4.5600 68.6597 1.3810
-4.5522 71.0486 1.4048
-4.5444 68.7917 1.3823
-4.5366 67.9792 1.3742
-4.5288 70.0972 1.3954
-4.5210 70.9097 1.4035
-4.5132 69.5000 1.3894
-4.5054 72.6806 1.4209
-4.4976 70.5208 1.3996
-4.4898 70.3750 1.3982
-4.4820 71.8194 1.4124
-4.4742 72.0347 1.4146
-4.4664 73.3889 1.4278
-4.4586 70.6111 1.4005
-4.4508 71.7847 1.4121
-4.4430 74.5139 1.4387
-4.4352 74.0625 1.4343
-4.4274 75.8958 1.4520
-4.4196 74.9167 1.4426
-4.4118 76.7014 1.4597
-4.4040 74.1806 1.4355
-4.3962 75.2986 1.4462
-4.3884 75.4861 1.4480
-4.3806 75.2431 1.4457
-4.3728 75.3472 1.4467
-4.3650 76.3194 1.4560
-4.3572 75.6250 1.4494
-4.3494 77.6597 1.4687
-4.3416 80.0139 1.4908
-4.3338 78.6944 1.4785
-4.3260 80.9792 1.4998
-4.3182 78.6667 1.4782
-4.3104 80.5208 1.4956
-4.3026 79.9306 1.4901
-4.2948 81.8056 1.5074
-4.2870 82.6944 1.5156
-4.2792 83.6319 1.5242
-4.2714 81.7292 1.5067
-4.2636 82.7361 1.5160
-4.2558 81.4861 1.5045
-4.2480 83.0694 1.5190
-4.2402 85.6042 1.5420
-4.2324 85.7986 1.5438
-4.2246 86.2083 1.5475
-4.2168 85.2986 1.5393
-4.2090 84.5347 1.5324
-4.2012 87.3611 1.5578
-4.1934 88.5833 1.5686
-4.1856 85.6111 1.5421
-4.1778 87.6111 1.5600
-4.1700 87.8403 1.5621
-4.1622 89.2847 1.5748
-4.1544 89.3403 1.5753
-4.1466 90.9861 1.5898
-4.1388 87.7431 1.5612
-4.1310 89.7917 1.5793
-4.1232 93.7708 1.6139
-4.1154 94.3056 1.6185
-4.1076 94.4653 1.6199
-4.0998 91.7014 1.5960
-4.0920 93.0625 1.6078
-4.0842 92.8819 1.6063
-4.0764 92.5000 1.6029
-4.0686 93.6806 1.6131
-4.0608 95.4653 1.6284
-4.0530 96.0486 1.6334
-4.0452 97.4583 1.6453
-4.0374 98.6528 1.6554
-4.0296 97.1875 1.6431
-4.0218 98.6806 1.6556
-4.0140 97.2292 1.6434
-4.0062 100.7778 1.6731
-3.9984 97.1944 1.6431
-3.9906 99.6736 1.6639
-3.9828 98.9375 1.6578
-3.9750 102.3056 1.6858
-3.9672 101.9097 1.6825
-3.9594 104.3889 1.7028
-3.9516 103.8056 1.6981
-3.9438 104.3542 1.7026
-3.9360 104.5208 1.7039
-3.9282 101.9097 1.6825
-3.9204 104.0486 1.7001
-3.9126 104.0208 1.6998
-3.9048 101.7361 1.6811
-3.8970 102.9306 1.6909
-3.8892 108.1736 1.7334
-3.8814 105.1806 1.7093
-3.8736 107.9583 1.7317
-3.8658 107.5347 1.7283
-3.8580 107.4514 1.7276
-3.8502 109.5347 1.7443
-3.8424 112.3264 1.7664
-3.8346 107.2083 1.7257
-3.8268 113.6736 1.7770
-3.8190 113.6458 1.7767
-3.8112 112.6667 1.7691
-3.8034 111.9931 1.7638
-3.7956 112.8750 1.7707
-3.7878 116.3819 1.7980
-3.7800 113.9028 1.7788
-3.7722 114.6389 1.7845
-3.7644 116.0903 1.7958
-3.7566 115.0694 1.7878
-3.7488 117.8750 1.8095
-3.7410 117.1528 1.8040
-3.7332 116.5486 1.7993
-3.7254 118.6528 1.8155
-3.7176 119.9028 1.8250
-3.7098 118.7917 1.8165
-3.7020 119.1806 1.8195
-3.6942 120.0278 1.8260
-3.6864 121.6597 1.8383
-3.6786 121.6458 1.8382
-3.6708 121.3750 1.8362
-3.6630 123.4931 1.8521
-3.6552 123.9583 1.8556
-3.6474 121.7847 1.8393
-3.6396 123.6736 1.8535
-3.6318 123.3819 1.8513
-3.6240 124.5486 1.8600
-3.6162 125.0208 1.8635
-3.6084 125.7361 1.8689
-3.6006 125.9931 1.8708
-3.5928 127.7292 1.8836
-3.5850 127.7083 1.8835
-3.5772 127.0208 1.8784
-3.5694 131.0278 1.9078
-3.5616 127.8889 1.8848
-3.5538 131.9236 1.9143
-3.5460 130.5972 1.9047
-3.5382 132.3750 1.9176
-3.5304 131.1875 1.9090
-3.5226 130.4236 1.9034
-3.5148 129.5903 1.8973
-3.5070 134.7431 1.9346
-3.4992 132.6806 1.9198
-3.4914 137.1597 1.9519
-3.4836 135.9792 1.9435
-3.4758 134.6111 1.9337
-3.4680 135.1528 1.9376
-3.4602 133.5972 1.9264
-3.4524 134.7083 1.9344
-3.4446 137.5694 1.9548
-3.4368 142.2847 1.9881
-3.4290 141.3403 1.9814
-3.4212 140.1597 1.9732
-3.4134 140.9792 1.9789
-3.4056 139.5833 1.9691
-3.3978 140.0208 1.9722
-3.3900 139.4028 1.9678
-3.3822 139.5972 1.9692
-3.3744 141.2292 1.9807
-3.3666 143.5972 1.9972
-3.3588 143.6528 1.9976
-3.3510 144.2083 2.0014
-3.3432 142.3750 1.9887
-3.3354 143.5833 1.9971
-3.3276 141.7778 1.9845
-3.3198 145.4931 2.0103
-3.3120 145.5139 2.0105
-3.3042 144.3403 2.0024
-3.2964 144.6806 2.0047
-3.2886 144.7847 2.0054
-3.2808 148.1528 2.0286
-3.2730 146.8333 2.0196
-3.2652 146.2639 2.0157
-3.2574 147.2431 2.0224
-3.2496 147.0556 2.0211
-3.2418 150.1111 2.0420
-3.2340 148.9236 2.0339
-3.2262 151.1875 2.0493
-3.2184 154.1458 2.0693
-3.2106 152.7778 2.0601
-3.2028 152.5903 2.0588
-3.1950 154.9028 2.0743
-3.1872 153.6597 2.0660
-3.1794 149.8403 2.0402
-3.1716 150.1736 2.0424
-3.1638 152.6181 2.0590
-3.1560 152.7708 2.0600
-3.1482 153.6944 2.0662
-3.1404 153.8472 2.0673
-3.1326 154.3403 2.0706
-3.1248 155.9167 2.0811
-3.1170 154.8333 2.0739
-3.1092 159.1875 2.1028
-3.1014 158.8056 2.1003
-3.0936 155.8125 2.0804
-3.0858 157.4792 2.0915
-3.0780 159.3403 2.1038
-3.0702 160.5694 2.1119
-3.0624 160.1597 2.1092
-3.0546 159.0208 2.1017
-3.0468 164.4514 2.1373
-3.0390 164.6944 2.1389
-3.0312 164.3611 2.1367
-3.0234 160.0764 2.1087
-3.0156 163.4028 2.1305
-3.0078 165.3889 2.1434
-3.0000 163.8264 2.1332
-2.9922 166.1597 2.1484
-2.9844 166.6389 2.1515
-2.9766 162.9792 2.1277
-2.9688 163.5833 2.1317
-2.9610 169.6597 2.1709
-2.9532 167.1111 2.1545
-2.9454 169.5000 2.1699
-2.9376 167.3958 2.1564
-2.9298 169.4583 2.1696
-2.9220 170.2014 2.1744
-2.9142 176.4444 2.2139
-2.9064 173.1250 2.1929
-2.8986 170.7153 2.1776
-2.8908 175.0208 2.2049
-2.8830 173.8750 2.1977
-2.8752 178.0764 2.2241
-2.8674 175.9653 2.2109
-2.8596 177.4722 2.2203
-2.8518 177.6528 2.2214
-2.8440 178.8472 2.2289
-2.8362 178.7292 2.2282
-2.8284 179.6528 2.2339
-2.8206 181.8889 2.2478
-2.8128 179.6944 2.2342
-2.8050 180.1944 2.2373
-2.7972 185.4722 2.2698
-2.7894 183.9722 2.2606
-2.7816 186.1111 2.2737
-2.7738 184.5764 2.2643
-2.7660 186.5069 2.2761
-2.7582 186.7431 2.2776
-2.7504 189.0903 2.2918
-2.7426 189.6319 2.2951
-2.7348 191.1250 2.3041
-2.7270 193.6597 2.3194
-2.7192 190.2917 2.2991
-2.7114 194.0486 2.3217
-2.7036 192.5347 2.3126
-2.6958 195.1042 2.3280
-2.6880 198.9653 2.3509
-2.6802 197.2153 2.3406
-2.6724 196.3681 2.3355
-2.6646 195.4167 2.3299
-2.6568 198.2500 2.3467
-2.6490 201.2986 2.3647
-2.6412 198.5556 2.3485
-2.6334 201.4097 2.3653
-2.6256 205.7153 2.3905
-2.6178 211.2222 2.4222
-2.6100 209.3194 2.4113
-2.6022 203.1944 2.3758
-2.5944 211.3681 2.4231
-2.5866 207.8403 2.4028
-2.5788 208.0625 2.4041
-2.5710 211.8889 2.4261
-2.5632 211.8333 2.4257
-2.5554 211.8750 2.4260
-2.5476 213.0556 2.4327
-2.5398 219.4375 2.4689
-2.5320 214.8194 2.4428
-2.5242 218.2778 2.4624
-2.5164 220.6944 2.4760
-2.5086 217.7847 2.4596
-2.5008 218.5208 2.4637
-2.4930 219.6528 2.4701
-2.4852 222.1667 2.4842
-2.4774 221.5625 2.4808
-2.4696 222.2569 2.4847
-2.4618 226.7292 2.5096
-2.4540 227.5347 2.5140
-2.4462 225.4931 2.5027
-2.4384 229.0417 2.5224
-2.4306 227.4097 2.5134
-2.4228 229.9861 2.5275
-2.4150 229.3819 2.5242
-2.4072 229.4028 2.5243
-2.3994 233.3750 2.5461
-2.3916 229.5417 2.5251
-2.3838 230.7361 2.5317
-2.3760 233.4792 2.5467
-2.3682 234.1875 2.5505
-2.3604 234.6319 2.5530
-2.3526 235.0833 2.5554
-2.3448 236.6736 2.5640
-2.3370 236.6458 2.5639
-2.3292 239.5417 2.5795
-2.3214 238.2500 2.5726
-2.3136 238.3264 2.5730
-2.3058 237.6528 2.5693
-2.2980 237.1736 2.5667
-2.2902 239.8403 2.5811
-2.2824 239.8611 2.5812
-2.2746 239.3194 2.5783
-2.2668 241.7569 2.5914
-2.2590 242.6181 2.5960
-2.2512 239.9653 2.5818
-2.2434 240.2778 2.5835
-2.2356 241.8333 2.5918
-2.2278 244.2917 2.6050
-2.2200 240.3125 2.5837
-2.2122 240.2014 2.5831
-2.2044 243.4792 2.6006
-2.1966 245.2153 2.6099
-2.1888 240.7014 2.5858
-2.1810 242.4097 2.5949
-2.1732 246.5556 2.6170
-2.1654 245.5764 2.6118
-2.1576 243.6250 2.6014
-2.1498 241.7847 2.5916
-2.1420 245.0139 2.6088
-2.1342 245.3264 2.6105
-2.1264 247.5417 2.6222
-2.1186 245.0833 2.6092
-2.1108 245.0278 2.6089
-2.1030 244.7014 2.6072
-2.0952 239.3125 2.5783
-2.0874 247.9236 2.6243
-2.0796 245.6042 2.6120
-2.0718 247.4028 2.6215
-2.0640 249.2083 2.6311
-2.0562 246.9028 2.6189
-2.0484 243.4028 2.6002
-2.0406 249.0278 2.6301
-2.0328 245.4167 2.6110
-2.0250 245.6875 2.6124
-2.0172 249.8958 2.6347
-2.0094 250.7708 2.6393
-2.0016 244.5625 2.6064
-1.9938 243.6458 2.6015
-1.9860 246.0069 2.6141
-1.9782 248.4236 2.6269
-1.9704 245.7569 2.6128
-1.9626 243.5417 2.6010
-1.9548 242.8333 2.5972
-1.9470 245.9514 2.6138
-1.9392 249.6458 2.6334
-1.9314 246.2431 2.6154
-1.9236 249.1111 2.6305
-1.9158 247.7361 2.6233
-1.9080 248.1597 2.6255
-1.9002 248.0000 2.6247
-1.8924 247.9792 2.6246
-1.8846 249.4236 2.6322
-1.8768 244.8264 2.6078
-1.8690 247.4861 2.6219
-1.8612 250.5278 2.6380
-1.8534 247.4097 2.6215
-1.8456 248.5972 2.6278
-1.8378 246.7083 2.6178
-1.8300 245.0139 2.6088
-1.8222 248.9722 2.6298
-1.8144 246.8542 2.6186
-1.8066 251.3542 2.6424
-1.7988 246.4444 2.6164
-1.7910 243.8056 2.6024
-1.7832 244.8611 2.6080
-1.7754 241.8264 2.5918
-1.7676 244.0556 2.6037
-1.7598 245.1528 2.6096
-1.7520 242.5833 2.5958
-1.7442 241.5278 2.5902
-1.7364 245.1458 2.6095
-1.7286 243.4514 2.6005
-1.7208 244.1944 2.6045
-1.7130 242.2986 2.5943
-1.7052 241.1042 2.5879
-1.6974 240.8125 2.5864
-1.6896 241.4306 2.5897
-1.6818 239.0903 2.5771
-1.6740 239.8681 2.5813
-1.6662 244.7986 2.6077
-1.6584 239.3889 2.5787
-1.6506 239.8264 2.5811
-1.6428 239.1736 2.5775
-1.6350 239.7569 2.5807
-1.6272 239.9792 2.5819
-1.6194 236.4028 2.5626
-1.6116 233.4028 2.5463
-1.6038 236.1806 2.5614
-1.5960 230.0069 2.5277
-1.5882 235.5278 2.5578
-1.5804 235.2083 2.5561
-1.5726 230.3889 2.5298
-1.5648 227.7014 2.5150
-1.5570 231.0417 2.5333
-1.5492 230.8125 2.5321
-1.5414 228.3958 2.5188
-1.5336 225.1111 2.5006
-1.5258 226.3611 2.5076
-1.5180 226.0556 2.5059
-1.5102 224.1250 2.4951
-1.5024 221.8125 2.4822
-1.4946 219.3403 2.4684
-1.4868 220.0833 2.4725
-1.4790 222.4931 2.4860
-1.4712 219.2847 2.4680
-1.4634 221.0278 2.4778
-1.4556 218.3889 2.4630
-1.4478 214.2778 2.4397
-1.4400 214.4028 2.4404
-1.4322 213.5625 2.4356
-1.4244 212.5347 2.4298
-1.4166 210.5972 2.4187
-1.4088 208.5000 2.4066
-1.4010 210.9861 2.4209
-1.3932 212.1667 2.4277
-1.3854 207.2014 2.3991
-1.3776 200.7917 2.3617
-1.3698 202.1944 2.3699
-1.3620 202.2569 2.3703
-1.3542 200.1944 2.3582
-1.3464 197.2639 2.3408
-1.3386 195.9722 2.3332
-1.3308 196.2222 2.3347
-1.3230 193.0556 2.3157
-1.3152 192.7431 2.3139
-1.3074 190.3542 2.2995
-1.2996 187.8889 2.2845
-1.2918 183.2153 2.2560
-1.2840 183.5139 2.2578
-1.2762 180.1528 2.2370
-1.2684 178.4444 2.2264
-1.2606 175.9861 2.2110
-1.2528 177.0069 2.2174
-1.2450 174.1181 2.1992
-1.2372 168.0625 2.1606
-1.2294 167.9722 2.1601
-1.2216 161.5833 2.1186
-1.2138 160.5139 2.1116
-1.2060 158.9444 2.1012
-1.1982 153.2431 2.0632
-1.1904 153.1528 2.0626
-1.1826 153.6736 2.0661
-1.1748 148.4792 2.0309
-1.1670 148.0278 2.0278
-1.1592 144.2361 2.0016
-1.1514 142.7083 1.9910
-1.1436 139.3889 1.9677
-1.1358 136.5139 1.9473
-1.1280 136.7222 1.9488
-1.1202 131.5139 1.9113
-1.1124 128.5069 1.8893
-1.1046 129.0208 1.8931
-1.0968 125.3194 1.8658
-1.0890 123.8681 1.8549
-1.0812 123.4792 1.8520
-1.0734 115.2917 1.7896
-1.0656 114.6319 1.7844
-1.0578 113.8611 1.7784
-1.0500 114.8194 1.7859
-1.0422 113.1250 1.7727
-1.0344 111.0764 1.7565
-1.0266 109.0972 1.7408
-1.0188 106.1181 1.7169
-1.0110 103.5000 1.6956
-1.0032 101.2153 1.6768
-0.9954 99.7431 1.6645
-0.9876 98.4375 1.6536
-0.9798 96.7222 1.6391
-0.9720 94.3819 1.6192
-0.9642 93.5833 1.6123
-0.9564 90.4097 1.5847
-0.9486 89.9514 1.5807
-0.9408 90.7292 1.5875
-0.9330 90.6944 1.5872
-0.9252 88.3472 1.5666
-0.9174 84.3542 1.5307
-0.9096 83.3403 1.5215
-0.9018 81.3958 1.5037
-0.8940 79.9236 1.4900
-0.8862 78.3542 1.4753
-0.8784 78.4931 1.4766
-0.8706 76.0486 1.4534
-0.8628 74.7708 1.4412
-0.8550 72.2847 1.4170
-0.8472 72.1389 1.4156
-0.8394 70.0556 1.3950
-0.8316 68.1042 1.3754
-0.8238 67.3611 1.3679
-0.8160 66.9236 1.3634
-0.8082 66.1250 1.3553
-0.8004 64.2708 1.3362
-0.7926 62.5903 1.3186
-0.7848 62.7847 1.3206
-0.7770 61.8889 1.3112
-0.7692 63.0625 1.3235
-0.7614 57.3611 1.2623
-0.7536 55.8681 1.2457
-0.7458 55.4653 1.2413
-0.7380 55.3889 1.2404
-0.7302 52.6944 1.2098
-0.7224 51.2431 1.1931
-0.7146 52.1111 1.2031
-0.7068 48.7708 1.1639
-0.6990 49.7986 1.1761
-0.6912 48.1042 1.1560
-0.6834 46.2708 1.1337
-0.6756 47.1111 1.1440
-0.6678 43.8264 1.1034
-0.6600 44.0556 1.1062
-0.6522 42.5278 1.0869
-0.6444 41.3125 1.0712
-0.6366 41.4236 1.0727
-0.6288 40.7431 1.0638
-0.6210 39.7639 1.0510
-0.6132 38.9375 1.0400
-0.6054 37.1667 1.0161
-0.5976 37.1667 1.0161
-0.5898 36.9306 1.0128
-0.5820 35.7639 0.9967
-0.5742 35.5556 0.9938
-0.5664 35.1111 0.9876
-0.5586 32.0972 0.9442
-0.5508 33.7569 0.9683
-0.5430 33.5069 0.9648
-0.5352 32.7986 0.9545
-0.5274 31.8403 0.9405
-0.5196 32.3125 0.9474
-0.5118 30.4653 0.9199
-0.5040 28.8056 0.8945
-0.4962 30.0000 0.9129
-0.4884 28.7500 0.8937
-0.4806 27.8542 0.8796
-0.4728 28.1250 0.8839
-0.4650 28.2361 0.8856
-0.4572 27.0208 0.8664
-0.4494 27.5278 0.8744
-0.4416 25.4653 0.8411
-0.4338 26.6181 0.8599
-0.4260 24.9167 0.8319
-0.4182 24.3056 0.8217
-0.4104 24.8333 0.8306
-0.4026 23.6458 0.8104
-0.3948 23.6458 0.8104
-0.3870 23.4792 0.8076
-0.3792 22.8194 0.7962
-0.3714 23.2708 0.8040
-0.3636 22.7014 0.7941
-0.3558 22.4861 0.7903
-0.3480 22.5625 0.7917
-0.3402 22.1736 0.7848
-0.3324 21.5000 0.7728
-0.3246 22.8611 0.7969
-0.3168 22.1736 0.7848
-0.3090 22.6250 0.7928
-0.3012 22.2014 0.7853
-0.2934 21.5764 0.7742
-0.2856 23.3194 0.8048
-0.2778 23.5833 0.8094
-0.2700 23.4653 0.8073
-0.2622 23.8750 0.8144
-0.2544 24.9653 0.8328
-0.2466 25.6806 0.8446
-0.2388 27.4792 0.8737
-0.2310 29.4444 0.9044
-0.2232 30.5694 0.9215
-0.2154 32.7917 0.9544
-0.2076 34.7986 0.9832
-0.1998 37.2292 1.0169
-0.1920 41.1250 1.0688
-0.1842 44.5417 1.1123
-0.1764 49.1528 1.1685
-0.1686 50.3958 1.1832
-0.1608 53.5000 1.2191
-0.1530 55.0903 1.2370
-0.1452 57.0069 1.2584
-0.1374 56.9375 1.2576
-0.1296 52.5208 1.2079
-0.1218 50.7500 1.1873
-0.1140 47.5417 1.1492
-0.1062 43.1875 1.0953
-0.0984 41.3194 1.0713
-0.0906 39.4306 1.0466
-0.0828 39.7361 1.0506
-0.0750 41.9167 1.0791
-0.0672 42.4167 1.0855
-0.0594 50.1875 1.1807
-0.0516 59.7778 1.2886
-0.0438 74.9306 1.4427
-0.0360 91.8681 1.5975
-0.0282 109.8681 1.7470
-0.0204 127.4722 1.8817
-0.0126 136.5347 1.9475
-0.0048 141.6667 1.9837
0.0030 135.7153 1.9416
0.0108 123.5347 1.8524
0.0186 108.8403 1.7388
0.0264 88.2083 1.5653
0.0342 68.8819 1.3833
0.0420 52.5000 1.2076
0.0498 37.1319 1.0156
0.0576 27.3333 0.8714
0.0654 19.3333 0.7328
0.0732 14.5000 0.6346
0.0810 10.4028 0.5376
0.0888 7.9722 0.4706
0.0966 6.3472 0.4199
0.1044 5.6736 0.3970
0.1122 4.2778 0.3447
0.1200 3.9722 0.3322
0.1278 3.1181 0.2943
0.1356 2.9236 0.2850
0.1434 2.2292 0.2488
0.1512 2.6944 0.2736
0.1590 2.2569 0.2504
0.1668 2.2361 0.2492
0.1746 2.4306 0.2598
0.1824 2.2569 0.2504
0.1902 2.1389 0.2437
0.1980 2.1667 0.2453
0.2058 1.9167 0.2307
0.2136 1.7917 0.2231
0.2214 2.0000 0.2357
0.2292 2.1319 0.2434
0.2370 2.0278 0.2373
0.2448 1.9375 0.2320
0.2526 1.9931 0.2353
0.2604 1.8403 0.2261
0.2682 1.9306 0.2316
0.2760 1.8333 0.2257
0.2838 2.0208 0.2369
0.2916 1.5556 0.2079
0.2994 1.4097 0.1979
0.3072 1.5972 0.2106
0.3150 1.6736 0.2156
0.3228 1.8819 0.2286
0.3306 1.5417 0.2069
0.3384 1.2014 0.1827
0.3462 1.6806 0.2161
0.3540 1.7431 0.2200
0.3618 1.6319 0.2129
0.3696 1.3958 0.1969
0.3774 1.4028 0.1974
0.3852 1.3611 0.1944
0.3930 1.5417 0.2069
0.4008 1.5764 0.2093
0.4086 1.2222 0.1843
0.4164 1.5556 0.2079
0.4242 1.2292 0.1848
0.4320 1.2153 0.1837
0.4398 1.3750 0.1954
0.4476 1.4931 0.2037
0.4554 1.2222 0.1843
0.4632 1.2500 0.1863
0.4710 1.0833 0.1735
0.4788 1.0972 0.1746
0.4866 1.0278 0.1690
0.4944 0.9861 0.1655
0.5022 1.0278 0.1690
0.5100 1.1667 0.1800
0.5178 1.3750 0.1954
0.5256 1.1389 0.1779
0.5334 1.3472 0.1934
0.5412 1.2500 0.1863
0.5490 1.2708 0.1879
0.5568 1.1250 0.1768
0.5646 1.0208 0.1684
0.5724 1.1875 0.1816
0.5802 1.1389 0.1779
0.5880 0.9792 0.1649
0.5958 1.1111 0.1757
0.6036 1.2778 0.1884
0.6114 0.9375 0.1614
0.6192 1.0625 0.1718
0.6270 0.9931 0.1661
0.6348 0.9653 0.1637
0.6426 1.0208 0.1684
0.6504 1.1319 0.1773
0.6582 0.8958 0.1577
0.6660 0.9653 0.1637
0.6738 0.8681 0.1553
0.6816 0.7500 0.1443
0.6894 0.8889 0.1571
0.6972 0.9722 0.1643
0.7050 0.8611 0.1547
0.7128 0.9097 0.1590
0.7206 1.1875 0.1816
0.7284 1.0694 0.1724
0.7362 0.8403 0.1528
0.7440 0.7708 0.1463
0.7518 0.8056 0.1496
0.7596 0.7083 0.1403
0.7674 0.7986 0.1489
0.7752 0.7847 0.1476
0.7830 0.8611 0.1547
0.7908 0.7778 0.1470
0.7986 0.9167 0.1596
0.8064 0.8889 0.1571
0.8142 0.9167 0.1596
0.8220 0.8542 0.1540
0.8298 0.8472 0.1534
0.8376 0.9375 0.1614
0.8454 0.7847 0.1476
0.8532 0.9306 0.1608
0.8610 0.8333 0.1521
0.8688 1.0417 0.1701
0.8766 0.9792 0.1649
0.8844 0.9861 0.1655
0.8922 0.9444 0.1620
0.9000 0.8819 0.1565
0.9078 1.0694 0.1724
0.9156 0.7986 0.1489
0.9234 0.9861 0.1655
0.9312 0.8750 0.1559
0.9390 0.7431 0.1437
0.9468 0.7431 0.1437
0.9546 0.6875 0.1382
0.9624 0.8056 0.1496
0.9702 0.8056 0.1496
0.9780 0.8056 0.1496
0.9858 0.5972 0.1288
0.9936 0.7292 0.1423
1.0014 0.6806 0.1375
1.0092 0.8472 0.1534
1.0170 0.7153 0.1410
1.0248 0.7153 0.1410
1.0326 0.6250 0.1318
1.0404 0.6736 0.1368
1.0482 0.5625 0.1250
1.0560 0.4097 0.1067
1.0638 0.5625 0.1250
1.0716 0.5833 0.1273
1.0794 0.7639 0.1457
1.0872 0.7986 0.1489
1.0950 0.7361 0.1430
1.1028 0.9861 0.1655
1.1106 0.6250 0.1318
1.1184 0.6111 0.1303
1.1262 0.5764 0.1265
1.1340 0.5694 0.1258
1.1418 0.4653 0.1137
1.1496 0.5903 0.1280
1.1574 0.7014 0.1396
1.1652 0.4722 0.1145
1.1730 0.6875 0.1382
1.1808 0.7917 0.1483
1.1886 0.6736 0.1368
1.1964 0.6389 0.1332
1.2042 0.7986 0.1489
1.2120 0.6042 0.1295
1.2198 0.5625 0.1250
1.2276 0.7431 0.1437
1.2354 0.6597 0.1354
1.2432 0.6528 0.1347
1.2510 0.5278 0.1211
1.2588 0.5486 0.1234
1.2666 0.6597 0.1354
1.2744 0.6319 0.1325
1.2822 0.6111 0.1303
1.2900 0.5903 0.1280
1.2978 0.6458 0.1339
1.3056 0.7917 0.1483
1.3134 0.6458 0.1339
1.3212 0.6875 0.1382
1.3290 0.6944 0.1389
1.3368 0.6389 0.1332
1.3446 0.7292 0.1423
1.3524 0.6111 0.1303
1.3602 0.6667 0.1361
1.3680 0.4861 0.1162
1.3758 0.5417 0.1227
1.3836 0.6111 0.1303
1.3914 0.6667 0.1361
1.3992 0.6458 0.1339
1.4070 0.5903 0.1280
1.4148 0.5903 0.1280
1.4226 0.8194 0.1509
1.4304 0.8264 0.1515
1.4382 0.7083 0.1403
1.4460 0.7778 0.1470
1.4538 0.6667 0.1361
1.4616 0.7014 0.1396
1.4694 0.5000 0.1179
1.4772 0.5069 0.1187
1.4850 0.6042 0.1295
1.4928 0.9375 0.1614
1.5006 0.7361 0.1430
1.5084 0.5208 0.1203
1.5162 0.6042 0.1295
1.5240 0.5000 0.1179
1.5318 0.5625 0.1250
1.5396 0.5694 0.1258
1.5474 0.5694 0.1258
1.5552 0.4028 0.1058
1.5630 0.5972 0.1288
1.5708 0.4028 0.1058
1.5786 0.5694 0.1258
1.5864 0.6181 0.1310
1.5942 0.7292 0.1423
1.6020 0.6528 0.1347
1.6098 0.5000 0.1179
1.6176 0.6667 0.1361
1.6254 0.7917 0.1483
1.6332 0.7500 0.1443
1.6410 0.5556 0.1242
1.6488 0.5278 0.1211
1.6566 0.4444 0.1111
1.6644 0.6736 0.1368
1.6722 0.5139 0.1195
1.6800 0.5278 0.1211
1.6878 0.5000 0.1179
1.6956 0.4653 0.1137
1.7034 0.6597 0.1354
1.7112 0.7014 0.1396
1.7190 0.5278 0.1211
1.7268 0.5764 0.1265
1.7346 0.6111 0.1303
1.7424 0.5556 0.1242
1.7502 0.5833 0.1273
1.7580 0.5556 0.1242
1.7658 0.5208 0.1203
1.7736 0.8819 0.1565
1.7814 0.7361 0.1430
1.7892 0.5694 0.1258
1.7970 0.4444 0.1111
1.8048 0.4722 0.1145
1.8126 0.4931 0.1170
1.8204 0.5278 0.1211
1.8282 0.5347 0.1219
1.8360 0.5417 0.1227
1.8438 0.6806 0.1375
1.8516 0.4722 0.1145
1.8594 0.3403 0.0972
1.8672 0.6597 0.1354
1.8750 0.5486 0.1234
1.8828 0.3333 0.0962
1.8906 0.3542 0.0992
1.8984 0.6111 0.1303
1.9062 0.6597 0.1354
1.9140 0.4306 0.1094
1.9218 0.6667 0.1361
1.9296 0.4583 0.1128
1.9374 0.4028 0.1058
1.9452 0.4861 0.1162
1.9530 0.5764 0.1265
1.9608 0.6736 0.1368
1.9686 0.4167 0.1076
1.9764 0.4375 0.1102
1.9842 0.4444 0.1111
1.9920 0.3125 0.0932
1.9998 0.4028 0.1058
2.0076 0.3472 0.0982
2.0154 0.5208 0.1203
2.0232 0.3958 0.1049
2.0310 0.3681 0.1011
2.0388 0.6597 0.1354
2.0466 0.4861 0.1162
2.0544 0.3750 0.1021
2.0622 0.4653 0.1137
2.0700 0.5556 0.1242
2.0778 0.3403 0.0972
2.0856 0.5486 0.1234
2.0934 0.4097 0.1067
2.1012 0.4792 0.1154
2.1090 0.6319 0.1325
2.1168 0.4792 0.1154
2.1246 0.5764 0.1265
2.1324 0.4722 0.1145
2.1402 0.4167 0.1076
2.1480 0.4444 0.1111
2.1558 0.6806 0.1375
2.1636 0.5486 0.1234
2.1714 0.4167 0.1076
2.1792 0.5903 0.1280
2.1870 0.3750 0.1021
2.1948 0.4028 0.1058
2.2026 0.4236 0.1085
2.2104 0.4792 0.1154
2.2182 0.4167 0.1076
2.2260 0.2986 0.0911
2.2338 0.4653 0.1137
2.2416 0.4306 0.1094
2.2494 0.4722 0.1145
2.2572 0.5000 0.1179
2.2650 0.6667 0.1361
2.2728 0.5417 0.1227
2.2806 0.5764 0.1265
2.2884 0.4653 0.1137
2.2962 0.5556 0.1242
2.3040 0.6736 0.1368
2.3118 0.5069 0.1187
2.3196 0.4306 0.1094
2.3274 0.4653 0.1137
2.3352 0.5278 0.1211
2.3430 0.6319 0.1325
2.3508 0.4444 0.1111
2.3586 0.4653 0.1137
2.3664 0.6042 0.1295
2.3742 0.3889 0.1039
2.3820 0.5764 0.1265
2.3898 0.4375 0.1102
2.3976 0.5486 0.1234
2.4054 0.5833 0.1273
2.4132 0.6042 0.1295
2.4210 0.4375 0.1102
2.4288 0.5278 0.1211
2.4366 0.4167 0.1076
2.4444 0.5069 0.1187
2.4522 0.4097 0.1067
2.4600 0.4861 0.1162
2.4678 0.5625 0.1250
2.4756 0.4931 0.1170
2.4834 0.4583 0.1128
2.4912 0.5139 0.1195
2.4990 0.4653 0.1137
2.5068 0.5625 0.1250
2.5146 0.2917 0.0900
2.5224 0.3889 0.1039
2.5302 0.5278 0.1211
2.5380 0.3958 0.1049
2.5458 0.4861 0.1162
2.5536 0.4444 0.1111
2.5614 0.3333 0.0962
2.5692 0.4583 0.1128
2.5770 0.7153 0.1410
2.5848 0.5625 0.1250
2.5926 0.4931 0.1170
2.6004 0.5833 0.1273
2.6082 0.7431 0.1437
2.6160 0.5208 0.1203
2.6238 0.3681 0.1011
2.6316 0.3611 0.1002
2.6394 0.4375 0.1102
2.6472 0.3125 0.0932
2.6550 0.4236 0.1085
2.6628 0.4583 0.1128
2.6706 0.4792 0.1154
2.6784 0.5069 0.1187
2.6862 0.5972 0.1288
2.6940 0.5139 0.1195
2.7018 0.6250 0.1318
2.7096 0.3611 0.1002
2.7174 0.4306 0.1094
2.7252 0.3333 0.0962
2.7330 0.3681 0.1011
2.7408 0.4167 0.1076
2.7486 0.3819 0.1030
2.7564 0.4653 0.1137
2.7642 0.3958 0.1049
2.7720 0.3194 0.0942
2.7798 0.4931 0.1170
2.7876 0.6528 0.1347
2.7954 0.4028 0.1058
2.8032 0.4236 0.1085
2.8110 0.4792 0.1154
2.8188 0.5347 0.1219
2.8266 0.4236 0.1085
2.8344 0.4375 0.1102
2.8422 0.5903 0.1280
2.8500 0.3750 0.1021
2.8578 0.4792 0.1154
2.8656 0.3681 0.1011
2.8734 0.4514 0.1120
2.8812 0.5000 0.1179
2.8890 0.4653 0.1137
2.8968 0.3194 0.0942
2.9046 0.3472 0.0982
2.9124 0.3264 0.0952
2.9202 0.4931 0.1170
2.9280 0.4097 0.1067
2.9358 0.2847 0.0889
2.9436 0.4375 0.1102
2.9514 0.4097 0.1067
2.9592 0.4306 0.1094
2.9670 0.4167 0.1076
2.9748 0.3542 0.0992
2.9826 0.5139 0.1195
2.9904 0.3264 0.0952
2.9982 0.5625 0.1250
3.0060 0.7986 0.1489
3.0138 0.3819 0.1030
3.0216 0.2986 0.0911
3.0294 0.2778 0.0878
3.0372 0.4306 0.1094
3.0450 0.5486 0.1234
3.0528 0.3958 0.1049
3.0606 0.3333 0.0962
3.0684 0.3750 0.1021
3.0762 0.4236 0.1085
3.0840 0.3889 0.1039
3.0918 0.4236 0.1085
3.0996 0.6111 0.1303
3.1074 0.5417 0.1227
3.1152 0.4236 0.1085
3.1230 0.3333 0.0962
3.1308 0.4236 0.1085
3.1386 0.4028 0.1058
3.1464 0.5278 0.1211
3.1542 0.3889 0.1039
3.1620 0.3611 0.1002
3.1698 0.4097 0.1067
3.1776 0.3681 0.1011
3.1854 0.4653 0.1137
3.1932 0.3403 0.0972
3.2010 0.3264 0.0952
3.2088 0.3403 0.0972
3.2166 0.4931 0.1170
3.2244 0.4167 0.1076
3.2322 0.3264 0.0952
3.2400 0.3542 0.0992
3.2478 0.4931 0.1170
3.2556 0.3958 0.1049
3.2634 0.3125 0.0932
3.2712 0.6944 0.1389
3.2790 0.3958 0.1049
3.2868 0.3125 0.0932
3.2946 0.5486 0.1234
3.3024 0.5903 0.1280
3.3102 0.4722 0.1145
3.3180 0.3542 0.0992
3.3258 0.4444 0.1111
3.3336 0.4167 0.1076
3.3414 0.3403 0.0972
3.3492 0.2708 0.0867
3.3570 0.3889 0.1039
3.3648 0.2292 0.0798
3.3726 0.2986 0.0911
3.3804 0.3681 0.1011
3.3882 0.2431 0.0822
3.3960 0.3681 0.1011
3.4038 0.5903 0.1280
3.4116 0.3403 0.0972
3.4194 0.3681 0.1011
3.4272 0.5625 0.1250
3.4350 0.3611 0.1002
3.4428 0.3611 0.1002
3.4506 0.5347 0.1219
3.4584 0.5486 0.1234
3.4662 0.3542 0.0992
3.4740 0.3889 0.1039
3.4818 0.4167 0.1076
3.4896 0.3889 0.1039
3.4974 0.3194 0.0942
3.5052 0.2431 0.0822
3.5130 0.2847 0.0889
3.5208 0.4722 0.1145
3.5286 0.2569 0.0845
3.5364 0.2500 0.0833
3.5442 0.2569 0.0845
3.5520 0.4722 0.1145
3.5598 0.5278 0.1211
3.5676 0.4583 0.1128
3.5754 0.3403 0.0972
3.5832 0.3958 0.1049
3.5910 0.4861 0.1162
3.5988 0.3264 0.0952
3.6066 0.4167 0.1076
3.6144 0.4167 0.1076
3.6222 0.3194 0.0942
3.6300 0.3819 0.1030
3.6378 0.3472 0.0982
3.6456 0.2431 0.0822
3.6534 0.5347 0.1219
3.6612 0.2847 0.0889
3.6690 0.3958 0.1049
3.6768 0.3472 0.0982
3.6846 0.3611 0.1002
3.6924 0.2778 0.0878
3.7002 0.2778 0.0878
3.7080 0.4028 0.1058
3.7158 0.1806 0.0708
3.7236 0.3194 0.0942
3.7314 0.3472 0.0982
3.7392 0.3333 0.0962
3.7470 0.3750 0.1021
3.7548 0.4028 0.1058
3.7626 0.3542 0.0992
3.7704 0.4097 0.1067
3.7782 0.4931 0.1170
3.7860 0.3542 0.0992
3.7938 0.4583 0.1128
3.8016 0.3333 0.0962
3.8094 0.3611 0.1002
3.8172 0.2361 0.0810
3.8250 0.4028 0.1058
3.8328 0.3472 0.0982
3.8406 0.3333 0.0962
3.8484 0.3750 0.1021
3.8562 0.1597 0.0666
3.8640 0.2986 0.0911
3.8718 0.2847 0.0889
3.8796 0.2639 0.0856
3.8874 0.3542 0.0992
3.8952 0.3819 0.1030
3.9030 0.2986 0.0911
3.9108 0.2500 0.0833
3.9186 0.4167 0.1076
3.9264 0.2431 0.0822
3.9342 0.1875 0.0722
3.9420 0.2500 0.0833
3.9498 0.2431 0.0822
3.9576 0.3194 0.0942
3.9654 0.2917 0.0900
3.9732 0.2222 0.0786
3.9810 0.1806 0.0708
