# Supplementary material for: Spin waves and orbital contribution to ferromagnetism in a topological metal
Source: Nat Commun. 2024 Oct 16;15:8905. doi: 10.1038/s41467-024-53152-1 (PMC11484860; doi:10.1038/s41467-024-53152-1)
Supplement: Supplementary file 3 — Source Data [file 41467_2024_53152_MOESM3_ESM.zip › experiment_data/RIXS_spectra_SLS/rixs_cr_H0L_5.txt]

 Eloss  intensity  error
-17.8153 2.2014 0.2473
-17.8075 2.4375 0.2602
-17.7997 2.2431 0.2496
-17.7919 2.3194 0.2538
-17.7841 2.3958 0.2580
-17.7763 2.2014 0.2473
-17.7685 2.1597 0.2449
-17.7607 2.4167 0.2591
-17.7529 2.2847 0.2519
-17.7451 2.3611 0.2561
-17.7373 2.6250 0.2700
-17.7295 2.5139 0.2643
-17.7217 1.9444 0.2324
-17.7139 2.5000 0.2635
-17.7061 2.4306 0.2598
-17.6983 2.2917 0.2523
-17.6905 2.5139 0.2643
-17.6827 1.8681 0.2278
-17.6749 2.5000 0.2635
-17.6671 2.2708 0.2512
-17.6593 2.3958 0.2580
-17.6515 2.5556 0.2664
-17.6437 2.4792 0.2624
-17.6359 2.3958 0.2580
-17.6281 2.2014 0.2473
-17.6203 2.3889 0.2576
-17.6125 2.4444 0.2606
-17.6047 2.1111 0.2422
-17.5969 2.1111 0.2422
-17.5891 2.1458 0.2441
-17.5813 2.2639 0.2508
-17.5735 2.6528 0.2715
-17.5657 2.1528 0.2445
-17.5579 2.3542 0.2557
-17.5501 2.4236 0.2595
-17.5423 2.5486 0.2661
-17.5345 2.5139 0.2643
-17.5267 2.2847 0.2519
-17.5189 2.1667 0.2453
-17.5111 2.2431 0.2496
-17.5033 2.2222 0.2485
-17.4955 2.6458 0.2711
-17.4877 2.5486 0.2661
-17.4799 2.2014 0.2473
-17.4721 2.4236 0.2595
-17.4643 2.4861 0.2628
-17.4565 2.2292 0.2488
-17.4487 1.8889 0.2291
-17.4409 2.3889 0.2576
-17.4331 2.2986 0.2527
-17.4253 2.5000 0.2635
-17.4175 2.2222 0.2485
-17.4097 2.6319 0.2704
-17.4019 2.6111 0.2693
-17.3941 2.4444 0.2606
-17.3863 1.9653 0.2336
-17.3785 2.0556 0.2390
-17.3707 2.9861 0.2880
-17.3629 2.8750 0.2826
-17.3551 2.4653 0.2617
-17.3473 2.5000 0.2635
-17.3395 2.0278 0.2373
-17.3317 2.2847 0.2519
-17.3239 1.9722 0.2341
-17.3161 2.5417 0.2657
-17.3083 2.3611 0.2561
-17.3005 2.0069 0.2361
-17.2927 2.3333 0.2546
-17.2849 2.6736 0.2725
-17.2771 2.6875 0.2732
-17.2693 2.2500 0.2500
-17.2615 2.5278 0.2650
-17.2537 2.3403 0.2550
-17.2459 2.2639 0.2508
-17.2381 2.4861 0.2628
-17.2303 2.5000 0.2635
-17.2225 2.2708 0.2512
-17.2147 2.6042 0.2690
-17.2069 2.9514 0.2863
-17.1991 2.3750 0.2569
-17.1913 2.3958 0.2580
-17.1835 3.0417 0.2907
-17.1757 2.0833 0.2406
-17.1679 2.3056 0.2531
-17.1601 2.4375 0.2602
-17.1523 2.6597 0.2718
-17.1445 2.1111 0.2422
-17.1367 2.3333 0.2546
-17.1289 2.5486 0.2661
-17.1211 2.2014 0.2473
-17.1133 2.5278 0.2650
-17.1055 2.6319 0.2704
-17.0977 2.2431 0.2496
-17.0899 2.4236 0.2595
-17.0821 2.1250 0.2430
-17.0743 1.7708 0.2218
-17.0665 2.3056 0.2531
-17.0587 2.4861 0.2628
-17.0509 2.5486 0.2661
-17.0431 2.6875 0.2732
-17.0353 2.4861 0.2628
-17.0275 2.2153 0.2481
-17.0197 2.3194 0.2538
-17.0119 2.7708 0.2774
-17.0041 2.2431 0.2496
-16.9963 2.9028 0.2840
-16.9885 2.2014 0.2473
-16.9807 2.4931 0.2632
-16.9729 2.3958 0.2580
-16.9651 2.5417 0.2657
-16.9573 2.6458 0.2711
-16.9495 2.8333 0.2805
-16.9417 2.4167 0.2591
-16.9339 2.2361 0.2492
-16.9261 2.3056 0.2531
-16.9183 2.3958 0.2580
-16.9105 2.3125 0.2534
-16.9027 2.4028 0.2583
-16.8949 2.7361 0.2757
-16.8871 2.8056 0.2792
-16.8793 2.7222 0.2750
-16.8715 2.7153 0.2746
-16.8637 2.4028 0.2583
-16.8559 2.4583 0.2613
-16.8481 2.4167 0.2591
-16.8403 2.5764 0.2675
-16.8325 2.4514 0.2609
-16.8247 2.7708 0.2774
-16.8169 2.2847 0.2519
-16.8091 2.3472 0.2553
-16.8013 2.5556 0.2664
-16.7935 1.9236 0.2312
-16.7857 2.5208 0.2646
-16.7779 2.4861 0.2628
-16.7701 2.6736 0.2725
-16.7623 2.4653 0.2617
-16.7545 2.1111 0.2422
-16.7467 2.1181 0.2426
-16.7389 2.3681 0.2565
-16.7311 2.4097 0.2587
-16.7233 2.3819 0.2572
-16.7155 2.7569 0.2767
-16.7077 2.7986 0.2788
-16.6999 2.7569 0.2767
-16.6921 2.5903 0.2682
-16.6843 2.3611 0.2561
-16.6765 2.3542 0.2557
-16.6687 2.5625 0.2668
-16.6609 2.3264 0.2542
-16.6531 2.6875 0.2732
-16.6453 2.6319 0.2704
-16.6375 2.4583 0.2613
-16.6297 2.9028 0.2840
-16.6219 2.8958 0.2836
-16.6141 2.8750 0.2826
-16.6063 2.2708 0.2512
-16.5985 2.2708 0.2512
-16.5907 2.5347 0.2653
-16.5829 2.1319 0.2434
-16.5751 2.5000 0.2635
-16.5673 3.0000 0.2887
-16.5595 2.5903 0.2682
-16.5517 2.7361 0.2757
-16.5439 2.6181 0.2697
-16.5361 2.7222 0.2750
-16.5283 2.4167 0.2591
-16.5205 2.3194 0.2538
-16.5127 2.7014 0.2739
-16.5049 2.4306 0.2598
-16.4971 2.6528 0.2715
-16.4893 2.3889 0.2576
-16.4815 2.3333 0.2546
-16.4737 2.2153 0.2481
-16.4659 2.5139 0.2643
-16.4581 2.4653 0.2617
-16.4503 2.5556 0.2664
-16.4425 2.7708 0.2774
-16.4347 2.3958 0.2580
-16.4269 2.5417 0.2657
-16.4191 2.5556 0.2664
-16.4113 3.0417 0.2907
-16.4035 2.6250 0.2700
-16.3957 2.5486 0.2661
-16.3879 2.3125 0.2534
-16.3801 2.6181 0.2697
-16.3723 2.9375 0.2857
-16.3645 2.6806 0.2729
-16.3567 2.6736 0.2725
-16.3489 2.5556 0.2664
-16.3411 2.8819 0.2829
-16.3333 2.8264 0.2802
-16.3255 2.7847 0.2781
-16.3177 2.7847 0.2781
-16.3099 2.8056 0.2792
-16.3021 3.0694 0.2920
-16.2943 2.7083 0.2743
-16.2865 2.6111 0.2693
-16.2787 2.7569 0.2767
-16.2709 2.5278 0.2650
-16.2631 2.9097 0.2843
-16.2553 2.6736 0.2725
-16.2475 2.8889 0.2833
-16.2397 2.7222 0.2750
-16.2319 2.8472 0.2812
-16.2241 2.5903 0.2682
-16.2163 2.8264 0.2802
-16.2085 2.5278 0.2650
-16.2007 2.4931 0.2632
-16.1929 2.5764 0.2675
-16.1851 2.2292 0.2488
-16.1773 2.5764 0.2675
-16.1695 2.5694 0.2672
-16.1617 2.9375 0.2857
-16.1539 2.8125 0.2795
-16.1461 2.8125 0.2795
-16.1383 2.7083 0.2743
-16.1305 3.0347 0.2903
-16.1227 2.8611 0.2819
-16.1149 2.4931 0.2632
-16.1071 2.4583 0.2613
-16.0993 2.7917 0.2785
-16.0915 2.5972 0.2686
-16.0837 2.7014 0.2739
-16.0759 2.7083 0.2743
-16.0681 2.6389 0.2707
-16.0603 2.8125 0.2795
-16.0525 2.6597 0.2718
-16.0447 2.4306 0.2598
-16.0369 2.9792 0.2877
-16.0291 2.6875 0.2732
-16.0213 2.3403 0.2550
-16.0135 2.5972 0.2686
-16.0057 2.8333 0.2805
-15.9979 2.6111 0.2693
-15.9901 2.6736 0.2725
-15.9823 2.8403 0.2809
-15.9745 2.5903 0.2682
-15.9667 2.7431 0.2760
-15.9589 2.9028 0.2840
-15.9511 2.4167 0.2591
-15.9433 2.8958 0.2836
-15.9355 2.5903 0.2682
-15.9277 2.5486 0.2661
-15.9199 2.7847 0.2781
-15.9121 2.9653 0.2870
-15.9043 3.2014 0.2982
-15.8965 2.7500 0.2764
-15.8887 2.8403 0.2809
-15.8809 2.9653 0.2870
-15.8731 2.8750 0.2826
-15.8653 2.2847 0.2519
-15.8575 2.4514 0.2609
-15.8497 2.8958 0.2836
-15.8419 2.8542 0.2816
-15.8341 2.7847 0.2781
-15.8263 2.8194 0.2799
-15.8185 2.8681 0.2823
-15.8107 2.8889 0.2833
-15.8029 2.5764 0.2675
-15.7951 2.5903 0.2682
-15.7873 2.8403 0.2809
-15.7795 2.2431 0.2496
-15.7717 2.8472 0.2812
-15.7639 2.8681 0.2823
-15.7561 2.6597 0.2718
-15.7483 2.4097 0.2587
-15.7405 2.8750 0.2826
-15.7327 2.7917 0.2785
-15.7249 2.2917 0.2523
-15.7171 2.5278 0.2650
-15.7093 3.0903 0.2930
-15.7015 2.7014 0.2739
-15.6937 2.8819 0.2829
-15.6859 2.9306 0.2853
-15.6781 3.2222 0.2992
-15.6703 3.2292 0.2995
-15.6625 3.1528 0.2959
-15.6547 2.9722 0.2873
-15.6469 2.7292 0.2753
-15.6391 3.0556 0.2913
-15.6313 2.8611 0.2819
-15.6235 3.0417 0.2907
-15.6157 2.9167 0.2846
-15.6079 3.2639 0.3011
-15.6001 3.0208 0.2897
-15.5923 2.8958 0.2836
-15.5845 3.1389 0.2953
-15.5767 2.8958 0.2836
-15.5689 2.7083 0.2743
-15.5611 2.7153 0.2746
-15.5533 3.1389 0.2953
-15.5455 2.9722 0.2873
-15.5377 3.0208 0.2897
-15.5299 3.3125 0.3033
-15.5221 3.0764 0.2923
-15.5143 2.6528 0.2715
-15.5065 2.8472 0.2812
-15.4987 2.9653 0.2870
-15.4909 3.1458 0.2956
-15.4831 3.0278 0.2900
-15.4753 2.9306 0.2853
-15.4675 3.0208 0.2897
-15.4597 2.9444 0.2860
-15.4519 2.8333 0.2805
-15.4441 3.0556 0.2913
-15.4363 2.8333 0.2805
-15.4285 3.0278 0.2900
-15.4207 2.8472 0.2812
-15.4129 2.5903 0.2682
-15.4051 3.2569 0.3008
-15.3973 3.0278 0.2900
-15.3895 2.7639 0.2771
-15.3817 2.7292 0.2753
-15.3739 2.6875 0.2732
-15.3661 3.1597 0.2963
-15.3583 3.0000 0.2887
-15.3505 3.0000 0.2887
-15.3427 3.3056 0.3030
-15.3349 3.2986 0.3027
-15.3271 2.6181 0.2697
-15.3193 3.3750 0.3062
-15.3115 3.2431 0.3001
-15.3037 2.9444 0.2860
-15.2959 2.9236 0.2850
-15.2881 2.6111 0.2693
-15.2803 2.6875 0.2732
-15.2725 2.9722 0.2873
-15.2647 2.9306 0.2853
-15.2569 3.1528 0.2959
-15.2491 3.1389 0.2953
-15.2413 2.9375 0.2857
-15.2335 2.9444 0.2860
-15.2257 2.7708 0.2774
-15.2179 3.1319 0.2950
-15.2101 3.4028 0.3074
-15.2023 2.4931 0.2632
-15.1945 2.8542 0.2816
-15.1867 2.7708 0.2774
-15.1789 2.7708 0.2774
-15.1711 3.1806 0.2972
-15.1633 3.3194 0.3037
-15.1555 2.9236 0.2850
-15.1477 2.9653 0.2870
-15.1399 2.8056 0.2792
-15.1321 3.1389 0.2953
-15.1243 2.3542 0.2557
-15.1165 2.2014 0.2473
-15.1087 2.7708 0.2774
-15.1009 2.8958 0.2836
-15.0931 3.2639 0.3011
-15.0853 3.5069 0.3121
-15.0775 3.1319 0.2950
-15.0697 3.1667 0.2966
-15.0619 2.9514 0.2863
-15.0541 3.2292 0.2995
-15.0463 3.5486 0.3140
-15.0385 3.3611 0.3056
-15.0307 2.6875 0.2732
-15.0229 2.7222 0.2750
-15.0151 3.0347 0.2903
-15.0073 2.7014 0.2739
-14.9995 3.5000 0.3118
-14.9917 2.9514 0.2863
-14.9839 2.8750 0.2826
-14.9761 3.0208 0.2897
-14.9683 3.0000 0.2887
-14.9605 2.6667 0.2722
-14.9527 2.9097 0.2843
-14.9449 3.2778 0.3017
-14.9371 3.1319 0.2950
-14.9293 3.2500 0.3005
-14.9215 2.9444 0.2860
-14.9137 3.2014 0.2982
-14.9059 2.8264 0.2802
-14.8981 2.6806 0.2729
-14.8903 2.9583 0.2867
-14.8825 2.9653 0.2870
-14.8747 2.6389 0.2707
-14.8669 3.5764 0.3152
-14.8591 2.9583 0.2867
-14.8513 2.9653 0.2870
-14.8435 3.3125 0.3033
-14.8357 3.0833 0.2927
-14.8279 3.4444 0.3093
-14.8201 3.1806 0.2972
-14.8123 3.2917 0.3024
-14.8045 3.0694 0.2920
-14.7967 3.1667 0.2966
-14.7889 2.9792 0.2877
-14.7811 3.4583 0.3099
-14.7733 3.2847 0.3021
-14.7655 3.1042 0.2936
-14.7577 3.3681 0.3059
-14.7499 3.1528 0.2959
-14.7421 3.2431 0.3001
-14.7343 2.8403 0.2809
-14.7265 2.8125 0.2795
-14.7187 3.3889 0.3068
-14.7109 3.0903 0.2930
-14.7031 3.0625 0.2917
-14.6953 3.3958 0.3071
-14.6875 3.4792 0.3109
-14.6797 3.2778 0.3017
-14.6719 3.2708 0.3014
-14.6641 3.3472 0.3049
-14.6563 3.3194 0.3037
-14.6485 3.3264 0.3040
-14.6407 2.8819 0.2829
-14.6329 3.1389 0.2953
-14.6251 3.0486 0.2910
-14.6173 2.8542 0.2816
-14.6095 2.8542 0.2816
-14.6017 3.1042 0.2936
-14.5939 3.1250 0.2946
-14.5861 3.2569 0.3008
-14.5783 2.9028 0.2840
-14.5705 3.6181 0.3170
-14.5627 3.3681 0.3059
-14.5549 3.4167 0.3081
-14.5471 3.6875 0.3200
-14.5393 3.2431 0.3001
-14.5315 3.5417 0.3137
-14.5237 3.1528 0.2959
-14.5159 3.1875 0.2976
-14.5081 3.1319 0.2950
-14.5003 3.3472 0.3049
-14.4925 3.3264 0.3040
-14.4847 3.3333 0.3043
-14.4769 3.3681 0.3059
-14.4691 3.1389 0.2953
-14.4613 3.0903 0.2930
-14.4535 3.4931 0.3115
-14.4457 3.2014 0.2982
-14.4379 3.4097 0.3078
-14.4301 3.7569 0.3230
-14.4223 3.5139 0.3124
-14.4145 2.9931 0.2883
-14.4067 3.4097 0.3078
-14.3989 3.0833 0.2927
-14.3911 3.2500 0.3005
-14.3833 3.4653 0.3103
-14.3755 3.2500 0.3005
-14.3677 3.8750 0.3281
-14.3599 3.0903 0.2930
-14.3521 3.2847 0.3021
-14.3443 3.1736 0.2969
-14.3365 3.5139 0.3124
-14.3287 3.4167 0.3081
-14.3209 3.4514 0.3096
-14.3131 3.8611 0.3275
-14.3053 3.9931 0.3330
-14.2975 3.6806 0.3197
-14.2897 3.7639 0.3233
-14.2819 3.2361 0.2998
-14.2741 3.0903 0.2930
-14.2663 3.7014 0.3206
-14.2585 3.2569 0.3008
-14.2507 3.4653 0.3103
-14.2429 3.3056 0.3030
-14.2351 3.5972 0.3161
-14.2273 3.8611 0.3275
-14.2195 3.3958 0.3071
-14.2117 3.5903 0.3158
-14.2039 3.3542 0.3052
-14.1961 3.4653 0.3103
-14.1883 2.6806 0.2729
-14.1805 3.3472 0.3049
-14.1727 3.2986 0.3027
-14.1649 3.1806 0.2972
-14.1571 3.8333 0.3263
-14.1493 3.4722 0.3106
-14.1415 3.9097 0.3296
-14.1337 4.0278 0.3345
-14.1259 3.4236 0.3084
-14.1181 3.3889 0.3068
-14.1103 3.1389 0.2953
-14.1025 3.5625 0.3146
-14.0947 3.8125 0.3254
-14.0869 3.3403 0.3046
-14.0791 3.3472 0.3049
-14.0713 3.8264 0.3260
-14.0635 3.5139 0.3124
-14.0557 3.4306 0.3087
-14.0479 3.8056 0.3251
-14.0401 3.9514 0.3313
-14.0323 3.4514 0.3096
-14.0245 3.6111 0.3167
-14.0167 3.4375 0.3090
-14.0089 3.2986 0.3027
-14.0011 3.4514 0.3096
-13.9933 4.1597 0.3399
-13.9855 2.9931 0.2883
-13.9777 3.4306 0.3087
-13.9699 4.0069 0.3336
-13.9621 3.6736 0.3194
-13.9543 3.0486 0.2910
-13.9465 3.7986 0.3248
-13.9387 3.4722 0.3106
-13.9309 3.3958 0.3071
-13.9231 3.8056 0.3251
-13.9153 3.3750 0.3062
-13.9075 3.3403 0.3046
-13.8997 3.5556 0.3143
-13.8919 3.8264 0.3260
-13.8841 3.8264 0.3260
-13.8763 3.6944 0.3203
-13.8685 3.2639 0.3011
-13.8607 3.5764 0.3152
-13.8529 3.7917 0.3245
-13.8451 3.8264 0.3260
-13.8373 3.6875 0.3200
-13.8295 4.0556 0.3356
-13.8217 4.1181 0.3382
-13.8139 3.5625 0.3146
-13.8061 3.3750 0.3062
-13.7983 3.3750 0.3062
-13.7905 3.8472 0.3269
-13.7827 4.1944 0.3413
-13.7749 4.2153 0.3422
-13.7671 3.2986 0.3027
-13.7593 3.3889 0.3068
-13.7515 3.4444 0.3093
-13.7437 3.6875 0.3200
-13.7359 3.4861 0.3112
-13.7281 3.4931 0.3115
-13.7203 3.8056 0.3251
-13.7125 3.8194 0.3257
-13.7047 3.5208 0.3127
-13.6969 4.0347 0.3348
-13.6891 4.0486 0.3354
-13.6813 3.2917 0.3024
-13.6735 3.4375 0.3090
-13.6657 3.6597 0.3188
-13.6579 3.4167 0.3081
-13.6501 3.7847 0.3242
-13.6423 4.0903 0.3371
-13.6345 3.7431 0.3224
-13.6267 3.5764 0.3152
-13.6189 3.9097 0.3296
-13.6111 3.6319 0.3176
-13.6033 3.8403 0.3266
-13.5955 3.6806 0.3197
-13.5877 3.7153 0.3213
-13.5799 4.1597 0.3399
-13.5721 3.7083 0.3210
-13.5643 3.6667 0.3191
-13.5565 3.6944 0.3203
-13.5487 3.6319 0.3176
-13.5409 4.0833 0.3368
-13.5331 4.0972 0.3374
-13.5253 3.7639 0.3233
-13.5175 3.5208 0.3127
-13.5097 3.2778 0.3017
-13.5019 3.6528 0.3185
-13.4941 4.2083 0.3419
-13.4863 3.9792 0.3325
-13.4785 3.3611 0.3056
-13.4707 3.3542 0.3052
-13.4629 3.9583 0.3316
-13.4551 3.6458 0.3182
-13.4473 3.6875 0.3200
-13.4395 3.7222 0.3216
-13.4317 3.6875 0.3200
-13.4239 4.0764 0.3365
-13.4161 3.6806 0.3197
-13.4083 3.8472 0.3269
-13.4005 4.0139 0.3339
-13.3927 4.0903 0.3371
-13.3849 3.8194 0.3257
-13.3771 4.1736 0.3405
-13.3693 4.0486 0.3354
-13.3615 3.8958 0.3290
-13.3537 4.3472 0.3475
-13.3459 3.5972 0.3161
-13.3381 3.8264 0.3260
-13.3303 3.8958 0.3290
-13.3225 3.9931 0.3330
-13.3147 3.7361 0.3222
-13.3069 3.6667 0.3191
-13.2991 4.1667 0.3402
-13.2913 4.1667 0.3402
-13.2835 3.6597 0.3188
-13.2757 4.6389 0.3590
-13.2679 3.8403 0.3266
-13.2601 4.2222 0.3425
-13.2523 3.6944 0.3203
-13.2445 3.8194 0.3257
-13.2367 4.0000 0.3333
-13.2289 3.8194 0.3257
-13.2211 4.1389 0.3391
-13.2133 4.1806 0.3408
-13.2055 3.8889 0.3287
-13.1977 4.1250 0.3385
-13.1899 4.2292 0.3427
-13.1821 4.3958 0.3494
-13.1743 4.1458 0.3394
-13.1665 4.7569 0.3635
-13.1587 4.1806 0.3408
-13.1509 4.4653 0.3522
-13.1431 3.8681 0.3278
-13.1353 3.9931 0.3330
-13.1275 4.4792 0.3527
-13.1197 4.5833 0.3568
-13.1119 4.0833 0.3368
-13.1041 4.4514 0.3516
-13.0963 4.4306 0.3508
-13.0885 4.1181 0.3382
-13.0807 3.9722 0.3322
-13.0729 3.7014 0.3206
-13.0651 4.3611 0.3481
-13.0573 4.5139 0.3541
-13.0495 4.1389 0.3391
-13.0417 4.2014 0.3416
-13.0339 4.4931 0.3533
-13.0261 3.7778 0.3239
-13.0183 4.1944 0.3413
-13.0105 4.5000 0.3536
-13.0027 4.5625 0.3560
-12.9949 4.2500 0.3436
-12.9871 4.1736 0.3405
-12.9793 4.6250 0.3584
-12.9715 4.8889 0.3685
-12.9637 4.2500 0.3436
-12.9559 4.0694 0.3362
-12.9481 4.0069 0.3336
-12.9403 4.3056 0.3458
-12.9325 4.1597 0.3399
-12.9247 3.8264 0.3260
-12.9169 4.2222 0.3425
-12.9091 4.1319 0.3388
-12.9013 4.1667 0.3402
-12.8935 4.6042 0.3576
-12.8857 4.4375 0.3511
-12.8779 4.0486 0.3354
-12.8701 4.8264 0.3662
-12.8623 4.0833 0.3368
-12.8545 4.6111 0.3579
-12.8467 4.1250 0.3385
-12.8389 4.1528 0.3396
-12.8311 3.8681 0.3278
-12.8233 4.2222 0.3425
-12.8155 4.3056 0.3458
-12.8077 4.0625 0.3359
-12.7999 4.0347 0.3348
-12.7921 4.1389 0.3391
-12.7843 4.9097 0.3693
-12.7765 4.2847 0.3450
-12.7687 4.2986 0.3456
-12.7609 4.4722 0.3525
-12.7531 4.2083 0.3419
-12.7453 4.2569 0.3439
-12.7375 4.9444 0.3706
-12.7297 4.3819 0.3489
-12.7219 4.2153 0.3422
-12.7141 4.0972 0.3374
-12.7063 4.2222 0.3425
-12.6985 4.4583 0.3519
-12.6907 4.0903 0.3371
-12.6829 4.5903 0.3571
-12.6751 4.6111 0.3579
-12.6673 4.8264 0.3662
-12.6595 4.3333 0.3469
-12.6517 4.2917 0.3453
-12.6439 4.2222 0.3425
-12.6361 4.6667 0.3600
-12.6283 4.1111 0.3379
-12.6205 4.0486 0.3354
-12.6127 4.3264 0.3467
-12.6049 4.5486 0.3555
-12.5971 4.2361 0.3430
-12.5893 4.6806 0.3606
-12.5815 3.9514 0.3313
-12.5737 4.2222 0.3425
-12.5659 4.1319 0.3388
-12.5581 4.2778 0.3447
-12.5503 4.2847 0.3450
-12.5425 4.4236 0.3505
-12.5347 4.7778 0.3643
-12.5269 4.5139 0.3541
-12.5191 4.8056 0.3654
-12.5113 4.6597 0.3598
-12.5035 4.4167 0.3503
-12.4957 4.7847 0.3646
-12.4879 4.9375 0.3703
-12.4801 5.0069 0.3729
-12.4723 4.6458 0.3592
-12.4645 4.4444 0.3514
-12.4567 4.6667 0.3600
-12.4489 4.5972 0.3574
-12.4411 4.7639 0.3638
-12.4333 4.8333 0.3664
-12.4255 4.1458 0.3394
-12.4177 4.9375 0.3703
-12.4099 4.4375 0.3511
-12.4021 4.8611 0.3675
-12.3943 5.2292 0.3811
-12.3865 4.9306 0.3701
-12.3787 4.4306 0.3508
-12.3709 4.1667 0.3402
-12.3631 4.6597 0.3598
-12.3553 4.8681 0.3677
-12.3475 4.6806 0.3606
-12.3397 5.1944 0.3799
-12.3319 5.1597 0.3786
-12.3241 5.1597 0.3786
-12.3163 4.9097 0.3693
-12.3085 5.1042 0.3765
-12.3007 5.0417 0.3742
-12.2929 4.7500 0.3632
-12.2851 5.4722 0.3899
-12.2773 4.8194 0.3659
-12.2695 4.7708 0.3640
-12.2617 4.5764 0.3565
-12.2539 5.1875 0.3796
-12.2461 5.0208 0.3735
-12.2383 5.0417 0.3742
-12.2305 4.7569 0.3635
-12.2227 5.1875 0.3796
-12.2149 5.0625 0.3750
-12.2071 5.0694 0.3753
-12.1993 4.8750 0.3680
-12.1915 4.4236 0.3505
-12.1837 4.6181 0.3582
-12.1759 5.0069 0.3729
-12.1681 4.8194 0.3659
-12.1603 4.9583 0.3711
-12.1525 5.2778 0.3829
-12.1447 5.0069 0.3729
-12.1369 4.4444 0.3514
-12.1291 4.9722 0.3716
-12.1213 4.4653 0.3522
-12.1135 4.6806 0.3606
-12.1057 5.4722 0.3899
-12.0979 5.4167 0.3879
-12.0901 4.8819 0.3683
-12.0823 4.6667 0.3600
-12.0745 4.4028 0.3497
-12.0667 4.3819 0.3489
-12.0589 4.9444 0.3706
-12.0511 4.7917 0.3648
-12.0433 4.8542 0.3672
-12.0355 4.9514 0.3709
-12.0277 5.0625 0.3750
-12.0199 5.1806 0.3793
-12.0121 5.0139 0.3732
-12.0043 5.1111 0.3768
-11.9965 5.3125 0.3841
-11.9887 5.3264 0.3846
-11.9809 5.0417 0.3742
-11.9731 5.3681 0.3862
-11.9653 5.0069 0.3729
-11.9575 4.7083 0.3616
-11.9497 5.4722 0.3899
-11.9419 4.8750 0.3680
-11.9341 4.6389 0.3590
-11.9263 5.0625 0.3750
-11.9185 4.8611 0.3675
-11.9107 4.8819 0.3683
-11.9029 5.4167 0.3879
-11.8951 5.3056 0.3839
-11.8873 5.3264 0.3846
-11.8795 5.3264 0.3846
-11.8717 4.7292 0.3624
-11.8639 5.0486 0.3745
-11.8561 4.9514 0.3709
-11.8483 5.3403 0.3852
-11.8405 5.6111 0.3948
-11.8327 5.1042 0.3765
-11.8249 5.0625 0.3750
-11.8171 5.0764 0.3755
-11.8093 5.3819 0.3867
-11.8015 5.4028 0.3874
-11.7937 5.4097 0.3876
-11.7859 4.9792 0.3719
-11.7781 5.0972 0.3763
-11.7703 5.3542 0.3857
-11.7625 5.0417 0.3742
-11.7547 5.2153 0.3806
-11.7469 5.5694 0.3933
-11.7391 5.4306 0.3884
-11.7313 5.2083 0.3804
-11.7235 5.2847 0.3831
-11.7157 5.6111 0.3948
-11.7079 4.7639 0.3638
-11.7001 5.8333 0.4025
-11.6923 5.2153 0.3806
-11.6845 5.4444 0.3889
-11.6767 5.4375 0.3886
-11.6689 5.6944 0.3977
-11.6611 5.6319 0.3955
-11.6533 6.3681 0.4206
-11.6455 5.5069 0.3911
-11.6377 5.4444 0.3889
-11.6299 5.7500 0.3997
-11.6221 6.0417 0.4097
-11.6143 5.6389 0.3958
-11.6065 5.1667 0.3788
-11.5987 5.6319 0.3955
-11.5909 6.0208 0.4090
-11.5831 5.6042 0.3946
-11.5753 5.6597 0.3965
-11.5675 5.1250 0.3773
-11.5597 5.1181 0.3771
-11.5519 5.7431 0.3994
-11.5441 5.1875 0.3796
-11.5363 5.1597 0.3786
-11.5285 5.5694 0.3933
-11.5207 5.2014 0.3801
-11.5129 5.8750 0.4040
-11.5051 5.9444 0.4064
-11.4973 5.8958 0.4047
-11.4895 6.1736 0.4141
-11.4817 5.7014 0.3980
-11.4739 6.0694 0.4106
-11.4661 5.2917 0.3834
-11.4583 5.4444 0.3889
-11.4505 5.7431 0.3994
-11.4427 5.7708 0.4004
-11.4349 5.5903 0.3941
-11.4271 5.2431 0.3816
-11.4193 5.4444 0.3889
-11.4115 6.4028 0.4217
-11.4037 5.6458 0.3960
-11.3959 5.7361 0.3992
-11.3881 5.5972 0.3943
-11.3803 5.7986 0.4013
-11.3725 6.1319 0.4127
-11.3647 5.9722 0.4073
-11.3569 6.0764 0.4108
-11.3491 5.8056 0.4016
-11.3413 5.6736 0.3970
-11.3335 5.7708 0.4004
-11.3257 6.0625 0.4104
-11.3179 6.1528 0.4134
-11.3101 6.3681 0.4206
-11.3023 6.4375 0.4229
-11.2945 6.2014 0.4150
-11.2867 6.2708 0.4174
-11.2789 5.2847 0.3831
-11.2711 5.3611 0.3859
-11.2633 6.6042 0.4283
-11.2555 6.5625 0.4270
-11.2477 6.1458 0.4132
-11.2399 6.2431 0.4164
-11.2321 6.1181 0.4122
-11.2243 5.9167 0.4054
-11.2165 6.0972 0.4115
-11.2087 6.3472 0.4199
-11.2009 6.5694 0.4272
-11.1931 5.7431 0.3994
-11.1853 6.2014 0.4150
-11.1775 6.4444 0.4231
-11.1697 5.7500 0.3997
-11.1619 5.7847 0.4009
-11.1541 5.9514 0.4066
-11.1463 5.9583 0.4068
-11.1385 6.0347 0.4094
-11.1307 6.2222 0.4157
-11.1229 6.1736 0.4141
-11.1151 6.1528 0.4134
-11.1073 6.4097 0.4220
-11.0995 6.3125 0.4187
-11.0917 6.6736 0.4306
-11.0839 6.6528 0.4299
-11.0761 6.2153 0.4155
-11.0683 6.1250 0.4125
-11.0605 6.1458 0.4132
-11.0527 7.0069 0.4412
-11.0449 6.2222 0.4157
-11.0371 6.0347 0.4094
-11.0293 6.4792 0.4242
-11.0215 6.0139 0.4087
-11.0137 5.9653 0.4071
-11.0059 6.7292 0.4323
-10.9981 5.9861 0.4078
-10.9903 6.6875 0.4310
-10.9825 6.4792 0.4242
-10.9747 7.1042 0.4442
-10.9669 6.7778 0.4339
-10.9591 6.3472 0.4199
-10.9513 6.2778 0.4176
-10.9435 6.0278 0.4092
-10.9357 6.9236 0.4385
-10.9279 6.2917 0.4181
-10.9201 6.5694 0.4272
-10.9123 5.7222 0.3987
-10.9045 6.2778 0.4176
-10.8967 6.3542 0.4201
-10.8889 6.0764 0.4108
-10.8811 6.3958 0.4215
-10.8733 6.2639 0.4171
-10.8655 5.9722 0.4073
-10.8577 6.5347 0.4261
-10.8499 6.9028 0.4379
-10.8421 6.2986 0.4183
-10.8343 6.4931 0.4247
-10.8265 7.0208 0.4416
-10.8187 6.5972 0.4281
-10.8109 6.8750 0.4370
-10.8031 6.1806 0.4143
-10.7953 5.8819 0.4042
-10.7875 6.5625 0.4270
-10.7797 6.2569 0.4169
-10.7719 6.3611 0.4204
-10.7641 6.4653 0.4238
-10.7563 7.2292 0.4481
-10.7485 6.7153 0.4319
-10.7407 6.3264 0.4192
-10.7329 7.0000 0.4410
-10.7251 6.6806 0.4308
-10.7173 6.3264 0.4192
-10.7095 6.4514 0.4233
-10.7017 6.4028 0.4217
-10.6939 7.1944 0.4470
-10.6861 7.0972 0.4440
-10.6783 6.6111 0.4285
-10.6705 7.2292 0.4481
-10.6627 6.5972 0.4281
-10.6549 7.1528 0.4457
-10.6471 6.4167 0.4222
-10.6393 7.1111 0.4444
-10.6315 6.4653 0.4238
-10.6237 7.4792 0.4558
-10.6159 7.3056 0.4505
-10.6081 6.4514 0.4233
-10.6003 6.9653 0.4399
-10.5925 6.0694 0.4106
-10.5847 6.7847 0.4341
-10.5769 7.2917 0.4501
-10.5691 7.2847 0.4498
-10.5613 7.0347 0.4421
-10.5535 6.9931 0.4407
-10.5457 7.4306 0.4543
-10.5379 6.4931 0.4247
-10.5301 7.3611 0.4522
-10.5223 7.2500 0.4488
-10.5145 6.3056 0.4185
-10.5067 6.5694 0.4272
-10.4989 6.6458 0.4297
-10.4911 7.4375 0.4545
-10.4833 7.0972 0.4440
-10.4755 7.4514 0.4550
-10.4677 7.8056 0.4656
-10.4599 7.2639 0.4492
-10.4521 7.4861 0.4560
-10.4443 7.2917 0.4501
-10.4365 7.5972 0.4594
-10.4287 7.5556 0.4581
-10.4209 7.2778 0.4496
-10.4131 7.2083 0.4475
-10.4053 7.7014 0.4625
-10.3975 6.6806 0.4308
-10.3897 6.8403 0.4359
-10.3819 7.6806 0.4619
-10.3741 7.3750 0.4526
-10.3663 7.1181 0.4447
-10.3585 7.2222 0.4479
-10.3507 6.7083 0.4317
-10.3429 7.2014 0.4473
-10.3351 7.5486 0.4579
-10.3273 7.4931 0.4562
-10.3195 7.3889 0.4530
-10.3117 7.3056 0.4505
-10.3039 7.2917 0.4501
-10.2961 7.5486 0.4579
-10.2883 7.7986 0.4654
-10.2805 7.8125 0.4658
-10.2727 7.9097 0.4687
-10.2649 7.2639 0.4492
-10.2571 7.3889 0.4530
-10.2493 8.0208 0.4720
-10.2415 7.5139 0.4569
-10.2337 7.9653 0.4704
-10.2259 7.8542 0.4671
-10.2181 7.3542 0.4520
-10.2103 7.3472 0.4518
-10.2025 7.8542 0.4671
-10.1947 7.7708 0.4646
-10.1869 7.8681 0.4675
-10.1791 7.7917 0.4652
-10.1713 7.7986 0.4654
-10.1635 7.6875 0.4621
-10.1557 7.4653 0.4554
-10.1479 7.7569 0.4642
-10.1401 7.2639 0.4492
-10.1323 8.0764 0.4736
-10.1245 7.8611 0.4673
-10.1167 7.3472 0.4518
-10.1089 7.2639 0.4492
-10.1011 7.6806 0.4619
-10.0933 8.3125 0.4805
-10.0855 7.5069 0.4566
-10.0777 7.8958 0.4683
-10.0699 7.6181 0.4600
-10.0621 7.6389 0.4606
-10.0543 7.8819 0.4679
-10.0465 8.7917 0.4942
-10.0387 8.9653 0.4990
-10.0309 7.9375 0.4696
-10.0231 8.0069 0.4716
-10.0153 7.6806 0.4619
-10.0075 8.1875 0.4769
-9.9997 8.0694 0.4734
-9.9919 7.7361 0.4636
-9.9841 7.7639 0.4644
-9.9763 8.0069 0.4716
-9.9685 8.2431 0.4785
-9.9607 8.1944 0.4771
-9.9529 8.6667 0.4907
-9.9451 7.9792 0.4708
-9.9373 8.0972 0.4743
-9.9295 7.6875 0.4621
-9.9217 8.1111 0.4747
-9.9139 7.7569 0.4642
-9.9061 7.2431 0.4485
-9.8983 7.8819 0.4679
-9.8905 8.0417 0.4726
-9.8827 8.6528 0.4903
-9.8749 8.2778 0.4795
-9.8671 8.1806 0.4767
-9.8593 8.0417 0.4726
-9.8515 7.7083 0.4627
-9.8437 7.9444 0.4698
-9.8359 8.5417 0.4871
-9.8281 8.5625 0.4877
-9.8203 8.7361 0.4926
-9.8125 7.9722 0.4706
-9.8047 8.5556 0.4875
-9.7969 8.8472 0.4957
-9.7891 8.6042 0.4889
-9.7813 9.0764 0.5021
-9.7735 8.6875 0.4912
-9.7657 8.6528 0.4903
-9.7579 8.3333 0.4811
-9.7501 8.0000 0.4714
-9.7423 8.0139 0.4718
-9.7345 8.5069 0.4861
-9.7267 8.5972 0.4887
-9.7189 8.2500 0.4787
-9.7111 8.3125 0.4805
-9.7033 8.3056 0.4803
-9.6955 8.3125 0.4805
-9.6877 8.6944 0.4914
-9.6799 8.6111 0.4891
-9.6721 8.6389 0.4899
-9.6643 9.2639 0.5073
-9.6565 7.4653 0.4554
-9.6487 8.4861 0.4855
-9.6409 8.9931 0.4998
-9.6331 8.5625 0.4877
-9.6253 8.8889 0.4969
-9.6175 8.7917 0.4942
-9.6097 8.6944 0.4914
-9.6019 9.0694 0.5019
-9.5941 8.9792 0.4994
-9.5863 8.6458 0.4901
-9.5785 8.6458 0.4901
-9.5707 8.3264 0.4809
-9.5629 8.9653 0.4990
-9.5551 9.1597 0.5044
-9.5473 8.6597 0.4905
-9.5395 8.9167 0.4977
-9.5317 9.1667 0.5046
-9.5239 8.5625 0.4877
-9.5161 8.9375 0.4983
-9.5083 9.6181 0.5169
-9.5005 8.5347 0.4869
-9.4927 9.2986 0.5082
-9.4849 8.6667 0.4907
-9.4771 8.9167 0.4977
-9.4693 8.3889 0.4827
-9.4615 9.2708 0.5075
-9.4537 9.0000 0.5000
-9.4459 9.0903 0.5025
-9.4381 9.1042 0.5029
-9.4303 9.0417 0.5012
-9.4225 8.9653 0.4990
-9.4147 8.8472 0.4957
-9.4069 8.6389 0.4899
-9.3991 8.8611 0.4961
-9.3913 9.0208 0.5006
-9.3835 8.6875 0.4912
-9.3757 8.7083 0.4918
-9.3679 8.9722 0.4992
-9.3601 9.0347 0.5010
-9.3523 9.3958 0.5109
-9.3445 8.9653 0.4990
-9.3367 10.0694 0.5289
-9.3289 9.1111 0.5031
-9.3211 9.1458 0.5040
-9.3133 9.8611 0.5234
-9.3055 9.0694 0.5019
-9.2977 9.3194 0.5088
-9.2899 9.3819 0.5105
-9.2821 9.1528 0.5042
-9.2743 8.9583 0.4988
-9.2665 10.0903 0.5294
-9.2587 10.4653 0.5392
-9.2509 8.9306 0.4981
-9.2431 9.7014 0.5191
-9.2353 8.9236 0.4979
-9.2275 10.0278 0.5278
-9.2197 9.5208 0.5143
-9.2119 10.0000 0.5270
-9.2041 9.4653 0.5128
-9.1963 9.7639 0.5208
-9.1885 9.4931 0.5135
-9.1807 9.8542 0.5232
-9.1729 9.4514 0.5124
-9.1651 10.0000 0.5270
-9.1573 10.3889 0.5372
-9.1495 9.7361 0.5200
-9.1417 10.2153 0.5327
-9.1339 11.0000 0.5528
-9.1261 9.6250 0.5171
-9.1183 9.7917 0.5215
-9.1105 10.1389 0.5307
-9.1027 9.9653 0.5261
-9.0949 10.2292 0.5331
-9.0871 9.2847 0.5078
-9.0793 9.7500 0.5204
-9.0715 9.5833 0.5159
-9.0637 9.2569 0.5071
-9.0559 8.8542 0.4959
-9.0481 10.6042 0.5427
-9.0403 10.0139 0.5274
-9.0325 9.6806 0.5186
-9.0247 10.4583 0.5390
-9.0169 10.3958 0.5374
-9.0091 9.3333 0.5092
-9.0013 9.4931 0.5135
-8.9935 10.0694 0.5289
-8.9857 10.6181 0.5431
-8.9779 11.0764 0.5547
-8.9701 10.4375 0.5385
-8.9623 10.0972 0.5296
-8.9545 10.2014 0.5323
-8.9467 11.3403 0.5613
-8.9389 9.3264 0.5090
-8.9311 9.6597 0.5180
-8.9233 10.1528 0.5311
-8.9155 9.8750 0.5237
-8.9077 9.7778 0.5212
-8.8999 10.4236 0.5381
-8.8921 10.6181 0.5431
-8.8843 10.9931 0.5526
-8.8765 9.1389 0.5038
-8.8687 9.2569 0.5071
-8.8609 9.9097 0.5247
-8.8531 10.4653 0.5392
-8.8453 9.8750 0.5237
-8.8375 9.3611 0.5099
-8.8297 9.7847 0.5213
-8.8219 10.0972 0.5296
-8.8141 9.9306 0.5252
-8.8063 10.2014 0.5323
-8.7985 9.5972 0.5163
-8.7907 9.3403 0.5094
-8.7829 10.2222 0.5329
-8.7751 9.8403 0.5228
-8.7673 11.4931 0.5650
-8.7595 10.9792 0.5522
-8.7517 9.5833 0.5159
-8.7439 10.9236 0.5508
-8.7361 10.1181 0.5301
-8.7283 10.2639 0.5340
-8.7205 10.4931 0.5399
-8.7127 10.0556 0.5285
-8.7049 10.6806 0.5447
-8.6971 11.0694 0.5545
-8.6893 10.9514 0.5515
-8.6815 10.2431 0.5334
-8.6737 10.3542 0.5363
-8.6659 10.3472 0.5361
-8.6581 11.2292 0.5585
-8.6503 11.3056 0.5604
-8.6425 11.0764 0.5547
-8.6347 10.9167 0.5507
-8.6269 10.9236 0.5508
-8.6191 10.8264 0.5484
-8.6113 10.0625 0.5287
-8.6035 10.8472 0.5489
-8.5957 11.2778 0.5597
-8.5879 10.7500 0.5465
-8.5801 11.4792 0.5647
-8.5723 11.7083 0.5703
-8.5645 10.8819 0.5498
-8.5567 11.0764 0.5547
-8.5489 11.3611 0.5618
-8.5411 11.6667 0.5693
-8.5333 11.3194 0.5607
-8.5255 11.6806 0.5696
-8.5177 11.2778 0.5597
-8.5099 11.3472 0.5614
-8.5021 11.3472 0.5614
-8.4943 10.6597 0.5442
-8.4865 10.4444 0.5386
-8.4787 11.2222 0.5583
-8.4709 12.0972 0.5797
-8.4631 11.6319 0.5684
-8.4553 11.7708 0.5718
-8.4475 11.6319 0.5684
-8.4397 9.9931 0.5269
-8.4319 10.9861 0.5524
-8.4241 11.8542 0.5738
-8.4163 11.9792 0.5768
-8.4085 12.0208 0.5779
-8.4007 10.9375 0.5512
-8.3929 11.0972 0.5552
-8.3851 11.5833 0.5672
-8.3773 11.7708 0.5718
-8.3695 12.0347 0.5782
-8.3617 12.2361 0.5830
-8.3539 11.1875 0.5575
-8.3461 11.6667 0.5693
-8.3383 11.5625 0.5667
-8.3305 12.1319 0.5805
-8.3227 11.5556 0.5666
-8.3149 11.2292 0.5585
-8.3071 11.8542 0.5738
-8.2993 11.6736 0.5694
-8.2915 11.5764 0.5671
-8.2837 11.7708 0.5718
-8.2759 11.7500 0.5713
-8.2681 12.1250 0.5803
-8.2603 12.3750 0.5863
-8.2525 12.0000 0.5774
-8.2447 11.9167 0.5753
-8.2369 11.5417 0.5662
-8.2291 11.8681 0.5742
-8.2213 11.4514 0.5640
-8.2135 11.7917 0.5723
-8.2057 12.3889 0.5866
-8.1979 12.6736 0.5933
-8.1901 12.0347 0.5782
-8.1823 11.5486 0.5664
-8.1745 11.5972 0.5676
-8.1667 12.5833 0.5912
-8.1589 12.7292 0.5946
-8.1511 12.3819 0.5865
-8.1433 12.7500 0.5951
-8.1355 12.3403 0.5855
-8.1277 12.4514 0.5881
-8.1199 12.7083 0.5941
-8.1121 12.7083 0.5941
-8.1043 13.1875 0.6052
-8.0965 11.8958 0.5748
-8.0887 12.3681 0.5861
-8.0809 12.6250 0.5922
-8.0731 12.8472 0.5974
-8.0653 12.6389 0.5925
-8.0575 11.9792 0.5768
-8.0497 12.4444 0.5879
-8.0419 13.1389 0.6041
-8.0341 12.9097 0.5988
-8.0263 13.7361 0.6177
-8.0185 13.9653 0.6228
-8.0107 12.7361 0.5948
-8.0029 12.8472 0.5974
-7.9951 12.9028 0.5987
-7.9873 12.6389 0.5925
-7.9795 13.2639 0.6070
-7.9717 13.3472 0.6089
-7.9639 12.3750 0.5863
-7.9561 12.5139 0.5896
-7.9483 12.4028 0.5870
-7.9405 13.0833 0.6028
-7.9327 12.5556 0.5906
-7.9249 12.8403 0.5972
-7.9171 13.8611 0.6205
-7.9093 13.9167 0.6218
-7.9015 13.7986 0.6191
-7.8937 13.4931 0.6122
-7.8859 13.1875 0.6052
-7.8781 13.4722 0.6117
-7.8703 12.9583 0.6000
-7.8625 13.6319 0.6154
-7.8547 12.9444 0.5996
-7.8469 13.2222 0.6060
-7.8391 13.4792 0.6119
-7.8313 14.1458 0.6268
-7.8235 13.5972 0.6146
-7.8157 13.5903 0.6144
-7.8079 12.0139 0.5777
-7.8001 14.0417 0.6245
-7.7923 13.3333 0.6086
-7.7845 13.9167 0.6218
-7.7767 13.2292 0.6062
-7.7689 13.6736 0.6163
-7.7611 14.4028 0.6325
-7.7533 13.7500 0.6180
-7.7455 14.5833 0.6365
-7.7377 14.5625 0.6360
-7.7299 14.6944 0.6389
-7.7221 13.9167 0.6218
-7.7143 13.9861 0.6233
-7.7065 13.6944 0.6168
-7.6987 14.7014 0.6390
-7.6909 15.1250 0.6482
-7.6831 15.4931 0.6560
-7.6753 14.7014 0.6390
-7.6675 15.1389 0.6485
-7.6597 15.8056 0.6626
-7.6519 14.5278 0.6353
-7.6441 14.0764 0.6253
-7.6363 14.4653 0.6339
-7.6285 14.6319 0.6375
-7.6207 14.8264 0.6418
-7.6129 15.1458 0.6486
-7.6051 15.1528 0.6488
-7.5973 14.5625 0.6360
-7.5895 14.2847 0.6299
-7.5817 15.3056 0.6520
-7.5739 15.5764 0.6578
-7.5661 15.7986 0.6625
-7.5583 15.5208 0.6566
-7.5505 15.1597 0.6489
-7.5427 14.9583 0.6446
-7.5349 15.5764 0.6578
-7.5271 15.0208 0.6459
-7.5193 15.9236 0.6651
-7.5115 16.1111 0.6690
-7.5037 15.0625 0.6468
-7.4959 16.5556 0.6781
-7.4881 16.2222 0.6713
-7.4803 15.6111 0.6585
-7.4725 15.0833 0.6473
-7.4647 15.7917 0.6623
-7.4569 14.6806 0.6386
-7.4491 16.5278 0.6776
-7.4413 16.1806 0.6704
-7.4335 16.0139 0.6670
-7.4257 15.1389 0.6485
-7.4179 16.0625 0.6680
-7.4101 16.3264 0.6734
-7.4023 16.3125 0.6731
-7.3945 15.7361 0.6611
-7.3867 16.8056 0.6832
-7.3789 16.6458 0.6800
-7.3711 15.8819 0.6642
-7.3633 15.3194 0.6523
-7.3555 17.1597 0.6904
-7.3477 16.9792 0.6868
-7.3399 16.0903 0.6685
-7.3321 15.8819 0.6642
-7.3243 16.5139 0.6773
-7.3165 16.4583 0.6761
-7.3087 16.5278 0.6776
-7.3009 15.9653 0.6659
-7.2931 16.3333 0.6736
-7.2853 16.0417 0.6675
-7.2775 15.3750 0.6535
-7.2697 16.1181 0.6691
-7.2619 17.1181 0.6896
-7.2541 16.5278 0.6776
-7.2463 17.0347 0.6879
-7.2385 16.1458 0.6697
-7.2307 16.3750 0.6744
-7.2229 17.2083 0.6914
-7.2151 16.6250 0.6796
-7.2073 16.8681 0.6845
-7.1995 17.9583 0.7063
-7.1917 16.1597 0.6700
-7.1839 16.7361 0.6818
-7.1761 18.0069 0.7072
-7.1683 18.1875 0.7108
-7.1605 17.5903 0.6990
-7.1527 18.4653 0.7162
-7.1449 18.1597 0.7102
-7.1371 18.3194 0.7134
-7.1293 17.0764 0.6887
-7.1215 18.2292 0.7116
-7.1137 18.1458 0.7100
-7.1059 18.0486 0.7081
-7.0981 18.1042 0.7091
-7.0903 18.6736 0.7202
-7.0825 18.1111 0.7093
-7.0747 18.7847 0.7224
-7.0669 18.4792 0.7165
-7.0591 18.3681 0.7143
-7.0513 19.4931 0.7358
-7.0435 18.8958 0.7245
-7.0357 18.7639 0.7220
-7.0279 19.0347 0.7271
-7.0201 18.6042 0.7189
-7.0123 18.8125 0.7229
-7.0045 19.9722 0.7448
-6.9967 18.6458 0.7197
-6.9889 19.9167 0.7438
-6.9811 19.0208 0.7269
-6.9733 18.6319 0.7194
-6.9655 19.7083 0.7399
-6.9577 18.5208 0.7173
-6.9499 18.5833 0.7185
-6.9421 19.1389 0.7291
-6.9343 18.8125 0.7229
-6.9265 20.0694 0.7466
-6.9187 20.7986 0.7601
-6.9109 19.6597 0.7390
-6.9031 19.2083 0.7305
-6.8953 20.5417 0.7554
-6.8875 18.9722 0.7260
-6.8797 19.9028 0.7435
-6.8719 19.8125 0.7419
-6.8641 20.0694 0.7466
-6.8563 19.5278 0.7365
-6.8485 20.4931 0.7545
-6.8407 20.7917 0.7600
-6.8329 19.1528 0.7294
-6.8251 20.2569 0.7501
-6.8173 20.0972 0.7472
-6.8095 20.3542 0.7519
-6.8017 20.3958 0.7527
-6.7939 20.8819 0.7616
-6.7861 21.3056 0.7693
-6.7783 21.6458 0.7754
-6.7705 20.3264 0.7514
-6.7627 21.5208 0.7732
-6.7549 20.6875 0.7581
-6.7471 21.1389 0.7663
-6.7393 20.8819 0.7616
-6.7315 21.2708 0.7687
-6.7237 21.2292 0.7679
-6.7159 23.0139 0.7995
-6.7081 22.0278 0.7822
-6.7003 22.2431 0.7860
-6.6925 21.2569 0.7684
-6.6847 21.1667 0.7668
-6.6769 22.6736 0.7936
-6.6691 21.8125 0.7784
-6.6613 21.9028 0.7800
-6.6535 22.5417 0.7913
-6.6457 22.7847 0.7956
-6.6379 22.4028 0.7889
-6.6301 22.3333 0.7876
-6.6223 23.1597 0.8021
-6.6145 22.1389 0.7842
-6.6067 23.2431 0.8035
-6.5989 23.0069 0.7994
-6.5911 23.8750 0.8144
-6.5833 23.1111 0.8012
-6.5755 22.8194 0.7962
-6.5677 22.6389 0.7930
-6.5599 23.9444 0.8156
-6.5521 22.3750 0.7884
-6.5443 23.1736 0.8023
-6.5365 22.9792 0.7989
-6.5287 24.0694 0.8177
-6.5209 24.3194 0.8219
-6.5131 25.1389 0.8356
-6.5053 23.4028 0.8063
-6.4975 24.3403 0.8223
-6.4897 23.3403 0.8052
-6.4819 24.5139 0.8252
-6.4741 24.5625 0.8260
-6.4663 23.4653 0.8073
-6.4585 25.1736 0.8362
-6.4507 24.5278 0.8254
-6.4429 25.1042 0.8351
-6.4351 24.8056 0.8301
-6.4273 24.9306 0.8322
-6.4195 24.8681 0.8311
-6.4117 25.0625 0.8344
-6.4039 25.4653 0.8411
-6.3961 25.7361 0.8455
-6.3883 25.4097 0.8401
-6.3805 25.9931 0.8497
-6.3727 25.7639 0.8460
-6.3649 25.8958 0.8481
-6.3571 26.1597 0.8524
-6.3493 26.6528 0.8604
-6.3415 25.2639 0.8377
-6.3337 25.0417 0.8340
-6.3259 26.1042 0.8515
-6.3181 25.0764 0.8346
-6.3103 26.2917 0.8546
-6.3025 26.0139 0.8501
-6.2947 25.5903 0.8431
-6.2869 26.7222 0.8616
-6.2791 27.7569 0.8781
-6.2713 27.3264 0.8712
-6.2635 26.5417 0.8586
-6.2557 26.7639 0.8622
-6.2479 26.5069 0.8581
-6.2401 27.1944 0.8691
-6.2323 27.8889 0.8802
-6.2245 28.1389 0.8841
-6.2167 27.7917 0.8786
-6.2089 27.3056 0.8709
-6.2011 27.0347 0.8666
-6.1933 27.8333 0.8793
-6.1855 28.6528 0.8921
-6.1777 27.6181 0.8759
-6.1699 27.7708 0.8783
-6.1621 27.1806 0.8689
-6.1543 28.3333 0.8872
-6.1465 29.2153 0.9009
-6.1387 29.1528 0.8999
-6.1309 28.3472 0.8874
-6.1231 30.0625 0.9138
-6.1153 30.3750 0.9186
-6.1075 30.1875 0.9157
-6.0997 28.8125 0.8946
-6.0919 29.2917 0.9020
-6.0841 29.9792 0.9126
-6.0763 30.2292 0.9164
-6.0685 30.7500 0.9242
-6.0607 29.5556 0.9061
-6.0529 30.1875 0.9157
-6.0451 29.9722 0.9124
-6.0373 29.8542 0.9106
-6.0295 29.5417 0.9059
-6.0217 31.9792 0.9425
-6.0139 31.8750 0.9410
-6.0061 31.9028 0.9414
-5.9983 30.7153 0.9237
-5.9905 30.6875 0.9233
-5.9827 30.5556 0.9213
-5.9749 30.5833 0.9217
-5.9671 32.7431 0.9537
-5.9593 31.9028 0.9414
-5.9515 32.7153 0.9533
-5.9437 30.9028 0.9265
-5.9359 30.4444 0.9196
-5.9281 31.2153 0.9312
-5.9203 32.0486 0.9435
-5.9125 32.2917 0.9471
-5.9047 32.9931 0.9573
-5.8969 32.5417 0.9508
-5.8891 32.4861 0.9499
-5.8813 32.1875 0.9456
-5.8735 32.4861 0.9499
-5.8657 33.9167 0.9706
-5.8579 33.2361 0.9608
-5.8501 35.6042 0.9945
-5.8423 34.5347 0.9794
-5.8345 33.5972 0.9661
-5.8267 34.3194 0.9764
-5.8189 34.5972 0.9803
-5.8111 35.1875 0.9887
-5.8033 32.8889 0.9558
-5.7955 33.9653 0.9713
-5.7877 34.9236 0.9849
-5.7799 34.4167 0.9778
-5.7721 34.8542 0.9840
-5.7643 34.3681 0.9771
-5.7565 33.0903 0.9587
-5.7487 34.8333 0.9837
-5.7409 35.8681 0.9982
-5.7331 34.9306 0.9850
-5.7253 36.1319 1.0018
-5.7175 34.2153 0.9749
-5.7097 35.0486 0.9867
-5.7019 36.1389 1.0019
-5.6941 33.9375 0.9709
-5.6863 34.1736 0.9743
-5.6785 36.7986 1.0110
-5.6707 36.0625 1.0009
-5.6629 37.2292 1.0169
-5.6551 36.9861 1.0136
-5.6473 36.5694 1.0079
-5.6395 37.7361 1.0238
-5.6317 36.3194 1.0044
-5.6239 37.6944 1.0233
-5.6161 38.0347 1.0279
-5.6083 37.6181 1.0222
-5.6005 37.7361 1.0238
-5.5927 37.7361 1.0238
-5.5849 38.4028 1.0328
-5.5771 38.2986 1.0314
-5.5693 37.6528 1.0227
-5.5615 38.0278 1.0278
-5.5537 39.1944 1.0434
-5.5459 38.9722 1.0405
-5.5381 38.3542 1.0322
-5.5303 39.5556 1.0482
-5.5225 41.1250 1.0688
-5.5147 38.5139 1.0343
-5.5069 38.5486 1.0348
-5.4991 40.4306 1.0598
-5.4913 39.5278 1.0479
-5.4835 40.8750 1.0656
-5.4757 40.3264 1.0584
-5.4679 41.9097 1.0790
-5.4601 41.3542 1.0718
-5.4523 39.7986 1.0514
-5.4445 41.4931 1.0736
-5.4367 41.5903 1.0748
-5.4289 40.7361 1.0637
-5.4211 41.7014 1.0763
-5.4133 40.7778 1.0643
-5.4055 42.1319 1.0818
-5.3977 42.4306 1.0856
-5.3899 42.7222 1.0894
-5.3821 43.1875 1.0953
-5.3743 42.1597 1.0822
-5.3665 43.2083 1.0956
-5.3587 43.7431 1.1023
-5.3509 42.8819 1.0914
-5.3431 42.8542 1.0911
-5.3353 43.2083 1.0956
-5.3275 44.3819 1.1103
-5.3197 44.7222 1.1146
-5.3119 44.6042 1.1131
-5.3041 44.5347 1.1122
-5.2963 44.3333 1.1097
-5.2885 44.6458 1.1136
-5.2807 44.8125 1.1157
-5.2729 43.9097 1.1044
-5.2651 44.2708 1.1089
-5.2573 45.6806 1.1265
-5.2495 46.6181 1.1380
-5.2417 46.4861 1.1363
-5.2339 47.2639 1.1458
-5.2261 45.5694 1.1251
-5.2183 45.0417 1.1186
-5.2105 47.8056 1.1524
-5.2027 48.0000 1.1547
-5.1949 45.8750 1.1289
-5.1871 46.2500 1.1335
-5.1793 49.2708 1.1699
-5.1715 47.0278 1.1429
-5.1637 49.7569 1.1756
-5.1559 48.6389 1.1624
-5.1481 48.3125 1.1585
-5.1403 48.6528 1.1625
-5.1325 50.3819 1.1830
-5.1247 49.0556 1.1673
-5.1169 49.6319 1.1742
-5.1091 49.8333 1.1765
-5.1013 50.5694 1.1852
-5.0935 49.1597 1.1686
-5.0857 49.3611 1.1710
-5.0779 50.6042 1.1856
-5.0701 50.8056 1.1880
-5.0623 51.1875 1.1924
-5.0545 49.9097 1.1774
-5.0467 52.0069 1.2019
-5.0389 52.5486 1.2082
-5.0311 52.3542 1.2059
-5.0233 52.7222 1.2102
-5.0155 54.7708 1.2335
-5.0077 53.1111 1.2146
-4.9999 52.4028 1.2065
-4.9921 54.5625 1.2311
-4.9843 54.0556 1.2254
-4.9765 54.7361 1.2331
-4.9687 53.5972 1.2202
-4.9609 52.2569 1.2048
-4.9531 53.6944 1.2213
-4.9453 55.3750 1.2402
-4.9375 55.8125 1.2451
-4.9297 56.8472 1.2566
-4.9219 53.7847 1.2223
-4.9141 55.4167 1.2407
-4.9063 56.5764 1.2536
-4.8985 56.4861 1.2526
-4.8907 56.9653 1.2579
-4.8829 56.2153 1.2496
-4.8751 56.6944 1.2549
-4.8673 56.0000 1.2472
-4.8595 57.8542 1.2677
-4.8517 57.9861 1.2691
-4.8439 58.0972 1.2704
-4.8361 59.5000 1.2856
-4.8283 58.9931 1.2801
-4.8205 59.5278 1.2859
-4.8127 62.1181 1.3136
-4.8049 59.1736 1.2821
-4.7971 62.3958 1.3165
-4.7893 61.8403 1.3106
-4.7815 59.7083 1.2879
-4.7737 60.2847 1.2941
-4.7659 62.8125 1.3209
-4.7581 60.7500 1.2990
-4.7503 59.7222 1.2880
-4.7425 60.1806 1.2929
-4.7347 63.9583 1.3329
-4.7269 62.6250 1.3189
-4.7191 64.2708 1.3362
-4.7113 64.1875 1.3353
-4.7035 63.2222 1.3252
-4.6957 64.8333 1.3420
-4.6879 62.7847 1.3206
-4.6801 64.3542 1.3370
-4.6723 63.5903 1.3291
-4.6645 64.1944 1.3354
-4.6567 65.8681 1.3527
-4.6489 67.3611 1.3679
-4.6411 66.2083 1.3561
-4.6333 66.8750 1.3630
-4.6255 68.2153 1.3765
-4.6177 67.6111 1.3704
-4.6099 68.6250 1.3807
-4.6021 67.6528 1.3709
-4.5943 67.9097 1.3735
-4.5865 69.0208 1.3846
-4.5787 70.5486 1.3999
-4.5709 70.1458 1.3959
-4.5631 71.5069 1.4094
-4.5553 72.3264 1.4174
-4.5475 73.6181 1.4300
-4.5397 69.4028 1.3885
-4.5319 71.0764 1.4051
-4.5241 71.2986 1.4073
-4.5163 71.2361 1.4067
-4.5085 70.4514 1.3989
-4.5007 71.7847 1.4121
-4.4929 72.5278 1.4194
-4.4851 74.9306 1.4427
-4.4773 73.6181 1.4300
-4.4695 72.8333 1.4224
-4.4617 76.6389 1.4591
-4.4539 76.3750 1.4565
-4.4461 76.2083 1.4550
-4.4383 74.4028 1.4376
-4.4305 75.2778 1.4460
-4.4227 77.4167 1.4664
-4.4149 78.2500 1.4743
-4.4071 76.7500 1.4601
-4.3993 77.7361 1.4695
-4.3915 77.4028 1.4663
-4.3837 77.2361 1.4647
-4.3759 79.7292 1.4882
-4.3681 77.4792 1.4670
-4.3603 78.9028 1.4805
-4.3525 78.7708 1.4792
-4.3447 80.2222 1.4928
-4.3369 83.7361 1.5251
-4.3291 82.0833 1.5100
-4.3213 81.6736 1.5062
-4.3135 79.4722 1.4858
-4.3057 81.7222 1.5067
-4.2979 82.3333 1.5123
-4.2901 83.7014 1.5248
-4.2823 83.1250 1.5195
-4.2745 81.0347 1.5003
-4.2667 83.8681 1.5263
-4.2589 82.4653 1.5135
-4.2511 84.0347 1.5278
-4.2433 87.9861 1.5633
-4.2355 87.1597 1.5560
-4.2277 87.6528 1.5604
-4.2199 84.4653 1.5317
-4.2121 85.4653 1.5408
-4.2043 84.5417 1.5324
-4.1965 87.5278 1.5593
-4.1887 89.9375 1.5806
-4.1809 90.8611 1.5887
-4.1731 90.7153 1.5874
-4.1653 90.0278 1.5814
-4.1575 89.6111 1.5777
-4.1497 90.9514 1.5895
-4.1419 90.8264 1.5884
-4.1341 92.4167 1.6022
-4.1263 92.0625 1.5992
-4.1185 92.7917 1.6055
-4.1107 91.3542 1.5930
-4.1029 92.8611 1.6061
-4.0951 95.7986 1.6313
-4.0873 94.1389 1.6171
-4.0795 98.7222 1.6560
-4.0717 96.5139 1.6374
-4.0639 98.4306 1.6535
-4.0561 98.7361 1.6561
-4.0483 96.0556 1.6335
-4.0405 97.8264 1.6485
-4.0327 97.2639 1.6437
-4.0249 99.7083 1.6642
-4.0171 100.7986 1.6733
-4.0093 97.8819 1.6489
-4.0015 100.8819 1.6740
-3.9937 101.1319 1.6761
-3.9859 104.3542 1.7026
-3.9781 102.2778 1.6855
-3.9703 102.1042 1.6841
-3.9625 101.3472 1.6779
-3.9547 101.5000 1.6791
-3.9469 104.4167 1.7031
-3.9391 102.7431 1.6894
-3.9313 106.5903 1.7207
-3.9235 105.8819 1.7150
-3.9157 104.7569 1.7058
-3.9079 105.3403 1.7106
-3.9001 106.0972 1.7167
-3.8923 109.9444 1.7476
-3.8845 109.7222 1.7458
-3.8767 109.7361 1.7459
-3.8689 109.9514 1.7476
-3.8611 110.3056 1.7504
-3.8533 112.2708 1.7660
-3.8455 111.1736 1.7573
-3.8377 114.2708 1.7816
-3.8299 117.0000 1.8028
-3.8221 114.5000 1.7834
-3.8143 115.9931 1.7950
-3.8065 113.6319 1.7766
-3.7987 113.6111 1.7765
-3.7909 115.5694 1.7917
-3.7831 115.1667 1.7886
-3.7753 118.4514 1.8139
-3.7675 117.1181 1.8037
-3.7597 118.1458 1.8116
-3.7519 116.4167 1.7983
-3.7441 119.5347 1.8222
-3.7363 119.7986 1.8242
-3.7285 121.2639 1.8353
-3.7207 121.6389 1.8382
-3.7129 119.7569 1.8239
-3.7051 120.6181 1.8304
-3.6973 122.6875 1.8461
-3.6895 124.2847 1.8581
-3.6817 123.4306 1.8517
-3.6739 123.9306 1.8554
-3.6661 127.7431 1.8837
-3.6583 127.7014 1.8834
-3.6505 126.9931 1.8782
-3.6427 128.4722 1.8891
-3.6349 128.1319 1.8866
-3.6271 128.7986 1.8915
-3.6193 129.2014 1.8944
-3.6115 128.9653 1.8927
-3.6037 128.9444 1.8926
-3.5959 130.7222 1.9056
-3.5881 131.9028 1.9141
-3.5803 130.6389 1.9050
-3.5725 130.3056 1.9025
-3.5647 131.4792 1.9111
-3.5569 132.5069 1.9185
-3.5491 133.5486 1.9261
-3.5413 131.5278 1.9114
-3.5335 134.8819 1.9356
-3.5257 135.0278 1.9367
-3.5179 135.6111 1.9409
-3.5101 137.6181 1.9552
-3.5023 135.9375 1.9432
-3.4945 137.3403 1.9532
-3.4867 139.8958 1.9713
-3.4789 136.2708 1.9456
-3.4711 136.9514 1.9504
-3.4633 140.4236 1.9750
-3.4555 137.8958 1.9572
-3.4477 139.5486 1.9688
-3.4399 139.5764 1.9690
-3.4321 141.1111 1.9798
-3.4243 141.0069 1.9791
-3.4165 140.7014 1.9770
-3.4087 140.9236 1.9785
-3.4009 144.4167 2.0029
-3.3931 144.5903 2.0041
-3.3853 145.0972 2.0076
-3.3775 144.9514 2.0066
-3.3697 143.9931 2.0000
-3.3619 145.5833 2.0110
-3.3541 147.4653 2.0239
-3.3463 146.0764 2.0144
-3.3385 146.7569 2.0191
-3.3307 149.4861 2.0377
-3.3229 149.2431 2.0361
-3.3151 149.5903 2.0385
-3.3073 150.4028 2.0440
-3.2995 147.2500 2.0224
-3.2917 149.8056 2.0399
-3.2839 152.0764 2.0553
-3.2761 148.8472 2.0334
-3.2683 152.3403 2.0571
-3.2605 151.5764 2.0519
-3.2527 154.2847 2.0702
-3.2449 153.7569 2.0666
-3.2371 152.2361 2.0564
-3.2293 153.4375 2.0645
-3.2215 158.2083 2.0963
-3.2137 157.8125 2.0937
-3.2059 153.2500 2.0632
-3.1981 155.5694 2.0788
-3.1903 155.5694 2.0788
-3.1825 158.8333 2.1005
-3.1747 158.4931 2.0982
-3.1669 158.1944 2.0963
-3.1591 159.4097 2.1043
-3.1513 160.0972 2.1088
-3.1435 159.3125 2.1037
-3.1357 157.8611 2.0940
-3.1279 160.3403 2.1104
-3.1201 162.6667 2.1257
-3.1123 163.0069 2.1279
-3.1045 161.1736 2.1159
-3.0967 160.8681 2.1139
-3.0889 164.3542 2.1367
-3.0811 164.3403 2.1366
-3.0733 165.3750 2.1433
-3.0655 164.1111 2.1351
-3.0577 163.1875 2.1291
-3.0499 166.4514 2.1503
-3.0421 163.9375 2.1340
-3.0343 164.9097 2.1403
-3.0265 167.9097 2.1597
-3.0187 165.8958 2.1467
-3.0109 171.1250 2.1802
-3.0031 171.0069 2.1795
-2.9953 171.2847 2.1813
-2.9875 172.1389 2.1867
-2.9797 170.4375 2.1759
-2.9719 173.8542 2.1976
-2.9641 171.9236 2.1853
-2.9563 172.5694 2.1894
-2.9485 172.9931 2.1921
-2.9407 172.5000 2.1890
-2.9329 170.1528 2.1740
-2.9251 173.7847 2.1971
-2.9173 175.9931 2.2110
-2.9095 176.5972 2.2148
-2.9017 180.3958 2.2385
-2.8939 176.7708 2.2159
-2.8861 177.3194 2.2194
-2.8783 179.9583 2.2358
-2.8705 179.8264 2.2350
-2.8627 183.6181 2.2584
-2.8549 183.6111 2.2584
-2.8471 184.2361 2.2622
-2.8393 184.6875 2.2650
-2.8315 185.7222 2.2713
-2.8237 186.1042 2.2737
-2.8159 186.4722 2.2759
-2.8081 189.7917 2.2961
-2.8003 187.8056 2.2840
-2.7925 189.3333 2.2933
-2.7847 191.9306 2.3090
-2.7769 190.4583 2.3001
-2.7691 191.4722 2.3062
-2.7613 196.0486 2.3336
-2.7535 194.1389 2.3222
-2.7457 197.6667 2.3432
-2.7379 192.7222 2.3137
-2.7301 195.7708 2.3320
-2.7223 195.2361 2.3288
-2.7145 194.7431 2.3258
-2.7067 197.8681 2.3444
-2.6989 201.7431 2.3673
-2.6911 204.8889 2.3857
-2.6833 203.3889 2.3769
-2.6755 203.2708 2.3762
-2.6677 206.7639 2.3965
-2.6599 205.2292 2.3876
-2.6521 205.1806 2.3874
-2.6443 209.0833 2.4100
-2.6365 211.1528 2.4218
-2.6287 209.6597 2.4133
-2.6209 213.5625 2.4356
-2.6131 212.5694 2.4300
-2.6053 211.8750 2.4260
-2.5975 210.5069 2.4181
-2.5897 209.8889 2.4146
-2.5819 215.8403 2.4486
-2.5741 215.3194 2.4456
-2.5663 220.1806 2.4731
-2.5585 220.8542 2.4769
-2.5507 222.1250 2.4840
-2.5429 222.5833 2.4865
-2.5351 221.1319 2.4784
-2.5273 223.5069 2.4917
-2.5195 225.5069 2.5028
-2.5117 224.4444 2.4969
-2.5039 230.0556 2.5279
-2.4961 230.2708 2.5291
-2.4883 225.6042 2.5034
-2.4805 228.4236 2.5189
-2.4727 228.1181 2.5173
-2.4649 232.4236 2.5409
-2.4571 232.7083 2.5425
-2.4493 236.3194 2.5621
-2.4415 235.6944 2.5587
-2.4337 233.4722 2.5466
-2.4259 234.6042 2.5528
-2.4181 233.4375 2.5464
-2.4103 233.2292 2.5453
-2.4025 238.4583 2.5737
-2.3947 240.1250 2.5827
-2.3869 239.0486 2.5769
-2.3791 242.1042 2.5933
-2.3713 239.8264 2.5811
-2.3635 242.2500 2.5941
-2.3557 239.0069 2.5766
-2.3479 240.2361 2.5833
-2.3401 246.1667 2.6149
-2.3323 242.0278 2.5929
-2.3245 244.4097 2.6056
-2.3167 244.0000 2.6034
-2.3089 242.3958 2.5948
-2.3011 244.6597 2.6069
-2.2933 247.1319 2.6201
-2.2855 244.4444 2.6058
-2.2777 247.7361 2.6233
-2.2699 244.5486 2.6063
-2.2621 250.3472 2.6371
-2.2543 251.7569 2.6445
-2.2465 247.8264 2.6238
-2.2387 250.9167 2.6401
-2.2309 253.3194 2.6527
-2.2231 254.1042 2.6568
-2.2153 255.7222 2.6652
-2.2075 247.9375 2.6243
-2.1997 248.5000 2.6273
-2.1919 255.4236 2.6637
-2.1841 255.7500 2.6654
-2.1763 256.9653 2.6717
-2.1685 254.2708 2.6576
-2.1607 253.7361 2.6548
-2.1529 253.3819 2.6530
-2.1451 250.7292 2.6391
-2.1373 255.6528 2.6649
-2.1295 257.1319 2.6726
-2.1217 253.5347 2.6538
-2.1139 253.3333 2.6527
-2.1061 254.5625 2.6592
-2.0983 256.8889 2.6713
-2.0905 253.3125 2.6526
-2.0827 256.2292 2.6679
-2.0749 258.0278 2.6772
-2.0671 257.9306 2.6767
-2.0593 250.9375 2.6402
-2.0515 256.5347 2.6695
-2.0437 255.2431 2.6627
-2.0359 254.0347 2.6564
-2.0281 258.5000 2.6797
-2.0203 256.9028 2.6714
-2.0125 256.5208 2.6694
-2.0047 256.1806 2.6676
-1.9969 255.4444 2.6638
-1.9891 257.5486 2.6747
-1.9813 257.7569 2.6758
-1.9735 252.7153 2.6495
-1.9657 255.9444 2.6664
-1.9579 255.3333 2.6632
-1.9501 257.0903 2.6723
-1.9423 259.2292 2.6834
-1.9345 259.0833 2.6827
-1.9267 260.0903 2.6879
-1.9189 251.9792 2.6456
-1.9111 252.9375 2.6507
-1.9033 254.5139 2.6589
-1.8955 257.2500 2.6732
-1.8877 255.2014 2.6625
-1.8799 255.6250 2.6647
-1.8721 258.1389 2.6778
-1.8643 262.4931 2.7003
-1.8565 259.0833 2.6827
-1.8487 258.0417 2.6773
-1.8409 256.0764 2.6671
-1.8331 256.3542 2.6685
-1.8253 257.1042 2.6724
-1.8175 257.6736 2.6754
-1.8097 254.2500 2.6575
-1.8019 256.8056 2.6709
-1.7941 255.1667 2.6623
-1.7863 253.9861 2.6562
-1.7785 257.4792 2.6744
-1.7707 256.0694 2.6670
-1.7629 252.5347 2.6486
-1.7551 257.9167 2.6766
-1.7473 253.5417 2.6538
-1.7395 253.2292 2.6522
-1.7317 254.5000 2.6588
-1.7239 254.7014 2.6599
-1.7161 251.0764 2.6409
-1.7083 249.3542 2.6318
-1.7005 251.9028 2.6452
-1.6927 250.1667 2.6361
-1.6849 252.4028 2.6479
-1.6771 252.8681 2.6503
-1.6693 249.3542 2.6318
-1.6615 247.0694 2.6197
-1.6537 245.2500 2.6101
-1.6459 249.5764 2.6330
-1.6381 245.6042 2.6120
-1.6303 246.7153 2.6179
-1.6225 246.5694 2.6171
-1.6147 244.1806 2.6044
-1.6069 247.2361 2.6206
-1.5991 242.7153 2.5966
-1.5913 243.1944 2.5991
-1.5835 240.7292 2.5859
-1.5757 238.4583 2.5737
-1.5679 240.9375 2.5870
-1.5601 241.1528 2.5882
-1.5523 241.9097 2.5922
-1.5445 238.1736 2.5721
-1.5367 233.2153 2.5452
-1.5289 236.7986 2.5647
-1.5211 233.7292 2.5480
-1.5133 231.5486 2.5361
-1.5055 237.1181 2.5664
-1.4977 231.5417 2.5361
-1.4899 231.0694 2.5335
-1.4821 231.0417 2.5333
-1.4743 232.8056 2.5430
-1.4665 232.3125 2.5403
-1.4587 231.4861 2.5358
-1.4509 226.5694 2.5087
-1.4431 230.0694 2.5280
-1.4353 230.2778 2.5292
-1.4275 228.4236 2.5189
-1.4197 224.2153 2.4956
-1.4119 219.0625 2.4668
-1.4041 218.0208 2.4609
-1.3963 219.4097 2.4687
-1.3885 220.0903 2.4726
-1.3807 218.4028 2.4631
-1.3729 212.1597 2.4276
-1.3651 210.3819 2.4174
-1.3573 210.8333 2.4200
-1.3495 208.6597 2.4075
-1.3417 207.2778 2.3995
-1.3339 208.6458 2.4074
-1.3261 203.6944 2.3787
-1.3183 201.3056 2.3647
-1.3105 201.7083 2.3671
-1.3027 197.7847 2.3439
-1.2949 196.9306 2.3389
-1.2871 195.0000 2.3274
-1.2793 189.9097 2.2968
-1.2715 188.8403 2.2903
-1.2637 186.9931 2.2791
-1.2559 184.3333 2.2628
-1.2481 181.2500 2.2438
-1.2403 182.8958 2.2540
-1.2325 176.3056 2.2130
-1.2247 172.8472 2.1912
-1.2169 170.7361 2.1778
-1.2091 168.2917 2.1621
-1.2013 164.9028 2.1402
-1.1935 163.1389 2.1288
-1.1857 161.5208 2.1182
-1.1779 157.2569 2.0900
-1.1701 157.4028 2.0910
-1.1623 150.2778 2.0431
-1.1545 150.6250 2.0455
-1.1467 146.4514 2.0170
-1.1389 143.9444 1.9996
-1.1311 143.4861 1.9964
-1.1233 141.4306 1.9821
-1.1155 137.7083 1.9558
-1.1077 136.5000 1.9472
-1.0999 131.8056 1.9134
-1.0921 130.3889 1.9031
-1.0843 130.7431 1.9057
-1.0765 129.0486 1.8933
-1.0687 126.1806 1.8722
-1.0609 124.1042 1.8567
-1.0531 121.6250 1.8381
-1.0453 119.5208 1.8221
-1.0375 118.5139 1.8144
-1.0297 115.2014 1.7889
-1.0219 111.2361 1.7578
-1.0141 114.8542 1.7862
-1.0063 108.7014 1.7377
-0.9985 108.2014 1.7337
-0.9907 104.1875 1.7012
-0.9829 101.8194 1.6818
-0.9751 104.7431 1.7057
-0.9673 101.3333 1.6777
-0.9595 99.4931 1.6624
-0.9517 95.5000 1.6287
-0.9439 93.9514 1.6155
-0.9361 95.9306 1.6324
-0.9283 93.1806 1.6088
-0.9205 91.3542 1.5930
-0.9127 88.4028 1.5670
-0.9049 90.5903 1.5863
-0.8971 85.9236 1.5449
-0.8893 86.8819 1.5535
-0.8815 85.9167 1.5449
-0.8737 82.8333 1.5169
-0.8659 81.8472 1.5078
-0.8581 78.9514 1.4809
-0.8503 78.1875 1.4737
-0.8425 76.1181 1.4541
-0.8347 73.3264 1.4272
-0.8269 72.8333 1.4224
-0.8191 70.5486 1.3999
-0.8113 70.7569 1.4020
-0.8035 70.1875 1.3963
-0.7957 67.3542 1.3678
-0.7879 66.2778 1.3569
-0.7801 64.7153 1.3408
-0.7723 63.3958 1.3270
-0.7645 63.3958 1.3270
-0.7567 61.7708 1.3099
-0.7489 58.2778 1.2723
-0.7411 58.8472 1.2785
-0.7333 57.3472 1.2621
-0.7255 57.7153 1.2662
-0.7177 54.9306 1.2353
-0.7099 55.5069 1.2417
-0.7021 52.5694 1.2084
-0.6943 50.5556 1.1850
-0.6865 48.7361 1.1635
-0.6787 48.4097 1.1596
-0.6709 49.2569 1.1697
-0.6631 46.7083 1.1391
-0.6553 47.3333 1.1467
-0.6475 46.5069 1.1366
-0.6397 45.5625 1.1250
-0.6319 43.7569 1.1025
-0.6241 43.2222 1.0957
-0.6163 44.5903 1.1129
-0.6085 41.2431 1.0703
-0.6007 41.5903 1.0748
-0.5929 39.8611 1.0523
-0.5851 39.7431 1.0507
-0.5773 38.8611 1.0390
-0.5695 36.9931 1.0137
-0.5617 36.0833 1.0012
-0.5539 35.8125 0.9974
-0.5461 35.7986 0.9972
-0.5383 35.4792 0.9927
-0.5305 34.4792 0.9786
-0.5227 33.0625 0.9583
-0.5149 32.8333 0.9550
-0.5071 32.8542 0.9553
-0.4993 30.7917 0.9248
-0.4915 30.9931 0.9279
-0.4837 28.9306 0.8965
-0.4759 29.2708 0.9017
-0.4681 29.7500 0.9091
-0.4603 29.2917 0.9020
-0.4525 28.1042 0.8836
-0.4447 28.6389 0.8919
-0.4369 27.7361 0.8778
-0.4291 27.4583 0.8733
-0.4213 26.9028 0.8645
-0.4135 27.5972 0.8756
-0.4057 27.3958 0.8724
-0.3979 26.6458 0.8603
-0.3901 26.4653 0.8574
-0.3823 26.7292 0.8617
-0.3745 24.4097 0.8234
-0.3667 25.2569 0.8376
-0.3589 24.4792 0.8246
-0.3511 23.5069 0.8081
-0.3433 23.5069 0.8081
-0.3355 24.4236 0.8237
-0.3277 23.6667 0.8108
-0.3199 24.1806 0.8196
-0.3121 24.4444 0.8240
-0.3043 23.5208 0.8083
-0.2965 24.9167 0.8319
-0.2887 24.4583 0.8243
-0.2809 25.4792 0.8413
-0.2731 24.7083 0.8285
-0.2653 25.6389 0.8439
-0.2575 26.0764 0.8511
-0.2497 28.2569 0.8860
-0.2419 28.9444 0.8967
-0.2341 30.0208 0.9132
-0.2263 31.6597 0.9378
-0.2185 33.3889 0.9631
-0.2107 36.0278 1.0004
-0.2029 36.4097 1.0057
-0.1951 42.1875 1.0825
-0.1873 44.8750 1.1165
-0.1795 48.1806 1.1569
-0.1717 49.1458 1.1684
-0.1639 52.4444 1.2070
-0.1561 53.8472 1.2230
-0.1483 52.9444 1.2127
-0.1405 50.0208 1.1788
-0.1327 52.4306 1.2068
-0.1249 51.2639 1.1933
-0.1171 47.8819 1.1533
-0.1093 45.9028 1.1292
-0.1015 43.1597 1.0949
-0.0937 45.5903 1.1253
-0.0859 46.1319 1.1320
-0.0781 49.4097 1.1715
-0.0703 55.1111 1.2373
-0.0625 65.7153 1.3511
-0.0547 77.1250 1.4637
-0.0469 93.5625 1.6121
-0.0391 107.9097 1.7313
-0.0313 123.9931 1.8559
-0.0235 130.8056 1.9062
-0.0157 137.4306 1.9538
-0.0079 138.1389 1.9589
-0.0001 125.6319 1.8681
0.0077 109.9514 1.7476
0.0155 92.5625 1.6035
0.0233 75.9167 1.4522
0.0311 57.0069 1.2584
0.0389 40.8958 1.0658
0.0467 31.1667 0.9305
0.0545 22.9236 0.7980
0.0623 16.9583 0.6863
0.0701 11.9375 0.5758
0.0779 8.6528 0.4903
0.0857 7.3611 0.4522
0.0935 5.9097 0.4052
0.1013 5.3889 0.3869
0.1091 4.1597 0.3399
0.1169 3.7708 0.3236
0.1247 3.3125 0.3033
0.1325 3.0764 0.2923
0.1403 2.4861 0.2628
0.1481 2.5069 0.2639
0.1559 2.5278 0.2650
0.1637 2.4861 0.2628
0.1715 2.1597 0.2449
0.1793 2.1667 0.2453
0.1871 1.9722 0.2341
0.1949 1.8819 0.2286
0.2027 1.9444 0.2324
0.2105 1.7431 0.2200
0.2183 1.9306 0.2316
0.2261 1.8819 0.2286
0.2339 2.1181 0.2426
0.2417 1.9236 0.2312
0.2495 2.3333 0.2546
0.2573 1.5139 0.2051
0.2651 1.7847 0.2227
0.2729 1.9931 0.2353
0.2807 1.5347 0.2065
0.2885 1.6528 0.2143
0.2963 1.7083 0.2178
0.3041 1.7292 0.2192
0.3119 1.6597 0.2147
0.3197 1.2917 0.1894
0.3275 1.5208 0.2055
0.3353 1.3333 0.1925
0.3431 1.2917 0.1894
0.3509 1.2153 0.1837
0.3587 1.4306 0.1993
0.3665 1.4097 0.1979
0.3743 1.3472 0.1934
0.3821 1.2292 0.1848
0.3899 1.2986 0.1899
0.3977 1.5000 0.2041
0.4055 1.4583 0.2013
0.4133 1.1319 0.1773
0.4211 1.1181 0.1762
0.4289 1.2500 0.1863
0.4367 1.1667 0.1800
0.4445 1.0486 0.1707
0.4523 1.1458 0.1784
0.4601 1.3403 0.1930
0.4679 1.0278 0.1690
0.4757 1.0972 0.1746
0.4835 1.0486 0.1707
0.4913 1.2014 0.1827
0.4991 1.6042 0.2111
0.5069 1.3819 0.1959
0.5147 1.0278 0.1690
0.5225 1.1667 0.1800
0.5303 0.9931 0.1661
0.5381 1.1389 0.1779
0.5459 1.1944 0.1822
0.5537 1.0972 0.1746
0.5615 0.9306 0.1608
0.5693 1.0764 0.1729
0.5771 1.0625 0.1718
0.5849 1.0069 0.1672
0.5927 1.0139 0.1678
0.6005 0.9861 0.1655
0.6083 1.1319 0.1773
0.6161 1.1181 0.1762
0.6239 1.0694 0.1724
0.6317 0.9097 0.1590
0.6395 1.0694 0.1724
0.6473 1.0972 0.1746
0.6551 1.2222 0.1843
0.6629 1.1875 0.1816
0.6707 1.2639 0.1874
0.6785 1.1458 0.1784
0.6863 1.0208 0.1684
0.6941 0.5764 0.1265
0.7019 0.8889 0.1571
0.7097 0.8403 0.1528
0.7175 1.3542 0.1939
0.7253 0.9583 0.1632
0.7331 0.8889 0.1571
0.7409 1.0208 0.1684
0.7487 0.8403 0.1528
0.7565 0.9306 0.1608
0.7643 1.0000 0.1667
0.7721 0.8611 0.1547
0.7799 0.9097 0.1590
0.7877 1.0486 0.1707
0.7955 0.7292 0.1423
0.8033 0.8333 0.1521
0.8111 0.9236 0.1602
0.8189 0.8542 0.1540
0.8267 0.7917 0.1483
0.8345 0.8958 0.1577
0.8423 0.9583 0.1632
0.8501 0.8264 0.1515
0.8579 0.6458 0.1339
0.8657 1.0139 0.1678
0.8735 1.4167 0.1984
0.8813 1.0139 0.1678
0.8891 1.1042 0.1751
0.8969 0.9583 0.1632
0.9047 1.0139 0.1678
0.9125 0.8750 0.1559
0.9203 0.8750 0.1559
0.9281 0.9792 0.1649
0.9359 0.6181 0.1310
0.9437 0.8750 0.1559
0.9515 1.0694 0.1724
0.9593 0.8472 0.1534
0.9671 0.7222 0.1416
0.9749 0.7917 0.1483
0.9827 0.7083 0.1403
0.9905 1.0139 0.1678
0.9983 0.8681 0.1553
1.0061 0.7361 0.1430
1.0139 0.8333 0.1521
1.0217 0.8056 0.1496
1.0295 0.7639 0.1457
1.0373 0.7500 0.1443
1.0451 0.8056 0.1496
1.0529 0.8889 0.1571
1.0607 0.8194 0.1509
1.0685 0.8333 0.1521
1.0763 0.9653 0.1637
1.0841 0.6944 0.1389
1.0919 0.6528 0.1347
1.0997 0.7847 0.1476
1.1075 0.7222 0.1416
1.1153 0.8889 0.1571
1.1231 0.7083 0.1403
1.1309 0.8750 0.1559
1.1387 0.8819 0.1565
1.1465 0.7153 0.1410
1.1543 0.6875 0.1382
1.1621 0.8750 0.1559
1.1699 0.7639 0.1457
1.1777 0.6875 0.1382
1.1855 0.5764 0.1265
1.1933 0.6458 0.1339
1.2011 0.5833 0.1273
1.2089 0.7708 0.1463
1.2167 0.7847 0.1476
1.2245 0.6458 0.1339
1.2323 0.5000 0.1179
1.2401 0.6042 0.1295
1.2479 0.7292 0.1423
1.2557 0.5347 0.1219
1.2635 0.5903 0.1280
1.2713 0.6528 0.1347
1.2791 0.5903 0.1280
1.2869 0.7431 0.1437
1.2947 0.5903 0.1280
1.3025 0.4722 0.1145
1.3103 0.5694 0.1258
1.3181 0.7083 0.1403
1.3259 0.6458 0.1339
1.3337 0.6875 0.1382
1.3415 0.6875 0.1382
1.3493 0.9514 0.1626
1.3571 0.8472 0.1534
1.3649 0.7639 0.1457
1.3727 0.7014 0.1396
1.3805 0.6528 0.1347
1.3883 0.4931 0.1170
1.3961 0.5417 0.1227
1.4039 0.6319 0.1325
1.4117 0.7500 0.1443
1.4195 0.6111 0.1303
1.4273 0.5208 0.1203
1.4351 0.6319 0.1325
1.4429 0.6250 0.1318
1.4507 0.6111 0.1303
1.4585 0.5069 0.1187
1.4663 0.6597 0.1354
1.4741 0.5347 0.1219
1.4819 0.7917 0.1483
1.4897 0.8125 0.1502
1.4975 0.5556 0.1242
1.5053 0.7917 0.1483
1.5131 0.6319 0.1325
1.5209 0.4861 0.1162
1.5287 0.8125 0.1502
1.5365 0.7708 0.1463
1.5443 0.6181 0.1310
1.5521 0.5972 0.1288
1.5599 0.4861 0.1162
1.5677 0.4653 0.1137
1.5755 0.5764 0.1265
1.5833 0.7778 0.1470
1.5911 0.6667 0.1361
1.5989 0.6528 0.1347
1.6067 0.5833 0.1273
1.6145 0.6458 0.1339
1.6223 0.4375 0.1102
1.6301 0.3819 0.1030
1.6379 0.6944 0.1389
1.6457 0.5139 0.1195
1.6535 0.6319 0.1325
1.6613 0.7153 0.1410
1.6691 0.8056 0.1496
1.6769 0.6806 0.1375
1.6847 0.6042 0.1295
1.6925 0.5833 0.1273
1.7003 0.5694 0.1258
1.7081 0.7431 0.1437
1.7159 0.7778 0.1470
1.7237 0.6875 0.1382
1.7315 0.6875 0.1382
1.7393 0.6736 0.1368
1.7471 0.5625 0.1250
1.7549 0.2917 0.0900
1.7627 0.4653 0.1137
1.7705 0.5764 0.1265
1.7783 0.4236 0.1085
1.7861 0.4583 0.1128
1.7939 0.5694 0.1258
1.8017 0.4931 0.1170
1.8095 0.4167 0.1076
1.8173 0.5417 0.1227
1.8251 0.6389 0.1332
1.8329 0.7153 0.1410
1.8407 0.9167 0.1596
1.8485 0.7153 0.1410
1.8563 0.5486 0.1234
1.8641 0.5278 0.1211
1.8719 0.5278 0.1211
1.8797 0.6736 0.1368
1.8875 0.6042 0.1295
1.8953 0.5069 0.1187
1.9031 0.5625 0.1250
1.9109 0.4028 0.1058
1.9187 0.3403 0.0972
1.9265 0.4861 0.1162
1.9343 0.5486 0.1234
1.9421 0.4236 0.1085
1.9499 0.5625 0.1250
1.9577 0.5486 0.1234
1.9655 0.3958 0.1049
1.9733 0.5139 0.1195
1.9811 0.5486 0.1234
1.9889 0.3889 0.1039
1.9967 0.5139 0.1195
2.0045 0.6736 0.1368
2.0123 0.5833 0.1273
2.0201 0.4444 0.1111
2.0279 0.4861 0.1162
2.0357 0.3819 0.1030
2.0435 0.4514 0.1120
2.0513 0.3264 0.0952
2.0591 0.5000 0.1179
2.0669 0.5000 0.1179
2.0747 0.6597 0.1354
2.0825 0.6667 0.1361
2.0903 0.5764 0.1265
2.0981 0.6458 0.1339
2.1059 0.6806 0.1375
2.1137 0.6319 0.1325
2.1215 0.5694 0.1258
2.1293 0.4236 0.1085
2.1371 0.6597 0.1354
2.1449 0.5417 0.1227
2.1527 0.5069 0.1187
2.1605 0.5208 0.1203
2.1683 0.5694 0.1258
2.1761 0.3819 0.1030
2.1839 0.3542 0.0992
2.1917 0.6042 0.1295
2.1995 0.4861 0.1162
2.2073 0.5833 0.1273
2.2151 0.6111 0.1303
2.2229 0.6111 0.1303
2.2307 0.3958 0.1049
2.2385 0.6181 0.1310
2.2463 0.5347 0.1219
2.2541 0.5833 0.1273
2.2619 0.4931 0.1170
2.2697 0.3056 0.0921
2.2775 0.5139 0.1195
2.2853 0.4861 0.1162
2.2931 0.5833 0.1273
2.3009 0.5556 0.1242
2.3087 0.5069 0.1187
2.3165 0.5069 0.1187
2.3243 0.3264 0.0952
2.3321 0.4028 0.1058
2.3399 0.6875 0.1382
2.3477 0.3889 0.1039
2.3555 0.4861 0.1162
2.3633 0.4444 0.1111
2.3711 0.5694 0.1258
2.3789 0.3889 0.1039
2.3867 0.3403 0.0972
2.3945 0.3889 0.1039
2.4023 0.5694 0.1258
2.4101 0.5972 0.1288
2.4179 0.4444 0.1111
2.4257 0.4028 0.1058
2.4335 0.5833 0.1273
2.4413 0.7222 0.1416
2.4491 0.3819 0.1030
2.4569 0.4583 0.1128
2.4647 0.5278 0.1211
2.4725 0.6528 0.1347
2.4803 0.5347 0.1219
2.4881 0.3194 0.0942
2.4959 0.5903 0.1280
2.5037 0.4514 0.1120
2.5115 0.5972 0.1288
2.5193 0.5486 0.1234
2.5271 0.3542 0.0992
2.5349 0.3333 0.0962
2.5427 0.6528 0.1347
2.5505 0.5208 0.1203
2.5583 0.3611 0.1002
2.5661 0.3611 0.1002
2.5739 0.4167 0.1076
2.5817 0.4097 0.1067
2.5895 0.6042 0.1295
2.5973 0.3194 0.0942
2.6051 0.5278 0.1211
2.6129 0.4375 0.1102
2.6207 0.4306 0.1094
2.6285 0.4236 0.1085
2.6363 0.4167 0.1076
2.6441 0.6389 0.1332
2.6519 0.5694 0.1258
2.6597 0.5000 0.1179
2.6675 0.4306 0.1094
2.6753 0.4097 0.1067
2.6831 0.4861 0.1162
2.6909 0.5069 0.1187
2.6987 0.4514 0.1120
2.7065 0.4722 0.1145
2.7143 0.4097 0.1067
2.7221 0.5972 0.1288
2.7299 0.4375 0.1102
2.7377 0.4722 0.1145
2.7455 0.3264 0.0952
2.7533 0.4931 0.1170
2.7611 0.4722 0.1145
2.7689 0.4167 0.1076
2.7767 0.2708 0.0867
2.7845 0.5347 0.1219
2.7923 0.5417 0.1227
2.8001 0.6042 0.1295
2.8079 0.4306 0.1094
2.8157 0.4306 0.1094
2.8235 0.3889 0.1039
2.8313 0.4167 0.1076
2.8391 0.3472 0.0982
2.8469 0.6528 0.1347
2.8547 0.5486 0.1234
2.8625 0.3958 0.1049
2.8703 0.2917 0.0900
2.8781 0.2847 0.0889
2.8859 0.2014 0.0748
2.8937 0.3611 0.1002
2.9015 0.4653 0.1137
2.9093 0.4236 0.1085
2.9171 0.3611 0.1002
2.9249 0.4931 0.1170
2.9327 0.3681 0.1011
2.9405 0.3056 0.0921
2.9483 0.3264 0.0952
2.9561 0.2917 0.0900
2.9639 0.3889 0.1039
2.9717 0.3819 0.1030
2.9795 0.5208 0.1203
2.9873 0.4653 0.1137
2.9951 0.4722 0.1145
3.0029 0.2639 0.0856
3.0107 0.3819 0.1030
3.0185 0.4167 0.1076
3.0263 0.3681 0.1011
3.0341 0.4861 0.1162
3.0419 0.3542 0.0992
3.0497 0.3819 0.1030
3.0575 0.5000 0.1179
3.0653 0.3889 0.1039
3.0731 0.4306 0.1094
3.0809 0.4097 0.1067
3.0887 0.5972 0.1288
3.0965 0.4236 0.1085
3.1043 0.2153 0.0773
3.1121 0.4306 0.1094
3.1199 0.5486 0.1234
3.1277 0.5486 0.1234
3.1355 0.4375 0.1102
3.1433 0.3611 0.1002
3.1511 0.3611 0.1002
3.1589 0.3819 0.1030
3.1667 0.4792 0.1154
3.1745 0.6042 0.1295
3.1823 0.4514 0.1120
3.1901 0.3889 0.1039
3.1979 0.5347 0.1219
3.2057 0.4028 0.1058
3.2135 0.3819 0.1030
3.2213 0.2708 0.0867
3.2291 0.4028 0.1058
3.2369 0.5417 0.1227
3.2447 0.4583 0.1128
3.2525 0.4931 0.1170
3.2603 0.2778 0.0878
3.2681 0.2917 0.0900
3.2759 0.4444 0.1111
3.2837 0.2708 0.0867
3.2915 0.2847 0.0889
3.2993 0.2431 0.0822
3.3071 0.4306 0.1094
3.3149 0.3681 0.1011
3.3227 0.3611 0.1002
3.3305 0.3472 0.0982
3.3383 0.4792 0.1154
3.3461 0.3611 0.1002
3.3539 0.3403 0.0972
3.3617 0.3056 0.0921
3.3695 0.3542 0.0992
3.3773 0.4583 0.1128
3.3851 0.4306 0.1094
3.3929 0.3889 0.1039
3.4007 0.4583 0.1128
3.4085 0.4167 0.1076
3.4163 0.3889 0.1039
3.4241 0.3958 0.1049
3.4319 0.5417 0.1227
3.4397 0.3681 0.1011
3.4475 0.3750 0.1021
3.4553 0.3958 0.1049
3.4631 0.5278 0.1211
3.4709 0.3889 0.1039
3.4787 0.3819 0.1030
3.4865 0.3333 0.0962
3.4943 0.4444 0.1111
3.5021 0.4514 0.1120
3.5099 0.4583 0.1128
3.5177 0.3403 0.0972
3.5255 0.3819 0.1030
3.5333 0.5139 0.1195
3.5411 0.4861 0.1162
3.5489 0.5278 0.1211
3.5567 0.3819 0.1030
3.5645 0.4236 0.1085
3.5723 0.4097 0.1067
3.5801 0.4792 0.1154
3.5879 0.3403 0.0972
3.5957 0.3681 0.1011
3.6035 0.6250 0.1318
3.6113 0.5417 0.1227
3.6191 0.4931 0.1170
3.6269 0.5903 0.1280
3.6347 0.5347 0.1219
3.6425 0.4792 0.1154
3.6503 0.4028 0.1058
3.6581 0.3750 0.1021
3.6659 0.1667 0.0680
3.6737 0.2500 0.0833
3.6815 0.3819 0.1030
3.6893 0.2292 0.0798
3.6971 0.3403 0.0972
3.7049 0.5347 0.1219
3.7127 0.2153 0.0773
3.7205 0.3958 0.1049
3.7283 0.2500 0.0833
3.7361 0.3611 0.1002
3.7439 0.3750 0.1021
3.7517 0.4792 0.1154
3.7595 0.5000 0.1179
3.7673 0.4792 0.1154
3.7751 0.3333 0.0962
3.7829 0.3264 0.0952
3.7907 0.3958 0.1049
3.7985 0.3819 0.1030
3.8063 0.3750 0.1021
3.8141 0.4236 0.1085
3.8219 0.5208 0.1203
3.8297 0.2917 0.0900
3.8375 0.3889 0.1039
3.8453 0.2847 0.0889
3.8531 0.3611 0.1002
3.8609 0.3889 0.1039
3.8687 0.3819 0.1030
3.8765 0.4167 0.1076
3.8843 0.3264 0.0952
3.8921 0.2083 0.0761
3.8999 0.3125 0.0932
3.9077 0.3681 0.1011
3.9155 0.4028 0.1058
3.9233 0.2778 0.0878
3.9311 0.2917 0.0900
3.9389 0.2083 0.0761
