# Supplementary material for: Spin waves and orbital contribution to ferromagnetism in a topological metal
Source: Nat Commun. 2024 Oct 16;15:8905. doi: 10.1038/s41467-024-53152-1 (PMC11484860; doi:10.1038/s41467-024-53152-1)
Supplement: Supplementary file 3 — Source Data [file 41467_2024_53152_MOESM3_ESM.zip › experiment_data/RIXS_spectra_SLS/rixs_cr_H0L_6.txt]

 Eloss  intensity  error
-17.9303 1.9083 0.2522
-17.9225 2.4000 0.2828
-17.9147 2.7083 0.3005
-17.9069 2.1333 0.2667
-17.8991 2.2333 0.2728
-17.8913 2.2000 0.2708
-17.8835 2.6000 0.2944
-17.8757 2.5833 0.2934
-17.8679 2.5917 0.2939
-17.8601 2.5083 0.2892
-17.8523 2.2917 0.2764
-17.8445 1.9667 0.2560
-17.8367 2.4000 0.2828
-17.8289 2.4833 0.2877
-17.8211 2.5417 0.2911
-17.8133 2.5083 0.2892
-17.8055 2.3333 0.2789
-17.7977 2.2917 0.2764
-17.7899 2.6583 0.2977
-17.7821 2.3250 0.2784
-17.7743 2.9333 0.3127
-17.7665 2.4833 0.2877
-17.7587 2.3917 0.2824
-17.7509 2.3583 0.2804
-17.7431 2.3000 0.2769
-17.7353 2.6667 0.2981
-17.7275 2.4667 0.2867
-17.7197 2.3417 0.2794
-17.7119 2.5333 0.2906
-17.7041 2.6167 0.2953
-17.6963 2.5333 0.2906
-17.6885 2.3833 0.2819
-17.6807 2.7167 0.3009
-17.6729 2.8250 0.3069
-17.6651 2.9917 0.3158
-17.6573 2.4750 0.2872
-17.6495 2.1833 0.2698
-17.6417 2.3583 0.2804
-17.6339 2.3917 0.2824
-17.6261 2.0917 0.2640
-17.6183 2.3500 0.2799
-17.6105 2.1333 0.2667
-17.6027 2.1833 0.2698
-17.5949 2.5667 0.2925
-17.5871 2.5833 0.2934
-17.5793 2.2333 0.2728
-17.5715 1.9833 0.2571
-17.5637 2.7333 0.3018
-17.5559 2.6500 0.2972
-17.5481 2.4500 0.2858
-17.5403 2.4333 0.2848
-17.5325 2.7750 0.3041
-17.5247 2.7167 0.3009
-17.5169 2.8250 0.3069
-17.5091 2.5417 0.2911
-17.5013 2.4167 0.2838
-17.4935 2.5833 0.2934
-17.4857 2.8500 0.3082
-17.4779 2.4417 0.2853
-17.4701 2.4750 0.2872
-17.4623 2.4167 0.2838
-17.4545 2.3333 0.2789
-17.4467 2.2000 0.2708
-17.4389 2.2500 0.2739
-17.4311 2.4000 0.2828
-17.4233 2.6167 0.2953
-17.4155 2.4833 0.2877
-17.4077 2.3750 0.2814
-17.3999 2.4500 0.2858
-17.3921 2.6250 0.2958
-17.3843 2.4333 0.2848
-17.3765 1.9833 0.2571
-17.3687 1.9000 0.2517
-17.3609 2.4167 0.2838
-17.3531 2.2583 0.2744
-17.3453 2.5417 0.2911
-17.3375 2.4833 0.2877
-17.3297 2.3750 0.2814
-17.3219 2.3833 0.2819
-17.3141 2.6500 0.2972
-17.3063 2.5333 0.2906
-17.2985 2.3917 0.2824
-17.2907 2.5583 0.2920
-17.2829 2.4083 0.2833
-17.2751 1.8750 0.2500
-17.2673 2.3750 0.2814
-17.2595 2.6000 0.2944
-17.2517 2.5667 0.2925
-17.2439 2.6500 0.2972
-17.2361 2.6583 0.2977
-17.2283 2.7500 0.3028
-17.2205 3.2667 0.3300
-17.2127 2.9917 0.3158
-17.2049 2.4750 0.2872
-17.1971 2.8250 0.3069
-17.1893 2.5000 0.2887
-17.1815 2.3750 0.2814
-17.1737 2.4417 0.2853
-17.1659 2.5083 0.2892
-17.1581 2.7417 0.3023
-17.1503 2.6500 0.2972
-17.1425 2.6167 0.2953
-17.1347 2.8667 0.3091
-17.1269 2.5917 0.2939
-17.1191 2.2833 0.2759
-17.1113 2.1917 0.2703
-17.1035 2.1000 0.2646
-17.0957 2.5667 0.2925
-17.0879 2.9417 0.3131
-17.0801 2.8250 0.3069
-17.0723 2.6000 0.2944
-17.0645 2.8500 0.3082
-17.0567 2.3500 0.2799
-17.0489 2.5667 0.2925
-17.0411 2.4583 0.2863
-17.0333 2.4750 0.2872
-17.0255 3.0500 0.3189
-17.0177 2.6333 0.2963
-17.0099 2.4417 0.2853
-17.0021 2.8500 0.3082
-16.9943 2.6667 0.2981
-16.9865 2.6083 0.2949
-16.9787 2.1833 0.2698
-16.9709 2.6500 0.2972
-16.9631 3.2750 0.3304
-16.9553 3.1667 0.3249
-16.9475 2.3750 0.2814
-16.9397 2.2667 0.2749
-16.9319 2.1750 0.2693
-16.9241 2.1167 0.2656
-16.9163 1.9417 0.2544
-16.9085 2.3333 0.2789
-16.9007 2.4833 0.2877
-16.8929 2.3500 0.2799
-16.8851 2.7083 0.3005
-16.8773 2.7583 0.3032
-16.8695 2.8833 0.3100
-16.8617 2.7667 0.3037
-16.8539 2.9417 0.3131
-16.8461 2.4417 0.2853
-16.8383 2.3500 0.2799
-16.8305 2.4667 0.2867
-16.8227 2.6333 0.2963
-16.8149 2.7167 0.3009
-16.8071 2.7583 0.3032
-16.7993 2.9500 0.3136
-16.7915 2.7833 0.3046
-16.7837 2.6667 0.2981
-16.7759 2.7167 0.3009
-16.7681 2.6417 0.2967
-16.7603 2.6917 0.2995
-16.7525 2.8167 0.3064
-16.7447 2.8167 0.3064
-16.7369 2.7917 0.3051
-16.7291 2.4083 0.2833
-16.7213 2.4083 0.2833
-16.7135 2.2000 0.2708
-16.7057 2.3500 0.2799
-16.6979 2.6833 0.2991
-16.6901 2.5417 0.2911
-16.6823 2.3333 0.2789
-16.6745 2.7917 0.3051
-16.6667 2.3167 0.2779
-16.6589 2.7417 0.3023
-16.6511 2.9250 0.3122
-16.6433 2.8417 0.3078
-16.6355 2.6583 0.2977
-16.6277 2.7083 0.3005
-16.6199 2.6333 0.2963
-16.6121 2.4000 0.2828
-16.6043 2.6917 0.2995
-16.5965 2.7750 0.3041
-16.5887 2.2417 0.2734
-16.5809 2.5250 0.2901
-16.5731 2.8833 0.3100
-16.5653 2.6667 0.2981
-16.5575 2.8917 0.3105
-16.5497 2.8083 0.3060
-16.5419 2.5833 0.2934
-16.5341 2.6167 0.2953
-16.5263 2.8333 0.3073
-16.5185 2.5583 0.2920
-16.5107 2.7250 0.3014
-16.5029 2.5167 0.2896
-16.4951 2.8333 0.3073
-16.4873 2.8667 0.3091
-16.4795 2.6833 0.2991
-16.4717 2.5667 0.2925
-16.4639 2.3250 0.2784
-16.4561 2.8917 0.3105
-16.4483 2.6167 0.2953
-16.4405 2.5250 0.2901
-16.4327 2.3167 0.2779
-16.4249 2.4333 0.2848
-16.4171 2.6583 0.2977
-16.4093 2.6083 0.2949
-16.4015 2.5917 0.2939
-16.3937 2.8000 0.3055
-16.3859 3.2333 0.3283
-16.3781 2.5917 0.2939
-16.3703 2.9000 0.3109
-16.3625 2.8333 0.3073
-16.3547 2.6083 0.2949
-16.3469 2.2333 0.2728
-16.3391 2.4083 0.2833
-16.3313 2.3000 0.2769
-16.3235 2.9833 0.3153
-16.3157 2.9333 0.3127
-16.3079 2.6917 0.2995
-16.3001 3.3250 0.3329
-16.2923 3.0583 0.3193
-16.2845 2.6500 0.2972
-16.2767 2.8667 0.3091
-16.2689 2.8417 0.3078
-16.2611 2.8500 0.3082
-16.2533 2.2667 0.2749
-16.2455 2.3500 0.2799
-16.2377 3.0333 0.3180
-16.2299 2.7583 0.3032
-16.2221 3.6083 0.3468
-16.2143 3.2750 0.3304
-16.2065 3.0667 0.3197
-16.1987 2.7667 0.3037
-16.1909 3.0667 0.3197
-16.1831 3.0667 0.3197
-16.1753 2.9500 0.3136
-16.1675 2.7500 0.3028
-16.1597 3.1583 0.3245
-16.1519 2.9167 0.3118
-16.1441 3.1333 0.3232
-16.1363 2.8583 0.3087
-16.1285 2.8500 0.3082
-16.1207 3.0167 0.3171
-16.1129 2.6000 0.2944
-16.1051 2.5083 0.2892
-16.0973 2.6500 0.2972
-16.0895 2.4750 0.2872
-16.0817 2.4250 0.2843
-16.0739 2.9000 0.3109
-16.0661 2.9250 0.3122
-16.0583 2.4500 0.2858
-16.0505 3.3583 0.3346
-16.0427 3.1333 0.3232
-16.0349 2.8333 0.3073
-16.0271 2.5167 0.2896
-16.0193 2.4500 0.2858
-16.0115 1.9750 0.2566
-16.0037 2.8500 0.3082
-15.9959 2.6917 0.2995
-15.9881 2.5417 0.2911
-15.9803 2.6167 0.2953
-15.9725 3.1417 0.3236
-15.9647 2.9083 0.3114
-15.9569 2.4500 0.2858
-15.9491 3.0167 0.3171
-15.9413 2.9417 0.3131
-15.9335 2.7333 0.3018
-15.9257 2.9500 0.3136
-15.9179 2.8333 0.3073
-15.9101 3.0750 0.3202
-15.9023 2.7000 0.3000
-15.8945 2.5167 0.2896
-15.8867 2.6500 0.2972
-15.8789 2.7000 0.3000
-15.8711 2.9667 0.3145
-15.8633 2.8417 0.3078
-15.8555 2.9167 0.3118
-15.8477 2.7167 0.3009
-15.8399 2.9167 0.3118
-15.8321 2.7250 0.3014
-15.8243 2.9583 0.3140
-15.8165 2.8917 0.3105
-15.8087 2.6917 0.2995
-15.8009 2.7917 0.3051
-15.7931 2.7500 0.3028
-15.7853 3.1500 0.3240
-15.7775 2.7500 0.3028
-15.7697 2.6750 0.2986
-15.7619 3.0583 0.3193
-15.7541 2.5000 0.2887
-15.7463 2.6917 0.2995
-15.7385 2.5667 0.2925
-15.7307 2.7500 0.3028
-15.7229 2.6500 0.2972
-15.7151 2.7333 0.3018
-15.7073 3.2500 0.3291
-15.6995 3.0667 0.3197
-15.6917 2.8583 0.3087
-15.6839 3.3750 0.3354
-15.6761 3.1250 0.3227
-15.6683 2.6250 0.2958
-15.6605 2.5667 0.2925
-15.6527 2.9167 0.3118
-15.6449 2.8917 0.3105
-15.6371 2.4667 0.2867
-15.6293 2.5000 0.2887
-15.6215 2.7583 0.3032
-15.6137 2.4500 0.2858
-15.6059 3.2917 0.3312
-15.5981 3.1250 0.3227
-15.5903 2.9750 0.3149
-15.5825 2.8083 0.3060
-15.5747 3.0750 0.3202
-15.5669 3.4167 0.3375
-15.5591 3.3583 0.3346
-15.5513 2.8583 0.3087
-15.5435 3.5167 0.3424
-15.5357 3.3167 0.3325
-15.5279 2.7833 0.3046
-15.5201 3.2833 0.3308
-15.5123 3.5917 0.3460
-15.5045 3.1250 0.3227
-15.4967 3.0833 0.3206
-15.4889 2.6833 0.2991
-15.4811 3.1417 0.3236
-15.4733 3.1000 0.3215
-15.4655 2.9333 0.3127
-15.4577 2.7833 0.3046
-15.4499 3.0667 0.3197
-15.4421 3.2750 0.3304
-15.4343 2.7583 0.3032
-15.4265 2.9750 0.3149
-15.4187 2.9583 0.3140
-15.4109 2.4750 0.2872
-15.4031 2.9333 0.3127
-15.3953 3.6167 0.3472
-15.3875 3.4667 0.3399
-15.3797 3.2917 0.3312
-15.3719 2.9917 0.3158
-15.3641 3.0250 0.3175
-15.3563 3.4417 0.3387
-15.3485 2.7667 0.3037
-15.3407 2.6083 0.2949
-15.3329 2.8833 0.3100
-15.3251 2.7833 0.3046
-15.3173 3.1417 0.3236
-15.3095 2.5750 0.2930
-15.3017 2.6167 0.2953
-15.2939 2.9500 0.3136
-15.2861 2.9667 0.3145
-15.2783 3.4167 0.3375
-15.2705 3.8083 0.3563
-15.2627 3.3583 0.3346
-15.2549 2.7583 0.3032
-15.2471 3.0250 0.3175
-15.2393 3.2583 0.3296
-15.2315 3.1333 0.3232
-15.2237 2.9083 0.3114
-15.2159 3.3417 0.3337
-15.2081 3.5167 0.3424
-15.2003 3.6833 0.3504
-15.1925 3.7333 0.3528
-15.1847 2.9667 0.3145
-15.1769 3.0583 0.3193
-15.1691 2.7667 0.3037
-15.1613 2.3500 0.2799
-15.1535 2.6917 0.2995
-15.1457 2.6417 0.2967
-15.1379 2.8833 0.3100
-15.1301 3.1667 0.3249
-15.1223 3.1667 0.3249
-15.1145 3.2000 0.3266
-15.1067 2.6167 0.2953
-15.0989 2.8750 0.3096
-15.0911 3.2917 0.3312
-15.0833 3.0917 0.3210
-15.0755 3.0333 0.3180
-15.0677 3.3417 0.3337
-15.0599 3.0250 0.3175
-15.0521 3.0500 0.3189
-15.0443 3.0083 0.3167
-15.0365 3.2083 0.3270
-15.0287 3.2083 0.3270
-15.0209 3.2583 0.3296
-15.0131 2.8667 0.3091
-15.0053 3.4667 0.3399
-14.9975 4.0083 0.3655
-14.9897 3.0750 0.3202
-14.9819 3.3000 0.3317
-14.9741 3.2500 0.3291
-14.9663 2.8917 0.3105
-14.9585 2.9667 0.3145
-14.9507 3.6167 0.3472
-14.9429 3.3083 0.3321
-14.9351 3.1333 0.3232
-14.9273 3.4667 0.3399
-14.9195 3.3000 0.3317
-14.9117 3.4417 0.3387
-14.9039 2.8667 0.3091
-14.8961 3.0083 0.3167
-14.8883 3.0833 0.3206
-14.8805 3.4083 0.3371
-14.8727 3.1500 0.3240
-14.8649 3.2083 0.3270
-14.8571 3.6667 0.3496
-14.8493 3.2583 0.3296
-14.8415 3.7250 0.3524
-14.8337 3.4500 0.3391
-14.8259 3.4167 0.3375
-14.8181 3.0583 0.3193
-14.8103 3.5417 0.3436
-14.8025 3.4000 0.3367
-14.7947 3.3500 0.3342
-14.7869 3.4667 0.3399
-14.7791 3.6250 0.3476
-14.7713 3.1250 0.3227
-14.7635 3.1500 0.3240
-14.7557 3.6167 0.3472
-14.7479 2.9917 0.3158
-14.7401 3.1583 0.3245
-14.7323 3.5750 0.3452
-14.7245 3.5500 0.3440
-14.7167 3.4667 0.3399
-14.7089 4.0167 0.3659
-14.7011 3.3000 0.3317
-14.6933 3.2750 0.3304
-14.6855 3.7250 0.3524
-14.6777 3.3500 0.3342
-14.6699 3.4333 0.3383
-14.6621 3.2750 0.3304
-14.6543 3.4250 0.3379
-14.6465 3.5833 0.3456
-14.6387 3.5833 0.3456
-14.6309 3.3833 0.3358
-14.6231 3.5083 0.3420
-14.6153 4.1500 0.3719
-14.6075 3.6583 0.3492
-14.5997 3.3917 0.3362
-14.5919 3.1833 0.3257
-14.5841 3.2583 0.3296
-14.5763 3.0333 0.3180
-14.5685 3.2417 0.3287
-14.5607 3.3500 0.3342
-14.5529 3.6333 0.3480
-14.5451 3.3500 0.3342
-14.5373 3.3833 0.3358
-14.5295 3.7583 0.3539
-14.5217 3.6000 0.3464
-14.5139 3.5500 0.3440
-14.5061 3.7000 0.3512
-14.4983 3.9833 0.3644
-14.4905 3.7667 0.3543
-14.4827 3.1000 0.3215
-14.4749 3.0917 0.3210
-14.4671 2.9250 0.3122
-14.4593 3.1583 0.3245
-14.4515 3.3167 0.3325
-14.4437 3.5000 0.3416
-14.4359 3.0750 0.3202
-14.4281 3.3500 0.3342
-14.4203 3.0417 0.3184
-14.4125 3.3750 0.3354
-14.4047 3.5750 0.3452
-14.3969 3.2000 0.3266
-14.3891 3.4583 0.3395
-14.3813 3.1833 0.3257
-14.3735 3.1750 0.3253
-14.3657 3.4917 0.3412
-14.3579 3.3583 0.3346
-14.3501 3.3667 0.3350
-14.3423 3.2500 0.3291
-14.3345 3.2167 0.3274
-14.3267 2.8500 0.3082
-14.3189 3.0250 0.3175
-14.3111 3.4667 0.3399
-14.3033 3.3500 0.3342
-14.2955 3.3417 0.3337
-14.2877 3.1250 0.3227
-14.2799 3.4167 0.3375
-14.2721 3.6917 0.3508
-14.2643 3.8417 0.3578
-14.2565 3.8000 0.3559
-14.2487 3.6833 0.3504
-14.2409 3.3667 0.3350
-14.2331 3.4167 0.3375
-14.2253 3.9917 0.3648
-14.2175 3.6167 0.3472
-14.2097 3.3333 0.3333
-14.2019 3.0417 0.3184
-14.1941 3.3000 0.3317
-14.1863 3.8417 0.3578
-14.1785 3.3333 0.3333
-14.1707 3.1417 0.3236
-14.1629 3.1583 0.3245
-14.1551 3.6333 0.3480
-14.1473 3.2833 0.3308
-14.1395 3.8333 0.3575
-14.1317 3.3667 0.3350
-14.1239 3.7167 0.3520
-14.1161 3.6500 0.3488
-14.1083 3.5750 0.3452
-14.1005 3.3000 0.3317
-14.0927 3.3333 0.3333
-14.0849 3.1500 0.3240
-14.0771 3.2500 0.3291
-14.0693 3.6917 0.3508
-14.0615 3.4083 0.3371
-14.0537 3.2000 0.3266
-14.0459 3.8750 0.3594
-14.0381 3.5000 0.3416
-14.0303 3.4833 0.3408
-14.0225 3.5250 0.3428
-14.0147 3.5500 0.3440
-14.0069 3.3500 0.3342
-13.9991 3.5750 0.3452
-13.9913 4.0667 0.3682
-13.9835 4.1667 0.3727
-13.9757 4.0167 0.3659
-13.9679 4.1250 0.3708
-13.9601 3.8167 0.3567
-13.9523 3.8167 0.3567
-13.9445 4.2500 0.3764
-13.9367 3.6583 0.3492
-13.9289 3.5500 0.3440
-13.9211 3.6917 0.3508
-13.9133 3.8750 0.3594
-13.9055 4.1417 0.3716
-13.8977 3.5167 0.3424
-13.8899 3.8000 0.3559
-13.8821 4.2917 0.3782
-13.8743 3.8833 0.3598
-13.8665 4.0833 0.3689
-13.8587 3.5000 0.3416
-13.8509 3.4917 0.3412
-13.8431 3.5750 0.3452
-13.8353 3.8417 0.3578
-13.8275 3.8333 0.3575
-13.8197 4.2833 0.3779
-13.8119 3.7083 0.3516
-13.8041 3.6583 0.3492
-13.7963 3.6667 0.3496
-13.7885 3.5750 0.3452
-13.7807 3.8833 0.3598
-13.7729 3.8583 0.3586
-13.7651 4.0667 0.3682
-13.7573 4.1250 0.3708
-13.7495 3.2917 0.3312
-13.7417 3.9500 0.3629
-13.7339 4.1000 0.3697
-13.7261 3.9917 0.3648
-13.7183 3.7250 0.3524
-13.7105 3.9583 0.3632
-13.7027 3.4167 0.3375
-13.6949 3.6000 0.3464
-13.6871 3.9417 0.3625
-13.6793 4.4500 0.3851
-13.6715 3.5667 0.3448
-13.6637 3.1917 0.3262
-13.6559 3.3000 0.3317
-13.6481 4.3833 0.3822
-13.6403 4.2083 0.3745
-13.6325 4.3500 0.3808
-13.6247 3.8417 0.3578
-13.6169 3.6083 0.3468
-13.6091 3.9333 0.3621
-13.6013 3.5583 0.3444
-13.5935 3.9167 0.3613
-13.5857 3.8583 0.3586
-13.5779 4.1500 0.3719
-13.5701 4.0750 0.3686
-13.5623 4.0333 0.3667
-13.5545 3.8083 0.3563
-13.5467 3.5500 0.3440
-13.5389 3.7667 0.3543
-13.5311 4.4167 0.3837
-13.5233 4.6750 0.3948
-13.5155 4.1167 0.3704
-13.5077 3.7333 0.3528
-13.4999 3.5833 0.3456
-13.4921 4.0083 0.3655
-13.4843 3.9417 0.3625
-13.4765 4.0917 0.3693
-13.4687 3.7500 0.3536
-13.4609 4.1083 0.3701
-13.4531 3.9750 0.3640
-13.4453 3.4667 0.3399
-13.4375 4.0583 0.3678
-13.4297 4.2250 0.3753
-13.4219 3.9750 0.3640
-13.4141 4.2500 0.3764
-13.4063 4.0833 0.3689
-13.3985 4.2667 0.3771
-13.3907 4.1083 0.3701
-13.3829 4.0917 0.3693
-13.3751 4.1167 0.3704
-13.3673 4.6750 0.3948
-13.3595 4.6083 0.3919
-13.3517 4.2167 0.3749
-13.3439 3.8000 0.3559
-13.3361 3.8500 0.3582
-13.3283 4.1667 0.3727
-13.3205 4.1083 0.3701
-13.3127 3.3833 0.3358
-13.3049 4.0583 0.3678
-13.2971 3.8500 0.3582
-13.2893 4.8833 0.4035
-13.2815 4.7750 0.3990
-13.2737 3.9583 0.3632
-13.2659 3.6583 0.3492
-13.2581 3.6750 0.3500
-13.2503 3.4917 0.3412
-13.2425 4.1500 0.3719
-13.2347 4.2833 0.3779
-13.2269 3.7500 0.3536
-13.2191 3.9750 0.3640
-13.2113 4.2000 0.3742
-13.2035 3.8083 0.3563
-13.1957 4.1917 0.3738
-13.1879 4.3583 0.3812
-13.1801 3.8667 0.3590
-13.1723 4.4583 0.3855
-13.1645 4.1083 0.3701
-13.1567 5.0667 0.4110
-13.1489 4.3667 0.3815
-13.1411 4.1500 0.3719
-13.1333 4.3750 0.3819
-13.1255 4.5917 0.3912
-13.1177 4.7417 0.3976
-13.1099 4.3833 0.3822
-13.1021 4.0083 0.3655
-13.0943 3.8833 0.3598
-13.0865 4.3333 0.3801
-13.0787 4.2250 0.3753
-13.0709 4.3667 0.3815
-13.0631 4.5500 0.3894
-13.0553 5.2417 0.4180
-13.0475 4.5917 0.3912
-13.0397 4.5500 0.3894
-13.0319 5.1000 0.4123
-13.0241 4.3250 0.3797
-13.0163 4.2500 0.3764
-13.0085 5.0000 0.4082
-13.0007 4.3083 0.3790
-12.9929 4.2000 0.3742
-12.9851 4.1583 0.3723
-12.9773 4.4500 0.3851
-12.9695 4.3417 0.3804
-12.9617 4.3500 0.3808
-12.9539 4.2083 0.3745
-12.9461 4.3750 0.3819
-12.9383 4.1833 0.3734
-12.9305 4.8000 0.4000
-12.9227 4.3917 0.3826
-12.9149 4.6667 0.3944
-12.9071 4.1917 0.3738
-12.8993 4.4250 0.3841
-12.8915 4.2917 0.3782
-12.8837 4.2667 0.3771
-12.8759 4.5333 0.3887
-12.8681 4.3083 0.3790
-12.8603 4.6167 0.3923
-12.8525 4.7333 0.3972
-12.8447 4.1083 0.3701
-12.8369 4.1167 0.3704
-12.8291 4.3083 0.3790
-12.8213 4.5583 0.3898
-12.8135 4.7917 0.3997
-12.8057 4.8417 0.4017
-12.7979 4.6083 0.3919
-12.7901 4.2750 0.3775
-12.7823 4.3167 0.3793
-12.7745 5.1833 0.4157
-12.7667 4.7167 0.3965
-12.7589 3.9583 0.3632
-12.7511 3.7833 0.3551
-12.7433 4.5167 0.3880
-12.7355 5.2083 0.4167
-12.7277 4.5417 0.3891
-12.7199 4.6750 0.3948
-12.7121 4.8417 0.4017
-12.7043 5.0417 0.4099
-12.6965 4.6333 0.3930
-12.6887 4.4750 0.3862
-12.6809 4.6167 0.3923
-12.6731 4.8417 0.4017
-12.6653 4.5417 0.3891
-12.6575 4.4083 0.3833
-12.6497 4.5250 0.3884
-12.6419 4.4667 0.3859
-12.6341 4.3250 0.3797
-12.6263 5.0417 0.4099
-12.6185 4.6750 0.3948
-12.6107 4.8750 0.4031
-12.6029 4.2917 0.3782
-12.5951 4.6333 0.3930
-12.5873 4.6500 0.3937
-12.5795 4.3417 0.3804
-12.5717 4.8083 0.4003
-12.5639 5.5833 0.4314
-12.5561 5.0833 0.4116
-12.5483 5.4917 0.4278
-12.5405 4.8333 0.4014
-12.5327 4.3750 0.3819
-12.5249 5.0667 0.4110
-12.5171 4.6417 0.3933
-12.5093 4.9750 0.4072
-12.5015 5.0417 0.4099
-12.4937 4.0500 0.3674
-12.4859 4.8750 0.4031
-12.4781 5.1167 0.4130
-12.4703 4.7667 0.3986
-12.4625 4.7000 0.3958
-12.4547 4.2250 0.3753
-12.4469 4.2583 0.3768
-12.4391 4.5833 0.3909
-12.4313 5.0000 0.4082
-12.4235 4.9000 0.4041
-12.4157 5.2333 0.4177
-12.4079 5.2417 0.4180
-12.4001 4.8667 0.4028
-12.3923 4.7083 0.3962
-12.3845 4.8250 0.4010
-12.3767 4.7000 0.3958
-12.3689 4.6583 0.3941
-12.3611 4.8333 0.4014
-12.3533 5.0167 0.4089
-12.3455 5.0000 0.4082
-12.3377 5.1667 0.4150
-12.3299 4.6917 0.3955
-12.3221 4.8167 0.4007
-12.3143 5.1167 0.4130
-12.3065 5.1333 0.4137
-12.2987 5.3167 0.4210
-12.2909 4.6500 0.3937
-12.2831 5.0333 0.4096
-12.2753 5.1917 0.4160
-12.2675 5.3917 0.4239
-12.2597 5.3417 0.4220
-12.2519 5.6500 0.4340
-12.2441 5.2583 0.4187
-12.2363 5.7667 0.4384
-12.2285 5.5333 0.4295
-12.2207 4.9417 0.4059
-12.2129 4.7917 0.3997
-12.2051 4.5083 0.3877
-12.1973 5.0667 0.4110
-12.1895 4.8750 0.4031
-12.1817 5.0750 0.4113
-12.1739 5.6583 0.4343
-12.1661 5.3917 0.4239
-12.1583 5.4000 0.4243
-12.1505 5.2583 0.4187
-12.1427 4.2333 0.3756
-12.1349 5.1333 0.4137
-12.1271 4.6417 0.3933
-12.1193 5.0250 0.4093
-12.1115 5.4417 0.4259
-12.1037 5.0833 0.4116
-12.0959 5.1917 0.4160
-12.0881 5.0667 0.4110
-12.0803 5.1667 0.4150
-12.0725 4.4833 0.3866
-12.0647 5.0750 0.4113
-12.0569 5.1167 0.4130
-12.0491 5.1833 0.4157
-12.0413 5.1000 0.4123
-12.0335 5.4667 0.4269
-12.0257 4.3917 0.3826
-12.0179 4.9917 0.4079
-12.0101 5.2917 0.4200
-12.0023 5.9417 0.4450
-11.9945 5.4167 0.4249
-11.9867 5.2250 0.4173
-11.9789 5.3917 0.4239
-11.9711 5.4333 0.4256
-11.9633 5.3500 0.4223
-11.9555 5.5583 0.4304
-11.9477 5.2000 0.4163
-11.9399 5.5417 0.4298
-11.9321 5.3333 0.4216
-11.9243 5.2500 0.4183
-11.9165 5.4250 0.4252
-11.9087 5.1583 0.4147
-11.9009 5.4083 0.4246
-11.8931 5.2833 0.4197
-11.8853 5.4917 0.4278
-11.8775 5.1333 0.4137
-11.8697 5.3917 0.4239
-11.8619 5.3083 0.4206
-11.8541 5.5417 0.4298
-11.8463 5.4167 0.4249
-11.8385 5.2917 0.4200
-11.8307 5.3250 0.4213
-11.8229 5.2167 0.4170
-11.8151 5.8333 0.4410
-11.8073 6.0583 0.4494
-11.7995 4.8250 0.4010
-11.7917 5.4667 0.4269
-11.7839 5.5583 0.4304
-11.7761 5.6500 0.4340
-11.7683 5.7417 0.4375
-11.7605 5.3000 0.4203
-11.7527 4.7500 0.3979
-11.7449 5.7417 0.4375
-11.7371 6.5000 0.4655
-11.7293 6.1333 0.4522
-11.7215 5.4333 0.4256
-11.7137 5.3083 0.4206
-11.7059 5.7417 0.4375
-11.6981 5.3000 0.4203
-11.6903 5.6583 0.4343
-11.6825 5.2167 0.4170
-11.6747 4.8167 0.4007
-11.6669 5.2833 0.4197
-11.6591 5.3917 0.4239
-11.6513 5.4500 0.4262
-11.6435 6.0333 0.4485
-11.6357 6.0750 0.4500
-11.6279 5.6083 0.4324
-11.6201 5.0250 0.4093
-11.6123 5.0833 0.4116
-11.6045 5.7167 0.4365
-11.5967 5.6250 0.4330
-11.5889 6.0583 0.4494
-11.5811 5.8667 0.4422
-11.5733 5.5667 0.4308
-11.5655 5.6500 0.4340
-11.5577 5.8417 0.4413
-11.5499 5.7250 0.4368
-11.5421 5.8417 0.4413
-11.5343 5.4833 0.4275
-11.5265 5.3917 0.4239
-11.5187 5.9917 0.4469
-11.5109 5.8000 0.4397
-11.5031 6.4667 0.4643
-11.4953 6.4583 0.4640
-11.4875 5.7583 0.4381
-11.4797 5.1750 0.4153
-11.4719 5.3167 0.4210
-11.4641 5.8250 0.4406
-11.4563 6.0750 0.4500
-11.4485 5.8917 0.4432
-11.4407 5.6833 0.4353
-11.4329 6.0250 0.4481
-11.4251 5.8167 0.4403
-11.4173 5.4083 0.4246
-11.4095 6.2000 0.4546
-11.4017 5.7917 0.4394
-11.3939 6.3750 0.4610
-11.3861 6.5917 0.4687
-11.3783 6.0583 0.4494
-11.3705 5.6083 0.4324
-11.3627 6.2000 0.4546
-11.3549 5.9833 0.4466
-11.3471 6.2333 0.4558
-11.3393 6.0667 0.4497
-11.3315 5.6000 0.4320
-11.3237 6.1917 0.4543
-11.3159 6.3917 0.4616
-11.3081 5.7833 0.4391
-11.3003 6.1583 0.4531
-11.2925 6.4083 0.4622
-11.2847 6.3667 0.4607
-11.2769 5.5083 0.4285
-11.2691 5.4500 0.4262
-11.2613 5.9750 0.4463
-11.2535 6.1167 0.4515
-11.2457 6.8167 0.4767
-11.2379 5.9417 0.4450
-11.2301 6.0417 0.4488
-11.2223 6.2000 0.4546
-11.2145 6.4000 0.4619
-11.2067 5.8000 0.4397
-11.1989 6.0750 0.4500
-11.1911 6.2333 0.4558
-11.1833 6.6667 0.4714
-11.1755 6.3750 0.4610
-11.1677 5.8167 0.4403
-11.1599 5.7167 0.4365
-11.1521 6.1583 0.4531
-11.1443 6.2167 0.4552
-11.1365 6.6250 0.4699
-11.1287 5.7667 0.4384
-11.1209 6.2500 0.4564
-11.1131 6.4500 0.4637
-11.1053 6.3917 0.4616
-11.0975 5.9500 0.4453
-11.0897 5.9333 0.4447
-11.0819 6.1417 0.4525
-11.0741 7.0083 0.4833
-11.0663 6.9750 0.4822
-11.0585 6.0333 0.4485
-11.0507 6.3667 0.4607
-11.0429 6.6667 0.4714
-11.0351 6.3833 0.4613
-11.0273 6.5417 0.4670
-11.0195 6.7917 0.4758
-11.0117 5.9583 0.4457
-11.0039 6.1667 0.4534
-10.9961 6.5750 0.4682
-10.9883 6.7167 0.4732
-10.9805 6.3167 0.4589
-10.9727 6.2667 0.4570
-10.9649 6.8167 0.4767
-10.9571 6.9000 0.4796
-10.9493 6.6417 0.4705
-10.9415 6.8750 0.4787
-10.9337 6.6667 0.4714
-10.9259 6.9417 0.4810
-10.9181 6.2333 0.4558
-10.9103 6.7667 0.4749
-10.9025 6.3833 0.4613
-10.8947 6.1250 0.4518
-10.8869 6.9750 0.4822
-10.8791 7.2000 0.4899
-10.8713 7.6667 0.5055
-10.8635 5.7417 0.4375
-10.8557 6.5167 0.4661
-10.8479 6.7750 0.4752
-10.8401 6.6167 0.4696
-10.8323 6.2500 0.4564
-10.8245 6.7750 0.4752
-10.8167 7.1833 0.4893
-10.8089 6.5750 0.4682
-10.8011 6.4417 0.4634
-10.7933 7.1000 0.4865
-10.7855 7.2250 0.4907
-10.7777 6.1583 0.4531
-10.7699 6.3583 0.4604
-10.7621 6.8417 0.4776
-10.7543 7.2000 0.4899
-10.7465 6.9833 0.4825
-10.7387 7.4000 0.4967
-10.7309 7.8667 0.5121
-10.7231 7.2583 0.4919
-10.7153 6.6667 0.4714
-10.7075 6.7750 0.4752
-10.6997 6.5750 0.4682
-10.6919 6.7250 0.4735
-10.6841 7.3083 0.4936
-10.6763 6.7833 0.4755
-10.6685 6.1083 0.4512
-10.6607 6.5000 0.4655
-10.6529 6.9083 0.4799
-10.6451 6.3750 0.4610
-10.6373 6.9000 0.4796
-10.6295 7.2417 0.4913
-10.6217 7.2250 0.4907
-10.6139 6.5667 0.4679
-10.6061 6.8167 0.4767
-10.5983 6.8167 0.4767
-10.5905 7.6000 0.5033
-10.5827 7.3333 0.4944
-10.5749 7.1250 0.4873
-10.5671 7.4750 0.4992
-10.5593 7.1333 0.4876
-10.5515 6.5917 0.4687
-10.5437 6.3833 0.4613
-10.5359 7.2667 0.4922
-10.5281 6.9417 0.4810
-10.5203 6.5333 0.4667
-10.5125 7.1583 0.4885
-10.5047 6.8667 0.4784
-10.4969 6.7750 0.4752
-10.4891 6.7000 0.4726
-10.4813 6.5083 0.4658
-10.4735 6.4917 0.4652
-10.4657 6.8917 0.4793
-10.4579 7.6167 0.5039
-10.4501 7.0417 0.4845
-10.4423 7.9250 0.5140
-10.4345 7.3833 0.4961
-10.4267 6.8667 0.4784
-10.4189 7.2667 0.4922
-10.4111 7.6750 0.5058
-10.4033 7.7583 0.5085
-10.3955 7.7833 0.5094
-10.3877 7.3167 0.4939
-10.3799 7.4500 0.4983
-10.3721 7.8667 0.5121
-10.3643 8.0750 0.5188
-10.3565 7.8750 0.5123
-10.3487 7.6917 0.5063
-10.3409 7.2167 0.4905
-10.3331 7.2167 0.4905
-10.3253 7.9750 0.5156
-10.3175 8.4000 0.5292
-10.3097 7.8333 0.5110
-10.3019 7.9000 0.5132
-10.2941 7.9833 0.5159
-10.2863 7.3417 0.4947
-10.2785 7.5917 0.5030
-10.2707 7.3750 0.4958
-10.2629 7.1583 0.4885
-10.2551 8.0250 0.5172
-10.2473 7.5750 0.5025
-10.2395 7.7083 0.5069
-10.2317 7.4083 0.4969
-10.2239 8.2250 0.5236
-10.2161 8.5083 0.5326
-10.2083 7.5333 0.5011
-10.2005 8.1833 0.5223
-10.1927 7.9000 0.5132
-10.1849 7.8667 0.5121
-10.1771 8.4417 0.5305
-10.1693 7.5917 0.5030
-10.1615 8.1583 0.5215
-10.1537 8.2917 0.5257
-10.1459 7.4167 0.4972
-10.1381 7.8667 0.5121
-10.1303 8.1583 0.5215
-10.1225 8.2417 0.5241
-10.1147 7.6500 0.5050
-10.1069 8.1250 0.5204
-10.0991 8.5917 0.5352
-10.0913 8.0500 0.5180
-10.0835 8.6750 0.5377
-10.0757 8.3750 0.5284
-10.0679 7.6833 0.5061
-10.0601 7.8500 0.5115
-10.0523 8.2833 0.5255
-10.0445 8.4500 0.5307
-10.0367 8.6167 0.5359
-10.0289 8.7667 0.5406
-10.0211 6.9917 0.4828
-10.0133 8.1083 0.5199
-10.0055 8.2000 0.5228
-9.9977 7.8750 0.5123
-9.9899 7.7667 0.5088
-9.9821 8.3667 0.5281
-9.9743 8.3750 0.5284
-9.9665 8.9083 0.5449
-9.9587 7.6250 0.5041
-9.9509 7.5333 0.5011
-9.9431 7.4417 0.4981
-9.9353 8.7167 0.5390
-9.9275 8.8833 0.5442
-9.9197 7.7250 0.5074
-9.9119 7.8667 0.5121
-9.9041 8.0250 0.5172
-9.8963 7.2833 0.4927
-9.8885 8.3333 0.5270
-9.8807 8.4000 0.5292
-9.8729 8.0667 0.5185
-9.8651 7.7083 0.5069
-9.8573 7.5000 0.5000
-9.8495 8.1917 0.5225
-9.8417 8.0750 0.5188
-9.8339 8.7333 0.5395
-9.8261 8.5500 0.5339
-9.8183 9.2167 0.5543
-9.8105 8.9417 0.5459
-9.8027 8.5583 0.5341
-9.7949 8.8917 0.5444
-9.7871 8.3833 0.5286
-9.7793 7.9667 0.5153
-9.7715 8.6083 0.5357
-9.7637 8.2083 0.5231
-9.7559 8.8417 0.5429
-9.7481 8.4667 0.5312
-9.7403 8.6917 0.5383
-9.7325 8.5583 0.5341
-9.7247 8.4417 0.5305
-9.7169 8.5333 0.5333
-9.7091 8.8250 0.5424
-9.7013 9.0917 0.5505
-9.6935 8.4667 0.5312
-9.6857 9.2583 0.5555
-9.6779 9.9333 0.5754
-9.6701 8.6250 0.5362
-9.6623 9.2667 0.5558
-9.6545 9.4333 0.5608
-9.6467 9.3833 0.5593
-9.6389 8.9833 0.5472
-9.6311 9.0000 0.5477
-9.6233 8.8583 0.5434
-9.6155 9.2333 0.5548
-9.6077 9.8917 0.5742
-9.5999 9.5000 0.5627
-9.5921 8.8000 0.5416
-9.5843 8.5667 0.5344
-9.5765 9.0417 0.5490
-9.5687 9.0000 0.5477
-9.5609 9.3083 0.5570
-9.5531 9.7667 0.5706
-9.5453 8.7750 0.5408
-9.5375 9.9250 0.5752
-9.5297 9.6500 0.5672
-9.5219 8.8333 0.5426
-9.5141 9.2250 0.5545
-9.5063 8.9917 0.5475
-9.4985 9.2917 0.5565
-9.4907 9.8167 0.5720
-9.4829 9.2250 0.5545
-9.4751 9.3333 0.5578
-9.4673 8.9917 0.5475
-9.4595 9.6750 0.5679
-9.4517 9.3417 0.5580
-9.4439 9.3750 0.5590
-9.4361 9.4583 0.5615
-9.4283 9.4417 0.5610
-9.4205 9.9833 0.5769
-9.4127 9.6583 0.5674
-9.4049 9.5750 0.5649
-9.3971 9.5417 0.5640
-9.3893 9.1417 0.5520
-9.3815 10.1333 0.5812
-9.3737 9.0750 0.5500
-9.3659 9.5833 0.5652
-9.3581 10.1083 0.5805
-9.3503 10.1417 0.5814
-9.3425 9.8250 0.5723
-9.3347 9.6500 0.5672
-9.3269 9.5667 0.5647
-9.3191 9.1833 0.5533
-9.3113 8.9583 0.5465
-9.3035 9.5250 0.5635
-9.2957 9.7500 0.5701
-9.2879 9.5083 0.5630
-9.2801 9.5500 0.5642
-9.2723 8.9667 0.5467
-9.2645 9.0917 0.5505
-9.2567 9.3583 0.5585
-9.2489 9.8417 0.5728
-9.2411 10.5833 0.5940
-9.2333 9.7417 0.5698
-9.2255 10.2583 0.5848
-9.2177 9.8500 0.5730
-9.2099 10.5917 0.5942
-9.2021 10.4583 0.5904
-9.1943 11.1417 0.6094
-9.1865 10.3083 0.5862
-9.1787 9.9417 0.5757
-9.1709 9.5500 0.5642
-9.1631 9.8500 0.5730
-9.1553 9.8333 0.5725
-9.1475 8.8833 0.5442
-9.1397 9.6583 0.5674
-9.1319 10.0167 0.5778
-9.1241 10.2417 0.5843
-9.1163 10.2833 0.5855
-9.1085 10.4000 0.5888
-9.1007 10.2083 0.5833
-9.0929 9.7500 0.5701
-9.0851 9.9500 0.5759
-9.0773 10.1750 0.5824
-9.0695 9.9500 0.5759
-9.0617 9.5083 0.5630
-9.0539 10.6083 0.5947
-9.0461 10.5417 0.5928
-9.0383 9.5333 0.5637
-9.0305 10.3000 0.5859
-9.0227 9.8750 0.5737
-9.0149 10.3833 0.5883
-9.0071 10.3083 0.5862
-8.9993 10.5500 0.5930
-8.9915 9.6250 0.5664
-8.9837 10.4833 0.5911
-8.9759 10.6750 0.5965
-8.9681 10.5417 0.5928
-8.9603 10.1917 0.5829
-8.9525 10.0000 0.5774
-8.9447 10.6667 0.5963
-8.9369 9.9583 0.5761
-8.9291 10.9667 0.6046
-8.9213 10.8583 0.6016
-8.9135 10.6667 0.5963
-8.9057 10.8000 0.6000
-8.8979 10.3250 0.5867
-8.8901 10.3667 0.5878
-8.8823 10.5500 0.5930
-8.8745 10.4833 0.5911
-8.8667 9.9833 0.5769
-8.8589 10.0500 0.5788
-8.8511 10.6167 0.5949
-8.8433 10.7167 0.5977
-8.8355 11.9583 0.6314
-8.8277 10.0500 0.5788
-8.8199 9.4833 0.5622
-8.8121 9.7583 0.5703
-8.8043 11.4333 0.6173
-8.7965 11.1917 0.6108
-8.7887 10.8833 0.6023
-8.7809 11.3417 0.6149
-8.7731 11.1583 0.6099
-8.7653 11.6583 0.6234
-8.7575 11.4583 0.6180
-8.7497 11.3167 0.6142
-8.7419 10.9333 0.6037
-8.7341 10.8750 0.6021
-8.7263 9.6000 0.5657
-8.7185 10.6333 0.5954
-8.7107 10.9417 0.6039
-8.7029 10.7917 0.5998
-8.6951 11.1250 0.6090
-8.6873 11.0250 0.6062
-8.6795 10.7500 0.5986
-8.6717 10.9000 0.6028
-8.6639 11.1000 0.6083
-8.6561 11.9417 0.6309
-8.6483 11.3000 0.6137
-8.6405 10.8583 0.6016
-8.6327 10.8833 0.6023
-8.6249 10.6417 0.5956
-8.6171 10.6833 0.5968
-8.6093 9.8333 0.5725
-8.6015 11.6167 0.6223
-8.5937 11.1917 0.6108
-8.5859 11.6917 0.6243
-8.5781 11.4417 0.6176
-8.5703 11.5417 0.6203
-8.5625 11.5000 0.6191
-8.5547 10.7667 0.5991
-8.5469 11.9917 0.6322
-8.5391 11.1500 0.6096
-8.5313 11.8750 0.6292
-8.5235 11.9750 0.6318
-8.5157 11.7167 0.6249
-8.5079 11.6250 0.6225
-8.5001 11.5083 0.6194
-8.4923 11.4083 0.6167
-8.4845 11.1917 0.6108
-8.4767 11.3833 0.6160
-8.4689 11.3667 0.6155
-8.4611 11.1583 0.6099
-8.4533 12.4833 0.6451
-8.4455 11.3583 0.6153
-8.4377 11.8333 0.6280
-8.4299 11.1750 0.6103
-8.4221 11.3750 0.6158
-8.4143 11.4833 0.6187
-8.4065 11.2000 0.6110
-8.3987 12.7167 0.6511
-8.3909 11.1917 0.6108
-8.3831 11.5000 0.6191
-8.3753 11.4167 0.6169
-8.3675 12.5750 0.6474
-8.3597 11.5500 0.6205
-8.3519 11.5917 0.6216
-8.3441 11.2083 0.6112
-8.3363 11.5083 0.6194
-8.3285 12.0417 0.6336
-8.3207 11.3083 0.6140
-8.3129 11.6083 0.6220
-8.3051 11.8833 0.6294
-8.2973 12.8167 0.6536
-8.2895 11.6000 0.6218
-8.2817 12.7000 0.6506
-8.2739 12.0000 0.6325
-8.2661 11.8083 0.6274
-8.2583 12.6083 0.6483
-8.2505 12.6083 0.6483
-8.2427 12.9500 0.6570
-8.2349 11.6083 0.6220
-8.2271 12.6833 0.6502
-8.2193 12.1500 0.6364
-8.2115 13.0333 0.6591
-8.2037 11.9833 0.6320
-8.1959 11.8500 0.6285
-8.1881 12.1917 0.6375
-8.1803 12.9083 0.6560
-8.1725 13.0417 0.6593
-8.1647 12.7417 0.6517
-8.1569 11.6250 0.6225
-8.1491 12.2000 0.6377
-8.1413 12.3750 0.6423
-8.1335 12.6667 0.6498
-8.1257 13.7167 0.6762
-8.1179 12.4333 0.6438
-8.1101 13.1417 0.6619
-8.1023 12.6667 0.6498
-8.0945 12.1000 0.6351
-8.0867 13.0917 0.6606
-8.0789 13.5083 0.6710
-8.0711 12.8167 0.6536
-8.0633 13.1500 0.6621
-8.0555 11.8250 0.6278
-8.0477 12.5083 0.6457
-8.0399 13.0417 0.6593
-8.0321 13.1417 0.6619
-8.0243 12.8083 0.6534
-8.0165 11.9667 0.6316
-8.0087 12.7500 0.6519
-8.0009 13.3167 0.6662
-7.9931 13.5667 0.6725
-7.9853 13.2250 0.6640
-7.9775 14.4500 0.6940
-7.9697 13.6500 0.6745
-7.9619 13.1833 0.6629
-7.9541 13.2417 0.6644
-7.9463 13.7250 0.6764
-7.9385 14.3333 0.6912
-7.9307 13.1000 0.6608
-7.9229 12.9250 0.6564
-7.9151 13.0750 0.6602
-7.9073 13.1833 0.6629
-7.8995 13.0917 0.6606
-7.8917 13.3250 0.6665
-7.8839 13.2667 0.6650
-7.8761 14.6667 0.6992
-7.8683 14.4083 0.6930
-7.8605 13.8833 0.6803
-7.8527 14.1917 0.6878
-7.8449 14.6917 0.6998
-7.8371 14.3500 0.6916
-7.8293 14.4167 0.6932
-7.8215 14.3167 0.6908
-7.8137 13.5000 0.6708
-7.8059 14.0000 0.6831
-7.7981 13.8833 0.6803
-7.7903 13.0583 0.6598
-7.7825 14.7083 0.7002
-7.7747 14.2333 0.6888
-7.7669 14.1667 0.6872
-7.7591 13.8500 0.6795
-7.7513 14.5750 0.6970
-7.7435 14.5250 0.6958
-7.7357 13.7750 0.6776
-7.7279 13.7083 0.6760
-7.7201 14.7750 0.7018
-7.7123 14.7417 0.7010
-7.7045 15.0750 0.7089
-7.6967 15.1500 0.7106
-7.6889 14.2667 0.6896
-7.6811 15.2917 0.7139
-7.6733 15.1750 0.7112
-7.6655 16.2000 0.7348
-7.6577 15.9333 0.7288
-7.6499 14.7833 0.7020
-7.6421 15.1917 0.7116
-7.6343 14.4583 0.6942
-7.6265 14.3083 0.6906
-7.6187 14.4667 0.6944
-7.6109 15.7917 0.7255
-7.6031 15.3750 0.7159
-7.5953 15.1250 0.7100
-7.5875 15.5833 0.7207
-7.5797 16.6500 0.7450
-7.5719 15.5083 0.7190
-7.5641 15.2500 0.7130
-7.5563 14.5750 0.6970
-7.5485 14.3917 0.6926
-7.5407 15.1917 0.7116
-7.5329 16.0333 0.7311
-7.5251 15.9000 0.7280
-7.5173 16.5083 0.7418
-7.5095 15.2917 0.7139
-7.5017 15.4500 0.7176
-7.4939 16.1833 0.7345
-7.4861 15.3750 0.7159
-7.4783 15.0250 0.7077
-7.4705 16.0333 0.7311
-7.4627 16.0333 0.7311
-7.4549 17.1000 0.7550
-7.4471 16.1917 0.7347
-7.4393 15.7750 0.7251
-7.4315 15.1833 0.7114
-7.4237 15.7750 0.7251
-7.4159 16.1750 0.7343
-7.4081 16.1083 0.7328
-7.4003 16.2083 0.7350
-7.3925 17.7333 0.7688
-7.3847 15.5750 0.7205
-7.3769 15.7750 0.7251
-7.3691 15.9917 0.7301
-7.3613 16.7000 0.7461
-7.3535 17.5333 0.7645
-7.3457 17.0083 0.7530
-7.3379 16.9500 0.7517
-7.3301 17.2750 0.7588
-7.3223 17.4583 0.7629
-7.3145 17.2750 0.7588
-7.3067 16.8333 0.7491
-7.2989 17.1167 0.7554
-7.2911 16.4583 0.7407
-7.2833 15.6417 0.7221
-7.2755 17.9167 0.7728
-7.2677 17.0917 0.7548
-7.2599 16.8167 0.7487
-7.2521 16.0583 0.7316
-7.2443 17.6250 0.7665
-7.2365 18.1417 0.7776
-7.2287 17.1667 0.7565
-7.2209 17.1083 0.7552
-7.2131 18.1250 0.7773
-7.2053 18.1500 0.7778
-7.1975 18.3250 0.7816
-7.1897 18.3750 0.7826
-7.1819 18.1333 0.7775
-7.1741 17.2583 0.7585
-7.1663 17.9000 0.7724
-7.1585 17.8250 0.7708
-7.1507 17.4167 0.7619
-7.1429 17.7917 0.7701
-7.1351 17.9750 0.7741
-7.1273 18.6417 0.7883
-7.1195 18.9417 0.7946
-7.1117 18.4583 0.7844
-7.1039 18.1417 0.7776
-7.0961 18.7250 0.7900
-7.0883 18.3583 0.7823
-7.0805 18.7750 0.7911
-7.0727 19.4667 0.8055
-7.0649 18.7333 0.7902
-7.0571 19.3833 0.8038
-7.0493 19.9667 0.8158
-7.0415 19.0333 0.7965
-7.0337 18.9250 0.7943
-7.0259 18.2500 0.7800
-7.0181 18.7333 0.7902
-7.0103 18.8250 0.7921
-7.0025 20.3250 0.8231
-6.9947 19.0833 0.7976
-6.9869 20.1250 0.8190
-6.9791 20.3083 0.8228
-6.9713 20.5417 0.8275
-6.9635 21.1583 0.8398
-6.9557 20.0250 0.8170
-6.9479 20.2333 0.8212
-6.9401 20.4583 0.8258
-6.9323 19.7083 0.8105
-6.9245 19.4417 0.8050
-6.9167 20.4167 0.8250
-6.9089 19.6500 0.8093
-6.9011 19.5500 0.8073
-6.8933 20.0500 0.8175
-6.8855 21.0000 0.8367
-6.8777 21.0000 0.8367
-6.8699 21.6333 0.8492
-6.8621 21.0917 0.8385
-6.8543 20.6250 0.8292
-6.8465 20.5917 0.8285
-6.8387 20.7583 0.8318
-6.8309 21.7000 0.8505
-6.8231 22.0000 0.8563
-6.8153 21.5917 0.8484
-6.8075 21.4500 0.8456
-6.7997 21.4667 0.8459
-6.7919 21.5250 0.8471
-6.7841 21.3667 0.8439
-6.7763 21.4083 0.8448
-6.7685 20.8750 0.8342
-6.7607 21.4167 0.8449
-6.7529 22.0833 0.8580
-6.7451 20.8000 0.8327
-6.7373 21.2750 0.8421
-6.7295 21.7500 0.8515
-6.7217 20.8833 0.8343
-6.7139 20.5083 0.8268
-6.7061 21.3833 0.8443
-6.6983 22.3833 0.8638
-6.6905 22.4500 0.8651
-6.6827 22.0583 0.8575
-6.6749 22.3583 0.8633
-6.6671 22.0500 0.8573
-6.6593 23.3833 0.8829
-6.6515 22.3083 0.8623
-6.6437 22.6667 0.8692
-6.6359 23.0167 0.8759
-6.6281 23.0083 0.8758
-6.6203 23.1167 0.8778
-6.6125 23.8167 0.8910
-6.6047 24.6417 0.9063
-6.5969 24.8917 0.9109
-6.5891 24.6250 0.9060
-6.5813 24.3167 0.9003
-6.5735 24.6167 0.9058
-6.5657 24.6333 0.9062
-6.5579 24.7333 0.9080
-6.5501 23.7750 0.8902
-6.5423 23.8000 0.8907
-6.5345 25.6583 0.9248
-6.5267 25.2583 0.9176
-6.5189 25.4583 0.9212
-6.5111 26.3417 0.9370
-6.5033 24.2833 0.8997
-6.4955 24.3167 0.9003
-6.4877 25.4250 0.9206
-6.4799 23.5750 0.8865
-6.4721 25.4750 0.9215
-6.4643 25.2500 0.9174
-6.4565 24.5250 0.9042
-6.4487 25.2667 0.9177
-6.4409 25.6667 0.9250
-6.4331 25.4167 0.9204
-6.4253 24.9583 0.9121
-6.4175 25.4750 0.9215
-6.4097 24.9667 0.9123
-6.4019 25.3000 0.9183
-6.3941 24.5250 0.9042
-6.3863 25.3333 0.9189
-6.3785 25.8917 0.9290
-6.3707 26.0000 0.9309
-6.3629 26.0917 0.9326
-6.3551 25.3417 0.9191
-6.3473 26.3083 0.9365
-6.3395 27.3083 0.9541
-6.3317 27.6417 0.9599
-6.3239 26.5250 0.9403
-6.3161 26.3333 0.9369
-6.3083 26.7167 0.9437
-6.3005 26.4333 0.9387
-6.2927 26.9333 0.9475
-6.2849 25.9333 0.9298
-6.2771 26.6667 0.9428
-6.2693 27.4083 0.9558
-6.2615 28.4417 0.9737
-6.2537 28.6667 0.9775
-6.2459 27.0333 0.9493
-6.2381 27.8083 0.9628
-6.2303 27.8167 0.9629
-6.2225 29.4667 0.9911
-6.2147 28.6917 0.9780
-6.2069 27.8917 0.9642
-6.1991 28.5833 0.9761
-6.1913 29.2917 0.9881
-6.1835 28.4083 0.9731
-6.1757 27.9750 0.9657
-6.1679 29.5750 0.9929
-6.1601 29.9333 0.9989
-6.1523 29.5500 0.9925
-6.1445 29.1417 0.9856
-6.1367 30.1583 1.0026
-6.1289 30.3000 1.0050
-6.1211 29.2333 0.9871
-6.1133 28.7667 0.9792
-6.1055 30.5917 1.0098
-6.0977 29.2583 0.9876
-6.0899 30.8750 1.0145
-6.0821 30.6250 1.0104
-6.0743 31.7750 1.0292
-6.0665 31.0750 1.0178
-6.0587 30.8583 1.0142
-6.0509 29.7833 0.9964
-6.0431 28.8583 0.9808
-6.0353 30.9917 1.0164
-6.0275 31.5500 1.0255
-6.0197 31.2833 1.0212
-6.0119 32.9083 1.0474
-6.0041 33.3917 1.0550
-5.9963 31.5083 1.0248
-5.9885 30.3167 1.0053
-5.9807 32.1250 1.0348
-5.9729 32.2917 1.0375
-5.9651 31.5833 1.0260
-5.9573 32.2750 1.0372
-5.9495 32.5917 1.0423
-5.9417 32.3083 1.0378
-5.9339 31.4500 1.0239
-5.9261 32.8583 1.0466
-5.9183 34.6583 1.0748
-5.9105 33.1750 1.0516
-5.9027 32.5167 1.0411
-5.8949 32.5583 1.0418
-5.8871 33.6667 1.0593
-5.8793 34.5833 1.0737
-5.8715 34.5917 1.0738
-5.8637 34.1667 1.0672
-5.8559 34.3833 1.0706
-5.8481 33.3333 1.0541
-5.8403 35.1250 1.0821
-5.8325 34.9583 1.0795
-5.8247 34.6333 1.0745
-5.8169 34.7917 1.0769
-5.8091 35.5083 1.0879
-5.8013 35.5833 1.0891
-5.7935 35.4083 1.0864
-5.7857 35.2583 1.0841
-5.7779 35.5583 1.0887
-5.7701 35.7500 1.0916
-5.7623 34.9167 1.0788
-5.7545 35.2083 1.0833
-5.7467 35.3167 1.0850
-5.7389 34.7000 1.0755
-5.7311 37.0500 1.1113
-5.7233 36.6583 1.1054
-5.7155 37.8333 1.1230
-5.7077 36.4750 1.1026
-5.6999 36.3083 1.1001
-5.6921 37.0750 1.1117
-5.6843 37.2500 1.1143
-5.6765 36.3333 1.1005
-5.6687 38.6750 1.1354
-5.6609 36.8167 1.1078
-5.6531 38.0167 1.1257
-5.6453 38.4667 1.1324
-5.6375 38.6250 1.1347
-5.6297 38.4583 1.1322
-5.6219 38.6167 1.1346
-5.6141 37.2667 1.1146
-5.6063 38.1917 1.1283
-5.5985 38.9083 1.1388
-5.5907 37.8167 1.1227
-5.5829 38.8500 1.1380
-5.5751 39.0750 1.1413
-5.5673 39.0333 1.1407
-5.5595 38.4083 1.1315
-5.5517 41.3750 1.1744
-5.5439 38.8917 1.1386
-5.5361 38.8250 1.1376
-5.5283 38.4917 1.1327
-5.5205 40.7083 1.1649
-5.5127 41.5750 1.1772
-5.5049 40.2667 1.1585
-5.4971 41.1583 1.1713
-5.4893 41.2500 1.1726
-5.4815 41.7667 1.1799
-5.4737 42.1667 1.1856
-5.4659 42.5083 1.1904
-5.4581 42.0833 1.1844
-5.4503 43.3167 1.2016
-5.4425 44.5833 1.2191
-5.4347 42.7500 1.1937
-5.4269 41.3583 1.1741
-5.4191 41.3833 1.1745
-5.4113 41.4750 1.1758
-5.4035 42.8417 1.1950
-5.3957 43.2750 1.2010
-5.3879 43.2917 1.2013
-5.3801 43.9583 1.2105
-5.3723 44.4333 1.2170
-5.3645 45.0167 1.2250
-5.3567 44.5250 1.2183
-5.3489 44.0333 1.2115
-5.3411 43.7833 1.2081
-5.3333 44.2583 1.2146
-5.3255 46.0917 1.2395
-5.3177 44.0667 1.2120
-5.3099 45.7250 1.2346
-5.3021 45.7833 1.2354
-5.2943 45.6917 1.2341
-5.2865 47.4250 1.2573
-5.2787 45.4333 1.2306
-5.2709 44.8917 1.2233
-5.2631 46.2083 1.2411
-5.2553 46.9167 1.2506
-5.2475 46.5083 1.2451
-5.2397 47.5250 1.2586
-5.2319 48.2417 1.2681
-5.2241 47.0833 1.2528
-5.2163 49.0667 1.2789
-5.2085 49.6167 1.2860
-5.2007 48.4167 1.2704
-5.1929 47.4167 1.2572
-5.1851 47.0917 1.2529
-5.1773 49.9000 1.2897
-5.1695 50.2083 1.2937
-5.1617 47.9333 1.2640
-5.1539 48.9833 1.2778
-5.1461 49.6750 1.2868
-5.1383 49.0667 1.2789
-5.1305 50.5750 1.2984
-5.1227 50.4750 1.2971
-5.1149 51.6250 1.3118
-5.1071 50.8250 1.3016
-5.0993 53.0750 1.3301
-5.0915 52.0917 1.3177
-5.0837 53.2417 1.3322
-5.0759 52.5083 1.3230
-5.0681 52.1417 1.3184
-5.0603 52.2500 1.3197
-5.0525 51.6083 1.3116
-5.0447 51.9000 1.3153
-5.0369 52.7333 1.3258
-5.0291 54.2917 1.3453
-5.0213 54.5250 1.3481
-5.0135 52.1417 1.3184
-5.0057 52.4167 1.3218
-4.9979 51.0750 1.3048
-4.9901 55.5167 1.3604
-4.9823 57.1417 1.3801
-4.9745 57.3500 1.3826
-4.9667 54.6500 1.3497
-4.9589 53.8333 1.3396
-4.9511 54.1833 1.3439
-4.9433 55.5750 1.3611
-4.9355 56.5333 1.3728
-4.9277 55.8583 1.3645
-4.9199 55.1833 1.3563
-4.9121 56.2500 1.3693
-4.9043 55.1333 1.3556
-4.8965 55.8750 1.3647
-4.8887 57.0417 1.3789
-4.8809 57.8917 1.3891
-4.8731 59.5667 1.4091
-4.8653 58.6750 1.3985
-4.8575 59.3000 1.4059
-4.8497 58.7750 1.3997
-4.8419 58.7500 1.3994
-4.8341 60.2417 1.4171
-4.8263 60.6333 1.4217
-4.8185 61.7750 1.4350
-4.8107 59.5167 1.4085
-4.8029 60.8083 1.4237
-4.7951 61.8583 1.4359
-4.7873 62.0750 1.4385
-4.7795 63.3000 1.4526
-4.7717 63.2250 1.4517
-4.7639 61.8333 1.4357
-4.7561 62.5167 1.4436
-4.7483 63.1167 1.4505
-4.7405 62.6667 1.4453
-4.7327 63.4250 1.4540
-4.7249 64.1667 1.4625
-4.7171 64.1417 1.4622
-4.7093 65.3000 1.4754
-4.7015 65.4417 1.4770
-4.6937 68.4833 1.5109
-4.6859 66.7250 1.4914
-4.6781 65.7083 1.4800
-4.6703 64.6500 1.4680
-4.6625 66.2750 1.4863
-4.6547 66.2583 1.4861
-4.6469 66.8750 1.4930
-4.6391 69.7583 1.5249
-4.6313 68.8333 1.5147
-4.6235 68.4667 1.5107
-4.6157 70.2083 1.5298
-4.6079 69.0333 1.5169
-4.6001 69.6500 1.5237
-4.5923 70.7917 1.5361
-4.5845 72.0000 1.5492
-4.5767 72.9667 1.5596
-4.5689 71.0750 1.5392
-4.5611 71.3583 1.5423
-4.5533 70.6000 1.5341
-4.5455 72.6833 1.5565
-4.5377 72.0333 1.5496
-4.5299 71.3250 1.5419
-4.5221 73.2417 1.5625
-4.5143 72.7667 1.5574
-4.5065 72.5750 1.5554
-4.4987 75.2167 1.5834
-4.4909 74.3417 1.5742
-4.4831 74.3000 1.5737
-4.4753 75.0250 1.5814
-4.4675 77.0917 1.6030
-4.4597 75.3583 1.5849
-4.4519 75.3583 1.5849
-4.4441 75.1500 1.5827
-4.4363 74.8417 1.5795
-4.4285 76.0083 1.5917
-4.4207 76.9167 1.6012
-4.4129 77.2417 1.6046
-4.4051 79.4583 1.6275
-4.3973 80.2667 1.6357
-4.3895 77.2750 1.6049
-4.3817 80.2917 1.6360
-4.3739 78.6083 1.6187
-4.3661 77.6333 1.6087
-4.3583 78.5167 1.6178
-4.3505 79.5333 1.6282
-4.3427 80.1583 1.6346
-4.3349 84.0250 1.6736
-4.3271 82.3583 1.6569
-4.3193 84.3500 1.6768
-4.3115 85.6000 1.6892
-4.3037 84.1750 1.6751
-4.2959 84.3000 1.6763
-4.2881 86.6667 1.6997
-4.2803 84.9500 1.6828
-4.2725 87.2833 1.7057
-4.2647 87.2583 1.7055
-4.2569 86.0833 1.6939
-4.2491 87.2750 1.7056
-4.2413 86.0917 1.6940
-4.2335 88.0083 1.7128
-4.2257 86.4500 1.6975
-4.2179 84.9667 1.6829
-4.2101 86.7500 1.7005
-4.2023 90.6083 1.7379
-4.1945 90.8333 1.7401
-4.1867 90.3583 1.7355
-4.1789 92.3167 1.7542
-4.1711 92.4167 1.7552
-4.1633 91.1417 1.7430
-4.1555 92.7833 1.7586
-4.1477 94.0000 1.7701
-4.1399 94.5833 1.7756
-4.1321 93.1333 1.7619
-4.1243 96.5917 1.7944
-4.1165 96.8167 1.7964
-4.1087 95.3667 1.7829
-4.1009 95.0500 1.7800
-4.0931 96.7917 1.7962
-4.0853 99.0667 1.8172
-4.0775 96.3583 1.7922
-4.0697 101.1000 1.8358
-4.0619 100.2083 1.8276
-4.0541 100.1583 1.8272
-4.0463 99.6750 1.8228
-4.0385 101.4250 1.8387
-4.0307 101.0750 1.8355
-4.0229 99.9917 1.8257
-4.0151 101.1500 1.8362
-4.0073 100.0083 1.8258
-3.9995 102.2167 1.8459
-3.9917 102.8833 1.8519
-3.9839 105.6417 1.8765
-3.9761 103.8833 1.8609
-3.9683 105.3167 1.8736
-3.9605 106.4667 1.8838
-3.9527 105.7250 1.8773
-3.9449 106.7583 1.8864
-3.9371 107.4917 1.8929
-3.9293 109.9917 1.9148
-3.9215 109.6250 1.9116
-3.9137 107.0083 1.8886
-3.9059 108.6250 1.9028
-3.8981 108.4833 1.9016
-3.8903 110.2750 1.9172
-3.8825 112.2500 1.9343
-3.8747 110.8000 1.9218
-3.8669 113.3583 1.9439
-3.8591 110.5750 1.9199
-3.8513 112.5583 1.9370
-3.8435 113.4583 1.9447
-3.8357 116.9833 1.9747
-3.8279 117.5000 1.9791
-3.8201 117.1417 1.9760
-3.8123 115.5667 1.9627
-3.8045 120.8333 2.0069
-3.7967 118.2000 1.9849
-3.7889 118.6000 1.9883
-3.7811 116.5833 1.9713
-3.7733 118.4000 1.9866
-3.7655 120.8917 2.0074
-3.7577 122.2583 2.0187
-3.7499 120.7583 2.0063
-3.7421 123.6667 2.0303
-3.7343 124.1500 2.0343
-3.7265 125.3083 2.0438
-3.7187 124.2833 2.0354
-3.7109 125.4167 2.0446
-3.7031 125.1917 2.0428
-3.6953 123.8833 2.0321
-3.6875 125.0250 2.0414
-3.6797 124.2500 2.0351
-3.6719 124.3000 2.0355
-3.6641 127.1500 2.0587
-3.6563 127.5583 2.0620
-3.6485 128.6083 2.0705
-3.6407 130.6333 2.0867
-3.6329 133.8833 2.1125
-3.6251 132.4417 2.1011
-3.6173 129.4000 2.0769
-3.6095 129.6583 2.0789
-3.6017 132.6583 2.1028
-3.5939 134.9250 2.1207
-3.5861 136.1667 2.1305
-3.5783 136.4333 2.1326
-3.5705 136.0250 2.1294
-3.5627 134.0083 2.1135
-3.5549 133.5250 2.1097
-3.5471 135.3250 2.1239
-3.5393 137.5000 2.1409
-3.5315 134.6083 2.1182
-3.5237 139.1000 2.1533
-3.5159 135.5833 2.1259
-3.5081 139.1333 2.1536
-3.5003 140.3000 2.1626
-3.4925 140.3083 2.1626
-3.4847 139.9417 2.1598
-3.4769 141.3750 2.1708
-3.4691 141.4750 2.1716
-3.4613 139.8000 2.1587
-3.4535 142.1167 2.1765
-3.4457 144.1417 2.1920
-3.4379 144.0167 2.1910
-3.4301 146.0917 2.2067
-3.4223 147.1000 2.2143
-3.4145 146.2333 2.2078
-3.4067 143.5583 2.1875
-3.3989 145.6833 2.2037
-3.3911 148.5583 2.2253
-3.3833 147.9833 2.2210
-3.3755 147.8250 2.2198
-3.3677 149.7833 2.2345
-3.3599 148.9167 2.2280
-3.3521 150.4917 2.2397
-3.3443 146.1667 2.2073
-3.3365 148.2750 2.2232
-3.3287 149.1000 2.2293
-3.3209 152.2583 2.2528
-3.3131 153.3917 2.2612
-3.3053 147.5000 2.2174
-3.2975 153.0833 2.2589
-3.2897 154.5667 2.2699
-3.2819 151.4500 2.2468
-3.2741 154.1167 2.2665
-3.2663 153.1250 2.2592
-3.2585 155.2417 2.2748
-3.2507 152.0333 2.2512
-3.2429 155.8583 2.2793
-3.2351 157.0417 2.2880
-3.2273 155.9167 2.2797
-3.2195 154.4083 2.2687
-3.2117 156.1667 2.2816
-3.2039 157.3000 2.2898
-3.1961 155.0250 2.2732
-3.1883 157.0583 2.2881
-3.1805 156.5167 2.2841
-3.1727 159.8083 2.3080
-3.1649 161.8917 2.3230
-3.1571 160.4167 2.3124
-3.1493 160.7667 2.3149
-3.1415 161.8000 2.3224
-3.1337 162.1750 2.3250
-3.1259 162.6250 2.3283
-3.1181 164.0417 2.3384
-3.1103 168.2000 2.3678
-3.1025 163.1000 2.3317
-3.0947 163.2583 2.3328
-3.0869 164.2667 2.3400
-3.0791 166.2250 2.3539
-3.0713 164.8500 2.3441
-3.0635 170.0333 2.3807
-3.0557 167.5667 2.3634
-3.0479 168.6250 2.3708
-3.0401 170.0333 2.3807
-3.0323 168.4500 2.3696
-3.0245 170.1250 2.3814
-3.0167 169.4167 2.3764
-3.0089 172.7583 2.3997
-3.0011 169.2417 2.3752
-2.9933 175.2917 2.4172
-2.9855 174.7250 2.4133
-2.9777 169.4167 2.3764
-2.9699 170.9333 2.3870
-2.9621 174.9667 2.4150
-2.9543 174.9667 2.4150
-2.9465 173.8750 2.4075
-2.9387 179.0417 2.4430
-2.9309 175.4167 2.4181
-2.9231 172.7167 2.3994
-2.9153 179.0667 2.4431
-2.9075 178.7000 2.4406
-2.8997 180.0250 2.4497
-2.8919 182.0583 2.4635
-2.8841 182.2000 2.4644
-2.8763 180.8000 2.4549
-2.8685 181.9583 2.4628
-2.8607 185.8167 2.4888
-2.8529 185.5667 2.4871
-2.8451 183.8667 2.4757
-2.8373 187.2583 2.4984
-2.8295 188.7500 2.5083
-2.8217 187.4000 2.4993
-2.8139 188.9750 2.5098
-2.8061 189.8417 2.5156
-2.7983 191.4667 2.5263
-2.7905 193.2500 2.5380
-2.7827 195.4833 2.5527
-2.7749 197.1167 2.5633
-2.7671 192.3500 2.5321
-2.7593 196.6750 2.5604
-2.7515 201.0583 2.5888
-2.7437 194.9083 2.5489
-2.7359 195.4917 2.5527
-2.7281 199.5833 2.5793
-2.7203 201.3917 2.5910
-2.7125 198.2833 2.5709
-2.7047 203.3750 2.6037
-2.6969 206.2167 2.6218
-2.6891 210.0917 2.6463
-2.6813 207.5083 2.6300
-2.6735 210.0500 2.6461
-2.6657 211.3167 2.6540
-2.6579 210.5583 2.6493
-2.6501 208.8167 2.6383
-2.6423 210.2333 2.6472
-2.6345 208.8583 2.6385
-2.6267 212.0083 2.6584
-2.6189 213.1083 2.6653
-2.6111 214.7167 2.6753
-2.6033 217.0500 2.6898
-2.5955 218.9750 2.7017
-2.5877 217.7167 2.6939
-2.5799 224.7833 2.7373
-2.5721 223.5583 2.7298
-2.5643 224.6333 2.7364
-2.5565 224.6167 2.7363
-2.5487 221.0833 2.7147
-2.5409 224.1667 2.7335
-2.5331 227.1083 2.7514
-2.5253 226.4750 2.7476
-2.5175 225.5833 2.7422
-2.5097 225.0917 2.7392
-2.5019 228.5417 2.7601
-2.4941 233.8417 2.7919
-2.4863 233.0583 2.7872
-2.4785 234.6917 2.7970
-2.4707 235.7583 2.8033
-2.4629 235.1750 2.7999
-2.4551 235.4417 2.8014
-2.4473 235.4083 2.8012
-2.4395 239.6583 2.8264
-2.4317 237.7250 2.8150
-2.4239 240.5083 2.8314
-2.4161 246.5500 2.8668
-2.4083 243.8167 2.8508
-2.4005 243.5833 2.8495
-2.3927 248.0250 2.8753
-2.3849 247.6167 2.8730
-2.3771 241.0750 2.8348
-2.3693 243.8417 2.8510
-2.3615 247.4500 2.8720
-2.3537 245.7750 2.8623
-2.3459 250.3000 2.8885
-2.3381 250.2000 2.8879
-2.3303 251.9500 2.8980
-2.3225 253.9583 2.9095
-2.3147 252.7000 2.9023
-2.3069 257.1250 2.9276
-2.2991 248.9917 2.8809
-2.2913 242.9917 2.8460
-2.2835 247.9500 2.8749
-2.2757 257.5917 2.9303
-2.2679 256.8500 2.9260
-2.2601 251.6583 2.8963
-2.2523 253.8083 2.9087
-2.2445 252.9250 2.9036
-2.2367 260.0667 2.9443
-2.2289 257.3750 2.9290
-2.2211 256.5250 2.9242
-2.2133 253.5167 2.9070
-2.2055 253.3583 2.9061
-2.1977 257.2917 2.9285
-2.1899 256.2417 2.9226
-2.1821 255.8000 2.9200
-2.1743 254.7583 2.9141
-2.1665 253.5167 2.9070
-2.1587 255.7583 2.9198
-2.1509 259.3333 2.9401
-2.1431 258.3833 2.9348
-2.1353 256.9333 2.9265
-2.1275 258.8583 2.9374
-2.1197 256.7750 2.9256
-2.1119 258.4000 2.9348
-2.1041 261.2250 2.9508
-2.0963 260.0250 2.9441
-2.0885 260.8083 2.9485
-2.0807 261.2250 2.9508
-2.0729 259.0500 2.9385
-2.0651 261.1833 2.9506
-2.0573 263.9250 2.9661
-2.0495 258.2833 2.9342
-2.0417 258.4500 2.9351
-2.0339 261.2750 2.9511
-2.0261 260.1917 2.9450
-2.0183 261.1333 2.9503
-2.0105 261.4333 2.9520
-2.0027 261.2417 2.9509
-1.9949 264.3167 2.9683
-1.9871 264.3250 2.9683
-1.9793 264.6917 2.9704
-1.9715 266.4250 2.9801
-1.9637 264.0083 2.9665
-1.9559 259.8083 2.9428
-1.9481 259.0583 2.9386
-1.9403 262.3583 2.9572
-1.9325 263.5833 2.9641
-1.9247 262.1750 2.9562
-1.9169 261.4833 2.9523
-1.9091 264.7750 2.9708
-1.9013 260.9167 2.9491
-1.8935 262.6167 2.9587
-1.8857 264.8167 2.9711
-1.8779 262.1500 2.9561
-1.8701 262.2500 2.9566
-1.8623 260.8000 2.9484
-1.8545 266.0583 2.9780
-1.8467 262.4333 2.9577
-1.8389 258.8250 2.9373
-1.8311 260.7833 2.9484
-1.8233 262.0083 2.9553
-1.8155 261.0917 2.9501
-1.8077 263.5000 2.9637
-1.7999 263.3750 2.9630
-1.7921 263.1833 2.9619
-1.7843 261.9500 2.9549
-1.7765 263.5333 2.9639
-1.7687 263.7167 2.9649
-1.7609 257.3000 2.9286
-1.7531 264.8167 2.9711
-1.7453 262.7667 2.9595
-1.7375 260.8917 2.9490
-1.7297 265.0667 2.9725
-1.7219 262.6500 2.9589
-1.7141 259.2583 2.9397
-1.7063 258.7250 2.9367
-1.6985 261.1083 2.9502
-1.6907 259.5583 2.9414
-1.6829 258.1167 2.9332
-1.6751 257.8250 2.9316
-1.6673 258.7917 2.9371
-1.6595 256.6000 2.9246
-1.6517 252.9083 2.9035
-1.6439 255.4250 2.9179
-1.6361 253.5333 2.9071
-1.6283 252.6417 2.9020
-1.6205 254.6500 2.9135
-1.6127 251.7833 2.8970
-1.6049 253.0250 2.9042
-1.5971 255.2917 2.9171
-1.5893 251.1583 2.8934
-1.5815 246.5833 2.8670
-1.5737 253.2750 2.9056
-1.5659 252.5167 2.9012
-1.5581 252.9667 2.9038
-1.5503 248.5917 2.8786
-1.5425 246.2500 2.8650
-1.5347 245.4750 2.8605
-1.5269 243.3250 2.8480
-1.5191 241.7083 2.8385
-1.5113 238.6167 2.8203
-1.5035 239.4167 2.8250
-1.4957 241.7417 2.8387
-1.4879 238.3000 2.8184
-1.4801 235.4750 2.8016
-1.4723 239.0250 2.8227
-1.4645 237.4333 2.8133
-1.4567 236.0583 2.8051
-1.4489 235.4750 2.8016
-1.4411 232.9667 2.7867
-1.4333 232.2750 2.7825
-1.4255 229.2000 2.7641
-1.4177 228.1917 2.7580
-1.4099 229.5667 2.7663
-1.4021 223.9833 2.7324
-1.3943 224.7000 2.7368
-1.3865 222.0167 2.7204
-1.3787 222.7500 2.7249
-1.3709 222.8833 2.7257
-1.3631 217.6333 2.6934
-1.3553 217.9167 2.6952
-1.3475 214.6667 2.6750
-1.3397 215.6750 2.6813
-1.3319 213.2000 2.6658
-1.3241 211.8750 2.6575
-1.3163 207.4750 2.6298
-1.3085 207.4250 2.6295
-1.3007 206.1667 2.6215
-1.2929 198.8500 2.5746
-1.2851 196.0667 2.5565
-1.2773 198.5917 2.5729
-1.2695 195.7917 2.5547
-1.2617 195.5917 2.5534
-1.2539 190.5333 2.5201
-1.2461 187.3333 2.4989
-1.2383 188.2750 2.5052
-1.2305 184.9000 2.4826
-1.2227 178.5250 2.4394
-1.2149 178.9333 2.4422
-1.2071 173.8250 2.4071
-1.1993 174.7750 2.4137
-1.1915 172.7750 2.3998
-1.1837 166.3000 2.3544
-1.1759 164.1750 2.3393
-1.1681 160.9000 2.3159
-1.1603 157.4500 2.2909
-1.1525 155.4167 2.2761
-1.1447 150.6833 2.2412
-1.1369 148.6250 2.2258
-1.1291 144.9917 2.1984
-1.1213 144.6167 2.1956
-1.1135 141.7083 2.1734
-1.1057 138.7917 2.1509
-1.0979 139.6333 2.1574
-1.0901 136.4000 2.1323
-1.0823 133.5750 2.1101
-1.0745 131.6750 2.0950
-1.0667 131.5667 2.0942
-1.0589 129.3000 2.0761
-1.0511 126.9083 2.0568
-1.0433 124.7417 2.0391
-1.0355 119.3917 1.9949
-1.0277 119.5583 1.9963
-1.0199 118.1417 1.9845
-1.0121 114.2667 1.9516
-1.0043 114.5417 1.9540
-0.9965 114.2500 1.9515
-0.9887 112.2167 1.9341
-0.9809 110.1583 1.9162
-0.9731 108.3333 1.9003
-0.9653 103.3083 1.8557
-0.9575 101.8417 1.8425
-0.9497 102.0833 1.8447
-0.9419 100.6500 1.8317
-0.9341 97.4833 1.8026
-0.9263 96.2417 1.7911
-0.9185 94.9917 1.7794
-0.9107 92.2417 1.7535
-0.9029 92.3833 1.7548
-0.8951 91.1500 1.7431
-0.8873 87.1083 1.7040
-0.8795 86.6083 1.6991
-0.8717 84.7000 1.6803
-0.8639 82.1333 1.6546
-0.8561 82.1083 1.6544
-0.8483 82.0000 1.6533
-0.8405 79.7583 1.6305
-0.8327 79.1250 1.6240
-0.8249 78.0750 1.6132
-0.8171 76.3417 1.5952
-0.8093 74.5500 1.5764
-0.8015 73.7250 1.5676
-0.7937 72.4167 1.5537
-0.7859 68.8917 1.5154
-0.7781 66.4250 1.4880
-0.7703 66.5750 1.4897
-0.7625 65.5417 1.4781
-0.7547 63.8083 1.4584
-0.7469 61.5167 1.4320
-0.7391 59.4833 1.4081
-0.7313 60.4583 1.4196
-0.7235 60.0083 1.4143
-0.7157 60.5333 1.4205
-0.7079 57.6917 1.3867
-0.7001 55.9417 1.3655
-0.6923 54.2917 1.3453
-0.6845 53.2250 1.3320
-0.6767 52.5333 1.3233
-0.6689 53.0500 1.3298
-0.6611 48.3500 1.2695
-0.6533 48.9833 1.2778
-0.6455 47.1333 1.2534
-0.6377 46.9333 1.2508
-0.6299 46.3417 1.2429
-0.6221 44.7583 1.2215
-0.6143 42.7667 1.1940
-0.6065 42.9000 1.1958
-0.5987 41.9833 1.1830
-0.5909 41.6333 1.1780
-0.5831 40.7667 1.1657
-0.5753 40.7333 1.1652
-0.5675 40.9917 1.1689
-0.5597 39.0250 1.1405
-0.5519 38.5250 1.1332
-0.5441 37.2083 1.1137
-0.5363 36.9000 1.1091
-0.5285 36.0750 1.0966
-0.5207 36.2583 1.0994
-0.5129 35.4750 1.0874
-0.5051 33.4750 1.0563
-0.4973 31.8000 1.0296
-0.4895 33.3000 1.0536
-0.4817 32.9583 1.0481
-0.4739 32.0833 1.0341
-0.4661 31.9167 1.0314
-0.4583 31.2417 1.0205
-0.4505 29.8333 0.9972
-0.4427 28.6583 0.9774
-0.4349 28.8583 0.9808
-0.4271 29.0667 0.9843
-0.4193 28.9000 0.9815
-0.4115 28.0917 0.9677
-0.4037 28.0583 0.9671
-0.3959 27.1417 0.9512
-0.3881 26.4667 0.9393
-0.3803 26.7667 0.9446
-0.3725 26.8917 0.9468
-0.3647 24.4500 0.9028
-0.3569 25.3833 0.9198
-0.3491 25.5417 0.9227
-0.3413 26.0250 0.9314
-0.3335 25.3917 0.9200
-0.3257 24.8917 0.9109
-0.3179 25.5167 0.9223
-0.3101 25.7500 0.9265
-0.3023 26.6917 0.9433
-0.2945 26.6250 0.9421
-0.2867 25.3083 0.9185
-0.2789 27.0250 0.9491
-0.2711 26.6167 0.9419
-0.2633 28.2583 0.9705
-0.2555 27.7417 0.9616
-0.2477 30.5500 1.0091
-0.2399 32.1250 1.0348
-0.2321 32.4000 1.0392
-0.2243 33.7583 1.0608
-0.2165 36.3500 1.1008
-0.2087 38.3167 1.1301
-0.2009 40.1083 1.1563
-0.1931 42.1000 1.1846
-0.1853 44.4500 1.2172
-0.1775 44.1833 1.2136
-0.1697 48.3500 1.2695
-0.1619 49.7833 1.2882
-0.1541 50.7250 1.3003
-0.1463 54.2500 1.3447
-0.1385 52.2750 1.3200
-0.1307 51.7083 1.3129
-0.1229 50.8667 1.3021
-0.1151 48.7500 1.2748
-0.1073 50.2750 1.2945
-0.0995 49.2750 1.2816
-0.0917 54.7000 1.3503
-0.0839 56.6917 1.3747
-0.0761 61.4167 1.4308
-0.0683 70.8417 1.5367
-0.0605 85.2833 1.6861
-0.0527 95.2917 1.7822
-0.0449 109.5583 1.9110
-0.0371 122.4333 2.0202
-0.0293 133.8500 2.1123
-0.0215 140.6250 2.1651
-0.0137 139.8167 2.1588
-0.0059 132.4167 2.1009
0.0019 121.5917 2.0132
0.0097 108.7833 1.9042
0.0175 89.2250 1.7246
0.0253 71.2917 1.5416
0.0331 58.2667 1.3936
0.0409 45.1583 1.2269
0.0487 33.1000 1.0504
0.0565 24.5167 0.9040
0.0643 17.5167 0.7641
0.0721 13.2417 0.6644
0.0799 10.0833 0.5798
0.0877 7.9833 0.5159
0.0955 6.7583 0.4746
0.1033 5.2667 0.4190
0.1111 5.2667 0.4190
0.1189 4.5833 0.3909
0.1267 4.0667 0.3682
0.1345 3.5250 0.3428
0.1423 3.2667 0.3300
0.1501 3.1083 0.3219
0.1579 2.7667 0.3037
0.1657 2.6667 0.2981
0.1735 2.5500 0.2915
0.1813 2.0833 0.2635
0.1891 2.0250 0.2598
0.1969 2.4417 0.2853
0.2047 2.5250 0.2901
0.2125 2.1417 0.2672
0.2203 1.7750 0.2432
0.2281 2.0917 0.2640
0.2359 1.8167 0.2461
0.2437 1.7083 0.2386
0.2515 1.8083 0.2455
0.2593 2.1833 0.2698
0.2671 2.0250 0.2598
0.2749 2.0917 0.2640
0.2827 1.9917 0.2577
0.2905 1.6000 0.2309
0.2983 1.6750 0.2363
0.3061 1.7167 0.2392
0.3139 1.3833 0.2147
0.3217 1.2917 0.2075
0.3295 1.4083 0.2167
0.3373 1.5333 0.2261
0.3451 1.5167 0.2248
0.3529 1.2583 0.2048
0.3607 1.5000 0.2236
0.3685 1.1167 0.1929
0.3763 1.2083 0.2007
0.3841 1.5417 0.2267
0.3919 1.5083 0.2242
0.3997 1.4083 0.2167
0.4075 1.6083 0.2315
0.4153 1.4417 0.2192
0.4231 1.0667 0.1886
0.4309 1.4917 0.2230
0.4387 1.8083 0.2455
0.4465 1.3083 0.2088
0.4543 1.0500 0.1871
0.4621 1.4250 0.2179
0.4699 1.4667 0.2211
0.4777 1.2333 0.2028
0.4855 1.1083 0.1922
0.4933 1.3417 0.2115
0.5011 1.3333 0.2108
0.5089 1.2833 0.2068
0.5167 1.1667 0.1972
0.5245 1.0167 0.1841
0.5323 1.1750 0.1979
0.5401 1.2583 0.2048
0.5479 1.1000 0.1915
0.5557 1.4083 0.2167
0.5635 1.5000 0.2236
0.5713 1.0417 0.1863
0.5791 1.0833 0.1900
0.5869 1.1000 0.1915
0.5947 0.9083 0.1740
0.6025 1.1417 0.1951
0.6103 1.0750 0.1893
0.6181 1.0417 0.1863
0.6259 0.9750 0.1803
0.6337 1.1417 0.1951
0.6415 1.1583 0.1965
0.6493 0.8083 0.1641
0.6571 0.9417 0.1772
0.6649 0.9583 0.1787
0.6727 0.8000 0.1633
0.6805 1.0917 0.1908
0.6883 1.3750 0.2141
0.6961 1.3250 0.2102
0.7039 0.9167 0.1748
0.7117 0.9333 0.1764
0.7195 1.1417 0.1951
0.7273 1.0417 0.1863
0.7351 1.2083 0.2007
0.7429 1.1917 0.1993
0.7507 1.2500 0.2041
0.7585 0.9167 0.1748
0.7663 0.9917 0.1818
0.7741 1.0583 0.1878
0.7819 0.9750 0.1803
0.7897 0.9750 0.1803
0.7975 0.9500 0.1780
0.8053 1.1083 0.1922
0.8131 0.9167 0.1748
0.8209 1.0167 0.1841
0.8287 1.1500 0.1958
0.8365 1.0667 0.1886
0.8443 0.9583 0.1787
0.8521 1.1583 0.1965
0.8599 1.2083 0.2007
0.8677 1.1583 0.1965
0.8755 1.0500 0.1871
0.8833 1.0750 0.1893
0.8911 0.7167 0.1546
0.8989 0.9250 0.1756
0.9067 0.8583 0.1691
0.9145 0.8500 0.1683
0.9223 1.1417 0.1951
0.9301 0.8667 0.1700
0.9379 0.7667 0.1599
0.9457 0.8083 0.1641
0.9535 0.6583 0.1481
0.9613 0.7083 0.1537
0.9691 0.7333 0.1563
0.9769 1.0167 0.1841
0.9847 0.9417 0.1772
0.9925 0.6500 0.1472
1.0003 0.8833 0.1716
1.0081 0.6333 0.1453
1.0159 0.7917 0.1624
1.0237 0.9833 0.1810
1.0315 0.7917 0.1624
1.0393 0.8833 0.1716
1.0471 0.7417 0.1572
1.0549 0.7333 0.1563
1.0627 0.6917 0.1518
1.0705 0.8250 0.1658
1.0783 0.5500 0.1354
1.0861 0.7167 0.1546
1.0939 0.9167 0.1748
1.1017 0.9500 0.1780
1.1095 0.7583 0.1590
1.1173 0.7083 0.1537
1.1251 0.8417 0.1675
1.1329 0.5333 0.1333
1.1407 0.6417 0.1462
1.1485 0.6333 0.1453
1.1563 0.9000 0.1732
1.1641 0.8167 0.1650
1.1719 0.7083 0.1537
1.1797 0.8917 0.1724
1.1875 0.5250 0.1323
1.1953 0.6500 0.1472
1.2031 0.7667 0.1599
1.2109 0.7417 0.1572
1.2187 0.6583 0.1481
1.2265 0.7167 0.1546
1.2343 0.8417 0.1675
1.2421 0.8417 0.1675
1.2499 0.5750 0.1384
1.2577 0.7167 0.1546
1.2655 0.9083 0.1740
1.2733 0.6667 0.1491
1.2811 0.8667 0.1700
1.2889 0.7000 0.1528
1.2967 0.7000 0.1528
1.3045 0.7000 0.1528
1.3123 0.8083 0.1641
1.3201 0.9917 0.1818
1.3279 0.7833 0.1616
1.3357 0.6417 0.1462
1.3435 0.8167 0.1650
1.3513 0.8250 0.1658
1.3591 0.7167 0.1546
1.3669 0.5833 0.1394
1.3747 0.6333 0.1453
1.3825 0.5417 0.1344
1.3903 0.4417 0.1213
1.3981 0.5500 0.1354
1.4059 0.6750 0.1500
1.4137 0.7917 0.1624
1.4215 0.7667 0.1599
1.4293 0.7000 0.1528
1.4371 0.6500 0.1472
1.4449 0.5167 0.1312
1.4527 0.6500 0.1472
1.4605 0.8500 0.1683
1.4683 0.6000 0.1414
1.4761 0.7000 0.1528
1.4839 0.6250 0.1443
1.4917 0.6250 0.1443
1.4995 0.6500 0.1472
1.5073 0.7500 0.1581
1.5151 0.6167 0.1434
1.5229 0.7167 0.1546
1.5307 0.5167 0.1312
1.5385 0.4250 0.1190
1.5463 0.6083 0.1424
1.5541 0.6417 0.1462
1.5619 0.6083 0.1424
1.5697 0.6833 0.1509
1.5775 0.6333 0.1453
1.5853 0.5750 0.1384
1.5931 0.4167 0.1179
1.6009 0.5750 0.1384
1.6087 0.6083 0.1424
1.6165 0.5250 0.1323
1.6243 0.7250 0.1555
1.6321 0.6250 0.1443
1.6399 0.5500 0.1354
1.6477 0.6083 0.1424
1.6555 0.6083 0.1424
1.6633 0.6667 0.1491
1.6711 0.5500 0.1354
1.6789 0.6333 0.1453
1.6867 0.4917 0.1280
1.6945 0.5583 0.1364
1.7023 0.7000 0.1528
1.7101 0.6750 0.1500
1.7179 0.6167 0.1434
1.7257 0.6500 0.1472
1.7335 0.6417 0.1462
1.7413 0.6000 0.1414
1.7491 0.7333 0.1563
1.7569 0.6250 0.1443
1.7647 0.4250 0.1190
1.7725 0.4083 0.1167
1.7803 0.4833 0.1269
1.7881 0.5000 0.1291
1.7959 0.6083 0.1424
1.8037 0.7583 0.1590
1.8115 0.6083 0.1424
1.8193 0.7583 0.1590
1.8271 0.8083 0.1641
1.8349 0.5833 0.1394
1.8427 0.7417 0.1572
1.8505 0.8333 0.1667
1.8583 0.7750 0.1607
1.8661 0.4750 0.1258
1.8739 0.4417 0.1213
1.8817 0.5333 0.1333
1.8895 0.4917 0.1280
1.8973 0.6083 0.1424
1.9051 0.7083 0.1537
1.9129 0.7000 0.1528
1.9207 0.7750 0.1607
1.9285 0.5833 0.1394
1.9363 0.6917 0.1518
1.9441 0.5917 0.1404
1.9519 0.7417 0.1572
1.9597 0.4417 0.1213
1.9675 0.5167 0.1312
1.9753 0.2667 0.0943
1.9831 0.5000 0.1291
1.9909 0.4833 0.1269
1.9987 0.5333 0.1333
2.0065 0.5167 0.1312
2.0143 0.5083 0.1302
2.0221 0.6333 0.1453
2.0299 0.4833 0.1269
2.0377 0.4417 0.1213
2.0455 0.4500 0.1225
2.0533 0.5750 0.1384
2.0611 0.4500 0.1225
2.0689 0.5500 0.1354
2.0767 0.6667 0.1491
2.0845 0.7000 0.1528
2.0923 0.6917 0.1518
2.1001 0.5167 0.1312
2.1079 0.2833 0.0972
2.1157 0.4333 0.1202
2.1235 0.5000 0.1291
2.1313 0.5167 0.1312
2.1391 0.6083 0.1424
2.1469 0.5833 0.1394
2.1547 0.5417 0.1344
2.1625 0.6417 0.1462
2.1703 0.4917 0.1280
2.1781 0.4667 0.1247
2.1859 0.4583 0.1236
2.1937 0.3750 0.1118
2.2015 0.4333 0.1202
2.2093 0.4667 0.1247
2.2171 0.4667 0.1247
2.2249 0.4417 0.1213
2.2327 0.6500 0.1472
2.2405 0.5000 0.1291
2.2483 0.5417 0.1344
2.2561 0.5250 0.1323
2.2639 0.5167 0.1312
2.2717 0.6167 0.1434
2.2795 0.6750 0.1500
2.2873 0.4250 0.1190
2.2951 0.6417 0.1462
2.3029 0.5583 0.1364
2.3107 0.5750 0.1384
2.3185 0.5250 0.1323
2.3263 0.4917 0.1280
2.3341 0.4167 0.1179
2.3419 0.3167 0.1027
2.3497 0.4750 0.1258
2.3575 0.6833 0.1509
2.3653 0.4833 0.1269
2.3731 0.3917 0.1143
2.3809 0.4833 0.1269
2.3887 0.4083 0.1167
2.3965 0.4833 0.1269
2.4043 0.6000 0.1414
2.4121 0.5083 0.1302
2.4199 0.7500 0.1581
2.4277 0.4750 0.1258
2.4355 0.5417 0.1344
2.4433 0.5417 0.1344
2.4511 0.5000 0.1291
2.4589 0.4167 0.1179
2.4667 0.5000 0.1291
2.4745 0.5667 0.1374
2.4823 0.6083 0.1424
2.4901 0.3333 0.1054
2.4979 0.6167 0.1434
2.5057 0.5500 0.1354
2.5135 0.4000 0.1155
2.5213 0.4167 0.1179
2.5291 0.2250 0.0866
2.5369 0.3667 0.1106
2.5447 0.4167 0.1179
2.5525 0.4833 0.1269
2.5603 0.5083 0.1302
2.5681 0.3917 0.1143
2.5759 0.4750 0.1258
2.5837 0.5250 0.1323
2.5915 0.5417 0.1344
2.5993 0.5083 0.1302
2.6071 0.5667 0.1374
2.6149 0.5583 0.1364
2.6227 0.4167 0.1179
2.6305 0.5750 0.1384
2.6383 0.5583 0.1364
2.6461 0.5417 0.1344
2.6539 0.3833 0.1130
2.6617 0.3333 0.1054
2.6695 0.8500 0.1683
2.6773 0.6167 0.1434
2.6851 0.5417 0.1344
2.6929 0.2917 0.0986
2.7007 0.3583 0.1093
2.7085 0.5167 0.1312
2.7163 0.2667 0.0943
2.7241 0.4833 0.1269
2.7319 0.4667 0.1247
2.7397 0.3417 0.1067
2.7475 0.3583 0.1093
2.7553 0.3833 0.1130
2.7631 0.6500 0.1472
2.7709 0.5750 0.1384
2.7787 0.5167 0.1312
2.7865 0.3417 0.1067
2.7943 0.4417 0.1213
2.8021 0.4417 0.1213
2.8099 0.4583 0.1236
2.8177 0.4583 0.1236
2.8255 0.4667 0.1247
2.8333 0.5667 0.1374
2.8411 0.4417 0.1213
2.8489 0.5167 0.1312
2.8567 0.5417 0.1344
2.8645 0.7333 0.1563
2.8723 0.5750 0.1384
2.8801 0.5250 0.1323
2.8879 0.5583 0.1364
2.8957 0.5500 0.1354
2.9035 0.5917 0.1404
2.9113 0.6667 0.1491
2.9191 0.3667 0.1106
2.9269 0.5250 0.1323
2.9347 0.3500 0.1080
2.9425 0.4583 0.1236
2.9503 0.5333 0.1333
2.9581 0.4583 0.1236
2.9659 0.3083 0.1014
2.9737 0.4000 0.1155
2.9815 0.4833 0.1269
2.9893 0.3750 0.1118
2.9971 0.5167 0.1312
3.0049 0.3417 0.1067
3.0127 0.3917 0.1143
3.0205 0.5417 0.1344
3.0283 0.6083 0.1424
3.0361 0.3750 0.1118
3.0439 0.3333 0.1054
3.0517 0.3500 0.1080
3.0595 0.1667 0.0745
3.0673 0.3500 0.1080
3.0751 0.4250 0.1190
3.0829 0.4750 0.1258
3.0907 0.5083 0.1302
3.0985 0.5250 0.1323
3.1063 0.4917 0.1280
3.1141 0.5417 0.1344
3.1219 0.4750 0.1258
3.1297 0.4500 0.1225
3.1375 0.3500 0.1080
3.1453 0.3500 0.1080
3.1531 0.3833 0.1130
3.1609 0.5000 0.1291
3.1687 0.3750 0.1118
3.1765 0.3333 0.1054
3.1843 0.3250 0.1041
3.1921 0.3917 0.1143
3.1999 0.4000 0.1155
3.2077 0.5083 0.1302
3.2155 0.4417 0.1213
3.2233 0.4000 0.1155
3.2311 0.3667 0.1106
3.2389 0.3000 0.1000
3.2467 0.4833 0.1269
3.2545 0.5333 0.1333
3.2623 0.5250 0.1323
3.2701 0.5417 0.1344
3.2779 0.2833 0.0972
3.2857 0.3000 0.1000
3.2935 0.3833 0.1130
3.3013 0.3000 0.1000
3.3091 0.2917 0.0986
3.3169 0.2750 0.0957
3.3247 0.4000 0.1155
3.3325 0.3250 0.1041
3.3403 0.4333 0.1202
3.3481 0.4917 0.1280
3.3559 0.3417 0.1067
3.3637 0.4667 0.1247
3.3715 0.3250 0.1041
3.3793 0.3083 0.1014
3.3871 0.4167 0.1179
3.3949 0.3667 0.1106
3.4027 0.4000 0.1155
3.4105 0.5000 0.1291
3.4183 0.4083 0.1167
3.4261 0.3500 0.1080
3.4339 0.4750 0.1258
3.4417 0.5500 0.1354
3.4495 0.4750 0.1258
3.4573 0.3917 0.1143
3.4651 0.4083 0.1167
3.4729 0.5250 0.1323
3.4807 0.5583 0.1364
3.4885 0.3750 0.1118
3.4963 0.2250 0.0866
3.5041 0.2833 0.0972
3.5119 0.3333 0.1054
3.5197 0.3917 0.1143
3.5275 0.5583 0.1364
3.5353 0.3917 0.1143
3.5431 0.3833 0.1130
3.5509 0.3917 0.1143
3.5587 0.3500 0.1080
3.5665 0.6167 0.1434
3.5743 0.5167 0.1312
3.5821 0.3667 0.1106
3.5899 0.3833 0.1130
3.5977 0.4250 0.1190
3.6055 0.4417 0.1213
3.6133 0.4250 0.1190
3.6211 0.4083 0.1167
3.6289 0.6000 0.1414
3.6367 0.3333 0.1054
3.6445 0.3417 0.1067
3.6523 0.3833 0.1130
3.6601 0.4000 0.1155
3.6679 0.4417 0.1213
3.6757 0.5750 0.1384
3.6835 0.5167 0.1312
3.6913 0.4333 0.1202
3.6991 0.4250 0.1190
3.7069 0.3667 0.1106
3.7147 0.3000 0.1000
3.7225 0.3417 0.1067
3.7303 0.5667 0.1374
3.7381 0.3500 0.1080
3.7459 0.3750 0.1118
3.7537 0.3250 0.1041
3.7615 0.4250 0.1190
3.7693 0.2500 0.0913
3.7771 0.2333 0.0882
3.7849 0.2167 0.0850
3.7927 0.2917 0.0986
3.8005 0.3167 0.1027
3.8083 0.2500 0.0913
3.8161 0.3417 0.1067
