# Supplementary material for: Spin waves and orbital contribution to ferromagnetism in a topological metal
Source: Nat Commun. 2024 Oct 16;15:8905. doi: 10.1038/s41467-024-53152-1 (PMC11484860; doi:10.1038/s41467-024-53152-1)
Supplement: Supplementary file 3 — Source Data [file 41467_2024_53152_MOESM3_ESM.zip › experiment_data/RIXS_spectra_SLS/rixs_cr_H0L_7.txt]

 Eloss  intensity  error
-17.8615 2.1667 0.2453
-17.8537 2.0556 0.2390
-17.8459 2.2917 0.2523
-17.8381 2.3889 0.2576
-17.8303 2.4306 0.2598
-17.8225 2.0139 0.2365
-17.8147 1.8819 0.2286
-17.8069 2.3750 0.2569
-17.7991 2.4653 0.2617
-17.7913 2.2986 0.2527
-17.7835 2.2292 0.2488
-17.7757 2.8194 0.2799
-17.7679 3.0625 0.2917
-17.7601 2.8889 0.2833
-17.7523 2.6319 0.2704
-17.7445 2.1042 0.2418
-17.7367 2.4792 0.2624
-17.7289 2.5694 0.2672
-17.7211 2.3750 0.2569
-17.7133 2.0903 0.2410
-17.7055 2.4583 0.2613
-17.6977 2.3472 0.2553
-17.6899 2.2361 0.2492
-17.6821 2.1875 0.2465
-17.6743 2.6597 0.2718
-17.6665 2.5278 0.2650
-17.6587 2.0069 0.2361
-17.6509 2.3125 0.2534
-17.6431 2.8681 0.2823
-17.6353 2.6111 0.2693
-17.6275 2.3750 0.2569
-17.6197 2.5833 0.2679
-17.6119 2.7014 0.2739
-17.6041 2.4028 0.2583
-17.5963 2.2569 0.2504
-17.5885 2.4861 0.2628
-17.5807 2.1528 0.2445
-17.5729 2.3889 0.2576
-17.5651 2.4444 0.2606
-17.5573 2.2986 0.2527
-17.5495 2.1319 0.2434
-17.5417 2.4167 0.2591
-17.5339 2.6736 0.2725
-17.5261 2.7083 0.2743
-17.5183 2.4236 0.2595
-17.5105 2.5486 0.2661
-17.5027 2.3125 0.2534
-17.4949 2.4375 0.2602
-17.4871 2.1111 0.2422
-17.4793 2.0347 0.2377
-17.4715 2.1111 0.2422
-17.4637 2.2778 0.2515
-17.4559 2.7500 0.2764
-17.4481 2.5347 0.2653
-17.4403 2.2917 0.2523
-17.4325 2.3750 0.2569
-17.4247 2.4444 0.2606
-17.4169 2.5139 0.2643
-17.4091 2.2778 0.2515
-17.4013 2.5069 0.2639
-17.3935 2.2361 0.2492
-17.3857 2.5556 0.2664
-17.3779 2.4931 0.2632
-17.3701 2.4792 0.2624
-17.3623 2.5556 0.2664
-17.3545 2.2500 0.2500
-17.3467 2.3681 0.2565
-17.3389 2.7361 0.2757
-17.3311 2.5208 0.2646
-17.3233 2.4861 0.2628
-17.3155 2.7361 0.2757
-17.3077 2.5833 0.2679
-17.2999 2.3958 0.2580
-17.2921 2.6944 0.2736
-17.2843 2.3819 0.2572
-17.2765 2.5486 0.2661
-17.2687 2.1667 0.2453
-17.2609 2.7153 0.2746
-17.2531 2.6458 0.2711
-17.2453 2.1806 0.2461
-17.2375 2.8681 0.2823
-17.2297 2.7639 0.2771
-17.2219 2.6181 0.2697
-17.2141 2.4514 0.2609
-17.2063 2.2778 0.2515
-17.1985 2.7500 0.2764
-17.1907 2.4375 0.2602
-17.1829 2.5278 0.2650
-17.1751 2.5208 0.2646
-17.1673 2.3819 0.2572
-17.1595 2.2917 0.2523
-17.1517 2.2778 0.2515
-17.1439 2.7431 0.2760
-17.1361 2.9306 0.2853
-17.1283 2.6111 0.2693
-17.1205 2.5833 0.2679
-17.1127 2.3542 0.2557
-17.1049 1.9444 0.2324
-17.0971 2.1319 0.2434
-17.0893 2.1458 0.2441
-17.0815 2.3333 0.2546
-17.0737 2.5069 0.2639
-17.0659 2.4653 0.2617
-17.0581 2.3611 0.2561
-17.0503 2.5069 0.2639
-17.0425 2.7431 0.2760
-17.0347 2.5278 0.2650
-17.0269 2.4444 0.2606
-17.0191 2.1806 0.2461
-17.0113 2.3472 0.2553
-17.0035 2.4444 0.2606
-16.9957 2.4167 0.2591
-16.9879 2.5278 0.2650
-16.9801 2.6528 0.2715
-16.9723 2.8542 0.2816
-16.9645 2.0417 0.2381
-16.9567 2.3472 0.2553
-16.9489 2.6806 0.2729
-16.9411 2.8125 0.2795
-16.9333 2.7361 0.2757
-16.9255 2.1597 0.2449
-16.9177 2.6667 0.2722
-16.9099 2.3403 0.2550
-16.9021 2.4653 0.2617
-16.8943 2.4236 0.2595
-16.8865 2.6458 0.2711
-16.8787 2.5278 0.2650
-16.8709 2.4167 0.2591
-16.8631 2.3958 0.2580
-16.8553 2.4792 0.2624
-16.8475 2.4375 0.2602
-16.8397 2.4444 0.2606
-16.8319 2.6736 0.2725
-16.8241 2.4028 0.2583
-16.8163 2.5625 0.2668
-16.8085 2.5833 0.2679
-16.8007 2.8611 0.2819
-16.7929 2.8958 0.2836
-16.7851 2.5417 0.2657
-16.7773 2.4444 0.2606
-16.7695 2.4236 0.2595
-16.7617 2.3472 0.2553
-16.7539 2.2361 0.2492
-16.7461 2.0139 0.2365
-16.7383 2.4167 0.2591
-16.7305 2.9375 0.2857
-16.7227 2.7778 0.2778
-16.7149 2.7014 0.2739
-16.7071 2.8958 0.2836
-16.6993 2.7778 0.2778
-16.6915 2.8264 0.2802
-16.6837 2.8958 0.2836
-16.6759 2.8472 0.2812
-16.6681 2.9097 0.2843
-16.6603 2.4583 0.2613
-16.6525 2.5208 0.2646
-16.6447 2.5000 0.2635
-16.6369 2.2639 0.2508
-16.6291 2.3056 0.2531
-16.6213 2.5278 0.2650
-16.6135 2.5764 0.2675
-16.6057 2.7014 0.2739
-16.5979 2.8194 0.2799
-16.5901 2.5903 0.2682
-16.5823 2.5000 0.2635
-16.5745 2.9583 0.2867
-16.5667 2.7014 0.2739
-16.5589 2.5069 0.2639
-16.5511 2.5903 0.2682
-16.5433 2.6667 0.2722
-16.5355 2.7569 0.2767
-16.5277 2.6181 0.2697
-16.5199 2.6597 0.2718
-16.5121 2.4236 0.2595
-16.5043 2.5139 0.2643
-16.4965 2.7431 0.2760
-16.4887 2.7778 0.2778
-16.4809 2.9375 0.2857
-16.4731 2.8194 0.2799
-16.4653 2.4375 0.2602
-16.4575 2.7083 0.2743
-16.4497 2.8056 0.2792
-16.4419 2.9861 0.2880
-16.4341 2.8264 0.2802
-16.4263 3.1042 0.2936
-16.4185 2.6944 0.2736
-16.4107 2.6736 0.2725
-16.4029 2.3611 0.2561
-16.3951 2.4444 0.2606
-16.3873 2.5972 0.2686
-16.3795 2.9583 0.2867
-16.3717 3.1389 0.2953
-16.3639 2.9444 0.2860
-16.3561 2.9792 0.2877
-16.3483 2.7222 0.2750
-16.3405 2.2986 0.2527
-16.3327 2.2569 0.2504
-16.3249 2.6944 0.2736
-16.3171 2.8264 0.2802
-16.3093 2.5556 0.2664
-16.3015 2.5903 0.2682
-16.2937 2.5833 0.2679
-16.2859 2.5694 0.2672
-16.2781 2.7431 0.2760
-16.2703 2.7847 0.2781
-16.2625 2.6319 0.2704
-16.2547 2.6111 0.2693
-16.2469 2.7708 0.2774
-16.2391 2.5069 0.2639
-16.2313 2.5278 0.2650
-16.2235 3.0764 0.2923
-16.2157 2.7778 0.2778
-16.2079 2.7014 0.2739
-16.2001 2.6736 0.2725
-16.1923 2.4236 0.2595
-16.1845 3.0625 0.2917
-16.1767 3.2778 0.3017
-16.1689 2.9653 0.2870
-16.1611 2.9167 0.2846
-16.1533 3.0486 0.2910
-16.1455 3.1944 0.2979
-16.1377 2.9583 0.2867
-16.1299 2.6806 0.2729
-16.1221 2.5764 0.2675
-16.1143 2.8125 0.2795
-16.1065 3.1736 0.2969
-16.0987 2.9514 0.2863
-16.0909 2.5069 0.2639
-16.0831 2.6597 0.2718
-16.0753 2.4583 0.2613
-16.0675 2.4097 0.2587
-16.0597 2.7153 0.2746
-16.0519 2.6319 0.2704
-16.0441 2.7500 0.2764
-16.0363 2.6944 0.2736
-16.0285 2.7917 0.2785
-16.0207 2.6875 0.2732
-16.0129 2.7986 0.2788
-16.0051 2.8681 0.2823
-15.9973 3.1181 0.2943
-15.9895 3.1111 0.2940
-15.9817 2.7361 0.2757
-15.9739 2.7153 0.2746
-15.9661 2.8472 0.2812
-15.9583 3.0347 0.2903
-15.9505 3.0972 0.2933
-15.9427 3.1736 0.2969
-15.9349 2.9306 0.2853
-15.9271 2.8264 0.2802
-15.9193 2.7986 0.2788
-15.9115 2.9583 0.2867
-15.9037 3.2153 0.2989
-15.8959 3.2986 0.3027
-15.8881 3.3958 0.3071
-15.8803 3.4097 0.3078
-15.8725 3.0069 0.2890
-15.8647 3.0764 0.2923
-15.8569 3.3819 0.3065
-15.8491 3.0833 0.2927
-15.8413 2.7639 0.2771
-15.8335 2.8125 0.2795
-15.8257 2.7222 0.2750
-15.8179 3.0694 0.2920
-15.8101 2.4861 0.2628
-15.8023 3.0417 0.2907
-15.7945 2.3611 0.2561
-15.7867 3.1042 0.2936
-15.7789 3.4931 0.3115
-15.7711 2.7847 0.2781
-15.7633 2.7639 0.2771
-15.7555 2.9028 0.2840
-15.7477 2.8958 0.2836
-15.7399 3.0556 0.2913
-15.7321 3.1319 0.2950
-15.7243 3.5764 0.3152
-15.7165 2.8403 0.2809
-15.7087 3.0139 0.2893
-15.7009 2.7778 0.2778
-15.6931 2.5764 0.2675
-15.6853 3.2431 0.3001
-15.6775 2.9931 0.2883
-15.6697 2.9722 0.2873
-15.6619 2.7708 0.2774
-15.6541 3.0486 0.2910
-15.6463 3.2431 0.3001
-15.6385 3.2708 0.3014
-15.6307 2.9097 0.2843
-15.6229 2.8056 0.2792
-15.6151 2.6528 0.2715
-15.6073 2.5903 0.2682
-15.5995 2.7361 0.2757
-15.5917 2.5000 0.2635
-15.5839 2.6528 0.2715
-15.5761 3.0347 0.2903
-15.5683 2.5278 0.2650
-15.5605 2.8681 0.2823
-15.5527 3.2361 0.2998
-15.5449 2.8889 0.2833
-15.5371 2.8750 0.2826
-15.5293 3.1042 0.2936
-15.5215 2.5903 0.2682
-15.5137 2.9444 0.2860
-15.5059 2.8750 0.2826
-15.4981 2.5903 0.2682
-15.4903 3.1389 0.2953
-15.4825 3.2708 0.3014
-15.4747 3.0764 0.2923
-15.4669 3.0903 0.2930
-15.4591 3.5069 0.3121
-15.4513 3.4861 0.3112
-15.4435 3.3889 0.3068
-15.4357 2.7847 0.2781
-15.4279 3.1319 0.2950
-15.4201 3.3958 0.3071
-15.4123 3.0556 0.2913
-15.4045 2.8333 0.2805
-15.3967 3.0694 0.2920
-15.3889 2.8056 0.2792
-15.3811 2.9792 0.2877
-15.3733 2.8681 0.2823
-15.3655 2.9167 0.2846
-15.3577 2.9375 0.2857
-15.3499 3.0139 0.2893
-15.3421 2.9653 0.2870
-15.3343 3.4097 0.3078
-15.3265 3.3542 0.3052
-15.3187 3.2917 0.3024
-15.3109 3.1597 0.2963
-15.3031 3.1458 0.2956
-15.2953 3.5764 0.3152
-15.2875 3.1319 0.2950
-15.2797 3.1944 0.2979
-15.2719 3.0972 0.2933
-15.2641 3.1250 0.2946
-15.2563 3.2431 0.3001
-15.2485 3.3611 0.3056
-15.2407 2.9931 0.2883
-15.2329 2.8333 0.2805
-15.2251 3.0278 0.2900
-15.2173 3.2708 0.3014
-15.2095 2.8125 0.2795
-15.2017 3.1389 0.2953
-15.1939 3.3264 0.3040
-15.1861 3.3681 0.3059
-15.1783 2.7569 0.2767
-15.1705 2.8333 0.2805
-15.1627 3.1389 0.2953
-15.1549 3.2014 0.2982
-15.1471 3.1458 0.2956
-15.1393 3.2222 0.2992
-15.1315 3.3750 0.3062
-15.1237 3.4653 0.3103
-15.1159 3.2222 0.2992
-15.1081 3.1250 0.2946
-15.1003 2.7917 0.2785
-15.0925 3.2083 0.2985
-15.0847 3.4792 0.3109
-15.0769 3.3542 0.3052
-15.0691 2.8264 0.2802
-15.0613 2.9931 0.2883
-15.0535 3.2153 0.2989
-15.0457 3.1806 0.2972
-15.0379 3.1389 0.2953
-15.0301 3.2292 0.2995
-15.0223 3.2708 0.3014
-15.0145 2.6111 0.2693
-15.0067 2.9931 0.2883
-14.9989 3.2292 0.2995
-14.9911 3.2917 0.3024
-14.9833 3.2500 0.3005
-14.9755 2.8333 0.2805
-14.9677 3.3750 0.3062
-14.9599 3.1319 0.2950
-14.9521 3.1458 0.2956
-14.9443 2.9792 0.2877
-14.9365 3.0903 0.2930
-14.9287 3.7708 0.3236
-14.9209 3.5347 0.3133
-14.9131 3.6389 0.3179
-14.9053 3.5417 0.3137
-14.8975 3.1736 0.2969
-14.8897 3.1806 0.2972
-14.8819 3.3889 0.3068
-14.8741 3.1597 0.2963
-14.8663 3.3194 0.3037
-14.8585 3.2292 0.2995
-14.8507 3.0556 0.2913
-14.8429 2.9375 0.2857
-14.8351 2.8958 0.2836
-14.8273 3.0625 0.2917
-14.8195 3.1736 0.2969
-14.8117 3.6944 0.3203
-14.8039 3.6667 0.3191
-14.7961 3.1875 0.2976
-14.7883 3.2917 0.3024
-14.7805 3.3542 0.3052
-14.7727 3.1181 0.2943
-14.7649 3.1597 0.2963
-14.7571 3.4097 0.3078
-14.7493 3.5556 0.3143
-14.7415 3.3958 0.3071
-14.7337 3.2292 0.2995
-14.7259 3.2708 0.3014
-14.7181 3.6319 0.3176
-14.7103 3.4792 0.3109
-14.7025 3.2431 0.3001
-14.6947 2.9931 0.2883
-14.6869 2.9653 0.2870
-14.6791 3.1806 0.2972
-14.6713 3.1667 0.2966
-14.6635 2.8750 0.2826
-14.6557 3.4792 0.3109
-14.6479 3.2708 0.3014
-14.6401 2.9653 0.2870
-14.6323 3.3194 0.3037
-14.6245 3.2708 0.3014
-14.6167 3.5486 0.3140
-14.6089 3.2431 0.3001
-14.6011 3.0347 0.2903
-14.5933 3.0903 0.2930
-14.5855 3.2361 0.2998
-14.5777 3.6667 0.3191
-14.5699 3.3194 0.3037
-14.5621 3.2153 0.2989
-14.5543 3.2014 0.2982
-14.5465 3.5486 0.3140
-14.5387 3.3958 0.3071
-14.5309 3.8542 0.3272
-14.5231 3.9722 0.3322
-14.5153 3.3472 0.3049
-14.5075 3.2153 0.2989
-14.4997 3.7917 0.3245
-14.4919 3.6875 0.3200
-14.4841 3.2639 0.3011
-14.4763 3.1944 0.2979
-14.4685 3.6736 0.3194
-14.4607 3.7222 0.3216
-14.4529 3.7500 0.3227
-14.4451 2.9931 0.2883
-14.4373 3.3958 0.3071
-14.4295 3.4375 0.3090
-14.4217 3.3819 0.3065
-14.4139 3.1875 0.2976
-14.4061 3.3889 0.3068
-14.3983 3.7778 0.3239
-14.3905 3.8056 0.3251
-14.3827 3.2083 0.2985
-14.3749 3.4097 0.3078
-14.3671 3.7917 0.3245
-14.3593 3.6528 0.3185
-14.3515 3.5208 0.3127
-14.3437 3.4653 0.3103
-14.3359 3.7153 0.3213
-14.3281 3.6875 0.3200
-14.3203 3.2639 0.3011
-14.3125 3.5903 0.3158
-14.3047 3.4861 0.3112
-14.2969 3.6875 0.3200
-14.2891 3.9375 0.3307
-14.2813 3.9722 0.3322
-14.2735 3.6389 0.3179
-14.2657 3.4931 0.3115
-14.2579 3.5417 0.3137
-14.2501 3.6319 0.3176
-14.2423 3.3056 0.3030
-14.2345 3.1597 0.2963
-14.2267 3.5833 0.3155
-14.2189 3.8194 0.3257
-14.2111 3.3611 0.3056
-14.2033 3.3264 0.3040
-14.1955 3.7986 0.3248
-14.1877 3.8819 0.3284
-14.1799 3.7153 0.3213
-14.1721 3.8889 0.3287
-14.1643 3.7222 0.3216
-14.1565 3.5764 0.3152
-14.1487 3.8472 0.3269
-14.1409 3.6528 0.3185
-14.1331 3.3194 0.3037
-14.1253 3.5556 0.3143
-14.1175 3.4444 0.3093
-14.1097 3.8194 0.3257
-14.1019 3.6042 0.3164
-14.0941 3.6181 0.3170
-14.0863 3.6389 0.3179
-14.0785 3.6736 0.3194
-14.0707 3.3125 0.3033
-14.0629 3.2500 0.3005
-14.0551 3.8611 0.3275
-14.0473 3.6181 0.3170
-14.0395 4.2431 0.3433
-14.0317 3.5347 0.3133
-14.0239 3.6319 0.3176
-14.0161 2.9861 0.2880
-14.0083 3.7361 0.3222
-14.0005 3.4792 0.3109
-13.9927 3.4097 0.3078
-13.9849 3.5903 0.3158
-13.9771 3.4375 0.3090
-13.9693 3.8611 0.3275
-13.9615 3.9028 0.3293
-13.9537 3.4167 0.3081
-13.9459 3.6389 0.3179
-13.9381 3.5764 0.3152
-13.9303 3.7847 0.3242
-13.9225 3.6111 0.3167
-13.9147 3.5833 0.3155
-13.9069 3.3403 0.3046
-13.8991 3.5139 0.3124
-13.8913 3.7014 0.3206
-13.8835 3.6319 0.3176
-13.8757 3.5625 0.3146
-13.8679 3.4028 0.3074
-13.8601 3.7708 0.3236
-13.8523 3.5556 0.3143
-13.8445 3.3264 0.3040
-13.8367 3.7986 0.3248
-13.8289 3.3819 0.3065
-13.8211 3.4514 0.3096
-13.8133 3.5208 0.3127
-13.8055 3.8750 0.3281
-13.7977 3.8472 0.3269
-13.7899 4.3125 0.3461
-13.7821 3.9722 0.3322
-13.7743 3.4375 0.3090
-13.7665 3.4653 0.3103
-13.7587 3.8681 0.3278
-13.7509 3.5486 0.3140
-13.7431 3.2639 0.3011
-13.7353 3.9097 0.3296
-13.7275 3.9514 0.3313
-13.7197 3.8681 0.3278
-13.7119 4.3958 0.3494
-13.7041 4.0764 0.3365
-13.6963 3.7222 0.3216
-13.6885 3.9167 0.3298
-13.6807 3.6389 0.3179
-13.6729 3.9722 0.3322
-13.6651 3.5694 0.3149
-13.6573 3.9444 0.3310
-13.6495 3.8472 0.3269
-13.6417 3.2778 0.3017
-13.6339 3.5069 0.3121
-13.6261 4.0347 0.3348
-13.6183 3.3681 0.3059
-13.6105 3.5486 0.3140
-13.6027 4.2917 0.3453
-13.5949 3.6944 0.3203
-13.5871 4.2639 0.3442
-13.5793 3.7917 0.3245
-13.5715 4.0278 0.3345
-13.5637 4.4028 0.3497
-13.5559 3.8056 0.3251
-13.5481 3.8819 0.3284
-13.5403 3.5972 0.3161
-13.5325 3.8194 0.3257
-13.5247 3.7500 0.3227
-13.5169 3.7847 0.3242
-13.5091 3.4722 0.3106
-13.5013 3.4722 0.3106
-13.4935 4.0833 0.3368
-13.4857 3.8819 0.3284
-13.4779 4.2639 0.3442
-13.4701 4.7083 0.3616
-13.4623 4.4375 0.3511
-13.4545 4.2153 0.3422
-13.4467 4.2014 0.3416
-13.4389 3.6458 0.3182
-13.4311 3.6458 0.3182
-13.4233 3.9722 0.3322
-13.4155 4.2292 0.3427
-13.4077 3.7431 0.3224
-13.3999 3.9653 0.3319
-13.3921 4.1944 0.3413
-13.3843 3.7153 0.3213
-13.3765 4.1528 0.3396
-13.3687 4.5000 0.3536
-13.3609 4.4375 0.3511
-13.3531 3.9514 0.3313
-13.3453 4.2292 0.3427
-13.3375 3.6736 0.3194
-13.3297 4.2639 0.3442
-13.3219 4.4167 0.3503
-13.3141 4.0139 0.3339
-13.3063 4.2083 0.3419
-13.2985 4.0139 0.3339
-13.2907 4.3194 0.3464
-13.2829 4.0278 0.3345
-13.2751 3.7222 0.3216
-13.2673 4.2083 0.3419
-13.2595 3.8819 0.3284
-13.2517 4.1250 0.3385
-13.2439 4.0000 0.3333
-13.2361 4.0417 0.3351
-13.2283 4.6528 0.3595
-13.2205 4.5764 0.3565
-13.2127 4.1389 0.3391
-13.2049 4.3542 0.3478
-13.1971 4.1944 0.3413
-13.1893 4.4236 0.3505
-13.1815 4.1389 0.3391
-13.1737 4.3264 0.3467
-13.1659 4.3333 0.3469
-13.1581 4.0833 0.3368
-13.1503 3.8958 0.3290
-13.1425 4.1528 0.3396
-13.1347 4.1111 0.3379
-13.1269 4.8750 0.3680
-13.1191 4.5694 0.3563
-13.1113 4.6111 0.3579
-13.1035 4.3958 0.3494
-13.0957 4.9861 0.3722
-13.0879 4.0000 0.3333
-13.0801 4.3681 0.3483
-13.0723 4.4444 0.3514
-13.0645 4.2361 0.3430
-13.0567 4.3264 0.3467
-13.0489 4.3611 0.3481
-13.0411 4.5903 0.3571
-13.0333 4.3611 0.3481
-13.0255 3.7222 0.3216
-13.0177 4.0764 0.3365
-13.0099 4.1458 0.3394
-13.0021 4.1597 0.3399
-12.9943 4.4236 0.3505
-12.9865 4.8611 0.3675
-12.9787 4.3056 0.3458
-12.9709 4.9722 0.3716
-12.9631 4.6597 0.3598
-12.9553 4.4236 0.3505
-12.9475 4.7153 0.3619
-12.9397 4.4306 0.3508
-12.9319 4.6042 0.3576
-12.9241 3.9028 0.3293
-12.9163 4.1736 0.3405
-12.9085 4.3056 0.3458
-12.9007 4.7153 0.3619
-12.8929 4.2708 0.3444
-12.8851 4.1319 0.3388
-12.8773 4.1528 0.3396
-12.8695 4.0625 0.3359
-12.8617 4.5000 0.3536
-12.8539 4.1528 0.3396
-12.8461 4.2708 0.3444
-12.8383 4.7778 0.3643
-12.8305 4.7847 0.3646
-12.8227 4.5833 0.3568
-12.8149 4.3542 0.3478
-12.8071 4.9931 0.3724
-12.7993 4.8819 0.3683
-12.7915 4.0764 0.3365
-12.7837 4.0139 0.3339
-12.7759 4.7222 0.3622
-12.7681 4.6319 0.3587
-12.7603 4.0347 0.3348
-12.7525 4.3403 0.3472
-12.7447 4.5139 0.3541
-12.7369 4.5625 0.3560
-12.7291 4.4722 0.3525
-12.7213 4.8333 0.3664
-12.7135 4.4861 0.3530
-12.7057 4.8472 0.3669
-12.6979 5.2569 0.3821
-12.6901 4.2500 0.3436
-12.6823 4.2986 0.3456
-12.6745 4.5069 0.3538
-12.6667 3.9653 0.3319
-12.6589 4.5486 0.3555
-12.6511 4.6181 0.3582
-12.6433 4.4236 0.3505
-12.6355 4.6736 0.3603
-12.6277 4.3889 0.3492
-12.6199 4.7500 0.3632
-12.6121 4.3194 0.3464
-12.6043 4.4583 0.3519
-12.5965 4.6389 0.3590
-12.5887 4.6667 0.3600
-12.5809 4.1806 0.3408
-12.5731 4.7361 0.3627
-12.5653 4.7014 0.3614
-12.5575 4.9167 0.3696
-12.5497 4.8125 0.3656
-12.5419 4.4028 0.3497
-12.5341 4.9167 0.3696
-12.5263 4.5278 0.3546
-12.5185 4.7431 0.3630
-12.5107 4.7361 0.3627
-12.5029 4.3194 0.3464
-12.4951 4.6389 0.3590
-12.4873 5.0139 0.3732
-12.4795 4.7917 0.3648
-12.4717 4.9444 0.3706
-12.4639 5.0208 0.3735
-12.4561 4.9028 0.3690
-12.4483 5.2639 0.3824
-12.4405 4.8819 0.3683
-12.4327 4.5417 0.3552
-12.4249 4.8958 0.3688
-12.4171 4.6042 0.3576
-12.4093 4.1806 0.3408
-12.4015 4.6319 0.3587
-12.3937 4.8542 0.3672
-12.3859 4.8958 0.3688
-12.3781 4.3819 0.3489
-12.3703 4.6806 0.3606
-12.3625 4.8889 0.3685
-12.3547 4.3889 0.3492
-12.3469 5.1042 0.3765
-12.3391 4.6667 0.3600
-12.3313 4.9514 0.3709
-12.3235 4.9167 0.3696
-12.3157 4.7986 0.3651
-12.3079 4.8889 0.3685
-12.3001 4.8125 0.3656
-12.2923 4.3194 0.3464
-12.2845 5.1806 0.3793
-12.2767 4.5278 0.3546
-12.2689 5.0903 0.3760
-12.2611 4.9097 0.3693
-12.2533 5.2500 0.3819
-12.2455 5.2917 0.3834
-12.2377 5.2431 0.3816
-12.2299 4.9514 0.3709
-12.2221 4.6667 0.3600
-12.2143 4.7500 0.3632
-12.2065 5.3264 0.3846
-12.1987 4.6181 0.3582
-12.1909 5.1944 0.3799
-12.1831 5.3264 0.3846
-12.1753 4.7014 0.3614
-12.1675 4.9375 0.3703
-12.1597 5.1042 0.3765
-12.1519 4.9444 0.3706
-12.1441 4.9306 0.3701
-12.1363 5.0069 0.3729
-12.1285 5.4792 0.3901
-12.1207 5.3958 0.3871
-12.1129 5.1458 0.3781
-12.1051 5.7708 0.4004
-12.0973 5.2778 0.3829
-12.0895 5.2222 0.3809
-12.0817 5.2083 0.3804
-12.0739 4.9167 0.3696
-12.0661 4.9375 0.3703
-12.0583 5.1042 0.3765
-12.0505 5.1597 0.3786
-12.0427 5.4306 0.3884
-12.0349 6.3542 0.4201
-12.0271 5.1597 0.3786
-12.0193 5.0486 0.3745
-12.0115 4.4514 0.3516
-12.0037 5.3472 0.3854
-11.9959 5.1111 0.3768
-11.9881 5.1042 0.3765
-11.9803 4.9514 0.3709
-11.9725 5.4514 0.3891
-11.9647 5.1250 0.3773
-11.9569 5.3542 0.3857
-11.9491 5.5764 0.3936
-11.9413 5.0764 0.3755
-11.9335 5.0625 0.3750
-11.9257 5.2917 0.3834
-11.9179 5.2708 0.3826
-11.9101 5.1111 0.3768
-11.9023 5.5278 0.3919
-11.8945 5.0625 0.3750
-11.8867 5.0139 0.3732
-11.8789 5.0972 0.3763
-11.8711 5.7153 0.3984
-11.8633 5.8542 0.4033
-11.8555 5.9514 0.4066
-11.8477 5.5278 0.3919
-11.8399 5.6667 0.3967
-11.8321 5.9167 0.4054
-11.8243 5.6458 0.3960
-11.8165 5.3403 0.3852
-11.8087 5.8333 0.4025
-11.8009 5.5486 0.3926
-11.7931 4.6944 0.3611
-11.7853 5.3264 0.3846
-11.7775 5.2431 0.3816
-11.7697 5.5069 0.3911
-11.7619 5.0069 0.3729
-11.7541 5.3958 0.3871
-11.7463 5.9861 0.4078
-11.7385 6.0208 0.4090
-11.7307 5.2847 0.3831
-11.7229 5.6389 0.3958
-11.7151 5.4931 0.3906
-11.7073 5.6875 0.3975
-11.6995 5.3333 0.3849
-11.6917 5.3958 0.3871
-11.6839 5.9097 0.4052
-11.6761 6.2014 0.4150
-11.6683 5.8542 0.4033
-11.6605 5.5069 0.3911
-11.6527 5.4167 0.3879
-11.6449 5.8750 0.4040
-11.6371 6.0833 0.4111
-11.6293 5.5417 0.3923
-11.6215 5.4792 0.3901
-11.6137 6.1042 0.4118
-11.6059 5.8403 0.4028
-11.5981 5.3403 0.3852
-11.5903 5.4375 0.3886
-11.5825 5.7847 0.4009
-11.5747 6.1250 0.4125
-11.5669 5.7500 0.3997
-11.5591 5.2847 0.3831
-11.5513 5.8194 0.4021
-11.5435 5.6458 0.3960
-11.5357 5.7014 0.3980
-11.5279 5.6319 0.3955
-11.5201 5.8403 0.4028
-11.5123 6.4861 0.4245
-11.5045 6.0347 0.4094
-11.4967 6.5417 0.4263
-11.4889 6.8819 0.4372
-11.4811 6.2847 0.4178
-11.4733 5.2708 0.3826
-11.4655 5.8056 0.4016
-11.4577 6.6806 0.4308
-11.4499 6.2986 0.4183
-11.4421 5.2847 0.3831
-11.4343 5.9167 0.4054
-11.4265 6.4375 0.4229
-11.4187 5.9583 0.4068
-11.4109 5.3819 0.3867
-11.4031 5.6875 0.3975
-11.3953 6.0347 0.4094
-11.3875 6.5556 0.4267
-11.3797 6.4375 0.4229
-11.3719 6.2222 0.4157
-11.3641 6.1250 0.4125
-11.3563 6.4097 0.4220
-11.3485 6.2986 0.4183
-11.3407 6.3125 0.4187
-11.3329 6.1042 0.4118
-11.3251 5.7361 0.3992
-11.3173 6.1944 0.4148
-11.3095 5.8819 0.4042
-11.3017 6.5139 0.4254
-11.2939 6.2569 0.4169
-11.2861 5.8194 0.4021
-11.2783 6.1528 0.4134
-11.2705 6.2778 0.4176
-11.2627 5.9722 0.4073
-11.2549 6.5139 0.4254
-11.2471 5.9861 0.4078
-11.2393 5.6944 0.3977
-11.2315 5.6042 0.3946
-11.2237 6.0139 0.4087
-11.2159 6.0069 0.4085
-11.2081 6.2361 0.4162
-11.2003 5.4722 0.3899
-11.1925 5.6111 0.3948
-11.1847 5.9722 0.4073
-11.1769 5.8889 0.4045
-11.1691 6.1389 0.4129
-11.1613 5.8681 0.4037
-11.1535 6.6528 0.4299
-11.1457 6.6111 0.4285
-11.1379 6.5694 0.4272
-11.1301 6.6458 0.4297
-11.1223 6.9375 0.4390
-11.1145 6.7222 0.4321
-11.1067 6.4861 0.4245
-11.0989 6.6458 0.4297
-11.0911 6.4514 0.4233
-11.0833 6.1250 0.4125
-11.0755 6.1250 0.4125
-11.0677 6.5694 0.4272
-11.0599 6.3056 0.4185
-11.0521 5.7361 0.3992
-11.0443 6.4306 0.4226
-11.0365 6.5347 0.4261
-11.0287 6.4444 0.4231
-11.0209 6.0000 0.4082
-11.0131 6.1042 0.4118
-11.0053 6.0417 0.4097
-10.9975 6.6667 0.4303
-10.9897 6.4167 0.4222
-10.9819 6.6250 0.4290
-10.9741 6.5069 0.4251
-10.9663 6.7292 0.4323
-10.9585 6.4306 0.4226
-10.9507 6.5278 0.4258
-10.9429 6.9236 0.4385
-10.9351 6.9236 0.4385
-10.9273 6.8750 0.4370
-10.9195 6.8472 0.4361
-10.9117 6.4306 0.4226
-10.9039 6.6250 0.4290
-10.8961 6.7500 0.4330
-10.8883 6.3403 0.4197
-10.8805 6.1736 0.4141
-10.8727 6.2431 0.4164
-10.8649 6.8264 0.4355
-10.8571 7.1250 0.4449
-10.8493 6.8750 0.4370
-10.8415 6.6389 0.4294
-10.8337 6.5764 0.4274
-10.8259 7.0556 0.4427
-10.8181 6.5972 0.4281
-10.8103 7.0486 0.4425
-10.8025 6.7569 0.4332
-10.7947 6.0972 0.4115
-10.7869 6.6389 0.4294
-10.7791 6.7292 0.4323
-10.7713 7.2778 0.4496
-10.7635 6.8958 0.4377
-10.7557 7.4861 0.4560
-10.7479 6.7778 0.4339
-10.7401 6.7153 0.4319
-10.7323 6.7431 0.4328
-10.7245 7.2222 0.4479
-10.7167 6.9236 0.4385
-10.7089 6.4236 0.4224
-10.7011 6.9583 0.4396
-10.6933 7.0625 0.4429
-10.6855 7.5278 0.4573
-10.6777 7.4306 0.4543
-10.6699 6.8958 0.4377
-10.6621 7.1389 0.4453
-10.6543 7.0347 0.4421
-10.6465 7.2569 0.4490
-10.6387 7.5278 0.4573
-10.6309 6.8958 0.4377
-10.6231 6.9861 0.4405
-10.6153 7.3264 0.4511
-10.6075 7.6736 0.4617
-10.5997 7.8194 0.4661
-10.5919 7.3403 0.4515
-10.5841 6.9306 0.4388
-10.5763 6.7708 0.4337
-10.5685 6.6667 0.4303
-10.5607 7.0556 0.4427
-10.5529 6.7847 0.4341
-10.5451 7.1181 0.4447
-10.5373 6.3611 0.4204
-10.5295 6.5417 0.4263
-10.5217 6.8403 0.4359
-10.5139 7.4028 0.4535
-10.5061 7.3611 0.4522
-10.4983 7.2708 0.4494
-10.4905 7.2917 0.4501
-10.4827 6.8819 0.4372
-10.4749 7.2153 0.4477
-10.4671 7.0486 0.4425
-10.4593 7.2431 0.4485
-10.4515 7.0764 0.4434
-10.4437 6.7083 0.4317
-10.4359 7.1597 0.4460
-10.4281 7.3194 0.4509
-10.4203 7.6875 0.4621
-10.4125 7.5347 0.4575
-10.4047 7.3125 0.4507
-10.3969 7.0694 0.4431
-10.3891 7.9028 0.4685
-10.3813 7.9306 0.4694
-10.3735 8.4861 0.4855
-10.3657 8.2361 0.4783
-10.3579 7.2986 0.4503
-10.3501 7.6389 0.4606
-10.3423 7.8472 0.4669
-10.3345 7.9306 0.4694
-10.3267 7.9236 0.4691
-10.3189 7.9028 0.4685
-10.3111 7.2083 0.4475
-10.3033 7.8819 0.4679
-10.2955 8.3750 0.4823
-10.2877 7.2083 0.4475
-10.2799 7.4375 0.4545
-10.2721 7.6389 0.4606
-10.2643 8.1736 0.4765
-10.2565 8.4444 0.4843
-10.2487 8.1250 0.4751
-10.2409 8.1667 0.4763
-10.2331 8.1806 0.4767
-10.2253 8.3958 0.4829
-10.2175 7.7708 0.4646
-10.2097 7.5347 0.4575
-10.2019 8.0903 0.4741
-10.1941 8.2431 0.4785
-10.1863 8.3611 0.4819
-10.1785 7.2083 0.4475
-10.1707 7.1389 0.4453
-10.1629 8.0347 0.4724
-10.1551 7.9236 0.4691
-10.1473 8.0694 0.4734
-10.1395 8.1736 0.4765
-10.1317 7.2708 0.4494
-10.1239 7.7222 0.4631
-10.1161 8.4028 0.4831
-10.1083 7.7986 0.4654
-10.1005 7.7986 0.4654
-10.0927 7.8681 0.4675
-10.0849 8.0833 0.4739
-10.0771 7.9792 0.4708
-10.0693 8.5000 0.4859
-10.0615 7.9444 0.4698
-10.0537 8.1944 0.4771
-10.0459 8.1667 0.4763
-10.0381 8.5903 0.4885
-10.0303 8.3194 0.4807
-10.0225 7.7500 0.4640
-10.0147 8.0764 0.4736
-10.0069 8.3958 0.4829
-9.9991 8.1944 0.4771
-9.9913 8.5347 0.4869
-9.9835 7.7847 0.4650
-9.9757 8.1667 0.4763
-9.9679 8.3194 0.4807
-9.9601 8.5556 0.4875
-9.9523 8.5556 0.4875
-9.9445 7.7014 0.4625
-9.9367 8.2847 0.4797
-9.9289 8.1528 0.4759
-9.9211 8.0208 0.4720
-9.9133 7.7778 0.4648
-9.9055 7.3681 0.4524
-9.8977 8.6319 0.4897
-9.8899 8.0556 0.4730
-9.8821 8.6806 0.4910
-9.8743 8.1458 0.4757
-9.8665 7.8611 0.4673
-9.8587 8.0764 0.4736
-9.8509 7.8958 0.4683
-9.8431 8.1806 0.4767
-9.8353 8.5486 0.4873
-9.8275 8.7292 0.4924
-9.8197 8.6458 0.4901
-9.8119 8.2153 0.4777
-9.8041 8.6736 0.4908
-9.7963 8.8056 0.4946
-9.7885 9.0972 0.5027
-9.7807 9.0139 0.5004
-9.7729 8.5000 0.4859
-9.7651 8.3889 0.4827
-9.7573 8.8750 0.4965
-9.7495 9.1528 0.5042
-9.7417 8.7014 0.4916
-9.7339 9.2569 0.5071
-9.7261 9.8542 0.5232
-9.7183 9.8333 0.5226
-9.7105 8.6389 0.4899
-9.7027 9.2639 0.5073
-9.6949 8.9653 0.4990
-9.6871 8.4375 0.4841
-9.6793 8.7708 0.4936
-9.6715 8.7431 0.4928
-9.6637 9.2222 0.5061
-9.6559 9.4514 0.5124
-9.6481 9.0347 0.5010
-9.6403 8.1042 0.4745
-9.6325 8.9444 0.4985
-9.6247 8.8125 0.4948
-9.6169 9.3125 0.5086
-9.6091 8.6111 0.4891
-9.6013 8.5139 0.4863
-9.5935 8.5069 0.4861
-9.5857 8.6319 0.4897
-9.5779 8.7917 0.4942
-9.5701 9.0486 0.5013
-9.5623 9.2986 0.5082
-9.5545 9.5000 0.5137
-9.5467 8.5139 0.4863
-9.5389 9.4375 0.5120
-9.5311 10.0278 0.5278
-9.5233 8.8542 0.4959
-9.5155 8.9097 0.4975
-9.5077 9.6944 0.5189
-9.4999 8.6597 0.4905
-9.4921 8.7778 0.4938
-9.4843 9.1111 0.5031
-9.4765 9.4097 0.5113
-9.4687 9.2292 0.5063
-9.4609 9.5208 0.5143
-9.4531 9.1736 0.5048
-9.4453 9.1458 0.5040
-9.4375 9.5278 0.5145
-9.4297 9.2431 0.5067
-9.4219 9.8403 0.5228
-9.4141 9.1319 0.5037
-9.4063 9.2431 0.5067
-9.3985 9.2569 0.5071
-9.3907 9.0208 0.5006
-9.3829 8.4444 0.4843
-9.3751 9.2153 0.5059
-9.3673 9.5139 0.5141
-9.3595 10.0972 0.5296
-9.3517 10.1458 0.5309
-9.3439 9.7847 0.5213
-9.3361 10.1458 0.5309
-9.3283 9.9236 0.5250
-9.3205 9.8958 0.5243
-9.3127 8.9861 0.4996
-9.3049 9.2917 0.5080
-9.2971 10.6875 0.5449
-9.2893 9.6528 0.5178
-9.2815 9.4583 0.5126
-9.2737 9.4375 0.5120
-9.2659 8.6389 0.4899
-9.2581 9.7778 0.5212
-9.2503 9.2639 0.5073
-9.2425 8.9444 0.4985
-9.2347 9.1944 0.5054
-9.2269 9.8333 0.5226
-9.2191 9.6736 0.5184
-9.2113 9.4653 0.5128
-9.2035 8.8681 0.4963
-9.1957 9.5000 0.5137
-9.1879 9.7153 0.5195
-9.1801 10.4861 0.5397
-9.1723 9.8194 0.5223
-9.1645 9.9583 0.5259
-9.1567 9.9236 0.5250
-9.1489 9.4792 0.5131
-9.1411 9.2986 0.5082
-9.1333 9.4375 0.5120
-9.1255 9.7986 0.5217
-9.1177 9.8125 0.5221
-9.1099 10.3681 0.5367
-9.1021 9.8403 0.5228
-9.0943 9.8125 0.5221
-9.0865 9.6667 0.5182
-9.0787 9.7917 0.5215
-9.0709 9.9653 0.5261
-9.0631 10.1458 0.5309
-9.0553 9.5903 0.5161
-9.0475 10.1458 0.5309
-9.0397 10.0347 0.5280
-9.0319 9.9306 0.5252
-9.0241 10.2847 0.5345
-9.0163 10.6597 0.5442
-9.0085 9.8611 0.5234
-9.0007 10.1736 0.5316
-8.9929 9.2500 0.5069
-8.9851 10.3125 0.5352
-8.9773 10.4375 0.5385
-8.9695 11.0764 0.5547
-8.9617 11.6181 0.5681
-8.9539 10.1389 0.5307
-8.9461 10.2847 0.5345
-8.9383 10.6042 0.5427
-8.9305 10.6458 0.5438
-8.9227 10.5208 0.5406
-8.9149 11.4444 0.5638
-8.9071 10.4444 0.5386
-8.8993 10.2917 0.5347
-8.8915 10.7986 0.5477
-8.8837 10.6528 0.5440
-8.8759 10.3264 0.5356
-8.8681 11.2431 0.5588
-8.8603 10.6875 0.5449
-8.8525 10.6111 0.5429
-8.8447 10.8819 0.5498
-8.8369 10.7500 0.5465
-8.8291 11.5903 0.5674
-8.8213 11.4583 0.5642
-8.8135 11.4097 0.5630
-8.8057 10.6806 0.5447
-8.7979 10.7014 0.5452
-8.7901 10.6736 0.5445
-8.7823 11.0278 0.5535
-8.7745 10.5347 0.5410
-8.7667 10.2292 0.5331
-8.7589 10.6806 0.5447
-8.7511 10.8403 0.5487
-8.7433 10.5972 0.5426
-8.7355 10.7639 0.5468
-8.7277 11.5000 0.5652
-8.7199 11.4583 0.5642
-8.7121 11.0000 0.5528
-8.7043 10.4653 0.5392
-8.6965 10.6875 0.5449
-8.6887 10.9514 0.5515
-8.6809 11.5347 0.5660
-8.6731 10.9931 0.5526
-8.6653 11.1181 0.5557
-8.6575 10.4375 0.5385
-8.6497 10.8750 0.5496
-8.6419 11.3472 0.5614
-8.6341 11.1597 0.5568
-8.6263 10.3611 0.5365
-8.6185 11.1458 0.5564
-8.6107 11.4514 0.5640
-8.6029 11.0208 0.5533
-8.5951 10.7569 0.5466
-8.5873 11.4444 0.5638
-8.5795 11.1528 0.5566
-8.5717 11.5486 0.5664
-8.5639 11.2847 0.5599
-8.5561 11.7083 0.5703
-8.5483 11.9375 0.5758
-8.5405 11.2431 0.5588
-8.5327 11.3472 0.5614
-8.5249 11.0903 0.5550
-8.5171 11.2083 0.5580
-8.5093 11.1042 0.5554
-8.5015 11.5000 0.5652
-8.4937 12.0903 0.5795
-8.4859 11.7083 0.5703
-8.4781 11.7778 0.5720
-8.4703 11.9028 0.5750
-8.4625 11.5486 0.5664
-8.4547 11.5972 0.5676
-8.4469 11.5764 0.5671
-8.4391 11.5833 0.5672
-8.4313 11.0694 0.5545
-8.4235 11.3889 0.5625
-8.4157 12.2986 0.5845
-8.4079 12.4236 0.5875
-8.4001 11.7708 0.5718
-8.3923 10.7361 0.5461
-8.3845 11.9444 0.5760
-8.3767 11.0903 0.5550
-8.3689 11.2778 0.5597
-8.3611 12.4514 0.5881
-8.3533 12.5556 0.5906
-8.3455 11.8472 0.5737
-8.3377 12.0833 0.5794
-8.3299 12.1319 0.5805
-8.3221 12.6736 0.5933
-8.3143 11.6042 0.5677
-8.3065 11.9375 0.5758
-8.2987 11.8750 0.5743
-8.2909 11.7847 0.5721
-8.2831 11.6389 0.5686
-8.2753 11.8958 0.5748
-8.2675 12.3125 0.5848
-8.2597 12.0694 0.5790
-8.2519 12.4722 0.5886
-8.2441 12.3750 0.5863
-8.2363 12.6181 0.5920
-8.2285 12.0069 0.5775
-8.2207 12.6667 0.5932
-8.2129 13.4653 0.6116
-8.2051 12.7778 0.5958
-8.1973 13.1528 0.6044
-8.1895 13.6875 0.6166
-8.1817 12.9097 0.5988
-8.1739 12.9861 0.6006
-8.1661 12.7431 0.5950
-8.1583 12.5000 0.5893
-8.1505 12.7083 0.5941
-8.1427 13.1875 0.6052
-8.1349 12.9236 0.5992
-8.1271 12.3125 0.5848
-8.1193 13.0000 0.6009
-8.1115 12.6389 0.5925
-8.1037 12.9097 0.5988
-8.0959 13.5764 0.6141
-8.0881 12.9514 0.5998
-8.0803 12.1597 0.5812
-8.0725 12.9236 0.5992
-8.0647 14.0278 0.6242
-8.0569 13.2292 0.6062
-8.0491 13.0625 0.6024
-8.0413 12.8958 0.5985
-8.0335 12.7500 0.5951
-8.0257 12.6389 0.5925
-8.0179 13.9722 0.6230
-8.0101 13.5486 0.6135
-8.0023 13.2500 0.6067
-7.9945 12.2917 0.5843
-7.9867 13.0694 0.6025
-7.9789 13.6667 0.6161
-7.9711 13.3403 0.6087
-7.9633 12.8611 0.5977
-7.9555 12.9028 0.5987
-7.9477 14.0208 0.6241
-7.9399 13.6667 0.6161
-7.9321 13.7292 0.6175
-7.9243 14.0625 0.6250
-7.9165 13.5417 0.6133
-7.9087 13.1806 0.6051
-7.9009 14.2361 0.6288
-7.8931 13.7014 0.6169
-7.8853 12.7708 0.5956
-7.8775 12.9583 0.6000
-7.8697 14.3056 0.6304
-7.8619 14.2986 0.6302
-7.8541 14.0625 0.6250
-7.8463 13.3889 0.6098
-7.8385 13.6806 0.6165
-7.8307 14.1111 0.6261
-7.8229 13.6111 0.6149
-7.8151 13.7847 0.6188
-7.8073 14.0972 0.6258
-7.7995 13.8403 0.6200
-7.7917 13.9861 0.6233
-7.7839 14.7569 0.6402
-7.7761 13.9514 0.6225
-7.7683 13.9653 0.6228
-7.7605 14.3542 0.6314
-7.7527 14.6806 0.6386
-7.7449 13.8681 0.6207
-7.7371 13.6736 0.6163
-7.7293 14.0556 0.6248
-7.7215 14.6597 0.6381
-7.7137 14.3611 0.6316
-7.7059 15.0764 0.6471
-7.6981 14.7569 0.6402
-7.6903 14.3264 0.6308
-7.6825 14.5764 0.6363
-7.6747 15.2986 0.6519
-7.6669 15.8264 0.6630
-7.6591 15.0417 0.6464
-7.6513 15.2917 0.6517
-7.6435 15.6806 0.6600
-7.6357 14.6597 0.6381
-7.6279 15.1736 0.6492
-7.6201 15.6181 0.6587
-7.6123 14.5903 0.6366
-7.6045 15.1458 0.6486
-7.5967 15.2083 0.6500
-7.5889 15.7639 0.6617
-7.5811 15.8958 0.6645
-7.5733 15.1528 0.6488
-7.5655 14.7222 0.6395
-7.5577 15.5069 0.6563
-7.5499 16.2986 0.6729
-7.5421 15.2847 0.6516
-7.5343 15.1319 0.6483
-7.5265 16.9306 0.6858
-7.5187 16.1319 0.6694
-7.5109 16.2569 0.6720
-7.5031 16.2014 0.6708
-7.4953 15.7917 0.6623
-7.4875 15.7569 0.6616
-7.4797 15.5417 0.6570
-7.4719 15.9861 0.6664
-7.4641 17.3333 0.6939
-7.4563 16.0833 0.6684
-7.4485 15.3194 0.6523
-7.4407 14.8333 0.6419
-7.4329 15.6042 0.6584
-7.4251 15.3681 0.6534
-7.4173 16.4931 0.6769
-7.4095 15.6389 0.6591
-7.4017 15.5486 0.6572
-7.3939 16.0972 0.6687
-7.3861 15.6806 0.6600
-7.3783 15.0625 0.6468
-7.3705 16.7708 0.6825
-7.3627 16.2361 0.6716
-7.3549 17.0486 0.6882
-7.3471 17.2083 0.6914
-7.3393 17.5486 0.6982
-7.3315 16.7847 0.6828
-7.3237 16.1667 0.6701
-7.3159 17.5069 0.6974
-7.3081 17.8681 0.7045
-7.3003 17.6597 0.7004
-7.2925 17.5278 0.6978
-7.2847 17.0903 0.6890
-7.2769 17.0903 0.6890
-7.2691 17.4583 0.6964
-7.2613 17.6042 0.6993
-7.2535 16.8611 0.6844
-7.2457 17.6875 0.7009
-7.2379 17.9931 0.7070
-7.2301 18.3889 0.7147
-7.2223 17.7431 0.7020
-7.2145 16.7847 0.6828
-7.2067 17.8403 0.7040
-7.1989 18.1042 0.7091
-7.1911 18.2917 0.7128
-7.1833 17.5278 0.6978
-7.1755 17.2153 0.6915
-7.1677 17.8750 0.7046
-7.1599 18.9792 0.7261
-7.1521 18.6042 0.7189
-7.1443 17.7361 0.7019
-7.1365 17.4306 0.6958
-7.1287 17.8819 0.7048
-7.1209 19.3542 0.7332
-7.1131 17.5486 0.6982
-7.1053 18.3125 0.7132
-7.0975 19.1042 0.7285
-7.0897 18.8125 0.7229
-7.0819 19.0139 0.7267
-7.0741 19.6042 0.7379
-7.0663 19.7500 0.7407
-7.0585 19.3750 0.7336
-7.0507 19.1111 0.7286
-7.0429 19.3472 0.7331
-7.0351 18.8125 0.7229
-7.0273 19.5486 0.7369
-7.0195 19.5764 0.7374
-7.0117 19.5278 0.7365
-7.0039 19.6736 0.7392
-6.9961 19.8611 0.7428
-6.9883 18.2500 0.7120
-6.9805 20.5764 0.7560
-6.9727 20.4792 0.7542
-6.9649 19.8056 0.7417
-6.9571 19.8750 0.7430
-6.9493 21.1389 0.7663
-6.9415 20.1528 0.7482
-6.9337 20.7569 0.7593
-6.9259 19.9653 0.7447
-6.9181 20.2917 0.7508
-6.9103 19.6806 0.7394
-6.9025 19.6667 0.7391
-6.8947 19.2431 0.7311
-6.8869 20.3472 0.7518
-6.8791 21.0972 0.7655
-6.8713 21.6597 0.7757
-6.8635 21.3125 0.7694
-6.8557 21.0556 0.7648
-6.8479 20.2292 0.7496
-6.8401 19.8194 0.7420
-6.8323 20.0278 0.7459
-6.8245 20.5903 0.7563
-6.8167 21.5764 0.7742
-6.8089 21.4028 0.7711
-6.8011 22.2986 0.7870
-6.7933 22.2083 0.7854
-6.7855 21.6042 0.7747
-6.7777 21.8611 0.7793
-6.7699 21.2500 0.7683
-6.7621 21.2917 0.7690
-6.7543 21.6250 0.7750
-6.7465 21.4306 0.7716
-6.7387 22.2778 0.7867
-6.7309 21.2778 0.7688
-6.7231 20.6875 0.7581
-6.7153 21.5139 0.7731
-6.7075 21.8819 0.7796
-6.6997 21.6111 0.7748
-6.6919 21.9444 0.7807
-6.6841 22.4444 0.7896
-6.6763 22.5903 0.7922
-6.6685 22.9653 0.7987
-6.6607 23.3264 0.8050
-6.6529 23.1042 0.8011
-6.6451 23.1667 0.8022
-6.6373 21.6528 0.7755
-6.6295 23.2014 0.8028
-6.6217 23.5903 0.8095
-6.6139 23.4444 0.8070
-6.6061 23.2847 0.8042
-6.5983 22.8264 0.7963
-6.5905 24.9931 0.8332
-6.5827 23.6875 0.8112
-6.5749 22.3681 0.7882
-6.5671 24.0000 0.8165
-6.5593 23.9236 0.8152
-6.5515 23.7708 0.8126
-6.5437 22.8611 0.7969
-6.5359 23.8056 0.8132
-6.5281 25.8819 0.8479
-6.5203 25.1944 0.8366
-6.5125 23.9583 0.8158
-6.5047 24.1875 0.8197
-6.4969 24.5625 0.8260
-6.4891 24.5694 0.8261
-6.4813 24.8194 0.8303
-6.4735 24.1458 0.8190
-6.4657 25.8056 0.8467
-6.4579 25.7431 0.8456
-6.4501 24.2847 0.8213
-6.4423 23.8958 0.8147
-6.4345 25.7014 0.8449
-6.4267 25.5694 0.8428
-6.4189 26.1875 0.8529
-6.4111 24.8403 0.8307
-6.4033 25.8125 0.8468
-6.3955 25.8611 0.8476
-6.3877 25.9931 0.8497
-6.3799 24.9653 0.8328
-6.3721 24.8819 0.8314
-6.3643 26.3056 0.8548
-6.3565 26.7778 0.8625
-6.3487 27.6806 0.8769
-6.3409 27.2153 0.8695
-6.3331 26.6319 0.8601
-6.3253 26.6458 0.8603
-6.3175 27.3472 0.8716
-6.3097 26.6667 0.8607
-6.3019 27.6181 0.8759
-6.2941 26.4653 0.8574
-6.2863 27.0556 0.8669
-6.2785 26.8819 0.8641
-6.2707 28.6528 0.8921
-6.2629 27.9236 0.8807
-6.2551 27.9861 0.8817
-6.2473 28.6875 0.8927
-6.2395 28.2153 0.8853
-6.2317 28.5556 0.8906
-6.2239 27.9444 0.8810
-6.2161 27.1944 0.8691
-6.2083 28.1319 0.8840
-6.2005 29.3750 0.9033
-6.1927 29.2500 0.9014
-6.1849 29.7014 0.9083
-6.1771 29.3750 0.9033
-6.1693 28.7778 0.8941
-6.1615 29.5972 0.9067
-6.1537 29.7847 0.9096
-6.1459 29.9583 0.9122
-6.1381 29.9653 0.9123
-6.1303 29.0625 0.8985
-6.1225 30.4236 0.9193
-6.1147 29.0000 0.8975
-6.1069 29.8333 0.9103
-6.0991 30.8750 0.9261
-6.0913 29.9653 0.9123
-6.0835 30.5625 0.9214
-6.0757 31.3403 0.9330
-6.0679 30.4792 0.9201
-6.0601 30.4028 0.9190
-6.0523 29.7083 0.9084
-6.0445 31.5833 0.9367
-6.0367 31.1042 0.9295
-6.0289 31.4861 0.9352
-6.0211 31.6875 0.9382
-6.0133 31.8611 0.9408
-6.0055 32.8542 0.9553
-5.9977 31.9792 0.9425
-5.9899 30.3125 0.9176
-5.9821 31.5278 0.9358
-5.9743 33.4028 0.9633
-5.9665 32.9792 0.9571
-5.9587 32.4444 0.9493
-5.9509 31.5417 0.9360
-5.9431 33.4306 0.9637
-5.9353 33.9444 0.9710
-5.9275 31.9167 0.9416
-5.9197 33.1042 0.9589
-5.9119 31.7500 0.9391
-5.9041 33.1667 0.9598
-5.8963 33.0208 0.9577
-5.8885 32.5069 0.9502
-5.8807 32.1250 0.9446
-5.8729 34.1944 0.9746
-5.8651 34.4583 0.9784
-5.8573 33.1319 0.9593
-5.8495 33.4861 0.9645
-5.8417 33.8542 0.9697
-5.8339 33.9167 0.9706
-5.8261 34.4306 0.9780
-5.8183 34.5764 0.9800
-5.8105 35.0347 0.9865
-5.8027 34.1181 0.9735
-5.7949 33.9375 0.9709
-5.7871 34.6319 0.9808
-5.7793 34.2083 0.9748
-5.7715 35.0764 0.9871
-5.7637 35.3611 0.9911
-5.7559 35.7708 0.9968
-5.7481 36.2986 1.0041
-5.7403 36.5833 1.0081
-5.7325 37.6944 1.0233
-5.7247 35.3889 0.9915
-5.7169 35.3403 0.9908
-5.7091 35.6736 0.9955
-5.7013 35.6944 0.9957
-5.6935 36.8125 1.0112
-5.6857 37.0278 1.0142
-5.6779 36.6944 1.0096
-5.6701 35.9583 0.9994
-5.6623 35.1458 0.9881
-5.6545 37.0486 1.0145
-5.6467 38.3056 1.0315
-5.6389 38.1875 1.0299
-5.6311 37.4167 1.0195
-5.6233 36.8472 1.0117
-5.6155 37.9236 1.0264
-5.6077 39.9167 1.0530
-5.5999 37.4653 1.0201
-5.5921 37.9722 1.0270
-5.5843 39.2431 1.0441
-5.5765 38.6250 1.0358
-5.5687 38.8333 1.0386
-5.5609 39.0972 1.0421
-5.5531 39.8403 1.0520
-5.5453 39.5694 1.0484
-5.5375 39.9722 1.0537
-5.5297 37.5764 1.0217
-5.5219 39.2986 1.0448
-5.5141 40.1528 1.0561
-5.5063 39.7083 1.0502
-5.4985 41.3889 1.0722
-5.4907 41.7986 1.0775
-5.4829 41.8194 1.0778
-5.4751 41.0625 1.0680
-5.4673 41.3194 1.0713
-5.4595 40.6181 1.0622
-5.4517 41.8056 1.0776
-5.4439 42.3333 1.0844
-5.4361 40.6181 1.0622
-5.4283 40.8403 1.0651
-5.4205 41.8472 1.0782
-5.4127 42.3958 1.0852
-5.4049 42.2431 1.0832
-5.3971 41.7569 1.0770
-5.3893 43.4444 1.0985
-5.3815 44.1181 1.1070
-5.3737 43.4583 1.0987
-5.3659 44.5694 1.1127
-5.3581 45.6389 1.1259
-5.3503 45.3194 1.1220
-5.3425 45.2500 1.1211
-5.3347 45.0764 1.1190
-5.3269 46.3472 1.1346
-5.3191 43.9306 1.1047
-5.3113 43.5417 1.0998
-5.3035 44.4653 1.1114
-5.2957 46.6042 1.1378
-5.2879 45.6181 1.1257
-5.2801 45.5694 1.1251
-5.2723 46.1875 1.1327
-5.2645 46.8125 1.1403
-5.2567 46.8750 1.1411
-5.2489 47.8403 1.1528
-5.2411 46.7917 1.1401
-5.2333 45.9722 1.1300
-5.2255 47.2847 1.1461
-5.2177 46.7847 1.1400
-5.2099 46.4306 1.1357
-5.2021 47.0625 1.1434
-5.1943 48.6458 1.1624
-5.1865 49.0417 1.1672
-5.1787 48.5347 1.1611
-5.1709 49.3889 1.1713
-5.1631 47.9792 1.1544
-5.1553 47.8194 1.1525
-5.1475 48.7361 1.1635
-5.1397 48.4583 1.1602
-5.1319 50.0417 1.1790
-5.1241 50.6458 1.1861
-5.1163 51.4583 1.1956
-5.1085 50.3125 1.1822
-5.1007 50.1111 1.1798
-5.0929 50.6597 1.1863
-5.0851 52.2639 1.2049
-5.0773 52.1250 1.2033
-5.0695 52.2847 1.2051
-5.0617 53.2431 1.2161
-5.0539 53.2083 1.2157
-5.0461 51.6319 1.1976
-5.0383 52.8819 1.2120
-5.0305 52.7222 1.2102
-5.0227 52.4931 1.2075
-5.0149 53.9236 1.2239
-5.0071 54.3681 1.2289
-4.9993 53.8889 1.2235
-4.9915 54.7014 1.2327
-4.9837 55.4931 1.2416
-4.9759 56.2569 1.2501
-4.9681 54.5278 1.2307
-4.9603 55.2708 1.2391
-4.9525 54.3889 1.2291
-4.9447 56.4236 1.2519
-4.9369 57.2153 1.2607
-4.9291 55.4028 1.2406
-4.9213 57.5833 1.2647
-4.9135 56.6042 1.2539
-4.9057 56.0833 1.2481
-4.8979 57.0833 1.2592
-4.8901 58.6806 1.2767
-4.8823 59.6458 1.2872
-4.8745 58.3472 1.2731
-4.8667 58.5486 1.2753
-4.8589 57.6319 1.2653
-4.8511 58.1736 1.2712
-4.8433 58.7639 1.2776
-4.8355 59.4653 1.2852
-4.8277 60.2153 1.2933
-4.8199 60.6944 1.2984
-4.8121 60.6875 1.2984
-4.8043 61.1736 1.3036
-4.7965 62.1042 1.3134
-4.7887 60.4306 1.2956
-4.7809 63.8819 1.3321
-4.7731 63.9583 1.3329
-4.7653 61.6042 1.3081
-4.7575 62.2917 1.3154
-4.7497 64.3889 1.3374
-4.7419 64.3542 1.3370
-4.7341 61.9514 1.3118
-4.7263 63.5694 1.3288
-4.7185 64.3958 1.3375
-4.7107 64.0069 1.3334
-4.7029 64.8333 1.3420
-4.6951 64.5764 1.3393
-4.6873 65.1319 1.3451
-4.6795 63.6875 1.3301
-4.6717 66.1806 1.3559
-4.6639 66.6736 1.3609
-4.6561 67.9861 1.3742
-4.6483 66.1736 1.3558
-4.6405 66.3403 1.3575
-4.6327 68.4792 1.3792
-4.6249 69.3958 1.3884
-4.6171 69.2847 1.3873
-4.6093 70.8333 1.4027
-4.6015 69.0417 1.3849
-4.5937 71.0278 1.4046
-4.5859 71.5278 1.4096
-4.5781 69.4583 1.3890
-4.5703 70.7361 1.4017
-4.5625 68.5556 1.3800
-4.5547 71.5625 1.4099
-4.5469 71.4167 1.4085
-4.5391 71.9653 1.4139
-4.5313 71.2708 1.4070
-4.5235 72.2361 1.4165
-4.5157 73.5208 1.4291
-4.5079 74.0486 1.4342
-4.5001 74.9306 1.4427
-4.4923 72.7986 1.4220
-4.4845 72.7639 1.4217
-4.4767 75.7361 1.4504
-4.4689 76.3819 1.4566
-4.4611 76.4792 1.4575
-4.4533 76.3264 1.4561
-4.4455 77.0625 1.4631
-4.4377 75.2778 1.4460
-4.4299 78.1736 1.4736
-4.4221 76.2847 1.4557
-4.4143 78.7708 1.4792
-4.4065 77.8681 1.4707
-4.3987 77.6528 1.4687
-4.3909 78.2014 1.4739
-4.3831 79.5208 1.4862
-4.3753 76.6181 1.4589
-4.3675 83.3819 1.5219
-4.3597 84.8194 1.5350
-4.3519 83.4444 1.5225
-4.3441 82.8403 1.5169
-4.3363 83.9167 1.5268
-4.3285 84.9931 1.5365
-4.3207 82.5556 1.5143
-4.3129 83.3958 1.5220
-4.3051 85.9722 1.5454
-4.2973 83.5278 1.5232
-4.2895 84.3958 1.5311
-4.2817 85.0556 1.5371
-4.2739 84.9167 1.5358
-4.2661 85.7014 1.5429
-4.2583 84.4653 1.5317
-4.2505 86.8264 1.5530
-4.2427 85.4931 1.5410
-4.2349 86.5625 1.5506
-4.2271 87.4097 1.5582
-4.2193 88.4167 1.5672
-4.2115 87.7639 1.5614
-4.2037 87.1875 1.5562
-4.1959 88.7431 1.5701
-4.1881 88.9028 1.5715
-4.1803 88.7083 1.5698
-4.1725 91.5833 1.5950
-4.1647 92.0833 1.5993
-4.1569 91.1250 1.5910
-4.1491 91.9306 1.5980
-4.1413 92.5000 1.6029
-4.1335 92.5208 1.6031
-4.1257 95.0625 1.6250
-4.1179 96.8819 1.6405
-4.1101 95.0486 1.6249
-4.1023 95.1736 1.6259
-4.0945 97.2639 1.6437
-4.0867 98.6806 1.6556
-4.0789 96.7500 1.6394
-4.0711 99.3056 1.6609
-4.0633 99.6042 1.6634
-4.0555 98.7569 1.6563
-4.0477 99.2083 1.6601
-4.0399 99.1042 1.6592
-4.0321 98.8750 1.6573
-4.0243 103.3125 1.6940
-4.0165 99.1736 1.6598
-4.0087 100.1181 1.6677
-4.0009 104.1528 1.7009
-3.9931 105.0833 1.7085
-3.9853 102.1736 1.6847
-3.9775 104.6875 1.7053
-3.9697 103.4444 1.6951
-3.9619 106.1736 1.7173
-3.9541 108.8472 1.7388
-3.9463 106.1111 1.7168
-3.9385 106.7500 1.7220
-3.9307 106.0833 1.7166
-3.9229 107.7222 1.7298
-3.9151 111.3264 1.7585
-3.9073 109.3333 1.7427
-3.8995 107.8958 1.7312
-3.8917 111.0069 1.7560
-3.8839 112.1875 1.7653
-3.8761 113.2639 1.7738
-3.8683 113.6319 1.7766
-3.8605 111.9514 1.7635
-3.8527 112.7917 1.7701
-3.8449 115.3056 1.7897
-3.8371 113.3819 1.7747
-3.8293 114.5139 1.7835
-3.8215 117.7083 1.8082
-3.8137 117.1597 1.8040
-3.8059 118.1319 1.8115
-3.7981 117.4236 1.8060
-3.7903 117.9861 1.8104
-3.7825 118.1458 1.8116
-3.7747 119.1319 1.8191
-3.7669 119.8750 1.8248
-3.7591 122.1042 1.8417
-3.7513 124.0625 1.8564
-3.7435 122.6458 1.8458
-3.7357 121.3403 1.8359
-3.7279 122.6111 1.8455
-3.7201 123.7361 1.8539
-3.7123 123.7778 1.8543
-3.7045 124.4167 1.8590
-3.6967 122.4375 1.8442
-3.6889 124.5417 1.8600
-3.6811 126.8403 1.8771
-3.6733 127.5694 1.8824
-3.6655 128.5625 1.8898
-3.6577 129.4236 1.8961
-3.6499 127.7361 1.8837
-3.6421 129.0833 1.8936
-3.6343 130.6250 1.9049
-3.6265 131.5833 1.9118
-3.6187 133.5833 1.9263
-3.6109 134.9167 1.9359
-3.6031 132.4931 1.9184
-3.5953 133.3542 1.9247
-3.5875 131.6042 1.9120
-3.5797 133.7639 1.9276
-3.5719 133.5069 1.9258
-3.5641 134.3819 1.9321
-3.5563 135.3333 1.9389
-3.5485 135.2014 1.9379
-3.5407 137.4653 1.9541
-3.5329 136.3750 1.9463
-3.5251 136.3681 1.9463
-3.5173 137.5972 1.9550
-3.5095 139.0486 1.9653
-3.5017 142.5069 1.9896
-3.4939 140.0347 1.9723
-3.4861 139.9583 1.9717
-3.4783 140.8681 1.9781
-3.4705 144.0764 2.0005
-3.4627 141.2361 1.9807
-3.4549 141.0903 1.9797
-3.4471 141.3958 1.9818
-3.4393 146.5417 2.0176
-3.4315 144.0139 2.0001
-3.4237 144.7917 2.0055
-3.4159 144.9028 2.0063
-3.4081 146.2847 2.0158
-3.4003 147.7361 2.0258
-3.3925 146.3819 2.0165
-3.3847 149.9028 2.0406
-3.3769 147.6319 2.0251
-3.3691 146.6042 2.0180
-3.3613 149.2639 2.0362
-3.3535 149.4306 2.0374
-3.3457 149.6250 2.0387
-3.3379 151.6042 2.0521
-3.3301 154.1111 2.0690
-3.3223 149.9306 2.0408
-3.3145 148.5486 2.0313
-3.3067 152.2500 2.0565
-3.2989 153.6667 2.0660
-3.2911 154.8194 2.0738
-3.2833 153.2014 2.0629
-3.2755 153.5486 2.0652
-3.2677 154.9097 2.0744
-3.2599 154.6250 2.0725
-3.2521 157.8333 2.0939
-3.2443 156.1181 2.0825
-3.2365 157.8264 2.0938
-3.2287 156.8542 2.0874
-3.2209 158.4444 2.0979
-3.2131 159.5903 2.1055
-3.2053 158.8472 2.1006
-3.1975 154.8889 2.0742
-3.1897 158.9444 2.1012
-3.1819 163.0833 2.1284
-3.1741 159.6597 2.1059
-3.1663 157.9167 2.0944
-3.1585 162.5764 2.1251
-3.1507 160.9722 2.1146
-3.1429 161.5069 2.1181
-3.1351 161.2917 2.1167
-3.1273 162.8264 2.1267
-3.1195 162.8958 2.1272
-3.1117 162.6111 2.1253
-3.1039 160.6111 2.1122
-3.0961 162.3611 2.1237
-3.0883 167.5764 2.1575
-3.0805 167.9653 2.1600
-3.0727 168.3889 2.1627
-3.0649 166.7222 2.1520
-3.0571 167.8056 2.1590
-3.0493 169.0347 2.1669
-3.0415 167.9236 2.1598
-3.0337 168.2500 2.1619
-3.0259 167.7292 2.1585
-3.0181 170.1319 2.1739
-3.0103 167.6736 2.1581
-3.0025 171.0556 2.1798
-2.9947 174.2153 2.1998
-2.9869 174.2986 2.2004
-2.9791 173.7500 2.1969
-2.9713 176.1042 2.2117
-2.9635 171.6458 2.1836
-2.9557 179.9375 2.2357
-2.9479 176.1111 2.2118
-2.9401 176.6389 2.2151
-2.9323 177.4931 2.2204
-2.9245 178.5903 2.2273
-2.9167 181.4653 2.2452
-2.9089 179.5764 2.2334
-2.9011 176.7153 2.2156
-2.8933 184.4792 2.2637
-2.8855 183.1181 2.2554
-2.8777 182.1875 2.2496
-2.8699 182.2569 2.2500
-2.8621 184.8611 2.2661
-2.8543 184.1181 2.2615
-2.8465 189.2083 2.2926
-2.8387 187.0139 2.2792
-2.8309 188.1181 2.2859
-2.8231 190.9653 2.3032
-2.8153 189.9306 2.2969
-2.8075 186.9583 2.2789
-2.7997 191.2153 2.3047
-2.7919 192.8681 2.3146
-2.7841 196.0139 2.3334
-2.7763 194.8264 2.3263
-2.7685 193.7917 2.3202
-2.7607 194.3264 2.3234
-2.7529 199.4236 2.3536
-2.7451 198.4931 2.3481
-2.7373 198.7847 2.3499
-2.7295 204.2986 2.3822
-2.7217 207.2222 2.3992
-2.7139 204.0903 2.3810
-2.7061 203.8611 2.3797
-2.6983 203.6389 2.3784
-2.6905 207.8194 2.4027
-2.6827 208.8611 2.4087
-2.6749 211.5833 2.4243
-2.6671 211.2778 2.4226
-2.6593 208.4861 2.4065
-2.6515 211.0000 2.4210
-2.6437 210.1736 2.4162
-2.6359 212.3958 2.4290
-2.6281 214.7847 2.4426
-2.6203 211.7917 2.4255
-2.6125 214.5694 2.4414
-2.6047 214.5208 2.4411
-2.5969 218.9028 2.4659
-2.5891 222.8958 2.4883
-2.5813 225.1667 2.5009
-2.5735 224.3194 2.4962
-2.5657 223.3264 2.4907
-2.5579 221.5972 2.4810
-2.5501 224.1736 2.4954
-2.5423 223.0278 2.4890
-2.5345 227.3681 2.5131
-2.5267 227.3889 2.5132
-2.5189 229.2847 2.5237
-2.5111 226.8125 2.5100
-2.5033 228.7153 2.5206
-2.4955 232.2569 2.5400
-2.4877 235.4306 2.5573
-2.4799 235.8056 2.5593
-2.4721 237.5972 2.5690
-2.4643 237.5833 2.5690
-2.4565 237.4306 2.5681
-2.4487 236.9167 2.5653
-2.4409 241.0069 2.5874
-2.4331 238.7014 2.5750
-2.4253 238.5347 2.5741
-2.4175 240.8611 2.5866
-2.4097 240.2014 2.5831
-2.4019 239.6736 2.5802
-2.3941 245.9028 2.6135
-2.3863 247.2917 2.6209
-2.3785 244.5833 2.6065
-2.3707 246.4236 2.6163
-2.3629 246.2847 2.6156
-2.3551 243.5000 2.6007
-2.3473 251.1667 2.6414
-2.3395 250.9653 2.6403
-2.3317 253.8889 2.6556
-2.3239 251.1181 2.6411
-2.3161 245.8819 2.6134
-2.3083 249.6736 2.6335
-2.3005 254.3264 2.6579
-2.2927 250.9167 2.6401
-2.2849 255.5417 2.6643
-2.2771 251.0764 2.6409
-2.2693 253.0347 2.6512
-2.2615 255.6389 2.6648
-2.2537 255.6806 2.6650
-2.2459 254.8750 2.6608
-2.2381 251.7083 2.6442
-2.2303 259.6181 2.6854
-2.2225 261.2569 2.6939
-2.2147 255.4306 2.6637
-2.2069 257.1944 2.6729
-2.1991 257.9236 2.6767
-2.1913 261.8472 2.6969
-2.1835 262.2361 2.6990
-2.1757 259.7014 2.6859
-2.1679 256.1528 2.6675
-2.1601 255.9653 2.6665
-2.1523 259.6389 2.6856
-2.1445 261.5347 2.6953
-2.1367 258.3542 2.6789
-2.1289 262.0764 2.6981
-2.1211 261.9931 2.6977
-2.1133 264.6042 2.7111
-2.1055 264.6111 2.7111
-2.0977 262.4306 2.7000
-2.0899 257.6042 2.6750
-2.0821 257.0139 2.6719
-2.0743 259.1250 2.6829
-2.0665 263.2778 2.7043
-2.0587 262.0000 2.6977
-2.0509 264.8264 2.7122
-2.0431 262.8750 2.7022
-2.0353 259.3333 2.6840
-2.0275 258.5556 2.6799
-2.0197 262.6042 2.7008
-2.0119 261.9931 2.6977
-2.0041 266.1389 2.7190
-1.9963 263.8264 2.7071
-1.9885 265.7569 2.7170
-1.9807 267.2639 2.7247
-1.9729 263.1875 2.7038
-1.9651 262.4028 2.6998
-1.9573 263.5556 2.7057
-1.9495 266.7778 2.7222
-1.9417 264.7153 2.7117
-1.9339 260.9792 2.6925
-1.9261 265.7569 2.7170
-1.9183 266.8750 2.7227
-1.9105 264.5208 2.7107
-1.9027 262.2639 2.6991
-1.8949 266.3750 2.7202
-1.8871 265.8542 2.7175
-1.8793 266.3819 2.7202
-1.8715 267.0000 2.7234
-1.8637 261.8611 2.6970
-1.8559 264.8542 2.7124
-1.8481 268.3264 2.7301
-1.8403 264.6458 2.7113
-1.8325 265.0069 2.7132
-1.8247 264.5764 2.7110
-1.8169 268.9861 2.7335
-1.8091 265.4444 2.7154
-1.8013 265.2431 2.7144
-1.7935 264.7569 2.7119
-1.7857 263.4722 2.7053
-1.7779 264.5833 2.7110
-1.7701 263.7639 2.7068
-1.7623 262.1875 2.6987
-1.7545 262.5972 2.7008
-1.7467 263.2361 2.7041
-1.7389 259.0486 2.6825
-1.7311 259.8889 2.6868
-1.7233 262.3819 2.6997
-1.7155 261.3681 2.6945
-1.7077 257.9861 2.6770
-1.6999 259.2222 2.6834
-1.6921 257.7153 2.6756
-1.6843 257.3056 2.6735
-1.6765 257.8750 2.6764
-1.6687 254.6944 2.6599
-1.6609 256.4097 2.6688
-1.6531 256.4792 2.6692
-1.6453 257.1806 2.6728
-1.6375 257.3125 2.6735
-1.6297 254.8750 2.6608
-1.6219 251.4653 2.6429
-1.6141 248.7153 2.6285
-1.6063 250.0625 2.6356
-1.5985 252.8889 2.6504
-1.5907 250.8750 2.6398
-1.5829 248.9375 2.6296
-1.5751 249.3472 2.6318
-1.5673 248.5694 2.6277
-1.5595 248.4444 2.6270
-1.5517 248.7778 2.6288
-1.5439 244.3264 2.6052
-1.5361 246.8264 2.6185
-1.5283 243.7847 2.6023
-1.5205 242.9236 2.5977
-1.5127 244.1597 2.6043
-1.5049 244.0417 2.6036
-1.4971 241.2639 2.5888
-1.4893 242.9861 2.5980
-1.4815 243.5972 2.6013
-1.4737 235.9583 2.5602
-1.4659 232.9097 2.5436
-1.4581 233.4375 2.5464
-1.4503 235.7431 2.5590
-1.4425 234.0069 2.5495
-1.4347 230.1875 2.5287
-1.4269 229.8472 2.5268
-1.4191 232.5139 2.5414
-1.4113 228.5000 2.5194
-1.4035 228.5694 2.5198
-1.3957 229.4514 2.5246
-1.3879 229.4931 2.5248
-1.3801 225.3750 2.5021
-1.3723 220.9306 2.4773
-1.3645 221.5417 2.4807
-1.3567 219.1042 2.4670
-1.3489 214.7361 2.4423
-1.3411 214.5069 2.4410
-1.3333 209.3958 2.4118
-1.3255 211.3958 2.4232
-1.3177 208.4375 2.4062
-1.3099 207.8403 2.4028
-1.3021 207.8194 2.4027
-1.2943 202.1528 2.3697
-1.2865 199.6597 2.3550
-1.2787 197.6458 2.3431
-1.2709 198.0833 2.3457
-1.2631 195.2431 2.3288
-1.2553 195.0625 2.3277
-1.2475 191.8542 2.3085
-1.2397 184.5625 2.2642
-1.2319 181.8681 2.2476
-1.2241 181.7847 2.2471
-1.2163 175.2986 2.2067
-1.2085 176.0903 2.2117
-1.2007 170.9722 2.1793
-1.1929 167.8542 2.1593
-1.1851 167.8750 2.1594
-1.1773 166.7014 2.1519
-1.1695 159.8681 2.1073
-1.1617 162.7222 2.1260
-1.1539 158.4236 2.0978
-1.1461 155.7431 2.0800
-1.1383 155.0000 2.0750
-1.1305 149.3333 2.0367
-1.1227 146.4583 2.0170
-1.1149 143.2014 1.9944
-1.1071 142.6597 1.9907
-1.0993 140.2222 1.9736
-1.0915 141.1458 1.9801
-1.0837 133.7361 1.9274
-1.0759 133.6944 1.9271
-1.0681 134.8611 1.9355
-1.0603 128.4514 1.8889
-1.0525 126.9306 1.8777
-1.0447 126.9444 1.8778
-1.0369 122.5139 1.8448
-1.0291 122.5208 1.8448
-1.0213 120.8611 1.8323
-1.0135 116.6667 1.8002
-1.0057 115.4514 1.7908
-0.9979 110.6458 1.7531
-0.9901 110.8403 1.7547
-0.9823 111.2222 1.7577
-0.9745 106.8194 1.7226
-0.9667 108.6458 1.7372
-0.9589 105.1319 1.7089
-0.9511 105.2986 1.7103
-0.9433 102.8194 1.6900
-0.9355 98.5347 1.6544
-0.9277 98.2153 1.6517
-0.9199 96.4653 1.6369
-0.9121 94.0486 1.6163
-0.9043 94.1597 1.6173
-0.8965 93.1389 1.6085
-0.8887 91.9306 1.5980
-0.8809 89.6597 1.5781
-0.8731 85.5139 1.5412
-0.8653 83.9792 1.5273
-0.8575 84.4375 1.5315
-0.8497 83.6806 1.5246
-0.8419 80.9653 1.4997
-0.8341 79.3750 1.4849
-0.8263 76.4931 1.4577
-0.8185 78.6806 1.4784
-0.8107 76.5486 1.4582
-0.8029 74.6875 1.4404
-0.7951 73.0139 1.4241
-0.7873 68.9167 1.3836
-0.7795 70.2847 1.3973
-0.7717 68.0417 1.3748
-0.7639 65.9375 1.3534
-0.7561 66.4306 1.3584
-0.7483 64.7569 1.3412
-0.7405 62.3472 1.3160
-0.7327 62.0486 1.3128
-0.7249 61.6667 1.3088
-0.7171 59.6250 1.2870
-0.7093 57.3681 1.2624
-0.7015 56.9028 1.2572
-0.6937 54.3125 1.2283
-0.6859 54.2708 1.2278
-0.6781 51.1736 1.1923
-0.6703 51.3958 1.1948
-0.6625 50.1319 1.1801
-0.6547 52.0833 1.2028
-0.6469 48.9306 1.1658
-0.6391 47.6944 1.1510
-0.6313 47.5625 1.1494
-0.6235 46.7431 1.1395
-0.6157 45.2431 1.1210
-0.6079 45.0764 1.1190
-0.6001 43.7361 1.1022
-0.5923 42.6528 1.0885
-0.5845 41.6736 1.0759
-0.5767 41.9792 1.0799
-0.5689 41.5833 1.0748
-0.5611 40.0417 1.0546
-0.5533 37.5486 1.0213
-0.5455 37.5833 1.0218
-0.5377 37.7153 1.0235
-0.5299 37.1389 1.0157
-0.5221 35.0903 0.9873
-0.5143 34.4722 0.9786
-0.5065 34.7431 0.9824
-0.4987 34.0069 0.9719
-0.4909 34.6319 0.9808
-0.4831 34.1458 0.9739
-0.4753 31.9236 0.9417
-0.4675 32.1111 0.9444
-0.4597 31.5069 0.9355
-0.4519 29.8403 0.9104
-0.4441 30.1806 0.9156
-0.4363 30.3472 0.9181
-0.4285 30.2778 0.9171
-0.4207 29.7917 0.9097
-0.4129 29.3611 0.9031
-0.4051 29.8264 0.9102
-0.3973 28.1389 0.8841
-0.3895 27.7014 0.8772
-0.3817 26.6875 0.8610
-0.3739 26.5000 0.8580
-0.3661 26.5417 0.8586
-0.3583 27.1389 0.8682
-0.3505 24.8750 0.8312
-0.3427 24.3333 0.8221
-0.3349 24.3472 0.8224
-0.3271 24.5556 0.8259
-0.3193 26.7222 0.8616
-0.3115 26.2431 0.8538
-0.3037 26.7639 0.8622
-0.2959 24.9514 0.8325
-0.2881 26.5208 0.8583
-0.2803 26.4583 0.8573
-0.2725 26.3889 0.8562
-0.2647 28.7500 0.8937
-0.2569 29.7986 0.9098
-0.2491 30.9583 0.9273
-0.2413 31.5486 0.9361
-0.2335 31.9306 0.9418
-0.2257 34.0625 0.9727
-0.2179 35.1111 0.9876
-0.2101 36.3611 1.0050
-0.2023 38.6111 1.0356
-0.1945 41.0069 1.0673
-0.1867 43.8472 1.1036
-0.1789 46.5000 1.1365
-0.1711 46.5000 1.1365
-0.1633 47.6944 1.1510
-0.1555 48.5694 1.1615
-0.1477 49.0417 1.1672
-0.1399 49.6875 1.1748
-0.1321 49.5556 1.1733
-0.1243 50.1042 1.1797
-0.1165 50.1944 1.1808
-0.1087 51.8750 1.2004
-0.1009 51.5694 1.1969
-0.0931 55.3542 1.2400
-0.0853 61.3056 1.3050
-0.0775 67.4028 1.3683
-0.0697 77.2222 1.4646
-0.0619 89.0347 1.5726
-0.0541 100.0764 1.6673
-0.0463 110.6181 1.7529
-0.0385 118.2361 1.8123
-0.0307 128.3542 1.8882
-0.0229 125.8194 1.8695
-0.0151 120.0069 1.8258
-0.0073 113.8125 1.7780
0.0005 97.8264 1.6485
0.0083 80.2778 1.4933
0.0161 67.7569 1.3719
0.0239 53.5486 1.2196
0.0317 41.8472 1.0782
0.0395 32.2569 0.9466
0.0473 24.3056 0.8217
0.0551 17.3611 0.6944
0.0629 12.9583 0.6000
0.0707 8.9306 0.4981
0.0785 7.6389 0.4606
0.0863 6.5208 0.4256
0.0941 4.7986 0.3651
0.1019 4.5694 0.3563
0.1097 3.8611 0.3275
0.1175 2.6389 0.2707
0.1253 2.9236 0.2850
0.1331 2.8264 0.2802
0.1409 2.5417 0.2657
0.1487 2.4097 0.2587
0.1565 2.1528 0.2445
0.1643 2.4931 0.2632
0.1721 2.0278 0.2373
0.1799 1.8194 0.2248
0.1877 2.0417 0.2381
0.1955 2.3889 0.2576
0.2033 1.7361 0.2196
0.2111 1.7361 0.2196
0.2189 1.9861 0.2349
0.2267 2.0208 0.2369
0.2345 1.8264 0.2252
0.2423 1.6042 0.2111
0.2501 1.6944 0.2170
0.2579 1.5833 0.2097
0.2657 1.8403 0.2261
0.2735 1.9236 0.2312
0.2813 1.8056 0.2240
0.2891 1.6667 0.2152
0.2969 1.7778 0.2222
0.3047 1.3472 0.1934
0.3125 1.4792 0.2027
0.3203 1.3681 0.1949
0.3281 1.6736 0.2156
0.3359 1.8542 0.2269
0.3437 1.3403 0.1930
0.3515 1.3542 0.1939
0.3593 1.4653 0.2017
0.3671 1.1806 0.1811
0.3749 1.2778 0.1884
0.3827 1.3542 0.1939
0.3905 1.6528 0.2143
0.3983 1.4931 0.2037
0.4061 1.4792 0.2027
0.4139 1.2500 0.1863
0.4217 1.2153 0.1837
0.4295 1.3264 0.1919
0.4373 1.3125 0.1909
0.4451 1.2014 0.1827
0.4529 1.3542 0.1939
0.4607 1.1458 0.1784
0.4685 1.3681 0.1949
0.4763 1.2431 0.1858
0.4841 1.2153 0.1837
0.4919 1.4583 0.2013
0.4997 1.5069 0.2046
0.5075 1.5694 0.2088
0.5153 1.3681 0.1949
0.5231 1.0972 0.1746
0.5309 1.1111 0.1757
0.5387 1.0069 0.1672
0.5465 1.1389 0.1779
0.5543 1.0556 0.1712
0.5621 1.1667 0.1800
0.5699 0.8889 0.1571
0.5777 1.2292 0.1848
0.5855 1.1667 0.1800
0.5933 1.2292 0.1848
0.6011 1.0625 0.1718
0.6089 1.0556 0.1712
0.6167 1.0833 0.1735
0.6245 0.8750 0.1559
0.6323 1.0486 0.1707
0.6401 1.1042 0.1751
0.6479 1.0139 0.1678
0.6557 1.0833 0.1735
0.6635 1.1597 0.1795
0.6713 1.0903 0.1740
0.6791 1.1458 0.1784
0.6869 1.1458 0.1784
0.6947 0.8681 0.1553
0.7025 0.9028 0.1584
0.7103 0.9444 0.1620
0.7181 0.9306 0.1608
0.7259 0.9722 0.1643
0.7337 1.1389 0.1779
0.7415 1.1597 0.1795
0.7493 1.0694 0.1724
0.7571 0.8889 0.1571
0.7649 0.9306 0.1608
0.7727 1.0486 0.1707
0.7805 0.8819 0.1565
0.7883 0.8958 0.1577
0.7961 0.8611 0.1547
0.8039 0.9514 0.1626
0.8117 1.0139 0.1678
0.8195 0.8819 0.1565
0.8273 0.9722 0.1643
0.8351 1.0625 0.1718
0.8429 1.1667 0.1800
0.8507 1.0208 0.1684
0.8585 0.9653 0.1637
0.8663 0.9722 0.1643
0.8741 0.9931 0.1661
0.8819 0.7361 0.1430
0.8897 0.8264 0.1515
0.8975 0.7153 0.1410
0.9053 1.0278 0.1690
0.9131 0.9444 0.1620
0.9209 0.8333 0.1521
0.9287 0.8472 0.1534
0.9365 0.8681 0.1553
0.9443 0.8194 0.1509
0.9521 1.0347 0.1695
0.9599 0.8264 0.1515
0.9677 0.7569 0.1450
0.9755 0.7639 0.1457
0.9833 0.7361 0.1430
0.9911 0.8056 0.1496
0.9989 1.0486 0.1707
1.0067 0.9028 0.1584
1.0145 0.7292 0.1423
1.0223 0.5972 0.1288
1.0301 0.6944 0.1389
1.0379 0.8889 0.1571
1.0457 0.8819 0.1565
1.0535 0.8889 0.1571
1.0613 0.7986 0.1489
1.0691 0.8472 0.1534
1.0769 0.7500 0.1443
1.0847 0.5972 0.1288
1.0925 0.7708 0.1463
1.1003 0.7500 0.1443
1.1081 0.6111 0.1303
1.1159 0.7292 0.1423
1.1237 0.9722 0.1643
1.1315 1.0486 0.1707
1.1393 0.8264 0.1515
1.1471 0.6944 0.1389
1.1549 0.6806 0.1375
1.1627 0.6944 0.1389
1.1705 0.6806 0.1375
1.1783 0.7292 0.1423
1.1861 0.6667 0.1361
1.1939 0.7708 0.1463
1.2017 1.0208 0.1684
1.2095 0.7222 0.1416
1.2173 0.5903 0.1280
1.2251 0.6458 0.1339
1.2329 0.7014 0.1396
1.2407 0.8333 0.1521
1.2485 0.7986 0.1489
1.2563 0.6458 0.1339
1.2641 0.5903 0.1280
1.2719 0.7569 0.1450
1.2797 0.6181 0.1310
1.2875 0.6736 0.1368
1.2953 0.6875 0.1382
1.3031 0.5278 0.1211
1.3109 0.5556 0.1242
1.3187 0.7639 0.1457
1.3265 0.7500 0.1443
1.3343 0.5278 0.1211
1.3421 0.7708 0.1463
1.3499 0.5486 0.1234
1.3577 0.6042 0.1295
1.3655 0.6736 0.1368
1.3733 0.7778 0.1470
1.3811 0.8194 0.1509
1.3889 0.7361 0.1430
1.3967 0.5903 0.1280
1.4045 0.6736 0.1368
1.4123 0.6944 0.1389
1.4201 0.4792 0.1154
1.4279 0.4792 0.1154
1.4357 0.5417 0.1227
1.4435 0.3681 0.1011
1.4513 0.5347 0.1219
1.4591 0.6528 0.1347
1.4669 0.7292 0.1423
1.4747 0.7431 0.1437
1.4825 0.5694 0.1258
1.4903 0.5694 0.1258
1.4981 0.6597 0.1354
1.5059 0.6319 0.1325
1.5137 0.4444 0.1111
1.5215 0.6458 0.1339
1.5293 0.8611 0.1547
1.5371 0.9375 0.1614
1.5449 0.7569 0.1450
1.5527 0.8194 0.1509
1.5605 0.7153 0.1410
1.5683 0.6944 0.1389
1.5761 0.7083 0.1403
1.5839 0.6806 0.1375
1.5917 0.5694 0.1258
1.5995 0.7569 0.1450
1.6073 0.6458 0.1339
1.6151 0.6528 0.1347
1.6229 0.5972 0.1288
1.6307 0.8750 0.1559
1.6385 0.7569 0.1450
1.6463 0.5208 0.1203
1.6541 0.5764 0.1265
1.6619 0.6389 0.1332
1.6697 0.7153 0.1410
1.6775 0.7639 0.1457
1.6853 0.8264 0.1515
1.6931 0.6736 0.1368
1.7009 0.6042 0.1295
1.7087 0.6806 0.1375
1.7165 0.6319 0.1325
1.7243 0.6250 0.1318
1.7321 0.5694 0.1258
1.7399 0.5764 0.1265
1.7477 0.6250 0.1318
1.7555 0.7153 0.1410
1.7633 0.8125 0.1502
1.7711 0.6806 0.1375
1.7789 0.5903 0.1280
1.7867 0.7639 0.1457
1.7945 0.4861 0.1162
1.8023 0.5903 0.1280
1.8101 0.5556 0.1242
1.8179 0.5417 0.1227
1.8257 0.5347 0.1219
1.8335 0.4167 0.1076
1.8413 0.4861 0.1162
1.8491 0.4167 0.1076
1.8569 0.5000 0.1179
1.8647 0.4792 0.1154
1.8725 0.5625 0.1250
1.8803 0.6944 0.1389
1.8881 0.5278 0.1211
1.8959 0.6667 0.1361
1.9037 0.7639 0.1457
1.9115 0.6389 0.1332
1.9193 0.5417 0.1227
1.9271 0.6181 0.1310
1.9349 0.6111 0.1303
1.9427 0.6806 0.1375
1.9505 0.5417 0.1227
1.9583 0.5903 0.1280
1.9661 0.7014 0.1396
1.9739 0.5903 0.1280
1.9817 0.5417 0.1227
1.9895 0.6944 0.1389
1.9973 0.6458 0.1339
2.0051 0.7708 0.1463
2.0129 0.5208 0.1203
2.0207 0.4444 0.1111
2.0285 0.5278 0.1211
2.0363 0.7431 0.1437
2.0441 0.5972 0.1288
2.0519 0.5625 0.1250
2.0597 0.5556 0.1242
2.0675 0.7917 0.1483
2.0753 0.6042 0.1295
2.0831 0.4653 0.1137
2.0909 0.4931 0.1170
2.0987 0.4722 0.1145
2.1065 0.5486 0.1234
2.1143 0.6736 0.1368
2.1221 0.7014 0.1396
2.1299 0.5694 0.1258
2.1377 0.5000 0.1179
2.1455 0.4931 0.1170
2.1533 0.5486 0.1234
2.1611 0.5833 0.1273
2.1689 0.4444 0.1111
2.1767 0.6250 0.1318
2.1845 0.4861 0.1162
2.1923 0.6111 0.1303
2.2001 0.4167 0.1076
2.2079 0.3958 0.1049
2.2157 0.5208 0.1203
2.2235 0.5625 0.1250
2.2313 0.5000 0.1179
2.2391 0.4444 0.1111
2.2469 0.3681 0.1011
2.2547 0.5139 0.1195
2.2625 0.5139 0.1195
2.2703 0.5278 0.1211
2.2781 0.5139 0.1195
2.2859 0.6042 0.1295
2.2937 0.6042 0.1295
2.3015 0.6181 0.1310
2.3093 0.4375 0.1102
2.3171 0.6250 0.1318
2.3249 0.6111 0.1303
2.3327 0.3958 0.1049
2.3405 0.5833 0.1273
2.3483 0.8472 0.1534
2.3561 0.7847 0.1476
2.3639 0.4583 0.1128
2.3717 0.5764 0.1265
2.3795 0.5139 0.1195
2.3873 0.7153 0.1410
2.3951 0.5903 0.1280
2.4029 0.5208 0.1203
2.4107 0.4653 0.1137
2.4185 0.5069 0.1187
2.4263 0.3681 0.1011
2.4341 0.5556 0.1242
2.4419 0.6111 0.1303
2.4497 0.5556 0.1242
2.4575 0.6042 0.1295
2.4653 0.5833 0.1273
2.4731 0.6597 0.1354
2.4809 0.5208 0.1203
2.4887 0.4722 0.1145
2.4965 0.4792 0.1154
2.5043 0.4444 0.1111
2.5121 0.5903 0.1280
2.5199 0.4514 0.1120
2.5277 0.4444 0.1111
2.5355 0.3958 0.1049
2.5433 0.5000 0.1179
2.5511 0.4167 0.1076
2.5589 0.4028 0.1058
2.5667 0.4583 0.1128
2.5745 0.3264 0.0952
2.5823 0.5972 0.1288
2.5901 0.4931 0.1170
2.5979 0.5486 0.1234
2.6057 0.5625 0.1250
2.6135 0.4375 0.1102
2.6213 0.4653 0.1137
2.6291 0.3681 0.1011
2.6369 0.4861 0.1162
2.6447 0.3889 0.1039
2.6525 0.4722 0.1145
2.6603 0.6389 0.1332
2.6681 0.5347 0.1219
2.6759 0.6528 0.1347
2.6837 0.4792 0.1154
2.6915 0.6458 0.1339
2.6993 0.3681 0.1011
2.7071 0.4722 0.1145
2.7149 0.6736 0.1368
2.7227 0.6667 0.1361
2.7305 0.5417 0.1227
2.7383 0.5486 0.1234
2.7461 0.5417 0.1227
2.7539 0.4306 0.1094
2.7617 0.5347 0.1219
2.7695 0.6389 0.1332
2.7773 0.5486 0.1234
2.7851 0.5347 0.1219
2.7929 0.5903 0.1280
2.8007 0.5278 0.1211
2.8085 0.5625 0.1250
2.8163 0.4931 0.1170
2.8241 0.4583 0.1128
2.8319 0.4097 0.1067
2.8397 0.5000 0.1179
2.8475 0.5000 0.1179
2.8553 0.3750 0.1021
2.8631 0.4792 0.1154
2.8709 0.4306 0.1094
2.8787 0.4861 0.1162
2.8865 0.4444 0.1111
2.8943 0.3611 0.1002
2.9021 0.4861 0.1162
2.9099 0.6181 0.1310
2.9177 0.5139 0.1195
2.9255 0.4167 0.1076
2.9333 0.5417 0.1227
2.9411 0.4236 0.1085
2.9489 0.4931 0.1170
2.9567 0.3958 0.1049
2.9645 0.6042 0.1295
2.9723 0.4653 0.1137
2.9801 0.5417 0.1227
2.9879 0.4792 0.1154
2.9957 0.4444 0.1111
3.0035 0.4514 0.1120
3.0113 0.6458 0.1339
3.0191 0.5000 0.1179
3.0269 0.5139 0.1195
3.0347 0.5347 0.1219
3.0425 0.5625 0.1250
3.0503 0.3542 0.0992
3.0581 0.3889 0.1039
3.0659 0.4028 0.1058
3.0737 0.3472 0.0982
3.0815 0.4375 0.1102
3.0893 0.5764 0.1265
3.0971 0.3958 0.1049
3.1049 0.3819 0.1030
3.1127 0.2500 0.0833
3.1205 0.3125 0.0932
3.1283 0.3056 0.0921
3.1361 0.5347 0.1219
3.1439 0.5417 0.1227
3.1517 0.5347 0.1219
3.1595 0.4097 0.1067
3.1673 0.3889 0.1039
3.1751 0.3125 0.0932
3.1829 0.4653 0.1137
3.1907 0.4861 0.1162
3.1985 0.3681 0.1011
3.2063 0.3889 0.1039
3.2141 0.4653 0.1137
3.2219 0.3750 0.1021
3.2297 0.3750 0.1021
3.2375 0.5694 0.1258
3.2453 0.3819 0.1030
3.2531 0.4792 0.1154
3.2609 0.3681 0.1011
3.2687 0.5208 0.1203
3.2765 0.3958 0.1049
3.2843 0.4375 0.1102
3.2921 0.3958 0.1049
3.2999 0.5000 0.1179
3.3077 0.5764 0.1265
3.3155 0.4722 0.1145
3.3233 0.4375 0.1102
3.3311 0.5625 0.1250
3.3389 0.5139 0.1195
3.3467 0.4444 0.1111
3.3545 0.5347 0.1219
3.3623 0.4306 0.1094
3.3701 0.4306 0.1094
3.3779 0.5278 0.1211
3.3857 0.5833 0.1273
3.3935 0.3958 0.1049
3.4013 0.2917 0.0900
3.4091 0.5000 0.1179
3.4169 0.4722 0.1145
3.4247 0.3333 0.0962
3.4325 0.5347 0.1219
3.4403 0.4167 0.1076
3.4481 0.5694 0.1258
3.4559 0.5278 0.1211
3.4637 0.5208 0.1203
3.4715 0.4375 0.1102
3.4793 0.3750 0.1021
3.4871 0.3056 0.0921
3.4949 0.4653 0.1137
3.5027 0.4375 0.1102
3.5105 0.5347 0.1219
3.5183 0.3542 0.0992
3.5261 0.3472 0.0982
3.5339 0.5486 0.1234
3.5417 0.5556 0.1242
3.5495 0.5139 0.1195
3.5573 0.5139 0.1195
3.5651 0.3333 0.0962
3.5729 0.3958 0.1049
3.5807 0.4028 0.1058
3.5885 0.4167 0.1076
3.5963 0.4444 0.1111
3.6041 0.3611 0.1002
3.6119 0.3889 0.1039
3.6197 0.4583 0.1128
3.6275 0.5694 0.1258
3.6353 0.4444 0.1111
3.6431 0.3472 0.0982
3.6509 0.4167 0.1076
3.6587 0.3681 0.1011
3.6665 0.3611 0.1002
3.6743 0.3472 0.0982
3.6821 0.4583 0.1128
3.6899 0.4653 0.1137
3.6977 0.4375 0.1102
3.7055 0.4653 0.1137
3.7133 0.5347 0.1219
3.7211 0.4097 0.1067
3.7289 0.5833 0.1273
3.7367 0.3611 0.1002
3.7445 0.3681 0.1011
3.7523 0.5208 0.1203
3.7601 0.5347 0.1219
3.7679 0.5069 0.1187
3.7757 0.3472 0.0982
3.7835 0.3333 0.0962
3.7913 0.3611 0.1002
3.7991 0.5069 0.1187
3.8069 0.5417 0.1227
3.8147 0.2847 0.0889
3.8225 0.3542 0.0992
3.8303 0.2500 0.0833
3.8381 0.4444 0.1111
3.8459 0.4653 0.1137
3.8537 0.3542 0.0992
3.8615 0.4028 0.1058
3.8693 0.3403 0.0972
3.8771 0.2639 0.0856
3.8849 0.3542 0.0992
