# Supplementary material for: Spin waves and orbital contribution to ferromagnetism in a topological metal
Source: Nat Commun. 2024 Oct 16;15:8905. doi: 10.1038/s41467-024-53152-1 (PMC11484860; doi:10.1038/s41467-024-53152-1)
Supplement: Supplementary file 3 — Source Data [file 41467_2024_53152_MOESM3_ESM.zip › experiment_data/RIXS_spectra_SLS/rixs_cr_H0L_8.txt]

 Eloss  intensity  error
-17.8686 2.5417 0.3254
-17.8608 2.4375 0.3187
-17.8530 2.2188 0.3041
-17.8452 2.3646 0.3139
-17.8374 2.1146 0.2968
-17.8296 2.0729 0.2939
-17.8218 2.3542 0.3132
-17.8140 2.2917 0.3090
-17.8062 2.5938 0.3287
-17.7984 2.3438 0.3125
-17.7906 2.2396 0.3055
-17.7828 2.5625 0.3268
-17.7750 2.8333 0.3436
-17.7672 2.6146 0.3301
-17.7594 2.5938 0.3287
-17.7516 2.4792 0.3214
-17.7438 2.5313 0.3248
-17.7360 2.2083 0.3033
-17.7282 2.4479 0.3194
-17.7204 2.5625 0.3268
-17.7126 2.0104 0.2894
-17.7048 2.4271 0.3180
-17.6970 2.5417 0.3254
-17.6892 2.3125 0.3104
-17.6814 2.5104 0.3234
-17.6736 2.2813 0.3083
-17.6658 2.6146 0.3301
-17.6580 2.4167 0.3173
-17.6502 2.8333 0.3436
-17.6424 2.5000 0.3227
-17.6346 1.9896 0.2879
-17.6268 2.0521 0.2924
-17.6190 2.5313 0.3248
-17.6112 2.0729 0.2939
-17.6034 2.1042 0.2961
-17.5956 2.5313 0.3248
-17.5878 2.9583 0.3511
-17.5800 2.2813 0.3083
-17.5722 2.5208 0.3241
-17.5644 2.4792 0.3214
-17.5566 2.5938 0.3287
-17.5488 2.5104 0.3234
-17.5410 2.4375 0.3187
-17.5332 2.6042 0.3294
-17.5254 2.7917 0.3411
-17.5176 2.8542 0.3449
-17.5098 2.5417 0.3254
-17.5020 2.5208 0.3241
-17.4942 2.2813 0.3083
-17.4864 2.4583 0.3200
-17.4786 2.4063 0.3166
-17.4708 2.5729 0.3274
-17.4630 2.6354 0.3314
-17.4552 2.3854 0.3153
-17.4474 2.3750 0.3146
-17.4396 2.4583 0.3200
-17.4318 2.8542 0.3449
-17.4240 2.7604 0.3391
-17.4162 2.4792 0.3214
-17.4084 2.1563 0.2997
-17.4006 2.2604 0.3069
-17.3928 2.3854 0.3153
-17.3850 2.5938 0.3287
-17.3772 2.7604 0.3391
-17.3694 2.6146 0.3301
-17.3616 2.4271 0.3180
-17.3538 2.4896 0.3221
-17.3460 2.6667 0.3333
-17.3382 2.5000 0.3227
-17.3304 2.6771 0.3340
-17.3226 2.5208 0.3241
-17.3148 2.3542 0.3132
-17.3070 2.7917 0.3411
-17.2992 2.2813 0.3083
-17.2914 2.7500 0.3385
-17.2836 2.7500 0.3385
-17.2758 2.6042 0.3294
-17.2680 2.5313 0.3248
-17.2602 2.6667 0.3333
-17.2524 3.0833 0.3584
-17.2446 2.3229 0.3111
-17.2368 2.6042 0.3294
-17.2290 2.4583 0.3200
-17.2212 2.3021 0.3097
-17.2134 2.8646 0.3455
-17.2056 2.2708 0.3076
-17.1978 2.4063 0.3166
-17.1900 2.4375 0.3187
-17.1822 3.0729 0.3578
-17.1744 3.3646 0.3744
-17.1666 2.4583 0.3200
-17.1588 2.5729 0.3274
-17.1510 1.9792 0.2872
-17.1432 2.2917 0.3090
-17.1354 2.7188 0.3366
-17.1276 2.3854 0.3153
-17.1198 2.4063 0.3166
-17.1120 2.5938 0.3287
-17.1042 2.0625 0.2932
-17.0964 2.2917 0.3090
-17.0886 2.1875 0.3019
-17.0808 2.6250 0.3307
-17.0730 2.8229 0.3430
-17.0652 2.0729 0.2939
-17.0574 2.3438 0.3125
-17.0496 2.1563 0.2997
-17.0418 2.5729 0.3274
-17.0340 3.1875 0.3644
-17.0262 3.3646 0.3744
-17.0184 2.4167 0.3173
-17.0106 2.5208 0.3241
-17.0028 2.8438 0.3442
-16.9950 2.9167 0.3486
-16.9872 2.6979 0.3353
-16.9794 2.9167 0.3486
-16.9716 2.5625 0.3268
-16.9638 2.6875 0.3346
-16.9560 2.4479 0.3194
-16.9482 2.7500 0.3385
-16.9404 2.6563 0.3327
-16.9326 2.6667 0.3333
-16.9248 2.1042 0.2961
-16.9170 3.1563 0.3626
-16.9092 2.5625 0.3268
-16.9014 2.4167 0.3173
-16.8936 2.6979 0.3353
-16.8858 2.6250 0.3307
-16.8780 2.8333 0.3436
-16.8702 2.9479 0.3505
-16.8624 2.6250 0.3307
-16.8546 2.4896 0.3221
-16.8468 2.4583 0.3200
-16.8390 2.4375 0.3187
-16.8312 2.7708 0.3398
-16.8234 3.0104 0.3542
-16.8156 2.4479 0.3194
-16.8078 2.4375 0.3187
-16.8000 2.7083 0.3359
-16.7922 2.5313 0.3248
-16.7844 2.6354 0.3314
-16.7766 2.4271 0.3180
-16.7688 2.5521 0.3261
-16.7610 2.6146 0.3301
-16.7532 2.9896 0.3529
-16.7454 2.8542 0.3449
-16.7376 2.7708 0.3398
-16.7298 2.4479 0.3194
-16.7220 2.8438 0.3442
-16.7142 2.9271 0.3492
-16.7064 2.5208 0.3241
-16.6986 3.1875 0.3644
-16.6908 2.5104 0.3234
-16.6830 2.6563 0.3327
-16.6752 2.8125 0.3423
-16.6674 2.7500 0.3385
-16.6596 2.9271 0.3492
-16.6518 2.7708 0.3398
-16.6440 2.5521 0.3261
-16.6362 2.4375 0.3187
-16.6284 2.5313 0.3248
-16.6206 2.8854 0.3467
-16.6128 3.5729 0.3858
-16.6050 3.1146 0.3602
-16.5972 3.0833 0.3584
-16.5894 3.0208 0.3548
-16.5816 2.6146 0.3301
-16.5738 3.2917 0.3703
-16.5660 3.5417 0.3841
-16.5582 2.5625 0.3268
-16.5504 2.5521 0.3261
-16.5426 2.5729 0.3274
-16.5348 3.0521 0.3566
-16.5270 2.8542 0.3449
-16.5192 3.4167 0.3773
-16.5114 3.1875 0.3644
-16.5036 2.7708 0.3398
-16.4958 3.0208 0.3548
-16.4880 3.4271 0.3779
-16.4802 3.2083 0.3656
-16.4724 2.7188 0.3366
-16.4646 2.9271 0.3492
-16.4568 2.9375 0.3499
-16.4490 3.2813 0.3698
-16.4412 2.9688 0.3517
-16.4334 2.6250 0.3307
-16.4256 2.6250 0.3307
-16.4178 2.5938 0.3287
-16.4100 2.7917 0.3411
-16.4022 2.9167 0.3486
-16.3944 3.1563 0.3626
-16.3866 2.8750 0.3461
-16.3788 3.3750 0.3750
-16.3710 3.1667 0.3632
-16.3632 3.1667 0.3632
-16.3554 2.8646 0.3455
-16.3476 2.7083 0.3359
-16.3398 2.9375 0.3499
-16.3320 3.3750 0.3750
-16.3242 2.8125 0.3423
-16.3164 2.7188 0.3366
-16.3086 2.4479 0.3194
-16.3008 2.5104 0.3234
-16.2930 2.8646 0.3455
-16.2852 2.9479 0.3505
-16.2774 2.5000 0.3227
-16.2696 2.6563 0.3327
-16.2618 2.3854 0.3153
-16.2540 2.8646 0.3455
-16.2462 2.9375 0.3499
-16.2384 2.7083 0.3359
-16.2306 2.8333 0.3436
-16.2228 2.6146 0.3301
-16.2150 2.1563 0.2997
-16.2072 2.5833 0.3281
-16.1994 2.6458 0.3320
-16.1916 2.9583 0.3511
-16.1838 2.7188 0.3366
-16.1760 2.7292 0.3372
-16.1682 2.8125 0.3423
-16.1604 2.6146 0.3301
-16.1526 2.9792 0.3523
-16.1448 3.0729 0.3578
-16.1370 2.7813 0.3404
-16.1292 2.8854 0.3467
-16.1214 2.7604 0.3391
-16.1136 2.8438 0.3442
-16.1058 2.9583 0.3511
-16.0980 2.8646 0.3455
-16.0902 2.8958 0.3474
-16.0824 2.7188 0.3366
-16.0746 2.7604 0.3391
-16.0668 3.2604 0.3686
-16.0590 3.0104 0.3542
-16.0512 3.0833 0.3584
-16.0434 2.9271 0.3492
-16.0356 2.7188 0.3366
-16.0278 2.7188 0.3366
-16.0200 2.9688 0.3517
-16.0122 3.1042 0.3596
-16.0044 2.9583 0.3511
-15.9966 3.0208 0.3548
-15.9888 3.2083 0.3656
-15.9810 3.3542 0.3738
-15.9732 3.2500 0.3680
-15.9654 2.9479 0.3505
-15.9576 2.8958 0.3474
-15.9498 2.7708 0.3398
-15.9420 2.2917 0.3090
-15.9342 2.8438 0.3442
-15.9264 2.3333 0.3118
-15.9186 3.0833 0.3584
-15.9108 2.6771 0.3340
-15.9030 2.8542 0.3449
-15.8952 2.8854 0.3467
-15.8874 2.8750 0.3461
-15.8796 3.0208 0.3548
-15.8718 3.0313 0.3554
-15.8640 4.0417 0.4104
-15.8562 2.9375 0.3499
-15.8484 2.5729 0.3274
-15.8406 2.5625 0.3268
-15.8328 2.5729 0.3274
-15.8250 2.6146 0.3301
-15.8172 3.1146 0.3602
-15.8094 3.4375 0.3785
-15.8016 2.6875 0.3346
-15.7938 3.0833 0.3584
-15.7860 3.2083 0.3656
-15.7782 2.5625 0.3268
-15.7704 3.0208 0.3548
-15.7626 2.7813 0.3404
-15.7548 3.4271 0.3779
-15.7470 2.9375 0.3499
-15.7392 2.8438 0.3442
-15.7314 3.3646 0.3744
-15.7236 2.8646 0.3455
-15.7158 3.0104 0.3542
-15.7080 3.3854 0.3756
-15.7002 3.6979 0.3925
-15.6924 3.0521 0.3566
-15.6846 2.8229 0.3430
-15.6768 2.9688 0.3517
-15.6690 2.9271 0.3492
-15.6612 2.5417 0.3254
-15.6534 2.7708 0.3398
-15.6456 3.0521 0.3566
-15.6378 3.1667 0.3632
-15.6300 3.0833 0.3584
-15.6222 3.3021 0.3709
-15.6144 2.8750 0.3461
-15.6066 2.6979 0.3353
-15.5988 3.0208 0.3548
-15.5910 3.1250 0.3608
-15.5832 2.9688 0.3517
-15.5754 3.0625 0.3572
-15.5676 3.0521 0.3566
-15.5598 3.3958 0.3762
-15.5520 2.8646 0.3455
-15.5442 3.1979 0.3650
-15.5364 3.2813 0.3698
-15.5286 3.2708 0.3692
-15.5208 3.5417 0.3841
-15.5130 3.1667 0.3632
-15.5052 3.1667 0.3632
-15.4974 3.3333 0.3727
-15.4896 3.2500 0.3680
-15.4818 3.4167 0.3773
-15.4740 3.2188 0.3662
-15.4662 2.4375 0.3187
-15.4584 3.0104 0.3542
-15.4506 3.1354 0.3614
-15.4428 3.2083 0.3656
-15.4350 3.1875 0.3644
-15.4272 3.1250 0.3608
-15.4194 3.2500 0.3680
-15.4116 3.2083 0.3656
-15.4038 2.8229 0.3430
-15.3960 2.6250 0.3307
-15.3882 2.9583 0.3511
-15.3804 2.9792 0.3523
-15.3726 2.6875 0.3346
-15.3648 2.9167 0.3486
-15.3570 3.6771 0.3914
-15.3492 2.9271 0.3492
-15.3414 2.5625 0.3268
-15.3336 3.0000 0.3536
-15.3258 2.8021 0.3417
-15.3180 3.4271 0.3779
-15.3102 3.2813 0.3698
-15.3024 3.0625 0.3572
-15.2946 3.1563 0.3626
-15.2868 3.2604 0.3686
-15.2790 3.1875 0.3644
-15.2712 3.6563 0.3903
-15.2634 2.9583 0.3511
-15.2556 2.5313 0.3248
-15.2478 3.1667 0.3632
-15.2400 2.8750 0.3461
-15.2322 3.2500 0.3680
-15.2244 3.1667 0.3632
-15.2166 2.6667 0.3333
-15.2088 3.1667 0.3632
-15.2010 3.1250 0.3608
-15.1932 2.8854 0.3467
-15.1854 3.2500 0.3680
-15.1776 3.3542 0.3738
-15.1698 3.6667 0.3909
-15.1620 3.4271 0.3779
-15.1542 3.5000 0.3819
-15.1464 3.2604 0.3686
-15.1386 3.5729 0.3858
-15.1308 3.4375 0.3785
-15.1230 3.0104 0.3542
-15.1152 3.0625 0.3572
-15.1074 3.1667 0.3632
-15.0996 3.3854 0.3756
-15.0918 3.3542 0.3738
-15.0840 3.1042 0.3596
-15.0762 3.2292 0.3668
-15.0684 3.3021 0.3709
-15.0606 3.0104 0.3542
-15.0528 3.1458 0.3620
-15.0450 3.1979 0.3650
-15.0372 2.6875 0.3346
-15.0294 3.1458 0.3620
-15.0216 3.7188 0.3936
-15.0138 3.4896 0.3813
-15.0060 3.6354 0.3892
-14.9982 3.6458 0.3898
-14.9904 3.5208 0.3830
-14.9826 3.1250 0.3608
-14.9748 3.1250 0.3608
-14.9670 2.7813 0.3404
-14.9592 2.8542 0.3449
-14.9514 2.8750 0.3461
-14.9436 3.2500 0.3680
-14.9358 3.4167 0.3773
-14.9280 3.2917 0.3703
-14.9202 3.2500 0.3680
-14.9124 3.4479 0.3790
-14.9046 3.5521 0.3847
-14.8968 3.2396 0.3674
-14.8890 3.4375 0.3785
-14.8812 3.1042 0.3596
-14.8734 3.4688 0.3802
-14.8656 3.4271 0.3779
-14.8578 3.4271 0.3779
-14.8500 3.5208 0.3830
-14.8422 3.4479 0.3790
-14.8344 3.1146 0.3602
-14.8266 3.2083 0.3656
-14.8188 3.1875 0.3644
-14.8110 3.5938 0.3870
-14.8032 3.6667 0.3909
-14.7954 3.8646 0.4013
-14.7876 4.0833 0.4125
-14.7798 3.5729 0.3858
-14.7720 3.1771 0.3638
-14.7642 3.4688 0.3802
-14.7564 3.7188 0.3936
-14.7486 3.2083 0.3656
-14.7408 3.3646 0.3744
-14.7330 3.3438 0.3733
-14.7252 3.4375 0.3785
-14.7174 3.8646 0.4013
-14.7096 3.7188 0.3936
-14.7018 3.5833 0.3864
-14.6940 3.6354 0.3892
-14.6862 3.0417 0.3560
-14.6784 3.3333 0.3727
-14.6706 3.4479 0.3790
-14.6628 3.5208 0.3830
-14.6550 3.6250 0.3886
-14.6472 3.3438 0.3733
-14.6394 3.7500 0.3953
-14.6316 3.5000 0.3819
-14.6238 3.1458 0.3620
-14.6160 3.4167 0.3773
-14.6082 3.6667 0.3909
-14.6004 4.0208 0.4093
-14.5926 3.6042 0.3875
-14.5848 3.8021 0.3980
-14.5770 3.5417 0.3841
-14.5692 3.3333 0.3727
-14.5614 3.6146 0.3881
-14.5536 3.2188 0.3662
-14.5458 3.5625 0.3853
-14.5380 3.1250 0.3608
-14.5302 3.4063 0.3767
-14.5224 3.6771 0.3914
-14.5146 3.3438 0.3733
-14.5068 3.4479 0.3790
-14.4990 3.4167 0.3773
-14.4912 3.7292 0.3942
-14.4834 3.8854 0.4024
-14.4756 3.7083 0.3931
-14.4678 3.6563 0.3903
-14.4600 3.5625 0.3853
-14.4522 3.6042 0.3875
-14.4444 3.8854 0.4024
-14.4366 3.8958 0.4029
-14.4288 3.9063 0.4034
-14.4210 3.7708 0.3964
-14.4132 3.9167 0.4040
-14.4054 3.7604 0.3958
-14.3976 3.4896 0.3813
-14.3898 3.9271 0.4045
-14.3820 3.2292 0.3668
-14.3742 3.3438 0.3733
-14.3664 3.7292 0.3942
-14.3586 3.1771 0.3638
-14.3508 3.5833 0.3864
-14.3430 3.8854 0.4024
-14.3352 3.6979 0.3925
-14.3274 3.7917 0.3975
-14.3196 3.5104 0.3824
-14.3118 3.5208 0.3830
-14.3040 3.5833 0.3864
-14.2962 3.5000 0.3819
-14.2884 3.5313 0.3836
-14.2806 3.8854 0.4024
-14.2728 3.4896 0.3813
-14.2650 3.4792 0.3807
-14.2572 3.6354 0.3892
-14.2494 4.1250 0.4146
-14.2416 3.6563 0.3903
-14.2338 3.8438 0.4002
-14.2260 3.3646 0.3744
-14.2182 3.7813 0.3969
-14.2104 4.6979 0.4424
-14.2026 3.3958 0.3762
-14.1948 3.4271 0.3779
-14.1870 3.6354 0.3892
-14.1792 3.3021 0.3709
-14.1714 4.0104 0.4088
-14.1636 3.4063 0.3767
-14.1558 3.5417 0.3841
-14.1480 3.5729 0.3858
-14.1402 3.5521 0.3847
-14.1324 3.1146 0.3602
-14.1246 3.7604 0.3958
-14.1168 4.3646 0.4264
-14.1090 3.6563 0.3903
-14.1012 3.8646 0.4013
-14.0934 3.8125 0.3986
-14.0856 3.8125 0.3986
-14.0778 3.7292 0.3942
-14.0700 3.7708 0.3964
-14.0622 3.5521 0.3847
-14.0544 3.3021 0.3709
-14.0466 3.2188 0.3662
-14.0388 3.9063 0.4034
-14.0310 3.7500 0.3953
-14.0232 3.3438 0.3733
-14.0154 4.0521 0.4109
-14.0076 4.0938 0.4130
-13.9998 3.9167 0.4040
-13.9920 3.0938 0.3590
-13.9842 3.6250 0.3886
-13.9764 3.6875 0.3920
-13.9686 3.7708 0.3964
-13.9608 3.7083 0.3931
-13.9530 3.3542 0.3738
-13.9452 3.5938 0.3870
-13.9374 3.6354 0.3892
-13.9296 4.0729 0.4120
-13.9218 3.8333 0.3997
-13.9140 3.8125 0.3986
-13.9062 3.9688 0.4067
-13.8984 3.5313 0.3836
-13.8906 3.7917 0.3975
-13.8828 3.8854 0.4024
-13.8750 4.2396 0.4203
-13.8672 4.4896 0.4325
-13.8594 4.2708 0.4218
-13.8516 3.4375 0.3785
-13.8438 4.0625 0.4114
-13.8360 4.0208 0.4093
-13.8282 4.6771 0.4415
-13.8204 4.4271 0.4295
-13.8126 3.6979 0.3925
-13.8048 4.2396 0.4203
-13.7970 3.6354 0.3892
-13.7892 3.8125 0.3986
-13.7814 4.4167 0.4290
-13.7736 3.6250 0.3886
-13.7658 4.0000 0.4082
-13.7580 4.1354 0.4151
-13.7502 3.8958 0.4029
-13.7424 3.7083 0.3931
-13.7346 3.6042 0.3875
-13.7268 3.8125 0.3986
-13.7190 3.9792 0.4072
-13.7112 4.4792 0.4320
-13.7034 4.2188 0.4193
-13.6956 4.5729 0.4365
-13.6878 4.2708 0.4218
-13.6800 3.8333 0.3997
-13.6722 3.7292 0.3942
-13.6644 3.8229 0.3991
-13.6566 3.9167 0.4040
-13.6488 3.5521 0.3847
-13.6410 3.4583 0.3796
-13.6332 3.9896 0.4077
-13.6254 4.4271 0.4295
-13.6176 3.9271 0.4045
-13.6098 3.7500 0.3953
-13.6020 3.8438 0.4002
-13.5942 4.0938 0.4130
-13.5864 3.6146 0.3881
-13.5786 3.8125 0.3986
-13.5708 3.9375 0.4050
-13.5630 3.7917 0.3975
-13.5552 3.3021 0.3709
-13.5474 3.7500 0.3953
-13.5396 4.1563 0.4161
-13.5318 3.8958 0.4029
-13.5240 4.2188 0.4193
-13.5162 4.8125 0.4478
-13.5084 3.6146 0.3881
-13.5006 3.7188 0.3936
-13.4928 3.6146 0.3881
-13.4850 4.2917 0.4229
-13.4772 3.9375 0.4050
-13.4694 4.3125 0.4239
-13.4616 4.4271 0.4295
-13.4538 3.9167 0.4040
-13.4460 4.2604 0.4213
-13.4382 4.1354 0.4151
-13.4304 4.1979 0.4182
-13.4226 4.1979 0.4182
-13.4148 4.4583 0.4310
-13.4070 4.7396 0.4444
-13.3992 4.2292 0.4198
-13.3914 4.2292 0.4198
-13.3836 4.0833 0.4125
-13.3758 4.5521 0.4355
-13.3680 4.3542 0.4259
-13.3602 4.0208 0.4093
-13.3524 4.3021 0.4234
-13.3446 4.5625 0.4360
-13.3368 4.7292 0.4439
-13.3290 4.3646 0.4264
-13.3212 4.0521 0.4109
-13.3134 4.1146 0.4141
-13.3056 4.0625 0.4114
-13.2978 4.5313 0.4345
-13.2900 4.6979 0.4424
-13.2822 4.8333 0.4488
-13.2744 4.2708 0.4218
-13.2666 4.3958 0.4280
-13.2588 3.9271 0.4045
-13.2510 4.0521 0.4109
-13.2432 3.9688 0.4067
-13.2354 4.2396 0.4203
-13.2276 4.1771 0.4172
-13.2198 4.3646 0.4264
-13.2120 4.4792 0.4320
-13.2042 4.3229 0.4244
-13.1964 4.1771 0.4172
-13.1886 4.9479 0.4541
-13.1808 4.4583 0.4310
-13.1730 4.0729 0.4120
-13.1652 4.4896 0.4325
-13.1574 4.8854 0.4512
-13.1496 4.7188 0.4434
-13.1418 4.9271 0.4531
-13.1340 4.0417 0.4104
-13.1262 4.7813 0.4463
-13.1184 4.1146 0.4141
-13.1106 4.4583 0.4310
-13.1028 4.2083 0.4187
-13.0950 4.0833 0.4125
-13.0872 4.5104 0.4335
-13.0794 4.6667 0.4410
-13.0716 4.0833 0.4125
-13.0638 4.9063 0.4521
-13.0560 4.5833 0.4370
-13.0482 4.5833 0.4370
-13.0404 4.5521 0.4355
-13.0326 4.0833 0.4125
-13.0248 4.0104 0.4088
-13.0170 4.0938 0.4130
-13.0092 4.6042 0.4380
-13.0014 4.3646 0.4264
-12.9936 4.3854 0.4275
-12.9858 5.0729 0.4598
-12.9780 4.8333 0.4488
-12.9702 4.1875 0.4177
-12.9624 4.5833 0.4370
-12.9546 4.9375 0.4536
-12.9468 4.0938 0.4130
-12.9390 4.1979 0.4182
-12.9312 4.2292 0.4198
-12.9234 4.2604 0.4213
-12.9156 4.6563 0.4405
-12.9078 5.0313 0.4579
-12.9000 4.1979 0.4182
-12.8922 4.0729 0.4120
-12.8844 4.0521 0.4109
-12.8766 4.6250 0.4390
-12.8688 4.5104 0.4335
-12.8610 4.7917 0.4468
-12.8532 4.9271 0.4531
-12.8454 4.8750 0.4507
-12.8376 4.9479 0.4541
-12.8298 4.5000 0.4330
-12.8220 4.9688 0.4550
-12.8142 4.4375 0.4300
-12.8064 4.4688 0.4315
-12.7986 4.6875 0.4419
-12.7908 4.7396 0.4444
-12.7830 4.2292 0.4198
-12.7752 4.8854 0.4512
-12.7674 4.5313 0.4345
-12.7596 4.2604 0.4213
-12.7518 4.4479 0.4305
-12.7440 4.9479 0.4541
-12.7362 5.0313 0.4579
-12.7284 4.1458 0.4156
-12.7206 4.4375 0.4300
-12.7128 4.5938 0.4375
-12.7050 4.6250 0.4390
-12.6972 4.5000 0.4330
-12.6894 4.7500 0.4449
-12.6816 5.3333 0.4714
-12.6738 4.5521 0.4355
-12.6660 4.5521 0.4355
-12.6582 4.7708 0.4459
-12.6504 4.2396 0.4203
-12.6426 4.2813 0.4224
-12.6348 4.4271 0.4295
-12.6270 5.3333 0.4714
-12.6192 5.9063 0.4961
-12.6114 5.0208 0.4574
-12.6036 5.2708 0.4686
-12.5958 4.4583 0.4310
-12.5880 4.4063 0.4285
-12.5802 4.5313 0.4345
-12.5724 4.1771 0.4172
-12.5646 4.0625 0.4114
-12.5568 4.5938 0.4375
-12.5490 4.6771 0.4415
-12.5412 5.4271 0.4755
-12.5334 5.0208 0.4574
-12.5256 5.2917 0.4696
-12.5178 4.6042 0.4380
-12.5100 5.3333 0.4714
-12.5022 5.1563 0.4635
-12.4944 4.3333 0.4249
-12.4866 4.9271 0.4531
-12.4788 5.3229 0.4709
-12.4710 4.7500 0.4449
-12.4632 5.6250 0.4841
-12.4554 5.0000 0.4564
-12.4476 5.2813 0.4691
-12.4398 5.2083 0.4658
-12.4320 5.0938 0.4607
-12.4242 4.6458 0.4400
-12.4164 4.1667 0.4167
-12.4086 5.3854 0.4737
-12.4008 5.0938 0.4607
-12.3930 5.1458 0.4630
-12.3852 6.4896 0.5200
-12.3774 5.8542 0.4939
-12.3696 4.9375 0.4536
-12.3618 4.7708 0.4459
-12.3540 4.6771 0.4415
-12.3462 5.3854 0.4737
-12.3384 5.1875 0.4649
-12.3306 5.2708 0.4686
-12.3228 4.7292 0.4439
-12.3150 5.2292 0.4668
-12.3072 5.0208 0.4574
-12.2994 4.2188 0.4193
-12.2916 5.0104 0.4569
-12.2838 5.2500 0.4677
-12.2760 5.1771 0.4644
-12.2682 4.8438 0.4492
-12.2604 4.8646 0.4502
-12.2526 4.7292 0.4439
-12.2448 3.9375 0.4050
-12.2370 5.2604 0.4682
-12.2292 4.9271 0.4531
-12.2214 5.0104 0.4569
-12.2136 5.4167 0.4751
-12.2058 5.2604 0.4682
-12.1980 5.7604 0.4899
-12.1902 6.4375 0.5179
-12.1824 5.7917 0.4912
-12.1746 5.5729 0.4819
-12.1668 5.2188 0.4663
-12.1590 5.0521 0.4588
-12.1512 5.4896 0.4783
-12.1434 5.0521 0.4588
-12.1356 4.7604 0.4454
-12.1278 5.1667 0.4640
-12.1200 5.9167 0.4965
-12.1122 5.5104 0.4792
-12.1044 5.4479 0.4764
-12.0966 6.3125 0.5129
-12.0888 5.4896 0.4783
-12.0810 5.5521 0.4810
-12.0732 4.6875 0.4419
-12.0654 4.9167 0.4526
-12.0576 5.4688 0.4774
-12.0498 5.5000 0.4787
-12.0420 5.5104 0.4792
-12.0342 5.4479 0.4764
-12.0264 5.2708 0.4686
-12.0186 5.4688 0.4774
-12.0108 5.3021 0.4700
-12.0030 5.8750 0.4948
-11.9952 5.3958 0.4742
-11.9874 4.8750 0.4507
-11.9796 5.7917 0.4912
-11.9718 6.1042 0.5043
-11.9640 5.1042 0.4612
-11.9562 5.4167 0.4751
-11.9484 5.8854 0.4952
-11.9406 5.7500 0.4895
-11.9328 4.6771 0.4415
-11.9250 5.5938 0.4828
-11.9172 5.8229 0.4926
-11.9094 5.7917 0.4912
-11.9016 5.1042 0.4612
-11.8938 5.2083 0.4658
-11.8860 5.3958 0.4742
-11.8782 5.4896 0.4783
-11.8704 5.6771 0.4864
-11.8626 5.8646 0.4943
-11.8548 5.3646 0.4728
-11.8470 5.8750 0.4948
-11.8392 5.6979 0.4873
-11.8314 5.5521 0.4810
-11.8236 5.8750 0.4948
-11.8158 5.7083 0.4877
-11.8080 5.1042 0.4612
-11.8002 5.5313 0.4801
-11.7924 5.6042 0.4832
-11.7846 5.5833 0.4823
-11.7768 6.0729 0.5030
-11.7690 5.1354 0.4626
-11.7612 5.9271 0.4970
-11.7534 6.3333 0.5137
-11.7456 6.0417 0.5017
-11.7378 5.6875 0.4868
-11.7300 5.4896 0.4783
-11.7222 5.3333 0.4714
-11.7144 5.6146 0.4837
-11.7066 6.2708 0.5112
-11.6988 5.3958 0.4742
-11.6910 5.9792 0.4991
-11.6832 5.4479 0.4764
-11.6754 5.5417 0.4805
-11.6676 6.0729 0.5030
-11.6598 5.1771 0.4644
-11.6520 5.7083 0.4877
-11.6442 5.6458 0.4850
-11.6364 6.4896 0.5200
-11.6286 6.1563 0.5065
-11.6208 6.0313 0.5013
-11.6130 5.8542 0.4939
-11.6052 6.3958 0.5162
-11.5974 5.8750 0.4948
-11.5896 6.1458 0.5060
-11.5818 6.8333 0.5336
-11.5740 6.5729 0.5233
-11.5662 5.6250 0.4841
-11.5584 5.4792 0.4778
-11.5506 6.5625 0.5229
-11.5428 5.9167 0.4965
-11.5350 5.8646 0.4943
-11.5272 6.2917 0.5120
-11.5194 6.6979 0.5283
-11.5116 6.4167 0.5171
-11.5038 6.1146 0.5048
-11.4960 6.1458 0.5060
-11.4882 6.5208 0.5212
-11.4804 6.5104 0.5208
-11.4726 6.4479 0.5183
-11.4648 6.1667 0.5069
-11.4570 5.6354 0.4846
-11.4492 6.1667 0.5069
-11.4414 6.3542 0.5145
-11.4336 5.7500 0.4895
-11.4258 5.9063 0.4961
-11.4180 6.1042 0.5043
-11.4102 6.0000 0.5000
-11.4024 6.2396 0.5099
-11.3946 6.5104 0.5208
-11.3868 6.0000 0.5000
-11.3790 6.3021 0.5124
-11.3712 6.9479 0.5380
-11.3634 6.0208 0.5009
-11.3556 5.8854 0.4952
-11.3478 6.6354 0.5258
-11.3400 6.9375 0.5376
-11.3322 6.6875 0.5279
-11.3244 6.1563 0.5065
-11.3166 5.6458 0.4850
-11.3088 6.1667 0.5069
-11.3010 7.0625 0.5425
-11.2932 6.7708 0.5311
-11.2854 6.0104 0.5004
-11.2776 6.3333 0.5137
-11.2698 6.1354 0.5056
-11.2620 6.3333 0.5137
-11.2542 5.8646 0.4943
-11.2464 6.8750 0.5352
-11.2386 6.4896 0.5200
-11.2308 6.5000 0.5204
-11.2230 6.5417 0.5221
-11.2152 6.5521 0.5225
-11.2074 6.0000 0.5000
-11.1996 5.9583 0.4983
-11.1918 6.7708 0.5311
-11.1840 6.1667 0.5069
-11.1762 6.3125 0.5129
-11.1684 5.8438 0.4934
-11.1606 5.7813 0.4908
-11.1528 6.1771 0.5073
-11.1450 7.2396 0.5492
-11.1372 6.6771 0.5275
-11.1294 6.4688 0.5192
-11.1216 6.6875 0.5279
-11.1138 6.5833 0.5237
-11.1060 6.5625 0.5229
-11.0982 6.5625 0.5229
-11.0904 5.8125 0.4921
-11.0826 6.3646 0.5150
-11.0748 7.8125 0.5705
-11.0670 7.5104 0.5594
-11.0592 6.4375 0.5179
-11.0514 6.4792 0.5196
-11.0436 7.1771 0.5469
-11.0358 6.8438 0.5340
-11.0280 6.8750 0.5352
-11.0202 6.1042 0.5043
-11.0124 7.0417 0.5417
-11.0046 6.6042 0.5246
-10.9968 6.2500 0.5103
-10.9890 7.2500 0.5496
-10.9812 7.2604 0.5500
-10.9734 6.3229 0.5133
-10.9656 6.3125 0.5129
-10.9578 6.8333 0.5336
-10.9500 7.3125 0.5520
-10.9422 7.1354 0.5453
-10.9344 7.0417 0.5417
-10.9266 7.2604 0.5500
-10.9188 6.7604 0.5307
-10.9110 6.4271 0.5175
-10.9032 7.4271 0.5563
-10.8954 6.9479 0.5380
-10.8876 7.1146 0.5445
-10.8798 7.0625 0.5425
-10.8720 6.9167 0.5368
-10.8642 6.5000 0.5204
-10.8564 6.1979 0.5082
-10.8486 6.9271 0.5372
-10.8408 7.1667 0.5465
-10.8330 7.0625 0.5425
-10.8252 7.1667 0.5465
-10.8174 6.6979 0.5283
-10.8096 6.3021 0.5124
-10.8018 6.8333 0.5336
-10.7940 6.6042 0.5246
-10.7862 6.4792 0.5196
-10.7784 7.5833 0.5621
-10.7706 7.0208 0.5409
-10.7628 7.0313 0.5413
-10.7550 6.3438 0.5141
-10.7472 6.5938 0.5242
-10.7394 7.4792 0.5582
-10.7316 7.2292 0.5488
-10.7238 7.7500 0.5683
-10.7160 6.7083 0.5287
-10.7082 6.6042 0.5246
-10.7004 6.8854 0.5356
-10.6926 7.3542 0.5536
-10.6848 7.0313 0.5413
-10.6770 6.5208 0.5212
-10.6692 7.2917 0.5512
-10.6614 6.4375 0.5179
-10.6536 7.6354 0.5640
-10.6458 7.3229 0.5524
-10.6380 6.4375 0.5179
-10.6302 7.4063 0.5555
-10.6224 7.5417 0.5606
-10.6146 7.4896 0.5586
-10.6068 7.1458 0.5457
-10.5990 7.8750 0.5728
-10.5912 7.3333 0.5528
-10.5834 6.7604 0.5307
-10.5756 7.4896 0.5586
-10.5678 7.3646 0.5539
-10.5600 6.7604 0.5307
-10.5522 7.8646 0.5724
-10.5444 7.3229 0.5524
-10.5366 8.0313 0.5785
-10.5288 8.4792 0.5944
-10.5210 7.4375 0.5567
-10.5132 7.7917 0.5698
-10.5054 8.0417 0.5789
-10.4976 7.0208 0.5409
-10.4898 7.8229 0.5709
-10.4820 7.3854 0.5547
-10.4742 7.4688 0.5579
-10.4664 7.3646 0.5539
-10.4586 6.6563 0.5266
-10.4508 7.1458 0.5457
-10.4430 7.0104 0.5405
-10.4352 7.4479 0.5571
-10.4274 8.3854 0.5911
-10.4196 7.2396 0.5492
-10.4118 6.9896 0.5397
-10.4040 8.0208 0.5781
-10.3962 7.8333 0.5713
-10.3884 7.7604 0.5686
-10.3806 7.9479 0.5755
-10.3728 7.5104 0.5594
-10.3650 7.6146 0.5633
-10.3572 8.3750 0.5907
-10.3494 8.0208 0.5781
-10.3416 7.5208 0.5598
-10.3338 8.3021 0.5881
-10.3260 8.7188 0.6027
-10.3182 9.0000 0.6124
-10.3104 8.2813 0.5874
-10.3026 7.5417 0.5606
-10.2948 8.1563 0.5830
-10.2870 7.8438 0.5717
-10.2792 7.1771 0.5469
-10.2714 7.6354 0.5640
-10.2636 8.2604 0.5867
-10.2558 7.7708 0.5690
-10.2480 8.2396 0.5859
-10.2402 8.8333 0.6067
-10.2324 8.1354 0.5822
-10.2246 8.4583 0.5937
-10.2168 8.3854 0.5911
-10.2090 8.0417 0.5789
-10.2012 8.5938 0.5984
-10.1934 7.6042 0.5629
-10.1856 8.0000 0.5774
-10.1778 8.3333 0.5893
-10.1700 7.5625 0.5613
-10.1622 7.6146 0.5633
-10.1544 7.9167 0.5743
-10.1466 7.8646 0.5724
-10.1388 8.5313 0.5962
-10.1310 8.7917 0.6052
-10.1232 7.9792 0.5766
-10.1154 7.5521 0.5610
-10.1076 7.6146 0.5633
-10.0998 8.1771 0.5837
-10.0920 8.0521 0.5792
-10.0842 8.7188 0.6027
-10.0764 7.8438 0.5717
-10.0686 8.0000 0.5774
-10.0608 8.1979 0.5844
-10.0530 8.1979 0.5844
-10.0452 7.7396 0.5679
-10.0374 8.2604 0.5867
-10.0296 8.6354 0.5998
-10.0218 8.6354 0.5998
-10.0140 8.3333 0.5893
-10.0062 8.7292 0.6031
-9.9984 8.3438 0.5896
-9.9906 9.1250 0.6166
-9.9828 7.8333 0.5713
-9.9750 8.3542 0.5900
-9.9672 8.2708 0.5870
-9.9594 9.0313 0.6134
-9.9516 8.6563 0.6006
-9.9438 8.9792 0.6117
-9.9360 8.8646 0.6077
-9.9282 8.8438 0.6070
-9.9204 8.7292 0.6031
-9.9126 8.0625 0.5796
-9.9048 7.7813 0.5694
-9.8970 8.7292 0.6031
-9.8892 7.7396 0.5679
-9.8814 8.4167 0.5922
-9.8736 9.2396 0.6205
-9.8658 9.3438 0.6240
-9.8580 9.6458 0.6340
-9.8502 9.2917 0.6222
-9.8424 9.0833 0.6152
-9.8346 9.4271 0.6267
-9.8268 8.2604 0.5867
-9.8190 8.6250 0.5995
-9.8112 9.1771 0.6184
-9.8034 8.1875 0.5841
-9.7956 7.2500 0.5496
-9.7878 8.5625 0.5973
-9.7800 9.4688 0.6281
-9.7722 9.3021 0.6226
-9.7644 8.6563 0.6006
-9.7566 8.4896 0.5948
-9.7488 9.8229 0.6398
-9.7410 9.0625 0.6145
-9.7332 8.6563 0.6006
-9.7254 8.9792 0.6117
-9.7176 7.9479 0.5755
-9.7098 8.8333 0.6067
-9.7020 9.2083 0.6194
-9.6942 8.8333 0.6067
-9.6864 8.5625 0.5973
-9.6786 8.7500 0.6038
-9.6708 8.5208 0.5958
-9.6630 8.5104 0.5955
-9.6552 9.0104 0.6127
-9.6474 8.4375 0.5929
-9.6396 8.3854 0.5911
-9.6318 8.7396 0.6034
-9.6240 9.7292 0.6367
-9.6162 9.4896 0.6288
-9.6084 9.4583 0.6278
-9.6006 8.3229 0.5889
-9.5928 8.6146 0.5991
-9.5850 9.6875 0.6353
-9.5772 9.7188 0.6364
-9.5694 9.7500 0.6374
-9.5616 9.0938 0.6156
-9.5538 8.8021 0.6056
-9.5460 9.6563 0.6343
-9.5382 9.9896 0.6452
-9.5304 8.7813 0.6049
-9.5226 9.4688 0.6281
-9.5148 9.6354 0.6336
-9.5070 9.9063 0.6425
-9.4992 9.6354 0.6336
-9.4914 9.0104 0.6127
-9.4836 9.0208 0.6131
-9.4758 9.1354 0.6170
-9.4680 10.2188 0.6525
-9.4602 9.7500 0.6374
-9.4524 10.2500 0.6535
-9.4446 10.5625 0.6634
-9.4368 9.5521 0.6309
-9.4290 10.0000 0.6455
-9.4212 9.2083 0.6194
-9.4134 8.8854 0.6085
-9.4056 9.3542 0.6243
-9.3978 9.0625 0.6145
-9.3900 10.2188 0.6525
-9.3822 9.6979 0.6357
-9.3744 9.6875 0.6353
-9.3666 9.1458 0.6173
-9.3588 9.7292 0.6367
-9.3510 9.9792 0.6448
-9.3432 11.1354 0.6812
-9.3354 10.5313 0.6624
-9.3276 9.4063 0.6260
-9.3198 9.4479 0.6274
-9.3120 10.0833 0.6482
-9.3042 9.2917 0.6222
-9.2964 9.9063 0.6425
-9.2886 9.7500 0.6374
-9.2808 8.7396 0.6034
-9.2730 10.0000 0.6455
-9.2652 10.6563 0.6663
-9.2574 9.5313 0.6302
-9.2496 9.8854 0.6418
-9.2418 9.9688 0.6445
-9.2340 10.9167 0.6744
-9.2262 11.4688 0.6913
-9.2184 8.6042 0.5988
-9.2106 9.8750 0.6415
-9.2028 10.8958 0.6738
-9.1950 9.3854 0.6253
-9.1872 9.8646 0.6411
-9.1794 10.5938 0.6644
-9.1716 10.5625 0.6634
-9.1638 10.6354 0.6657
-9.1560 10.2500 0.6535
-9.1482 9.8229 0.6398
-9.1404 10.4167 0.6588
-9.1326 10.4167 0.6588
-9.1248 9.9896 0.6452
-9.1170 10.1875 0.6515
-9.1092 11.2708 0.6853
-9.1014 10.6458 0.6660
-9.0936 10.8229 0.6715
-9.0858 10.0938 0.6485
-9.0780 10.3125 0.6555
-9.0702 11.1146 0.6805
-9.0624 11.1042 0.6802
-9.0546 10.6250 0.6654
-9.0468 11.3646 0.6881
-9.0390 10.8333 0.6719
-9.0312 10.6354 0.6657
-9.0234 10.6667 0.6667
-9.0156 10.3854 0.6578
-9.0078 10.5104 0.6618
-9.0000 9.9271 0.6431
-8.9922 9.4479 0.6274
-8.9844 10.0417 0.6468
-8.9766 9.8958 0.6421
-8.9688 10.7500 0.6693
-8.9610 11.5208 0.6928
-8.9532 11.1667 0.6821
-8.9454 10.1354 0.6499
-8.9376 10.3958 0.6581
-8.9298 10.6458 0.6660
-8.9220 10.8854 0.6735
-8.9142 11.0833 0.6796
-8.9064 11.4583 0.6910
-8.8986 11.0833 0.6796
-8.8908 10.0833 0.6482
-8.8830 10.4479 0.6598
-8.8752 10.7188 0.6683
-8.8674 10.8646 0.6728
-8.8596 11.3854 0.6888
-8.8518 11.0313 0.6780
-8.8440 9.8438 0.6404
-8.8362 10.9375 0.6751
-8.8284 10.8646 0.6728
-8.8206 11.9792 0.7065
-8.8128 12.1667 0.7120
-8.8050 11.6979 0.6981
-8.7972 11.3542 0.6878
-8.7894 11.1458 0.6815
-8.7816 11.1250 0.6808
-8.7738 12.2292 0.7138
-8.7660 10.3854 0.6578
-8.7582 11.7292 0.6991
-8.7504 11.4167 0.6897
-8.7426 12.2188 0.7135
-8.7348 11.6250 0.6960
-8.7270 11.3021 0.6862
-8.7192 11.2083 0.6834
-8.7114 10.7708 0.6699
-8.7036 11.3438 0.6875
-8.6958 11.3333 0.6872
-8.6880 12.0104 0.7074
-8.6802 11.8854 0.7037
-8.6724 11.1563 0.6818
-8.6646 10.9167 0.6744
-8.6568 11.3333 0.6872
-8.6490 11.3542 0.6878
-8.6412 11.9688 0.7062
-8.6334 12.0104 0.7074
-8.6256 11.8333 0.7022
-8.6178 11.2396 0.6843
-8.6100 11.8958 0.7040
-8.6022 11.8229 0.7019
-8.5944 11.3542 0.6878
-8.5866 10.8750 0.6731
-8.5788 11.5417 0.6935
-8.5710 11.6667 0.6972
-8.5632 12.5104 0.7220
-8.5554 10.5625 0.6634
-8.5476 11.9688 0.7062
-8.5398 11.6146 0.6957
-8.5320 11.7813 0.7006
-8.5242 11.3542 0.6878
-8.5164 11.3750 0.6884
-8.5086 11.3021 0.6862
-8.5008 12.0313 0.7080
-8.4930 11.3021 0.6862
-8.4852 12.6667 0.7265
-8.4774 12.2604 0.7147
-8.4696 12.0000 0.7071
-8.4618 11.8958 0.7040
-8.4540 11.7083 0.6985
-8.4462 11.2500 0.6847
-8.4384 11.4896 0.6919
-8.4306 12.9375 0.7342
-8.4228 12.9479 0.7345
-8.4150 12.2292 0.7138
-8.4072 11.8438 0.7025
-8.3994 13.7083 0.7558
-8.3916 12.6146 0.7250
-8.3838 11.4271 0.6900
-8.3760 12.7500 0.7289
-8.3682 12.6250 0.7253
-8.3604 12.4063 0.7190
-8.3526 12.0313 0.7080
-8.3448 13.2500 0.7430
-8.3370 13.9063 0.7612
-8.3292 12.3542 0.7175
-8.3214 13.9792 0.7632
-8.3136 12.7813 0.7298
-8.3058 12.0417 0.7083
-8.2980 11.8438 0.7025
-8.2902 11.7396 0.6994
-8.2824 13.2604 0.7433
-8.2746 11.6771 0.6975
-8.2668 12.2188 0.7135
-8.2590 12.2813 0.7153
-8.2512 12.9167 0.7336
-8.2434 13.0000 0.7360
-8.2356 12.3438 0.7172
-8.2278 11.3438 0.6875
-8.2200 13.3229 0.7451
-8.2122 12.5729 0.7238
-8.2044 12.7500 0.7289
-8.1966 12.1250 0.7108
-8.1888 13.5833 0.7523
-8.1810 13.1354 0.7398
-8.1732 13.3125 0.7448
-8.1654 12.4063 0.7190
-8.1576 12.3542 0.7175
-8.1498 14.5729 0.7792
-8.1420 14.1042 0.7666
-8.1342 13.5938 0.7526
-8.1264 13.6875 0.7552
-8.1186 14.0521 0.7652
-8.1108 14.5833 0.7795
-8.1030 14.4167 0.7750
-8.0952 12.6250 0.7253
-8.0874 13.6458 0.7540
-8.0796 12.8750 0.7324
-8.0718 13.1563 0.7404
-8.0640 13.1146 0.7392
-8.0562 13.7083 0.7558
-8.0484 13.2396 0.7427
-8.0406 13.8021 0.7583
-8.0328 14.1875 0.7689
-8.0250 14.0729 0.7657
-8.0172 13.3542 0.7459
-8.0094 13.7083 0.7558
-8.0016 12.7708 0.7295
-7.9938 14.0938 0.7663
-7.9860 13.9375 0.7621
-7.9782 13.8646 0.7601
-7.9704 12.9479 0.7345
-7.9626 14.0417 0.7649
-7.9548 13.1042 0.7389
-7.9470 13.0521 0.7375
-7.9392 13.5208 0.7506
-7.9314 12.4375 0.7199
-7.9236 13.9167 0.7615
-7.9158 14.1250 0.7672
-7.9080 13.6146 0.7532
-7.9002 12.5625 0.7235
-7.8924 14.1771 0.7686
-7.8846 13.9792 0.7632
-7.8768 14.3646 0.7736
-7.8690 14.7083 0.7828
-7.8612 14.6042 0.7801
-7.8534 13.5729 0.7520
-7.8456 14.1042 0.7666
-7.8378 14.5208 0.7778
-7.8300 14.1146 0.7669
-7.8222 14.2604 0.7708
-7.8144 13.1354 0.7398
-7.8066 14.5833 0.7795
-7.7988 14.5417 0.7784
-7.7910 15.7813 0.8109
-7.7832 15.1354 0.7941
-7.7754 15.4167 0.8015
-7.7676 14.9271 0.7886
-7.7598 14.2604 0.7708
-7.7520 15.3646 0.8001
-7.7442 14.7708 0.7845
-7.7364 16.5938 0.8315
-7.7286 15.1354 0.7941
-7.7208 14.8021 0.7853
-7.7130 15.6667 0.8079
-7.7052 15.1563 0.7947
-7.6974 14.3125 0.7722
-7.6896 15.3854 0.8007
-7.6818 15.5104 0.8039
-7.6740 14.6042 0.7801
-7.6662 14.1042 0.7666
-7.6584 14.4583 0.7762
-7.6506 16.8125 0.8370
-7.6428 15.6458 0.8074
-7.6350 15.7292 0.8096
-7.6272 15.9375 0.8149
-7.6194 15.6563 0.8077
-7.6116 15.7708 0.8106
-7.6038 15.1042 0.7933
-7.5960 16.0000 0.8165
-7.5882 16.5313 0.8299
-7.5804 13.9688 0.7629
-7.5726 15.3542 0.7998
-7.5648 16.4271 0.8273
-7.5570 16.7708 0.8359
-7.5492 17.0104 0.8419
-7.5414 15.5104 0.8039
-7.5336 15.3646 0.8001
-7.5258 16.5625 0.8307
-7.5180 15.4792 0.8031
-7.5102 16.9271 0.8398
-7.5024 16.8750 0.8385
-7.4946 16.4271 0.8273
-7.4868 16.6979 0.8341
-7.4790 17.9271 0.8643
-7.4712 17.5938 0.8562
-7.4634 16.6146 0.8320
-7.4556 17.2813 0.8486
-7.4478 18.3646 0.8748
-7.4400 18.0521 0.8673
-7.4322 16.3021 0.8242
-7.4244 15.5313 0.8044
-7.4166 16.5833 0.8312
-7.4088 16.7917 0.8365
-7.4010 18.3542 0.8745
-7.3932 16.8333 0.8375
-7.3854 16.8542 0.8380
-7.3776 16.7083 0.8344
-7.3698 17.2396 0.8475
-7.3620 16.5521 0.8305
-7.3542 17.2396 0.8475
-7.3464 17.1354 0.8450
-7.3386 17.2396 0.8475
-7.3308 17.4896 0.8537
-7.3230 19.0833 0.8917
-7.3152 18.6771 0.8822
-7.3074 17.5208 0.8544
-7.2996 19.1458 0.8932
-7.2918 18.5000 0.8780
-7.2840 18.4271 0.8762
-7.2762 18.5000 0.8780
-7.2684 18.3542 0.8745
-7.2606 17.3542 0.8503
-7.2528 18.3438 0.8743
-7.2450 18.3750 0.8750
-7.2372 17.6667 0.8580
-7.2294 18.0313 0.8668
-7.2216 18.3854 0.8752
-7.2138 16.8125 0.8370
-7.2060 18.2708 0.8725
-7.1982 19.2813 0.8963
-7.1904 19.5000 0.9014
-7.1826 18.5208 0.8785
-7.1748 18.1458 0.8695
-7.1670 19.1458 0.8932
-7.1592 19.5000 0.9014
-7.1514 20.2083 0.9176
-7.1436 19.0000 0.8898
-7.1358 18.1354 0.8693
-7.1280 19.3750 0.8985
-7.1202 19.4375 0.8999
-7.1124 19.9583 0.9119
-7.1046 18.7188 0.8831
-7.0968 18.9063 0.8876
-7.0890 18.8750 0.8868
-7.0812 18.7500 0.8839
-7.0734 19.7500 0.9071
-7.0656 20.2292 0.9181
-7.0578 19.8542 0.9095
-7.0500 19.6354 0.9045
-7.0422 19.5417 0.9024
-7.0344 20.5521 0.9254
-7.0266 21.2083 0.9400
-7.0188 21.3646 0.9435
-7.0110 20.9271 0.9338
-7.0032 20.5417 0.9252
-6.9954 20.2292 0.9181
-6.9876 20.6042 0.9266
-6.9798 20.0417 0.9138
-6.9720 19.6563 0.9050
-6.9642 20.7917 0.9308
-6.9564 19.5625 0.9028
-6.9486 19.8854 0.9103
-6.9408 21.1875 0.9396
-6.9330 20.3750 0.9214
-6.9252 20.8958 0.9331
-6.9174 20.6771 0.9282
-6.9096 20.9375 0.9340
-6.9018 20.9583 0.9345
-6.8940 20.8333 0.9317
-6.8862 21.3333 0.9428
-6.8784 21.9896 0.9572
-6.8706 19.7604 0.9074
-6.8628 20.5521 0.9254
-6.8550 20.3646 0.9212
-6.8472 21.0104 0.9356
-6.8394 20.6667 0.9280
-6.8316 20.0208 0.9133
-6.8238 21.8229 0.9536
-6.8160 22.3229 0.9644
-6.8082 20.0417 0.9138
-6.8004 21.6250 0.9492
-6.7926 22.7813 0.9743
-6.7848 21.8958 0.9552
-6.7770 23.0000 0.9789
-6.7692 22.3542 0.9651
-6.7614 20.8750 0.9326
-6.7536 20.2813 0.9193
-6.7458 22.0521 0.9586
-6.7380 22.6667 0.9718
-6.7302 21.6354 0.9495
-6.7224 23.3438 0.9862
-6.7146 22.8750 0.9763
-6.7068 22.9688 0.9783
-6.6990 24.2604 1.0054
-6.6912 22.5104 0.9685
-6.6834 23.0833 0.9807
-6.6756 22.6563 0.9716
-6.6678 23.1146 0.9814
-6.6600 23.3125 0.9856
-6.6522 24.4792 1.0099
-6.6444 24.7813 1.0161
-6.6366 24.2188 1.0045
-6.6288 25.8958 1.0387
-6.6210 23.7188 0.9941
-6.6132 23.3125 0.9856
-6.6054 24.3646 1.0076
-6.5976 26.3021 1.0469
-6.5898 26.0313 1.0415
-6.5820 24.4479 1.0093
-6.5742 22.6146 0.9707
-6.5664 24.8646 1.0179
-6.5586 23.8125 0.9961
-6.5508 25.3438 1.0276
-6.5430 24.8229 1.0170
-6.5352 25.1042 1.0227
-6.5274 24.7188 1.0149
-6.5196 25.6875 1.0346
-6.5118 24.6771 1.0140
-6.5040 24.8021 1.0166
-6.4962 26.7500 1.0557
-6.4884 25.3854 1.0285
-6.4806 24.1042 1.0022
-6.4728 25.4063 1.0289
-6.4650 25.4792 1.0304
-6.4572 26.3438 1.0477
-6.4494 26.8646 1.0580
-6.4416 26.5729 1.0522
-6.4338 26.3229 1.0473
-6.4260 25.8125 1.0371
-6.4182 25.7396 1.0356
-6.4104 26.0625 1.0421
-6.4026 27.0104 1.0609
-6.3948 27.1979 1.0645
-6.3870 27.4375 1.0692
-6.3792 25.7813 1.0364
-6.3714 27.4167 1.0688
-6.3636 27.2708 1.0660
-6.3558 25.1042 1.0227
-6.3480 27.5000 1.0704
-6.3402 28.3854 1.0875
-6.3324 27.5313 1.0710
-6.3246 27.2500 1.0656
-6.3168 26.5833 1.0524
-6.3090 28.7813 1.0951
-6.3012 28.1146 1.0823
-6.2934 28.9479 1.0983
-6.2856 28.1042 1.0821
-6.2778 27.1563 1.0637
-6.2700 27.5729 1.0719
-6.2622 27.5729 1.0719
-6.2544 29.3958 1.1067
-6.2466 30.0938 1.1198
-6.2388 29.1667 1.1024
-6.2310 30.3646 1.1248
-6.2232 30.5521 1.1283
-6.2154 30.2396 1.1225
-6.2076 28.2292 1.0845
-6.1998 29.0521 1.1002
-6.1920 28.7292 1.0941
-6.1842 28.4167 1.0881
-6.1764 29.5625 1.1099
-6.1686 30.3333 1.1242
-6.1608 30.6354 1.1298
-6.1530 29.3438 1.1057
-6.1452 28.7604 1.0947
-6.1374 30.6042 1.1292
-6.1296 31.6563 1.1485
-6.1218 32.3125 1.1603
-6.1140 31.1354 1.1390
-6.1062 29.8854 1.1159
-6.0984 31.7813 1.1507
-6.0906 32.4271 1.1624
-6.0828 31.3750 1.1434
-6.0750 31.6875 1.1490
-6.0672 31.2292 1.1407
-6.0594 32.4792 1.1633
-6.0516 33.3021 1.1780
-6.0438 32.5938 1.1654
-6.0360 29.9688 1.1175
-6.0282 31.5417 1.1464
-6.0204 30.7292 1.1315
-6.0126 31.9792 1.1543
-6.0048 31.6250 1.1479
-5.9970 31.7292 1.1498
-5.9892 32.4167 1.1622
-5.9814 32.0000 1.1547
-5.9736 33.6042 1.1833
-5.9658 33.4167 1.1800
-5.9580 33.1667 1.1756
-5.9502 32.7396 1.1680
-5.9424 34.1979 1.1937
-5.9346 35.2813 1.2125
-5.9268 33.8646 1.1879
-5.9190 34.0313 1.1908
-5.9112 36.0833 1.2262
-5.9034 35.1250 1.2098
-5.8956 33.7917 1.1866
-5.8878 33.4063 1.1798
-5.8800 34.5000 1.1990
-5.8722 35.4167 1.2148
-5.8644 34.3021 1.1955
-5.8566 35.2708 1.2123
-5.8488 35.5521 1.2171
-5.8410 35.9896 1.2246
-5.8332 35.7917 1.2212
-5.8254 36.3438 1.2306
-5.8176 35.3750 1.2141
-5.8098 35.1250 1.2098
-5.8020 35.3125 1.2130
-5.7942 36.9271 1.2404
-5.7864 37.1979 1.2450
-5.7786 38.1458 1.2607
-5.7708 36.7708 1.2378
-5.7630 36.0313 1.2253
-5.7552 37.1042 1.2434
-5.7474 37.6771 1.2529
-5.7396 37.0625 1.2427
-5.7318 37.4271 1.2488
-5.7240 39.0104 1.2749
-5.7162 39.0313 1.2753
-5.7084 37.2813 1.2463
-5.7006 40.9479 1.3062
-5.6928 39.6563 1.2854
-5.6850 39.4167 1.2815
-5.6772 37.6667 1.2528
-5.6694 37.9688 1.2578
-5.6616 38.3021 1.2633
-5.6538 39.7292 1.2866
-5.6460 38.8542 1.2724
-5.6382 38.6771 1.2695
-5.6304 38.6458 1.2690
-5.6226 38.5104 1.2667
-5.6148 37.8125 1.2552
-5.6070 38.7500 1.2707
-5.5992 40.9167 1.3057
-5.5914 39.1458 1.2771
-5.5836 40.2917 1.2957
-5.5758 40.3229 1.2962
-5.5680 40.5313 1.2995
-5.5602 39.2083 1.2782
-5.5524 39.0104 1.2749
-5.5446 39.0313 1.2753
-5.5368 38.0729 1.2595
-5.5290 40.1458 1.2933
-5.5212 41.0104 1.3072
-5.5134 41.6146 1.3168
-5.5056 41.4271 1.3138
-5.4978 42.5208 1.3311
-5.4900 42.1667 1.3255
-5.4822 42.7292 1.3343
-5.4744 42.1042 1.3245
-5.4666 46.3333 1.3894
-5.4588 46.3750 1.3901
-5.4510 44.6875 1.3645
-5.4432 41.5521 1.3158
-5.4354 44.1042 1.3556
-5.4276 42.4271 1.3296
-5.4198 42.5521 1.3315
-5.4120 42.7708 1.3350
-5.4042 44.2500 1.3578
-5.3964 44.3854 1.3599
-5.3886 43.9896 1.3538
-5.3808 45.3021 1.3739
-5.3730 46.6146 1.3937
-5.3652 46.7604 1.3958
-5.3574 44.7604 1.3657
-5.3496 42.6667 1.3333
-5.3418 45.2292 1.3728
-5.3340 45.9375 1.3835
-5.3262 44.9375 1.3684
-5.3184 46.2292 1.3879
-5.3106 46.6146 1.3937
-5.3028 47.5521 1.4076
-5.2950 46.6667 1.3944
-5.2872 44.1979 1.3570
-5.2794 48.9688 1.4284
-5.2716 49.0104 1.4290
-5.2638 48.4271 1.4205
-5.2560 47.5625 1.4078
-5.2482 46.8854 1.3977
-5.2404 48.5208 1.4219
-5.2326 48.6458 1.4237
-5.2248 47.6354 1.4088
-5.2170 48.9688 1.4284
-5.2092 49.2396 1.4324
-5.2014 48.0625 1.4151
-5.1936 48.8542 1.4267
-5.1858 51.0313 1.4582
-5.1780 51.2396 1.4612
-5.1702 48.9167 1.4277
-5.1624 48.9792 1.4286
-5.1546 52.5729 1.4800
-5.1468 49.4896 1.4360
-5.1390 49.7396 1.4396
-5.1312 50.8646 1.4558
-5.1234 53.8958 1.4986
-5.1156 50.9271 1.4567
-5.1078 53.1042 1.4875
-5.1000 52.5938 1.4803
-5.0922 53.8125 1.4974
-5.0844 53.6354 1.4949
-5.0766 50.6771 1.4531
-5.0688 54.6875 1.5095
-5.0610 55.7917 1.5247
-5.0532 56.4375 1.5335
-5.0454 52.2292 1.4752
-5.0376 53.5938 1.4943
-5.0298 53.4896 1.4929
-5.0220 56.3021 1.5316
-5.0142 53.6875 1.4957
-5.0064 55.2396 1.5171
-4.9986 56.2917 1.5315
-4.9908 55.9583 1.5270
-4.9830 54.1146 1.5016
-4.9752 55.4583 1.5201
-4.9674 56.0104 1.5277
-4.9596 56.3125 1.5318
-4.9518 57.6875 1.5504
-4.9440 57.5000 1.5478
-4.9362 58.2396 1.5578
-4.9284 58.9792 1.5676
-4.9206 57.6458 1.5498
-4.9128 57.5104 1.5480
-4.9050 58.5625 1.5621
-4.8972 60.3438 1.5857
-4.8894 59.6146 1.5761
-4.8816 61.6354 1.6025
-4.8738 62.2917 1.6111
-4.8660 61.1875 1.5967
-4.8582 60.2813 1.5848
-4.8504 61.0521 1.5949
-4.8426 63.1458 1.6221
-4.8348 60.6563 1.5898
-4.8270 60.0521 1.5818
-4.8192 63.9792 1.6327
-4.8114 62.7813 1.6174
-4.8036 62.6563 1.6158
-4.7958 64.5938 1.6406
-4.7880 65.8021 1.6558
-4.7802 64.4271 1.6384
-4.7724 64.5729 1.6403
-4.7646 62.4896 1.6136
-4.7568 64.2083 1.6356
-4.7490 67.6042 1.6783
-4.7412 65.4479 1.6514
-4.7334 66.7813 1.6681
-4.7256 65.9688 1.6579
-4.7178 67.1042 1.6721
-4.7100 67.1875 1.6732
-4.7022 66.6354 1.6663
-4.6944 65.0729 1.6466
-4.6866 67.3542 1.6752
-4.6788 68.1563 1.6852
-4.6710 69.0938 1.6967
-4.6632 67.0000 1.6708
-4.6554 67.1875 1.6732
-4.6476 68.2396 1.6862
-4.6398 71.2188 1.7226
-4.6320 69.1250 1.6971
-4.6242 67.0000 1.6708
-4.6164 68.5000 1.6894
-4.6086 71.0729 1.7209
-4.6008 69.9271 1.7069
-4.5930 68.9896 1.6955
-4.5852 70.8021 1.7176
-4.5774 72.5000 1.7381
-4.5696 71.5000 1.7260
-4.5618 72.4167 1.7371
-4.5540 73.7917 1.7535
-4.5462 72.2396 1.7349
-4.5384 75.0104 1.7679
-4.5306 76.0938 1.7806
-4.5228 75.2604 1.7708
-4.5150 75.7083 1.7761
-4.5072 75.3750 1.7722
-4.4994 74.6563 1.7637
-4.4916 78.3958 1.8073
-4.4838 76.1250 1.7810
-4.4760 79.1979 1.8166
-4.4682 77.1979 1.7935
-4.4604 77.1458 1.7929
-4.4526 75.0521 1.7684
-4.4448 78.0938 1.8039
-4.4370 80.4271 1.8306
-4.4292 80.3646 1.8299
-4.4214 77.1354 1.7928
-4.4136 80.5729 1.8323
-4.4058 81.2708 1.8402
-4.3980 79.8750 1.8243
-4.3902 81.6771 1.8448
-4.3824 80.3229 1.8294
-4.3746 81.0729 1.8379
-4.3668 85.1771 1.8839
-4.3590 83.7917 1.8685
-4.3512 82.3229 1.8521
-4.3434 83.4375 1.8646
-4.3356 86.6563 1.9002
-4.3278 84.8333 1.8801
-4.3200 85.4792 1.8872
-4.3122 84.6250 1.8778
-4.3044 85.0000 1.8819
-4.2966 87.1667 1.9058
-4.2888 88.2188 1.9172
-4.2810 88.3438 1.9186
-4.2732 89.0729 1.9265
-4.2654 89.4792 1.9309
-4.2576 88.2083 1.9171
-4.2498 87.6250 1.9108
-4.2420 88.4063 1.9193
-4.2342 88.5625 1.9210
-4.2264 89.6979 1.9332
-4.2186 91.6563 1.9542
-4.2108 91.6979 1.9547
-4.2030 91.5104 1.9527
-4.1952 93.7813 1.9768
-4.1874 92.5625 1.9639
-4.1796 93.0208 1.9687
-4.1718 92.5833 1.9641
-4.1640 93.7708 1.9766
-4.1562 94.1042 1.9802
-4.1484 94.9063 1.9886
-4.1406 98.2708 2.0235
-4.1328 94.3125 1.9823
-4.1250 94.1042 1.9802
-4.1172 97.6979 2.0176
-4.1094 95.7188 1.9971
-4.1016 96.3646 2.0038
-4.0938 97.6146 2.0167
-4.0860 99.3854 2.0350
-4.0782 100.8542 2.0499
-4.0704 100.6458 2.0478
-4.0626 102.0625 2.0622
-4.0548 102.3333 2.0649
-4.0470 104.5313 2.0870
-4.0392 103.6354 2.0780
-4.0314 104.0208 2.0819
-4.0236 104.6875 2.0885
-4.0158 104.8958 2.0906
-4.0080 101.5208 2.0567
-4.0002 104.1979 2.0836
-3.9924 103.1771 2.0734
-3.9846 107.0104 2.1116
-3.9768 108.3333 2.1246
-3.9690 108.4896 2.1261
-3.9612 110.1771 2.1426
-3.9534 107.7292 2.1187
-3.9456 107.0208 2.1117
-3.9378 112.0938 2.1612
-3.9300 110.4896 2.1456
-3.9222 111.8854 2.1591
-3.9144 112.0938 2.1612
-3.9066 111.4896 2.1553
-3.8988 111.3542 2.1540
-3.8910 115.1875 2.1908
-3.8832 112.3542 2.1637
-3.8754 113.4063 2.1738
-3.8676 114.1771 2.1811
-3.8598 114.5938 2.1851
-3.8520 117.9896 2.2173
-3.8442 119.5313 2.2317
-3.8364 117.4167 2.2119
-3.8286 119.3333 2.2298
-3.8208 116.3021 2.2013
-3.8130 122.1250 2.2558
-3.8052 119.5625 2.2320
-3.7974 117.8958 2.2164
-3.7896 119.5208 2.2316
-3.7818 122.6354 2.2605
-3.7740 121.1771 2.2470
-3.7662 122.1042 2.2556
-3.7584 125.2708 2.2846
-3.7506 124.3854 2.2766
-3.7428 125.4271 2.2861
-3.7350 126.5104 2.2959
-3.7272 125.7708 2.2892
-3.7194 130.9896 2.3362
-3.7116 129.6875 2.3246
-3.7038 129.0313 2.3187
-3.6960 127.1979 2.3022
-3.6882 130.1875 2.3291
-3.6804 130.7604 2.3342
-3.6726 128.8021 2.3166
-3.6648 127.8542 2.3081
-3.6570 134.6042 2.3682
-3.6492 133.5521 2.3590
-3.6414 134.4271 2.3667
-3.6336 131.0833 2.3371
-3.6258 131.0521 2.3368
-3.6180 131.0833 2.3371
-3.6102 131.2083 2.3382
-3.6024 138.6042 2.4032
-3.5946 139.2708 2.4089
-3.5868 135.4375 2.3755
-3.5790 136.0833 2.3812
-3.5712 136.6875 2.3865
-3.5634 138.7396 2.4043
-3.5556 138.2604 2.4002
-3.5478 142.4792 2.4365
-3.5400 139.3854 2.4099
-3.5322 139.3021 2.4092
-3.5244 139.1042 2.4075
-3.5166 139.1250 2.4077
-3.5088 143.1771 2.4425
-3.5010 144.5417 2.4541
-3.4932 142.8646 2.4398
-3.4854 143.2083 2.4427
-3.4776 144.6354 2.4549
-3.4698 148.9479 2.4912
-3.4620 150.9688 2.5081
-3.4542 150.1458 2.5012
-3.4464 148.5313 2.4877
-3.4386 149.4688 2.4956
-3.4308 147.8229 2.4818
-3.4230 149.6458 2.4970
-3.4152 153.6042 2.5299
-3.4074 152.2813 2.5189
-3.3996 151.7917 2.5149
-3.3918 150.5938 2.5049
-3.3840 147.2708 2.4772
-3.3762 151.0729 2.5089
-3.3684 149.6979 2.4975
-3.3606 150.4688 2.5039
-3.3528 154.7813 2.5395
-3.3450 153.7813 2.5313
-3.3372 152.0104 2.5167
-3.3294 155.1771 2.5428
-3.3216 154.0208 2.5333
-3.3138 154.6979 2.5388
-3.3060 156.0938 2.5503
-3.2982 154.6979 2.5388
-3.2904 154.0521 2.5335
-3.2826 158.7292 2.5717
-3.2748 158.7188 2.5716
-3.2670 159.0000 2.5739
-3.2592 162.4583 2.6017
-3.2514 158.9479 2.5735
-3.2436 161.6875 2.5956
-3.2358 159.3021 2.5764
-3.2280 161.6979 2.5957
-3.2202 163.3958 2.6092
-3.2124 161.0313 2.5903
-3.2046 164.6875 2.6195
-3.1968 163.5313 2.6103
-3.1890 164.3229 2.6166
-3.1812 163.6667 2.6114
-3.1734 163.2500 2.6081
-3.1656 165.7396 2.6279
-3.1578 167.3438 2.6406
-3.1500 166.9896 2.6378
-3.1422 169.6875 2.6590
-3.1344 164.3854 2.6171
-3.1266 165.3646 2.6249
-3.1188 171.6250 2.6741
-3.1110 176.1563 2.7092
-3.1032 171.5521 2.6736
-3.0954 166.4896 2.6338
-3.0876 169.9375 2.6610
-3.0798 172.5521 2.6814
-3.0720 171.8229 2.6757
-3.0642 170.3125 2.6639
-3.0564 172.3333 2.6797
-3.0486 171.2396 2.6711
-3.0408 173.3854 2.6878
-3.0330 170.5000 2.6654
-3.0252 176.4896 2.7118
-3.0174 177.8750 2.7224
-3.0096 176.6354 2.7129
-3.0018 179.8854 2.7377
-2.9940 177.8750 2.7224
-2.9862 178.8750 2.7300
-2.9784 177.7917 2.7218
-2.9706 178.5208 2.7273
-2.9628 178.8646 2.7300
-2.9550 178.2188 2.7250
-2.9472 180.3021 2.7409
-2.9394 183.3542 2.7640
-2.9316 181.0833 2.7468
-2.9238 182.8646 2.7603
-2.9160 184.6354 2.7737
-2.9082 182.7708 2.7596
-2.9004 185.1458 2.7775
-2.8926 186.4896 2.7875
-2.8848 183.9583 2.7686
-2.8770 183.0521 2.7617
-2.8692 187.1458 2.7924
-2.8614 191.0313 2.8213
-2.8536 195.2188 2.8520
-2.8458 195.3229 2.8528
-2.8380 189.3125 2.8086
-2.8302 194.8021 2.8490
-2.8224 194.6146 2.8476
-2.8146 192.9375 2.8353
-2.8068 194.8958 2.8497
-2.7990 197.2500 2.8668
-2.7912 198.5625 2.8764
-2.7834 201.6771 2.8988
-2.7756 196.7083 2.8629
-2.7678 198.8125 2.8782
-2.7600 199.8854 2.8859
-2.7522 204.2500 2.9173
-2.7444 204.7917 2.9211
-2.7366 204.4479 2.9187
-2.7288 206.4583 2.9330
-2.7210 206.7708 2.9352
-2.7132 203.2292 2.9100
-2.7054 208.1354 2.9449
-2.6976 208.1354 2.9449
-2.6898 212.8750 2.9782
-2.6820 207.1146 2.9376
-2.6742 209.6563 2.9556
-2.6664 215.1458 2.9941
-2.6586 215.6979 2.9979
-2.6508 214.2708 2.9880
-2.6430 218.8542 3.0198
-2.6352 217.1250 3.0078
-2.6274 221.6875 3.0392
-2.6196 223.4063 3.0510
-2.6118 222.7188 3.0463
-2.6040 224.7813 3.0604
-2.5962 226.5000 3.0721
-2.5884 224.7292 3.0600
-2.5806 225.1771 3.0631
-2.5728 225.3542 3.0643
-2.5650 222.3021 3.0434
-2.5572 223.2604 3.0500
-2.5494 233.1979 3.1171
-2.5416 232.8438 3.1148
-2.5338 234.2917 3.1244
-2.5260 232.5729 3.1130
-2.5182 235.0521 3.1295
-2.5104 236.0521 3.1362
-2.5026 234.7396 3.1274
-2.4948 239.2083 3.1571
-2.4870 239.4479 3.1586
-2.4792 245.1354 3.1959
-2.4714 240.0208 3.1624
-2.4636 238.6354 3.1533
-2.4558 249.3646 3.2234
-2.4480 242.1771 3.1766
-2.4402 246.0417 3.2018
-2.4324 247.3750 3.2105
-2.4246 243.8854 3.1878
-2.4168 244.9063 3.1944
-2.4090 251.0729 3.2344
-2.4012 248.3646 3.2169
-2.3934 245.3021 3.1970
-2.3856 255.8438 3.2650
-2.3778 252.2917 3.2422
-2.3700 251.7604 3.2388
-2.3622 253.1042 3.2475
-2.3544 254.2188 3.2546
-2.3466 254.8229 3.2585
-2.3388 253.4063 3.2494
-2.3310 258.5938 3.2825
-2.3232 261.4792 3.3008
-2.3154 257.2292 3.2738
-2.3076 259.6146 3.2890
-2.2998 257.4583 3.2753
-2.2920 259.1771 3.2862
-2.2842 257.4896 3.2755
-2.2764 262.1250 3.3048
-2.2686 260.1979 3.2927
-2.2608 258.7813 3.2837
-2.2530 260.2083 3.2927
-2.2452 262.9167 3.3098
-2.2374 263.0521 3.3107
-2.2296 266.0417 3.3294
-2.2218 269.6771 3.3521
-2.2140 265.7917 3.3279
-2.2062 263.7813 3.3153
-2.1984 261.2188 3.2991
-2.1906 262.6979 3.3084
-2.1828 271.6354 3.3642
-2.1750 265.8333 3.3281
-2.1672 269.4479 3.3507
-2.1594 265.0833 3.3234
-2.1516 266.3333 3.3312
-2.1438 259.9271 3.2909
-2.1360 265.6979 3.3273
-2.1282 269.9271 3.3536
-2.1204 265.1563 3.3239
-2.1126 269.1354 3.3487
-2.1048 265.7917 3.3279
-2.0970 263.6354 3.3143
-2.0892 261.0313 3.2979
-2.0814 269.5000 3.3510
-2.0736 273.9896 3.3788
-2.0658 269.7604 3.3526
-2.0580 267.8646 3.3408
-2.0502 270.8542 3.3594
-2.0424 269.3125 3.3498
-2.0346 271.7813 3.3651
-2.0268 266.0625 3.3296
-2.0190 266.6979 3.3335
-2.0112 264.4583 3.3195
-2.0034 270.1563 3.3551
-1.9956 268.1667 3.3427
-1.9878 272.7500 3.3711
-1.9800 276.2708 3.3928
-1.9722 272.7604 3.3712
-1.9644 272.7604 3.3712
-1.9566 274.5625 3.3823
-1.9488 271.9792 3.3664
-1.9410 271.9792 3.3664
-1.9332 273.2813 3.3744
-1.9254 270.6667 3.3582
-1.9176 271.6354 3.3642
-1.9098 274.4792 3.3818
-1.9020 273.9063 3.3783
-1.8942 270.8854 3.3596
-1.8864 267.5104 3.3386
-1.8786 271.7500 3.3650
-1.8708 271.9271 3.3661
-1.8630 276.1875 3.3923
-1.8552 273.3750 3.3750
-1.8474 280.4375 3.4183
-1.8396 274.8229 3.3839
-1.8318 274.7500 3.3835
-1.8240 275.5000 3.3881
-1.8162 269.6250 3.3518
-1.8084 271.9792 3.3664
-1.8006 275.8333 3.3901
-1.7928 271.8542 3.3656
-1.7850 269.5208 3.3511
-1.7772 273.1042 3.3733
-1.7694 269.8958 3.3535
-1.7616 271.2396 3.3618
-1.7538 271.8125 3.3653
-1.7460 271.6042 3.3641
-1.7382 269.9375 3.3537
-1.7304 269.9479 3.3538
-1.7226 264.8750 3.3221
-1.7148 264.3854 3.3190
-1.7070 267.8750 3.3409
-1.6992 262.5104 3.3073
-1.6914 262.8542 3.3094
-1.6836 258.9167 3.2845
-1.6758 261.1875 3.2989
-1.6680 262.8750 3.3096
-1.6602 268.3750 3.3440
-1.6524 260.5313 3.2948
-1.6446 265.6354 3.3269
-1.6368 267.1667 3.3365
-1.6290 260.3958 3.2939
-1.6212 259.8646 3.2905
-1.6134 260.6979 3.2958
-1.6056 262.6667 3.3082
-1.5978 263.1979 3.3116
-1.5900 264.8854 3.3222
-1.5822 260.5938 3.2952
-1.5744 259.6563 3.2892
-1.5666 255.2083 3.2609
-1.5588 259.4375 3.2878
-1.5510 263.9792 3.3165
-1.5432 251.6563 3.2382
-1.5354 253.1875 3.2480
-1.5276 255.9375 3.2656
-1.5198 249.5417 3.2245
-1.5120 251.3333 3.2361
-1.5042 244.3646 3.1909
-1.4964 243.9896 3.1885
-1.4886 250.3542 3.2298
-1.4808 245.7604 3.2000
-1.4730 247.4167 3.2108
-1.4652 244.8333 3.1940
-1.4574 243.5417 3.1855
-1.4496 243.5521 3.1856
-1.4418 247.6563 3.2123
-1.4340 241.8646 3.1745
-1.4262 244.0104 3.1886
-1.4184 234.8854 3.1284
-1.4106 237.1667 3.1436
-1.4028 234.4063 3.1252
-1.3950 232.5833 3.1130
-1.3872 227.1771 3.0766
-1.3794 227.9063 3.0816
-1.3716 228.6563 3.0866
-1.3638 227.2813 3.0773
-1.3560 228.0625 3.0826
-1.3482 221.7604 3.0397
-1.3404 224.6771 3.0597
-1.3326 222.3542 3.0438
-1.3248 221.5521 3.0383
-1.3170 218.3750 3.0164
-1.3092 215.8750 2.9991
-1.3014 213.7188 2.9841
-1.2936 213.2813 2.9811
-1.2858 209.2083 2.9525
-1.2780 207.1771 2.9381
-1.2702 204.1146 2.9163
-1.2624 203.6563 2.9130
-1.2546 204.2813 2.9175
-1.2468 198.9479 2.8791
-1.2390 193.3438 2.8383
-1.2312 196.0521 2.8581
-1.2234 193.5313 2.8397
-1.2156 188.2188 2.8004
-1.2078 184.1667 2.7701
-1.2000 181.0000 2.7462
-1.1922 176.4375 2.7114
-1.1844 177.5521 2.7199
-1.1766 176.8125 2.7143
-1.1688 171.7500 2.6751
-1.1610 170.9271 2.6687
-1.1532 167.5833 2.6425
-1.1454 165.1354 2.6231
-1.1376 156.5833 2.5543
-1.1298 159.7813 2.5802
-1.1220 158.3854 2.5689
-1.1142 153.5208 2.5292
-1.1064 150.5729 2.5048
-1.0986 148.5833 2.4882
-1.0908 147.1146 2.4758
-1.0830 145.0729 2.4586
-1.0752 140.1354 2.4164
-1.0674 137.3750 2.3925
-1.0596 135.7604 2.3784
-1.0518 139.3750 2.4098
-1.0440 133.6354 2.3597
-1.0362 132.1563 2.3466
-1.0284 129.3021 2.3211
-1.0206 124.1042 2.2740
-1.0128 121.8542 2.2533
-1.0050 123.3542 2.2671
-0.9972 120.9375 2.2448
-0.9894 116.7917 2.2060
-0.9816 117.8125 2.2156
-0.9738 115.5521 2.1942
-0.9660 111.7708 2.1580
-0.9582 111.5313 2.1557
-0.9504 107.8021 2.1194
-0.9426 106.6250 2.1078
-0.9348 107.8229 2.1196
-0.9270 102.2500 2.0641
-0.9192 103.4271 2.0759
-0.9114 99.0729 2.0318
-0.9036 97.3021 2.0135
-0.8958 96.1771 2.0018
-0.8880 96.5000 2.0052
-0.8802 93.8750 1.9777
-0.8724 91.8125 1.9559
-0.8646 89.3646 1.9296
-0.8568 88.1250 1.9162
-0.8490 88.8438 1.9240
-0.8412 85.9063 1.8919
-0.8334 83.9375 1.8701
-0.8256 83.0417 1.8601
-0.8178 84.7708 1.8794
-0.8100 82.6979 1.8563
-0.8022 76.8646 1.7896
-0.7944 75.8125 1.7773
-0.7866 73.5208 1.7502
-0.7788 71.8229 1.7299
-0.7710 73.1042 1.7453
-0.7632 69.3646 1.7001
-0.7554 68.2813 1.6867
-0.7476 66.6875 1.6669
-0.7398 67.4375 1.6763
-0.7320 63.5729 1.6275
-0.7242 63.7292 1.6295
-0.7164 64.5625 1.6402
-0.7086 63.1979 1.6227
-0.7008 60.3958 1.5863
-0.6930 58.3958 1.5599
-0.6852 55.2500 1.5173
-0.6774 58.5417 1.5618
-0.6696 57.8958 1.5532
-0.6618 54.5208 1.5072
-0.6540 52.8229 1.4836
-0.6462 53.9479 1.4993
-0.6384 49.2396 1.4324
-0.6306 49.6979 1.4390
-0.6228 50.5625 1.4515
-0.6150 50.7396 1.4540
-0.6072 48.4896 1.4214
-0.5994 47.2292 1.4028
-0.5916 44.8021 1.3663
-0.5838 44.6979 1.3647
-0.5760 43.6667 1.3489
-0.5682 41.1875 1.3100
-0.5604 40.8333 1.3044
-0.5526 41.9375 1.3219
-0.5448 39.5833 1.2843
-0.5370 40.5729 1.3002
-0.5292 38.8229 1.2719
-0.5214 40.7708 1.3034
-0.5136 36.9479 1.2408
-0.5058 36.1250 1.2269
-0.4980 37.9479 1.2574
-0.4902 36.0521 1.2256
-0.4824 35.5521 1.2171
-0.4746 36.1042 1.2265
-0.4668 32.4896 1.1635
-0.4590 32.0000 1.1547
-0.4512 32.8333 1.1696
-0.4434 33.8542 1.1877
-0.4356 31.2396 1.1409
-0.4278 31.3125 1.1422
-0.4200 30.4583 1.1265
-0.4122 31.7083 1.1494
-0.4044 31.2813 1.1417
-0.3966 30.1771 1.1213
-0.3888 28.4896 1.0895
-0.3810 28.2500 1.0849
-0.3732 27.8958 1.0781
-0.3654 26.9479 1.0596
-0.3576 28.7396 1.0943
-0.3498 27.9063 1.0783
-0.3420 27.0938 1.0625
-0.3342 28.7500 1.0945
-0.3264 29.1875 1.1028
-0.3186 27.7813 1.0759
-0.3108 27.4583 1.0696
-0.3030 26.6979 1.0547
-0.2952 26.8021 1.0568
-0.2874 27.4271 1.0690
-0.2796 27.9583 1.0793
-0.2718 28.2500 1.0849
-0.2640 31.1354 1.1390
-0.2562 32.1458 1.1573
-0.2484 32.1979 1.1583
-0.2406 31.5208 1.1460
-0.2328 31.4375 1.1445
-0.2250 34.2708 1.1950
-0.2172 36.9271 1.2404
-0.2094 38.1771 1.2612
-0.2016 38.8750 1.2727
-0.1938 41.8021 1.3198
-0.1860 41.7708 1.3193
-0.1782 44.5521 1.3625
-0.1704 45.3958 1.3753
-0.1626 44.8438 1.3669
-0.1548 48.3958 1.4200
-0.1470 47.9896 1.4141
-0.1392 50.4063 1.4492
-0.1314 52.0104 1.4721
-0.1236 52.0000 1.4720
-0.1158 52.3854 1.4774
-0.1080 56.4896 1.5342
-0.1002 61.8646 1.6055
-0.0924 66.0000 1.6583
-0.0846 72.0625 1.7328
-0.0768 79.7083 1.8224
-0.0690 87.1458 1.9055
-0.0612 100.6458 2.0478
-0.0534 111.6458 2.1568
-0.0456 121.6042 2.2510
-0.0378 127.1875 2.3021
-0.0300 133.9792 2.3627
-0.0222 128.6875 2.3156
-0.0144 121.1042 2.2463
-0.0066 113.6875 2.1765
0.0012 103.8021 2.0797
0.0090 89.9479 1.9359
0.0168 75.2188 1.7703
0.0246 65.6458 1.6539
0.0324 51.8333 1.4696
0.0402 39.6458 1.2853
0.0480 31.0000 1.1365
0.0558 24.0417 1.0009
0.0636 19.2083 0.8946
0.0714 13.2500 0.7430
0.0792 10.6458 0.6660
0.0870 8.7604 0.6042
0.0948 7.9896 0.5770
0.1026 5.4583 0.4769
0.1104 4.7604 0.4454
0.1182 4.6771 0.4415
0.1260 4.2917 0.4229
0.1338 3.4479 0.3790
0.1416 3.5417 0.3841
0.1494 2.8021 0.3417
0.1572 2.3125 0.3104
0.1650 2.2917 0.3090
0.1728 2.3438 0.3125
0.1806 2.3438 0.3125
0.1884 2.1875 0.3019
0.1962 1.6667 0.2635
0.2040 2.0833 0.2946
0.2118 2.4896 0.3221
0.2196 2.2917 0.3090
0.2274 2.1667 0.3005
0.2352 2.1771 0.3012
0.2430 2.0625 0.2932
0.2508 1.9271 0.2834
0.2586 2.1979 0.3026
0.2664 1.8021 0.2740
0.2742 1.5833 0.2569
0.2820 1.3646 0.2384
0.2898 1.6146 0.2594
0.2976 1.5104 0.2509
0.3054 1.5000 0.2500
0.3132 1.7083 0.2668
0.3210 1.4583 0.2465
0.3288 1.4792 0.2483
0.3366 1.5833 0.2569
0.3444 1.6563 0.2627
0.3522 1.5313 0.2526
0.3600 1.9167 0.2826
0.3678 1.9896 0.2879
0.3756 1.6042 0.2585
0.3834 1.5521 0.2543
0.3912 1.7500 0.2700
0.3990 1.2604 0.2292
0.4068 1.6042 0.2585
0.4146 1.6875 0.2652
0.4224 1.6250 0.2602
0.4302 1.6146 0.2594
0.4380 1.3125 0.2339
0.4458 1.3438 0.2366
0.4536 1.4896 0.2491
0.4614 1.4375 0.2447
0.4692 1.2917 0.2320
0.4770 1.2604 0.2292
0.4848 1.2917 0.2320
0.4926 1.2813 0.2311
0.5004 1.1250 0.2165
0.5082 1.0938 0.2135
0.5160 1.4479 0.2456
0.5238 1.2188 0.2253
0.5316 1.1042 0.2145
0.5394 1.4063 0.2421
0.5472 1.2083 0.2244
0.5550 0.9896 0.2031
0.5628 1.2500 0.2282
0.5706 1.5521 0.2543
0.5784 1.0938 0.2135
0.5862 1.3125 0.2339
0.5940 1.1250 0.2165
0.6018 1.0833 0.2125
0.6096 1.1250 0.2165
0.6174 1.1250 0.2165
0.6252 1.0313 0.2073
0.6330 1.1563 0.2195
0.6408 1.0208 0.2062
0.6486 0.8958 0.1932
0.6564 1.1667 0.2205
0.6642 1.0938 0.2135
0.6720 1.0313 0.2073
0.6798 1.1146 0.2155
0.6876 0.8750 0.1909
0.6954 1.1458 0.2185
0.7032 1.1146 0.2155
0.7110 1.3021 0.2329
0.7188 1.3125 0.2339
0.7266 1.3438 0.2366
0.7344 1.4063 0.2421
0.7422 0.7708 0.1792
0.7500 1.0625 0.2104
0.7578 1.1667 0.2205
0.7656 0.9583 0.1998
0.7734 0.8646 0.1898
0.7812 0.8958 0.1932
0.7890 1.0000 0.2041
0.7968 0.9479 0.1987
0.8046 0.9688 0.2009
0.8124 1.1042 0.2145
0.8202 1.0104 0.2052
0.8280 1.0833 0.2125
0.8358 0.9583 0.1998
0.8436 1.4375 0.2447
0.8514 0.7813 0.1804
0.8592 1.0729 0.2114
0.8670 1.3646 0.2384
0.8748 1.0313 0.2073
0.8826 1.3021 0.2329
0.8904 1.2813 0.2311
0.8982 0.7604 0.1780
0.9060 1.0417 0.2083
0.9138 1.0833 0.2125
0.9216 0.9583 0.1998
0.9294 1.0625 0.2104
0.9372 1.0313 0.2073
0.9450 1.2396 0.2273
0.9528 1.1042 0.2145
0.9606 1.0313 0.2073
0.9684 0.8958 0.1932
0.9762 0.8229 0.1852
0.9840 1.0000 0.2041
0.9918 0.8438 0.1875
0.9996 0.8125 0.1840
1.0074 0.8750 0.1909
1.0152 0.9896 0.2031
1.0230 0.8542 0.1887
1.0308 0.5313 0.1488
1.0386 1.0625 0.2104
1.0464 0.8229 0.1852
1.0542 0.9583 0.1998
1.0620 0.9063 0.1943
1.0698 0.7813 0.1804
1.0776 0.7396 0.1755
1.0854 0.7396 0.1755
1.0932 0.7188 0.1731
1.1010 0.5833 0.1559
1.1088 0.9583 0.1998
1.1166 1.1667 0.2205
1.1244 0.7500 0.1768
1.1322 0.8229 0.1852
1.1400 0.7292 0.1743
1.1478 0.6458 0.1640
1.1556 0.8542 0.1887
1.1634 0.8333 0.1863
1.1712 0.6771 0.1680
1.1790 0.6667 0.1667
1.1868 1.0104 0.2052
1.1946 0.7396 0.1755
1.2024 0.7604 0.1780
1.2102 0.8438 0.1875
1.2180 0.9896 0.2031
1.2258 0.8542 0.1887
1.2336 0.6771 0.1680
1.2414 0.8958 0.1932
1.2492 1.0417 0.2083
1.2570 0.8646 0.1898
1.2648 0.7292 0.1743
1.2726 0.9479 0.1987
1.2804 0.5938 0.1573
1.2882 0.7708 0.1792
1.2960 0.7500 0.1768
1.3038 0.7708 0.1792
1.3116 0.6354 0.1627
1.3194 0.8646 0.1898
1.3272 0.8333 0.1863
1.3350 0.7500 0.1768
1.3428 0.7188 0.1731
1.3506 1.0104 0.2052
1.3584 0.9271 0.1965
1.3662 0.5938 0.1573
1.3740 0.5729 0.1545
1.3818 0.6875 0.1693
1.3896 0.5208 0.1473
1.3974 0.6458 0.1640
1.4052 0.7500 0.1768
1.4130 0.6042 0.1587
1.4208 0.6354 0.1627
1.4286 0.6979 0.1705
1.4364 0.7396 0.1755
1.4442 0.6146 0.1600
1.4520 0.4375 0.1350
1.4598 0.6875 0.1693
1.4676 0.7500 0.1768
1.4754 0.4896 0.1428
1.4832 0.6771 0.1680
1.4910 0.8438 0.1875
1.4988 0.4792 0.1413
1.5066 0.6354 0.1627
1.5144 0.7604 0.1780
1.5222 0.7604 0.1780
1.5300 0.5833 0.1559
1.5378 0.6354 0.1627
1.5456 0.5104 0.1458
1.5534 0.4688 0.1398
1.5612 0.8438 0.1875
1.5690 0.4688 0.1398
1.5768 0.3229 0.1160
1.5846 0.6667 0.1667
1.5924 0.5521 0.1517
1.6002 0.6250 0.1614
1.6080 0.5000 0.1443
1.6158 0.8542 0.1887
1.6236 0.8958 0.1932
1.6314 0.4896 0.1428
1.6392 0.6563 0.1654
1.6470 0.7396 0.1755
1.6548 0.7188 0.1731
1.6626 0.7292 0.1743
1.6704 0.8542 0.1887
1.6782 0.6354 0.1627
1.6860 0.5000 0.1443
1.6938 0.5417 0.1502
1.7016 0.7604 0.1780
1.7094 0.4792 0.1413
1.7172 0.6667 0.1667
1.7250 0.7292 0.1743
1.7328 0.6042 0.1587
1.7406 0.6875 0.1693
1.7484 0.5938 0.1573
1.7562 0.6250 0.1614
1.7640 0.7708 0.1792
1.7718 0.7396 0.1755
1.7796 0.9792 0.2020
1.7874 0.7396 0.1755
1.7952 0.6042 0.1587
1.8030 0.6563 0.1654
1.8108 0.5833 0.1559
1.8186 0.6563 0.1654
1.8264 0.6875 0.1693
1.8342 0.5208 0.1473
1.8420 0.5729 0.1545
1.8498 0.3542 0.1215
1.8576 0.6667 0.1667
1.8654 0.6979 0.1705
1.8732 0.4063 0.1301
1.8810 0.6354 0.1627
1.8888 0.4375 0.1350
1.8966 0.5833 0.1559
1.9044 0.5938 0.1573
1.9122 0.4688 0.1398
1.9200 0.7604 0.1780
1.9278 0.6042 0.1587
1.9356 0.7188 0.1731
1.9434 0.6667 0.1667
1.9512 0.7917 0.1816
1.9590 0.4896 0.1428
1.9668 0.2083 0.0932
1.9746 0.5417 0.1502
1.9824 0.7188 0.1731
1.9902 0.5729 0.1545
1.9980 0.5313 0.1488
2.0058 0.6042 0.1587
2.0136 0.6458 0.1640
2.0214 0.5521 0.1517
2.0292 0.4792 0.1413
2.0370 0.8438 0.1875
2.0448 0.6042 0.1587
2.0526 0.4271 0.1334
2.0604 0.4167 0.1318
2.0682 0.5833 0.1559
2.0760 0.5938 0.1573
2.0838 0.6563 0.1654
2.0916 0.7188 0.1731
2.0994 0.6563 0.1654
2.1072 0.7500 0.1768
2.1150 0.5104 0.1458
2.1228 0.4479 0.1366
2.1306 0.6354 0.1627
2.1384 0.8438 0.1875
2.1462 0.6771 0.1680
2.1540 0.3958 0.1284
2.1618 0.6667 0.1667
2.1696 0.5833 0.1559
2.1774 0.6563 0.1654
2.1852 0.4375 0.1350
2.1930 0.4583 0.1382
2.2008 0.3958 0.1284
2.2086 0.3229 0.1160
2.2164 0.3958 0.1284
2.2242 0.3542 0.1215
2.2320 0.5313 0.1488
2.2398 0.6979 0.1705
2.2476 0.6979 0.1705
2.2554 0.6354 0.1627
2.2632 0.7083 0.1718
2.2710 0.7188 0.1731
2.2788 0.4479 0.1366
2.2866 0.2813 0.1083
2.2944 0.6250 0.1614
2.3022 0.8021 0.1828
2.3100 0.4375 0.1350
2.3178 0.7083 0.1718
2.3256 0.5313 0.1488
2.3334 0.4688 0.1398
2.3412 0.5938 0.1573
2.3490 0.5000 0.1443
2.3568 0.5000 0.1443
2.3646 0.5417 0.1502
2.3724 0.6354 0.1627
2.3802 0.6667 0.1667
2.3880 0.5625 0.1531
2.3958 0.6146 0.1600
2.4036 0.3542 0.1215
2.4114 0.6250 0.1614
2.4192 0.5833 0.1559
2.4270 0.4792 0.1413
2.4348 0.5833 0.1559
2.4426 0.7500 0.1768
2.4504 0.5938 0.1573
2.4582 0.6667 0.1667
2.4660 0.5208 0.1473
2.4738 0.4688 0.1398
2.4816 0.6667 0.1667
2.4894 0.4583 0.1382
2.4972 0.6146 0.1600
2.5050 0.5521 0.1517
2.5128 0.3958 0.1284
2.5206 0.5208 0.1473
2.5284 0.6563 0.1654
2.5362 0.4375 0.1350
2.5440 0.3542 0.1215
2.5518 0.5729 0.1545
2.5596 0.3646 0.1233
2.5674 0.5521 0.1517
2.5752 0.6979 0.1705
2.5830 0.6875 0.1693
2.5908 0.4375 0.1350
2.5986 0.5938 0.1573
2.6064 0.5938 0.1573
2.6142 0.4688 0.1398
2.6220 0.3958 0.1284
2.6298 0.4792 0.1413
2.6376 0.6146 0.1600
2.6454 0.6458 0.1640
2.6532 0.4896 0.1428
2.6610 0.4896 0.1428
2.6688 0.2396 0.0999
2.6766 0.3542 0.1215
2.6844 0.5729 0.1545
2.6922 0.5833 0.1559
2.7000 0.7604 0.1780
2.7078 0.4896 0.1428
2.7156 0.5313 0.1488
2.7234 0.6250 0.1614
2.7312 0.5104 0.1458
2.7390 0.6667 0.1667
2.7468 0.5938 0.1573
2.7546 0.6042 0.1587
2.7624 0.3854 0.1267
2.7702 0.9063 0.1943
2.7780 0.5000 0.1443
2.7858 0.1875 0.0884
2.7936 0.2917 0.1102
2.8014 0.2604 0.1042
2.8092 0.2500 0.1021
2.8170 0.3438 0.1197
2.8248 0.3438 0.1197
2.8326 0.2083 0.0932
2.8404 0.4167 0.1318
2.8482 0.4479 0.1366
2.8560 0.4063 0.1301
2.8638 0.5625 0.1531
2.8716 0.5313 0.1488
2.8794 0.5833 0.1559
2.8872 0.6458 0.1640
2.8950 0.4583 0.1382
2.9028 0.3854 0.1267
2.9106 0.6146 0.1600
2.9184 0.5521 0.1517
2.9262 0.6042 0.1587
2.9340 0.3854 0.1267
2.9418 0.3125 0.1141
2.9496 0.3125 0.1141
2.9574 0.4688 0.1398
2.9652 0.4063 0.1301
2.9730 0.4167 0.1318
2.9808 0.3438 0.1197
2.9886 0.5000 0.1443
2.9964 0.5833 0.1559
3.0042 0.4271 0.1334
3.0120 0.3333 0.1179
3.0198 0.3125 0.1141
3.0276 0.5417 0.1502
3.0354 0.5729 0.1545
3.0432 0.5833 0.1559
3.0510 0.5729 0.1545
3.0588 0.6250 0.1614
3.0666 0.7813 0.1804
3.0744 0.5729 0.1545
3.0822 0.6979 0.1705
3.0900 0.5208 0.1473
3.0978 0.2917 0.1102
3.1056 0.3750 0.1250
3.1134 0.4583 0.1382
3.1212 0.4375 0.1350
3.1290 0.4063 0.1301
3.1368 0.5833 0.1559
3.1446 0.4167 0.1318
3.1524 0.3854 0.1267
3.1602 0.5000 0.1443
3.1680 0.3854 0.1267
3.1758 0.4583 0.1382
3.1836 0.5000 0.1443
3.1914 0.5417 0.1502
3.1992 0.3750 0.1250
3.2070 0.6146 0.1600
3.2148 0.4063 0.1301
3.2226 0.3750 0.1250
3.2304 0.4792 0.1413
3.2382 0.3021 0.1122
3.2460 0.4479 0.1366
3.2538 0.6667 0.1667
3.2616 0.4271 0.1334
3.2694 0.4167 0.1318
3.2772 0.4271 0.1334
3.2850 0.3646 0.1233
3.2928 0.2813 0.1083
3.3006 0.3646 0.1233
3.3084 0.5000 0.1443
3.3162 0.3750 0.1250
3.3240 0.5521 0.1517
3.3318 0.5938 0.1573
3.3396 0.4583 0.1382
3.3474 0.4063 0.1301
3.3552 0.3229 0.1160
3.3630 0.4271 0.1334
3.3708 0.3854 0.1267
3.3786 0.3021 0.1122
3.3864 0.3333 0.1179
3.3942 0.4896 0.1428
3.4020 0.7292 0.1743
3.4098 0.4688 0.1398
3.4176 0.4167 0.1318
3.4254 0.5521 0.1517
3.4332 0.4688 0.1398
3.4410 0.6146 0.1600
3.4488 0.3646 0.1233
3.4566 0.3958 0.1284
3.4644 0.4271 0.1334
3.4722 0.3438 0.1197
3.4800 0.4479 0.1366
3.4878 0.4479 0.1366
3.4956 0.3750 0.1250
3.5034 0.4792 0.1413
3.5112 0.4167 0.1318
3.5190 0.5625 0.1531
3.5268 0.7708 0.1792
3.5346 0.4583 0.1382
3.5424 0.4896 0.1428
3.5502 0.3542 0.1215
3.5580 0.3333 0.1179
3.5658 0.5417 0.1502
3.5736 0.5417 0.1502
3.5814 0.4063 0.1301
3.5892 0.5208 0.1473
3.5970 0.5729 0.1545
3.6048 0.4271 0.1334
3.6126 0.3854 0.1267
3.6204 0.5521 0.1517
3.6282 0.3333 0.1179
3.6360 0.3438 0.1197
3.6438 0.4375 0.1350
3.6516 0.4167 0.1318
3.6594 0.4896 0.1428
3.6672 0.5208 0.1473
3.6750 0.4688 0.1398
3.6828 0.4583 0.1382
3.6906 0.6667 0.1667
3.6984 0.5625 0.1531
3.7062 0.4063 0.1301
3.7140 0.4479 0.1366
3.7218 0.3958 0.1284
3.7296 0.4896 0.1428
3.7374 0.5000 0.1443
3.7452 0.1875 0.0884
3.7530 0.2396 0.0999
3.7608 0.4063 0.1301
3.7686 0.5417 0.1502
3.7764 0.3646 0.1233
3.7842 0.4375 0.1350
3.7920 0.2917 0.1102
3.7998 0.3229 0.1160
3.8076 0.3021 0.1122
3.8154 0.2813 0.1083
3.8232 0.2708 0.1062
3.8310 0.3750 0.1250
3.8388 0.3333 0.1179
3.8466 0.3750 0.1250
3.8544 0.4167 0.1318
3.8622 0.4167 0.1318
3.8700 0.4896 0.1428
3.8778 0.3646 0.1233
3.8856 0.4271 0.1334
3.8934 0.3021 0.1122
3.9012 0.2292 0.0977
