# Supplementary material for: Spin waves and orbital contribution to ferromagnetism in a topological metal
Source: Nat Commun. 2024 Oct 16;15:8905. doi: 10.1038/s41467-024-53152-1 (PMC11484860; doi:10.1038/s41467-024-53152-1)
Supplement: Supplementary file 3 — Source Data [file 41467_2024_53152_MOESM3_ESM.zip › experiment_data/RIXS_spectra_SLS/rixs_cr_H0L_9.txt]

 Eloss  intensity  error
-17.9003 2.4668 0.2798
-17.8925 2.6016 0.2873
-17.8847 2.3795 0.2748
-17.8769 2.5461 0.2842
-17.8691 2.6334 0.2890
-17.8613 3.1172 0.3145
-17.8535 2.7603 0.2959
-17.8457 2.6413 0.2895
-17.8379 2.0464 0.2548
-17.8301 2.6889 0.2921
-17.8223 2.4271 0.2775
-17.8145 2.0464 0.2548
-17.8067 2.4033 0.2761
-17.7989 2.7841 0.2972
-17.7911 2.8237 0.2993
-17.7833 2.3002 0.2701
-17.7755 2.4271 0.2775
-17.7677 2.2368 0.2664
-17.7599 2.2368 0.2664
-17.7521 2.1812 0.2631
-17.7443 2.4192 0.2770
-17.7365 2.1733 0.2626
-17.7287 2.2130 0.2650
-17.7209 2.4827 0.2807
-17.7131 2.9665 0.3068
-17.7053 3.0300 0.3101
-17.6975 2.6175 0.2882
-17.6897 2.2447 0.2669
-17.6819 2.1178 0.2592
-17.6741 2.4668 0.2798
-17.6663 2.5065 0.2820
-17.6585 2.4668 0.2798
-17.6507 2.5858 0.2864
-17.6429 2.7285 0.2942
-17.6351 2.5699 0.2855
-17.6273 2.4113 0.2766
-17.6195 2.5065 0.2820
-17.6117 2.2130 0.2650
-17.6039 2.6889 0.2921
-17.5961 2.6810 0.2916
-17.5883 2.9030 0.3035
-17.5805 2.7761 0.2968
-17.5727 2.2526 0.2673
-17.5649 2.0464 0.2548
-17.5571 2.6889 0.2921
-17.5493 2.2130 0.2650
-17.5415 2.7365 0.2947
-17.5337 2.8396 0.3002
-17.5259 2.3399 0.2725
-17.5181 2.4351 0.2780
-17.5103 2.8317 0.2997
-17.5025 2.6572 0.2904
-17.4947 2.6413 0.2895
-17.4869 2.7603 0.2959
-17.4791 2.5144 0.2824
-17.4713 2.4351 0.2780
-17.4635 2.6572 0.2904
-17.4557 2.3399 0.2725
-17.4479 2.5144 0.2824
-17.4401 2.5382 0.2838
-17.4323 3.0141 0.3092
-17.4245 2.5223 0.2829
-17.4167 2.4589 0.2793
-17.4089 2.7761 0.2968
-17.4011 2.6730 0.2912
-17.3933 2.2923 0.2697
-17.3855 2.4271 0.2775
-17.3777 2.4509 0.2789
-17.3699 2.4985 0.2816
-17.3621 2.6889 0.2921
-17.3543 2.4033 0.2761
-17.3465 2.7127 0.2934
-17.3387 2.6016 0.2873
-17.3309 2.4033 0.2761
-17.3231 2.2526 0.2673
-17.3153 2.1575 0.2616
-17.3075 2.2526 0.2673
-17.2997 2.3002 0.2701
-17.2919 2.4192 0.2770
-17.2841 2.3716 0.2743
-17.2763 2.5778 0.2860
-17.2685 2.5065 0.2820
-17.2607 3.2362 0.3204
-17.2529 2.8713 0.3018
-17.2451 2.7444 0.2951
-17.2373 2.4351 0.2780
-17.2295 2.2685 0.2683
-17.2217 2.8872 0.3027
-17.2139 2.7444 0.2951
-17.2061 2.7603 0.2959
-17.1983 2.3954 0.2757
-17.1905 2.7841 0.2972
-17.1827 2.6016 0.2873
-17.1749 2.5223 0.2829
-17.1671 2.4271 0.2775
-17.1593 2.5858 0.2864
-17.1515 2.8634 0.3014
-17.1437 2.8475 0.3006
-17.1359 2.4509 0.2789
-17.1281 2.6651 0.2908
-17.1203 2.3954 0.2757
-17.1125 2.4985 0.2816
-17.1047 2.7603 0.2959
-17.0969 2.3478 0.2729
-17.0891 3.0775 0.3125
-17.0813 2.6810 0.2916
-17.0735 2.8237 0.2993
-17.0657 2.9506 0.3060
-17.0579 2.4668 0.2798
-17.0501 2.6730 0.2912
-17.0423 2.9030 0.3035
-17.0345 3.0220 0.3096
-17.0267 2.6968 0.2925
-17.0189 2.7761 0.2968
-17.0111 2.4430 0.2784
-17.0033 2.3875 0.2752
-16.9955 2.4589 0.2793
-16.9877 2.5778 0.2860
-16.9799 2.3478 0.2729
-16.9721 2.5144 0.2824
-16.9643 3.1331 0.3153
-16.9565 2.9110 0.3039
-16.9487 2.5540 0.2847
-16.9409 2.5223 0.2829
-16.9331 2.8079 0.2985
-16.9253 2.7365 0.2947
-16.9175 2.5937 0.2869
-16.9097 2.4589 0.2793
-16.9019 2.7920 0.2976
-16.8941 2.8079 0.2985
-16.8863 2.7523 0.2955
-16.8785 2.4589 0.2793
-16.8707 2.7761 0.2968
-16.8629 2.5144 0.2824
-16.8551 2.5858 0.2864
-16.8473 2.5144 0.2824
-16.8395 2.5778 0.2860
-16.8317 2.9982 0.3084
-16.8239 2.9268 0.3047
-16.8161 2.7682 0.2964
-16.8083 2.2606 0.2678
-16.8005 2.8396 0.3002
-16.7927 3.4821 0.3324
-16.7849 2.6334 0.2890
-16.7771 2.9189 0.3043
-16.7693 2.6572 0.2904
-16.7615 3.1807 0.3177
-16.7537 2.8634 0.3014
-16.7459 2.6334 0.2890
-16.7381 3.0775 0.3125
-16.7303 2.6968 0.2925
-16.7225 2.3240 0.2715
-16.7147 3.0141 0.3092
-16.7069 2.9982 0.3084
-16.6991 3.1093 0.3141
-16.6913 2.7920 0.2976
-16.6835 2.9268 0.3047
-16.6757 2.8158 0.2989
-16.6679 2.1971 0.2640
-16.6601 2.6334 0.2890
-16.6523 2.8792 0.3022
-16.6445 2.4509 0.2789
-16.6367 2.4985 0.2816
-16.6289 3.2996 0.3236
-16.6211 3.3710 0.3270
-16.6133 3.2917 0.3232
-16.6055 3.0062 0.3088
-16.5977 2.6572 0.2904
-16.5899 2.3954 0.2757
-16.5821 2.8237 0.2993
-16.5743 2.5461 0.2842
-16.5665 3.2124 0.3192
-16.5587 3.0062 0.3088
-16.5509 3.1569 0.3165
-16.5431 2.4827 0.2807
-16.5353 2.4906 0.2811
-16.5275 2.8634 0.3014
-16.5197 2.9427 0.3056
-16.5119 3.1569 0.3165
-16.5041 2.7523 0.2955
-16.4963 2.9110 0.3039
-16.4885 3.4424 0.3305
-16.4807 3.2283 0.3200
-16.4729 2.4668 0.2798
-16.4651 2.6334 0.2890
-16.4573 2.5540 0.2847
-16.4495 2.8555 0.3010
-16.4417 3.1886 0.3181
-16.4339 2.7682 0.2964
-16.4261 2.7523 0.2955
-16.4183 2.5540 0.2847
-16.4105 2.7127 0.2934
-16.4027 2.6889 0.2921
-16.3949 2.6413 0.2895
-16.3871 3.0617 0.3117
-16.3793 2.8713 0.3018
-16.3715 3.1727 0.3173
-16.3637 2.6413 0.2895
-16.3559 2.9030 0.3035
-16.3481 3.1648 0.3169
-16.3403 2.8951 0.3031
-16.3325 2.9268 0.3047
-16.3247 3.0458 0.3109
-16.3169 3.0617 0.3117
-16.3091 2.8317 0.2997
-16.3013 2.6096 0.2877
-16.2935 2.3399 0.2725
-16.2857 2.8079 0.2985
-16.2779 2.8634 0.3014
-16.2701 2.7999 0.2981
-16.2623 2.9506 0.3060
-16.2545 2.5937 0.2869
-16.2467 2.2526 0.2673
-16.2389 2.4747 0.2802
-16.2311 2.6334 0.2890
-16.2233 2.9665 0.3068
-16.2155 2.6810 0.2916
-16.2077 3.3790 0.3274
-16.1999 2.9982 0.3084
-16.1921 2.9110 0.3039
-16.1843 2.8158 0.2989
-16.1765 2.9982 0.3084
-16.1687 2.6175 0.2882
-16.1609 2.4668 0.2798
-16.1531 3.3790 0.3274
-16.1453 2.9586 0.3064
-16.1375 2.7444 0.2951
-16.1297 2.9268 0.3047
-16.1219 3.0062 0.3088
-16.1141 2.8158 0.2989
-16.1063 2.9427 0.3056
-16.0985 2.7285 0.2942
-16.0907 2.6492 0.2899
-16.0829 2.8634 0.3014
-16.0751 2.6810 0.2916
-16.0673 2.7444 0.2951
-16.0595 2.8872 0.3027
-16.0517 2.8792 0.3022
-16.0439 3.3790 0.3274
-16.0361 3.2362 0.3204
-16.0283 2.9903 0.3080
-16.0205 2.6889 0.2921
-16.0127 3.1489 0.3161
-16.0049 3.0537 0.3113
-15.9971 3.3234 0.3247
-15.9893 2.8872 0.3027
-15.9815 2.7047 0.2929
-15.9737 2.7761 0.2968
-15.9659 3.1965 0.3185
-15.9581 3.0379 0.3105
-15.9503 2.9030 0.3035
-15.9425 2.7047 0.2929
-15.9347 2.8079 0.2985
-15.9269 2.8634 0.3014
-15.9191 3.1807 0.3177
-15.9113 3.2283 0.3200
-15.9035 3.2362 0.3204
-15.8957 3.1013 0.3137
-15.8879 3.1727 0.3173
-15.8801 3.3869 0.3278
-15.8723 2.3558 0.2734
-15.8645 2.1416 0.2607
-15.8567 2.4192 0.2770
-15.8489 2.6413 0.2895
-15.8411 2.9030 0.3035
-15.8333 2.9189 0.3043
-15.8255 2.8872 0.3027
-15.8177 3.2679 0.3220
-15.8099 2.7206 0.2938
-15.8021 2.6096 0.2877
-15.7943 3.0537 0.3113
-15.7865 3.6407 0.3399
-15.7787 3.2996 0.3236
-15.7709 3.4583 0.3312
-15.7631 3.0934 0.3133
-15.7553 2.9824 0.3076
-15.7475 2.9824 0.3076
-15.7397 3.0141 0.3092
-15.7319 2.8317 0.2997
-15.7241 2.6651 0.2908
-15.7163 2.7841 0.2972
-15.7085 2.9189 0.3043
-15.7007 3.2441 0.3208
-15.6929 3.5059 0.3335
-15.6851 2.6254 0.2886
-15.6773 3.1807 0.3177
-15.6695 3.0141 0.3092
-15.6617 3.1251 0.3149
-15.6539 3.1807 0.3177
-15.6461 3.0934 0.3133
-15.6383 3.4186 0.3293
-15.6305 3.5455 0.3354
-15.6227 3.0934 0.3133
-15.6149 3.3472 0.3259
-15.6071 2.9982 0.3084
-15.5993 2.4430 0.2784
-15.5915 2.6889 0.2921
-15.5837 3.0062 0.3088
-15.5759 3.1807 0.3177
-15.5681 3.3869 0.3278
-15.5603 3.3472 0.3259
-15.5525 3.1965 0.3185
-15.5447 3.1965 0.3185
-15.5369 3.6804 0.3417
-15.5291 3.1093 0.3141
-15.5213 2.9824 0.3076
-15.5135 2.7365 0.2947
-15.5057 2.9982 0.3084
-15.4979 2.7365 0.2947
-15.4901 3.5217 0.3343
-15.4823 2.8158 0.2989
-15.4745 3.2520 0.3212
-15.4667 2.7920 0.2976
-15.4589 3.0537 0.3113
-15.4511 2.7841 0.2972
-15.4433 3.0458 0.3109
-15.4355 3.1727 0.3173
-15.4277 3.0300 0.3101
-15.4199 3.2203 0.3196
-15.4121 2.8396 0.3002
-15.4043 3.6883 0.3421
-15.3965 3.3869 0.3278
-15.3887 3.2362 0.3204
-15.3809 2.9586 0.3064
-15.3731 2.9348 0.3051
-15.3653 3.4583 0.3312
-15.3575 3.1013 0.3137
-15.3497 3.0696 0.3121
-15.3419 3.2520 0.3212
-15.3341 3.1410 0.3157
-15.3263 3.1251 0.3149
-15.3185 3.0141 0.3092
-15.3107 3.1172 0.3145
-15.3029 3.3710 0.3270
-15.2951 2.8555 0.3010
-15.2873 2.6016 0.2873
-15.2795 3.4424 0.3305
-15.2717 3.5297 0.3346
-15.2639 3.4186 0.3293
-15.2561 3.2758 0.3224
-15.2483 3.3552 0.3263
-15.2405 3.3710 0.3270
-15.2327 3.4503 0.3309
-15.2249 3.0775 0.3125
-15.2171 3.1727 0.3173
-15.2093 3.1331 0.3153
-15.2015 2.8634 0.3014
-15.1937 3.3552 0.3263
-15.1859 3.2520 0.3212
-15.1781 3.5138 0.3339
-15.1703 3.9500 0.3540
-15.1625 3.0141 0.3092
-15.1547 3.3393 0.3255
-15.1469 3.6486 0.3402
-15.1391 3.6248 0.3391
-15.1313 2.8237 0.2993
-15.1235 2.8396 0.3002
-15.1157 2.8634 0.3014
-15.1079 2.9189 0.3043
-15.1001 2.9744 0.3072
-15.0923 2.8792 0.3022
-15.0845 3.1093 0.3141
-15.0767 3.2045 0.3189
-15.0689 3.0855 0.3129
-15.0611 3.5455 0.3354
-15.0533 3.9897 0.3558
-15.0455 3.0537 0.3113
-15.0377 2.9586 0.3064
-15.0299 3.1331 0.3153
-15.0221 3.2441 0.3208
-15.0143 3.6724 0.3413
-15.0065 3.6407 0.3399
-14.9987 2.9982 0.3084
-14.9909 3.3948 0.3282
-14.9831 3.1727 0.3173
-14.9753 2.8079 0.2985
-14.9675 2.8872 0.3027
-14.9597 3.1727 0.3173
-14.9519 3.2520 0.3212
-14.9441 2.9586 0.3064
-14.9363 3.1648 0.3169
-14.9285 3.3948 0.3282
-14.9207 3.3790 0.3274
-14.9129 2.8792 0.3022
-14.9051 3.2838 0.3228
-14.8973 3.3948 0.3282
-14.8895 3.2124 0.3192
-14.8817 3.2600 0.3216
-14.8739 3.6486 0.3402
-14.8661 3.4107 0.3290
-14.8583 3.2996 0.3236
-14.8505 3.0934 0.3133
-14.8427 3.3869 0.3278
-14.8349 3.5455 0.3354
-14.8271 3.0300 0.3101
-14.8193 2.9427 0.3056
-14.8115 3.5852 0.3373
-14.8037 3.9897 0.3558
-14.7959 3.2758 0.3224
-14.7881 3.0300 0.3101
-14.7803 3.2600 0.3216
-14.7725 3.4424 0.3305
-14.7647 3.3234 0.3247
-14.7569 3.5217 0.3343
-14.7491 3.3710 0.3270
-14.7413 2.9506 0.3060
-14.7335 3.2362 0.3204
-14.7257 3.5059 0.3335
-14.7179 4.0452 0.3583
-14.7101 3.3393 0.3255
-14.7023 3.6248 0.3391
-14.6945 4.2118 0.3656
-14.6867 3.2917 0.3232
-14.6789 3.4424 0.3305
-14.6711 3.0062 0.3088
-14.6633 3.3552 0.3263
-14.6555 3.4583 0.3312
-14.6477 3.4265 0.3297
-14.6399 3.3710 0.3270
-14.6321 3.5297 0.3346
-14.6243 3.4821 0.3324
-14.6165 3.4424 0.3305
-14.6087 3.4027 0.3286
-14.6009 3.2362 0.3204
-14.5931 3.2520 0.3212
-14.5853 3.9580 0.3544
-14.5775 2.9982 0.3084
-14.5697 3.4741 0.3320
-14.5619 3.5931 0.3376
-14.5541 3.5376 0.3350
-14.5463 3.3076 0.3239
-14.5385 3.5297 0.3346
-14.5307 3.5376 0.3350
-14.5229 3.4107 0.3290
-14.5151 3.8311 0.3486
-14.5073 3.5693 0.3365
-14.4995 3.5535 0.3358
-14.4917 3.2600 0.3216
-14.4839 3.7438 0.3446
-14.4761 3.9421 0.3537
-14.4683 3.5772 0.3369
-14.4605 3.1965 0.3185
-14.4527 3.4424 0.3305
-14.4449 3.4741 0.3320
-14.4371 3.4900 0.3328
-14.4293 3.8549 0.3497
-14.4215 3.1172 0.3145
-14.4137 3.5852 0.3373
-14.4059 3.7042 0.3428
-14.3981 4.1007 0.3607
-14.3903 3.9500 0.3540
-14.3825 3.8469 0.3494
-14.3747 3.8469 0.3494
-14.3669 3.5852 0.3373
-14.3591 3.7359 0.3443
-14.3513 3.5059 0.3335
-14.3435 3.5614 0.3361
-14.3357 3.3393 0.3255
-14.3279 3.5852 0.3373
-14.3201 4.1325 0.3621
-14.3123 3.4186 0.3293
-14.3045 3.4186 0.3293
-14.2967 3.3155 0.3243
-14.2889 3.2045 0.3189
-14.2811 3.4107 0.3290
-14.2733 3.7597 0.3454
-14.2655 3.6169 0.3388
-14.2577 3.6645 0.3410
-14.2499 3.8866 0.3512
-14.2421 4.0452 0.3583
-14.2343 3.6962 0.3424
-14.2265 3.9659 0.3547
-14.2187 3.7280 0.3439
-14.2109 3.5138 0.3339
-14.2031 3.2679 0.3220
-14.1953 3.7200 0.3435
-14.1875 3.4900 0.3328
-14.1797 4.1483 0.3628
-14.1719 4.1087 0.3611
-14.1641 3.7359 0.3443
-14.1563 3.6883 0.3421
-14.1485 3.8787 0.3508
-14.1407 3.7517 0.3450
-14.1329 3.8231 0.3483
-14.1251 3.9262 0.3529
-14.1173 4.5925 0.3817
-14.1095 4.3784 0.3727
-14.1017 4.4656 0.3764
-14.0939 4.0135 0.3568
-14.0861 3.7042 0.3428
-14.0783 4.2515 0.3673
-14.0705 3.7280 0.3439
-14.0627 4.1007 0.3607
-14.0549 4.0770 0.3597
-14.0471 3.7517 0.3450
-14.0393 3.6407 0.3399
-14.0315 4.1880 0.3645
-14.0237 3.9818 0.3554
-14.0159 3.9818 0.3554
-14.0081 4.1325 0.3621
-14.0003 4.0135 0.3568
-13.9925 3.8628 0.3501
-13.9847 3.7993 0.3472
-13.9769 3.8390 0.3490
-13.9691 3.9025 0.3519
-13.9613 3.7517 0.3450
-13.9535 3.7042 0.3428
-13.9457 4.0611 0.3590
-13.9379 3.5772 0.3369
-13.9301 3.4107 0.3290
-13.9223 4.0214 0.3572
-13.9145 3.5852 0.3373
-13.9067 3.5217 0.3343
-13.8989 3.9262 0.3529
-13.8911 4.4101 0.3741
-13.8833 3.7835 0.3465
-13.8755 4.0532 0.3586
-13.8677 4.2356 0.3666
-13.8599 3.7280 0.3439
-13.8521 3.5455 0.3354
-13.8443 3.8152 0.3479
-13.8365 4.1959 0.3649
-13.8287 4.0849 0.3600
-13.8209 3.9976 0.3561
-13.8131 3.9104 0.3522
-13.8053 4.4101 0.3741
-13.7975 3.7993 0.3472
-13.7897 4.1166 0.3614
-13.7819 3.5455 0.3354
-13.7741 3.6407 0.3399
-13.7663 4.1404 0.3624
-13.7585 3.2758 0.3224
-13.7507 3.7200 0.3435
-13.7429 4.3308 0.3707
-13.7351 3.7993 0.3472
-13.7273 4.1007 0.3607
-13.7195 4.0849 0.3600
-13.7117 3.9183 0.3526
-13.7039 3.8866 0.3512
-13.6961 4.3228 0.3703
-13.6883 4.0611 0.3590
-13.6805 4.2515 0.3673
-13.6727 4.5053 0.3781
-13.6649 4.5529 0.3801
-13.6571 4.0056 0.3565
-13.6493 3.4900 0.3328
-13.6415 3.8231 0.3483
-13.6337 3.8787 0.3508
-13.6259 3.7676 0.3457
-13.6181 4.2515 0.3673
-13.6103 3.6566 0.3406
-13.6025 4.2594 0.3676
-13.5947 3.6566 0.3406
-13.5869 4.2197 0.3659
-13.5791 4.1880 0.3645
-13.5713 4.5687 0.3807
-13.5635 4.2990 0.3693
-13.5557 4.4418 0.3754
-13.5479 3.7676 0.3457
-13.5401 3.9659 0.3547
-13.5323 4.4339 0.3751
-13.5245 4.0056 0.3565
-13.5167 4.4735 0.3767
-13.5089 4.3704 0.3724
-13.5011 4.1642 0.3635
-13.4933 4.2911 0.3690
-13.4855 3.9659 0.3547
-13.4777 4.3704 0.3724
-13.4699 4.2594 0.3676
-13.4621 3.9897 0.3558
-13.4543 4.1166 0.3614
-13.4465 4.6956 0.3860
-13.4387 4.3070 0.3697
-13.4309 4.4180 0.3744
-13.4231 4.2911 0.3690
-13.4153 4.2277 0.3662
-13.4075 4.1087 0.3611
-13.3997 4.2594 0.3676
-13.3919 4.1801 0.3642
-13.3841 4.1959 0.3649
-13.3763 4.0452 0.3583
-13.3685 4.4973 0.3777
-13.3607 4.5449 0.3797
-13.3529 4.6242 0.3830
-13.3451 4.8939 0.3940
-13.3373 4.0928 0.3604
-13.3295 4.1245 0.3617
-13.3217 4.1166 0.3614
-13.3139 4.6084 0.3824
-13.3061 4.4339 0.3751
-13.2983 4.4418 0.3754
-13.2905 3.9104 0.3522
-13.2827 4.0532 0.3586
-13.2749 4.2673 0.3680
-13.2671 4.8067 0.3905
-13.2593 4.8781 0.3934
-13.2515 4.2277 0.3662
-13.2437 4.0611 0.3590
-13.2359 4.6639 0.3847
-13.2281 4.6005 0.3820
-13.2203 4.0135 0.3568
-13.2125 4.6480 0.3840
-13.2047 4.3863 0.3730
-13.1969 3.9976 0.3561
-13.1891 4.1563 0.3631
-13.1813 4.6163 0.3827
-13.1735 4.4656 0.3764
-13.1657 4.2752 0.3683
-13.1579 4.2990 0.3693
-13.1501 4.9336 0.3956
-13.1423 4.3784 0.3727
-13.1345 4.9257 0.3953
-13.1267 4.8781 0.3934
-13.1189 4.3308 0.3707
-13.1111 4.5529 0.3801
-13.1033 4.5132 0.3784
-13.0955 4.6480 0.3840
-13.0877 4.7432 0.3879
-13.0799 4.0611 0.3590
-13.0721 4.6005 0.3820
-13.0643 4.5767 0.3811
-13.0565 4.4577 0.3761
-13.0487 4.3704 0.3724
-13.0409 4.3784 0.3727
-13.0331 4.2594 0.3676
-13.0253 4.6322 0.3834
-13.0175 4.1325 0.3621
-13.0097 4.4656 0.3764
-13.0019 5.3143 0.4106
-12.9941 4.6718 0.3850
-12.9863 4.5767 0.3811
-12.9785 5.1715 0.4051
-12.9707 4.7115 0.3866
-12.9629 4.3308 0.3707
-12.9551 4.4180 0.3744
-12.9473 5.0605 0.4007
-12.9395 4.9177 0.3950
-12.9317 5.3936 0.4137
-12.9239 4.9098 0.3947
-12.9161 4.8701 0.3931
-12.9083 4.9970 0.3982
-12.9005 4.6639 0.3847
-12.8927 4.6639 0.3847
-12.8849 4.8543 0.3924
-12.8771 4.7194 0.3870
-12.8693 4.5687 0.3807
-12.8615 4.2911 0.3690
-12.8537 4.5529 0.3801
-12.8459 4.7908 0.3899
-12.8381 4.4894 0.3774
-12.8303 4.9574 0.3966
-12.8225 4.1642 0.3635
-12.8147 4.2832 0.3686
-12.8069 4.8067 0.3905
-12.7991 4.4973 0.3777
-12.7913 4.4656 0.3764
-12.7835 5.0050 0.3985
-12.7757 4.8543 0.3924
-12.7679 4.9336 0.3956
-12.7601 4.3625 0.3720
-12.7523 4.6877 0.3857
-12.7445 5.5126 0.4182
-12.7367 4.4656 0.3764
-12.7289 4.5687 0.3807
-12.7211 5.3460 0.4118
-12.7133 5.4333 0.4152
-12.7055 4.9098 0.3947
-12.6977 5.3064 0.4103
-12.6899 5.4095 0.4143
-12.6821 5.0764 0.4013
-12.6743 4.9732 0.3972
-12.6665 4.9336 0.3956
-12.6587 5.5364 0.4191
-12.6509 4.9653 0.3969
-12.6431 4.2594 0.3676
-12.6353 4.3704 0.3724
-12.6275 4.5449 0.3797
-12.6197 4.8384 0.3918
-12.6119 4.5132 0.3784
-12.6041 4.8781 0.3934
-12.5963 4.5925 0.3817
-12.5885 5.2429 0.4079
-12.5807 4.6798 0.3853
-12.5729 4.9495 0.3963
-12.5651 4.5370 0.3794
-12.5573 4.7750 0.3892
-12.5495 5.0367 0.3998
-12.5417 5.0288 0.3994
-12.5339 4.9019 0.3944
-12.5261 5.4492 0.4158
-12.5183 5.4174 0.4146
-12.5105 5.1002 0.4023
-12.5027 4.8463 0.3921
-12.4949 4.8225 0.3912
-12.4871 4.9574 0.3966
-12.4793 4.5687 0.3807
-12.4715 5.6633 0.4239
-12.4637 5.5364 0.4191
-12.4559 5.6395 0.4230
-12.4481 5.1002 0.4023
-12.4403 5.1240 0.4032
-12.4325 5.2509 0.4082
-12.4247 4.7512 0.3883
-12.4169 5.4730 0.4167
-12.4091 5.8695 0.4315
-12.4013 5.1398 0.4038
-12.3935 4.7194 0.3870
-12.3857 5.0684 0.4010
-12.3779 4.0452 0.3583
-12.3701 4.4735 0.3767
-12.3623 5.4254 0.4149
-12.3545 4.5846 0.3814
-12.3467 5.1002 0.4023
-12.3389 5.0367 0.3998
-12.3311 5.2191 0.4069
-12.3233 5.3381 0.4115
-12.3155 4.6877 0.3857
-12.3077 5.1874 0.4057
-12.2999 4.8939 0.3940
-12.2921 5.1874 0.4057
-12.2843 5.2985 0.4100
-12.2765 5.1002 0.4023
-12.2687 4.9336 0.3956
-12.2609 5.5285 0.4188
-12.2531 5.3698 0.4128
-12.2453 4.4973 0.3777
-12.2375 5.4412 0.4155
-12.2297 5.5126 0.4182
-12.2219 5.4095 0.4143
-12.2141 5.0129 0.3988
-12.2063 5.1715 0.4051
-12.1985 5.4571 0.4161
-12.1907 6.1551 0.4419
-12.1829 5.1874 0.4057
-12.1751 5.0922 0.4019
-12.1673 5.3857 0.4134
-12.1595 5.4809 0.4170
-12.1517 5.6792 0.4245
-12.1439 5.6950 0.4251
-12.1361 5.7426 0.4268
-12.1283 5.2350 0.4075
-12.1205 5.1002 0.4023
-12.1127 5.4888 0.4173
-12.1049 5.7109 0.4257
-12.0971 5.8537 0.4310
-12.0893 5.7030 0.4254
-12.0815 4.9415 0.3960
-12.0737 4.9019 0.3944
-12.0659 5.0764 0.4013
-12.0581 5.6316 0.4227
-12.0503 5.9251 0.4336
-12.0425 5.4967 0.4176
-12.0347 5.6712 0.4242
-12.0269 5.5126 0.4182
-12.0191 5.5285 0.4188
-12.0113 5.4016 0.4140
-12.0035 5.2509 0.4082
-11.9957 5.3778 0.4131
-11.9879 5.2985 0.4100
-11.9801 5.5126 0.4182
-11.9723 5.6157 0.4221
-11.9645 5.1319 0.4035
-11.9567 5.4095 0.4143
-11.9489 5.7585 0.4274
-11.9411 5.8854 0.4321
-11.9333 5.4333 0.4152
-11.9255 5.2271 0.4072
-11.9177 5.7982 0.4289
-11.9099 5.9727 0.4353
-11.9021 5.4730 0.4167
-11.8943 5.0843 0.4016
-11.8865 5.8775 0.4318
-11.8787 5.6157 0.4221
-11.8709 5.6475 0.4233
-11.8631 5.6475 0.4233
-11.8553 6.4803 0.4534
-11.8475 5.4095 0.4143
-11.8397 6.2899 0.4467
-11.8319 5.9647 0.4350
-11.8241 5.8140 0.4295
-11.8163 5.5285 0.4188
-11.8085 4.9495 0.3963
-11.8007 5.1240 0.4032
-11.7929 5.0605 0.4007
-11.7851 5.5999 0.4215
-11.7773 6.1789 0.4428
-11.7695 5.4967 0.4176
-11.7617 5.5047 0.4179
-11.7539 6.4168 0.4512
-11.7461 5.8616 0.4312
-11.7383 5.8140 0.4295
-11.7305 5.5523 0.4197
-11.7227 5.9727 0.4353
-11.7149 6.1392 0.4413
-11.7071 5.3143 0.4106
-11.6993 5.6078 0.4218
-11.6915 6.0123 0.4368
-11.6837 6.1075 0.4402
-11.6759 5.6237 0.4224
-11.6681 6.0678 0.4388
-11.6603 5.6395 0.4230
-11.6525 5.8933 0.4324
-11.6447 5.6792 0.4245
-11.6369 6.1630 0.4422
-11.6291 5.3857 0.4134
-11.6213 5.7109 0.4257
-11.6135 6.1551 0.4419
-11.6057 5.4412 0.4155
-11.5979 5.4967 0.4176
-11.5901 5.2747 0.4091
-11.5823 6.7024 0.4611
-11.5745 6.0440 0.4379
-11.5667 5.9171 0.4333
-11.5589 6.0282 0.4373
-11.5511 5.8537 0.4310
-11.5433 5.6237 0.4224
-11.5355 6.0520 0.4382
-11.5277 5.7188 0.4260
-11.5199 5.4650 0.4164
-11.5121 6.5120 0.4545
-11.5043 6.3692 0.4495
-11.4965 6.1947 0.4433
-11.4887 6.4010 0.4507
-11.4809 6.1392 0.4413
-11.4731 5.5919 0.4212
-11.4653 4.9415 0.3960
-11.4575 5.2509 0.4082
-11.4497 6.0044 0.4365
-11.4419 6.0599 0.4385
-11.4341 6.6151 0.4581
-11.4263 6.3137 0.4476
-11.4185 6.0282 0.4373
-11.4107 5.4412 0.4155
-11.4029 6.2265 0.4445
-11.3951 6.3692 0.4495
-11.3873 6.4644 0.4529
-11.3795 6.6786 0.4603
-11.3717 6.0916 0.4396
-11.3639 5.6395 0.4230
-11.3561 5.9013 0.4327
-11.3483 6.3930 0.4504
-11.3405 6.7341 0.4622
-11.3327 6.5041 0.4543
-11.3249 6.6945 0.4609
-11.3171 6.8293 0.4655
-11.3093 6.4406 0.4520
-11.3015 6.6469 0.4592
-11.2937 6.2820 0.4464
-11.2859 6.2185 0.4442
-11.2781 6.4565 0.4526
-11.2703 6.5675 0.4565
-11.2625 6.5358 0.4554
-11.2547 7.1386 0.4759
-11.2469 6.3375 0.4484
-11.2391 6.2503 0.4453
-11.2313 6.0758 0.4391
-11.2235 5.9647 0.4350
-11.2157 6.6072 0.4579
-11.2079 6.8848 0.4674
-11.2001 6.1551 0.4419
-11.1923 6.7738 0.4636
-11.1845 6.2661 0.4459
-11.1767 6.4724 0.4532
-11.1689 6.8690 0.4668
-11.1611 5.7426 0.4268
-11.1533 6.3375 0.4484
-11.1455 6.7658 0.4633
-11.1377 6.7500 0.4628
-11.1299 6.7738 0.4636
-11.1221 6.1630 0.4422
-11.1143 6.3692 0.4495
-11.1065 6.8927 0.4676
-11.0987 6.9721 0.4703
-11.0909 6.6548 0.4595
-11.0831 7.0593 0.4733
-11.0753 6.3455 0.4487
-11.0675 6.3137 0.4476
-11.0597 6.1947 0.4433
-11.0519 6.5041 0.4543
-11.0441 6.7103 0.4614
-11.0363 6.7420 0.4625
-11.0285 7.2814 0.4806
-11.0207 6.4644 0.4529
-11.0129 6.8769 0.4671
-11.0051 6.3851 0.4501
-10.9973 5.7664 0.4277
-10.9895 6.9165 0.4684
-10.9817 6.6945 0.4609
-10.9739 7.0514 0.4730
-10.9661 7.1545 0.4764
-10.9583 7.1069 0.4749
-10.9505 6.8531 0.4663
-10.9427 6.6310 0.4587
-10.9349 7.4004 0.4846
-10.9271 7.4321 0.4856
-10.9193 7.3925 0.4843
-10.9115 7.1148 0.4751
-10.9037 6.9641 0.4701
-10.8959 7.2338 0.4791
-10.8881 7.0990 0.4746
-10.8803 6.8690 0.4668
-10.8725 6.2423 0.4450
-10.8647 6.8055 0.4647
-10.8569 7.2893 0.4809
-10.8491 6.9641 0.4701
-10.8413 7.9715 0.5029
-10.8335 6.4327 0.4518
-10.8257 5.9409 0.4342
-10.8179 6.8134 0.4649
-10.8101 7.2893 0.4809
-10.8023 7.1466 0.4762
-10.7945 7.5907 0.4907
-10.7867 7.4321 0.4856
-10.7789 7.4083 0.4848
-10.7711 7.1783 0.4772
-10.7633 7.8525 0.4991
-10.7555 7.3052 0.4814
-10.7477 7.0990 0.4746
-10.7399 7.4004 0.4846
-10.7321 7.2576 0.4799
-10.7243 7.6225 0.4918
-10.7165 7.4956 0.4877
-10.7087 6.4803 0.4534
-10.7009 6.5913 0.4573
-10.6931 7.5035 0.4879
-10.6853 7.0276 0.4722
-10.6775 6.5517 0.4559
-10.6697 7.7811 0.4969
-10.6619 7.6225 0.4918
-10.6541 7.1783 0.4772
-10.6463 6.9721 0.4703
-10.6385 7.5273 0.4887
-10.6307 8.0984 0.5069
-10.6229 7.8684 0.4996
-10.6151 7.9001 0.5006
-10.6073 7.2338 0.4791
-10.5995 7.3687 0.4835
-10.5917 7.9477 0.5022
-10.5839 7.0672 0.4735
-10.5761 6.8690 0.4668
-10.5683 7.5828 0.4905
-10.5605 7.7970 0.4974
-10.5527 8.1222 0.5076
-10.5449 7.9318 0.5017
-10.5371 7.5273 0.4887
-10.5293 8.0111 0.5042
-10.5215 7.9477 0.5022
-10.5137 6.9483 0.4695
-10.5059 6.5913 0.4573
-10.4981 7.2576 0.4799
-10.4903 7.7256 0.4951
-10.4825 8.0508 0.5054
-10.4747 7.8604 0.4994
-10.4669 7.5828 0.4905
-10.4591 7.6780 0.4936
-10.4513 7.6383 0.4923
-10.4435 7.7415 0.4956
-10.4357 7.6145 0.4915
-10.4279 7.9873 0.5034
-10.4201 7.4956 0.4877
-10.4123 7.4638 0.4866
-10.4045 8.0111 0.5042
-10.3967 8.3363 0.5143
-10.3889 7.8446 0.4989
-10.3811 7.8922 0.5004
-10.3733 7.3687 0.4835
-10.3655 7.6066 0.4913
-10.3577 8.2174 0.5106
-10.3499 7.8842 0.5001
-10.3421 7.6701 0.4933
-10.3343 7.4321 0.4856
-10.3265 8.0587 0.5056
-10.3187 7.4718 0.4869
-10.3109 7.2338 0.4791
-10.3031 8.4236 0.5170
-10.2953 7.2893 0.4809
-10.2875 7.8525 0.4991
-10.2797 8.6219 0.5230
-10.2719 7.7335 0.4953
-10.2641 8.4157 0.5167
-10.2563 8.0508 0.5054
-10.2485 8.2174 0.5106
-10.2407 7.3052 0.4814
-10.2329 7.3528 0.4830
-10.2251 8.4077 0.5165
-10.2173 8.4157 0.5167
-10.2095 8.8519 0.5299
-10.2017 8.0111 0.5042
-10.1939 8.3601 0.5150
-10.1861 8.0508 0.5054
-10.1783 7.2100 0.4783
-10.1705 7.1228 0.4754
-10.1627 8.5029 0.5194
-10.1549 7.9397 0.5019
-10.1471 7.2021 0.4780
-10.1393 7.9477 0.5022
-10.1315 7.5987 0.4910
-10.1237 8.0508 0.5054
-10.1159 7.6859 0.4938
-10.1081 8.3839 0.5158
-10.1003 8.0111 0.5042
-10.0925 8.7329 0.5264
-10.0847 8.3284 0.5140
-10.0769 8.0746 0.5061
-10.0691 8.5029 0.5194
-10.0613 8.1618 0.5089
-10.0535 8.1143 0.5074
-10.0457 8.1856 0.5096
-10.0379 8.9233 0.5321
-10.0301 8.3522 0.5148
-10.0223 8.4712 0.5184
-10.0145 8.2808 0.5126
-10.0067 8.6140 0.5228
-9.9989 7.3925 0.4843
-9.9911 8.6377 0.5235
-9.9833 8.8043 0.5285
-9.9755 8.6853 0.5249
-9.9677 8.7964 0.5283
-9.9599 8.4236 0.5170
-9.9521 9.5182 0.5495
-9.9443 8.9471 0.5328
-9.9365 8.9312 0.5323
-9.9287 7.3211 0.4820
-9.9209 8.1936 0.5099
-9.9131 8.1698 0.5091
-9.9053 8.5346 0.5204
-9.8975 8.7250 0.5261
-9.8897 8.5822 0.5218
-9.8819 8.7805 0.5278
-9.8741 9.2564 0.5419
-9.8663 8.8995 0.5314
-9.8585 9.0899 0.5370
-9.8507 8.7885 0.5280
-9.8429 8.4950 0.5192
-9.8351 8.6457 0.5237
-9.8273 8.5188 0.5199
-9.8195 8.0349 0.5049
-9.8117 8.0587 0.5056
-9.8039 8.6695 0.5245
-9.7961 9.3437 0.5445
-9.7883 9.4071 0.5463
-9.7805 8.6298 0.5233
-9.7727 8.9550 0.5330
-9.7649 9.2802 0.5426
-9.7571 8.9312 0.5323
-9.7493 9.1216 0.5380
-9.7415 8.6615 0.5242
-9.7337 9.4309 0.5470
-9.7259 8.8678 0.5304
-9.7181 9.1612 0.5391
-9.7103 8.5426 0.5206
-9.7025 9.0105 0.5347
-9.6947 9.2961 0.5431
-9.6869 9.1295 0.5382
-9.6791 9.4389 0.5472
-9.6713 9.4706 0.5482
-9.6635 10.0100 0.5635
-9.6557 8.7091 0.5257
-9.6479 8.8519 0.5299
-9.6401 9.6847 0.5543
-9.6323 9.8830 0.5600
-9.6245 9.6768 0.5541
-9.6167 9.3992 0.5461
-9.6089 9.3833 0.5456
-9.6011 9.3516 0.5447
-9.5933 10.0734 0.5653
-9.5855 9.4071 0.5463
-9.5777 9.1771 0.5396
-9.5699 8.6060 0.5225
-9.5621 8.9947 0.5342
-9.5543 8.7012 0.5254
-9.5465 9.2961 0.5431
-9.5387 9.8434 0.5588
-9.5309 9.4230 0.5468
-9.5231 9.0740 0.5366
-9.5153 10.1527 0.5676
-9.5075 9.8037 0.5577
-9.4997 9.6134 0.5523
-9.4919 9.5023 0.5491
-9.4841 8.7964 0.5283
-9.4763 10.1131 0.5664
-9.4685 9.3754 0.5454
-9.4607 10.1765 0.5682
-9.4529 9.7165 0.5552
-9.4451 10.5176 0.5777
-9.4373 9.4785 0.5484
-9.4295 9.8513 0.5591
-9.4217 9.3992 0.5461
-9.4139 10.0179 0.5638
-9.4061 10.2638 0.5707
-9.3983 10.6921 0.5824
-9.3905 9.7799 0.5570
-9.3827 10.2717 0.5709
-9.3749 9.7720 0.5568
-9.3671 9.6847 0.5543
-9.3593 10.0179 0.5638
-9.3515 9.4785 0.5484
-9.3437 10.3114 0.5720
-9.3359 10.0655 0.5651
-9.3281 10.1845 0.5684
-9.3203 10.6128 0.5803
-9.3125 10.2558 0.5704
-9.3047 9.7244 0.5555
-9.2969 9.4865 0.5486
-9.2891 9.5578 0.5507
-9.2813 9.3833 0.5456
-9.2735 9.4468 0.5475
-9.2657 8.7805 0.5278
-9.2579 9.5737 0.5511
-9.2501 9.5182 0.5495
-9.2423 9.4944 0.5488
-9.2345 10.5017 0.5772
-9.2267 10.5255 0.5779
-9.2189 10.3352 0.5726
-9.2111 10.0496 0.5647
-9.2033 10.0734 0.5653
-9.1955 9.7006 0.5548
-9.1877 9.5816 0.5514
-9.1799 10.3907 0.5742
-9.1721 10.6762 0.5820
-9.1643 9.7482 0.5561
-9.1565 9.7561 0.5564
-9.1487 11.5487 0.6053
-9.1409 11.1680 0.5953
-9.1331 9.7482 0.5561
-9.1253 10.5572 0.5788
-9.1175 10.0893 0.5658
-9.1097 9.9386 0.5615
-9.1019 10.1527 0.5676
-9.0941 9.7403 0.5559
-9.0863 9.9862 0.5629
-9.0785 11.0332 0.5917
-9.0707 10.7397 0.5837
-9.0629 10.0258 0.5640
-9.0551 11.0570 0.5923
-9.0473 11.2790 0.5982
-9.0395 10.4700 0.5764
-9.0317 10.0813 0.5656
-9.0239 10.0258 0.5640
-9.0161 10.1765 0.5682
-9.0083 10.8587 0.5870
-9.0005 11.0728 0.5927
-8.9927 10.2241 0.5695
-8.9849 10.8666 0.5872
-8.9771 10.1686 0.5680
-8.9693 10.4938 0.5770
-8.9615 11.0570 0.5923
-8.9537 10.8190 0.5859
-8.9459 10.6524 0.5814
-8.9381 10.6445 0.5811
-8.9303 10.4462 0.5757
-8.9225 10.7555 0.5842
-8.9147 10.9300 0.5889
-8.9069 10.9300 0.5889
-8.8991 11.0411 0.5919
-8.8913 11.1759 0.5955
-8.8835 11.3901 0.6011
-8.8757 11.0649 0.5925
-8.8679 10.3669 0.5735
-8.8601 11.6360 0.6076
-8.8523 11.5805 0.6061
-8.8445 11.8025 0.6119
-8.8367 11.6836 0.6088
-8.8289 11.0332 0.5917
-8.8211 10.2479 0.5702
-8.8133 11.3425 0.5999
-8.8055 10.5176 0.5777
-8.7977 11.7787 0.6113
-8.7899 10.3431 0.5729
-8.7821 12.1357 0.6205
-8.7743 11.2473 0.5974
-8.7665 10.7397 0.5837
-8.7587 10.8745 0.5874
-8.7509 12.2229 0.6227
-8.7431 11.9612 0.6160
-8.7353 11.2473 0.5974
-8.7275 11.8184 0.6123
-8.7197 10.6524 0.5814
-8.7119 11.3980 0.6014
-8.7041 10.9062 0.5882
-8.6963 11.3980 0.6014
-8.6885 11.7867 0.6115
-8.6807 11.6994 0.6093
-8.6729 11.8263 0.6126
-8.6651 11.6915 0.6090
-8.6573 12.1198 0.6201
-8.6495 12.3340 0.6256
-8.6417 11.5567 0.6055
-8.6339 11.7470 0.6105
-8.6261 11.8263 0.6126
-8.6183 12.1991 0.6221
-8.6105 11.2870 0.5984
-8.6027 10.9697 0.5899
-8.5949 12.3022 0.6248
-8.5871 12.5005 0.6298
-8.5793 12.1436 0.6207
-8.5715 11.7550 0.6107
-8.5637 11.7867 0.6115
-8.5559 12.1436 0.6207
-8.5481 12.2785 0.6241
-8.5403 12.3181 0.6252
-8.5325 12.1040 0.6197
-8.5247 12.3736 0.6266
-8.5169 10.3748 0.5737
-8.5091 11.8184 0.6123
-8.5013 11.7867 0.6115
-8.4935 12.4371 0.6282
-8.4857 11.3663 0.6005
-8.4779 11.0094 0.5910
-8.4701 11.3187 0.5993
-8.4623 11.2552 0.5976
-8.4545 11.7708 0.6111
-8.4467 11.2473 0.5974
-8.4389 12.1278 0.6203
-8.4311 13.0716 0.6440
-8.4233 11.8977 0.6144
-8.4155 12.1595 0.6211
-8.4077 13.1272 0.6454
-8.3999 12.4926 0.6296
-8.3921 12.2943 0.6246
-8.3843 12.4847 0.6294
-8.3765 12.3498 0.6260
-8.3687 12.6592 0.6338
-8.3609 12.4530 0.6286
-8.3531 12.2229 0.6227
-8.3453 11.7708 0.6111
-8.3375 11.5963 0.6066
-8.3297 12.2309 0.6229
-8.3219 11.8977 0.6144
-8.3141 12.8971 0.6397
-8.3063 11.6280 0.6074
-8.2985 13.5317 0.6552
-8.2907 14.1028 0.6689
-8.2829 12.4530 0.6286
-8.2751 12.6909 0.6345
-8.2673 11.9136 0.6148
-8.2595 12.2705 0.6239
-8.2517 12.1753 0.6215
-8.2439 12.9606 0.6413
-8.2361 12.5561 0.6312
-8.2283 11.2949 0.5986
-8.2205 12.2388 0.6231
-8.2127 12.3974 0.6272
-8.2049 13.2699 0.6489
-8.1971 12.9130 0.6401
-8.1893 12.3816 0.6268
-8.1815 13.2461 0.6483
-8.1737 12.6909 0.6345
-8.1659 12.2071 0.6223
-8.1581 12.7702 0.6365
-8.1503 13.2461 0.6483
-8.1425 13.5951 0.6568
-8.1347 13.1272 0.6454
-8.1269 13.0161 0.6426
-8.1191 13.6427 0.6579
-8.1113 12.6750 0.6341
-8.1035 13.7458 0.6604
-8.0957 13.5634 0.6560
-8.0879 13.5158 0.6548
-8.0801 13.7617 0.6608
-8.0723 12.7464 0.6359
-8.0645 13.6269 0.6575
-8.0567 14.0472 0.6676
-8.0489 14.2535 0.6725
-8.0411 13.7062 0.6594
-8.0333 13.2461 0.6483
-8.0255 13.7062 0.6594
-8.0177 14.6659 0.6821
-8.0099 13.5475 0.6556
-8.0021 13.0875 0.6444
-7.9943 14.6659 0.6821
-7.9865 14.4121 0.6762
-7.9787 13.8965 0.6640
-7.9709 13.3017 0.6496
-7.9631 13.4444 0.6531
-7.9553 13.5713 0.6562
-7.9475 13.9917 0.6663
-7.9397 14.2535 0.6725
-7.9319 13.7855 0.6613
-7.9241 14.4994 0.6783
-7.9163 13.5000 0.6545
-7.9085 14.1980 0.6712
-7.9007 14.4676 0.6775
-7.8929 14.4835 0.6779
-7.8851 15.1894 0.6942
-7.8773 14.3645 0.6751
-7.8695 14.4280 0.6766
-7.8617 14.2376 0.6721
-7.8539 15.0229 0.6904
-7.8461 14.0314 0.6672
-7.8383 14.2218 0.6717
-7.8305 13.8410 0.6627
-7.8227 14.0631 0.6680
-7.8149 14.4756 0.6777
-7.8071 13.9997 0.6665
-7.7993 14.9197 0.6880
-7.7915 15.6177 0.7039
-7.7837 15.4195 0.6994
-7.7759 14.7453 0.6840
-7.7681 14.9594 0.6889
-7.7603 14.5390 0.6792
-7.7525 14.5232 0.6788
-7.7447 15.0308 0.6906
-7.7369 15.5622 0.7027
-7.7291 15.3877 0.6987
-7.7213 15.7447 0.7068
-7.7135 15.7050 0.7059
-7.7057 15.0705 0.6915
-7.6979 15.1656 0.6937
-7.6901 15.6019 0.7036
-7.6823 15.3005 0.6967
-7.6745 15.5305 0.7020
-7.6667 15.5622 0.7027
-7.6589 14.4359 0.6768
-7.6511 16.4030 0.7214
-7.6433 16.1809 0.7165
-7.6355 15.3957 0.6989
-7.6277 16.1333 0.7154
-7.6199 15.2132 0.6947
-7.6121 15.5860 0.7032
-7.6043 17.5214 0.7456
-7.5965 16.7441 0.7289
-7.5887 16.3078 0.7193
-7.5809 15.9112 0.7105
-7.5731 15.9826 0.7121
-7.5653 16.9424 0.7332
-7.5575 15.4115 0.6993
-7.5497 15.5067 0.7014
-7.5419 15.2767 0.6962
-7.5341 15.7209 0.7062
-7.5263 16.0302 0.7132
-7.5185 15.0467 0.6909
-7.5107 16.3316 0.7198
-7.5029 15.3005 0.6967
-7.4951 15.2767 0.6962
-7.4873 16.4030 0.7214
-7.4795 16.6806 0.7275
-7.4717 16.1175 0.7151
-7.4639 16.4506 0.7224
-7.4561 15.5781 0.7030
-7.4483 16.8392 0.7309
-7.4405 17.5848 0.7469
-7.4327 17.3072 0.7410
-7.4249 17.7593 0.7506
-7.4171 17.0058 0.7345
-7.4093 16.8234 0.7306
-7.4015 16.9979 0.7344
-7.3937 16.4823 0.7231
-7.3859 17.4341 0.7437
-7.3781 18.6160 0.7685
-7.3703 18.0211 0.7561
-7.3625 17.1169 0.7369
-7.3547 17.9894 0.7555
-7.3469 16.9265 0.7328
-7.3391 17.9973 0.7556
-7.3313 17.8783 0.7531
-7.3235 17.3390 0.7417
-7.3157 17.1565 0.7378
-7.3079 17.2517 0.7398
-7.3001 17.9973 0.7556
-7.2923 17.5610 0.7464
-7.2845 18.3384 0.7628
-7.2767 19.1395 0.7793
-7.2689 18.5287 0.7667
-7.2611 18.9967 0.7763
-7.2533 18.1559 0.7590
-7.2455 18.0370 0.7565
-7.2377 18.4653 0.7654
-7.2299 18.7032 0.7703
-7.2221 18.2828 0.7616
-7.2143 18.6318 0.7689
-7.2065 20.4641 0.8058
-7.1987 18.8063 0.7724
-7.1909 18.3701 0.7634
-7.1831 18.9332 0.7750
-7.1753 19.3695 0.7839
-7.1675 19.0205 0.7768
-7.1597 18.0449 0.7566
-7.1519 18.0290 0.7563
-7.1441 18.2670 0.7613
-7.1363 18.6874 0.7700
-7.1285 19.6788 0.7902
-7.1207 19.8375 0.7933
-7.1129 19.8692 0.7940
-7.1051 18.1797 0.7595
-7.0973 18.6477 0.7692
-7.0895 18.9967 0.7763
-7.0817 19.7661 0.7919
-7.0739 19.7185 0.7910
-7.0661 19.6471 0.7895
-7.0583 18.8857 0.7741
-7.0505 20.2023 0.8006
-7.0427 19.6947 0.7905
-7.0349 19.9168 0.7949
-7.0271 19.8533 0.7937
-7.0193 20.0913 0.7984
-7.0115 19.9802 0.7962
-7.0037 20.8845 0.8140
-6.9959 19.5440 0.7875
-6.9881 20.0754 0.7981
-6.9803 19.9247 0.7951
-6.9725 20.5831 0.8081
-6.9647 20.0834 0.7982
-6.9569 20.4006 0.8045
-6.9491 19.8137 0.7929
-6.9413 19.2505 0.7815
-6.9335 20.0834 0.7982
-6.9257 19.8533 0.7937
-6.9179 20.7496 0.8114
-6.9101 20.9479 0.8152
-6.9023 21.7649 0.8310
-6.8945 20.7655 0.8117
-6.8867 20.3530 0.8036
-6.8789 20.7338 0.8111
-6.8711 21.8046 0.8317
-6.8633 22.1060 0.8375
-6.8555 21.8760 0.8331
-6.8477 21.5349 0.8266
-6.8399 22.7564 0.8497
-6.8321 21.4318 0.8246
-6.8243 20.6307 0.8090
-6.8165 21.3128 0.8223
-6.8087 20.6386 0.8092
-6.8009 23.0023 0.8543
-6.7931 22.0584 0.8366
-6.7853 22.5898 0.8466
-6.7775 22.0901 0.8372
-6.7697 23.8192 0.8693
-6.7619 21.4873 0.8257
-6.7541 22.8436 0.8513
-6.7463 21.9711 0.8349
-6.7385 22.9626 0.8535
-6.7307 23.8113 0.8692
-6.7229 23.5972 0.8653
-6.7151 23.2799 0.8594
-6.7073 22.5422 0.8457
-6.6995 23.4465 0.8625
-6.6917 24.1920 0.8761
-6.6839 23.9382 0.8715
-6.6761 23.1212 0.8565
-6.6683 22.8674 0.8518
-6.6605 23.2006 0.8580
-6.6527 23.7796 0.8686
-6.6449 23.5892 0.8651
-6.6371 23.9937 0.8725
-6.6293 23.3751 0.8612
-6.6215 24.4538 0.8808
-6.6137 23.2957 0.8597
-6.6059 23.5337 0.8641
-6.5981 24.3745 0.8794
-6.5903 24.6362 0.8841
-6.5825 24.6442 0.8842
-6.5747 25.0883 0.8922
-6.5669 24.8980 0.8888
-6.5591 25.0011 0.8906
-6.5513 26.8889 0.9236
-6.5435 25.2390 0.8949
-6.5357 24.2238 0.8767
-6.5279 25.2152 0.8944
-6.5201 25.4770 0.8991
-6.5123 26.2781 0.9131
-6.5045 26.0957 0.9099
-6.4967 26.0877 0.9098
-6.4889 25.7863 0.9045
-6.4811 25.4849 0.8992
-6.4733 25.9053 0.9066
-6.4655 25.5405 0.9002
-6.4577 25.9291 0.9070
-6.4499 26.1591 0.9110
-6.4421 25.8895 0.9063
-6.4343 25.9450 0.9073
-6.4265 26.9285 0.9243
-6.4187 25.8657 0.9059
-6.4109 27.0158 0.9258
-6.4031 26.9761 0.9251
-6.3953 27.0634 0.9266
-6.3875 27.0475 0.9264
-6.3797 26.3733 0.9147
-6.3719 27.9597 0.9419
-6.3641 27.1665 0.9284
-6.3563 26.4685 0.9164
-6.3485 27.2775 0.9303
-6.3407 27.0713 0.9268
-6.3329 28.4832 0.9506
-6.3251 27.5551 0.9350
-6.3173 28.7766 0.9555
-6.3095 28.6418 0.9533
-6.3017 28.2769 0.9472
-6.2939 28.1738 0.9455
-6.2861 29.0622 0.9602
-6.2783 29.3081 0.9643
-6.2705 28.4832 0.9506
-6.2627 27.4679 0.9335
-6.2549 27.8486 0.9400
-6.2471 28.4911 0.9508
-6.2393 29.1732 0.9621
-6.2315 29.0305 0.9597
-6.2237 28.4118 0.9494
-6.2159 27.7852 0.9389
-6.2081 28.4356 0.9498
-6.2003 29.0225 0.9596
-6.1925 28.5228 0.9513
-6.1847 29.9585 0.9749
-6.1769 29.9030 0.9740
-6.1691 30.4820 0.9834
-6.1613 29.5698 0.9686
-6.1535 31.1245 0.9937
-6.1457 30.1488 0.9780
-6.1379 31.4655 0.9992
-6.1301 31.7114 1.0031
-6.1223 31.1007 0.9933
-6.1145 32.6632 1.0180
-6.1067 30.4661 0.9832
-6.0989 30.0299 0.9761
-6.0911 31.0372 0.9923
-6.0833 31.5131 0.9999
-6.0755 31.1007 0.9933
-6.0677 31.0213 0.9921
-6.0599 32.1080 1.0093
-6.0521 32.0128 1.0078
-6.0443 31.0213 0.9921
-6.0365 32.6632 1.0180
-6.0287 31.5369 1.0003
-6.0209 31.6480 1.0020
-6.0131 32.3142 1.0125
-6.0053 32.5522 1.0163
-5.9975 31.5924 1.0012
-5.9897 32.6236 1.0174
-5.9819 32.6315 1.0175
-5.9741 31.1086 0.9935
-5.9663 34.0037 1.0387
-5.9585 34.1465 1.0409
-5.9507 33.1550 1.0256
-5.9429 33.4802 1.0306
-5.9351 34.3765 1.0444
-5.9273 33.2978 1.0278
-5.9195 34.9714 1.0534
-5.9117 35.3045 1.0584
-5.9039 34.8445 1.0514
-5.8961 34.9159 1.0525
-5.8883 34.3448 1.0439
-5.8805 34.0989 1.0401
-5.8727 33.3850 1.0292
-5.8649 35.2252 1.0572
-5.8571 35.8042 1.0658
-5.8493 34.7096 1.0494
-5.8415 36.0025 1.0688
-5.8337 37.2875 1.0877
-5.8259 34.9635 1.0532
-5.8181 34.6541 1.0486
-5.8103 34.1703 1.0412
-5.8025 35.9391 1.0678
-5.7947 38.4931 1.1051
-5.7869 36.4388 1.0752
-5.7791 35.7487 1.0650
-5.7713 37.4858 1.0906
-5.7635 37.3827 1.0891
-5.7557 37.3509 1.0886
-5.7479 37.3509 1.0886
-5.7401 38.2552 1.1017
-5.7323 38.0410 1.0986
-5.7245 39.1039 1.1138
-5.7167 36.8830 1.0818
-5.7089 35.5187 1.0616
-5.7011 37.5492 1.0915
-5.6933 38.0489 1.0987
-5.6855 36.4626 1.0756
-5.6777 37.5334 1.0913
-5.6699 37.6920 1.0936
-5.6621 38.5010 1.1052
-5.6543 38.3503 1.1031
-5.6465 38.3186 1.1026
-5.6387 38.4535 1.1045
-5.6309 39.5560 1.1203
-5.6231 39.5322 1.1199
-5.6153 39.7305 1.1227
-5.6075 40.3888 1.1320
-5.5997 39.3339 1.1171
-5.5919 40.0874 1.1278
-5.5841 39.1752 1.1149
-5.5763 40.3888 1.1320
-5.5685 41.0075 1.1406
-5.5607 39.4529 1.1188
-5.5529 40.5475 1.1342
-5.5451 41.7927 1.1515
-5.5373 40.2778 1.1304
-5.5295 40.1905 1.1292
-5.5217 42.1180 1.1560
-5.5139 44.1882 1.1840
-5.5061 41.9831 1.1541
-5.4983 40.9282 1.1395
-5.4905 42.7128 1.1641
-5.4827 42.9508 1.1674
-5.4749 42.6970 1.1639
-5.4671 41.6103 1.1490
-5.4593 42.3083 1.1586
-5.4515 41.6262 1.1492
-5.4437 42.1180 1.1560
-5.4359 42.2766 1.1582
-5.4281 44.4896 1.1881
-5.4203 43.5219 1.1751
-5.4125 43.3315 1.1725
-5.4047 45.2828 1.1986
-5.3969 45.7428 1.2047
-5.3891 44.2437 1.1848
-5.3813 46.1711 1.2103
-5.3735 45.0051 1.1949
-5.3657 45.1638 1.1970
-5.3579 46.0997 1.2094
-5.3501 44.1882 1.1840
-5.3423 45.4969 1.2015
-5.3345 47.0357 1.2216
-5.3267 47.1071 1.2225
-5.3189 45.1082 1.1963
-5.3111 45.9014 1.2068
-5.3033 45.6397 1.2033
-5.2955 47.8447 1.2321
-5.2877 47.8209 1.2318
-5.2799 47.3371 1.2255
-5.2721 47.1785 1.2235
-5.2643 48.3603 1.2387
-5.2565 48.8045 1.2444
-5.2487 48.8679 1.2452
-5.2409 49.1138 1.2483
-5.2331 48.4634 1.2400
-5.2253 47.9161 1.2330
-5.2175 48.4555 1.2399
-5.2097 49.9229 1.2585
-5.2019 50.0656 1.2603
-5.1941 50.8192 1.2698
-5.1863 52.5880 1.2917
-5.1785 51.5330 1.2787
-5.1707 49.1455 1.2487
-5.1629 48.9869 1.2467
-5.1551 51.1126 1.2734
-5.1473 52.4214 1.2896
-5.1395 51.6917 1.2806
-5.1317 52.0645 1.2852
-5.1239 51.3189 1.2760
-5.1161 51.8582 1.2827
-5.1083 52.2310 1.2873
-5.1005 53.5556 1.3035
-5.0927 52.9528 1.2962
-5.0849 53.2780 1.3001
-5.0771 54.9120 1.3199
-5.0693 51.7868 1.2818
-5.0615 50.8350 1.2700
-5.0537 54.4678 1.3146
-5.0459 53.6429 1.3046
-5.0381 54.0553 1.3096
-5.0303 55.1023 1.3222
-5.0225 55.0785 1.3219
-5.0147 57.4026 1.3495
-5.0069 56.2049 1.3354
-4.9991 56.8949 1.3435
-4.9913 56.0304 1.3333
-4.9835 56.8553 1.3431
-4.9757 57.0853 1.3458
-4.9679 57.5691 1.3515
-4.9601 56.8473 1.3430
-4.9523 57.5850 1.3517
-4.9445 57.3708 1.3492
-4.9367 57.7040 1.3531
-4.9289 57.4184 1.3497
-4.9211 59.5838 1.3749
-4.9133 59.5917 1.3750
-4.9055 58.2751 1.3597
-4.8977 60.5912 1.3865
-4.8899 60.0915 1.3808
-4.8821 61.3605 1.3953
-4.8743 60.7022 1.3878
-4.8665 60.9957 1.3911
-4.8587 60.0359 1.3801
-4.8509 61.9554 1.4020
-4.8431 62.3282 1.4062
-4.8353 62.1696 1.4044
-4.8275 61.7651 1.3999
-4.8197 63.2483 1.4166
-4.8119 61.3526 1.3952
-4.8041 62.6534 1.4099
-4.7963 63.5339 1.4198
-4.7885 61.0750 1.3920
-4.7807 61.3923 1.3956
-4.7729 64.9457 1.4355
-4.7651 65.1044 1.4372
-4.7573 65.8896 1.4459
-4.7495 64.6522 1.4322
-4.7417 66.1117 1.4483
-4.7339 64.4302 1.4298
-4.7261 65.3265 1.4397
-4.7183 65.1361 1.4376
-4.7105 64.9299 1.4353
-4.7027 66.4210 1.4517
-4.6949 66.4766 1.4523
-4.6871 67.5791 1.4643
-4.6793 67.6822 1.4654
-4.6715 67.1904 1.4601
-4.6637 67.6981 1.4656
-4.6559 67.5632 1.4641
-4.6481 69.6493 1.4865
-4.6403 68.6420 1.4757
-4.6325 69.2368 1.4821
-4.6247 69.6334 1.4864
-4.6169 68.8958 1.4785
-4.6091 70.3394 1.4939
-4.6013 69.7921 1.4881
-4.5935 70.4425 1.4950
-4.5857 72.1875 1.5134
-4.5779 72.8300 1.5201
-4.5701 73.7183 1.5293
-4.5623 75.3919 1.5466
-4.5545 73.9007 1.5312
-4.5467 75.5030 1.5477
-4.5389 74.1387 1.5337
-4.5311 75.2650 1.5453
-4.5233 74.8208 1.5407
-4.5155 75.5506 1.5482
-4.5077 77.3749 1.5668
-4.4999 77.1845 1.5649
-4.4921 76.6610 1.5596
-4.4843 74.1942 1.5343
-4.4765 76.7800 1.5608
-4.4687 77.9777 1.5729
-4.4609 76.9942 1.5630
-4.4531 76.8831 1.5618
-4.4453 76.7879 1.5609
-4.4375 79.9527 1.5927
-4.4297 79.7624 1.5908
-4.4219 77.9698 1.5728
-4.4141 78.9930 1.5831
-4.4063 79.1437 1.5846
-4.3985 80.7380 1.6005
-4.3907 82.5464 1.6183
-4.3829 82.6892 1.6197
-4.3751 81.9595 1.6126
-4.3673 81.1584 1.6047
-4.3595 83.9345 1.6319
-4.3517 84.2042 1.6345
-4.3439 85.0608 1.6428
-4.3361 82.6654 1.6195
-4.3283 84.1487 1.6340
-4.3205 83.6172 1.6288
-4.3127 83.0541 1.6233
-4.3049 84.8625 1.6409
-4.2971 83.6807 1.6294
-4.2893 88.4398 1.6751
-4.2815 85.7350 1.6493
-4.2737 87.2897 1.6642
-4.2659 86.2903 1.6546
-4.2581 88.0273 1.6712
-4.2503 87.0914 1.6623
-4.2425 88.4874 1.6755
-4.2347 89.8278 1.6882
-4.2269 90.3196 1.6928
-4.2191 92.2232 1.7106
-4.2113 91.0493 1.6996
-4.2035 92.4850 1.7130
-4.1957 93.2623 1.7202
-4.1879 92.4057 1.7122
-4.1801 91.9377 1.7079
-4.1723 92.5009 1.7131
-4.1645 92.7785 1.7157
-4.1567 96.4668 1.7495
-4.1489 92.6754 1.7147
-4.1411 93.5558 1.7229
-4.1333 97.4345 1.7582
-4.1255 97.7597 1.7611
-4.1177 99.3460 1.7754
-4.1099 99.0446 1.7727
-4.1021 96.9030 1.7534
-4.0943 99.4015 1.7759
-4.0865 100.2978 1.7839
-4.0787 102.0666 1.7995
-4.0709 98.6401 1.7691
-4.0631 99.5047 1.7768
-4.0553 101.5511 1.7950
-4.0475 101.4559 1.7941
-4.0397 106.7067 1.8400
-4.0319 104.1527 1.8178
-4.0241 104.9459 1.8247
-4.0163 104.3034 1.8191
-4.0085 106.2705 1.8362
-4.0007 105.5566 1.8300
-3.9929 109.4987 1.8639
-3.9851 107.1985 1.8442
-3.9773 107.4047 1.8460
-3.9695 110.2999 1.8707
-3.9617 111.2200 1.8785
-3.9539 108.4993 1.8554
-3.9461 110.1492 1.8694
-3.9383 110.5061 1.8724
-3.9305 110.0143 1.8683
-3.9227 110.6409 1.8736
-3.9149 110.6171 1.8734
-3.9071 113.5836 1.8983
-3.8993 113.7343 1.8996
-3.8915 113.5440 1.8980
-3.8837 112.2590 1.8872
-3.8759 114.3213 1.9045
-3.8681 114.7893 1.9084
-3.8603 115.1859 1.9117
-3.8525 118.0255 1.9351
-3.8447 114.6862 1.9075
-3.8369 116.0901 1.9192
-3.8291 119.6911 1.9487
-3.8213 122.4276 1.9709
-3.8135 121.5075 1.9634
-3.8057 122.2452 1.9694
-3.7979 120.8333 1.9580
-3.7901 122.0627 1.9679
-3.7823 117.8985 1.9341
-3.7745 123.4112 1.9788
-3.7667 124.7516 1.9895
-3.7589 124.9499 1.9911
-3.7511 122.1500 1.9686
-3.7433 125.4576 1.9951
-3.7355 126.5998 2.0042
-3.7277 126.7822 2.0056
-3.7199 127.8371 2.0139
-3.7121 127.0360 2.0076
-3.7043 131.3113 2.0411
-3.6965 128.8365 2.0218
-3.6887 129.8042 2.0294
-3.6809 129.8280 2.0296
-3.6731 132.0806 2.0471
-3.6653 130.0184 2.0310
-3.6575 129.9232 2.0303
-3.6497 131.4699 2.0423
-3.6419 130.1215 2.0318
-3.6341 134.5474 2.0661
-3.6263 136.4193 2.0804
-3.6185 136.1972 2.0787
-3.6107 137.4505 2.0883
-3.6029 135.9752 2.0770
-3.5951 136.5621 2.0815
-3.5873 137.1729 2.0862
-3.5795 139.1717 2.1013
-3.5717 137.9502 2.0921
-3.5639 140.3932 2.1105
-3.5561 139.9966 2.1075
-3.5483 137.6646 2.0899
-3.5405 139.0924 2.1007
-3.5327 143.4707 2.1335
-3.5249 142.7489 2.1282
-3.5171 142.1540 2.1237
-3.5093 144.1132 2.1383
-3.5015 140.1552 2.1087
-3.4937 142.4079 2.1256
-3.4859 141.2022 2.1166
-3.4781 146.4690 2.1557
-3.4703 143.5659 2.1342
-3.4625 146.8893 2.1588
-3.4547 149.9986 2.1815
-3.4469 150.4745 2.1850
-3.4391 147.1432 2.1607
-3.4313 148.4360 2.1701
-3.4235 150.2286 2.1832
-3.4157 153.4965 2.2068
-3.4079 154.5832 2.2146
-3.4001 151.2201 2.1904
-3.3923 155.4874 2.2211
-3.3845 153.5600 2.2073
-3.3767 152.2671 2.1980
-3.3689 154.4642 2.2138
-3.3611 153.1713 2.2045
-3.3533 155.6699 2.2224
-3.3455 158.6840 2.2438
-3.3377 156.2092 2.2262
-3.3299 156.3520 2.2272
-3.3221 157.2245 2.2335
-3.3143 158.8981 2.2453
-3.3065 158.6760 2.2437
-3.2987 157.2483 2.2336
-3.2909 158.3429 2.2414
-3.2831 159.1837 2.2473
-3.2753 159.5802 2.2501
-3.2675 156.8676 2.2309
-3.2597 158.2001 2.2404
-3.2519 159.3502 2.2485
-3.2441 159.8023 2.2517
-3.2363 160.9921 2.2601
-3.2285 159.7548 2.2514
-3.2207 163.4272 2.2771
-3.2129 163.6413 2.2786
-3.2051 161.7298 2.2652
-3.1973 162.8482 2.2730
-3.1895 166.6316 2.2993
-3.1817 166.6475 2.2994
-3.1739 165.0135 2.2881
-3.1661 164.4345 2.2841
-3.1583 167.8135 2.3074
-3.1505 167.0600 2.3023
-3.1427 162.4992 2.2706
-3.1349 165.1801 2.2893
-3.1271 171.7397 2.3343
-3.1193 171.6525 2.3337
-3.1115 169.8202 2.3212
-3.1037 168.6384 2.3131
-3.0959 172.5170 2.3396
-3.0881 170.4468 2.3255
-3.0803 172.2712 2.3379
-3.0725 172.3743 2.3386
-3.0647 173.2785 2.3447
-3.0569 176.0864 2.3636
-3.0491 178.8228 2.3819
-3.0413 173.4213 2.3457
-3.0335 175.9912 2.3630
-3.0257 172.2156 2.3375
-3.0179 177.8948 2.3757
-3.0101 181.3690 2.3988
-3.0023 180.1395 2.3907
-2.9945 180.5916 2.3937
-2.9867 179.4891 2.3864
-2.9789 179.0608 2.3835
-2.9711 182.5667 2.4067
-2.9633 182.5349 2.4065
-2.9555 181.7100 2.4011
-2.9477 179.9016 2.3891
-2.9399 185.2397 2.4243
-2.9321 183.8754 2.4153
-2.9243 185.4856 2.4259
-2.9165 182.7253 2.4078
-2.9087 186.7071 2.4339
-2.9009 185.7711 2.4278
-2.8931 189.2690 2.4505
-2.8853 186.7864 2.4344
-2.8775 188.5948 2.4461
-2.8697 193.4253 2.4773
-2.8619 192.9018 2.4739
-2.8541 191.9897 2.4681
-2.8463 193.5602 2.4781
-2.8385 194.1550 2.4819
-2.8307 196.3839 2.4961
-2.8229 196.6377 2.4978
-2.8151 198.9935 2.5127
-2.8073 195.7652 2.4922
-2.7995 200.3577 2.5213
-2.7917 196.8757 2.4993
-2.7839 199.5725 2.5163
-2.7761 200.5957 2.5228
-2.7683 206.6952 2.5608
-2.7605 207.1474 2.5636
-2.7527 201.3095 2.5273
-2.7449 204.8075 2.5491
-2.7371 205.3072 2.5522
-2.7293 204.4267 2.5467
-2.7215 208.5830 2.5725
-2.7137 211.0260 2.5875
-2.7059 212.4458 2.5962
-2.6981 209.2096 2.5764
-2.6903 209.8759 2.5805
-2.6825 213.3659 2.6018
-2.6747 211.7161 2.5918
-2.6669 214.3177 2.6076
-2.6591 214.7778 2.6104
-2.6513 213.4373 2.6023
-2.6435 218.7675 2.6346
-2.6357 220.6870 2.6461
-2.6279 220.7266 2.6463
-2.6201 219.8462 2.6410
-2.6123 224.0501 2.6662
-2.6045 222.7334 2.6583
-2.5967 223.6376 2.6637
-2.5889 227.3576 2.6858
-2.5811 227.7225 2.6879
-2.5733 229.0075 2.6955
-2.5655 231.0221 2.7073
-2.5577 233.5683 2.7222
-2.5499 232.7592 2.7175
-2.5421 236.4634 2.7390
-2.5343 237.6135 2.7457
-2.5265 236.2730 2.7379
-2.5187 240.0644 2.7598
-2.5109 240.0089 2.7595
-2.5031 236.1937 2.7375
-2.4953 239.6361 2.7574
-2.4875 242.2853 2.7726
-2.4797 244.1255 2.7831
-2.4719 241.5001 2.7681
-2.4641 243.6258 2.7802
-2.4563 248.1787 2.8061
-2.4485 248.2262 2.8063
-2.4407 247.6710 2.8032
-2.4329 248.0676 2.8054
-2.4251 250.7644 2.8207
-2.4173 248.4166 2.8074
-2.4095 246.5844 2.7970
-2.4017 252.0018 2.8276
-2.3939 253.7706 2.8375
-2.3861 254.3100 2.8405
-2.3783 259.4180 2.8689
-2.3705 258.3790 2.8632
-2.3627 256.3008 2.8516
-2.3549 260.1636 2.8730
-2.3471 254.4527 2.8413
-2.3393 258.1172 2.8617
-2.3315 255.9836 2.8499
-2.3237 257.9507 2.8608
-2.3159 258.9104 2.8661
-2.3081 261.7341 2.8817
-2.3003 265.7318 2.9036
-2.2925 260.9172 2.8772
-2.2847 260.5126 2.8750
-2.2769 261.4407 2.8801
-2.2691 259.3625 2.8686
-2.2613 267.8813 2.9153
-2.2535 265.4780 2.9022
-2.2457 264.0978 2.8947
-2.2379 263.6378 2.8921
-2.2301 260.2509 2.8735
-2.2223 262.8446 2.8878
-2.2145 265.1369 2.9004
-2.2067 265.2003 2.9007
-2.1989 268.4445 2.9184
-2.1911 264.5658 2.8972
-2.1833 273.4336 2.9454
-2.1755 270.9271 2.9319
-2.1677 267.6275 2.9139
-2.1599 268.4841 2.9186
-2.1521 269.4756 2.9240
-2.1443 271.8789 2.9370
-2.1365 265.9380 2.9047
-2.1287 266.6836 2.9088
-2.1209 268.8490 2.9206
-2.1131 269.3011 2.9230
-2.1053 270.6178 2.9302
-2.0975 269.8325 2.9259
-2.0897 270.8240 2.9313
-2.0819 271.2999 2.9339
-2.0741 273.0687 2.9434
-2.0663 273.1004 2.9436
-2.0585 269.5470 2.9244
-2.0507 273.7270 2.9470
-2.0429 275.5910 2.9570
-2.0351 271.0620 2.9326
-2.0273 277.7643 2.9686
-2.0195 271.4348 2.9346
-2.0117 270.7685 2.9310
-2.0039 274.5757 2.9515
-1.9961 271.8313 2.9367
-1.9883 271.0620 2.9326
-1.9805 272.6483 2.9412
-1.9727 274.1950 2.9495
-1.9649 273.4812 2.9456
-1.9571 272.9021 2.9425
-1.9493 279.5411 2.9781
-1.9415 275.3055 2.9555
-1.9337 276.8442 2.9637
-1.9259 272.7038 2.9415
-1.9181 276.4477 2.9616
-1.9103 267.0960 2.9111
-1.9025 272.4421 2.9400
-1.8947 274.6233 2.9518
-1.8869 274.4647 2.9509
-1.8791 274.7106 2.9523
-1.8713 275.6307 2.9572
-1.8635 273.6319 2.9465
-1.8557 272.6245 2.9410
-1.8479 274.6789 2.9521
-1.8401 275.4879 2.9564
-1.8323 272.4262 2.9400
-1.8245 276.1621 2.9600
-1.8167 274.6551 2.9520
-1.8089 271.9424 2.9373
-1.8011 274.9961 2.9538
-1.7933 277.2012 2.9656
-1.7855 276.2494 2.9605
-1.7777 279.3110 2.9769
-1.7699 273.7905 2.9473
-1.7621 277.0108 2.9646
-1.7543 275.9083 2.9587
-1.7465 274.7106 2.9523
-1.7387 275.6941 2.9575
-1.7309 272.9101 2.9426
-1.7231 274.3457 2.9503
-1.7153 275.7735 2.9580
-1.7075 273.1084 2.9436
-1.6997 269.7135 2.9253
-1.6919 267.7623 2.9147
-1.6841 268.0637 2.9163
-1.6763 272.4183 2.9399
-1.6685 270.8240 2.9313
-1.6607 270.5305 2.9297
-1.6529 274.0760 2.9488
-1.6451 270.4274 2.9292
-1.6373 268.9442 2.9211
-1.6295 266.6281 2.9085
-1.6217 265.4383 2.9020
-1.6139 269.2852 2.9230
-1.6061 261.8531 2.8823
-1.5983 263.1619 2.8895
-1.5905 263.4315 2.8910
-1.5827 266.4853 2.9077
-1.5749 264.0820 2.8946
-1.5671 257.4510 2.8580
-1.5593 257.4827 2.8582
-1.5515 257.7444 2.8596
-1.5437 254.9524 2.8441
-1.5359 255.2856 2.8460
-1.5281 252.1446 2.8284
-1.5203 257.6255 2.8590
-1.5125 250.9151 2.8215
-1.5047 249.8840 2.8157
-1.4969 247.8852 2.8044
-1.4891 250.3996 2.8186
-1.4813 251.2721 2.8235
-1.4735 249.5112 2.8136
-1.4657 243.9351 2.7820
-1.4579 247.9328 2.8047
-1.4501 246.4495 2.7963
-1.4423 244.0700 2.7827
-1.4345 245.4660 2.7907
-1.4267 244.8394 2.7871
-1.4189 245.9102 2.7932
-1.4111 235.6781 2.7345
-1.4033 237.1614 2.7431
-1.3955 236.7172 2.7405
-1.3877 233.3303 2.7208
-1.3799 233.4810 2.7217
-1.3721 231.4901 2.7101
-1.3643 230.8873 2.7066
-1.3565 229.7927 2.7001
-1.3487 227.9129 2.6891
-1.3409 228.5633 2.6929
-1.3331 225.2240 2.6732
-1.3253 222.8682 2.6591
-1.3175 218.3947 2.6323
-1.3097 221.1946 2.6491
-1.3019 215.9358 2.6175
-1.2941 217.1018 2.6245
-1.2863 214.8809 2.6111
-1.2785 210.3994 2.5837
-1.2707 207.0442 2.5630
-1.2629 204.4505 2.5469
-1.2551 203.8398 2.5431
-1.2473 199.3187 2.5147
-1.2395 195.7335 2.4920
-1.2317 194.0202 2.4811
-1.2239 193.2429 2.4761
-1.2161 188.4203 2.4450
-1.2083 184.8431 2.4217
-1.2005 182.2415 2.4046
-1.1927 179.0687 2.3836
-1.1849 177.9979 2.3764
-1.1771 175.8008 2.3617
-1.1693 171.0417 2.3295
-1.1615 167.6628 2.3064
-1.1537 168.7574 2.3139
-1.1459 167.2900 2.3038
-1.1381 161.3253 2.2624
-1.1303 158.7395 2.2442
-1.1225 159.4057 2.2489
-1.1147 155.7016 2.2226
-1.1069 150.0621 2.1820
-1.0991 148.9833 2.1741
-1.0913 146.6752 2.1572
-1.0835 144.2005 2.1389
-1.0757 142.9393 2.1296
-1.0679 136.8715 2.0839
-1.0601 135.3485 2.0723
-1.0523 132.2710 2.0486
-1.0445 133.8098 2.0604
-1.0367 131.4064 2.0419
-1.0289 131.8506 2.0453
-1.0211 128.2258 2.0170
-1.0133 124.2281 1.9853
-1.0055 123.6967 1.9810
-0.9977 122.6973 1.9730
-0.9899 122.3086 1.9699
-0.9821 120.0005 1.9512
-0.9743 113.5122 1.8977
-0.9665 114.9400 1.9096
-0.9587 113.7026 1.8993
-0.9509 110.0698 1.8687
-0.9431 109.9429 1.8677
-0.9353 108.7056 1.8571
-0.9275 106.0643 1.8344
-0.9197 104.8190 1.8236
-0.9119 102.0666 1.7995
-0.9041 98.3545 1.7665
-0.8963 98.6480 1.7691
-0.8885 99.0763 1.7730
-0.8807 95.1263 1.7373
-0.8729 95.3642 1.7394
-0.8651 92.5247 1.7133
-0.8573 91.1683 1.7007
-0.8495 88.7967 1.6785
-0.8417 85.7905 1.6498
-0.8339 85.2988 1.6451
-0.8261 86.8851 1.6603
-0.8183 85.1322 1.6435
-0.8105 80.9997 1.6031
-0.8027 79.9369 1.5925
-0.7949 79.2547 1.5857
-0.7871 78.2236 1.5754
-0.7793 76.6848 1.5598
-0.7715 73.8452 1.5307
-0.7637 70.6963 1.4977
-0.7559 71.8385 1.5097
-0.7481 69.7603 1.4877
-0.7403 70.8232 1.4990
-0.7325 65.7706 1.4445
-0.7247 66.5638 1.4532
-0.7169 66.3497 1.4509
-0.7091 64.0812 1.4259
-0.7013 60.6150 1.3868
-0.6935 61.4795 1.3966
-0.6857 59.3538 1.3723
-0.6779 58.5844 1.3634
-0.6701 58.7510 1.3653
-0.6623 55.5227 1.3272
-0.6545 55.8321 1.3309
-0.6467 54.2933 1.3125
-0.6389 53.2780 1.3001
-0.6311 52.2469 1.2875
-0.6233 51.2871 1.2756
-0.6155 49.2328 1.2498
-0.6077 47.9796 1.2338
-0.5999 47.7733 1.2311
-0.5921 47.2578 1.2245
-0.5843 45.0845 1.1960
-0.5765 43.5695 1.1757
-0.5687 43.6171 1.1764
-0.5609 45.3462 1.1995
-0.5531 42.2766 1.1582
-0.5453 41.9672 1.1539
-0.5375 41.3327 1.1452
-0.5297 41.4993 1.1475
-0.5219 40.4602 1.1330
-0.5141 37.4144 1.0895
-0.5063 37.2637 1.0873
-0.4985 37.6603 1.0931
-0.4907 36.4943 1.0760
-0.4829 35.4473 1.0605
-0.4751 36.2960 1.0731
-0.4673 35.2411 1.0574
-0.4595 33.7975 1.0355
-0.4517 34.3448 1.0439
-0.4439 33.2660 1.0273
-0.4361 33.2581 1.0272
-0.4283 34.1703 1.0412
-0.4205 31.9811 1.0073
-0.4127 30.5296 0.9842
-0.4049 29.2843 0.9639
-0.3971 30.1250 0.9776
-0.3893 29.9505 0.9748
-0.3815 28.8639 0.9570
-0.3737 28.8401 0.9566
-0.3659 28.2769 0.9472
-0.3581 27.8803 0.9405
-0.3503 27.4917 0.9339
-0.3425 27.6900 0.9373
-0.3347 27.0078 0.9257
-0.3269 26.4526 0.9161
-0.3191 27.6345 0.9364
-0.3113 27.3489 0.9315
-0.3035 27.5234 0.9345
-0.2957 28.0072 0.9427
-0.2879 27.6107 0.9360
-0.2801 29.5857 0.9689
-0.2723 30.3868 0.9819
-0.2645 31.0927 0.9932
-0.2567 29.8474 0.9731
-0.2489 30.0299 0.9761
-0.2411 32.4887 1.0153
-0.2333 33.0440 1.0239
-0.2255 34.3924 1.0446
-0.2177 34.4796 1.0459
-0.2099 35.5345 1.0618
-0.2021 37.6127 1.0924
-0.1943 38.1203 1.0998
-0.1865 40.3888 1.1320
-0.1787 40.5395 1.1341
-0.1709 44.2278 1.1846
-0.1631 44.3944 1.1868
-0.1553 47.6702 1.2298
-0.1475 48.0272 1.2344
-0.1397 48.2096 1.2368
-0.1319 49.4470 1.2525
-0.1241 52.7625 1.2938
-0.1163 55.0310 1.3214
-0.1085 57.3074 1.3484
-0.1007 60.1232 1.3811
-0.0929 65.2709 1.4391
-0.0851 70.4425 1.4950
-0.0773 80.7221 1.6003
-0.0695 93.4606 1.7220
-0.0617 99.3460 1.7754
-0.0539 109.4036 1.8631
-0.0461 119.2945 1.9455
-0.0383 123.2605 1.9776
-0.0305 123.5063 1.9795
-0.0227 122.4911 1.9714
-0.0149 117.8906 1.9340
-0.0071 111.5055 1.8809
0.0007 99.5840 1.7775
0.0085 89.8596 1.6885
0.0163 80.8570 1.6017
0.0241 69.8238 1.4884
0.0319 58.8541 1.3665
0.0397 49.2804 1.2504
0.0475 40.4126 1.1323
0.0553 33.3771 1.0291
0.0631 25.6356 0.9019
0.0709 20.6624 0.8097
0.0787 15.5702 0.7029
0.0865 11.8105 0.6121
0.0943 9.6134 0.5523
0.1021 7.7097 0.4946
0.1099 6.4724 0.4532
0.1177 5.5999 0.4215
0.1255 4.5370 0.3794
0.1333 4.3784 0.3727
0.1411 3.8311 0.3486
0.1489 4.2277 0.3662
0.1567 3.3790 0.3274
0.1645 3.4741 0.3320
0.1723 2.7761 0.2968
0.1801 2.8158 0.2989
0.1879 2.9268 0.3047
0.1957 2.4589 0.2793
0.2035 2.1178 0.2592
0.2113 2.5302 0.2833
0.2191 2.1812 0.2631
0.2269 2.1495 0.2611
0.2347 1.9988 0.2518
0.2425 2.4430 0.2784
0.2503 1.9988 0.2518
0.2581 2.3795 0.2748
0.2659 1.6974 0.2321
0.2737 1.5626 0.2227
0.2815 1.9036 0.2458
0.2893 2.1019 0.2582
0.2971 1.6260 0.2271
0.3049 1.6102 0.2260
0.3127 2.0226 0.2533
0.3205 1.8640 0.2432
0.3283 1.6895 0.2315
0.3361 2.0940 0.2578
0.3439 1.8243 0.2406
0.3517 1.4753 0.2164
0.3595 1.4357 0.2134
0.3673 1.4832 0.2169
0.3751 1.9116 0.2463
0.3829 1.8798 0.2442
0.3907 1.5784 0.2238
0.3985 1.8243 0.2406
0.4063 1.4039 0.2111
0.4141 1.6022 0.2255
0.4219 1.3484 0.2068
0.4297 1.4595 0.2152
0.4375 1.3405 0.2062
0.4453 1.5229 0.2198
0.4531 1.5467 0.2215
0.4609 1.6022 0.2255
0.4687 1.4039 0.2111
0.4765 1.4595 0.2152
0.4843 1.4198 0.2122
0.4921 1.5070 0.2187
0.4999 1.2056 0.1956
0.5077 1.4991 0.2181
0.5155 1.3563 0.2074
0.5233 1.4912 0.2175
0.5311 1.3246 0.2050
0.5389 1.2770 0.2013
0.5467 1.2056 0.1956
0.5545 1.4277 0.2128
0.5623 1.2136 0.1962
0.5701 1.4277 0.2128
0.5779 1.2691 0.2007
0.5857 1.4753 0.2164
0.5935 1.5150 0.2192
0.6013 1.3087 0.2038
0.6091 1.1263 0.1890
0.6169 1.2532 0.1994
0.6247 1.2215 0.1969
0.6325 1.3087 0.2038
0.6403 1.0232 0.1802
0.6481 1.2453 0.1988
0.6559 1.2136 0.1962
0.6637 1.2532 0.1994
0.6715 1.1422 0.1904
0.6793 1.4119 0.2116
0.6871 1.0470 0.1823
0.6949 1.0867 0.1857
0.7027 0.8011 0.1594
0.7105 0.9597 0.1745
0.7183 1.3405 0.2062
0.7261 1.1342 0.1897
0.7339 1.1660 0.1923
0.7417 1.1501 0.1910
0.7495 1.0867 0.1857
0.7573 0.8566 0.1649
0.7651 0.9835 0.1766
0.7729 0.8408 0.1633
0.7807 0.8328 0.1626
0.7885 1.0232 0.1802
0.7963 1.1263 0.1890
0.8041 0.8725 0.1664
0.8119 0.9597 0.1745
0.8197 0.9360 0.1723
0.8275 1.1105 0.1877
0.8353 1.2136 0.1962
0.8431 1.1580 0.1917
0.8509 0.9360 0.1723
0.8587 0.9835 0.1766
0.8665 1.1184 0.1884
0.8743 1.2691 0.2007
0.8821 1.0073 0.1788
0.8899 1.1342 0.1897
0.8977 1.0787 0.1850
0.9055 0.8646 0.1656
0.9133 1.2929 0.2025
0.9211 1.0946 0.1864
0.9289 1.0073 0.1788
0.9367 1.0470 0.1823
0.9445 0.7535 0.1546
0.9523 0.7694 0.1562
0.9601 0.8328 0.1626
0.9679 1.1898 0.1943
0.9757 0.8328 0.1626
0.9835 0.8884 0.1679
0.9913 0.8725 0.1664
0.9991 1.0629 0.1836
1.0069 0.8884 0.1679
1.0147 0.9994 0.1781
1.0225 1.0549 0.1829
1.0303 0.9915 0.1774
1.0381 0.8804 0.1671
1.0459 0.8884 0.1679
1.0537 0.9835 0.1766
1.0615 0.8646 0.1656
1.0693 0.9518 0.1738
1.0771 1.0787 0.1850
1.0849 0.8725 0.1664
1.0927 0.8804 0.1671
1.1005 0.8963 0.1686
1.1083 0.8646 0.1656
1.1161 1.1342 0.1897
1.1239 0.7932 0.1586
1.1317 0.9756 0.1759
1.1395 0.8646 0.1656
1.1473 1.0153 0.1795
1.1551 0.6901 0.1480
1.1629 0.6266 0.1410
1.1707 0.7218 0.1513
1.1785 1.0708 0.1843
1.1863 0.6980 0.1488
1.1941 0.8011 0.1594
1.2019 0.8487 0.1641
1.2097 0.6504 0.1437
1.2175 0.7773 0.1570
1.2253 0.7377 0.1530
1.2331 0.6187 0.1401
1.2409 0.6821 0.1471
1.2487 1.0311 0.1809
1.2565 0.9201 0.1709
1.2643 0.9360 0.1723
1.2721 0.8090 0.1602
1.2799 0.6425 0.1428
1.2877 0.9597 0.1745
1.2955 0.7615 0.1554
1.3033 0.8408 0.1633
1.3111 0.5632 0.1337
1.3189 0.7535 0.1546
1.3267 0.9597 0.1745
1.3345 0.6108 0.1392
1.3423 0.6108 0.1392
1.3501 0.7773 0.1570
1.3579 0.7456 0.1538
1.3657 0.9597 0.1745
1.3735 0.9915 0.1774
1.3813 0.8090 0.1602
1.3891 0.6425 0.1428
1.3969 0.8487 0.1641
1.4047 0.9042 0.1694
1.4125 0.5711 0.1346
1.4203 0.5235 0.1289
1.4281 0.9994 0.1781
1.4359 0.8011 0.1594
1.4437 0.7615 0.1554
1.4515 0.8090 0.1602
1.4593 0.5394 0.1308
1.4671 0.6821 0.1471
1.4749 0.6821 0.1471
1.4827 0.6901 0.1480
1.4905 0.5949 0.1374
1.4983 0.7615 0.1554
1.5061 0.7297 0.1522
1.5139 0.7218 0.1513
1.5217 0.5790 0.1355
1.5295 0.4362 0.1176
1.5373 0.7853 0.1578
1.5451 0.6583 0.1445
1.5529 0.7535 0.1546
1.5607 0.7059 0.1497
1.5685 0.6583 0.1445
1.5763 0.7456 0.1538
1.5841 0.8487 0.1641
1.5919 0.7456 0.1538
1.5997 0.7297 0.1522
1.6075 0.7218 0.1513
1.6153 0.6187 0.1401
1.6231 0.4997 0.1259
1.6309 0.4838 0.1239
1.6387 0.8090 0.1602
1.6465 0.5790 0.1355
1.6543 0.6504 0.1437
1.6621 0.7297 0.1522
1.6699 0.7535 0.1546
1.6777 0.6187 0.1401
1.6855 0.8328 0.1626
1.6933 0.7218 0.1513
1.7011 0.6663 0.1454
1.7089 0.4838 0.1239
1.7167 0.8170 0.1610
1.7245 0.5314 0.1298
1.7323 0.6187 0.1401
1.7401 0.5394 0.1308
1.7479 0.6266 0.1410
1.7557 0.6345 0.1419
1.7635 0.5076 0.1269
1.7713 0.7853 0.1578
1.7791 0.5949 0.1374
1.7869 0.5076 0.1269
1.7947 0.4204 0.1155
1.8025 0.7139 0.1505
1.8103 0.8884 0.1679
1.8181 0.7218 0.1513
1.8259 0.7139 0.1505
1.8337 0.4838 0.1239
1.8415 0.6425 0.1428
1.8493 0.5235 0.1289
1.8571 0.8328 0.1626
1.8649 0.5949 0.1374
1.8727 0.4759 0.1229
1.8805 0.4918 0.1249
1.8883 0.8963 0.1686
1.8961 0.6504 0.1437
1.9039 0.5870 0.1365
1.9117 0.4918 0.1249
1.9195 0.7218 0.1513
1.9273 0.7535 0.1546
1.9351 0.5711 0.1346
1.9429 0.7297 0.1522
1.9507 0.8328 0.1626
1.9585 0.8725 0.1664
1.9663 0.5870 0.1365
1.9741 0.8249 0.1618
1.9819 0.5790 0.1355
1.9897 0.6028 0.1383
1.9975 0.6108 0.1392
2.0053 0.5394 0.1308
2.0131 0.6663 0.1454
2.0209 0.6663 0.1454
2.0287 0.5870 0.1365
2.0365 0.5156 0.1279
2.0443 0.7377 0.1530
2.0521 0.5552 0.1327
2.0599 0.4283 0.1166
2.0677 0.5711 0.1346
2.0755 0.6504 0.1437
2.0833 0.8011 0.1594
2.0911 0.5156 0.1279
2.0989 0.6266 0.1410
2.1067 0.6742 0.1463
2.1145 0.4918 0.1249
2.1223 0.8011 0.1594
2.1301 0.6980 0.1488
2.1379 0.6821 0.1471
2.1457 0.5632 0.1337
2.1535 0.6742 0.1463
2.1613 0.7059 0.1497
2.1691 0.6583 0.1445
2.1769 0.4997 0.1259
2.1847 0.4600 0.1208
2.1925 0.6187 0.1401
2.2003 0.5552 0.1327
2.2081 0.5076 0.1269
2.2159 0.6187 0.1401
2.2237 0.6980 0.1488
2.2315 0.6901 0.1480
2.2393 0.6583 0.1445
2.2471 0.6187 0.1401
2.2549 0.5156 0.1279
2.2627 0.3173 0.1003
2.2705 0.5394 0.1308
2.2783 0.6028 0.1383
2.2861 0.6583 0.1445
2.2939 0.5552 0.1327
2.3017 0.4125 0.1144
2.3095 0.5314 0.1298
2.3173 0.7615 0.1554
2.3251 0.4600 0.1208
2.3329 0.6901 0.1480
2.3407 0.4838 0.1239
2.3485 0.4838 0.1239
2.3563 0.5949 0.1374
2.3641 0.7932 0.1586
2.3719 0.6901 0.1480
2.3797 0.4204 0.1155
2.3875 0.4125 0.1144
2.3953 0.4442 0.1187
2.4031 0.5156 0.1279
2.4109 0.3649 0.1076
2.4187 0.4680 0.1219
2.4265 0.2697 0.0925
2.4343 0.4759 0.1229
2.4421 0.5949 0.1374
2.4499 0.5076 0.1269
2.4577 0.6901 0.1480
2.4655 0.6901 0.1480
2.4733 0.5473 0.1318
2.4811 0.6187 0.1401
2.4889 0.4838 0.1239
2.4967 0.5314 0.1298
2.5045 0.4759 0.1229
2.5123 0.5076 0.1269
2.5201 0.5711 0.1346
2.5279 0.6028 0.1383
2.5357 0.6980 0.1488
2.5435 0.5394 0.1308
2.5513 0.4997 0.1259
2.5591 0.5156 0.1279
2.5669 0.6028 0.1383
2.5747 0.4838 0.1239
2.5825 0.3331 0.1028
2.5903 0.5235 0.1289
2.5981 0.4997 0.1259
2.6059 0.3569 0.1064
2.6137 0.5394 0.1308
2.6215 0.3728 0.1088
2.6293 0.5552 0.1327
2.6371 0.5632 0.1337
2.6449 0.3014 0.0978
2.6527 0.4442 0.1187
2.6605 0.4521 0.1198
2.6683 0.5949 0.1374
2.6761 0.4362 0.1176
2.6839 0.6266 0.1410
2.6917 0.6028 0.1383
2.6995 0.7139 0.1505
2.7073 0.5949 0.1374
2.7151 0.4521 0.1198
2.7229 0.2776 0.0939
2.7307 0.5394 0.1308
2.7385 0.2935 0.0965
2.7463 0.5552 0.1327
2.7541 0.5473 0.1318
2.7619 0.5632 0.1337
2.7697 0.6187 0.1401
2.7775 0.7377 0.1530
2.7853 0.5394 0.1308
2.7931 0.5552 0.1327
2.8009 0.5394 0.1308
2.8087 0.4283 0.1166
2.8165 0.5156 0.1279
2.8243 0.5949 0.1374
2.8321 0.4838 0.1239
2.8399 0.5076 0.1269
2.8477 0.5314 0.1298
2.8555 0.4125 0.1144
2.8633 0.5394 0.1308
2.8711 0.4997 0.1259
2.8789 0.4759 0.1229
2.8867 0.7297 0.1522
2.8945 0.5870 0.1365
2.9023 0.5394 0.1308
2.9101 0.6108 0.1392
2.9179 0.5711 0.1346
2.9257 0.4838 0.1239
2.9335 0.4680 0.1219
2.9413 0.4045 0.1133
2.9491 0.6187 0.1401
2.9569 0.6266 0.1410
2.9647 0.5235 0.1289
2.9725 0.4997 0.1259
2.9803 0.5790 0.1355
2.9881 0.5790 0.1355
2.9959 0.4442 0.1187
3.0037 0.4600 0.1208
3.0115 0.4204 0.1155
3.0193 0.4521 0.1198
3.0271 0.5156 0.1279
3.0349 0.3807 0.1099
3.0427 0.3411 0.1040
3.0505 0.4759 0.1229
3.0583 0.4045 0.1133
3.0661 0.4283 0.1166
3.0739 0.6583 0.1445
3.0817 0.4204 0.1155
3.0895 0.5711 0.1346
3.0973 0.5394 0.1308
3.1051 0.5473 0.1318
3.1129 0.6266 0.1410
3.1207 0.5949 0.1374
3.1285 0.6821 0.1471
3.1363 0.5473 0.1318
3.1441 0.6583 0.1445
3.1519 0.5314 0.1298
3.1597 0.3966 0.1122
3.1675 0.7139 0.1505
3.1753 0.4204 0.1155
3.1831 0.4838 0.1239
3.1909 0.4521 0.1198
3.1987 0.4125 0.1144
3.2065 0.4125 0.1144
3.2143 0.3966 0.1122
3.2221 0.4759 0.1229
3.2299 0.3173 0.1003
3.2377 0.3093 0.0991
3.2455 0.5235 0.1289
3.2533 0.5314 0.1298
3.2611 0.4759 0.1229
3.2689 0.3569 0.1064
3.2767 0.3807 0.1099
3.2845 0.6742 0.1463
3.2923 0.5156 0.1279
3.3001 0.4600 0.1208
3.3079 0.4759 0.1229
3.3157 0.4759 0.1229
3.3235 0.3649 0.1076
3.3313 0.4600 0.1208
3.3391 0.4997 0.1259
3.3469 0.3807 0.1099
3.3547 0.2855 0.0952
3.3625 0.3807 0.1099
3.3703 0.3569 0.1064
3.3781 0.3728 0.1088
3.3859 0.5076 0.1269
3.3937 0.4759 0.1229
3.4015 0.5394 0.1308
3.4093 0.4362 0.1176
3.4171 0.5711 0.1346
3.4249 0.4759 0.1229
3.4327 0.3490 0.1052
3.4405 0.3966 0.1122
3.4483 0.5632 0.1337
3.4561 0.3887 0.1110
3.4639 0.4521 0.1198
3.4717 0.5552 0.1327
3.4795 0.5235 0.1289
3.4873 0.3966 0.1122
3.4951 0.4838 0.1239
3.5029 0.4918 0.1249
3.5107 0.5790 0.1355
3.5185 0.4204 0.1155
3.5263 0.3569 0.1064
3.5341 0.4680 0.1219
3.5419 0.5949 0.1374
3.5497 0.4125 0.1144
3.5575 0.4838 0.1239
3.5653 0.4997 0.1259
3.5731 0.3649 0.1076
3.5809 0.4600 0.1208
3.5887 0.4600 0.1208
3.5965 0.4442 0.1187
3.6043 0.3252 0.1016
3.6121 0.5632 0.1337
3.6199 0.5949 0.1374
3.6277 0.3331 0.1028
3.6355 0.5156 0.1279
3.6433 0.4045 0.1133
3.6511 0.6108 0.1392
3.6589 0.4362 0.1176
3.6667 0.5870 0.1365
3.6745 0.4918 0.1249
3.6823 0.3093 0.0991
3.6901 0.3014 0.0978
3.6979 0.3331 0.1028
3.7057 0.3014 0.0978
3.7135 0.3490 0.1052
3.7213 0.3728 0.1088
3.7291 0.5156 0.1279
3.7369 0.3411 0.1040
3.7447 0.4759 0.1229
3.7525 0.4442 0.1187
3.7603 0.5632 0.1337
3.7681 0.5156 0.1279
3.7759 0.5632 0.1337
3.7837 0.4125 0.1144
3.7915 0.3569 0.1064
3.7993 0.4283 0.1166
3.8071 0.3649 0.1076
3.8149 0.4759 0.1229
3.8227 0.3093 0.0991
3.8305 0.3093 0.0991
3.8383 0.3490 0.1052
3.8461 0.2380 0.0869
3.8539 0.1983 0.0793
3.8617 0.3252 0.1016
