# Supplementary material for: Spin waves and orbital contribution to ferromagnetism in a topological metal
Source: Nat Commun. 2024 Oct 16;15:8905. doi: 10.1038/s41467-024-53152-1 (PMC11484860; doi:10.1038/s41467-024-53152-1)
Supplement: Supplementary file 3 — Source Data [file 41467_2024_53152_MOESM3_ESM.zip › experiment_data/RIXS_spectra_SLS/rixs_cr_HHL_1.txt]

 Eloss  intensity  error
-17.7943 2.5750 0.2930
-17.7865 2.1750 0.2693
-17.7787 2.1417 0.2672
-17.7709 2.1000 0.2646
-17.7631 2.6000 0.2944
-17.7553 2.0917 0.2640
-17.7475 1.8333 0.2472
-17.7397 2.0417 0.2609
-17.7319 2.5667 0.2925
-17.7241 2.3083 0.2774
-17.7163 2.0000 0.2582
-17.7085 2.4083 0.2833
-17.7007 2.2250 0.2723
-17.6929 2.1583 0.2682
-17.6851 2.0917 0.2640
-17.6773 2.4417 0.2853
-17.6695 2.5083 0.2892
-17.6617 2.0833 0.2635
-17.6539 2.4500 0.2858
-17.6461 2.4333 0.2848
-17.6383 2.0583 0.2619
-17.6305 2.2083 0.2713
-17.6227 1.7833 0.2438
-17.6149 2.0833 0.2635
-17.6071 2.5167 0.2896
-17.5993 1.9583 0.2555
-17.5915 1.9583 0.2555
-17.5837 2.3250 0.2784
-17.5759 2.0333 0.2603
-17.5681 2.4333 0.2848
-17.5603 2.1250 0.2661
-17.5525 2.4000 0.2828
-17.5447 2.4167 0.2838
-17.5369 2.0833 0.2635
-17.5291 2.1583 0.2682
-17.5213 1.9333 0.2539
-17.5135 2.0667 0.2625
-17.5057 2.5000 0.2887
-17.4979 2.1167 0.2656
-17.4901 2.2500 0.2739
-17.4823 2.3667 0.2809
-17.4745 1.9667 0.2560
-17.4667 2.2583 0.2744
-17.4589 2.3083 0.2774
-17.4511 2.1083 0.2651
-17.4433 2.3167 0.2779
-17.4355 2.2167 0.2718
-17.4277 1.6917 0.2375
-17.4199 2.2500 0.2739
-17.4121 2.0333 0.2603
-17.4043 2.2000 0.2708
-17.3965 2.5417 0.2911
-17.3887 2.3750 0.2814
-17.3809 2.1583 0.2682
-17.3731 1.7917 0.2444
-17.3653 1.9167 0.2528
-17.3575 1.7917 0.2444
-17.3497 1.9917 0.2577
-17.3419 2.1167 0.2656
-17.3341 2.0917 0.2640
-17.3263 2.7000 0.3000
-17.3185 2.5500 0.2915
-17.3107 2.4083 0.2833
-17.3029 2.2583 0.2744
-17.2951 2.4000 0.2828
-17.2873 1.8917 0.2511
-17.2795 2.1250 0.2661
-17.2717 2.2250 0.2723
-17.2639 2.4083 0.2833
-17.2561 2.5167 0.2896
-17.2483 2.0000 0.2582
-17.2405 2.1750 0.2693
-17.2327 2.4917 0.2882
-17.2249 2.7917 0.3051
-17.2171 2.3167 0.2779
-17.2093 2.2833 0.2759
-17.2015 2.0833 0.2635
-17.1937 2.1083 0.2651
-17.1859 2.5833 0.2934
-17.1781 2.5750 0.2930
-17.1703 2.5000 0.2887
-17.1625 2.2083 0.2713
-17.1547 2.0083 0.2587
-17.1469 2.4333 0.2848
-17.1391 2.2750 0.2754
-17.1313 2.5250 0.2901
-17.1235 2.5167 0.2896
-17.1157 2.4000 0.2828
-17.1079 2.3083 0.2774
-17.1001 2.4750 0.2872
-17.0923 2.8000 0.3055
-17.0845 2.4667 0.2867
-17.0767 2.2333 0.2728
-17.0689 1.9750 0.2566
-17.0611 2.4917 0.2882
-17.0533 2.2417 0.2734
-17.0455 2.4667 0.2867
-17.0377 2.3500 0.2799
-17.0299 2.3083 0.2774
-17.0221 2.2667 0.2749
-17.0143 2.1000 0.2646
-17.0065 2.1417 0.2672
-16.9987 2.3750 0.2814
-16.9909 2.2750 0.2754
-16.9831 2.3417 0.2794
-16.9753 2.3500 0.2799
-16.9675 2.3083 0.2774
-16.9597 2.2667 0.2749
-16.9519 2.2500 0.2739
-16.9441 2.2583 0.2744
-16.9363 2.3333 0.2789
-16.9285 2.2417 0.2734
-16.9207 2.2250 0.2723
-16.9129 2.4083 0.2833
-16.9051 2.2000 0.2708
-16.8973 2.3333 0.2789
-16.8895 2.6167 0.2953
-16.8817 2.4167 0.2838
-16.8739 2.3833 0.2819
-16.8661 2.2167 0.2718
-16.8583 2.0833 0.2635
-16.8505 1.9750 0.2566
-16.8427 2.8833 0.3100
-16.8349 2.4000 0.2828
-16.8271 2.2917 0.2764
-16.8193 2.1000 0.2646
-16.8115 2.6000 0.2944
-16.8037 2.6417 0.2967
-16.7959 2.4500 0.2858
-16.7881 2.0417 0.2609
-16.7803 2.0583 0.2619
-16.7725 2.4417 0.2853
-16.7647 2.2917 0.2764
-16.7569 2.0583 0.2619
-16.7491 1.9417 0.2544
-16.7413 2.0000 0.2582
-16.7335 2.3167 0.2779
-16.7257 2.2917 0.2764
-16.7179 2.4417 0.2853
-16.7101 1.6667 0.2357
-16.7023 1.9917 0.2577
-16.6945 2.1333 0.2667
-16.6867 2.3167 0.2779
-16.6789 2.2500 0.2739
-16.6711 2.7917 0.3051
-16.6633 2.4833 0.2877
-16.6555 2.3083 0.2774
-16.6477 2.2750 0.2754
-16.6399 2.3667 0.2809
-16.6321 2.2000 0.2708
-16.6243 1.9417 0.2544
-16.6165 2.3333 0.2789
-16.6087 2.1917 0.2703
-16.6009 2.6917 0.2995
-16.5931 2.4500 0.2858
-16.5853 2.5833 0.2934
-16.5775 2.4667 0.2867
-16.5697 2.3000 0.2769
-16.5619 2.2833 0.2759
-16.5541 2.5500 0.2915
-16.5463 2.6917 0.2995
-16.5385 2.5750 0.2930
-16.5307 2.5750 0.2930
-16.5229 2.6333 0.2963
-16.5151 2.5417 0.2911
-16.5073 2.8250 0.3069
-16.4995 2.4167 0.2838
-16.4917 2.3250 0.2784
-16.4839 2.6583 0.2977
-16.4761 2.4167 0.2838
-16.4683 1.9917 0.2577
-16.4605 2.3083 0.2774
-16.4527 2.3417 0.2794
-16.4449 2.4500 0.2858
-16.4371 2.9750 0.3149
-16.4293 3.1333 0.3232
-16.4215 2.5917 0.2939
-16.4137 2.5583 0.2920
-16.4059 2.2417 0.2734
-16.3981 2.2833 0.2759
-16.3903 2.2500 0.2739
-16.3825 2.6750 0.2986
-16.3747 2.6250 0.2958
-16.3669 2.6500 0.2972
-16.3591 2.6417 0.2967
-16.3513 2.6917 0.2995
-16.3435 3.0667 0.3197
-16.3357 2.6750 0.2986
-16.3279 2.3417 0.2794
-16.3201 2.2000 0.2708
-16.3123 2.1083 0.2651
-16.3045 2.4333 0.2848
-16.2967 2.4417 0.2853
-16.2889 3.2917 0.3312
-16.2811 2.6583 0.2977
-16.2733 2.6833 0.2991
-16.2655 2.3917 0.2824
-16.2577 2.4583 0.2863
-16.2499 2.2000 0.2708
-16.2421 1.8333 0.2472
-16.2343 2.0500 0.2614
-16.2265 2.4667 0.2867
-16.2187 2.0417 0.2609
-16.2109 2.2750 0.2754
-16.2031 2.5000 0.2887
-16.1953 2.5583 0.2920
-16.1875 2.7583 0.3032
-16.1797 2.6833 0.2991
-16.1719 2.7417 0.3023
-16.1641 2.6083 0.2949
-16.1563 2.7250 0.3014
-16.1485 2.8333 0.3073
-16.1407 2.4000 0.2828
-16.1329 2.6750 0.2986
-16.1251 2.7583 0.3032
-16.1173 2.6333 0.2963
-16.1095 2.5167 0.2896
-16.1017 2.4083 0.2833
-16.0939 2.6833 0.2991
-16.0861 2.6667 0.2981
-16.0783 2.3583 0.2804
-16.0705 2.4167 0.2838
-16.0627 2.3417 0.2794
-16.0549 2.5500 0.2915
-16.0471 2.2750 0.2754
-16.0393 2.7333 0.3018
-16.0315 2.4667 0.2867
-16.0237 2.5667 0.2925
-16.0159 2.2833 0.2759
-16.0081 2.4667 0.2867
-16.0003 2.4583 0.2863
-15.9925 2.3167 0.2779
-15.9847 2.4750 0.2872
-15.9769 2.1250 0.2661
-15.9691 2.2583 0.2744
-15.9613 2.4167 0.2838
-15.9535 2.5333 0.2906
-15.9457 2.8750 0.3096
-15.9379 2.3500 0.2799
-15.9301 2.4333 0.2848
-15.9223 3.0250 0.3175
-15.9145 2.6667 0.2981
-15.9067 2.7167 0.3009
-15.8989 2.7750 0.3041
-15.8911 2.5167 0.2896
-15.8833 2.8083 0.3060
-15.8755 2.2917 0.2764
-15.8677 2.1000 0.2646
-15.8599 2.5917 0.2939
-15.8521 2.3333 0.2789
-15.8443 2.4500 0.2858
-15.8365 2.2750 0.2754
-15.8287 2.6250 0.2958
-15.8209 2.9167 0.3118
-15.8131 2.8917 0.3105
-15.8053 2.7000 0.3000
-15.7975 2.5583 0.2920
-15.7897 2.7083 0.3005
-15.7819 2.1750 0.2693
-15.7741 2.8917 0.3105
-15.7663 2.4833 0.2877
-15.7585 2.2167 0.2718
-15.7507 2.3417 0.2794
-15.7429 2.6333 0.2963
-15.7351 2.7333 0.3018
-15.7273 2.6333 0.2963
-15.7195 2.4083 0.2833
-15.7117 2.5250 0.2901
-15.7039 2.2417 0.2734
-15.6961 2.2000 0.2708
-15.6883 2.4583 0.2863
-15.6805 2.2417 0.2734
-15.6727 3.0500 0.3189
-15.6649 2.7667 0.3037
-15.6571 2.7500 0.3028
-15.6493 2.7167 0.3009
-15.6415 2.9250 0.3122
-15.6337 3.4917 0.3412
-15.6259 2.6583 0.2977
-15.6181 3.0417 0.3184
-15.6103 2.6333 0.2963
-15.6025 2.6000 0.2944
-15.5947 2.6500 0.2972
-15.5869 3.0250 0.3175
-15.5791 2.3750 0.2814
-15.5713 2.5083 0.2892
-15.5635 2.6250 0.2958
-15.5557 2.9583 0.3140
-15.5479 3.2250 0.3279
-15.5401 2.3583 0.2804
-15.5323 2.6583 0.2977
-15.5245 3.0667 0.3197
-15.5167 2.7333 0.3018
-15.5089 2.7750 0.3041
-15.5011 2.6750 0.2986
-15.4933 2.5667 0.2925
-15.4855 2.6500 0.2972
-15.4777 2.9083 0.3114
-15.4699 2.7917 0.3051
-15.4621 2.6083 0.2949
-15.4543 2.5583 0.2920
-15.4465 2.7500 0.3028
-15.4387 3.1083 0.3219
-15.4309 2.7583 0.3032
-15.4231 2.7417 0.3023
-15.4153 2.9500 0.3136
-15.4075 2.7167 0.3009
-15.3997 2.7583 0.3032
-15.3919 2.5083 0.2892
-15.3841 3.3917 0.3362
-15.3763 2.8250 0.3069
-15.3685 2.8083 0.3060
-15.3607 2.0250 0.2598
-15.3529 2.9083 0.3114
-15.3451 2.7833 0.3046
-15.3373 2.9250 0.3122
-15.3295 2.5750 0.2930
-15.3217 2.3333 0.2789
-15.3139 2.4667 0.2867
-15.3061 2.8833 0.3100
-15.2983 2.6917 0.2995
-15.2905 2.9500 0.3136
-15.2827 2.4333 0.2848
-15.2749 2.5833 0.2934
-15.2671 2.8333 0.3073
-15.2593 2.5917 0.2939
-15.2515 2.8333 0.3073
-15.2437 2.8917 0.3105
-15.2359 2.7917 0.3051
-15.2281 2.7583 0.3032
-15.2203 2.8000 0.3055
-15.2125 2.7250 0.3014
-15.2047 2.9417 0.3131
-15.1969 2.7000 0.3000
-15.1891 2.5417 0.2911
-15.1813 2.4917 0.2882
-15.1735 2.8167 0.3064
-15.1657 2.6333 0.2963
-15.1579 2.6583 0.2977
-15.1501 2.8333 0.3073
-15.1423 2.4417 0.2853
-15.1345 2.7083 0.3005
-15.1267 2.6083 0.2949
-15.1189 2.5750 0.2930
-15.1111 2.5667 0.2925
-15.1033 2.9500 0.3136
-15.0955 2.5833 0.2934
-15.0877 2.7833 0.3046
-15.0799 2.9583 0.3140
-15.0721 2.7333 0.3018
-15.0643 2.6667 0.2981
-15.0565 3.1917 0.3262
-15.0487 3.0417 0.3184
-15.0409 3.1167 0.3223
-15.0331 2.4583 0.2863
-15.0253 2.5167 0.2896
-15.0175 2.5167 0.2896
-15.0097 2.8500 0.3082
-15.0019 3.0833 0.3206
-14.9941 3.1500 0.3240
-14.9863 3.7000 0.3512
-14.9785 2.9167 0.3118
-14.9707 2.9500 0.3136
-14.9629 3.1833 0.3257
-14.9551 3.6083 0.3468
-14.9473 2.6583 0.2977
-14.9395 2.7333 0.3018
-14.9317 3.5583 0.3444
-14.9239 3.2667 0.3300
-14.9161 3.1667 0.3249
-14.9083 2.9667 0.3145
-14.9005 2.6500 0.2972
-14.8927 2.9333 0.3127
-14.8849 3.0417 0.3184
-14.8771 2.7583 0.3032
-14.8693 3.3083 0.3321
-14.8615 2.8917 0.3105
-14.8537 2.8750 0.3096
-14.8459 3.1000 0.3215
-14.8381 2.6333 0.2963
-14.8303 3.6333 0.3480
-14.8225 3.6083 0.3468
-14.8147 2.9833 0.3153
-14.8069 3.0083 0.3167
-14.7991 2.5917 0.2939
-14.7913 2.4417 0.2853
-14.7835 3.2417 0.3287
-14.7757 3.6083 0.3468
-14.7679 3.0583 0.3193
-14.7601 3.2417 0.3287
-14.7523 3.1500 0.3240
-14.7445 2.4167 0.2838
-14.7367 2.5917 0.2939
-14.7289 2.3333 0.2789
-14.7211 3.0250 0.3175
-14.7133 3.0000 0.3162
-14.7055 3.4833 0.3408
-14.6977 3.1083 0.3219
-14.6899 3.1333 0.3232
-14.6821 2.7000 0.3000
-14.6743 3.3500 0.3342
-14.6665 3.4750 0.3403
-14.6587 3.0500 0.3189
-14.6509 2.7000 0.3000
-14.6431 2.5417 0.2911
-14.6353 2.9000 0.3109
-14.6275 3.1417 0.3236
-14.6197 3.4833 0.3408
-14.6119 3.0583 0.3193
-14.6041 3.3500 0.3342
-14.5963 2.9500 0.3136
-14.5885 3.5500 0.3440
-14.5807 3.0667 0.3197
-14.5729 3.0083 0.3167
-14.5651 2.9167 0.3118
-14.5573 3.1583 0.3245
-14.5495 2.4417 0.2853
-14.5417 3.1583 0.3245
-14.5339 2.9250 0.3122
-14.5261 3.2417 0.3287
-14.5183 3.4500 0.3391
-14.5105 2.5583 0.2920
-14.5027 2.2083 0.2713
-14.4949 2.5333 0.2906
-14.4871 2.5167 0.2896
-14.4793 3.1167 0.3223
-14.4715 3.0583 0.3193
-14.4637 2.7500 0.3028
-14.4559 3.1333 0.3232
-14.4481 2.9167 0.3118
-14.4403 2.7500 0.3028
-14.4325 2.7750 0.3041
-14.4247 2.9750 0.3149
-14.4169 3.0167 0.3171
-14.4091 2.9083 0.3114
-14.4013 3.1333 0.3232
-14.3935 3.4833 0.3408
-14.3857 3.0750 0.3202
-14.3779 3.2167 0.3274
-14.3701 2.6583 0.2977
-14.3623 2.9167 0.3118
-14.3545 3.0333 0.3180
-14.3467 3.1250 0.3227
-14.3389 2.6000 0.2944
-14.3311 3.1833 0.3257
-14.3233 3.3833 0.3358
-14.3155 3.1250 0.3227
-14.3077 3.3750 0.3354
-14.2999 3.0583 0.3193
-14.2921 3.7917 0.3555
-14.2843 3.7333 0.3528
-14.2765 3.6250 0.3476
-14.2687 3.2917 0.3312
-14.2609 3.3833 0.3358
-14.2531 3.0000 0.3162
-14.2453 2.8500 0.3082
-14.2375 3.0333 0.3180
-14.2297 3.3500 0.3342
-14.2219 3.4250 0.3379
-14.2141 3.5667 0.3448
-14.2063 3.1500 0.3240
-14.1985 2.8083 0.3060
-14.1907 3.1750 0.3253
-14.1829 3.2917 0.3312
-14.1751 3.4333 0.3383
-14.1673 2.8000 0.3055
-14.1595 3.2917 0.3312
-14.1517 3.0167 0.3171
-14.1439 3.1917 0.3262
-14.1361 3.2417 0.3287
-14.1283 3.3250 0.3329
-14.1205 3.6167 0.3472
-14.1127 3.5750 0.3452
-14.1049 3.0917 0.3210
-14.0971 3.7083 0.3516
-14.0893 3.5167 0.3424
-14.0815 3.8667 0.3590
-14.0737 3.1750 0.3253
-14.0659 3.1917 0.3262
-14.0581 3.1583 0.3245
-14.0503 3.4667 0.3399
-14.0425 3.5750 0.3452
-14.0347 3.2250 0.3279
-14.0269 3.4417 0.3387
-14.0191 3.2167 0.3274
-14.0113 3.0083 0.3167
-14.0035 3.2917 0.3312
-13.9957 3.1833 0.3257
-13.9879 3.2833 0.3308
-13.9801 3.4750 0.3403
-13.9723 3.2083 0.3270
-13.9645 3.6333 0.3480
-13.9567 3.3750 0.3354
-13.9489 3.9917 0.3648
-13.9411 3.0417 0.3184
-13.9333 3.0750 0.3202
-13.9255 2.2583 0.2744
-13.9177 2.9750 0.3149
-13.9099 3.5167 0.3424
-13.9021 3.3917 0.3362
-13.8943 3.2250 0.3279
-13.8865 3.0833 0.3206
-13.8787 3.5333 0.3432
-13.8709 3.4250 0.3379
-13.8631 3.3250 0.3329
-13.8553 3.5583 0.3444
-13.8475 2.9833 0.3153
-13.8397 3.3333 0.3333
-13.8319 3.1667 0.3249
-13.8241 4.0000 0.3651
-13.8163 3.3917 0.3362
-13.8085 3.9750 0.3640
-13.8007 3.4917 0.3412
-13.7929 2.8917 0.3105
-13.7851 3.6833 0.3504
-13.7773 3.2417 0.3287
-13.7695 3.2167 0.3274
-13.7617 3.3500 0.3342
-13.7539 3.7667 0.3543
-13.7461 3.4083 0.3371
-13.7383 3.2500 0.3291
-13.7305 3.2667 0.3300
-13.7227 3.2000 0.3266
-13.7149 4.1833 0.3734
-13.7071 3.8000 0.3559
-13.6993 3.8750 0.3594
-13.6915 3.5583 0.3444
-13.6837 3.0917 0.3210
-13.6759 3.2083 0.3270
-13.6681 3.9083 0.3609
-13.6603 3.8250 0.3571
-13.6525 3.2750 0.3304
-13.6447 3.8167 0.3567
-13.6369 3.6750 0.3500
-13.6291 3.5750 0.3452
-13.6213 3.8583 0.3586
-13.6135 3.5000 0.3416
-13.6057 3.4250 0.3379
-13.5979 3.4500 0.3391
-13.5901 4.1583 0.3723
-13.5823 3.6167 0.3472
-13.5745 4.2917 0.3782
-13.5667 3.3500 0.3342
-13.5589 2.8333 0.3073
-13.5511 2.9500 0.3136
-13.5433 3.4750 0.3403
-13.5355 3.6667 0.3496
-13.5277 3.7333 0.3528
-13.5199 3.7417 0.3532
-13.5121 3.5250 0.3428
-13.5043 4.0417 0.3670
-13.4965 4.3667 0.3815
-13.4887 3.4167 0.3375
-13.4809 3.5500 0.3440
-13.4731 3.0250 0.3175
-13.4653 4.0250 0.3663
-13.4575 3.7000 0.3512
-13.4497 3.7250 0.3524
-13.4419 3.4917 0.3412
-13.4341 3.5750 0.3452
-13.4263 3.1167 0.3223
-13.4185 3.2000 0.3266
-13.4107 3.8167 0.3567
-13.4029 4.1417 0.3716
-13.3951 3.5583 0.3444
-13.3873 4.0083 0.3655
-13.3795 3.6417 0.3484
-13.3717 4.2417 0.3760
-13.3639 3.8500 0.3582
-13.3561 3.5083 0.3420
-13.3483 3.5583 0.3444
-13.3405 3.4417 0.3387
-13.3327 3.7333 0.3528
-13.3249 3.2500 0.3291
-13.3171 3.9583 0.3632
-13.3093 3.2583 0.3296
-13.3015 3.4250 0.3379
-13.2937 3.4083 0.3371
-13.2859 3.6333 0.3480
-13.2781 3.9750 0.3640
-13.2703 3.8917 0.3602
-13.2625 3.7667 0.3543
-13.2547 3.6417 0.3484
-13.2469 3.3500 0.3342
-13.2391 3.3667 0.3350
-13.2313 3.7167 0.3520
-13.2235 4.6000 0.3916
-13.2157 3.8250 0.3571
-13.2079 3.6917 0.3508
-13.2001 3.6000 0.3464
-13.1923 3.7333 0.3528
-13.1845 3.4333 0.3383
-13.1767 3.9583 0.3632
-13.1689 4.6583 0.3941
-13.1611 3.6917 0.3508
-13.1533 3.5083 0.3420
-13.1455 3.6833 0.3504
-13.1377 3.6667 0.3496
-13.1299 4.1167 0.3704
-13.1221 4.3500 0.3808
-13.1143 3.7333 0.3528
-13.1065 3.9750 0.3640
-13.0987 4.0417 0.3670
-13.0909 3.8417 0.3578
-13.0831 3.8083 0.3563
-13.0753 4.0833 0.3689
-13.0675 4.5500 0.3894
-13.0597 4.0667 0.3682
-13.0519 3.5833 0.3456
-13.0441 3.8667 0.3590
-13.0363 3.8083 0.3563
-13.0285 4.0250 0.3663
-13.0207 4.0583 0.3678
-13.0129 3.5750 0.3452
-13.0051 3.6750 0.3500
-12.9973 3.4667 0.3399
-12.9895 4.1750 0.3731
-12.9817 3.5333 0.3432
-12.9739 3.8000 0.3559
-12.9661 3.6167 0.3472
-12.9583 3.3917 0.3362
-12.9505 3.9083 0.3609
-12.9427 4.1083 0.3701
-12.9349 4.2000 0.3742
-12.9271 4.3000 0.3786
-12.9193 3.7583 0.3539
-12.9115 3.4417 0.3387
-12.9037 4.2000 0.3742
-12.8959 3.8250 0.3571
-12.8881 3.8833 0.3598
-12.8803 3.5333 0.3432
-12.8725 4.0250 0.3663
-12.8647 4.2667 0.3771
-12.8569 4.1917 0.3738
-12.8491 3.8167 0.3567
-12.8413 3.9750 0.3640
-12.8335 3.9083 0.3609
-12.8257 4.3833 0.3822
-12.8179 3.9583 0.3632
-12.8101 4.3500 0.3808
-12.8023 4.4000 0.3830
-12.7945 3.9333 0.3621
-12.7867 4.4833 0.3866
-12.7789 3.9333 0.3621
-12.7711 4.1917 0.3738
-12.7633 4.6333 0.3930
-12.7555 4.2833 0.3779
-12.7477 4.0417 0.3670
-12.7399 4.1667 0.3727
-12.7321 4.2833 0.3779
-12.7243 4.4083 0.3833
-12.7165 4.5083 0.3877
-12.7087 4.1333 0.3712
-12.7009 4.2833 0.3779
-12.6931 4.0750 0.3686
-12.6853 4.4000 0.3830
-12.6775 4.1667 0.3727
-12.6697 4.6083 0.3919
-12.6619 4.2333 0.3756
-12.6541 4.1167 0.3704
-12.6463 4.5333 0.3887
-12.6385 4.5083 0.3877
-12.6307 4.0833 0.3689
-12.6229 3.9583 0.3632
-12.6151 4.4333 0.3844
-12.6073 4.7500 0.3979
-12.5995 4.2417 0.3760
-12.5917 4.4333 0.3844
-12.5839 4.5333 0.3887
-12.5761 4.5500 0.3894
-12.5683 4.2333 0.3756
-12.5605 4.2417 0.3760
-12.5527 3.6417 0.3484
-12.5449 4.2333 0.3756
-12.5371 3.6750 0.3500
-12.5293 4.3250 0.3797
-12.5215 3.9417 0.3625
-12.5137 4.5000 0.3873
-12.5059 4.6250 0.3926
-12.4981 4.0500 0.3674
-12.4903 4.1500 0.3719
-12.4825 4.4833 0.3866
-12.4747 4.0250 0.3663
-12.4669 4.3417 0.3804
-12.4591 4.6833 0.3951
-12.4513 4.7333 0.3972
-12.4435 4.3667 0.3815
-12.4357 5.1083 0.4126
-12.4279 4.9917 0.4079
-12.4201 4.8333 0.4014
-12.4123 4.3167 0.3793
-12.4045 3.9250 0.3617
-12.3967 3.8500 0.3582
-12.3889 4.5917 0.3912
-12.3811 4.3333 0.3801
-12.3733 3.9750 0.3640
-12.3655 4.5333 0.3887
-12.3577 5.0167 0.4089
-12.3499 4.2250 0.3753
-12.3421 4.4417 0.3848
-12.3343 4.4833 0.3866
-12.3265 4.5000 0.3873
-12.3187 4.9000 0.4041
-12.3109 4.4500 0.3851
-12.3031 4.5833 0.3909
-12.2953 4.6167 0.3923
-12.2875 3.9667 0.3636
-12.2797 4.0750 0.3686
-12.2719 4.3583 0.3812
-12.2641 4.6000 0.3916
-12.2563 4.3250 0.3797
-12.2485 4.4417 0.3848
-12.2407 4.1667 0.3727
-12.2329 5.1167 0.4130
-12.2251 5.2000 0.4163
-12.2173 4.7000 0.3958
-12.2095 4.3417 0.3804
-12.2017 4.8833 0.4035
-12.1939 4.6417 0.3933
-12.1861 4.2667 0.3771
-12.1783 4.4250 0.3841
-12.1705 4.3417 0.3804
-12.1627 4.8917 0.4038
-12.1549 4.4417 0.3848
-12.1471 4.5833 0.3909
-12.1393 5.2417 0.4180
-12.1315 4.2833 0.3779
-12.1237 4.9833 0.4076
-12.1159 5.3833 0.4236
-12.1081 4.4167 0.3837
-12.1003 4.5917 0.3912
-12.0925 4.9417 0.4059
-12.0847 4.5833 0.3909
-12.0769 4.7250 0.3969
-12.0691 4.6500 0.3937
-12.0613 5.0333 0.4096
-12.0535 4.6667 0.3944
-12.0457 5.2000 0.4163
-12.0379 4.2167 0.3749
-12.0301 4.7583 0.3983
-12.0223 4.5667 0.3902
-12.0145 4.9500 0.4062
-12.0067 4.4167 0.3837
-11.9989 4.6583 0.3941
-11.9911 5.0917 0.4120
-11.9833 4.8667 0.4028
-11.9755 4.4833 0.3866
-11.9677 5.0250 0.4093
-11.9599 5.8667 0.4422
-11.9521 5.2500 0.4183
-11.9443 4.5833 0.3909
-11.9365 4.6750 0.3948
-11.9287 4.9833 0.4076
-11.9209 4.3167 0.3793
-11.9131 4.9417 0.4059
-11.9053 5.0500 0.4103
-11.8975 4.5333 0.3887
-11.8897 5.0917 0.4120
-11.8819 4.9083 0.4045
-11.8741 4.8667 0.4028
-11.8663 3.9500 0.3629
-11.8585 5.0333 0.4096
-11.8507 4.8083 0.4003
-11.8429 5.1500 0.4143
-11.8351 5.0083 0.4086
-11.8273 4.9417 0.4059
-11.8195 4.6250 0.3926
-11.8117 4.6833 0.3951
-11.8039 5.3083 0.4206
-11.7961 5.3667 0.4230
-11.7883 5.3000 0.4203
-11.7805 5.1083 0.4126
-11.7727 4.9167 0.4048
-11.7649 4.7833 0.3993
-11.7571 4.7000 0.3958
-11.7493 5.0833 0.4116
-11.7415 4.6917 0.3955
-11.7337 5.3250 0.4213
-11.7259 5.0333 0.4096
-11.7181 5.2083 0.4167
-11.7103 5.2167 0.4170
-11.7025 5.2083 0.4167
-11.6947 5.0417 0.4099
-11.6869 5.1833 0.4157
-11.6791 4.2667 0.3771
-11.6713 5.4250 0.4252
-11.6635 5.9167 0.4441
-11.6557 5.3500 0.4223
-11.6479 5.3833 0.4236
-11.6401 5.7417 0.4375
-11.6323 5.0000 0.4082
-11.6245 5.1000 0.4123
-11.6167 5.4167 0.4249
-11.6089 5.3917 0.4239
-11.6011 5.2417 0.4180
-11.5933 5.0750 0.4113
-11.5855 5.2250 0.4173
-11.5777 4.8250 0.4010
-11.5699 4.4167 0.3837
-11.5621 4.9500 0.4062
-11.5543 4.9917 0.4079
-11.5465 5.8500 0.4416
-11.5387 5.3583 0.4226
-11.5309 5.1417 0.4140
-11.5231 5.4417 0.4259
-11.5153 5.2333 0.4177
-11.5075 5.4917 0.4278
-11.4997 5.0417 0.4099
-11.4919 4.7167 0.3965
-11.4841 5.2250 0.4173
-11.4763 4.7750 0.3990
-11.4685 5.1667 0.4150
-11.4607 5.2667 0.4190
-11.4529 5.0833 0.4116
-11.4451 5.6500 0.4340
-11.4373 6.6333 0.4702
-11.4295 5.9167 0.4441
-11.4217 5.0000 0.4082
-11.4139 4.8250 0.4010
-11.4061 6.2333 0.4558
-11.3983 5.0917 0.4120
-11.3905 5.8583 0.4419
-11.3827 4.6500 0.3937
-11.3749 5.5333 0.4295
-11.3671 5.2583 0.4187
-11.3593 6.1667 0.4534
-11.3515 6.0583 0.4494
-11.3437 5.4917 0.4278
-11.3359 5.7250 0.4368
-11.3281 5.7167 0.4365
-11.3203 5.2833 0.4197
-11.3125 5.9083 0.4438
-11.3047 5.5750 0.4311
-11.2969 6.1000 0.4509
-11.2891 5.6083 0.4324
-11.2813 5.2833 0.4197
-11.2735 5.0333 0.4096
-11.2657 5.7750 0.4387
-11.2579 5.8417 0.4413
-11.2501 5.9417 0.4450
-11.2423 5.6167 0.4327
-11.2345 5.1833 0.4157
-11.2267 4.9667 0.4069
-11.2189 6.3583 0.4604
-11.2111 6.4750 0.4646
-11.2033 5.5500 0.4301
-11.1955 6.3417 0.4598
-11.1877 5.4417 0.4259
-11.1799 5.2667 0.4190
-11.1721 5.0000 0.4082
-11.1643 5.2333 0.4177
-11.1565 5.2833 0.4197
-11.1487 5.1500 0.4143
-11.1409 5.4000 0.4243
-11.1331 4.6917 0.3955
-11.1253 4.7167 0.3965
-11.1175 6.0750 0.4500
-11.1097 5.8083 0.4400
-11.1019 5.2417 0.4180
-11.0941 5.0167 0.4089
-11.0863 5.8667 0.4422
-11.0785 6.7000 0.4726
-11.0707 6.3417 0.4598
-11.0629 6.0667 0.4497
-11.0551 5.7833 0.4391
-11.0473 5.9833 0.4466
-11.0395 5.7083 0.4362
-11.0317 5.6750 0.4349
-11.0239 5.5750 0.4311
-11.0161 5.9000 0.4435
-11.0083 6.0583 0.4494
-11.0005 5.5833 0.4314
-10.9927 6.7333 0.4738
-10.9849 5.6917 0.4356
-10.9771 5.5667 0.4308
-10.9693 6.6667 0.4714
-10.9615 6.5750 0.4682
-10.9537 5.4750 0.4272
-10.9459 6.1833 0.4540
-10.9381 6.2250 0.4555
-10.9303 6.3583 0.4604
-10.9225 5.3667 0.4230
-10.9147 6.4167 0.4625
-10.9069 6.2667 0.4570
-10.8991 5.7000 0.4359
-10.8913 5.7750 0.4387
-10.8835 5.9667 0.4460
-10.8757 6.3250 0.4592
-10.8679 7.6667 0.5055
-10.8601 6.4250 0.4628
-10.8523 5.6000 0.4320
-10.8445 6.3083 0.4586
-10.8367 6.6833 0.4720
-10.8289 6.3167 0.4589
-10.8211 5.4333 0.4256
-10.8133 5.8167 0.4403
-10.8055 5.0750 0.4113
-10.7977 6.0917 0.4506
-10.7899 6.2083 0.4549
-10.7821 6.3500 0.4601
-10.7743 6.5250 0.4664
-10.7665 6.3417 0.4598
-10.7587 6.1667 0.4534
-10.7509 6.5083 0.4658
-10.7431 6.3000 0.4583
-10.7353 6.1500 0.4528
-10.7275 6.0333 0.4485
-10.7197 6.1833 0.4540
-10.7119 6.2917 0.4580
-10.7041 6.0750 0.4500
-10.6963 6.1250 0.4518
-10.6885 5.6500 0.4340
-10.6807 5.8250 0.4406
-10.6729 6.4417 0.4634
-10.6651 6.6667 0.4714
-10.6573 6.9333 0.4807
-10.6495 6.0583 0.4494
-10.6417 6.0833 0.4503
-10.6339 6.7667 0.4749
-10.6261 6.7833 0.4755
-10.6183 6.4667 0.4643
-10.6105 6.8417 0.4776
-10.6027 6.7583 0.4746
-10.5949 6.8833 0.4790
-10.5871 5.5167 0.4288
-10.5793 7.0167 0.4836
-10.5715 6.9250 0.4805
-10.5637 6.7667 0.4749
-10.5559 7.3750 0.4958
-10.5481 6.8250 0.4770
-10.5403 6.0583 0.4494
-10.5325 6.6333 0.4702
-10.5247 6.0750 0.4500
-10.5169 6.3083 0.4586
-10.5091 6.6833 0.4720
-10.5013 6.6917 0.4723
-10.4935 7.1500 0.4882
-10.4857 7.2250 0.4907
-10.4779 6.6917 0.4723
-10.4701 5.7083 0.4362
-10.4623 6.3333 0.4595
-10.4545 6.3583 0.4604
-10.4467 6.3833 0.4613
-10.4389 7.1583 0.4885
-10.4311 6.1083 0.4512
-10.4233 7.7667 0.5088
-10.4155 6.5750 0.4682
-10.4077 6.9750 0.4822
-10.3999 6.6083 0.4693
-10.3921 6.3583 0.4604
-10.3843 6.6667 0.4714
-10.3765 6.4583 0.4640
-10.3687 6.3667 0.4607
-10.3609 6.7250 0.4735
-10.3531 7.0500 0.4848
-10.3453 7.2917 0.4930
-10.3375 6.7167 0.4732
-10.3297 6.5917 0.4687
-10.3219 6.4583 0.4640
-10.3141 7.3167 0.4939
-10.3063 7.4250 0.4975
-10.2985 7.6000 0.5033
-10.2907 6.4500 0.4637
-10.2829 6.9250 0.4805
-10.2751 7.1083 0.4868
-10.2673 7.5167 0.5006
-10.2595 7.9667 0.5153
-10.2517 7.0833 0.4859
-10.2439 6.5417 0.4670
-10.2361 7.1333 0.4876
-10.2283 7.3167 0.4939
-10.2205 7.4333 0.4978
-10.2127 6.9167 0.4802
-10.2049 7.4167 0.4972
-10.1971 7.4667 0.4989
-10.1893 7.7417 0.5080
-10.1815 7.0083 0.4833
-10.1737 7.1333 0.4876
-10.1659 7.0750 0.4856
-10.1581 7.2000 0.4899
-10.1503 7.8000 0.5099
-10.1425 7.1000 0.4865
-10.1347 7.7167 0.5072
-10.1269 6.9583 0.4816
-10.1191 7.8333 0.5110
-10.1113 7.0750 0.4856
-10.1035 7.1167 0.4871
-10.0957 6.9167 0.4802
-10.0879 6.9417 0.4810
-10.0801 7.2667 0.4922
-10.0723 7.5583 0.5019
-10.0645 6.4500 0.4637
-10.0567 6.5417 0.4670
-10.0489 6.6167 0.4696
-10.0411 6.9667 0.4819
-10.0333 7.5917 0.5030
-10.0255 7.6000 0.5033
-10.0177 6.9750 0.4822
-10.0099 7.7417 0.5080
-10.0021 7.3917 0.4964
-9.9943 7.2333 0.4910
-9.9865 8.0167 0.5169
-9.9787 6.7167 0.4732
-9.9709 7.0833 0.4859
-9.9631 6.9333 0.4807
-9.9553 6.9500 0.4813
-9.9475 7.7583 0.5085
-9.9397 7.6000 0.5033
-9.9319 7.4083 0.4969
-9.9241 7.9000 0.5132
-9.9163 7.6000 0.5033
-9.9085 7.0500 0.4848
-9.9007 7.3833 0.4961
-9.8929 7.2500 0.4916
-9.8851 7.4833 0.4994
-9.8773 7.6583 0.5053
-9.8695 7.3583 0.4953
-9.8617 7.8917 0.5129
-9.8539 8.9167 0.5452
-9.8461 8.0417 0.5177
-9.8383 8.5333 0.5333
-9.8305 7.0667 0.4853
-9.8227 7.4250 0.4975
-9.8149 6.9417 0.4810
-9.8071 7.3750 0.4958
-9.7993 7.9833 0.5159
-9.7915 8.1583 0.5215
-9.7837 7.4667 0.4989
-9.7759 8.0917 0.5193
-9.7681 7.8833 0.5126
-9.7603 8.0000 0.5164
-9.7525 8.2917 0.5257
-9.7447 8.0667 0.5185
-9.7369 8.2333 0.5239
-9.7291 7.8417 0.5113
-9.7213 8.0500 0.5180
-9.7135 8.7583 0.5403
-9.7057 8.5500 0.5339
-9.6979 7.4500 0.4983
-9.6901 7.6667 0.5055
-9.6823 8.1500 0.5212
-9.6745 7.9500 0.5148
-9.6667 7.9750 0.5156
-9.6589 7.2667 0.4922
-9.6511 7.4833 0.4994
-9.6433 7.2167 0.4905
-9.6355 7.9167 0.5137
-9.6277 7.3500 0.4950
-9.6199 7.9750 0.5156
-9.6121 7.9750 0.5156
-9.6043 8.5917 0.5352
-9.5965 8.4833 0.5318
-9.5887 7.5417 0.5014
-9.5809 8.7583 0.5403
-9.5731 8.4250 0.5299
-9.5653 7.4250 0.4975
-9.5575 7.8333 0.5110
-9.5497 8.4167 0.5297
-9.5419 8.9833 0.5472
-9.5341 8.6250 0.5362
-9.5263 8.7583 0.5403
-9.5185 8.3833 0.5286
-9.5107 8.0750 0.5188
-9.5029 8.4667 0.5312
-9.4951 8.8750 0.5439
-9.4873 8.4500 0.5307
-9.4795 8.1167 0.5201
-9.4717 8.7333 0.5395
-9.4639 9.2250 0.5545
-9.4561 9.0333 0.5487
-9.4483 8.3500 0.5276
-9.4405 8.9500 0.5462
-9.4327 8.7667 0.5406
-9.4249 9.0583 0.5495
-9.4171 8.4000 0.5292
-9.4093 8.1250 0.5204
-9.4015 8.4583 0.5310
-9.3937 7.6500 0.5050
-9.3859 9.2250 0.5545
-9.3781 8.6083 0.5357
-9.3703 8.7250 0.5393
-9.3625 8.3500 0.5276
-9.3547 8.3333 0.5270
-9.3469 8.4917 0.5320
-9.3391 8.5250 0.5331
-9.3313 9.0250 0.5485
-9.3235 8.3083 0.5263
-9.3157 8.9417 0.5459
-9.3079 8.4417 0.5305
-9.3001 8.0667 0.5185
-9.2923 9.4167 0.5603
-9.2845 9.3083 0.5570
-9.2767 8.9167 0.5452
-9.2689 8.9083 0.5449
-9.2611 9.3083 0.5570
-9.2533 9.8500 0.5730
-9.2455 8.8583 0.5434
-9.2377 8.8333 0.5426
-9.2299 9.4000 0.5598
-9.2221 9.0667 0.5497
-9.2143 8.9667 0.5467
-9.2065 9.3917 0.5595
-9.1987 8.7333 0.5395
-9.1909 9.1833 0.5533
-9.1831 9.1083 0.5510
-9.1753 8.1583 0.5215
-9.1675 9.0417 0.5490
-9.1597 8.7333 0.5395
-9.1519 9.3750 0.5590
-9.1441 9.3250 0.5575
-9.1363 9.5333 0.5637
-9.1285 9.3583 0.5585
-9.1207 8.4000 0.5292
-9.1129 8.2750 0.5252
-9.1051 9.3583 0.5585
-9.0973 9.3667 0.5588
-9.0895 9.0000 0.5477
-9.0817 8.6333 0.5364
-9.0739 9.3333 0.5578
-9.0661 10.0333 0.5783
-9.0583 9.7500 0.5701
-9.0505 9.0750 0.5500
-9.0427 9.3833 0.5593
-9.0349 8.8500 0.5431
-9.0271 9.7250 0.5694
-9.0193 10.0833 0.5798
-9.0115 9.8917 0.5742
-9.0037 9.4083 0.5600
-8.9959 8.6167 0.5359
-8.9881 9.8167 0.5720
-8.9803 9.6917 0.5684
-8.9725 8.9750 0.5470
-8.9647 9.0500 0.5492
-8.9569 8.9083 0.5449
-8.9491 9.3917 0.5595
-8.9413 9.7333 0.5696
-8.9335 8.9167 0.5452
-8.9257 9.9833 0.5769
-8.9179 10.0417 0.5786
-8.9101 9.5250 0.5635
-8.9023 9.3917 0.5595
-8.8945 9.4333 0.5608
-8.8867 9.5583 0.5645
-8.8789 9.5417 0.5640
-8.8711 10.3083 0.5862
-8.8633 9.9250 0.5752
-8.8555 9.9667 0.5764
-8.8477 9.9333 0.5754
-8.8399 9.7417 0.5698
-8.8321 9.8583 0.5732
-8.8243 9.8000 0.5715
-8.8165 9.7500 0.5701
-8.8087 9.2000 0.5538
-8.8009 10.6000 0.5944
-8.7931 10.2583 0.5848
-8.7853 8.9250 0.5454
-8.7775 9.8333 0.5725
-8.7697 9.9333 0.5754
-8.7619 9.3333 0.5578
-8.7541 10.2500 0.5845
-8.7463 10.6833 0.5968
-8.7385 10.6083 0.5947
-8.7307 9.0833 0.5503
-8.7229 9.8583 0.5732
-8.7151 9.6917 0.5684
-8.7073 10.2917 0.5857
-8.6995 10.3833 0.5883
-8.6917 10.2583 0.5848
-8.6839 10.3917 0.5885
-8.6761 9.6833 0.5681
-8.6683 8.5750 0.5346
-8.6605 9.5667 0.5647
-8.6527 9.5000 0.5627
-8.6449 10.1667 0.5821
-8.6371 10.2333 0.5840
-8.6293 9.0250 0.5485
-8.6215 10.3417 0.5871
-8.6137 10.3667 0.5878
-8.6059 9.6417 0.5669
-8.5981 9.8250 0.5723
-8.5903 9.9333 0.5754
-8.5825 9.7250 0.5694
-8.5747 9.9333 0.5754
-8.5669 11.0417 0.6067
-8.5591 11.3250 0.6144
-8.5513 9.9667 0.5764
-8.5435 11.3250 0.6144
-8.5357 11.3750 0.6158
-8.5279 11.7833 0.6267
-8.5201 10.0750 0.5795
-8.5123 10.7667 0.5991
-8.5045 10.9750 0.6048
-8.4967 10.1167 0.5807
-8.4889 10.4417 0.5900
-8.4811 10.9667 0.6046
-8.4733 10.4917 0.5914
-8.4655 10.1333 0.5812
-8.4577 10.4000 0.5888
-8.4499 11.0833 0.6078
-8.4421 10.1583 0.5819
-8.4343 9.5167 0.5632
-8.4265 10.7833 0.5995
-8.4187 10.5500 0.5930
-8.4109 10.8333 0.6009
-8.4031 10.8833 0.6023
-8.3953 10.1083 0.5805
-8.3875 11.6083 0.6220
-8.3797 10.5917 0.5942
-8.3719 10.0917 0.5800
-8.3641 11.1917 0.6108
-8.3563 10.2250 0.5838
-8.3485 12.2833 0.6399
-8.3407 11.3667 0.6155
-8.3329 11.1500 0.6096
-8.3251 11.3000 0.6137
-8.3173 10.9750 0.6048
-8.3095 11.3500 0.6151
-8.3017 11.1000 0.6083
-8.2939 11.0333 0.6064
-8.2861 10.9417 0.6039
-8.2783 11.8583 0.6287
-8.2705 11.1500 0.6096
-8.2627 10.7750 0.5993
-8.2549 11.8417 0.6283
-8.2471 11.0667 0.6074
-8.2393 12.0750 0.6344
-8.2315 11.3167 0.6142
-8.2237 11.4167 0.6169
-8.2159 11.7083 0.6247
-8.2081 10.1917 0.5829
-8.2003 10.3250 0.5867
-8.1925 11.4167 0.6169
-8.1847 11.2667 0.6128
-8.1769 11.4917 0.6189
-8.1691 10.6833 0.5968
-8.1613 11.7917 0.6269
-8.1535 11.9250 0.6305
-8.1457 10.8917 0.6025
-8.1379 12.2250 0.6384
-8.1301 11.0167 0.6060
-8.1223 11.8750 0.6292
-8.1145 12.0167 0.6329
-8.1067 13.2167 0.6637
-8.0989 11.8250 0.6278
-8.0911 10.9917 0.6053
-8.0833 12.7000 0.6506
-8.0755 12.0917 0.6349
-8.0677 11.5833 0.6214
-8.0599 13.7583 0.6772
-8.0521 12.8167 0.6536
-8.0443 12.0250 0.6331
-8.0365 11.6250 0.6225
-8.0287 10.8750 0.6021
-8.0209 11.5000 0.6191
-8.0131 11.2667 0.6128
-8.0053 11.9500 0.6311
-7.9975 12.8417 0.6543
-7.9897 11.3250 0.6144
-7.9819 12.9000 0.6557
-7.9741 12.6833 0.6502
-7.9663 12.2917 0.6401
-7.9585 11.4583 0.6180
-7.9507 12.2167 0.6381
-7.9429 12.5250 0.6461
-7.9351 12.5000 0.6455
-7.9273 12.4333 0.6438
-7.9195 12.0833 0.6346
-7.9117 12.6333 0.6489
-7.9039 13.0833 0.6604
-7.8961 12.1167 0.6355
-7.8883 12.0250 0.6331
-7.8805 13.0667 0.6600
-7.8727 12.6167 0.6485
-7.8649 12.5333 0.6464
-7.8571 13.1917 0.6631
-7.8493 13.1583 0.6623
-7.8415 12.4750 0.6449
-7.8337 12.4333 0.6438
-7.8259 12.2583 0.6392
-7.8181 12.4833 0.6451
-7.8103 12.6833 0.6502
-7.8025 11.7583 0.6261
-7.7947 12.8083 0.6534
-7.7869 13.1417 0.6619
-7.7791 12.9750 0.6576
-7.7713 12.3583 0.6418
-7.7635 13.0500 0.6595
-7.7557 12.2917 0.6401
-7.7479 13.7750 0.6776
-7.7401 13.4333 0.6692
-7.7323 13.4250 0.6690
-7.7245 13.7583 0.6772
-7.7167 12.9250 0.6564
-7.7089 13.8250 0.6788
-7.7011 13.9333 0.6815
-7.6933 12.6917 0.6504
-7.6855 12.9500 0.6570
-7.6777 12.6333 0.6489
-7.6699 12.6833 0.6502
-7.6621 12.8667 0.6549
-7.6543 13.5917 0.6731
-7.6465 14.0583 0.6846
-7.6387 13.5417 0.6719
-7.6309 14.3333 0.6912
-7.6231 14.1500 0.6868
-7.6153 14.0167 0.6835
-7.6075 14.6917 0.6998
-7.5997 13.4500 0.6696
-7.5919 14.5917 0.6974
-7.5841 14.7000 0.7000
-7.5763 13.8917 0.6805
-7.5685 14.1333 0.6864
-7.5607 14.0750 0.6850
-7.5529 14.2833 0.6900
-7.5451 14.7000 0.7000
-7.5373 15.2583 0.7132
-7.5295 13.4750 0.6702
-7.5217 14.6333 0.6984
-7.5139 14.0500 0.6843
-7.5061 13.9000 0.6807
-7.4983 15.2000 0.7118
-7.4905 13.6583 0.6747
-7.4827 15.6750 0.7228
-7.4749 15.0500 0.7083
-7.4671 15.6667 0.7226
-7.4593 14.9917 0.7069
-7.4515 14.8167 0.7028
-7.4437 14.8167 0.7028
-7.4359 14.5333 0.6960
-7.4281 14.2583 0.6894
-7.4203 14.4750 0.6946
-7.4125 15.5333 0.7196
-7.4047 15.2000 0.7118
-7.3969 15.9500 0.7292
-7.3891 15.6333 0.7219
-7.3813 16.3167 0.7375
-7.3735 16.0083 0.7305
-7.3657 15.3083 0.7143
-7.3579 15.8250 0.7263
-7.3501 14.1833 0.6876
-7.3423 14.5167 0.6956
-7.3345 15.8333 0.7265
-7.3267 15.9167 0.7284
-7.3189 15.5917 0.7209
-7.3111 16.1167 0.7330
-7.3033 14.7000 0.7000
-7.2955 15.5917 0.7209
-7.2877 16.9167 0.7509
-7.2799 15.9833 0.7299
-7.2721 16.4417 0.7403
-7.2643 15.7333 0.7242
-7.2565 17.4167 0.7619
-7.2487 15.9333 0.7288
-7.2409 16.5333 0.7424
-7.2331 16.2333 0.7356
-7.2253 17.0083 0.7530
-7.2175 16.7083 0.7463
-7.2097 17.0750 0.7544
-7.2019 16.3000 0.7371
-7.1941 16.2000 0.7348
-7.1863 16.9917 0.7526
-7.1785 16.5250 0.7422
-7.1707 16.8500 0.7494
-7.1629 16.5833 0.7435
-7.1551 15.4167 0.7169
-7.1473 16.6917 0.7459
-7.1395 15.6833 0.7230
-7.1317 17.8333 0.7710
-7.1239 15.9167 0.7284
-7.1161 16.7833 0.7480
-7.1083 15.8250 0.7263
-7.1005 17.1583 0.7563
-7.0927 17.3583 0.7607
-7.0849 17.0167 0.7531
-7.0771 18.0917 0.7766
-7.0693 16.7583 0.7474
-7.0615 17.3167 0.7598
-7.0537 17.6333 0.7667
-7.0459 17.3417 0.7603
-7.0381 16.9417 0.7515
-7.0303 16.5583 0.7429
-7.0225 16.9750 0.7522
-7.0147 18.1500 0.7778
-7.0069 18.3833 0.7828
-6.9991 16.7500 0.7472
-6.9913 17.6250 0.7665
-6.9835 17.7000 0.7681
-6.9757 17.7500 0.7692
-6.9679 19.2167 0.8003
-6.9601 19.0083 0.7960
-6.9523 18.8583 0.7928
-6.9445 17.1000 0.7550
-6.9367 17.2250 0.7577
-6.9289 17.4083 0.7618
-6.9211 18.8417 0.7925
-6.9133 18.4500 0.7842
-6.9055 17.9583 0.7737
-6.8977 19.9333 0.8151
-6.8899 20.2500 0.8216
-6.8821 19.9083 0.8146
-6.8743 18.4500 0.7842
-6.8665 19.4417 0.8050
-6.8587 19.6417 0.8091
-6.8509 18.7000 0.7895
-6.8431 19.0250 0.7963
-6.8353 18.4417 0.7840
-6.8275 19.6583 0.8095
-6.8197 20.6583 0.8298
-6.8119 19.1083 0.7981
-6.8041 20.0250 0.8170
-6.7963 20.6083 0.8288
-6.7885 20.1917 0.8204
-6.7807 19.5250 0.8067
-6.7729 20.5500 0.8276
-6.7651 19.4667 0.8055
-6.7573 19.6833 0.8100
-6.7495 20.0750 0.8180
-6.7417 20.6750 0.8302
-6.7339 20.3500 0.8236
-6.7261 19.3500 0.8031
-6.7183 19.7250 0.8109
-6.7105 20.3417 0.8234
-6.7027 20.9667 0.8360
-6.6949 21.1250 0.8391
-6.6871 20.7667 0.8320
-6.6793 20.0917 0.8184
-6.6715 20.1917 0.8204
-6.6637 20.9750 0.8362
-6.6559 21.4167 0.8449
-6.6481 20.6583 0.8298
-6.6403 22.1083 0.8585
-6.6325 20.7917 0.8325
-6.6247 21.1250 0.8391
-6.6169 22.4000 0.8641
-6.6091 21.7833 0.8521
-6.6013 21.9667 0.8557
-6.5935 21.5417 0.8474
-6.5857 23.1000 0.8775
-6.5779 22.3750 0.8636
-6.5701 22.1167 0.8586
-6.5623 22.8583 0.8729
-6.5545 24.0250 0.8949
-6.5467 22.4750 0.8655
-6.5389 23.3833 0.8829
-6.5311 22.8667 0.8731
-6.5233 22.2833 0.8618
-6.5155 22.8250 0.8723
-6.5077 23.0583 0.8767
-6.4999 23.5000 0.8851
-6.4921 23.7417 0.8896
-6.4843 23.0667 0.8769
-6.4765 24.2833 0.8997
-6.4687 23.5833 0.8866
-6.4609 24.5083 0.9038
-6.4531 24.0500 0.8954
-6.4453 23.2417 0.8802
-6.4375 23.1083 0.8777
-6.4297 24.1667 0.8975
-6.4219 24.0167 0.8947
-6.4141 23.6583 0.8880
-6.4063 23.7500 0.8898
-6.3985 23.1750 0.8789
-6.3907 24.3250 0.9005
-6.3829 24.9167 0.9113
-6.3751 23.6500 0.8879
-6.3673 23.5250 0.8855
-6.3595 23.5750 0.8865
-6.3517 25.0750 0.9142
-6.3439 24.9667 0.9123
-6.3361 23.5667 0.8863
-6.3283 24.7083 0.9075
-6.3205 25.4250 0.9206
-6.3127 25.2500 0.9174
-6.3049 25.5417 0.9227
-6.2971 24.8833 0.9107
-6.2893 25.1500 0.9156
-6.2815 25.3083 0.9185
-6.2737 26.1750 0.9341
-6.2659 26.4667 0.9393
-6.2581 26.1833 0.9342
-6.2503 26.9750 0.9482
-6.2425 27.3833 0.9554
-6.2347 26.1917 0.9344
-6.2269 26.4833 0.9396
-6.2191 24.2750 0.8995
-6.2113 26.6250 0.9421
-6.2035 26.1917 0.9344
-6.1957 26.8500 0.9460
-6.1879 27.1250 0.9509
-6.1801 27.6667 0.9603
-6.1723 28.7250 0.9785
-6.1645 27.4667 0.9568
-6.1567 26.9000 0.9469
-6.1489 26.4333 0.9387
-6.1411 27.1417 0.9512
-6.1333 28.4750 0.9743
-6.1255 27.7417 0.9616
-6.1177 29.6000 0.9933
-6.1099 28.4250 0.9734
-6.1021 28.8417 0.9805
-6.0943 27.9083 0.9645
-6.0865 29.0167 0.9835
-6.0787 30.0750 1.0012
-6.0709 28.6250 0.9768
-6.0631 28.2417 0.9703
-6.0553 28.1750 0.9691
-6.0475 29.3667 0.9894
-6.0397 28.2333 0.9701
-6.0319 29.2583 0.9876
-6.0241 28.5167 0.9750
-6.0163 29.2750 0.9878
-6.0085 29.6667 0.9944
-6.0007 28.6417 0.9771
-5.9929 30.6917 1.0115
-5.9851 29.5500 0.9925
-5.9773 30.2000 1.0033
-5.9695 31.6417 1.0270
-5.9617 28.6250 0.9768
-5.9539 29.8083 0.9968
-5.9461 29.4583 0.9909
-5.9383 29.7333 0.9955
-5.9305 30.1500 1.0025
-5.9227 30.4500 1.0075
-5.9149 30.4917 1.0082
-5.9071 30.4583 1.0076
-5.8993 32.0167 1.0331
-5.8915 31.5000 1.0247
-5.8837 30.6167 1.0102
-5.8759 29.9917 0.9999
-5.8681 30.1167 1.0019
-5.8603 29.5500 0.9925
-5.8525 31.0167 1.0168
-5.8447 31.1250 1.0186
-5.8369 31.0917 1.0180
-5.8291 33.8167 1.0617
-5.8213 31.0583 1.0175
-5.8135 30.3917 1.0065
-5.8057 31.2833 1.0212
-5.7979 32.1083 1.0345
-5.7901 33.0333 1.0493
-5.7823 32.1583 1.0353
-5.7745 33.9167 1.0633
-5.7667 32.9167 1.0475
-5.7589 33.6417 1.0590
-5.7511 33.1083 1.0505
-5.7433 34.1750 1.0673
-5.7355 33.1417 1.0511
-5.7277 32.9333 1.0477
-5.7199 33.0417 1.0495
-5.7121 33.2333 1.0525
-5.7043 34.3000 1.0693
-5.6965 35.1667 1.0827
-5.6887 33.7667 1.0609
-5.6809 34.7833 1.0768
-5.6731 35.7833 1.0921
-5.6653 35.1500 1.0824
-5.6575 35.2500 1.0840
-5.6497 35.4000 1.0863
-5.6419 35.5917 1.0892
-5.6341 33.5750 1.0579
-5.6263 34.5500 1.0732
-5.6185 36.7083 1.1062
-5.6107 37.1583 1.1129
-5.6029 35.2250 1.0836
-5.5951 36.8917 1.1089
-5.5873 37.0500 1.1113
-5.5795 35.5917 1.0892
-5.5717 35.3250 1.0851
-5.5639 38.2000 1.1284
-5.5561 37.6083 1.1196
-5.5483 36.8250 1.1079
-5.5405 37.8667 1.1235
-5.5327 37.7083 1.1211
-5.5249 37.6000 1.1195
-5.5171 37.2167 1.1138
-5.5093 37.1833 1.1133
-5.5015 39.1583 1.1425
-5.4937 39.9417 1.1539
-5.4859 39.1333 1.1421
-5.4781 39.7417 1.1510
-5.4703 38.8000 1.1372
-5.4625 37.8667 1.1235
-5.4547 40.0333 1.1552
-5.4469 39.9750 1.1543
-5.4391 40.2417 1.1582
-5.4313 39.5833 1.1487
-5.4235 42.1750 1.1857
-5.4157 39.6500 1.1496
-5.4079 41.4250 1.1751
-5.4001 41.2750 1.1730
-5.3923 39.2583 1.1439
-5.3845 42.4333 1.1893
-5.3767 41.0917 1.1704
-5.3689 40.9583 1.1685
-5.3611 42.5083 1.1904
-5.3533 41.9083 1.1819
-5.3455 42.4750 1.1899
-5.3377 41.5333 1.1766
-5.3299 42.8583 1.1952
-5.3221 42.6333 1.1921
-5.3143 43.1167 1.1988
-5.3065 43.8417 1.2089
-5.2987 43.5083 1.2043
-5.2909 41.8167 1.1806
-5.2831 42.9667 1.1968
-5.2753 42.2250 1.1864
-5.2675 44.0083 1.2112
-5.2597 42.9500 1.1965
-5.2519 43.5500 1.2049
-5.2441 44.3417 1.2158
-5.2363 46.4083 1.2438
-5.2285 44.3250 1.2155
-5.2207 45.4750 1.2312
-5.2129 45.6250 1.2332
-5.2051 45.4167 1.2304
-5.1973 44.6500 1.2200
-5.1895 43.9750 1.2107
-5.1817 44.4583 1.2174
-5.1739 45.4583 1.2310
-5.1661 45.7667 1.2351
-5.1583 45.2750 1.2285
-5.1505 46.1583 1.2404
-5.1427 46.5167 1.2452
-5.1349 48.3083 1.2690
-5.1271 47.2167 1.2545
-5.1193 46.6917 1.2476
-5.1115 47.0250 1.2520
-5.1037 48.2833 1.2686
-5.0959 48.0417 1.2655
-5.0881 48.5500 1.2721
-5.0803 48.3750 1.2698
-5.0725 49.8750 1.2894
-5.0647 49.3500 1.2826
-5.0569 51.6667 1.3123
-5.0491 50.6333 1.2991
-5.0413 49.9417 1.2902
-5.0335 50.1917 1.2935
-5.0257 49.6833 1.2869
-5.0179 50.0833 1.2921
-5.0101 51.9417 1.3158
-5.0023 51.2750 1.3074
-4.9945 51.4250 1.3093
-4.9867 52.8167 1.3269
-4.9789 52.3250 1.3207
-4.9711 51.4417 1.3095
-4.9633 51.1250 1.3054
-4.9555 50.1083 1.2924
-4.9477 52.3833 1.3214
-4.9399 53.9917 1.3415
-4.9321 53.3167 1.3331
-4.9243 53.0750 1.3301
-4.9165 52.4583 1.3224
-4.9087 53.4583 1.3349
-4.9009 51.6750 1.3124
-4.8931 53.2083 1.3318
-4.8853 54.9667 1.3536
-4.8775 56.3167 1.3701
-4.8697 56.1417 1.3680
-4.8619 54.2333 1.3445
-4.8541 52.9417 1.3284
-4.8463 54.4583 1.3473
-4.8385 56.2833 1.3697
-4.8307 58.0500 1.3910
-4.8229 56.9250 1.3775
-4.8151 56.3917 1.3710
-4.8073 56.7417 1.3753
-4.7995 61.2500 1.4289
-4.7917 60.6750 1.4221
-4.7839 58.5250 1.3967
-4.7761 58.7500 1.3994
-4.7683 60.7333 1.4228
-4.7605 57.4000 1.3832
-4.7527 59.7500 1.4113
-4.7449 59.6167 1.4097
-4.7371 59.7417 1.4112
-4.7293 56.5833 1.3734
-4.7215 59.4500 1.4077
-4.7137 62.6333 1.4449
-4.7059 62.5750 1.4442
-4.6981 61.9500 1.4370
-4.6903 62.3833 1.4420
-4.6825 63.8167 1.4585
-4.6747 60.5417 1.4206
-4.6669 61.1333 1.4275
-4.6591 62.6333 1.4449
-4.6513 65.5333 1.4780
-4.6435 64.0833 1.4615
-4.6357 63.6750 1.4569
-4.6279 63.4167 1.4539
-4.6201 65.4167 1.4767
-4.6123 65.4000 1.4765
-4.6045 65.6667 1.4795
-4.5967 65.8750 1.4818
-4.5889 65.6083 1.4788
-4.5811 66.8417 1.4927
-4.5733 67.6500 1.5017
-4.5655 65.3583 1.4760
-4.5577 67.6417 1.5016
-4.5499 68.9333 1.5158
-4.5421 68.3250 1.5091
-4.5343 69.5583 1.5227
-4.5265 70.7083 1.5352
-4.5187 68.0333 1.5059
-4.5109 69.3250 1.5201
-4.5031 68.7250 1.5135
-4.4953 68.9000 1.5155
-4.4875 68.9000 1.5155
-4.4797 68.0500 1.5061
-4.4719 69.1917 1.5187
-4.4641 69.6083 1.5232
-4.4563 72.8000 1.5578
-4.4485 72.2000 1.5513
-4.4407 72.8417 1.5582
-4.4329 74.6333 1.5773
-4.4251 72.4750 1.5543
-4.4173 72.1167 1.5504
-4.4095 71.9500 1.5487
-4.4017 73.8917 1.5694
-4.3939 73.6333 1.5667
-4.3861 73.8333 1.5688
-4.3783 73.7583 1.5680
-4.3705 75.6583 1.5881
-4.3627 76.6833 1.5988
-4.3549 77.0083 1.6022
-4.3471 77.8250 1.6106
-4.3393 79.3333 1.6262
-4.3315 79.1000 1.6238
-4.3237 78.2667 1.6152
-4.3159 80.2833 1.6359
-4.3081 77.3250 1.6055
-4.3003 78.7083 1.6198
-4.2925 81.0417 1.6436
-4.2847 77.8667 1.6111
-4.2769 76.7500 1.5995
-4.2691 80.1333 1.6344
-4.2613 80.7000 1.6401
-4.2535 81.7250 1.6505
-4.2457 81.6667 1.6499
-4.2379 82.6250 1.6596
-4.2301 83.7583 1.6709
-4.2223 81.5333 1.6486
-4.2145 82.1917 1.6552
-4.2067 84.6417 1.6797
-4.1989 85.2917 1.6861
-4.1911 84.2667 1.6760
-4.1833 84.4250 1.6775
-4.1755 85.2250 1.6855
-4.1677 85.8667 1.6918
-4.1599 87.3833 1.7067
-4.1521 88.4750 1.7173
-4.1443 87.5083 1.7079
-4.1365 89.3000 1.7253
-4.1287 87.0583 1.7035
-4.1209 91.5167 1.7466
-4.1131 88.4083 1.7167
-4.1053 89.4750 1.7270
-4.0975 91.5167 1.7466
-4.0897 88.8250 1.7207
-4.0819 91.3250 1.7448
-4.0741 93.6500 1.7668
-4.0663 92.7250 1.7581
-4.0585 92.4167 1.7552
-4.0507 95.5833 1.7850
-4.0429 92.4000 1.7550
-4.0351 94.6417 1.7762
-4.0273 95.2250 1.7816
-4.0195 96.7833 1.7961
-4.0117 96.4833 1.7934
-4.0039 97.3583 1.8015
-3.9961 96.8000 1.7963
-3.9883 97.3167 1.8011
-3.9805 99.0667 1.8172
-3.9727 98.7083 1.8139
-3.9649 98.5333 1.8123
-3.9571 100.1917 1.8275
-3.9493 99.8333 1.8242
-3.9415 100.5833 1.8311
-3.9337 100.4667 1.8300
-3.9259 99.9417 1.8252
-3.9181 101.1167 1.8359
-3.9103 104.3583 1.8651
-3.9025 104.5083 1.8664
-3.8947 103.4833 1.8573
-3.8869 104.2000 1.8637
-3.8791 105.1417 1.8721
-3.8713 104.7833 1.8689
-3.8635 107.0833 1.8893
-3.8557 105.6833 1.8769
-3.8479 105.4167 1.8745
-3.8401 105.5917 1.8761
-3.8323 108.0000 1.8974
-3.8245 107.6667 1.8944
-3.8167 107.9333 1.8968
-3.8089 113.1500 1.9421
-3.8011 111.2167 1.9254
-3.7933 110.7833 1.9217
-3.7855 112.2083 1.9340
-3.7777 110.1667 1.9163
-3.7699 111.5833 1.9286
-3.7621 112.3750 1.9354
-3.7543 109.9083 1.9141
-3.7465 112.4000 1.9356
-3.7387 111.0333 1.9238
-3.7309 116.9083 1.9741
-3.7231 115.4583 1.9618
-3.7153 116.0000 1.9664
-3.7075 117.6667 1.9805
-3.6997 115.7000 1.9638
-3.6919 113.1583 1.9421
-3.6841 116.2500 1.9685
-3.6763 116.3750 1.9696
-3.6685 117.5833 1.9798
-3.6607 120.8833 2.0073
-3.6529 118.9667 1.9914
-3.6451 120.9750 2.0081
-3.6373 122.9667 2.0246
-3.6295 121.7417 2.0145
-3.6217 122.3833 2.0198
-3.6139 120.2333 2.0019
-3.6061 121.8750 2.0156
-3.5983 119.8083 1.9984
-3.5905 123.9333 2.0325
-3.5827 124.9750 2.0410
-3.5749 126.7917 2.0558
-3.5671 124.9250 2.0406
-3.5593 126.8500 2.0563
-3.5515 125.9417 2.0489
-3.5437 125.5667 2.0459
-3.5359 129.4083 2.0769
-3.5281 128.9833 2.0735
-3.5203 128.4250 2.0690
-3.5125 130.4750 2.0855
-3.5047 126.5417 2.0538
-3.4969 130.9000 2.0889
-3.4891 133.5583 2.1100
-3.4813 130.7333 2.0875
-3.4735 132.1000 2.0984
-3.4657 135.5917 2.1260
-3.4579 130.8750 2.0887
-3.4501 133.7833 2.1117
-3.4423 133.2833 2.1078
-3.4345 136.0083 2.1292
-3.4267 135.3250 2.1239
-3.4189 135.8917 2.1283
-3.4111 135.9750 2.1290
-3.4033 136.7917 2.1354
-3.3955 133.7083 2.1111
-3.3877 134.2167 2.1152
-3.3799 132.9000 2.1048
-3.3721 137.1250 2.1380
-3.3643 136.2667 2.1312
-3.3565 138.1000 2.1455
-3.3487 134.3167 2.1159
-3.3409 139.3500 2.1552
-3.3331 138.5583 2.1491
-3.3253 140.9667 2.1677
-3.3175 141.3667 2.1708
-3.3097 144.6167 2.1956
-3.3019 143.9667 2.1906
-3.2941 142.0417 2.1759
-3.2863 140.8250 2.1666
-3.2785 143.3667 2.1861
-3.2707 144.2583 2.1929
-3.2629 145.9083 2.2054
-3.2551 143.5667 2.1876
-3.2473 144.6333 2.1957
-3.2395 149.8417 2.2349
-3.2317 145.6000 2.2030
-3.2239 143.4583 2.1868
-3.2161 148.7167 2.2265
-3.2083 148.3250 2.2235
-3.2005 145.0917 2.1992
-3.1927 144.3667 2.1937
-3.1849 144.7333 2.1965
-3.1771 147.4667 2.2171
-3.1693 145.5500 2.2026
-3.1615 147.0917 2.2143
-3.1537 148.6750 2.2262
-3.1459 148.4083 2.2242
-3.1381 151.0417 2.2438
-3.1303 150.5917 2.2405
-3.1225 151.7583 2.2491
-3.1147 152.4167 2.2540
-3.1069 151.6833 2.2486
-3.0991 154.0417 2.2660
-3.0913 154.2833 2.2678
-3.0835 157.6000 2.2920
-3.0757 153.7250 2.2637
-3.0679 153.4833 2.2619
-3.0601 158.1417 2.2960
-3.0523 160.7667 2.3149
-3.0445 157.8583 2.2939
-3.0367 157.4167 2.2907
-3.0289 160.4833 2.3129
-3.0211 152.3000 2.2531
-3.0133 157.9917 2.2949
-3.0055 160.1167 2.3102
-2.9977 161.6583 2.3213
-2.9899 160.6250 2.3139
-2.9821 159.6667 2.3070
-2.9743 160.7750 2.3150
-2.9665 162.1500 2.3249
-2.9587 168.1583 2.3675
-2.9509 161.9750 2.3236
-2.9431 164.3667 2.3407
-2.9353 161.5250 2.3204
-2.9275 164.1250 2.3390
-2.9197 162.2917 2.3259
-2.9119 170.3167 2.3827
-2.9041 172.6167 2.3987
-2.8963 170.5333 2.3842
-2.8885 169.2167 2.3750
-2.8807 169.1583 2.3746
-2.8729 170.1750 2.3817
-2.8651 173.7250 2.4064
-2.8573 170.3750 2.3831
-2.8495 170.3917 2.3832
-2.8417 171.9667 2.3942
-2.8339 179.3583 2.4451
-2.8261 175.4583 2.4184
-2.8183 175.6750 2.4199
-2.8105 178.6417 2.4402
-2.8027 177.3417 2.4313
-2.7949 177.1917 2.4303
-2.7871 175.2083 2.4167
-2.7793 180.0917 2.4501
-2.7715 182.6333 2.4673
-2.7637 181.3583 2.4587
-2.7559 183.5417 2.4735
-2.7481 179.6250 2.4469
-2.7403 181.2750 2.4581
-2.7325 183.5083 2.4732
-2.7247 185.8167 2.4888
-2.7169 187.6000 2.5007
-2.7091 187.0667 2.4971
-2.7013 189.1167 2.5108
-2.6935 191.5500 2.5269
-2.6857 190.3500 2.5189
-2.6779 194.2833 2.5448
-2.6701 188.6833 2.5079
-2.6623 189.9417 2.5162
-2.6545 195.5333 2.5530
-2.6467 194.9833 2.5494
-2.6389 194.2000 2.5443
-2.6311 194.8500 2.5485
-2.6233 202.6167 2.5988
-2.6155 200.6417 2.5861
-2.6077 201.7083 2.5930
-2.5999 202.0583 2.5952
-2.5921 199.5917 2.5794
-2.5843 202.7167 2.5995
-2.5765 203.3167 2.6033
-2.5687 204.3500 2.6099
-2.5609 206.3250 2.6225
-2.5531 208.0000 2.6331
-2.5453 209.0250 2.6396
-2.5375 212.8417 2.6636
-2.5297 214.2083 2.6721
-2.5219 212.9250 2.6641
-2.5141 212.0000 2.6583
-2.5063 211.7167 2.6565
-2.4985 214.2333 2.6723
-2.4907 214.2333 2.6723
-2.4829 215.1083 2.6777
-2.4751 221.3583 2.7164
-2.4673 216.5250 2.6865
-2.4595 220.5083 2.7111
-2.4517 215.7583 2.6818
-2.4439 222.6167 2.7241
-2.4361 219.3000 2.7037
-2.4283 219.6167 2.7057
-2.4205 223.0083 2.7265
-2.4127 220.6333 2.7119
-2.4049 218.5833 2.6993
-2.3971 227.1583 2.7517
-2.3893 223.5333 2.7297
-2.3815 224.5000 2.7356
-2.3737 226.9250 2.7503
-2.3659 229.5167 2.7660
-2.3581 227.2000 2.7520
-2.3503 228.6250 2.7606
-2.3425 225.2500 2.7401
-2.3347 232.1583 2.7818
-2.3269 227.8917 2.7562
-2.3191 227.3583 2.7529
-2.3113 233.0250 2.7870
-2.3035 230.8917 2.7742
-2.2957 228.9667 2.7626
-2.2879 232.3000 2.7827
-2.2801 234.9333 2.7984
-2.2723 232.3250 2.7828
-2.2645 233.3250 2.7888
-2.2567 233.0583 2.7872
-2.2489 235.9167 2.8043
-2.2411 233.7333 2.7913
-2.2333 232.6583 2.7848
-2.2255 234.8167 2.7977
-2.2177 234.6917 2.7970
-2.2099 237.4833 2.8136
-2.2021 236.7917 2.8095
-2.1943 236.1583 2.8057
-2.1865 237.5833 2.8142
-2.1787 234.9500 2.7985
-2.1709 235.5083 2.8018
-2.1631 236.8750 2.8100
-2.1553 235.1333 2.7996
-2.1475 240.2583 2.8299
-2.1397 239.8333 2.8274
-2.1319 240.6583 2.8323
-2.1241 238.4917 2.8195
-2.1163 235.9750 2.8046
-2.1085 237.4833 2.8136
-2.1007 238.7250 2.8209
-2.0929 238.1667 2.8176
-2.0851 239.5250 2.8256
-2.0773 234.3417 2.7949
-2.0695 235.7500 2.8033
-2.0617 238.8083 2.8214
-2.0539 238.9667 2.8223
-2.0461 230.3833 2.7712
-2.0383 236.4833 2.8076
-2.0305 238.7333 2.8210
-2.0227 240.8250 2.8333
-2.0149 240.4083 2.8308
-2.0071 240.7167 2.8326
-1.9993 235.9167 2.8043
-1.9915 236.7583 2.8093
-1.9837 236.7750 2.8094
-1.9759 236.6500 2.8086
-1.9681 237.5500 2.8140
-1.9603 237.4583 2.8134
-1.9525 235.4583 2.8015
-1.9447 238.6667 2.8206
-1.9369 238.7750 2.8212
-1.9291 237.4833 2.8136
-1.9213 236.7417 2.8092
-1.9135 239.5083 2.8255
-1.9057 236.9417 2.8103
-1.8979 243.2917 2.8478
-1.8901 242.0750 2.8406
-1.8823 243.5583 2.8493
-1.8745 244.5083 2.8549
-1.8667 238.7750 2.8212
-1.8589 241.0917 2.8349
-1.8511 242.3333 2.8421
-1.8433 243.7667 2.8505
-1.8355 239.1750 2.8236
-1.8277 241.8500 2.8393
-1.8199 240.9667 2.8341
-1.8121 239.8333 2.8274
-1.8043 238.2417 2.8180
-1.7965 234.8417 2.7979
-1.7887 238.8250 2.8215
-1.7809 238.7750 2.8212
-1.7731 240.4083 2.8308
-1.7653 235.5583 2.8021
-1.7575 233.4083 2.7893
-1.7497 235.2083 2.8000
-1.7419 239.2250 2.8239
-1.7341 235.9417 2.8044
-1.7263 239.4833 2.8254
-1.7185 230.9167 2.7744
-1.7107 231.2083 2.7761
-1.7029 232.1750 2.7819
-1.6951 232.8583 2.7860
-1.6873 231.1583 2.7758
-1.6795 234.2750 2.7945
-1.6717 229.3583 2.7650
-1.6639 229.9833 2.7688
-1.6561 228.3500 2.7589
-1.6483 228.4167 2.7593
-1.6405 230.9000 2.7743
-1.6327 230.2167 2.7702
-1.6249 228.2500 2.7583
-1.6171 231.0667 2.7753
-1.6093 228.5167 2.7599
-1.6015 226.8417 2.7498
-1.5937 226.0250 2.7448
-1.5859 226.1750 2.7458
-1.5781 224.1333 2.7333
-1.5703 226.0667 2.7451
-1.5625 222.1000 2.7209
-1.5547 224.0250 2.7327
-1.5469 215.1000 2.6777
-1.5391 219.3000 2.7037
-1.5313 221.8417 2.7193
-1.5235 218.2750 2.6974
-1.5157 217.0250 2.6896
-1.5079 216.1833 2.6844
-1.5001 216.0917 2.6839
-1.4923 215.3917 2.6795
-1.4845 218.8167 2.7007
-1.4767 213.9583 2.6706
-1.4689 207.8333 2.6321
-1.4611 209.0000 2.6394
-1.4533 208.9667 2.6392
-1.4455 212.4917 2.6614
-1.4377 206.3500 2.6227
-1.4299 201.3750 2.5908
-1.4221 204.0417 2.6079
-1.4143 204.7833 2.6127
-1.4065 207.3417 2.6290
-1.3987 207.3500 2.6290
-1.3909 199.7583 2.5804
-1.3831 200.6833 2.5864
-1.3753 197.3417 2.5648
-1.3675 200.1333 2.5828
-1.3597 191.1000 2.5239
-1.3519 192.1667 2.5309
-1.3441 194.2833 2.5448
-1.3363 187.9000 2.5027
-1.3285 188.5000 2.5067
-1.3207 183.6417 2.4741
-1.3129 182.4500 2.4661
-1.3051 181.9333 2.4626
-1.2973 179.7750 2.4480
-1.2895 175.5083 2.4187
-1.2817 177.7667 2.4342
-1.2739 172.1417 2.3954
-1.2661 171.5250 2.3911
-1.2583 172.6417 2.3989
-1.2505 167.8667 2.3655
-1.2427 163.5333 2.3348
-1.2349 162.1250 2.3247
-1.2271 161.6417 2.3212
-1.2193 158.6417 2.2996
-1.2115 156.7250 2.2856
-1.2037 153.6250 2.2629
-1.1959 150.8083 2.2421
-1.1881 148.8250 2.2273
-1.1803 143.6500 2.1882
-1.1725 139.4250 2.1558
-1.1647 143.0500 2.1837
-1.1569 135.7083 2.1269
-1.1491 135.8333 2.1279
-1.1413 135.3250 2.1239
-1.1335 132.8833 2.1046
-1.1257 131.3167 2.0922
-1.1179 128.7750 2.0718
-1.1101 125.7000 2.0469
-1.1023 122.2583 2.0187
-1.0945 122.6250 2.0218
-1.0867 119.1750 1.9931
-1.0789 117.3417 1.9777
-1.0711 112.4333 1.9359
-1.0633 110.5750 1.9199
-1.0555 109.6667 1.9120
-1.0477 108.9083 1.9053
-1.0399 106.6333 1.8853
-1.0321 104.5167 1.8665
-1.0243 107.0500 1.8890
-1.0165 100.0083 1.8258
-1.0087 98.7500 1.8143
-1.0009 98.5917 1.8128
-0.9931 96.3667 1.7923
-0.9853 93.2833 1.7634
-0.9775 94.6417 1.7762
-0.9697 92.4667 1.7556
-0.9619 91.9500 1.7507
-0.9541 89.3417 1.7257
-0.9463 88.5583 1.7181
-0.9385 83.3000 1.6663
-0.9307 83.8750 1.6721
-0.9229 79.2333 1.6251
-0.9151 80.4333 1.6374
-0.9073 82.3583 1.6569
-0.8995 79.7417 1.6304
-0.8917 77.5167 1.6074
-0.8839 75.9667 1.5913
-0.8761 74.0000 1.5706
-0.8683 71.8583 1.5477
-0.8605 71.0250 1.5387
-0.8527 67.9750 1.5053
-0.8449 69.1417 1.5181
-0.8371 67.4667 1.4996
-0.8293 67.3000 1.4978
-0.8215 66.6417 1.4904
-0.8137 62.3833 1.4420
-0.8059 62.5750 1.4442
-0.7981 59.8333 1.4122
-0.7903 60.4667 1.4197
-0.7825 58.9667 1.4020
-0.7747 56.7083 1.3749
-0.7669 56.8750 1.3769
-0.7591 55.9917 1.3662
-0.7513 54.1667 1.3437
-0.7435 54.0583 1.3424
-0.7357 51.6917 1.3127
-0.7279 50.9417 1.3031
-0.7201 49.9167 1.2899
-0.7123 48.6083 1.2729
-0.7045 46.7750 1.2487
-0.6967 46.7167 1.2479
-0.6889 46.3583 1.2431
-0.6811 42.6500 1.1923
-0.6733 42.5417 1.1908
-0.6655 41.7500 1.1797
-0.6577 41.1000 1.1705
-0.6499 38.7667 1.1368
-0.6421 39.9333 1.1537
-0.6343 39.0917 1.1415
-0.6265 37.4833 1.1178
-0.6187 37.1667 1.1131
-0.6109 35.3000 1.0847
-0.6031 34.6833 1.0752
-0.5953 35.7667 1.0919
-0.5875 34.9000 1.0786
-0.5797 32.7000 1.0440
-0.5719 32.8167 1.0459
-0.5641 33.6250 1.0587
-0.5563 32.0833 1.0341
-0.5485 30.4167 1.0069
-0.5407 29.4000 0.9899
-0.5329 28.9833 0.9829
-0.5251 30.8167 1.0135
-0.5173 28.8750 0.9811
-0.5095 28.1833 0.9692
-0.5017 26.0833 0.9324
-0.4939 26.9500 0.9478
-0.4861 26.5833 0.9413
-0.4783 24.7417 0.9081
-0.4705 24.7917 0.9091
-0.4627 26.9250 0.9474
-0.4549 26.5417 0.9406
-0.4471 25.0000 0.9129
-0.4393 23.2500 0.8803
-0.4315 24.3917 0.9017
-0.4237 23.2417 0.8802
-0.4159 23.5417 0.8858
-0.4081 24.0583 0.8955
-0.4003 24.1167 0.8966
-0.3925 22.9833 0.8753
-0.3847 21.8667 0.8537
-0.3769 21.9750 0.8559
-0.3691 21.2917 0.8425
-0.3613 21.6500 0.8495
-0.3535 23.6583 0.8880
-0.3457 23.1167 0.8778
-0.3379 22.4083 0.8643
-0.3301 22.4167 0.8644
-0.3223 21.6333 0.8492
-0.3145 22.1750 0.8597
-0.3067 20.9667 0.8360
-0.2989 20.2000 0.8206
-0.2911 20.3417 0.8234
-0.2833 22.8750 0.8732
-0.2755 23.0833 0.8772
-0.2677 22.5000 0.8660
-0.2599 22.8833 0.8734
-0.2521 24.3083 0.9002
-0.2443 23.7417 0.8896
-0.2365 25.8333 0.9280
-0.2287 26.7833 0.9449
-0.2209 29.7833 0.9964
-0.2131 30.5917 1.0098
-0.2053 33.9000 1.0630
-0.1975 36.4833 1.1028
-0.1897 38.8417 1.1379
-0.1819 42.4833 1.1900
-0.1741 45.4917 1.2314
-0.1663 48.6083 1.2729
-0.1585 51.2500 1.3070
-0.1507 51.1583 1.3059
-0.1429 50.5917 1.2986
-0.1351 50.1833 1.2934
-0.1273 48.4417 1.2707
-0.1195 46.4167 1.2439
-0.1117 42.4000 1.1888
-0.1039 40.9083 1.1677
-0.0961 36.9500 1.1098
-0.0883 35.8167 1.0927
-0.0805 36.0417 1.0961
-0.0727 35.4083 1.0864
-0.0649 40.6167 1.1636
-0.0571 49.4500 1.2839
-0.0493 57.7000 1.3868
-0.0415 75.2000 1.5832
-0.0337 89.7250 1.7294
-0.0259 109.3917 1.9096
-0.0181 126.1917 2.0509
-0.0103 144.8583 2.1974
-0.0025 148.1583 2.2223
0.0053 147.7250 2.2190
0.0131 137.4917 2.1408
0.0209 116.6167 1.9716
0.0287 99.4000 1.8203
0.0365 74.4583 1.5754
0.0443 54.0167 1.3418
0.0521 38.8750 1.1383
0.0599 28.7083 0.9782
0.0677 20.0833 0.8182
0.0755 14.3583 0.6918
0.0833 10.7167 0.5977
0.0911 8.1000 0.5196
0.0989 6.4167 0.4625
0.1067 5.0417 0.4099
0.1145 4.9667 0.4069
0.1223 4.0083 0.3655
0.1301 3.3083 0.3321
0.1379 2.3000 0.2769
0.1457 2.8500 0.3082
0.1535 2.3917 0.2824
0.1613 2.5667 0.2925
0.1691 2.0417 0.2609
0.1769 2.2250 0.2723
0.1847 2.0083 0.2587
0.1925 1.5667 0.2285
0.2003 1.5833 0.2297
0.2081 1.9083 0.2522
0.2159 2.2500 0.2739
0.2237 1.7917 0.2444
0.2315 2.0417 0.2609
0.2393 1.5417 0.2267
0.2471 1.3250 0.2102
0.2549 1.6167 0.2321
0.2627 1.5000 0.2236
0.2705 1.6000 0.2309
0.2783 1.5750 0.2291
0.2861 1.3833 0.2147
0.2939 1.8750 0.2500
0.3017 1.2333 0.2028
0.3095 1.3833 0.2147
0.3173 1.4833 0.2224
0.3251 1.2750 0.2062
0.3329 1.3167 0.2095
0.3407 1.1000 0.1915
0.3485 1.4917 0.2230
0.3563 1.4083 0.2167
0.3641 1.3917 0.2154
0.3719 1.5583 0.2279
0.3797 1.3917 0.2154
0.3875 1.6167 0.2321
0.3953 1.2167 0.2014
0.4031 1.1833 0.1986
0.4109 1.3917 0.2154
0.4187 1.3333 0.2108
0.4265 1.1917 0.1993
0.4343 1.2333 0.2028
0.4421 1.1917 0.1993
0.4499 1.3000 0.2082
0.4577 1.1083 0.1922
0.4655 1.3417 0.2115
0.4733 1.2917 0.2075
0.4811 1.3500 0.2121
0.4889 1.2667 0.2055
0.4967 1.4000 0.2160
0.5045 1.2083 0.2007
0.5123 0.9833 0.1810
0.5201 1.5000 0.2236
0.5279 1.1500 0.1958
0.5357 0.9167 0.1748
0.5435 0.8750 0.1708
0.5513 0.9083 0.1740
0.5591 0.9000 0.1732
0.5669 1.0250 0.1848
0.5747 1.0167 0.1841
0.5825 1.1333 0.1944
0.5903 0.8333 0.1667
0.5981 1.0083 0.1833
0.6059 0.9083 0.1740
0.6137 1.2167 0.2014
0.6215 0.9500 0.1780
0.6293 1.0083 0.1833
0.6371 1.2333 0.2028
0.6449 1.0667 0.1886
0.6527 0.9417 0.1772
0.6605 1.0833 0.1900
0.6683 1.0250 0.1848
0.6761 1.0333 0.1856
0.6839 0.8500 0.1683
0.6917 1.0250 0.1848
0.6995 0.9833 0.1810
0.7073 0.9500 0.1780
0.7151 1.0833 0.1900
0.7229 0.9583 0.1787
0.7307 0.9583 0.1787
0.7385 1.0583 0.1878
0.7463 1.0583 0.1878
0.7541 0.6500 0.1472
0.7619 0.7583 0.1590
0.7697 0.5000 0.1291
0.7775 0.8167 0.1650
0.7853 0.9250 0.1756
0.7931 0.9583 0.1787
0.8009 0.8750 0.1708
0.8087 0.8750 0.1708
0.8165 0.9250 0.1756
0.8243 0.8833 0.1716
0.8321 1.0250 0.1848
0.8399 1.1333 0.1944
0.8477 0.9000 0.1732
0.8555 1.1083 0.1922
0.8633 0.9417 0.1772
0.8711 0.8750 0.1708
0.8789 0.8917 0.1724
0.8867 0.8667 0.1700
0.8945 0.8917 0.1724
0.9023 0.8667 0.1700
0.9101 0.9833 0.1810
0.9179 1.0250 0.1848
0.9257 0.8917 0.1724
0.9335 0.6750 0.1500
0.9413 0.9583 0.1787
0.9491 0.9250 0.1756
0.9569 0.8833 0.1716
0.9647 0.7917 0.1624
0.9725 0.6667 0.1491
0.9803 0.7000 0.1528
0.9881 0.5667 0.1374
0.9959 0.7167 0.1546
1.0037 0.8583 0.1691
1.0115 0.9583 0.1787
1.0193 0.6500 0.1472
1.0271 0.8000 0.1633
1.0349 0.7833 0.1616
1.0427 0.6583 0.1481
1.0505 0.6667 0.1491
1.0583 0.8750 0.1708
1.0661 0.7583 0.1590
1.0739 0.8417 0.1675
1.0817 0.6833 0.1509
1.0895 0.7583 0.1590
1.0973 0.7833 0.1616
1.1051 0.9417 0.1772
1.1129 0.8500 0.1683
1.1207 0.6750 0.1500
1.1285 0.6583 0.1481
1.1363 0.7333 0.1563
1.1441 0.8917 0.1724
1.1519 0.5083 0.1302
1.1597 0.8333 0.1667
1.1675 0.7167 0.1546
1.1753 0.6083 0.1424
1.1831 0.4833 0.1269
1.1909 0.4917 0.1280
1.1987 0.7417 0.1572
1.2065 0.8250 0.1658
1.2143 0.8583 0.1691
1.2221 0.6333 0.1453
1.2299 1.0500 0.1871
1.2377 0.5833 0.1394
1.2455 0.4417 0.1213
1.2533 0.7833 0.1616
1.2611 0.5500 0.1354
1.2689 0.6500 0.1472
1.2767 0.8917 0.1724
1.2845 0.7167 0.1546
1.2923 0.6833 0.1509
1.3001 0.6167 0.1434
1.3079 0.5333 0.1333
1.3157 0.5750 0.1384
1.3235 0.5833 0.1394
1.3313 0.6417 0.1462
1.3391 0.8000 0.1633
1.3469 0.5583 0.1364
1.3547 0.8917 0.1724
1.3625 0.8250 0.1658
1.3703 0.7583 0.1590
1.3781 0.5667 0.1374
1.3859 0.5500 0.1354
1.3937 0.8833 0.1716
1.4015 0.7750 0.1607
1.4093 0.7833 0.1616
1.4171 0.5917 0.1404
1.4249 0.7167 0.1546
1.4327 0.7583 0.1590
1.4405 0.6750 0.1500
1.4483 0.8000 0.1633
1.4561 0.7250 0.1555
1.4639 0.7250 0.1555
1.4717 0.6833 0.1509
1.4795 0.5750 0.1384
1.4873 0.7500 0.1581
1.4951 0.6583 0.1481
1.5029 0.7000 0.1528
1.5107 0.6167 0.1434
1.5185 0.6667 0.1491
1.5263 0.7000 0.1528
1.5341 0.4917 0.1280
1.5419 0.8167 0.1650
1.5497 0.7333 0.1563
1.5575 0.7750 0.1607
1.5653 0.8083 0.1641
1.5731 0.8083 0.1641
1.5809 0.7167 0.1546
1.5887 0.7083 0.1537
1.5965 0.5667 0.1374
1.6043 0.4167 0.1179
1.6121 0.5917 0.1404
1.6199 0.5833 0.1394
1.6277 0.4500 0.1225
1.6355 0.5000 0.1291
1.6433 0.5500 0.1354
1.6511 0.5417 0.1344
1.6589 0.6667 0.1491
1.6667 0.8333 0.1667
1.6745 0.5917 0.1404
1.6823 0.5500 0.1354
1.6901 0.6333 0.1453
1.6979 0.4750 0.1258
1.7057 0.4667 0.1247
1.7135 0.3500 0.1080
1.7213 0.6833 0.1509
1.7291 0.4833 0.1269
1.7369 0.7917 0.1624
1.7447 0.6500 0.1472
1.7525 0.6750 0.1500
1.7603 0.5833 0.1394
1.7681 0.4500 0.1225
1.7759 0.5167 0.1312
1.7837 0.4667 0.1247
1.7915 0.6333 0.1453
1.7993 0.4167 0.1179
1.8071 0.5250 0.1323
1.8149 0.4417 0.1213
1.8227 0.6833 0.1509
1.8305 0.5750 0.1384
1.8383 0.6083 0.1424
1.8461 0.5500 0.1354
1.8539 0.6333 0.1453
1.8617 0.5750 0.1384
1.8695 0.4167 0.1179
1.8773 0.5833 0.1394
1.8851 0.4417 0.1213
1.8929 0.6333 0.1453
1.9007 0.5917 0.1404
1.9085 0.7083 0.1537
1.9163 0.7750 0.1607
1.9241 0.6500 0.1472
1.9319 0.4333 0.1202
1.9397 0.4750 0.1258
1.9475 0.3417 0.1067
1.9553 0.4000 0.1155
1.9631 0.5417 0.1344
1.9709 0.6000 0.1414
1.9787 0.5250 0.1323
1.9865 0.5417 0.1344
1.9943 0.3917 0.1143
2.0021 0.3667 0.1106
2.0099 0.3917 0.1143
2.0177 0.6167 0.1434
2.0255 0.5667 0.1374
2.0333 0.6167 0.1434
2.0411 0.6417 0.1462
2.0489 0.6833 0.1509
2.0567 0.6833 0.1509
2.0645 0.3167 0.1027
2.0723 0.3333 0.1054
2.0801 0.5667 0.1374
2.0879 0.4667 0.1247
2.0957 0.4083 0.1167
2.1035 0.2833 0.0972
2.1113 0.4000 0.1155
2.1191 0.1583 0.0726
2.1269 0.4000 0.1155
2.1347 0.4000 0.1155
2.1425 0.2917 0.0986
2.1503 0.3833 0.1130
2.1581 0.5500 0.1354
2.1659 0.5083 0.1302
2.1737 0.4667 0.1247
2.1815 0.4833 0.1269
2.1893 0.5833 0.1394
2.1971 0.4667 0.1247
2.2049 0.3333 0.1054
2.2127 0.5250 0.1323
2.2205 0.5583 0.1364
2.2283 0.6500 0.1472
2.2361 0.5333 0.1333
2.2439 0.4333 0.1202
2.2517 0.7417 0.1572
2.2595 0.4583 0.1236
2.2673 0.5000 0.1291
2.2751 0.3167 0.1027
2.2829 0.3833 0.1130
2.2907 0.5583 0.1364
2.2985 0.3083 0.1014
2.3063 0.4333 0.1202
2.3141 0.4917 0.1280
2.3219 0.7000 0.1528
2.3297 0.4833 0.1269
2.3375 0.4167 0.1179
2.3453 0.4833 0.1269
2.3531 0.4417 0.1213
2.3609 0.3250 0.1041
2.3687 0.6583 0.1481
2.3765 0.4000 0.1155
2.3843 0.2417 0.0898
2.3921 0.4750 0.1258
2.3999 0.4500 0.1225
2.4077 0.4583 0.1236
2.4155 0.3250 0.1041
2.4233 0.5667 0.1374
2.4311 0.3667 0.1106
2.4389 0.3667 0.1106
2.4467 0.3667 0.1106
2.4545 0.3750 0.1118
2.4623 0.4167 0.1179
2.4701 0.3500 0.1080
2.4779 0.5833 0.1394
2.4857 0.4000 0.1155
2.4935 0.4333 0.1202
2.5013 0.3583 0.1093
2.5091 0.5083 0.1302
2.5169 0.3750 0.1118
2.5247 0.4333 0.1202
2.5325 0.4917 0.1280
2.5403 0.7083 0.1537
2.5481 0.7833 0.1616
2.5559 0.5833 0.1394
2.5637 0.3833 0.1130
2.5715 0.4917 0.1280
2.5793 0.5917 0.1404
2.5871 0.4333 0.1202
2.5949 0.4333 0.1202
2.6027 0.4167 0.1179
2.6105 0.3500 0.1080
2.6183 0.2333 0.0882
2.6261 0.4250 0.1190
2.6339 0.4417 0.1213
2.6417 0.3917 0.1143
2.6495 0.2917 0.0986
2.6573 0.3417 0.1067
2.6651 0.3917 0.1143
2.6729 0.5083 0.1302
2.6807 0.6917 0.1518
2.6885 0.4167 0.1179
2.6963 0.6583 0.1481
2.7041 0.5917 0.1404
2.7119 0.3667 0.1106
2.7197 0.3667 0.1106
2.7275 0.4083 0.1167
2.7353 0.6333 0.1453
2.7431 0.4500 0.1225
2.7509 0.4833 0.1269
2.7587 0.3083 0.1014
2.7665 0.4500 0.1225
2.7743 0.3583 0.1093
2.7821 0.4750 0.1258
2.7899 0.7000 0.1528
2.7977 0.3333 0.1054
2.8055 0.4500 0.1225
2.8133 0.3250 0.1041
2.8211 0.3583 0.1093
2.8289 0.5500 0.1354
2.8367 0.5667 0.1374
2.8445 0.4500 0.1225
2.8523 0.3750 0.1118
2.8601 0.5333 0.1333
2.8679 0.6583 0.1481
2.8757 0.3667 0.1106
2.8835 0.3833 0.1130
2.8913 0.1500 0.0707
2.8991 0.4167 0.1179
2.9069 0.5167 0.1312
2.9147 0.4083 0.1167
2.9225 0.3167 0.1027
2.9303 0.4083 0.1167
2.9381 0.5667 0.1374
2.9459 0.4750 0.1258
2.9537 0.3667 0.1106
2.9615 0.3250 0.1041
2.9693 0.7083 0.1537
2.9771 0.4833 0.1269
2.9849 0.4083 0.1167
2.9927 0.3250 0.1041
3.0005 0.3250 0.1041
3.0083 0.3333 0.1054
3.0161 0.4167 0.1179
3.0239 0.3833 0.1130
3.0317 0.2917 0.0986
3.0395 0.2917 0.0986
3.0473 0.4833 0.1269
3.0551 0.3917 0.1143
3.0629 0.2417 0.0898
3.0707 0.5250 0.1323
3.0785 0.4333 0.1202
3.0863 0.2667 0.0943
3.0941 0.5500 0.1354
3.1019 0.3167 0.1027
3.1097 0.2250 0.0866
3.1175 0.3917 0.1143
3.1253 0.3833 0.1130
3.1331 0.3333 0.1054
3.1409 0.2250 0.0866
3.1487 0.4417 0.1213
3.1565 0.3417 0.1067
3.1643 0.5000 0.1291
3.1721 0.3333 0.1054
3.1799 0.4833 0.1269
3.1877 0.3750 0.1118
3.1955 0.3833 0.1130
3.2033 0.6583 0.1481
3.2111 0.4667 0.1247
3.2189 0.6000 0.1414
3.2267 0.3333 0.1054
3.2345 0.2333 0.0882
3.2423 0.2917 0.0986
3.2501 0.5083 0.1302
3.2579 0.4667 0.1247
3.2657 0.2750 0.0957
3.2735 0.6083 0.1424
3.2813 0.5167 0.1312
3.2891 0.3000 0.1000
3.2969 0.1333 0.0667
3.3047 0.2750 0.0957
3.3125 0.4833 0.1269
3.3203 0.3000 0.1000
3.3281 0.3667 0.1106
3.3359 0.4083 0.1167
3.3437 0.4583 0.1236
3.3515 0.5000 0.1291
3.3593 0.1750 0.0764
3.3671 0.3333 0.1054
3.3749 0.3500 0.1080
3.3827 0.4500 0.1225
3.3905 0.3833 0.1130
3.3983 0.4833 0.1269
3.4061 0.2833 0.0972
3.4139 0.4500 0.1225
3.4217 0.5000 0.1291
3.4295 0.4917 0.1280
3.4373 0.3417 0.1067
3.4451 0.3917 0.1143
3.4529 0.3750 0.1118
3.4607 0.4083 0.1167
3.4685 0.3500 0.1080
3.4763 0.2917 0.0986
3.4841 0.3917 0.1143
3.4919 0.4500 0.1225
3.4997 0.3417 0.1067
3.5075 0.3583 0.1093
3.5153 0.4833 0.1269
3.5231 0.3917 0.1143
3.5309 0.3750 0.1118
3.5387 0.4833 0.1269
3.5465 0.3083 0.1014
3.5543 0.2333 0.0882
3.5621 0.3083 0.1014
3.5699 0.3250 0.1041
3.5777 0.4083 0.1167
3.5855 0.2250 0.0866
3.5933 0.3750 0.1118
3.6011 0.2917 0.0986
3.6089 0.4333 0.1202
3.6167 0.5083 0.1302
3.6245 0.2000 0.0816
3.6323 0.4250 0.1190
3.6401 0.3500 0.1080
3.6479 0.2750 0.0957
3.6557 0.3500 0.1080
3.6635 0.2500 0.0913
3.6713 0.3500 0.1080
3.6791 0.3083 0.1014
3.6869 0.3917 0.1143
3.6947 0.2917 0.0986
3.7025 0.5500 0.1354
3.7103 0.4500 0.1225
3.7181 0.4750 0.1258
3.7259 0.3250 0.1041
3.7337 0.3667 0.1106
3.7415 0.4750 0.1258
3.7493 0.4500 0.1225
3.7571 0.5167 0.1312
3.7649 0.3333 0.1054
3.7727 0.3250 0.1041
3.7805 0.4833 0.1269
3.7883 0.3417 0.1067
3.7961 0.2083 0.0833
3.8039 0.4333 0.1202
3.8117 0.3500 0.1080
3.8195 0.3333 0.1054
3.8273 0.4250 0.1190
3.8351 0.4000 0.1155
3.8429 0.3583 0.1093
3.8507 0.3917 0.1143
3.8585 0.5833 0.1394
3.8663 0.6000 0.1414
3.8741 0.3333 0.1054
3.8819 0.2833 0.0972
3.8897 0.2583 0.0928
3.8975 0.3500 0.1080
3.9053 0.5333 0.1333
3.9131 0.1083 0.0601
3.9209 0.2083 0.0833
3.9287 0.2250 0.0866
3.9365 0.3083 0.1014
3.9443 0.2083 0.0833
3.9521 0.0833 0.0527
3.9599 0.3000 0.1000
3.9677 0.2083 0.0833
3.9755 0.2417 0.0898
3.9833 0.2167 0.0850
3.9911 0.1833 0.0782
