# Supplementary material for: Spin waves and orbital contribution to ferromagnetism in a topological metal
Source: Nat Commun. 2024 Oct 16;15:8905. doi: 10.1038/s41467-024-53152-1 (PMC11484860; doi:10.1038/s41467-024-53152-1)
Supplement: Supplementary file 3 — Source Data [file 41467_2024_53152_MOESM3_ESM.zip › experiment_data/RIXS_spectra_SLS/rixs_cr_HHL_2.txt]

 Eloss  intensity  error
-17.8200 2.2813 0.3083
-17.8122 2.1250 0.2976
-17.8044 2.1563 0.2997
-17.7966 1.9896 0.2879
-17.7888 2.3854 0.3153
-17.7810 2.4271 0.3180
-17.7732 1.9688 0.2864
-17.7654 2.1875 0.3019
-17.7576 1.9167 0.2826
-17.7498 2.2500 0.3062
-17.7420 1.8125 0.2748
-17.7342 2.4583 0.3200
-17.7264 1.7396 0.2692
-17.7186 1.7708 0.2716
-17.7108 2.5625 0.3268
-17.7030 2.2917 0.3090
-17.6952 2.3646 0.3139
-17.6874 2.0104 0.2894
-17.6796 2.9375 0.3499
-17.6718 2.5208 0.3241
-17.6640 1.8438 0.2772
-17.6562 2.2708 0.3076
-17.6484 2.0208 0.2902
-17.6406 2.0729 0.2939
-17.6328 2.1146 0.2968
-17.6250 2.4583 0.3200
-17.6172 2.6146 0.3301
-17.6094 2.4271 0.3180
-17.6016 2.2917 0.3090
-17.5938 2.4479 0.3194
-17.5860 2.6354 0.3314
-17.5782 2.7396 0.3379
-17.5704 2.4583 0.3200
-17.5626 2.2500 0.3062
-17.5548 2.4375 0.3187
-17.5470 1.9688 0.2864
-17.5392 2.0938 0.2954
-17.5314 1.9375 0.2841
-17.5236 2.4271 0.3180
-17.5158 2.4688 0.3207
-17.5080 2.0938 0.2954
-17.5002 2.3333 0.3118
-17.4924 2.7917 0.3411
-17.4846 2.1979 0.3026
-17.4768 2.4688 0.3207
-17.4690 2.5104 0.3234
-17.4612 2.6250 0.3307
-17.4534 2.3125 0.3104
-17.4456 1.8438 0.2772
-17.4378 2.2083 0.3033
-17.4300 2.5938 0.3287
-17.4222 2.4063 0.3166
-17.4144 2.0938 0.2954
-17.4066 2.3854 0.3153
-17.3988 2.2813 0.3083
-17.3910 2.3958 0.3160
-17.3832 2.1250 0.2976
-17.3754 2.6667 0.3333
-17.3676 2.2708 0.3076
-17.3598 2.4583 0.3200
-17.3520 2.8125 0.3423
-17.3442 2.0938 0.2954
-17.3364 1.8333 0.2764
-17.3286 1.9479 0.2849
-17.3208 2.0833 0.2946
-17.3130 2.0625 0.2932
-17.3052 2.6250 0.3307
-17.2974 2.7500 0.3385
-17.2896 2.3229 0.3111
-17.2818 2.2083 0.3033
-17.2740 2.0000 0.2887
-17.2662 2.2708 0.3076
-17.2584 2.1563 0.2997
-17.2506 2.6875 0.3346
-17.2428 2.4375 0.3187
-17.2350 2.3542 0.3132
-17.2272 2.4271 0.3180
-17.2194 2.8021 0.3417
-17.2116 2.5729 0.3274
-17.2038 2.2708 0.3076
-17.1960 2.4167 0.3173
-17.1882 2.6458 0.3320
-17.1804 2.1771 0.3012
-17.1726 2.4896 0.3221
-17.1648 2.1979 0.3026
-17.1570 2.5521 0.3261
-17.1492 2.4896 0.3221
-17.1414 2.1979 0.3026
-17.1336 2.1563 0.2997
-17.1258 2.0833 0.2946
-17.1180 2.7292 0.3372
-17.1102 2.1771 0.3012
-17.1024 2.3333 0.3118
-17.0946 2.2083 0.3033
-17.0868 1.7500 0.2700
-17.0790 2.3021 0.3097
-17.0712 2.3333 0.3118
-17.0634 1.8333 0.2764
-17.0556 1.8229 0.2756
-17.0478 1.8542 0.2780
-17.0400 2.3333 0.3118
-17.0322 2.6771 0.3340
-17.0244 2.4167 0.3173
-17.0166 2.3958 0.3160
-17.0088 2.4792 0.3214
-17.0010 2.0104 0.2894
-16.9932 2.1771 0.3012
-16.9854 2.3646 0.3139
-16.9776 2.6250 0.3307
-16.9698 2.4792 0.3214
-16.9620 2.1250 0.2976
-16.9542 2.5521 0.3261
-16.9464 2.1458 0.2990
-16.9386 1.9375 0.2841
-16.9308 2.0625 0.2932
-16.9230 2.1563 0.2997
-16.9152 2.1875 0.3019
-16.9074 2.1667 0.3005
-16.8996 2.3438 0.3125
-16.8918 2.3750 0.3146
-16.8840 2.7083 0.3359
-16.8762 2.4375 0.3187
-16.8684 2.2813 0.3083
-16.8606 2.7708 0.3398
-16.8528 2.5833 0.3281
-16.8450 2.4063 0.3166
-16.8372 2.0208 0.2902
-16.8294 2.3646 0.3139
-16.8216 2.4896 0.3221
-16.8138 2.4792 0.3214
-16.8060 2.6979 0.3353
-16.7982 2.5521 0.3261
-16.7904 2.2604 0.3069
-16.7826 2.0729 0.2939
-16.7748 1.9375 0.2841
-16.7670 2.2083 0.3033
-16.7592 2.5833 0.3281
-16.7514 2.7083 0.3359
-16.7436 2.3229 0.3111
-16.7358 2.5938 0.3287
-16.7280 2.1250 0.2976
-16.7202 2.7083 0.3359
-16.7124 2.5313 0.3248
-16.7046 2.7708 0.3398
-16.6968 2.2917 0.3090
-16.6890 2.0313 0.2909
-16.6812 2.0833 0.2946
-16.6734 2.3646 0.3139
-16.6656 2.5313 0.3248
-16.6578 2.4479 0.3194
-16.6500 2.6250 0.3307
-16.6422 1.9896 0.2879
-16.6344 2.1667 0.3005
-16.6266 2.4167 0.3173
-16.6188 2.6458 0.3320
-16.6110 2.2813 0.3083
-16.6032 2.6875 0.3346
-16.5954 2.4479 0.3194
-16.5876 2.1042 0.2961
-16.5798 2.3854 0.3153
-16.5720 2.5625 0.3268
-16.5642 2.3646 0.3139
-16.5564 2.2396 0.3055
-16.5486 2.6354 0.3314
-16.5408 2.3125 0.3104
-16.5330 2.6146 0.3301
-16.5252 2.3125 0.3104
-16.5174 2.7396 0.3379
-16.5096 2.6875 0.3346
-16.5018 2.1563 0.2997
-16.4940 2.6146 0.3301
-16.4862 2.6042 0.3294
-16.4784 2.2500 0.3062
-16.4706 2.5625 0.3268
-16.4628 2.2188 0.3041
-16.4550 2.2917 0.3090
-16.4472 2.3854 0.3153
-16.4394 2.3333 0.3118
-16.4316 2.1354 0.2983
-16.4238 2.4271 0.3180
-16.4160 2.5000 0.3227
-16.4082 2.7917 0.3411
-16.4004 2.2813 0.3083
-16.3926 2.6146 0.3301
-16.3848 2.5000 0.3227
-16.3770 2.8646 0.3455
-16.3692 2.5313 0.3248
-16.3614 2.0625 0.2932
-16.3536 2.2188 0.3041
-16.3458 2.4271 0.3180
-16.3380 2.4375 0.3187
-16.3302 2.0313 0.2909
-16.3224 2.4792 0.3214
-16.3146 2.4271 0.3180
-16.3068 3.3646 0.3744
-16.2990 3.1458 0.3620
-16.2912 2.4375 0.3187
-16.2834 2.3438 0.3125
-16.2756 2.6563 0.3327
-16.2678 2.6563 0.3327
-16.2600 2.4375 0.3187
-16.2522 1.8438 0.2772
-16.2444 2.3750 0.3146
-16.2366 2.5938 0.3287
-16.2288 2.6354 0.3314
-16.2210 2.8854 0.3467
-16.2132 2.2604 0.3069
-16.2054 2.4688 0.3207
-16.1976 2.8646 0.3455
-16.1898 2.5000 0.3227
-16.1820 2.6042 0.3294
-16.1742 2.4896 0.3221
-16.1664 3.3229 0.3721
-16.1586 2.5521 0.3261
-16.1508 2.4063 0.3166
-16.1430 2.7708 0.3398
-16.1352 2.5938 0.3287
-16.1274 2.6771 0.3340
-16.1196 2.7813 0.3404
-16.1118 2.2917 0.3090
-16.1040 2.1979 0.3026
-16.0962 2.4792 0.3214
-16.0884 2.7083 0.3359
-16.0806 2.3333 0.3118
-16.0728 2.7813 0.3404
-16.0650 2.4896 0.3221
-16.0572 2.6979 0.3353
-16.0494 2.9688 0.3517
-16.0416 2.8646 0.3455
-16.0338 2.5417 0.3254
-16.0260 2.4063 0.3166
-16.0182 2.6667 0.3333
-16.0104 3.1354 0.3614
-16.0026 2.3854 0.3153
-15.9948 2.4479 0.3194
-15.9870 2.6354 0.3314
-15.9792 2.5417 0.3254
-15.9714 2.8125 0.3423
-15.9636 2.6563 0.3327
-15.9558 2.6250 0.3307
-15.9480 2.6979 0.3353
-15.9402 3.1563 0.3626
-15.9324 2.8125 0.3423
-15.9246 2.6354 0.3314
-15.9168 2.5625 0.3268
-15.9090 2.6563 0.3327
-15.9012 2.3125 0.3104
-15.8934 2.6771 0.3340
-15.8856 2.3229 0.3111
-15.8778 2.9479 0.3505
-15.8700 3.1458 0.3620
-15.8622 2.8021 0.3417
-15.8544 3.0521 0.3566
-15.8466 2.4271 0.3180
-15.8388 2.8333 0.3436
-15.8310 2.8750 0.3461
-15.8232 2.8646 0.3455
-15.8154 2.7604 0.3391
-15.8076 2.5729 0.3274
-15.7998 2.4063 0.3166
-15.7920 2.7396 0.3379
-15.7842 2.7500 0.3385
-15.7764 3.1667 0.3632
-15.7686 2.4583 0.3200
-15.7608 2.5625 0.3268
-15.7530 2.6250 0.3307
-15.7452 2.4167 0.3173
-15.7374 2.6458 0.3320
-15.7296 2.4063 0.3166
-15.7218 3.0313 0.3554
-15.7140 3.0313 0.3554
-15.7062 2.6146 0.3301
-15.6984 2.2917 0.3090
-15.6906 3.0313 0.3554
-15.6828 3.2917 0.3703
-15.6750 2.5729 0.3274
-15.6672 2.2500 0.3062
-15.6594 2.9167 0.3486
-15.6516 3.1146 0.3602
-15.6438 2.3125 0.3104
-15.6360 2.9375 0.3499
-15.6282 3.5000 0.3819
-15.6204 2.6563 0.3327
-15.6126 2.7396 0.3379
-15.6048 2.8021 0.3417
-15.5970 2.7813 0.3404
-15.5892 2.5729 0.3274
-15.5814 2.4479 0.3194
-15.5736 2.9167 0.3486
-15.5658 2.9063 0.3480
-15.5580 2.5729 0.3274
-15.5502 2.8438 0.3442
-15.5424 2.8750 0.3461
-15.5346 2.7188 0.3366
-15.5268 3.3229 0.3721
-15.5190 3.3854 0.3756
-15.5112 3.2083 0.3656
-15.5034 2.8021 0.3417
-15.4956 2.6563 0.3327
-15.4878 3.0313 0.3554
-15.4800 2.7188 0.3366
-15.4722 3.0313 0.3554
-15.4644 2.5625 0.3268
-15.4566 2.8021 0.3417
-15.4488 2.6667 0.3333
-15.4410 2.9792 0.3523
-15.4332 3.0729 0.3578
-15.4254 2.9583 0.3511
-15.4176 2.9479 0.3505
-15.4098 3.2604 0.3686
-15.4020 2.9479 0.3505
-15.3942 2.7188 0.3366
-15.3864 2.8125 0.3423
-15.3786 3.0104 0.3542
-15.3708 3.1771 0.3638
-15.3630 2.8333 0.3436
-15.3552 2.8646 0.3455
-15.3474 2.6667 0.3333
-15.3396 2.4479 0.3194
-15.3318 2.8229 0.3430
-15.3240 2.7083 0.3359
-15.3162 2.9688 0.3517
-15.3084 2.7292 0.3372
-15.3006 2.8438 0.3442
-15.2928 3.2396 0.3674
-15.2850 3.7708 0.3964
-15.2772 3.1354 0.3614
-15.2694 3.0104 0.3542
-15.2616 2.2708 0.3076
-15.2538 3.1250 0.3608
-15.2460 2.9792 0.3523
-15.2382 3.2604 0.3686
-15.2304 2.9271 0.3492
-15.2226 2.9583 0.3511
-15.2148 2.7604 0.3391
-15.2070 2.6771 0.3340
-15.1992 2.7604 0.3391
-15.1914 3.1979 0.3650
-15.1836 3.1146 0.3602
-15.1758 2.9896 0.3529
-15.1680 3.0625 0.3572
-15.1602 2.9271 0.3492
-15.1524 3.0313 0.3554
-15.1446 3.4063 0.3767
-15.1368 2.8750 0.3461
-15.1290 2.8958 0.3474
-15.1212 3.6771 0.3914
-15.1134 3.1146 0.3602
-15.1056 3.0729 0.3578
-15.0978 2.9167 0.3486
-15.0900 2.9167 0.3486
-15.0822 2.9375 0.3499
-15.0744 2.6771 0.3340
-15.0666 2.6042 0.3294
-15.0588 2.3542 0.3132
-15.0510 2.5729 0.3274
-15.0432 3.1146 0.3602
-15.0354 3.1875 0.3644
-15.0276 3.3542 0.3738
-15.0198 3.3021 0.3709
-15.0120 3.4896 0.3813
-15.0042 2.5729 0.3274
-14.9964 3.0000 0.3536
-14.9886 3.0208 0.3548
-14.9808 2.9896 0.3529
-14.9730 3.1563 0.3626
-14.9652 3.0313 0.3554
-14.9574 2.9375 0.3499
-14.9496 2.9792 0.3523
-14.9418 3.2396 0.3674
-14.9340 3.3438 0.3733
-14.9262 2.6875 0.3346
-14.9184 3.2396 0.3674
-14.9106 2.8125 0.3423
-14.9028 3.0938 0.3590
-14.8950 3.3438 0.3733
-14.8872 2.7188 0.3366
-14.8794 2.2292 0.3048
-14.8716 3.0000 0.3536
-14.8638 3.0313 0.3554
-14.8560 3.1667 0.3632
-14.8482 2.9792 0.3523
-14.8404 3.4063 0.3767
-14.8326 3.0625 0.3572
-14.8248 3.0417 0.3560
-14.8170 3.5313 0.3836
-14.8092 3.4375 0.3785
-14.8014 3.2500 0.3680
-14.7936 2.8125 0.3423
-14.7858 3.4167 0.3773
-14.7780 3.1667 0.3632
-14.7702 3.5208 0.3830
-14.7624 3.0729 0.3578
-14.7546 3.8854 0.4024
-14.7468 3.1563 0.3626
-14.7390 2.6875 0.3346
-14.7312 2.7500 0.3385
-14.7234 2.2188 0.3041
-14.7156 2.9271 0.3492
-14.7078 3.0104 0.3542
-14.7000 2.7500 0.3385
-14.6922 2.7083 0.3359
-14.6844 3.3958 0.3762
-14.6766 3.1667 0.3632
-14.6688 2.7917 0.3411
-14.6610 2.9688 0.3517
-14.6532 3.2604 0.3686
-14.6454 3.3958 0.3762
-14.6376 3.8333 0.3997
-14.6298 3.5521 0.3847
-14.6220 2.5625 0.3268
-14.6142 3.2188 0.3662
-14.6064 3.3958 0.3762
-14.5986 3.3333 0.3727
-14.5908 3.1563 0.3626
-14.5830 3.5833 0.3864
-14.5752 3.1563 0.3626
-14.5674 3.3229 0.3721
-14.5596 2.9896 0.3529
-14.5518 3.5208 0.3830
-14.5440 2.7292 0.3372
-14.5362 2.8438 0.3442
-14.5284 3.0104 0.3542
-14.5206 3.5313 0.3836
-14.5128 3.1146 0.3602
-14.5050 3.5208 0.3830
-14.4972 3.3646 0.3744
-14.4894 2.9583 0.3511
-14.4816 2.9167 0.3486
-14.4738 3.0625 0.3572
-14.4660 2.8542 0.3449
-14.4582 3.0000 0.3536
-14.4504 3.0104 0.3542
-14.4426 2.5417 0.3254
-14.4348 3.4375 0.3785
-14.4270 2.9167 0.3486
-14.4192 3.0208 0.3548
-14.4114 2.9792 0.3523
-14.4036 3.2813 0.3698
-14.3958 2.7396 0.3379
-14.3880 2.7917 0.3411
-14.3802 2.8125 0.3423
-14.3724 2.9271 0.3492
-14.3646 2.9063 0.3480
-14.3568 3.4271 0.3779
-14.3490 3.0521 0.3566
-14.3412 2.6146 0.3301
-14.3334 3.4479 0.3790
-14.3256 3.9583 0.4061
-14.3178 3.0938 0.3590
-14.3100 3.2083 0.3656
-14.3022 3.5104 0.3824
-14.2944 4.0208 0.4093
-14.2866 3.9792 0.4072
-14.2788 4.0104 0.4088
-14.2710 3.8021 0.3980
-14.2632 3.6979 0.3925
-14.2554 2.8958 0.3474
-14.2476 2.3750 0.3146
-14.2398 3.5938 0.3870
-14.2320 4.1771 0.4172
-14.2242 3.5625 0.3853
-14.2164 4.0104 0.4088
-14.2086 3.7188 0.3936
-14.2008 4.1875 0.4177
-14.1930 3.6146 0.3881
-14.1852 3.6354 0.3892
-14.1774 3.4479 0.3790
-14.1696 3.5417 0.3841
-14.1618 3.2604 0.3686
-14.1540 3.5729 0.3858
-14.1462 3.4375 0.3785
-14.1384 3.0521 0.3566
-14.1306 3.1875 0.3644
-14.1228 2.5729 0.3274
-14.1150 3.4375 0.3785
-14.1072 3.6354 0.3892
-14.0994 3.5104 0.3824
-14.0916 3.5208 0.3830
-14.0838 3.5938 0.3870
-14.0760 3.0417 0.3560
-14.0682 3.4583 0.3796
-14.0604 3.0833 0.3584
-14.0526 3.5833 0.3864
-14.0448 3.8750 0.4018
-14.0370 3.5000 0.3819
-14.0292 3.9271 0.4045
-14.0214 3.2917 0.3703
-14.0136 3.6875 0.3920
-14.0058 3.3854 0.3756
-13.9980 3.8125 0.3986
-13.9902 3.4167 0.3773
-13.9824 3.7292 0.3942
-13.9746 3.1354 0.3614
-13.9668 3.3854 0.3756
-13.9590 3.2188 0.3662
-13.9512 3.5417 0.3841
-13.9434 3.2188 0.3662
-13.9356 4.1354 0.4151
-13.9278 3.7188 0.3936
-13.9200 3.5208 0.3830
-13.9122 4.4688 0.4315
-13.9044 3.4688 0.3802
-13.8966 3.8438 0.4002
-13.8888 4.0833 0.4125
-13.8810 4.1563 0.4161
-13.8732 3.3958 0.3762
-13.8654 3.1563 0.3626
-13.8576 3.2917 0.3703
-13.8498 4.4583 0.4310
-13.8420 4.1875 0.4177
-13.8342 3.5313 0.3836
-13.8264 3.6667 0.3909
-13.8186 3.9896 0.4077
-13.8108 3.3854 0.3756
-13.8030 3.5417 0.3841
-13.7952 3.6563 0.3903
-13.7874 3.3333 0.3727
-13.7796 3.6458 0.3898
-13.7718 3.3229 0.3721
-13.7640 3.4792 0.3807
-13.7562 3.8229 0.3991
-13.7484 3.8333 0.3997
-13.7406 3.8958 0.4029
-13.7328 3.5104 0.3824
-13.7250 3.3333 0.3727
-13.7172 3.3125 0.3715
-13.7094 3.7604 0.3958
-13.7016 3.7396 0.3947
-13.6938 3.5833 0.3864
-13.6860 3.4896 0.3813
-13.6782 3.6250 0.3886
-13.6704 3.3438 0.3733
-13.6626 3.6875 0.3920
-13.6548 3.5208 0.3830
-13.6470 4.0417 0.4104
-13.6392 4.0833 0.4125
-13.6314 3.4792 0.3807
-13.6236 3.9375 0.4050
-13.6158 3.0208 0.3548
-13.6080 3.0417 0.3560
-13.6002 3.5938 0.3870
-13.5924 4.4688 0.4315
-13.5846 3.5521 0.3847
-13.5768 4.0729 0.4120
-13.5690 4.3125 0.4239
-13.5612 3.4063 0.3767
-13.5534 3.7813 0.3969
-13.5456 3.6458 0.3898
-13.5378 3.5417 0.3841
-13.5300 3.6042 0.3875
-13.5222 3.8229 0.3991
-13.5144 3.5833 0.3864
-13.5066 3.5521 0.3847
-13.4988 3.5729 0.3858
-13.4910 4.0729 0.4120
-13.4832 4.0521 0.4109
-13.4754 4.2813 0.4224
-13.4676 3.1354 0.3614
-13.4598 4.0729 0.4120
-13.4520 3.8854 0.4024
-13.4442 3.6771 0.3914
-13.4364 4.1250 0.4146
-13.4286 3.7604 0.3958
-13.4208 4.2083 0.4187
-13.4130 3.8125 0.3986
-13.4052 4.0313 0.4098
-13.3974 4.2292 0.4198
-13.3896 4.1979 0.4182
-13.3818 3.5208 0.3830
-13.3740 3.8958 0.4029
-13.3662 3.3646 0.3744
-13.3584 4.3542 0.4259
-13.3506 4.2396 0.4203
-13.3428 3.7708 0.3964
-13.3350 4.0208 0.4093
-13.3272 3.9167 0.4040
-13.3194 3.4479 0.3790
-13.3116 4.0208 0.4093
-13.3038 3.7188 0.3936
-13.2960 3.8229 0.3991
-13.2882 3.7396 0.3947
-13.2804 3.5104 0.3824
-13.2726 4.3750 0.4270
-13.2648 4.1042 0.4135
-13.2570 4.0417 0.4104
-13.2492 3.7813 0.3969
-13.2414 4.2708 0.4218
-13.2336 4.3542 0.4259
-13.2258 4.1458 0.4156
-13.2180 3.7813 0.3969
-13.2102 3.7917 0.3975
-13.2024 4.7188 0.4434
-13.1946 3.9479 0.4056
-13.1868 4.1979 0.4182
-13.1790 4.5313 0.4345
-13.1712 4.0104 0.4088
-13.1634 3.9167 0.4040
-13.1556 3.8229 0.3991
-13.1478 3.4063 0.3767
-13.1400 3.8333 0.3997
-13.1322 4.8125 0.4478
-13.1244 4.0313 0.4098
-13.1166 3.7708 0.3964
-13.1088 3.4167 0.3773
-13.1010 4.1146 0.4141
-13.0932 3.8438 0.4002
-13.0854 2.9063 0.3480
-13.0776 3.7604 0.3958
-13.0698 3.8958 0.4029
-13.0620 3.3125 0.3715
-13.0542 3.7813 0.3969
-13.0464 4.1042 0.4135
-13.0386 4.8021 0.4473
-13.0308 4.2396 0.4203
-13.0230 4.7396 0.4444
-13.0152 4.6042 0.4380
-13.0074 4.2500 0.4208
-12.9996 4.0417 0.4104
-12.9918 4.0729 0.4120
-12.9840 4.1771 0.4172
-12.9762 4.9167 0.4526
-12.9684 4.2708 0.4218
-12.9606 4.2083 0.4187
-12.9528 3.3958 0.3762
-12.9450 4.3542 0.4259
-12.9372 4.4688 0.4315
-12.9294 4.3021 0.4234
-12.9216 4.1354 0.4151
-12.9138 4.5000 0.4330
-12.9060 4.7396 0.4444
-12.8982 4.6875 0.4419
-12.8904 4.1979 0.4182
-12.8826 3.9063 0.4034
-12.8748 4.3854 0.4275
-12.8670 3.9063 0.4034
-12.8592 4.2292 0.4198
-12.8514 4.7917 0.4468
-12.8436 4.0313 0.4098
-12.8358 4.5521 0.4355
-12.8280 4.3021 0.4234
-12.8202 3.7604 0.3958
-12.8124 4.3438 0.4254
-12.8046 4.0729 0.4120
-12.7968 3.9792 0.4072
-12.7890 4.0833 0.4125
-12.7812 4.5833 0.4370
-12.7734 4.4688 0.4315
-12.7656 4.0625 0.4114
-12.7578 4.3333 0.4249
-12.7500 5.2396 0.4672
-12.7422 4.3333 0.4249
-12.7344 3.8229 0.3991
-12.7266 4.3229 0.4244
-12.7188 3.9792 0.4072
-12.7110 4.3750 0.4270
-12.7032 4.8229 0.4483
-12.6954 4.8333 0.4488
-12.6876 4.0521 0.4109
-12.6798 4.1250 0.4146
-12.6720 4.2604 0.4213
-12.6642 4.5938 0.4375
-12.6564 5.2083 0.4658
-12.6486 4.1667 0.4167
-12.6408 4.2396 0.4203
-12.6330 4.3229 0.4244
-12.6252 3.9063 0.4034
-12.6174 3.9375 0.4050
-12.6096 3.9583 0.4061
-12.6018 4.6667 0.4410
-12.5940 4.7604 0.4454
-12.5862 3.8021 0.3980
-12.5784 4.4583 0.4310
-12.5706 4.2917 0.4229
-12.5628 3.8229 0.3991
-12.5550 4.6979 0.4424
-12.5472 4.0000 0.4082
-12.5394 4.5729 0.4365
-12.5316 4.3750 0.4270
-12.5238 4.3438 0.4254
-12.5160 4.5938 0.4375
-12.5082 4.5833 0.4370
-12.5004 4.7500 0.4449
-12.4926 4.5313 0.4345
-12.4848 4.7708 0.4459
-12.4770 4.3125 0.4239
-12.4692 4.1250 0.4146
-12.4614 4.5104 0.4335
-12.4536 4.4271 0.4295
-12.4458 4.6250 0.4390
-12.4380 4.4792 0.4320
-12.4302 3.9167 0.4040
-12.4224 5.1250 0.4621
-12.4146 4.3958 0.4280
-12.4068 4.3333 0.4249
-12.3990 4.7188 0.4434
-12.3912 4.3229 0.4244
-12.3834 4.4063 0.4285
-12.3756 3.5521 0.3847
-12.3678 4.1458 0.4156
-12.3600 4.2604 0.4213
-12.3522 4.5833 0.4370
-12.3444 5.2396 0.4672
-12.3366 4.9375 0.4536
-12.3288 4.9375 0.4536
-12.3210 4.6042 0.4380
-12.3132 4.5000 0.4330
-12.3054 4.6042 0.4380
-12.2976 4.5000 0.4330
-12.2898 4.8542 0.4497
-12.2820 4.2396 0.4203
-12.2742 5.0625 0.4593
-12.2664 4.4167 0.4290
-12.2586 4.8646 0.4502
-12.2508 4.6979 0.4424
-12.2430 4.5417 0.4350
-12.2352 5.1146 0.4616
-12.2274 4.9479 0.4541
-12.2196 4.6354 0.4395
-12.2118 4.8229 0.4483
-12.2040 5.2083 0.4658
-12.1962 5.0938 0.4607
-12.1884 5.1250 0.4621
-12.1806 4.5521 0.4355
-12.1728 4.4479 0.4305
-12.1650 4.3021 0.4234
-12.1572 4.5104 0.4335
-12.1494 4.4063 0.4285
-12.1416 4.7396 0.4444
-12.1338 5.1458 0.4630
-12.1260 5.7083 0.4877
-12.1182 5.0417 0.4583
-12.1104 4.8646 0.4502
-12.1026 4.9583 0.4545
-12.0948 4.6042 0.4380
-12.0870 5.1771 0.4644
-12.0792 4.7083 0.4429
-12.0714 4.8750 0.4507
-12.0636 5.3333 0.4714
-12.0558 4.2188 0.4193
-12.0480 5.1771 0.4644
-12.0402 5.1458 0.4630
-12.0324 4.6250 0.4390
-12.0246 4.5625 0.4360
-12.0168 5.0521 0.4588
-12.0090 5.1250 0.4621
-12.0012 4.7604 0.4454
-11.9934 5.2500 0.4677
-11.9856 4.3333 0.4249
-11.9778 5.0000 0.4564
-11.9700 3.9792 0.4072
-11.9622 4.5729 0.4365
-11.9544 5.0417 0.4583
-11.9466 4.5938 0.4375
-11.9388 4.9688 0.4550
-11.9310 5.5521 0.4810
-11.9232 4.8438 0.4492
-11.9154 4.7917 0.4468
-11.9076 4.9375 0.4536
-11.8998 4.4688 0.4315
-11.8920 5.3542 0.4723
-11.8842 5.2917 0.4696
-11.8764 4.9688 0.4550
-11.8686 5.0208 0.4574
-11.8608 5.3333 0.4714
-11.8530 5.4583 0.4769
-11.8452 5.0000 0.4564
-11.8374 5.7292 0.4886
-11.8296 5.3125 0.4705
-11.8218 5.4375 0.4760
-11.8140 5.0000 0.4564
-11.8062 6.3646 0.5150
-11.7984 5.8958 0.4956
-11.7906 5.1354 0.4626
-11.7828 4.7604 0.4454
-11.7750 5.1667 0.4640
-11.7672 4.8021 0.4473
-11.7594 5.1458 0.4630
-11.7516 5.7813 0.4908
-11.7438 5.4479 0.4764
-11.7360 5.5417 0.4805
-11.7282 5.3229 0.4709
-11.7204 5.4167 0.4751
-11.7126 5.2813 0.4691
-11.7048 5.1667 0.4640
-11.6970 5.1250 0.4621
-11.6892 6.0208 0.5009
-11.6814 5.0000 0.4564
-11.6736 4.4792 0.4320
-11.6658 5.8958 0.4956
-11.6580 4.7604 0.4454
-11.6502 5.9479 0.4978
-11.6424 4.9375 0.4536
-11.6346 5.5833 0.4823
-11.6268 5.4583 0.4769
-11.6190 5.3021 0.4700
-11.6112 5.1875 0.4649
-11.6034 5.1771 0.4644
-11.5956 5.3229 0.4709
-11.5878 4.6979 0.4424
-11.5800 4.8854 0.4512
-11.5722 5.7500 0.4895
-11.5644 5.7604 0.4899
-11.5566 6.1354 0.5056
-11.5488 5.4375 0.4760
-11.5410 5.5938 0.4828
-11.5332 5.8125 0.4921
-11.5254 5.6146 0.4837
-11.5176 5.5208 0.4796
-11.5098 6.3333 0.5137
-11.5020 5.1667 0.4640
-11.4942 5.2188 0.4663
-11.4864 5.8854 0.4952
-11.4786 6.1979 0.5082
-11.4708 5.2604 0.4682
-11.4630 5.9375 0.4974
-11.4552 5.2813 0.4691
-11.4474 5.6979 0.4873
-11.4396 5.5417 0.4805
-11.4318 5.8229 0.4926
-11.4240 5.1458 0.4630
-11.4162 5.5417 0.4805
-11.4084 5.7917 0.4912
-11.4006 6.0000 0.5000
-11.3928 6.0833 0.5035
-11.3850 6.0625 0.5026
-11.3772 5.9479 0.4978
-11.3694 6.0729 0.5030
-11.3616 5.8854 0.4952
-11.3538 5.8854 0.4952
-11.3460 5.8229 0.4926
-11.3382 5.4063 0.4746
-11.3304 6.3958 0.5162
-11.3226 5.8125 0.4921
-11.3148 6.2917 0.5120
-11.3070 6.0625 0.5026
-11.2992 5.5208 0.4796
-11.2914 5.6563 0.4855
-11.2836 5.5938 0.4828
-11.2758 5.5208 0.4796
-11.2680 6.6250 0.5254
-11.2602 6.2500 0.5103
-11.2524 5.8438 0.4934
-11.2446 5.7604 0.4899
-11.2368 6.2917 0.5120
-11.2290 6.0000 0.5000
-11.2212 5.0625 0.4593
-11.2134 5.1042 0.4612
-11.2056 5.9271 0.4970
-11.1978 6.3542 0.5145
-11.1900 6.1458 0.5060
-11.1822 5.6979 0.4873
-11.1744 5.6875 0.4868
-11.1666 6.4479 0.5183
-11.1588 5.5729 0.4819
-11.1510 5.9896 0.4996
-11.1432 6.8438 0.5340
-11.1354 6.5521 0.5225
-11.1276 5.8021 0.4917
-11.1198 5.9375 0.4974
-11.1120 5.9792 0.4991
-11.1042 6.0729 0.5030
-11.0964 5.6771 0.4864
-11.0886 6.4063 0.5166
-11.0808 5.4271 0.4755
-11.0730 5.6771 0.4864
-11.0652 5.7917 0.4912
-11.0574 6.3333 0.5137
-11.0496 5.6563 0.4855
-11.0418 5.9375 0.4974
-11.0340 6.1563 0.5065
-11.0262 6.4375 0.5179
-11.0184 6.2396 0.5099
-11.0106 6.4479 0.5183
-11.0028 6.5208 0.5212
-10.9950 7.0729 0.5429
-10.9872 5.6563 0.4855
-10.9794 6.5729 0.5233
-10.9716 6.1771 0.5073
-10.9638 6.4063 0.5166
-10.9560 7.2813 0.5508
-10.9482 6.0833 0.5035
-10.9404 6.7708 0.5311
-10.9326 5.6146 0.4837
-10.9248 5.9271 0.4970
-10.9170 6.4688 0.5192
-10.9092 6.3542 0.5145
-10.9014 6.6563 0.5266
-10.8936 6.2708 0.5112
-10.8858 5.4792 0.4778
-10.8780 6.4479 0.5183
-10.8702 6.7396 0.5299
-10.8624 7.0521 0.5421
-10.8546 6.3958 0.5162
-10.8468 5.6146 0.4837
-10.8390 6.1979 0.5082
-10.8312 6.4375 0.5179
-10.8234 6.5313 0.5217
-10.8156 6.7188 0.5291
-10.8078 5.9167 0.4965
-10.8000 6.0208 0.5009
-10.7922 6.3646 0.5150
-10.7844 6.8229 0.5332
-10.7766 7.0729 0.5429
-10.7688 5.6875 0.4868
-10.7610 6.3021 0.5124
-10.7532 6.6875 0.5279
-10.7454 6.1563 0.5065
-10.7376 6.8646 0.5348
-10.7298 6.0833 0.5035
-10.7220 6.4583 0.5187
-10.7142 6.4479 0.5183
-10.7064 7.2083 0.5480
-10.6986 6.7188 0.5291
-10.6908 7.0625 0.5425
-10.6830 6.7917 0.5320
-10.6752 6.7396 0.5299
-10.6674 6.3333 0.5137
-10.6596 7.3750 0.5543
-10.6518 6.2292 0.5095
-10.6440 6.5729 0.5233
-10.6362 6.2604 0.5107
-10.6284 7.3229 0.5524
-10.6206 6.9063 0.5364
-10.6128 6.3229 0.5133
-10.6050 6.2083 0.5086
-10.5972 6.7396 0.5299
-10.5894 6.2396 0.5099
-10.5816 6.9375 0.5376
-10.5738 6.7396 0.5299
-10.5660 5.9688 0.4987
-10.5582 6.6771 0.5275
-10.5504 6.4375 0.5179
-10.5426 7.9375 0.5751
-10.5348 6.7813 0.5316
-10.5270 7.3854 0.5547
-10.5192 6.9271 0.5372
-10.5114 6.6563 0.5266
-10.5036 6.7396 0.5299
-10.4958 6.8854 0.5356
-10.4880 6.8229 0.5332
-10.4802 7.2813 0.5508
-10.4724 7.1146 0.5445
-10.4646 6.4479 0.5183
-10.4568 7.4479 0.5571
-10.4490 7.2813 0.5508
-10.4412 7.0729 0.5429
-10.4334 6.5625 0.5229
-10.4256 7.1250 0.5449
-10.4178 6.8333 0.5336
-10.4100 8.1250 0.5818
-10.4022 7.2188 0.5484
-10.3944 6.8438 0.5340
-10.3866 6.5104 0.5208
-10.3788 7.8854 0.5732
-10.3710 7.3750 0.5543
-10.3632 7.3542 0.5536
-10.3554 6.7604 0.5307
-10.3476 6.7292 0.5295
-10.3398 6.8542 0.5344
-10.3320 6.9896 0.5397
-10.3242 7.0729 0.5429
-10.3164 7.1250 0.5449
-10.3086 6.8229 0.5332
-10.3008 7.5938 0.5625
-10.2930 7.0833 0.5433
-10.2852 7.9167 0.5743
-10.2774 7.5625 0.5613
-10.2696 7.5417 0.5606
-10.2618 7.5313 0.5602
-10.2540 6.7604 0.5307
-10.2462 7.5313 0.5602
-10.2384 7.3229 0.5524
-10.2306 7.6146 0.5633
-10.2228 8.1250 0.5818
-10.2150 7.2396 0.5492
-10.2072 7.2188 0.5484
-10.1994 6.9792 0.5393
-10.1916 6.8333 0.5336
-10.1838 6.6875 0.5279
-10.1760 7.8542 0.5721
-10.1682 8.2708 0.5870
-10.1604 7.5625 0.5613
-10.1526 7.8229 0.5709
-10.1448 7.2917 0.5512
-10.1370 7.1771 0.5469
-10.1292 7.1250 0.5449
-10.1214 6.5729 0.5233
-10.1136 7.3438 0.5532
-10.1058 7.6771 0.5656
-10.0980 6.6771 0.5275
-10.0902 7.3854 0.5547
-10.0824 7.3333 0.5528
-10.0746 7.8438 0.5717
-10.0668 8.3229 0.5889
-10.0590 8.4063 0.5918
-10.0512 8.1875 0.5841
-10.0434 7.2083 0.5480
-10.0356 7.0313 0.5413
-10.0278 7.3854 0.5547
-10.0200 7.7604 0.5686
-10.0122 7.7083 0.5667
-10.0044 7.9688 0.5762
-9.9966 7.3333 0.5528
-9.9888 7.3854 0.5547
-9.9810 7.7083 0.5667
-9.9732 7.2708 0.5504
-9.9654 8.2292 0.5856
-9.9576 8.2604 0.5867
-9.9498 8.5104 0.5955
-9.9420 8.5104 0.5955
-9.9342 8.1667 0.5833
-9.9264 8.3229 0.5889
-9.9186 8.2917 0.5878
-9.9108 7.5938 0.5625
-9.9030 8.6146 0.5991
-9.8952 8.1667 0.5833
-9.8874 8.0104 0.5777
-9.8796 7.0417 0.5417
-9.8718 6.8125 0.5328
-9.8640 8.5417 0.5966
-9.8562 7.5938 0.5625
-9.8484 7.3229 0.5524
-9.8406 8.3542 0.5900
-9.8328 7.9271 0.5747
-9.8250 8.7708 0.6045
-9.8172 8.3542 0.5900
-9.8094 7.2708 0.5504
-9.8016 6.7604 0.5307
-9.7938 8.1146 0.5815
-9.7860 8.3333 0.5893
-9.7782 8.0313 0.5785
-9.7704 7.5417 0.5606
-9.7626 7.8021 0.5702
-9.7548 8.4375 0.5929
-9.7470 8.2500 0.5863
-9.7392 8.4271 0.5926
-9.7314 7.9479 0.5755
-9.7236 8.3958 0.5915
-9.7158 8.4896 0.5948
-9.7080 8.8542 0.6074
-9.7002 8.6146 0.5991
-9.6924 8.0208 0.5781
-9.6846 8.9896 0.6120
-9.6768 8.1563 0.5830
-9.6690 8.2917 0.5878
-9.6612 9.0417 0.6138
-9.6534 7.6458 0.5644
-9.6456 8.4271 0.5926
-9.6378 9.2604 0.6212
-9.6300 8.1771 0.5837
-9.6222 8.5938 0.5984
-9.6144 8.6458 0.6002
-9.6066 8.7500 0.6038
-9.5988 8.6667 0.6009
-9.5910 8.5833 0.5980
-9.5832 7.3646 0.5539
-9.5754 8.6771 0.6013
-9.5676 8.0104 0.5777
-9.5598 7.7500 0.5683
-9.5520 9.2604 0.6212
-9.5442 10.4688 0.6605
-9.5364 8.2500 0.5863
-9.5286 8.8229 0.6063
-9.5208 8.9271 0.6099
-9.5130 8.6458 0.6002
-9.5052 8.5729 0.5977
-9.4974 8.8438 0.6070
-9.4896 9.2083 0.6194
-9.4818 8.7813 0.6049
-9.4740 8.1875 0.5841
-9.4662 8.5208 0.5958
-9.4584 9.5417 0.6305
-9.4506 9.3021 0.6226
-9.4428 8.0000 0.5774
-9.4350 8.6771 0.6013
-9.4272 9.0208 0.6131
-9.4194 8.5417 0.5966
-9.4116 9.1458 0.6173
-9.4038 8.8750 0.6081
-9.3960 9.1354 0.6170
-9.3882 8.4688 0.5940
-9.3804 9.4688 0.6281
-9.3726 9.1875 0.6187
-9.3648 8.7188 0.6027
-9.3570 9.2083 0.6194
-9.3492 9.0833 0.6152
-9.3414 8.7292 0.6031
-9.3336 9.0417 0.6138
-9.3258 9.2917 0.6222
-9.3180 8.8333 0.6067
-9.3102 9.2604 0.6212
-9.3024 9.5729 0.6316
-9.2946 8.5625 0.5973
-9.2868 8.8333 0.6067
-9.2790 8.4375 0.5929
-9.2712 8.3750 0.5907
-9.2634 8.4271 0.5926
-9.2556 9.3021 0.6226
-9.2478 9.6667 0.6346
-9.2400 9.5417 0.6305
-9.2322 9.8542 0.6408
-9.2244 8.6771 0.6013
-9.2166 8.6771 0.6013
-9.2088 9.1146 0.6163
-9.2010 8.5521 0.5969
-9.1932 8.8646 0.6077
-9.1854 9.3333 0.6236
-9.1776 9.0000 0.6124
-9.1698 9.3333 0.6236
-9.1620 9.6042 0.6326
-9.1542 9.5625 0.6312
-9.1464 9.0521 0.6141
-9.1386 9.9063 0.6425
-9.1308 9.5313 0.6302
-9.1230 9.8646 0.6411
-9.1152 9.8854 0.6418
-9.1074 9.7604 0.6377
-9.0996 9.8958 0.6421
-9.0918 8.5000 0.5951
-9.0840 9.9167 0.6428
-9.0762 9.7396 0.6370
-9.0684 9.5625 0.6312
-9.0606 9.6563 0.6343
-9.0528 10.2604 0.6538
-9.0450 9.5833 0.6319
-9.0372 9.8333 0.6401
-9.0294 10.2500 0.6535
-9.0216 9.4896 0.6288
-9.0138 10.3021 0.6552
-9.0060 10.1146 0.6492
-8.9982 10.5000 0.6614
-8.9904 8.8229 0.6063
-8.9826 9.4271 0.6267
-8.9748 9.7292 0.6367
-8.9670 10.1354 0.6499
-8.9592 9.9688 0.6445
-8.9514 10.1458 0.6502
-8.9436 9.6146 0.6329
-8.9358 9.0729 0.6148
-8.9280 8.7500 0.6038
-8.9202 9.6667 0.6346
-8.9124 10.0521 0.6472
-8.9046 10.4896 0.6611
-8.8968 9.7396 0.6370
-8.8890 10.6979 0.6676
-8.8812 10.4479 0.6598
-8.8734 10.3646 0.6572
-8.8656 9.7083 0.6360
-8.8578 9.5313 0.6302
-8.8500 9.7917 0.6387
-8.8422 10.2083 0.6522
-8.8344 9.9063 0.6425
-8.8266 10.5313 0.6624
-8.8188 9.3125 0.6229
-8.8110 9.1146 0.6163
-8.8032 11.0104 0.6773
-8.7954 10.5729 0.6637
-8.7876 10.4479 0.6598
-8.7798 10.0417 0.6468
-8.7720 9.7917 0.6387
-8.7642 10.3333 0.6562
-8.7564 9.9479 0.6438
-8.7486 10.1875 0.6515
-8.7408 10.0000 0.6455
-8.7330 9.7500 0.6374
-8.7252 11.6875 0.6978
-8.7174 9.9063 0.6425
-8.7096 10.9375 0.6751
-8.7018 10.8854 0.6735
-8.6940 10.2083 0.6522
-8.6862 10.6563 0.6663
-8.6784 10.7188 0.6683
-8.6706 10.8646 0.6728
-8.6628 9.9583 0.6442
-8.6550 10.3125 0.6555
-8.6472 10.6042 0.6647
-8.6394 10.2396 0.6532
-8.6316 9.9479 0.6438
-8.6238 11.6563 0.6969
-8.6160 11.0104 0.6773
-8.6082 11.7292 0.6991
-8.6004 11.2083 0.6834
-8.5926 10.9063 0.6741
-8.5848 10.9375 0.6751
-8.5770 10.0521 0.6472
-8.5692 10.5104 0.6618
-8.5614 10.4479 0.6598
-8.5536 10.0104 0.6458
-8.5458 10.3229 0.6558
-8.5380 10.2083 0.6522
-8.5302 10.8646 0.6728
-8.5224 10.8646 0.6728
-8.5146 11.5625 0.6941
-8.5068 11.9375 0.7053
-8.4990 12.5000 0.7217
-8.4912 11.6354 0.6963
-8.4834 11.5104 0.6925
-8.4756 11.5104 0.6925
-8.4678 10.8229 0.6715
-8.4600 10.9063 0.6741
-8.4522 11.0729 0.6792
-8.4444 10.2917 0.6548
-8.4366 10.7500 0.6693
-8.4288 10.8021 0.6709
-8.4210 11.4583 0.6910
-8.4132 10.6875 0.6673
-8.4054 10.6979 0.6676
-8.3976 10.1979 0.6519
-8.3898 10.9167 0.6744
-8.3820 11.2083 0.6834
-8.3742 12.5104 0.7220
-8.3664 11.0833 0.6796
-8.3586 10.8854 0.6735
-8.3508 11.6771 0.6975
-8.3430 11.9271 0.7050
-8.3352 10.9479 0.6754
-8.3274 11.0938 0.6799
-8.3196 10.0521 0.6472
-8.3118 11.9479 0.7056
-8.3040 12.0729 0.7093
-8.2962 10.9167 0.6744
-8.2884 11.2604 0.6850
-8.2806 10.9479 0.6754
-8.2728 11.1875 0.6827
-8.2650 12.5729 0.7238
-8.2572 11.9375 0.7053
-8.2494 12.3646 0.7178
-8.2416 12.1354 0.7111
-8.2338 11.2917 0.6859
-8.2260 11.3646 0.6881
-8.2182 11.8125 0.7016
-8.2104 11.5208 0.6928
-8.2026 11.5313 0.6932
-8.1948 12.0000 0.7071
-8.1870 11.9688 0.7062
-8.1792 12.0833 0.7096
-8.1714 11.8646 0.7031
-8.1636 12.1771 0.7123
-8.1558 12.4688 0.7208
-8.1480 12.0208 0.7077
-8.1402 12.8542 0.7318
-8.1324 11.3438 0.6875
-8.1246 12.4583 0.7205
-8.1168 11.8750 0.7034
-8.1090 11.2188 0.6837
-8.1012 12.0833 0.7096
-8.0934 12.7292 0.7283
-8.0856 12.8229 0.7310
-8.0778 13.1875 0.7413
-8.0700 12.5938 0.7244
-8.0622 12.9688 0.7351
-8.0544 11.9792 0.7065
-8.0466 12.0000 0.7071
-8.0388 12.4167 0.7193
-8.0310 12.7708 0.7295
-8.0232 12.2396 0.7141
-8.0154 12.4479 0.7202
-8.0076 12.2813 0.7153
-7.9998 12.5208 0.7223
-7.9920 12.6250 0.7253
-7.9842 12.5833 0.7241
-7.9764 12.6042 0.7247
-7.9686 12.7083 0.7277
-7.9608 12.6458 0.7259
-7.9530 13.6771 0.7549
-7.9452 14.2813 0.7714
-7.9374 13.1250 0.7395
-7.9296 12.2500 0.7144
-7.9218 12.3125 0.7163
-7.9140 13.4792 0.7494
-7.9062 12.8646 0.7321
-7.8984 13.3021 0.7445
-7.8906 13.1563 0.7404
-7.8828 12.5104 0.7220
-7.8750 14.0625 0.7655
-7.8672 13.3958 0.7471
-7.8594 12.8438 0.7315
-7.8516 12.0000 0.7071
-7.8438 13.4792 0.7494
-7.8360 12.8125 0.7307
-7.8282 12.7188 0.7280
-7.8204 14.0521 0.7652
-7.8126 13.1979 0.7416
-7.8048 12.7188 0.7280
-7.7970 13.0833 0.7383
-7.7892 13.1979 0.7416
-7.7814 13.3750 0.7465
-7.7736 14.2083 0.7694
-7.7658 13.4583 0.7488
-7.7580 12.9792 0.7354
-7.7502 13.7396 0.7566
-7.7424 13.1042 0.7389
-7.7346 14.1771 0.7686
-7.7268 14.1563 0.7680
-7.7190 15.1563 0.7947
-7.7112 14.4792 0.7767
-7.7034 14.2813 0.7714
-7.6956 14.7813 0.7848
-7.6878 14.4896 0.7770
-7.6800 13.6354 0.7538
-7.6722 14.2917 0.7717
-7.6644 14.2604 0.7708
-7.6566 14.3750 0.7739
-7.6488 15.2396 0.7969
-7.6410 15.3854 0.8007
-7.6332 14.3333 0.7728
-7.6254 13.1458 0.7401
-7.6176 13.0313 0.7369
-7.6098 14.7083 0.7828
-7.6020 15.4896 0.8034
-7.5942 14.5208 0.7778
-7.5864 14.7604 0.7842
-7.5786 15.4583 0.8026
-7.5708 14.2500 0.7706
-7.5630 14.0417 0.7649
-7.5552 15.4479 0.8023
-7.5474 13.7604 0.7572
-7.5396 14.5313 0.7781
-7.5318 13.9792 0.7632
-7.5240 13.8542 0.7598
-7.5162 15.0313 0.7914
-7.5084 14.0417 0.7649
-7.5006 14.6875 0.7823
-7.4928 14.5313 0.7781
-7.4850 14.0313 0.7646
-7.4772 15.5625 0.8053
-7.4694 14.8021 0.7853
-7.4616 15.7813 0.8109
-7.4538 15.8750 0.8133
-7.4460 15.5521 0.8050
-7.4382 15.5833 0.8058
-7.4304 15.7083 0.8090
-7.4226 15.7396 0.8098
-7.4148 16.3438 0.8252
-7.4070 16.3229 0.8247
-7.3992 15.3646 0.8001
-7.3914 15.9063 0.8141
-7.3836 15.8438 0.8125
-7.3758 17.3229 0.8496
-7.3680 16.3021 0.8242
-7.3602 15.3646 0.8001
-7.3524 15.3333 0.7993
-7.3446 16.1875 0.8213
-7.3368 17.2500 0.8478
-7.3290 16.8229 0.8372
-7.3212 14.9688 0.7897
-7.3134 15.6042 0.8063
-7.3056 16.8750 0.8385
-7.2978 16.6458 0.8328
-7.2900 15.2188 0.7963
-7.2822 14.7500 0.7840
-7.2744 17.0833 0.8437
-7.2666 16.4063 0.8268
-7.2588 16.3854 0.8263
-7.2510 16.7396 0.8352
-7.2432 16.3542 0.8255
-7.2354 17.5104 0.8542
-7.2276 17.0313 0.8424
-7.2198 16.7083 0.8344
-7.2120 16.7708 0.8359
-7.2042 17.9792 0.8655
-7.1964 17.9375 0.8645
-7.1886 17.1042 0.8442
-7.1808 16.5625 0.8307
-7.1730 18.3958 0.8755
-7.1652 16.5521 0.8305
-7.1574 17.6563 0.8577
-7.1496 17.5208 0.8544
-7.1418 18.4375 0.8765
-7.1340 17.8333 0.8620
-7.1262 17.1875 0.8463
-7.1184 18.4167 0.8760
-7.1106 18.1771 0.8703
-7.1028 18.1563 0.8698
-7.0950 20.0313 0.9136
-7.0872 17.6458 0.8575
-7.0794 18.2917 0.8730
-7.0716 18.2188 0.8713
-7.0638 17.1250 0.8447
-7.0560 17.8750 0.8630
-7.0482 17.6563 0.8577
-7.0404 16.7188 0.8346
-7.0326 18.5104 0.8782
-7.0248 19.3958 0.8990
-7.0170 17.9583 0.8650
-7.0092 18.5104 0.8782
-7.0014 18.7813 0.8846
-6.9936 18.7500 0.8839
-6.9858 18.4792 0.8775
-6.9780 18.5104 0.8782
-6.9702 18.5625 0.8795
-6.9624 18.7604 0.8841
-6.9546 18.4479 0.8767
-6.9468 18.0521 0.8673
-6.9390 19.5833 0.9033
-6.9312 18.7396 0.8836
-6.9234 18.9896 0.8895
-6.9156 20.1250 0.9157
-6.9078 20.6667 0.9280
-6.9000 19.4792 0.9009
-6.8922 19.0729 0.8915
-6.8844 20.5208 0.9247
-6.8766 20.2500 0.9186
-6.8688 20.5000 0.9242
-6.8610 20.4583 0.9233
-6.8532 20.2292 0.9181
-6.8454 21.2917 0.9419
-6.8376 20.8021 0.9310
-6.8298 20.1354 0.9160
-6.8220 19.1146 0.8924
-6.8142 19.0938 0.8919
-6.8064 20.4896 0.9240
-6.7986 21.3542 0.9433
-6.7908 22.0104 0.9577
-6.7830 21.3021 0.9421
-6.7752 19.6563 0.9050
-6.7674 20.9167 0.9336
-6.7596 20.0625 0.9143
-6.7518 20.8542 0.9322
-6.7440 20.7188 0.9291
-6.7362 20.8958 0.9331
-6.7284 21.1458 0.9387
-6.7206 21.8438 0.9540
-6.7128 22.8333 0.9754
-6.7050 21.8229 0.9536
-6.6972 22.5625 0.9696
-6.6894 23.3229 0.9858
-6.6816 21.7917 0.9529
-6.6738 21.3125 0.9423
-6.6660 21.2813 0.9417
-6.6582 21.0938 0.9375
-6.6504 22.3438 0.9649
-6.6426 22.2708 0.9633
-6.6348 23.4063 0.9876
-6.6270 22.4583 0.9673
-6.6192 22.5417 0.9691
-6.6114 22.7500 0.9736
-6.6036 22.3021 0.9640
-6.5958 22.6563 0.9716
-6.5880 23.2813 0.9849
-6.5802 23.6875 0.9935
-6.5724 22.6458 0.9714
-6.5646 22.4688 0.9676
-6.5568 23.8854 0.9976
-6.5490 24.7083 1.0146
-6.5412 23.3750 0.9869
-6.5334 22.8021 0.9747
-6.5256 22.3542 0.9651
-6.5178 23.2083 0.9834
-6.5100 24.2708 1.0056
-6.5022 24.1979 1.0041
-6.4944 23.0729 0.9805
-6.4866 23.9375 0.9987
-6.4788 24.6667 1.0138
-6.4710 24.0208 1.0004
-6.4632 23.7708 0.9952
-6.4554 25.0521 1.0217
-6.4476 25.5521 1.0318
-6.4398 25.4688 1.0301
-6.4320 25.0417 1.0215
-6.4242 24.6771 1.0140
-6.4164 25.7604 1.0360
-6.4086 25.9688 1.0402
-6.4008 25.8958 1.0387
-6.3930 26.8229 1.0572
-6.3852 24.8333 1.0172
-6.3774 25.1042 1.0227
-6.3696 25.5833 1.0325
-6.3618 26.5938 1.0527
-6.3540 24.9583 1.0198
-6.3462 24.9688 1.0200
-6.3384 25.0521 1.0217
-6.3306 24.0208 1.0004
-6.3228 24.8854 1.0183
-6.3150 25.8542 1.0379
-6.3072 25.5521 1.0318
-6.2994 26.0938 1.0427
-6.2916 25.3750 1.0282
-6.2838 26.5833 1.0524
-6.2760 26.5938 1.0527
-6.2682 25.4688 1.0301
-6.2604 28.4271 1.0883
-6.2526 26.9167 1.0590
-6.2448 26.6250 1.0533
-6.2370 26.7708 1.0561
-6.2292 26.3333 1.0475
-6.2214 28.2917 1.0857
-6.2136 27.3021 1.0666
-6.2058 26.7708 1.0561
-6.1980 27.1563 1.0637
-6.1902 27.9479 1.0791
-6.1824 28.5729 1.0911
-6.1746 27.1771 1.0641
-6.1668 28.8542 1.0965
-6.1590 28.1875 1.0837
-6.1512 29.0208 1.0996
-6.1434 28.5833 1.0913
-6.1356 26.9792 1.0603
-6.1278 29.5104 1.1089
-6.1200 28.4167 1.0881
-6.1122 29.5625 1.1099
-6.1044 30.1875 1.1215
-6.0966 29.7188 1.1128
-6.0888 28.8021 1.0955
-6.0810 28.9896 1.0990
-6.0732 27.6979 1.0743
-6.0654 28.1875 1.0837
-6.0576 28.4688 1.0891
-6.0498 30.4479 1.1263
-6.0420 29.9896 1.1178
-6.0342 30.1979 1.1217
-6.0264 29.8958 1.1161
-6.0186 29.0208 1.0996
-6.0108 29.6042 1.1106
-6.0030 31.0313 1.1371
-5.9952 32.0417 1.1555
-5.9874 31.1667 1.1396
-5.9796 31.2292 1.1407
-5.9718 31.2917 1.1418
-5.9640 29.8646 1.1155
-5.9562 30.5625 1.1285
-5.9484 31.6979 1.1492
-5.9406 32.1771 1.1579
-5.9328 31.0521 1.1375
-5.9250 32.8021 1.1691
-5.9172 31.4063 1.1439
-5.9094 31.1042 1.1384
-5.9016 32.0417 1.1555
-5.8938 33.9688 1.1897
-5.8860 31.4583 1.1449
-5.8782 31.9792 1.1543
-5.8704 32.0104 1.1549
-5.8626 33.7813 1.1864
-5.8548 32.8125 1.1693
-5.8470 33.3646 1.1791
-5.8392 33.1250 1.1748
-5.8314 33.3229 1.1783
-5.8236 31.8750 1.1524
-5.8158 32.6146 1.1657
-5.8080 33.5104 1.1816
-5.8002 34.6354 1.2013
-5.7924 32.1875 1.1581
-5.7846 35.6458 1.2187
-5.7768 33.5417 1.1822
-5.7690 34.2188 1.1941
-5.7612 35.8438 1.2221
-5.7534 36.3958 1.2315
-5.7456 35.5625 1.2173
-5.7378 33.0938 1.1743
-5.7300 33.9583 1.1895
-5.7222 35.3125 1.2130
-5.7144 36.6875 1.2364
-5.7066 35.5000 1.2162
-5.6988 33.4688 1.1809
-5.6910 35.0000 1.2076
-5.6832 34.3021 1.1955
-5.6754 37.3021 1.2467
-5.6676 35.8229 1.2217
-5.6598 36.7708 1.2378
-5.6520 36.8542 1.2392
-5.6442 34.0521 1.1911
-5.6364 37.5625 1.2510
-5.6286 36.8958 1.2399
-5.6208 35.3854 1.2142
-5.6130 38.8646 1.2725
-5.6052 38.4792 1.2662
-5.5974 37.3438 1.2474
-5.5896 37.9792 1.2580
-5.5818 37.6979 1.2533
-5.5740 38.9792 1.2744
-5.5662 37.9792 1.2580
-5.5584 36.4479 1.2323
-5.5506 38.2813 1.2630
-5.5428 37.1875 1.2448
-5.5350 39.5417 1.2836
-5.5272 39.4375 1.2819
-5.5194 39.7188 1.2864
-5.5116 38.5417 1.2672
-5.5038 40.4583 1.2984
-5.4960 41.1875 1.3100
-5.4882 41.1979 1.3102
-5.4804 40.3021 1.2959
-5.4726 41.7292 1.3186
-5.4648 40.1771 1.2938
-5.4570 41.8750 1.3209
-5.4492 41.3333 1.3123
-5.4414 40.5833 1.3004
-5.4336 41.5313 1.3155
-5.4258 42.3854 1.3289
-5.4180 43.9375 1.3530
-5.4102 42.6875 1.3337
-5.4024 44.0625 1.3550
-5.3946 41.3021 1.3118
-5.3868 42.5208 1.3311
-5.3790 41.8125 1.3199
-5.3712 42.8021 1.3354
-5.3634 42.8646 1.3364
-5.3556 43.4271 1.3452
-5.3478 41.6250 1.3170
-5.3400 40.7500 1.3030
-5.3322 43.8021 1.3510
-5.3244 43.5208 1.3466
-5.3166 44.1458 1.3562
-5.3088 41.3333 1.3123
-5.3010 43.5729 1.3474
-5.2932 42.4583 1.3301
-5.2854 41.9375 1.3219
-5.2776 44.1146 1.3558
-5.2698 44.1042 1.3556
-5.2620 43.5729 1.3474
-5.2542 43.9792 1.3537
-5.2464 44.4792 1.3614
-5.2386 47.2708 1.4034
-5.2308 46.3646 1.3899
-5.2230 44.7500 1.3655
-5.2152 45.1875 1.3722
-5.2074 46.7188 1.3952
-5.1996 46.3333 1.3894
-5.1918 46.7917 1.3963
-5.1840 47.3750 1.4050
-5.1762 46.1563 1.3868
-5.1684 46.3021 1.3890
-5.1606 47.2500 1.4031
-5.1528 49.9479 1.4426
-5.1450 48.2292 1.4176
-5.1372 49.6979 1.4390
-5.1294 48.0938 1.4156
-5.1216 47.7188 1.4101
-5.1138 49.1146 1.4305
-5.1060 49.2813 1.4330
-5.0982 49.0104 1.4290
-5.0904 48.8750 1.4270
-5.0826 49.0208 1.4292
-5.0748 51.0625 1.4586
-5.0670 51.6250 1.4666
-5.0592 51.0521 1.4585
-5.0514 51.1042 1.4592
-5.0436 52.0833 1.4731
-5.0358 51.8229 1.4695
-5.0280 51.2083 1.4607
-5.0202 53.0313 1.4865
-5.0124 52.9583 1.4855
-5.0046 51.6563 1.4671
-4.9968 52.4896 1.4789
-4.9890 52.5833 1.4802
-4.9812 53.8854 1.4984
-4.9734 52.3229 1.4765
-4.9656 53.3021 1.4903
-4.9578 54.4063 1.5056
-4.9500 54.7292 1.5101
-4.9422 52.2396 1.4753
-4.9344 55.0208 1.5141
-4.9266 54.7396 1.5102
-4.9188 53.7396 1.4964
-4.9110 52.2500 1.4755
-4.9032 53.1979 1.4888
-4.8954 55.3958 1.5193
-4.8876 55.6771 1.5231
-4.8798 58.4479 1.5606
-4.8720 57.3125 1.5453
-4.8642 59.4896 1.5744
-4.8564 57.3125 1.5453
-4.8486 57.0729 1.5421
-4.8408 56.9688 1.5407
-4.8330 59.9792 1.5809
-4.8252 58.8854 1.5664
-4.8174 60.0208 1.5814
-4.8096 59.7396 1.5777
-4.8018 59.2917 1.5718
-4.7940 61.3958 1.5994
-4.7862 58.1771 1.5569
-4.7784 59.6979 1.5772
-4.7706 59.8958 1.5798
-4.7628 59.3750 1.5729
-4.7550 58.9896 1.5678
-4.7472 62.2292 1.6102
-4.7394 61.0729 1.5952
-4.7316 61.3750 1.5992
-4.7238 61.3646 1.5990
-4.7160 60.4167 1.5866
-4.7082 63.7917 1.6303
-4.7004 64.7604 1.6427
-4.6926 64.4896 1.6392
-4.6848 62.7917 1.6175
-4.6770 65.4479 1.6514
-4.6692 62.9167 1.6191
-4.6614 62.1667 1.6094
-4.6536 65.9479 1.6577
-4.6458 65.8125 1.6560
-4.6380 67.6458 1.6789
-4.6302 67.2813 1.6743
-4.6224 67.1667 1.6729
-4.6146 65.6771 1.6543
-4.6068 68.2292 1.6861
-4.5990 65.0417 1.6462
-4.5912 67.3750 1.6755
-4.5834 68.8125 1.6933
-4.5756 69.0208 1.6958
-4.5678 71.8542 1.7303
-4.5600 70.9063 1.7188
-4.5522 70.5208 1.7142
-4.5444 70.4375 1.7132
-4.5366 69.3750 1.7002
-4.5288 72.4167 1.7371
-4.5210 69.1146 1.6970
-4.5132 70.7396 1.7168
-4.5054 70.4375 1.7132
-4.4976 71.4688 1.7256
-4.4898 72.9271 1.7432
-4.4820 73.1875 1.7463
-4.4742 76.2917 1.7829
-4.4664 73.3229 1.7479
-4.4586 73.5833 1.7510
-4.4508 74.0208 1.7562
-4.4430 74.7813 1.7652
-4.4352 73.6354 1.7516
-4.4274 73.3333 1.7480
-4.4196 77.9167 1.8018
-4.4118 76.3229 1.7833
-4.4040 78.1042 1.8040
-4.3962 76.3229 1.7833
-4.3884 78.4167 1.8076
-4.3806 77.5417 1.7975
-4.3728 77.7708 1.8001
-4.3650 76.6250 1.7868
-4.3572 78.1042 1.8040
-4.3494 78.1354 1.8043
-4.3416 82.4688 1.8537
-4.3338 81.0208 1.8374
-4.3260 77.3958 1.7958
-4.3182 80.6250 1.8329
-4.3104 78.0313 1.8031
-4.3026 81.4271 1.8420
-4.2948 81.5521 1.8434
-4.2870 82.5625 1.8548
-4.2792 79.6979 1.8223
-4.2714 81.9375 1.8477
-4.2636 81.3021 1.8405
-4.2558 84.3125 1.8743
-4.2480 81.1771 1.8391
-4.2402 85.3646 1.8860
-4.2324 83.4479 1.8647
-4.2246 85.4688 1.8871
-4.2168 85.8646 1.8915
-4.2090 86.4167 1.8975
-4.2012 86.7708 1.9014
-4.1934 86.6979 1.9006
-4.1856 88.1458 1.9164
-4.1778 90.5208 1.9421
-4.1700 87.7604 1.9122
-4.1622 89.9167 1.9356
-4.1544 88.1563 1.9166
-4.1466 92.1354 1.9593
-4.1388 91.3750 1.9512
-4.1310 90.8542 1.9457
-4.1232 93.0000 1.9685
-4.1154 91.1563 1.9489
-4.1076 89.9063 1.9355
-4.0998 96.0104 2.0001
-4.0920 93.3333 1.9720
-4.0842 93.7188 1.9761
-4.0764 94.6771 1.9862
-4.0686 92.0000 1.9579
-4.0608 96.0313 2.0003
-4.0530 96.4063 2.0042
-4.0452 95.9375 1.9993
-4.0374 94.1875 1.9810
-4.0296 96.7083 2.0074
-4.0218 100.1667 2.0429
-4.0140 98.7396 2.0283
-4.0062 99.7500 2.0387
-3.9984 99.6354 2.0375
-3.9906 99.0313 2.0313
-3.9828 100.9063 2.0505
-3.9750 101.9583 2.0611
-3.9672 103.4375 2.0760
-3.9594 104.3958 2.0856
-3.9516 103.5313 2.0770
-3.9438 104.8021 2.0897
-3.9360 104.0938 2.0826
-3.9282 104.4688 2.0864
-3.9204 109.3021 2.1341
-3.9126 106.1250 2.1028
-3.9048 108.0833 2.1221
-3.8970 109.3958 2.1350
-3.8892 106.0000 2.1016
-3.8814 107.0417 2.1119
-3.8736 105.8438 2.1000
-3.8658 108.0313 2.1216
-3.8580 111.8958 2.1592
-3.8502 111.2500 2.1530
-3.8424 108.1458 2.1228
-3.8346 111.0833 2.1514
-3.8268 110.9792 2.1504
-3.8190 109.7917 2.1388
-3.8112 106.0625 2.1022
-3.8034 108.2917 2.1242
-3.7956 111.5833 2.1562
-3.7878 114.2500 2.1818
-3.7800 114.5521 2.1847
-3.7722 115.5729 2.1944
-3.7644 114.8542 2.1876
-3.7566 118.2396 2.2196
-3.7488 118.0625 2.2179
-3.7410 119.5104 2.2315
-3.7332 116.8646 2.2067
-3.7254 115.0833 2.1898
-3.7176 117.7396 2.2149
-3.7098 119.1771 2.2284
-3.7020 120.6250 2.2419
-3.6942 121.1875 2.2471
-3.6864 120.9479 2.2449
-3.6786 123.1771 2.2655
-3.6708 124.2500 2.2753
-3.6630 126.3021 2.2940
-3.6552 121.5313 2.2503
-3.6474 121.7604 2.2524
-3.6396 122.8542 2.2625
-3.6318 124.3750 2.2765
-3.6240 126.6458 2.2972
-3.6162 127.7604 2.3072
-3.6084 126.9063 2.2995
-3.6006 128.0313 2.3097
-3.5928 129.6458 2.3242
-3.5850 128.4479 2.3134
-3.5772 130.0208 2.3276
-3.5694 129.8125 2.3257
-3.5616 128.3125 2.3122
-3.5538 128.4688 2.3136
-3.5460 130.8750 2.3352
-3.5382 130.9479 2.3358
-3.5304 128.6250 2.3150
-3.5226 134.0313 2.3632
-3.5148 134.9896 2.3716
-3.5070 133.4271 2.3579
-3.4992 135.4375 2.3755
-3.4914 138.3438 2.4009
-3.4836 135.4167 2.3754
-3.4758 131.8854 2.3442
-3.4680 133.8125 2.3613
-3.4602 136.9583 2.3888
-3.4524 139.3542 2.4097
-3.4446 136.7292 2.3868
-3.4368 135.6458 2.3774
-3.4290 137.3125 2.3919
-3.4212 138.1250 2.3990
-3.4134 137.2083 2.3910
-3.4056 141.0833 2.4246
-3.3978 141.9792 2.4322
-3.3900 142.5417 2.4371
-3.3822 142.3542 2.4355
-3.3744 140.9688 2.4236
-3.3666 142.2708 2.4347
-3.3588 139.6042 2.4118
-3.3510 145.2604 2.4602
-3.3432 142.9583 2.4406
-3.3354 144.1250 2.4506
-3.3276 146.2292 2.4684
-3.3198 148.1250 2.4843
-3.3120 148.8125 2.4901
-3.3042 143.2188 2.4428
-3.2964 142.9896 2.4409
-3.2886 149.6667 2.4972
-3.2808 151.4271 2.5119
-3.2730 150.5000 2.5042
-3.2652 151.0833 2.5090
-3.2574 145.6771 2.4637
-3.2496 145.5521 2.4627
-3.2418 148.3854 2.4865
-3.2340 150.8021 2.5067
-3.2262 149.1667 2.4930
-3.2184 152.6250 2.5218
-3.2106 148.8958 2.4908
-3.2028 148.4688 2.4872
-3.1950 148.4271 2.4869
-3.1872 151.8854 2.5157
-3.1794 157.4063 2.5610
-3.1716 157.2813 2.5600
-3.1638 157.8229 2.5644
-3.1560 155.4167 2.5447
-3.1482 155.4063 2.5447
-3.1404 150.8750 2.5073
-3.1326 154.4688 2.5370
-3.1248 153.1354 2.5260
-3.1170 157.6354 2.5628
-3.1092 153.6042 2.5299
-3.1014 152.1146 2.5176
-3.0936 159.5417 2.5783
-3.0858 161.6979 2.5957
-3.0780 156.3646 2.5525
-3.0702 161.4271 2.5935
-3.0624 162.0208 2.5982
-3.0546 155.4792 2.5453
-3.0468 163.0625 2.6066
-3.0390 164.0833 2.6147
-3.0312 164.1146 2.6150
-3.0234 164.4271 2.6175
-3.0156 161.8229 2.5967
-3.0078 161.6146 2.5950
-3.0000 163.8958 2.6132
-2.9922 167.0208 2.6380
-2.9844 165.1042 2.6228
-2.9766 165.5313 2.6262
-2.9688 167.1667 2.6392
-2.9610 165.9583 2.6296
-2.9532 168.0104 2.6458
-2.9454 172.0938 2.6778
-2.9376 173.3542 2.6876
-2.9298 171.8750 2.6761
-2.9220 173.9479 2.6922
-2.9142 172.3958 2.6801
-2.9064 169.1875 2.6551
-2.8986 172.1458 2.6782
-2.8908 172.2396 2.6789
-2.8830 173.0625 2.6853
-2.8752 175.7188 2.7058
-2.8674 180.4167 2.7418
-2.8596 179.1875 2.7324
-2.8518 174.6042 2.6973
-2.8440 179.4375 2.7343
-2.8362 178.2917 2.7256
-2.8284 179.2708 2.7331
-2.8206 181.9479 2.7534
-2.8128 185.9271 2.7833
-2.8050 186.5938 2.7883
-2.7972 186.0417 2.7842
-2.7894 186.0417 2.7842
-2.7816 184.0313 2.7691
-2.7738 188.6042 2.8033
-2.7660 186.4167 2.7870
-2.7582 188.7083 2.8041
-2.7504 184.5104 2.7727
-2.7426 189.0625 2.8067
-2.7348 194.9583 2.8501
-2.7270 196.1250 2.8586
-2.7192 192.1875 2.8298
-2.7114 195.0208 2.8506
-2.7036 197.6563 2.8698
-2.6958 196.4896 2.8613
-2.6880 195.6771 2.8554
-2.6802 192.9688 2.8356
-2.6724 194.4375 2.8463
-2.6646 198.7708 2.8779
-2.6568 204.2917 2.9176
-2.6490 200.1979 2.8882
-2.6412 203.2292 2.9100
-2.6334 200.0208 2.8869
-2.6256 208.7500 2.9492
-2.6178 207.5833 2.9410
-2.6100 205.2813 2.9246
-2.6022 205.0729 2.9231
-2.5944 211.2813 2.9670
-2.5866 214.5313 2.9898
-2.5788 214.0521 2.9864
-2.5710 207.9479 2.9436
-2.5632 214.7708 2.9915
-2.5554 217.6771 3.0116
-2.5476 214.5313 2.9898
-2.5398 212.4167 2.9750
-2.5320 216.6146 3.0043
-2.5242 219.4271 3.0237
-2.5164 216.8646 3.0060
-2.5086 216.3750 3.0026
-2.5008 225.5625 3.0657
-2.4930 225.6563 3.0663
-2.4852 221.9479 3.0410
-2.4774 222.3958 3.0441
-2.4696 226.2396 3.0703
-2.4618 224.3542 3.0575
-2.4540 222.9583 3.0479
-2.4462 225.6146 3.0660
-2.4384 226.9896 3.0754
-2.4306 228.8542 3.0880
-2.4228 228.5521 3.0859
-2.4150 230.3542 3.0981
-2.4072 230.3854 3.0983
-2.3994 230.7396 3.1007
-2.3916 230.5417 3.0993
-2.3838 228.0833 3.0828
-2.3760 228.5208 3.0857
-2.3682 233.2083 3.1172
-2.3604 229.8438 3.0946
-2.3526 234.5729 3.1263
-2.3448 238.5313 3.1526
-2.3370 237.1146 3.1432
-2.3292 238.3333 3.1513
-2.3214 241.0729 3.1693
-2.3136 237.2500 3.1441
-2.3058 240.3021 3.1643
-2.2980 242.6563 3.1797
-2.2902 246.6250 3.2056
-2.2824 245.2917 3.1969
-2.2746 244.7604 3.1935
-2.2668 240.9479 3.1685
-2.2590 239.5729 3.1595
-2.2512 241.5625 3.1726
-2.2434 244.2917 3.1904
-2.2356 242.8125 3.1808
-2.2278 242.2500 3.1771
-2.2200 240.3854 3.1648
-2.2122 243.1458 3.1829
-2.2044 243.6563 3.1863
-2.1966 234.7396 3.1274
-2.1888 243.3750 3.1844
-2.1810 240.8021 3.1676
-2.1732 242.0417 3.1757
-2.1654 246.0000 3.2016
-2.1576 244.3438 3.1908
-2.1498 248.8333 3.2199
-2.1420 244.4479 3.1914
-2.1342 241.0938 3.1695
-2.1264 242.6458 3.1797
-2.1186 237.2500 3.1441
-2.1108 243.6979 3.1865
-2.1030 245.9896 3.2015
-2.0952 241.4479 3.1718
-2.0874 247.6875 3.2125
-2.0796 248.9688 3.2208
-2.0718 245.3750 3.1975
-2.0640 243.2813 3.1838
-2.0562 249.8750 3.2267
-2.0484 248.6771 3.2189
-2.0406 253.0833 3.2473
-2.0328 248.9792 3.2209
-2.0250 245.7500 3.1999
-2.0172 247.6563 3.2123
-2.0094 247.1667 3.2091
-2.0016 247.9271 3.2141
-1.9938 241.6667 3.1732
-1.9860 244.5938 3.1924
-1.9782 254.2396 3.2547
-1.9704 245.1771 3.1962
-1.9626 244.3229 3.1906
-1.9548 247.2292 3.2096
-1.9470 245.4063 3.1977
-1.9392 244.8958 3.1944
-1.9314 252.0833 3.2409
-1.9236 245.4167 3.1978
-1.9158 251.8229 3.2392
-1.9080 247.3958 3.2106
-1.9002 253.6563 3.2510
-1.8924 247.9583 3.2143
-1.8846 247.0313 3.2083
-1.8768 246.8333 3.2070
-1.8690 251.0729 3.2344
-1.8612 244.8125 3.1938
-1.8534 244.1042 3.1892
-1.8456 248.1146 3.2153
-1.8378 248.8646 3.2201
-1.8300 247.1563 3.2091
-1.8222 253.5104 3.2501
-1.8144 245.0104 3.1951
-1.8066 247.1771 3.2092
-1.7988 246.6771 3.2060
-1.7910 248.0833 3.2151
-1.7832 246.4063 3.2042
-1.7754 245.5208 3.1984
-1.7676 249.0104 3.2211
-1.7598 247.7292 3.2128
-1.7520 244.0938 3.1891
-1.7442 248.1979 3.2158
-1.7364 245.8333 3.2005
-1.7286 245.1667 3.1961
-1.7208 245.8646 3.2007
-1.7130 245.9479 3.2012
-1.7052 246.4271 3.2043
-1.6974 240.2500 3.1639
-1.6896 236.7292 3.1407
-1.6818 240.2813 3.1641
-1.6740 232.7604 3.1142
-1.6662 239.4271 3.1585
-1.6584 237.7604 3.1475
-1.6506 241.7292 3.1736
-1.6428 236.3021 3.1378
-1.6350 237.4479 3.1454
-1.6272 237.1458 3.1434
-1.6194 236.0729 3.1363
-1.6116 235.0417 3.1294
-1.6038 237.6563 3.1468
-1.5960 233.1771 3.1170
-1.5882 235.7083 3.1339
-1.5804 233.2188 3.1173
-1.5726 233.5208 3.1193
-1.5648 231.5000 3.1058
-1.5570 230.9688 3.1022
-1.5492 228.0625 3.0826
-1.5414 226.2500 3.0704
-1.5336 233.4167 3.1186
-1.5258 227.2292 3.0770
-1.5180 229.7292 3.0939
-1.5102 223.8542 3.0541
-1.5024 222.8021 3.0469
-1.4946 224.7396 3.0601
-1.4868 219.0625 3.0212
-1.4790 222.8021 3.0469
-1.4712 221.6979 3.0393
-1.4634 222.6146 3.0456
-1.4556 214.4063 2.9889
-1.4478 209.4167 2.9539
-1.4400 212.2500 2.9738
-1.4322 217.0208 3.0071
-1.4244 216.6667 3.0046
-1.4166 213.1667 2.9803
-1.4088 207.7917 2.9424
-1.4010 212.7188 2.9771
-1.3932 208.9688 2.9508
-1.3854 205.0521 2.9230
-1.3776 203.3542 2.9109
-1.3698 206.0208 2.9299
-1.3620 201.7708 2.8995
-1.3542 200.3229 2.8891
-1.3464 199.1354 2.8805
-1.3386 201.3125 2.8962
-1.3308 198.2500 2.8741
-1.3230 195.2500 2.8523
-1.3152 193.2188 2.8374
-1.3074 193.8229 2.8418
-1.2996 191.6146 2.8256
-1.2918 183.8958 2.7681
-1.2840 182.4792 2.7574
-1.2762 186.6146 2.7885
-1.2684 180.6042 2.7432
-1.2606 175.5208 2.7043
-1.2528 177.1458 2.7168
-1.2450 175.1042 2.7011
-1.2372 169.1563 2.6548
-1.2294 164.8646 2.6209
-1.2216 165.8854 2.6290
-1.2138 163.3333 2.6087
-1.2060 159.7604 2.5801
-1.1982 155.7708 2.5476
-1.1904 153.4688 2.5287
-1.1826 151.3958 2.5116
-1.1748 148.8750 2.4906
-1.1670 147.6563 2.4804
-1.1592 145.0417 2.4583
-1.1514 143.9792 2.4493
-1.1436 140.1979 2.4169
-1.1358 131.8854 2.3442
-1.1280 135.8854 2.3795
-1.1202 137.0417 2.3896
-1.1124 135.4583 2.3757
-1.1046 131.0521 2.3368
-1.0968 126.5938 2.2967
-1.0890 123.8333 2.2715
-1.0812 119.3438 2.2299
-1.0734 119.0521 2.2272
-1.0656 117.3125 2.2109
-1.0578 117.0104 2.2080
-1.0500 113.4792 2.1745
-1.0422 113.0104 2.1700
-1.0344 109.8646 2.1396
-1.0266 108.3229 2.1245
-1.0188 103.8958 2.0806
-1.0110 104.1354 2.0830
-1.0032 104.5208 2.0869
-0.9954 100.1146 2.0424
-0.9876 99.0000 2.0310
-0.9798 99.3229 2.0343
-0.9720 100.0417 2.0417
-0.9642 93.2813 1.9715
-0.9564 93.2188 1.9708
-0.9486 94.3333 1.9826
-0.9408 89.3854 1.9299
-0.9330 87.4271 1.9086
-0.9252 88.8438 1.9240
-0.9174 85.5000 1.8875
-0.9096 82.2188 1.8509
-0.9018 81.8333 1.8465
-0.8940 79.0625 1.8150
-0.8862 79.5313 1.8204
-0.8784 80.0521 1.8263
-0.8706 76.5104 1.7855
-0.8628 75.8958 1.7783
-0.8550 74.2917 1.7594
-0.8472 71.7813 1.7294
-0.8394 68.8229 1.6934
-0.8316 68.5625 1.6902
-0.8238 67.1875 1.6732
-0.8160 67.7396 1.6800
-0.8082 67.2083 1.6734
-0.8004 61.5625 1.6016
-0.7926 60.5313 1.5881
-0.7848 61.8438 1.6052
-0.7770 60.5417 1.5883
-0.7692 58.8854 1.5664
-0.7614 57.1771 1.5435
-0.7536 56.2292 1.5306
-0.7458 56.6667 1.5366
-0.7380 53.8542 1.4980
-0.7302 54.2813 1.5039
-0.7224 52.1042 1.4734
-0.7146 51.8021 1.4692
-0.7068 48.9583 1.4283
-0.6990 48.9479 1.4281
-0.6912 46.1250 1.3863
-0.6834 46.0521 1.3852
-0.6756 43.7292 1.3498
-0.6678 45.6563 1.3793
-0.6600 46.2292 1.3879
-0.6522 44.9583 1.3687
-0.6444 42.8021 1.3354
-0.6366 43.6146 1.3481
-0.6288 42.0833 1.3242
-0.6210 41.0417 1.3077
-0.6132 37.7917 1.2549
-0.6054 38.9792 1.2744
-0.5976 37.9271 1.2571
-0.5898 37.9792 1.2580
-0.5820 36.4583 1.2325
-0.5742 35.5417 1.2169
-0.5664 35.1875 1.2108
-0.5586 32.8333 1.1696
-0.5508 33.5521 1.1824
-0.5430 32.9688 1.1720
-0.5352 32.3958 1.1618
-0.5274 31.2188 1.1405
-0.5196 30.4896 1.1271
-0.5118 30.6042 1.1292
-0.5040 30.0313 1.1186
-0.4962 29.7813 1.1140
-0.4884 28.5208 1.0901
-0.4806 28.5104 1.0899
-0.4728 27.4583 1.0696
-0.4650 28.5729 1.0911
-0.4572 27.5000 1.0704
-0.4494 26.2708 1.0462
-0.4416 25.0938 1.0225
-0.4338 26.6563 1.0539
-0.4260 26.0729 1.0423
-0.4182 26.1979 1.0448
-0.4104 25.5208 1.0312
-0.4026 23.5417 0.9904
-0.3948 23.6354 0.9924
-0.3870 24.5833 1.0121
-0.3792 23.9583 0.9991
-0.3714 22.2500 0.9629
-0.3636 23.5729 0.9911
-0.3558 22.8021 0.9747
-0.3480 22.5938 0.9703
-0.3402 21.6042 0.9488
-0.3324 22.1042 0.9597
-0.3246 22.6250 0.9709
-0.3168 23.3854 0.9871
-0.3090 22.4271 0.9667
-0.3012 22.9063 0.9769
-0.2934 23.6458 0.9926
-0.2856 23.3958 0.9873
-0.2778 22.8854 0.9765
-0.2700 23.6771 0.9932
-0.2622 25.1354 1.0234
-0.2544 26.8021 1.0568
-0.2466 25.8854 1.0385
-0.2388 27.7083 1.0745
-0.2310 28.2604 1.0851
-0.2232 29.6250 1.1110
-0.2154 33.1354 1.1750
-0.2076 35.1563 1.2103
-0.1998 36.5521 1.2341
-0.1920 40.8333 1.3044
-0.1842 46.0729 1.3855
-0.1764 49.2292 1.4322
-0.1686 53.5833 1.4942
-0.1608 54.6354 1.5088
-0.1530 54.1250 1.5017
-0.1452 55.2292 1.5170
-0.1374 53.8958 1.4986
-0.1296 50.1146 1.4450
-0.1218 46.8333 1.3969
-0.1140 45.1875 1.3722
-0.1062 41.4583 1.3143
-0.0984 37.5729 1.2512
-0.0906 38.1354 1.2605
-0.0828 39.5104 1.2831
-0.0750 41.6042 1.3166
-0.0672 51.7396 1.4683
-0.0594 58.5313 1.5617
-0.0516 72.2708 1.7353
-0.0438 91.9375 1.9572
-0.0360 110.0521 2.1414
-0.0282 131.6979 2.3425
-0.0204 153.0729 2.5255
-0.0126 170.2708 2.6636
-0.0048 182.3229 2.7562
0.0030 173.7188 2.6904
0.0108 160.1458 2.5832
0.0186 137.5938 2.3944
0.0264 112.2917 2.1631
0.0342 90.0417 1.9369
0.0420 64.1667 1.6351
0.0498 48.2292 1.4176
0.0576 34.0313 1.1908
0.0654 25.2292 1.0253
0.0732 17.1875 0.8463
0.0810 13.6146 0.7532
0.0888 9.9792 0.6448
0.0966 7.0625 0.5425
0.1044 6.4896 0.5200
0.1122 5.5208 0.4796
0.1200 4.3229 0.4244
0.1278 4.4792 0.4320
0.1356 3.6667 0.3909
0.1434 3.6667 0.3909
0.1512 2.7396 0.3379
0.1590 2.1979 0.3026
0.1668 2.6458 0.3320
0.1746 2.5208 0.3241
0.1824 1.9583 0.2857
0.1902 2.3229 0.3111
0.1980 2.3958 0.3160
0.2058 1.6875 0.2652
0.2136 1.6250 0.2602
0.2214 2.4375 0.3187
0.2292 2.2292 0.3048
0.2370 1.5313 0.2526
0.2448 1.6667 0.2635
0.2526 2.1354 0.2983
0.2604 2.0313 0.2909
0.2682 1.7292 0.2684
0.2760 1.8542 0.2780
0.2838 1.4688 0.2474
0.2916 1.2292 0.2263
0.2994 1.7813 0.2724
0.3072 1.3438 0.2366
0.3150 1.9271 0.2834
0.3228 1.4688 0.2474
0.3306 1.4063 0.2421
0.3384 1.6875 0.2652
0.3462 1.1563 0.2195
0.3540 1.3021 0.2329
0.3618 1.2188 0.2253
0.3696 1.6042 0.2585
0.3774 1.5104 0.2509
0.3852 1.4063 0.2421
0.3930 1.0104 0.2052
0.4008 1.1875 0.2224
0.4086 1.4063 0.2421
0.4164 1.2292 0.2263
0.4242 0.9271 0.1965
0.4320 1.5208 0.2517
0.4398 1.1875 0.2224
0.4476 1.6771 0.2643
0.4554 1.5729 0.2560
0.4632 1.3646 0.2384
0.4710 1.3958 0.2412
0.4788 1.6354 0.2610
0.4866 1.1667 0.2205
0.4944 1.3854 0.2403
0.5022 1.1875 0.2224
0.5100 0.8021 0.1828
0.5178 0.7708 0.1792
0.5256 0.8646 0.1898
0.5334 0.8333 0.1863
0.5412 0.9479 0.1987
0.5490 0.8333 0.1863
0.5568 0.8958 0.1932
0.5646 1.0417 0.2083
0.5724 1.0417 0.2083
0.5802 1.0104 0.2052
0.5880 0.9896 0.2031
0.5958 0.8333 0.1863
0.6036 0.7292 0.1743
0.6114 0.8958 0.1932
0.6192 0.8542 0.1887
0.6270 0.7917 0.1816
0.6348 0.9167 0.1954
0.6426 0.7917 0.1816
0.6504 1.0625 0.2104
0.6582 0.8021 0.1828
0.6660 0.7917 0.1816
0.6738 1.1354 0.2175
0.6816 1.0521 0.2094
0.6894 0.7396 0.1755
0.6972 0.8542 0.1887
0.7050 0.9063 0.1943
0.7128 0.8854 0.1921
0.7206 1.1458 0.2185
0.7284 0.8958 0.1932
0.7362 0.8854 0.1921
0.7440 1.1458 0.2185
0.7518 0.7188 0.1731
0.7596 0.7396 0.1755
0.7674 0.7813 0.1804
0.7752 0.6979 0.1705
0.7830 0.8333 0.1863
0.7908 1.0833 0.2125
0.7986 1.0313 0.2073
0.8064 1.0417 0.2083
0.8142 0.6563 0.1654
0.8220 0.6458 0.1640
0.8298 1.0208 0.2062
0.8376 1.3229 0.2348
0.8454 0.8125 0.1840
0.8532 0.8125 0.1840
0.8610 1.0000 0.2041
0.8688 1.0208 0.2062
0.8766 0.8229 0.1852
0.8844 0.8229 0.1852
0.8922 1.0104 0.2052
0.9000 1.1563 0.2195
0.9078 0.9271 0.1965
0.9156 0.8958 0.1932
0.9234 1.0000 0.2041
0.9312 0.8333 0.1863
0.9390 1.2396 0.2273
0.9468 0.8021 0.1828
0.9546 0.8958 0.1932
0.9624 0.7917 0.1816
0.9702 1.0521 0.2094
0.9780 1.1979 0.2234
0.9858 0.8542 0.1887
0.9936 0.9688 0.2009
1.0014 0.8750 0.1909
1.0092 0.8021 0.1828
1.0170 0.9063 0.1943
1.0248 0.7604 0.1780
1.0326 0.8646 0.1898
1.0404 0.5521 0.1517
1.0482 0.7917 0.1816
1.0560 0.9479 0.1987
1.0638 0.9271 0.1965
1.0716 0.7396 0.1755
1.0794 0.7917 0.1816
1.0872 0.8542 0.1887
1.0950 0.5729 0.1545
1.1028 0.7188 0.1731
1.1106 0.5000 0.1443
1.1184 0.5625 0.1531
1.1262 0.6979 0.1705
1.1340 0.9167 0.1954
1.1418 0.7083 0.1718
1.1496 0.5938 0.1573
1.1574 1.0104 0.2052
1.1652 0.7396 0.1755
1.1730 0.6250 0.1614
1.1808 0.9167 0.1954
1.1886 1.0625 0.2104
1.1964 0.6667 0.1667
1.2042 0.5938 0.1573
1.2120 0.7708 0.1792
1.2198 0.8958 0.1932
1.2276 0.6563 0.1654
1.2354 0.6458 0.1640
1.2432 0.5833 0.1559
1.2510 0.5938 0.1573
1.2588 0.5417 0.1502
1.2666 0.8958 0.1932
1.2744 0.9479 0.1987
1.2822 0.6979 0.1705
1.2900 0.8750 0.1909
1.2978 0.6771 0.1680
1.3056 0.7396 0.1755
1.3134 0.6979 0.1705
1.3212 0.8854 0.1921
1.3290 0.7604 0.1780
1.3368 0.6458 0.1640
1.3446 0.6250 0.1614
1.3524 0.5000 0.1443
1.3602 0.8229 0.1852
1.3680 0.9583 0.1998
1.3758 0.6146 0.1600
1.3836 0.5521 0.1517
1.3914 0.4271 0.1334
1.3992 0.5104 0.1458
1.4070 0.6771 0.1680
1.4148 0.5938 0.1573
1.4226 0.6354 0.1627
1.4304 0.6042 0.1587
1.4382 0.4896 0.1428
1.4460 0.6979 0.1705
1.4538 0.6250 0.1614
1.4616 0.5104 0.1458
1.4694 0.6458 0.1640
1.4772 0.7083 0.1718
1.4850 0.6875 0.1693
1.4928 0.5833 0.1559
1.5006 0.4688 0.1398
1.5084 0.7917 0.1816
1.5162 0.6458 0.1640
1.5240 0.6875 0.1693
1.5318 0.7292 0.1743
1.5396 0.6458 0.1640
1.5474 0.5000 0.1443
1.5552 0.6458 0.1640
1.5630 0.8542 0.1887
1.5708 0.6667 0.1667
1.5786 0.5208 0.1473
1.5864 0.6250 0.1614
1.5942 0.6458 0.1640
1.6020 0.6771 0.1680
1.6098 0.4792 0.1413
1.6176 0.5625 0.1531
1.6254 0.7188 0.1731
1.6332 0.4375 0.1350
1.6410 0.5208 0.1473
1.6488 0.4167 0.1318
1.6566 0.5313 0.1488
1.6644 0.6458 0.1640
1.6722 0.8229 0.1852
1.6800 0.7396 0.1755
1.6878 0.5833 0.1559
1.6956 0.2917 0.1102
1.7034 0.4792 0.1413
1.7112 0.5104 0.1458
1.7190 0.7083 0.1718
1.7268 0.4896 0.1428
1.7346 0.6354 0.1627
1.7424 0.6146 0.1600
1.7502 0.4688 0.1398
1.7580 0.4479 0.1366
1.7658 0.5313 0.1488
1.7736 0.5938 0.1573
1.7814 0.3229 0.1160
1.7892 0.6354 0.1627
1.7970 0.4167 0.1318
1.8048 0.3854 0.1267
1.8126 0.3646 0.1233
1.8204 0.5729 0.1545
1.8282 0.6771 0.1680
1.8360 0.3542 0.1215
1.8438 0.6354 0.1627
1.8516 0.6458 0.1640
1.8594 0.6458 0.1640
1.8672 0.5729 0.1545
1.8750 0.4063 0.1301
1.8828 0.7396 0.1755
1.8906 0.6979 0.1705
1.8984 0.3333 0.1179
1.9062 0.6146 0.1600
1.9140 0.3021 0.1122
1.9218 0.5521 0.1517
1.9296 0.7708 0.1792
1.9374 0.5208 0.1473
1.9452 0.6146 0.1600
1.9530 0.5833 0.1559
1.9608 0.5313 0.1488
1.9686 0.2604 0.1042
1.9764 0.4063 0.1301
1.9842 0.7396 0.1755
1.9920 0.5625 0.1531
1.9998 0.3646 0.1233
2.0076 0.6042 0.1587
2.0154 0.6667 0.1667
2.0232 0.3542 0.1215
2.0310 0.4583 0.1382
2.0388 0.3646 0.1233
2.0466 0.4688 0.1398
2.0544 0.4583 0.1382
2.0622 0.3438 0.1197
2.0700 0.5417 0.1502
2.0778 0.2708 0.1062
2.0856 0.2708 0.1062
2.0934 0.5104 0.1458
2.1012 0.5938 0.1573
2.1090 0.7083 0.1718
2.1168 0.7083 0.1718
2.1246 0.2917 0.1102
2.1324 0.5521 0.1517
2.1402 0.3958 0.1284
2.1480 0.2500 0.1021
2.1558 0.4896 0.1428
2.1636 0.3958 0.1284
2.1714 0.6146 0.1600
2.1792 0.4375 0.1350
2.1870 0.4375 0.1350
2.1948 0.4792 0.1413
2.2026 0.4792 0.1413
2.2104 0.5625 0.1531
2.2182 0.4063 0.1301
2.2260 0.6250 0.1614
2.2338 0.3646 0.1233
2.2416 0.4063 0.1301
2.2494 0.3438 0.1197
2.2572 0.4896 0.1428
2.2650 0.7604 0.1780
2.2728 0.7396 0.1755
2.2806 0.3646 0.1233
2.2884 0.5208 0.1473
2.2962 0.3646 0.1233
2.3040 0.4688 0.1398
2.3118 0.2917 0.1102
2.3196 0.4063 0.1301
2.3274 0.5625 0.1531
2.3352 0.5625 0.1531
2.3430 0.4583 0.1382
2.3508 0.3958 0.1284
2.3586 0.3542 0.1215
2.3664 0.3854 0.1267
2.3742 0.5000 0.1443
2.3820 0.4063 0.1301
2.3898 0.5729 0.1545
2.3976 0.6146 0.1600
2.4054 0.4688 0.1398
2.4132 0.4896 0.1428
2.4210 0.4167 0.1318
2.4288 0.6250 0.1614
2.4366 0.4271 0.1334
2.4444 0.3542 0.1215
2.4522 0.4896 0.1428
2.4600 0.3958 0.1284
2.4678 0.4063 0.1301
2.4756 0.4167 0.1318
2.4834 0.2396 0.0999
2.4912 0.3542 0.1215
2.4990 0.5417 0.1502
2.5068 0.5208 0.1473
2.5146 0.5625 0.1531
2.5224 0.5833 0.1559
2.5302 0.4896 0.1428
2.5380 0.4792 0.1413
2.5458 0.4063 0.1301
2.5536 0.5833 0.1559
2.5614 0.2500 0.1021
2.5692 0.2708 0.1062
2.5770 0.3125 0.1141
2.5848 0.6250 0.1614
2.5926 0.3333 0.1179
2.6004 0.4063 0.1301
2.6082 0.4479 0.1366
2.6160 0.3229 0.1160
2.6238 0.6042 0.1587
2.6316 0.4792 0.1413
2.6394 0.2292 0.0977
2.6472 0.3021 0.1122
2.6550 0.4479 0.1366
2.6628 0.3646 0.1233
2.6706 0.4167 0.1318
2.6784 0.4167 0.1318
2.6862 0.5625 0.1531
2.6940 0.5729 0.1545
2.7018 0.2500 0.1021
2.7096 0.5104 0.1458
2.7174 0.3750 0.1250
2.7252 0.3854 0.1267
2.7330 0.4271 0.1334
2.7408 0.2917 0.1102
2.7486 0.4167 0.1318
2.7564 0.6042 0.1587
2.7642 0.7083 0.1718
2.7720 0.6250 0.1614
2.7798 0.5625 0.1531
2.7876 0.5729 0.1545
2.7954 0.5313 0.1488
2.8032 0.4479 0.1366
2.8110 0.2083 0.0932
2.8188 0.4167 0.1318
2.8266 0.3333 0.1179
2.8344 0.3854 0.1267
2.8422 0.5417 0.1502
2.8500 0.3125 0.1141
2.8578 0.3542 0.1215
2.8656 0.4375 0.1350
2.8734 0.5521 0.1517
2.8812 0.4479 0.1366
2.8890 0.5833 0.1559
2.8968 0.6458 0.1640
2.9046 0.3542 0.1215
2.9124 0.3542 0.1215
2.9202 0.3750 0.1250
2.9280 0.4271 0.1334
2.9358 0.4063 0.1301
2.9436 0.3021 0.1122
2.9514 0.3438 0.1197
2.9592 0.4479 0.1366
2.9670 0.3750 0.1250
2.9748 0.2292 0.0977
2.9826 0.3333 0.1179
2.9904 0.3125 0.1141
2.9982 0.2292 0.0977
3.0060 0.2813 0.1083
3.0138 0.3542 0.1215
3.0216 0.6250 0.1614
3.0294 0.4167 0.1318
3.0372 0.4167 0.1318
3.0450 0.4583 0.1382
3.0528 0.4896 0.1428
3.0606 0.3333 0.1179
3.0684 0.1875 0.0884
3.0762 0.3646 0.1233
3.0840 0.4063 0.1301
3.0918 0.4063 0.1301
3.0996 0.4271 0.1334
3.1074 0.6458 0.1640
3.1152 0.3438 0.1197
3.1230 0.4167 0.1318
3.1308 0.3750 0.1250
3.1386 0.2604 0.1042
3.1464 0.3750 0.1250
3.1542 0.3229 0.1160
3.1620 0.3438 0.1197
3.1698 0.3542 0.1215
3.1776 0.2292 0.0977
3.1854 0.4167 0.1318
3.1932 0.3438 0.1197
3.2010 0.4479 0.1366
3.2088 0.3646 0.1233
3.2166 0.3542 0.1215
3.2244 0.4792 0.1413
3.2322 0.3750 0.1250
3.2400 0.4167 0.1318
3.2478 0.2396 0.0999
3.2556 0.5521 0.1517
3.2634 0.5938 0.1573
3.2712 0.4271 0.1334
3.2790 0.3542 0.1215
3.2868 0.3438 0.1197
3.2946 0.5104 0.1458
3.3024 0.3958 0.1284
3.3102 0.5729 0.1545
3.3180 0.4583 0.1382
3.3258 0.4063 0.1301
3.3336 0.3021 0.1122
3.3414 0.5729 0.1545
3.3492 0.5417 0.1502
3.3570 0.5833 0.1559
3.3648 0.2708 0.1062
3.3726 0.3854 0.1267
3.3804 0.4688 0.1398
3.3882 0.5729 0.1545
3.3960 0.4271 0.1334
3.4038 0.3021 0.1122
3.4116 0.5000 0.1443
3.4194 0.3333 0.1179
3.4272 0.5000 0.1443
3.4350 0.4167 0.1318
3.4428 0.2813 0.1083
3.4506 0.5938 0.1573
3.4584 0.5625 0.1531
3.4662 0.5000 0.1443
3.4740 0.3854 0.1267
3.4818 0.3854 0.1267
3.4896 0.4583 0.1382
3.4974 0.4063 0.1301
3.5052 0.2708 0.1062
3.5130 0.4896 0.1428
3.5208 0.4063 0.1301
3.5286 0.2396 0.0999
3.5364 0.3229 0.1160
3.5442 0.4063 0.1301
3.5520 0.4688 0.1398
3.5598 0.3438 0.1197
3.5676 0.4271 0.1334
3.5754 0.3229 0.1160
3.5832 0.5521 0.1517
3.5910 0.5313 0.1488
3.5988 0.3333 0.1179
3.6066 0.5417 0.1502
3.6144 0.3021 0.1122
3.6222 0.3750 0.1250
3.6300 0.5104 0.1458
3.6378 0.3646 0.1233
3.6456 0.3854 0.1267
3.6534 0.3021 0.1122
3.6612 0.3125 0.1141
3.6690 0.5938 0.1573
3.6768 0.5104 0.1458
3.6846 0.3438 0.1197
3.6924 0.3438 0.1197
3.7002 0.6563 0.1654
3.7080 0.6146 0.1600
3.7158 0.4271 0.1334
3.7236 0.2188 0.0955
3.7314 0.4271 0.1334
3.7392 0.2813 0.1083
3.7470 0.5104 0.1458
3.7548 0.4583 0.1382
3.7626 0.4583 0.1382
3.7704 0.4063 0.1301
3.7782 0.3958 0.1284
3.7860 0.4167 0.1318
3.7938 0.5417 0.1502
3.8016 0.4896 0.1428
3.8094 0.3021 0.1122
3.8172 0.5208 0.1473
3.8250 0.2708 0.1062
3.8328 0.2500 0.1021
3.8406 0.2500 0.1021
3.8484 0.4167 0.1318
3.8562 0.3646 0.1233
3.8640 0.2500 0.1021
3.8718 0.3333 0.1179
3.8796 0.3125 0.1141
3.8874 0.3333 0.1179
3.8952 0.2500 0.1021
3.9030 0.3958 0.1284
3.9108 0.2708 0.1062
3.9186 0.4375 0.1350
3.9264 0.3958 0.1284
3.9342 0.2396 0.0999
3.9420 0.3438 0.1197
3.9498 0.1667 0.0833
3.9576 0.1667 0.0833
