# Supplementary material for: Spin waves and orbital contribution to ferromagnetism in a topological metal
Source: Nat Commun. 2024 Oct 16;15:8905. doi: 10.1038/s41467-024-53152-1 (PMC11484860; doi:10.1038/s41467-024-53152-1)
Supplement: Supplementary file 3 — Source Data [file 41467_2024_53152_MOESM3_ESM.zip › experiment_data/RIXS_spectra_SLS/rixs_cr_HHL_3.txt]

 Eloss  intensity  error
-17.8837 2.2813 0.3083
-17.8759 2.6875 0.3346
-17.8681 2.1875 0.3019
-17.8603 2.0938 0.2954
-17.8525 2.1042 0.2961
-17.8447 2.0625 0.2932
-17.8369 2.5208 0.3241
-17.8291 1.7813 0.2724
-17.8213 2.4375 0.3187
-17.8135 2.4896 0.3221
-17.8057 1.8750 0.2795
-17.7979 2.1250 0.2976
-17.7901 2.5417 0.3254
-17.7823 2.3333 0.3118
-17.7745 2.1979 0.3026
-17.7667 2.0729 0.2939
-17.7589 2.3646 0.3139
-17.7511 2.3958 0.3160
-17.7433 2.4167 0.3173
-17.7355 1.5625 0.2552
-17.7277 2.5417 0.3254
-17.7199 2.3854 0.3153
-17.7121 2.3438 0.3125
-17.7043 2.4167 0.3173
-17.6965 2.5521 0.3261
-17.6887 2.0625 0.2932
-17.6809 2.1354 0.2983
-17.6731 2.5729 0.3274
-17.6653 2.3750 0.3146
-17.6575 2.0729 0.2939
-17.6497 2.5208 0.3241
-17.6419 2.0313 0.2909
-17.6341 2.1875 0.3019
-17.6263 2.6042 0.3294
-17.6185 2.4167 0.3173
-17.6107 2.1458 0.2990
-17.6029 2.6354 0.3314
-17.5951 2.1042 0.2961
-17.5873 2.1146 0.2968
-17.5795 2.6563 0.3327
-17.5717 2.4792 0.3214
-17.5639 2.5833 0.3281
-17.5561 2.6771 0.3340
-17.5483 2.4063 0.3166
-17.5405 2.3125 0.3104
-17.5327 1.8750 0.2795
-17.5249 2.3333 0.3118
-17.5171 2.3125 0.3104
-17.5093 2.6146 0.3301
-17.5015 2.2604 0.3069
-17.4937 2.3958 0.3160
-17.4859 2.5417 0.3254
-17.4781 2.5417 0.3254
-17.4703 2.3125 0.3104
-17.4625 2.7396 0.3379
-17.4547 2.5104 0.3234
-17.4469 2.4271 0.3180
-17.4391 2.3958 0.3160
-17.4313 2.5938 0.3287
-17.4235 3.1563 0.3626
-17.4157 2.2396 0.3055
-17.4079 2.1354 0.2983
-17.4001 2.4063 0.3166
-17.3923 2.5625 0.3268
-17.3845 2.9271 0.3492
-17.3767 2.0208 0.2902
-17.3689 2.2083 0.3033
-17.3611 2.6875 0.3346
-17.3533 2.3958 0.3160
-17.3455 2.0833 0.2946
-17.3377 2.5417 0.3254
-17.3299 2.1250 0.2976
-17.3221 2.4167 0.3173
-17.3143 2.0313 0.2909
-17.3065 2.0521 0.2924
-17.2987 2.2917 0.3090
-17.2909 2.6250 0.3307
-17.2831 2.2292 0.3048
-17.2753 2.1458 0.2990
-17.2675 2.7604 0.3391
-17.2597 2.4583 0.3200
-17.2519 2.6146 0.3301
-17.2441 2.6979 0.3353
-17.2363 2.6042 0.3294
-17.2285 2.7396 0.3379
-17.2207 2.7604 0.3391
-17.2129 2.1250 0.2976
-17.2051 3.0521 0.3566
-17.1973 2.6354 0.3314
-17.1895 2.4063 0.3166
-17.1817 2.3646 0.3139
-17.1739 2.3542 0.3132
-17.1661 2.6563 0.3327
-17.1583 2.1250 0.2976
-17.1505 2.4271 0.3180
-17.1427 2.7292 0.3372
-17.1349 3.0313 0.3554
-17.1271 2.3750 0.3146
-17.1193 2.2396 0.3055
-17.1115 3.0417 0.3560
-17.1037 2.3021 0.3097
-17.0959 2.8438 0.3442
-17.0881 2.4583 0.3200
-17.0803 2.2813 0.3083
-17.0725 2.1042 0.2961
-17.0647 2.4583 0.3200
-17.0569 2.3542 0.3132
-17.0491 2.6667 0.3333
-17.0413 2.8229 0.3430
-17.0335 2.5208 0.3241
-17.0257 2.2188 0.3041
-17.0179 2.1979 0.3026
-17.0101 2.8646 0.3455
-17.0023 2.3438 0.3125
-16.9945 2.8021 0.3417
-16.9867 2.5833 0.3281
-16.9789 2.6042 0.3294
-16.9711 2.7396 0.3379
-16.9633 2.8125 0.3423
-16.9555 2.7708 0.3398
-16.9477 2.0833 0.2946
-16.9399 2.5938 0.3287
-16.9321 2.6771 0.3340
-16.9243 2.4583 0.3200
-16.9165 2.2188 0.3041
-16.9087 2.6250 0.3307
-16.9009 2.3021 0.3097
-16.8931 2.3646 0.3139
-16.8853 2.8333 0.3436
-16.8775 2.6771 0.3340
-16.8697 2.2813 0.3083
-16.8619 2.3229 0.3111
-16.8541 2.3854 0.3153
-16.8463 2.5417 0.3254
-16.8385 2.3333 0.3118
-16.8307 2.4688 0.3207
-16.8229 2.9688 0.3517
-16.8151 2.4063 0.3166
-16.8073 2.3750 0.3146
-16.7995 2.6042 0.3294
-16.7917 3.1042 0.3596
-16.7839 2.5000 0.3227
-16.7761 2.2188 0.3041
-16.7683 2.3958 0.3160
-16.7605 2.5000 0.3227
-16.7527 2.4583 0.3200
-16.7449 2.5521 0.3261
-16.7371 2.4167 0.3173
-16.7293 2.2188 0.3041
-16.7215 2.2500 0.3062
-16.7137 3.0833 0.3584
-16.7059 2.9063 0.3480
-16.6981 2.0833 0.2946
-16.6903 1.9583 0.2857
-16.6825 2.4063 0.3166
-16.6747 2.5625 0.3268
-16.6669 2.1146 0.2968
-16.6591 2.1875 0.3019
-16.6513 2.4479 0.3194
-16.6435 2.4167 0.3173
-16.6357 2.9479 0.3505
-16.6279 2.6563 0.3327
-16.6201 2.9271 0.3492
-16.6123 2.6563 0.3327
-16.6045 2.1875 0.3019
-16.5967 2.2813 0.3083
-16.5889 2.3750 0.3146
-16.5811 3.2188 0.3662
-16.5733 2.6042 0.3294
-16.5655 2.3021 0.3097
-16.5577 2.3750 0.3146
-16.5499 2.6250 0.3307
-16.5421 2.3854 0.3153
-16.5343 2.1979 0.3026
-16.5265 2.4896 0.3221
-16.5187 2.4896 0.3221
-16.5109 3.1042 0.3596
-16.5031 2.7708 0.3398
-16.4953 2.3854 0.3153
-16.4875 2.6771 0.3340
-16.4797 2.6458 0.3320
-16.4719 2.3438 0.3125
-16.4641 2.5417 0.3254
-16.4563 2.3958 0.3160
-16.4485 2.4375 0.3187
-16.4407 2.5104 0.3234
-16.4329 2.3333 0.3118
-16.4251 2.2917 0.3090
-16.4173 2.7604 0.3391
-16.4095 2.6875 0.3346
-16.4017 2.1146 0.2968
-16.3939 2.7083 0.3359
-16.3861 2.8750 0.3461
-16.3783 2.7604 0.3391
-16.3705 2.4479 0.3194
-16.3627 2.1979 0.3026
-16.3549 2.3021 0.3097
-16.3471 2.6354 0.3314
-16.3393 2.7188 0.3366
-16.3315 2.6354 0.3314
-16.3237 2.3229 0.3111
-16.3159 2.6042 0.3294
-16.3081 2.5833 0.3281
-16.3003 2.4792 0.3214
-16.2925 2.3229 0.3111
-16.2847 2.8438 0.3442
-16.2769 2.5417 0.3254
-16.2691 2.0521 0.2924
-16.2613 2.3229 0.3111
-16.2535 2.2396 0.3055
-16.2457 2.1042 0.2961
-16.2379 2.5938 0.3287
-16.2301 2.5521 0.3261
-16.2223 2.5313 0.3248
-16.2145 2.0625 0.2932
-16.2067 2.2500 0.3062
-16.1989 2.5417 0.3254
-16.1911 2.3229 0.3111
-16.1833 2.6146 0.3301
-16.1755 2.8750 0.3461
-16.1677 2.7188 0.3366
-16.1599 2.7917 0.3411
-16.1521 2.3750 0.3146
-16.1443 3.0729 0.3578
-16.1365 2.3438 0.3125
-16.1287 2.5313 0.3248
-16.1209 2.4896 0.3221
-16.1131 3.0000 0.3536
-16.1053 3.1354 0.3614
-16.0975 3.3750 0.3750
-16.0897 3.1042 0.3596
-16.0819 2.8646 0.3455
-16.0741 2.6146 0.3301
-16.0663 2.4792 0.3214
-16.0585 2.5729 0.3274
-16.0507 2.1667 0.3005
-16.0429 2.3854 0.3153
-16.0351 2.8333 0.3436
-16.0273 2.4479 0.3194
-16.0195 2.5625 0.3268
-16.0117 2.5729 0.3274
-16.0039 2.8750 0.3461
-15.9961 2.7083 0.3359
-15.9883 2.8542 0.3449
-15.9805 3.0729 0.3578
-15.9727 3.3958 0.3762
-15.9649 2.5833 0.3281
-15.9571 2.9167 0.3486
-15.9493 2.3854 0.3153
-15.9415 2.4688 0.3207
-15.9337 2.1563 0.2997
-15.9259 2.1458 0.2990
-15.9181 2.3854 0.3153
-15.9103 2.3854 0.3153
-15.9025 2.7292 0.3372
-15.8947 2.7604 0.3391
-15.8869 2.7604 0.3391
-15.8791 2.8958 0.3474
-15.8713 2.5000 0.3227
-15.8635 2.4896 0.3221
-15.8557 2.6250 0.3307
-15.8479 3.0000 0.3536
-15.8401 3.0833 0.3584
-15.8323 2.5208 0.3241
-15.8245 3.0208 0.3548
-15.8167 3.0521 0.3566
-15.8089 2.4479 0.3194
-15.8011 2.6875 0.3346
-15.7933 2.7292 0.3372
-15.7855 2.5833 0.3281
-15.7777 2.4479 0.3194
-15.7699 2.6875 0.3346
-15.7621 2.6146 0.3301
-15.7543 3.0833 0.3584
-15.7465 3.2917 0.3703
-15.7387 2.9792 0.3523
-15.7309 2.5938 0.3287
-15.7231 2.7188 0.3366
-15.7153 2.9375 0.3499
-15.7075 3.1354 0.3614
-15.6997 2.8542 0.3449
-15.6919 3.0938 0.3590
-15.6841 2.7500 0.3385
-15.6763 2.7188 0.3366
-15.6685 2.5208 0.3241
-15.6607 2.5417 0.3254
-15.6529 3.0938 0.3590
-15.6451 2.9688 0.3517
-15.6373 2.7813 0.3404
-15.6295 3.1875 0.3644
-15.6217 2.8333 0.3436
-15.6139 3.2083 0.3656
-15.6061 2.8021 0.3417
-15.5983 3.0729 0.3578
-15.5905 3.1250 0.3608
-15.5827 2.9167 0.3486
-15.5749 3.2396 0.3674
-15.5671 2.6875 0.3346
-15.5593 3.6146 0.3881
-15.5515 3.3750 0.3750
-15.5437 3.5625 0.3853
-15.5359 2.8542 0.3449
-15.5281 3.0938 0.3590
-15.5203 2.5104 0.3234
-15.5125 3.3229 0.3721
-15.5047 2.9063 0.3480
-15.4969 3.0625 0.3572
-15.4891 3.4271 0.3779
-15.4813 3.0833 0.3584
-15.4735 2.9063 0.3480
-15.4657 3.3646 0.3744
-15.4579 3.3854 0.3756
-15.4501 2.4688 0.3207
-15.4423 2.7188 0.3366
-15.4345 2.8438 0.3442
-15.4267 2.6563 0.3327
-15.4189 3.4792 0.3807
-15.4111 3.1667 0.3632
-15.4033 2.7708 0.3398
-15.3955 3.3438 0.3733
-15.3877 2.5104 0.3234
-15.3799 2.7708 0.3398
-15.3721 2.9896 0.3529
-15.3643 3.3854 0.3756
-15.3565 3.0833 0.3584
-15.3487 2.7917 0.3411
-15.3409 2.8854 0.3467
-15.3331 3.1875 0.3644
-15.3253 2.6979 0.3353
-15.3175 2.2917 0.3090
-15.3097 2.9688 0.3517
-15.3019 3.0833 0.3584
-15.2941 3.0521 0.3566
-15.2863 2.9896 0.3529
-15.2785 2.6979 0.3353
-15.2707 2.7500 0.3385
-15.2629 2.9167 0.3486
-15.2551 2.8854 0.3467
-15.2473 2.8542 0.3449
-15.2395 3.1250 0.3608
-15.2317 3.3229 0.3721
-15.2239 3.0417 0.3560
-15.2161 3.0000 0.3536
-15.2083 3.1563 0.3626
-15.2005 3.3646 0.3744
-15.1927 2.9375 0.3499
-15.1849 3.0938 0.3590
-15.1771 2.2813 0.3083
-15.1693 3.0729 0.3578
-15.1615 2.5417 0.3254
-15.1537 3.0104 0.3542
-15.1459 3.4688 0.3802
-15.1381 3.2292 0.3668
-15.1303 3.0938 0.3590
-15.1225 3.0625 0.3572
-15.1147 2.8646 0.3455
-15.1069 3.0521 0.3566
-15.0991 2.9271 0.3492
-15.0913 2.6458 0.3320
-15.0835 3.1667 0.3632
-15.0757 3.2083 0.3656
-15.0679 3.3021 0.3709
-15.0601 3.6458 0.3898
-15.0523 3.6146 0.3881
-15.0445 2.7708 0.3398
-15.0367 2.7396 0.3379
-15.0289 3.5625 0.3853
-15.0211 3.6771 0.3914
-15.0133 3.2083 0.3656
-15.0055 2.3646 0.3139
-14.9977 2.5000 0.3227
-14.9899 2.9792 0.3523
-14.9821 2.7813 0.3404
-14.9743 3.1563 0.3626
-14.9665 3.0313 0.3554
-14.9587 3.8854 0.4024
-14.9509 3.8229 0.3991
-14.9431 2.8125 0.3423
-14.9353 3.1563 0.3626
-14.9275 3.0833 0.3584
-14.9197 3.4375 0.3785
-14.9119 3.7708 0.3964
-14.9041 3.5313 0.3836
-14.8963 3.4792 0.3807
-14.8885 3.0000 0.3536
-14.8807 3.0729 0.3578
-14.8729 3.3021 0.3709
-14.8651 2.8229 0.3430
-14.8573 3.3854 0.3756
-14.8495 3.4063 0.3767
-14.8417 3.3438 0.3733
-14.8339 3.0000 0.3536
-14.8261 2.7083 0.3359
-14.8183 3.1563 0.3626
-14.8105 3.5521 0.3847
-14.8027 3.5521 0.3847
-14.7949 2.9167 0.3486
-14.7871 2.8854 0.3467
-14.7793 2.7813 0.3404
-14.7715 3.5938 0.3870
-14.7637 3.0521 0.3566
-14.7559 3.3438 0.3733
-14.7481 2.9583 0.3511
-14.7403 3.1875 0.3644
-14.7325 2.7188 0.3366
-14.7247 2.8021 0.3417
-14.7169 3.1563 0.3626
-14.7091 3.0833 0.3584
-14.7013 2.7813 0.3404
-14.6935 2.6250 0.3307
-14.6857 3.3750 0.3750
-14.6779 3.1875 0.3644
-14.6701 2.9479 0.3505
-14.6623 3.4583 0.3796
-14.6545 3.5208 0.3830
-14.6467 3.0208 0.3548
-14.6389 2.7188 0.3366
-14.6311 3.0833 0.3584
-14.6233 3.3646 0.3744
-14.6155 3.3958 0.3762
-14.6077 3.3333 0.3727
-14.5999 3.4688 0.3802
-14.5921 3.6771 0.3914
-14.5843 3.0417 0.3560
-14.5765 3.6563 0.3903
-14.5687 3.4792 0.3807
-14.5609 3.5938 0.3870
-14.5531 3.2083 0.3656
-14.5453 3.7813 0.3969
-14.5375 3.9479 0.4056
-14.5297 3.9583 0.4061
-14.5219 3.2292 0.3668
-14.5141 3.6458 0.3898
-14.5063 3.5208 0.3830
-14.4985 3.1250 0.3608
-14.4907 3.4375 0.3785
-14.4829 3.5729 0.3858
-14.4751 3.1146 0.3602
-14.4673 2.8646 0.3455
-14.4595 3.5521 0.3847
-14.4517 3.7292 0.3942
-14.4439 3.5208 0.3830
-14.4361 2.9271 0.3492
-14.4283 4.0729 0.4120
-14.4205 3.6354 0.3892
-14.4127 3.7604 0.3958
-14.4049 3.2396 0.3674
-14.3971 3.1771 0.3638
-14.3893 2.8854 0.3467
-14.3815 3.4063 0.3767
-14.3737 3.0521 0.3566
-14.3659 3.2188 0.3662
-14.3581 3.8438 0.4002
-14.3503 3.3438 0.3733
-14.3425 2.8958 0.3474
-14.3347 3.3125 0.3715
-14.3269 3.9167 0.4040
-14.3191 3.1042 0.3596
-14.3113 3.3646 0.3744
-14.3035 3.3229 0.3721
-14.2957 2.9063 0.3480
-14.2879 3.5833 0.3864
-14.2801 3.0833 0.3584
-14.2723 3.1667 0.3632
-14.2645 3.3542 0.3738
-14.2567 3.5521 0.3847
-14.2489 3.4479 0.3790
-14.2411 3.7500 0.3953
-14.2333 3.6146 0.3881
-14.2255 3.3021 0.3709
-14.2177 3.3021 0.3709
-14.2099 3.0000 0.3536
-14.2021 3.4063 0.3767
-14.1943 3.4583 0.3796
-14.1865 3.6250 0.3886
-14.1787 3.5000 0.3819
-14.1709 3.2917 0.3703
-14.1631 3.8646 0.4013
-14.1553 3.9583 0.4061
-14.1475 3.5417 0.3841
-14.1397 3.1250 0.3608
-14.1319 3.6042 0.3875
-14.1241 3.3125 0.3715
-14.1163 3.9063 0.4034
-14.1085 3.8542 0.4007
-14.1007 2.9583 0.3511
-14.0929 3.1354 0.3614
-14.0851 2.9375 0.3499
-14.0773 3.6042 0.3875
-14.0695 3.7604 0.3958
-14.0617 3.3333 0.3727
-14.0539 3.8229 0.3991
-14.0461 3.0313 0.3554
-14.0383 3.5417 0.3841
-14.0305 3.7813 0.3969
-14.0227 3.5521 0.3847
-14.0149 3.4375 0.3785
-14.0071 3.5000 0.3819
-13.9993 3.2188 0.3662
-13.9915 3.0729 0.3578
-13.9837 3.2188 0.3662
-13.9759 3.3958 0.3762
-13.9681 3.8958 0.4029
-13.9603 3.7813 0.3969
-13.9525 3.7604 0.3958
-13.9447 3.7604 0.3958
-13.9369 4.0313 0.4098
-13.9291 3.5729 0.3858
-13.9213 3.5833 0.3864
-13.9135 3.4375 0.3785
-13.9057 4.1250 0.4146
-13.8979 3.3542 0.3738
-13.8901 3.4688 0.3802
-13.8823 3.6875 0.3920
-13.8745 3.8021 0.3980
-13.8667 3.9063 0.4034
-13.8589 3.7188 0.3936
-13.8511 2.9479 0.3505
-13.8433 3.3854 0.3756
-13.8355 3.6563 0.3903
-13.8277 4.3021 0.4234
-13.8199 3.8125 0.3986
-13.8121 3.7604 0.3958
-13.8043 2.9792 0.3523
-13.7965 3.5208 0.3830
-13.7887 3.9063 0.4034
-13.7809 3.3958 0.3762
-13.7731 3.2292 0.3668
-13.7653 3.6354 0.3892
-13.7575 4.3646 0.4264
-13.7497 4.0625 0.4114
-13.7419 3.6563 0.3903
-13.7341 3.4063 0.3767
-13.7263 4.4688 0.4315
-13.7185 3.7708 0.3964
-13.7107 3.5313 0.3836
-13.7029 4.0729 0.4120
-13.6951 3.8958 0.4029
-13.6873 3.6771 0.3914
-13.6795 3.8750 0.4018
-13.6717 4.3750 0.4270
-13.6639 3.8646 0.4013
-13.6561 3.2188 0.3662
-13.6483 3.6667 0.3909
-13.6405 3.3750 0.3750
-13.6327 3.4167 0.3773
-13.6249 3.9583 0.4061
-13.6171 3.6979 0.3925
-13.6093 3.5313 0.3836
-13.6015 3.1458 0.3620
-13.5937 3.6563 0.3903
-13.5859 3.5729 0.3858
-13.5781 4.4167 0.4290
-13.5703 4.0000 0.4082
-13.5625 4.0000 0.4082
-13.5547 3.6875 0.3920
-13.5469 4.0938 0.4130
-13.5391 4.1667 0.4167
-13.5313 3.5625 0.3853
-13.5235 4.3750 0.4270
-13.5157 3.6250 0.3886
-13.5079 4.0313 0.4098
-13.5001 3.6563 0.3903
-13.4923 3.9063 0.4034
-13.4845 3.7917 0.3975
-13.4767 3.9688 0.4067
-13.4689 3.9792 0.4072
-13.4611 3.6458 0.3898
-13.4533 3.4479 0.3790
-13.4455 3.5208 0.3830
-13.4377 3.7604 0.3958
-13.4299 3.2708 0.3692
-13.4221 3.7188 0.3936
-13.4143 3.9583 0.4061
-13.4065 4.0625 0.4114
-13.3987 4.5417 0.4350
-13.3909 3.9063 0.4034
-13.3831 3.3229 0.3721
-13.3753 4.0625 0.4114
-13.3675 3.8750 0.4018
-13.3597 4.2813 0.4224
-13.3519 4.1563 0.4161
-13.3441 4.1563 0.4161
-13.3363 4.1563 0.4161
-13.3285 4.4375 0.4300
-13.3207 3.8229 0.3991
-13.3129 3.8021 0.3980
-13.3051 3.8542 0.4007
-13.2973 4.0625 0.4114
-13.2895 4.5000 0.4330
-13.2817 4.1042 0.4135
-13.2739 3.5313 0.3836
-13.2661 4.1042 0.4135
-13.2583 3.4792 0.3807
-13.2505 4.1979 0.4182
-13.2427 3.9271 0.4045
-13.2349 4.4479 0.4305
-13.2271 3.8125 0.3986
-13.2193 3.8021 0.3980
-13.2115 3.5729 0.3858
-13.2037 4.1771 0.4172
-13.1959 4.3646 0.4264
-13.1881 3.7083 0.3931
-13.1803 4.0521 0.4109
-13.1725 4.7708 0.4459
-13.1647 3.8021 0.3980
-13.1569 3.7604 0.3958
-13.1491 4.5833 0.4370
-13.1413 4.2917 0.4229
-13.1335 4.3229 0.4244
-13.1257 4.3438 0.4254
-13.1179 4.2708 0.4218
-13.1101 4.4583 0.4310
-13.1023 4.4583 0.4310
-13.0945 4.3438 0.4254
-13.0867 4.1563 0.4161
-13.0789 3.7292 0.3942
-13.0711 4.0104 0.4088
-13.0633 4.1458 0.4156
-13.0555 3.8750 0.4018
-13.0477 4.4063 0.4285
-13.0399 3.8958 0.4029
-13.0321 3.9271 0.4045
-13.0243 4.2604 0.4213
-13.0165 4.6042 0.4380
-13.0087 3.6979 0.3925
-13.0009 4.3333 0.4249
-12.9931 4.4375 0.4300
-12.9853 4.2604 0.4213
-12.9775 3.7917 0.3975
-12.9697 4.2396 0.4203
-12.9619 3.9583 0.4061
-12.9541 4.1667 0.4167
-12.9463 5.1563 0.4635
-12.9385 4.5313 0.4345
-12.9307 4.5938 0.4375
-12.9229 4.1250 0.4146
-12.9151 4.3750 0.4270
-12.9073 4.3542 0.4259
-12.8995 4.0000 0.4082
-12.8917 4.6875 0.4419
-12.8839 4.6354 0.4395
-12.8761 4.7917 0.4468
-12.8683 4.3542 0.4259
-12.8605 3.4583 0.3796
-12.8527 4.6771 0.4415
-12.8449 4.2708 0.4218
-12.8371 4.9063 0.4521
-12.8293 4.7708 0.4459
-12.8215 4.5417 0.4350
-12.8137 4.2813 0.4224
-12.8059 4.8229 0.4483
-12.7981 4.4271 0.4295
-12.7903 4.4063 0.4285
-12.7825 3.8333 0.3997
-12.7747 4.1563 0.4161
-12.7669 4.1563 0.4161
-12.7591 4.3021 0.4234
-12.7513 4.7188 0.4434
-12.7435 4.4375 0.4300
-12.7357 4.3958 0.4280
-12.7279 4.2083 0.4187
-12.7201 4.4063 0.4285
-12.7123 5.5938 0.4828
-12.7045 4.9375 0.4536
-12.6967 4.5625 0.4360
-12.6889 4.9167 0.4526
-12.6811 5.3646 0.4728
-12.6733 5.3750 0.4732
-12.6655 4.5000 0.4330
-12.6577 4.2917 0.4229
-12.6499 5.2813 0.4691
-12.6421 4.5313 0.4345
-12.6343 4.1042 0.4135
-12.6265 4.1667 0.4167
-12.6187 4.6979 0.4424
-12.6109 4.0938 0.4130
-12.6031 4.9167 0.4526
-12.5953 4.5104 0.4335
-12.5875 4.2708 0.4218
-12.5797 4.4271 0.4295
-12.5719 4.6875 0.4419
-12.5641 4.3333 0.4249
-12.5563 4.6458 0.4400
-12.5485 4.6042 0.4380
-12.5407 4.3229 0.4244
-12.5329 4.3958 0.4280
-12.5251 4.7396 0.4444
-12.5173 4.1042 0.4135
-12.5095 5.0208 0.4574
-12.5017 5.1042 0.4612
-12.4939 4.6979 0.4424
-12.4861 4.4063 0.4285
-12.4783 5.4167 0.4751
-12.4705 4.4375 0.4300
-12.4627 4.4792 0.4320
-12.4549 4.3125 0.4239
-12.4471 4.2708 0.4218
-12.4393 4.6563 0.4405
-12.4315 4.7500 0.4449
-12.4237 4.7813 0.4463
-12.4159 4.4896 0.4325
-12.4081 4.5833 0.4370
-12.4003 4.5729 0.4365
-12.3925 4.9167 0.4526
-12.3847 5.1354 0.4626
-12.3769 4.2188 0.4193
-12.3691 4.9896 0.4560
-12.3613 4.4688 0.4315
-12.3535 4.3229 0.4244
-12.3457 4.3542 0.4259
-12.3379 3.9896 0.4077
-12.3301 4.5938 0.4375
-12.3223 5.0208 0.4574
-12.3145 5.0521 0.4588
-12.3067 5.4479 0.4764
-12.2989 5.1042 0.4612
-12.2911 5.3333 0.4714
-12.2833 4.9167 0.4526
-12.2755 4.2708 0.4218
-12.2677 4.9063 0.4521
-12.2599 4.7917 0.4468
-12.2521 5.3021 0.4700
-12.2443 4.8125 0.4478
-12.2365 4.8958 0.4517
-12.2287 4.6667 0.4410
-12.2209 5.7708 0.4904
-12.2131 6.0313 0.5013
-12.2053 5.1042 0.4612
-12.1975 4.8646 0.4502
-12.1897 4.7292 0.4439
-12.1819 4.3958 0.4280
-12.1741 4.9583 0.4545
-12.1663 4.6250 0.4390
-12.1585 5.0313 0.4579
-12.1507 4.5000 0.4330
-12.1429 4.7396 0.4444
-12.1351 4.8333 0.4488
-12.1273 5.1354 0.4626
-12.1195 5.4688 0.4774
-12.1117 4.9583 0.4545
-12.1039 5.3229 0.4709
-12.0961 4.5729 0.4365
-12.0883 4.9375 0.4536
-12.0805 5.1875 0.4649
-12.0727 4.7604 0.4454
-12.0649 5.2708 0.4686
-12.0571 4.2396 0.4203
-12.0493 4.8021 0.4473
-12.0415 5.2604 0.4682
-12.0337 5.5938 0.4828
-12.0259 5.1458 0.4630
-12.0181 4.9688 0.4550
-12.0103 5.1250 0.4621
-12.0025 4.3646 0.4264
-11.9947 5.0417 0.4583
-11.9869 5.9271 0.4970
-11.9791 5.6563 0.4855
-11.9713 6.0833 0.5035
-11.9635 4.8125 0.4478
-11.9557 5.5938 0.4828
-11.9479 5.3750 0.4732
-11.9401 5.0313 0.4579
-11.9323 5.3229 0.4709
-11.9245 5.0521 0.4588
-11.9167 5.3854 0.4737
-11.9089 5.0625 0.4593
-11.9011 5.2604 0.4682
-11.8933 5.4792 0.4778
-11.8855 5.5521 0.4810
-11.8777 5.3542 0.4723
-11.8699 5.3229 0.4709
-11.8621 5.3333 0.4714
-11.8543 5.3854 0.4737
-11.8465 5.2188 0.4663
-11.8387 5.6146 0.4837
-11.8309 4.9688 0.4550
-11.8231 5.3854 0.4737
-11.8153 5.3854 0.4737
-11.8075 5.3958 0.4742
-11.7997 5.3854 0.4737
-11.7919 5.2083 0.4658
-11.7841 5.6771 0.4864
-11.7763 5.1458 0.4630
-11.7685 4.8750 0.4507
-11.7607 5.2500 0.4677
-11.7529 5.2083 0.4658
-11.7451 6.0625 0.5026
-11.7373 6.1979 0.5082
-11.7295 5.0625 0.4593
-11.7217 5.5521 0.4810
-11.7139 5.9896 0.4996
-11.7061 6.2917 0.5120
-11.6983 5.9479 0.4978
-11.6905 5.1458 0.4630
-11.6827 5.4896 0.4783
-11.6749 5.3958 0.4742
-11.6671 5.2917 0.4696
-11.6593 4.9688 0.4550
-11.6515 5.6771 0.4864
-11.6437 5.3125 0.4705
-11.6359 5.5729 0.4819
-11.6281 5.7188 0.4881
-11.6203 6.1354 0.5056
-11.6125 5.0313 0.4579
-11.6047 4.8438 0.4492
-11.5969 4.5938 0.4375
-11.5891 5.1250 0.4621
-11.5813 5.0104 0.4569
-11.5735 5.3333 0.4714
-11.5657 5.4792 0.4778
-11.5579 6.3854 0.5158
-11.5501 5.7604 0.4899
-11.5423 5.9063 0.4961
-11.5345 5.2708 0.4686
-11.5267 4.7604 0.4454
-11.5189 5.6875 0.4868
-11.5111 5.0521 0.4588
-11.5033 6.0729 0.5030
-11.4955 5.8438 0.4934
-11.4877 6.0938 0.5039
-11.4799 6.3646 0.5150
-11.4721 5.2917 0.4696
-11.4643 5.8646 0.4943
-11.4565 5.4375 0.4760
-11.4487 5.6146 0.4837
-11.4409 5.8438 0.4934
-11.4331 5.7708 0.4904
-11.4253 5.5521 0.4810
-11.4175 5.3542 0.4723
-11.4097 6.0833 0.5035
-11.4019 5.5417 0.4805
-11.3941 5.8229 0.4926
-11.3863 6.3438 0.5141
-11.3785 5.6979 0.4873
-11.3707 6.2188 0.5090
-11.3629 6.1250 0.5052
-11.3551 5.6250 0.4841
-11.3473 6.1563 0.5065
-11.3395 6.0417 0.5017
-11.3317 5.8854 0.4952
-11.3239 5.7396 0.4890
-11.3161 6.2708 0.5112
-11.3083 5.7292 0.4886
-11.3005 5.7396 0.4890
-11.2927 5.5833 0.4823
-11.2849 5.3854 0.4737
-11.2771 5.8438 0.4934
-11.2693 6.7188 0.5291
-11.2615 6.0000 0.5000
-11.2537 5.8229 0.4926
-11.2459 6.2292 0.5095
-11.2381 6.2396 0.5099
-11.2303 6.3542 0.5145
-11.2225 5.3229 0.4709
-11.2147 5.2708 0.4686
-11.2069 5.6354 0.4846
-11.1991 5.9271 0.4970
-11.1913 5.9688 0.4987
-11.1835 6.2083 0.5086
-11.1757 6.3229 0.5133
-11.1679 5.9896 0.4996
-11.1601 5.8438 0.4934
-11.1523 6.3646 0.5150
-11.1445 5.7292 0.4886
-11.1367 6.3854 0.5158
-11.1289 5.9792 0.4991
-11.1211 5.8438 0.4934
-11.1133 5.9896 0.4996
-11.1055 6.8021 0.5324
-11.0977 5.8438 0.4934
-11.0899 5.4583 0.4769
-11.0821 6.1458 0.5060
-11.0743 6.3229 0.5133
-11.0665 5.8438 0.4934
-11.0587 6.8229 0.5332
-11.0509 6.0625 0.5026
-11.0431 6.0208 0.5009
-11.0353 5.5104 0.4792
-11.0275 5.6354 0.4846
-11.0197 5.9792 0.4991
-11.0119 6.4896 0.5200
-11.0041 6.3854 0.5158
-10.9963 6.0521 0.5022
-10.9885 6.0833 0.5035
-10.9807 6.5104 0.5208
-10.9729 7.1458 0.5457
-10.9651 5.9167 0.4965
-10.9573 6.5625 0.5229
-10.9495 5.6771 0.4864
-10.9417 6.0104 0.5004
-10.9339 6.1875 0.5078
-10.9261 6.2604 0.5107
-10.9183 6.0938 0.5039
-10.9105 5.7917 0.4912
-10.9027 6.2083 0.5086
-10.8949 6.7604 0.5307
-10.8871 7.8021 0.5702
-10.8793 6.8333 0.5336
-10.8715 6.1771 0.5073
-10.8637 5.8854 0.4952
-10.8559 6.9688 0.5389
-10.8481 6.4375 0.5179
-10.8403 6.2188 0.5090
-10.8325 6.5000 0.5204
-10.8247 7.2188 0.5484
-10.8169 6.4479 0.5183
-10.8091 6.8854 0.5356
-10.8013 6.9271 0.5372
-10.7935 6.2500 0.5103
-10.7857 5.8958 0.4956
-10.7779 6.4792 0.5196
-10.7701 6.4375 0.5179
-10.7623 6.5000 0.5204
-10.7545 6.3229 0.5133
-10.7467 6.7396 0.5299
-10.7389 6.7813 0.5316
-10.7311 6.3854 0.5158
-10.7233 6.6458 0.5262
-10.7155 6.7188 0.5291
-10.7077 7.3125 0.5520
-10.6999 6.9167 0.5368
-10.6921 7.2500 0.5496
-10.6843 6.8646 0.5348
-10.6765 6.7292 0.5295
-10.6687 6.9583 0.5385
-10.6609 6.5521 0.5225
-10.6531 6.8646 0.5348
-10.6453 7.1875 0.5472
-10.6375 7.1563 0.5461
-10.6297 7.3229 0.5524
-10.6219 7.4792 0.5582
-10.6141 6.9271 0.5372
-10.6063 6.6042 0.5246
-10.5985 7.6979 0.5663
-10.5907 6.3958 0.5162
-10.5829 7.1042 0.5441
-10.5751 7.1250 0.5449
-10.5673 7.2500 0.5496
-10.5595 6.1875 0.5078
-10.5517 6.9479 0.5380
-10.5439 7.6771 0.5656
-10.5361 6.8125 0.5328
-10.5283 6.6250 0.5254
-10.5205 7.5729 0.5617
-10.5127 7.7500 0.5683
-10.5049 6.7917 0.5320
-10.4971 6.9167 0.5368
-10.4893 7.4271 0.5563
-10.4815 7.5938 0.5625
-10.4737 6.9896 0.5397
-10.4659 6.3438 0.5141
-10.4581 6.7500 0.5303
-10.4503 6.5000 0.5204
-10.4425 6.6979 0.5283
-10.4347 7.2604 0.5500
-10.4269 7.2813 0.5508
-10.4191 7.5000 0.5590
-10.4113 6.9896 0.5397
-10.4035 6.6979 0.5283
-10.3957 7.3229 0.5524
-10.3879 6.8750 0.5352
-10.3801 7.3125 0.5520
-10.3723 8.2188 0.5852
-10.3645 8.1354 0.5822
-10.3567 6.8542 0.5344
-10.3489 6.9688 0.5389
-10.3411 7.2188 0.5484
-10.3333 7.4375 0.5567
-10.3255 6.9375 0.5376
-10.3177 7.7083 0.5667
-10.3099 7.6979 0.5663
-10.3021 7.5521 0.5610
-10.2943 7.9688 0.5762
-10.2865 7.2604 0.5500
-10.2787 7.6458 0.5644
-10.2709 7.0417 0.5417
-10.2631 7.5833 0.5621
-10.2553 7.5313 0.5602
-10.2475 6.9896 0.5397
-10.2397 7.6563 0.5648
-10.2319 7.6563 0.5648
-10.2241 7.8021 0.5702
-10.2163 8.0521 0.5792
-10.2085 7.1250 0.5449
-10.2007 7.5938 0.5625
-10.1929 7.1667 0.5465
-10.1851 7.9167 0.5743
-10.1773 8.3021 0.5881
-10.1695 7.4167 0.5559
-10.1617 7.6979 0.5663
-10.1539 7.3229 0.5524
-10.1461 7.6563 0.5648
-10.1383 7.6250 0.5637
-10.1305 7.5208 0.5598
-10.1227 7.3854 0.5547
-10.1149 7.8854 0.5732
-10.1071 8.6563 0.6006
-10.0993 7.6771 0.5656
-10.0915 6.6563 0.5266
-10.0837 7.3958 0.5551
-10.0759 7.4896 0.5586
-10.0681 8.1771 0.5837
-10.0603 8.9792 0.6117
-10.0525 8.0208 0.5781
-10.0447 6.9688 0.5389
-10.0369 6.5000 0.5204
-10.0291 8.0625 0.5796
-10.0213 7.8750 0.5728
-10.0135 7.9271 0.5747
-10.0057 8.0000 0.5774
-9.9979 8.2917 0.5878
-9.9901 7.8750 0.5728
-9.9823 8.2813 0.5874
-9.9745 7.7917 0.5698
-9.9667 7.5521 0.5610
-9.9589 8.0104 0.5777
-9.9511 8.5521 0.5969
-9.9433 8.4167 0.5922
-9.9355 7.6667 0.5652
-9.9277 8.3750 0.5907
-9.9199 8.8333 0.6067
-9.9121 8.6667 0.6009
-9.9043 8.1250 0.5818
-9.8965 7.3542 0.5536
-9.8887 7.8229 0.5709
-9.8809 7.5625 0.5613
-9.8731 7.6458 0.5644
-9.8653 7.9167 0.5743
-9.8575 8.3854 0.5911
-9.8497 8.7708 0.6045
-9.8419 8.5625 0.5973
-9.8341 8.6563 0.6006
-9.8263 8.3125 0.5885
-9.8185 8.4063 0.5918
-9.8107 8.8750 0.6081
-9.8029 9.0208 0.6131
-9.7951 8.4583 0.5937
-9.7873 7.9792 0.5766
-9.7795 8.3021 0.5881
-9.7717 7.6250 0.5637
-9.7639 8.7604 0.6042
-9.7561 9.3021 0.6226
-9.7483 7.9375 0.5751
-9.7405 8.2188 0.5852
-9.7327 10.0833 0.6482
-9.7249 7.6771 0.5656
-9.7171 8.5208 0.5958
-9.7093 8.0313 0.5785
-9.7015 9.0104 0.6127
-9.6937 8.5521 0.5969
-9.6859 7.9063 0.5740
-9.6781 9.3646 0.6247
-9.6703 9.6458 0.6340
-9.6625 8.3125 0.5885
-9.6547 8.5000 0.5951
-9.6469 8.5521 0.5969
-9.6391 8.4375 0.5929
-9.6313 8.2083 0.5848
-9.6235 7.9792 0.5766
-9.6157 8.8542 0.6074
-9.6079 7.2292 0.5488
-9.6001 8.1771 0.5837
-9.5923 9.4792 0.6285
-9.5845 9.0000 0.6124
-9.5767 8.5313 0.5962
-9.5689 8.8229 0.6063
-9.5611 8.3542 0.5900
-9.5533 9.4167 0.6264
-9.5455 9.2083 0.6194
-9.5377 8.7813 0.6049
-9.5299 9.3854 0.6253
-9.5221 9.1875 0.6187
-9.5143 9.2604 0.6212
-9.5065 9.4583 0.6278
-9.4987 8.9063 0.6092
-9.4909 7.9688 0.5762
-9.4831 7.9479 0.5755
-9.4753 8.6875 0.6016
-9.4675 9.9271 0.6431
-9.4597 9.2917 0.6222
-9.4519 9.3333 0.6236
-9.4441 8.8438 0.6070
-9.4363 8.7292 0.6031
-9.4285 8.8125 0.6060
-9.4207 8.5417 0.5966
-9.4129 8.8438 0.6070
-9.4051 8.9063 0.6092
-9.3973 9.7604 0.6377
-9.3895 8.9583 0.6110
-9.3817 8.6458 0.6002
-9.3739 9.0833 0.6152
-9.3661 8.1771 0.5837
-9.3583 8.8438 0.6070
-9.3505 8.6771 0.6013
-9.3427 9.6042 0.6326
-9.3349 9.0313 0.6134
-9.3271 9.2292 0.6201
-9.3193 9.0833 0.6152
-9.3115 9.0417 0.6138
-9.3037 8.9271 0.6099
-9.2959 9.3646 0.6247
-9.2881 9.1875 0.6187
-9.2803 10.6042 0.6647
-9.2725 9.0625 0.6145
-9.2647 8.8646 0.6077
-9.2569 9.4792 0.6285
-9.2491 9.6667 0.6346
-9.2413 9.5417 0.6305
-9.2335 9.6979 0.6357
-9.2257 8.8021 0.6056
-9.2179 10.2188 0.6525
-9.2101 8.7083 0.6024
-9.2023 9.3854 0.6253
-9.1945 9.7083 0.6360
-9.1867 9.7083 0.6360
-9.1789 10.1979 0.6519
-9.1711 9.7396 0.6370
-9.1633 9.1875 0.6187
-9.1555 9.8125 0.6394
-9.1477 10.1979 0.6519
-9.1399 9.2917 0.6222
-9.1321 10.1458 0.6502
-9.1243 10.1042 0.6489
-9.1165 9.5729 0.6316
-9.1087 9.6354 0.6336
-9.1009 9.9375 0.6435
-9.0931 9.8854 0.6418
-9.0853 9.2188 0.6198
-9.0775 9.2708 0.6215
-9.0697 9.9167 0.6428
-9.0619 9.5313 0.6302
-9.0541 9.7292 0.6367
-9.0463 9.4688 0.6281
-9.0385 10.0000 0.6455
-9.0307 10.3958 0.6581
-9.0229 9.9167 0.6428
-9.0151 9.0625 0.6145
-9.0073 9.1667 0.6180
-8.9995 9.6563 0.6343
-8.9917 10.2188 0.6525
-8.9839 9.9375 0.6435
-8.9761 9.2917 0.6222
-8.9683 9.7604 0.6377
-8.9605 10.7917 0.6706
-8.9527 10.3333 0.6562
-8.9449 10.6771 0.6670
-8.9371 9.6042 0.6326
-8.9293 9.6042 0.6326
-8.9215 10.0000 0.6455
-8.9137 9.5000 0.6292
-8.9059 9.5625 0.6312
-8.8981 9.3021 0.6226
-8.8903 10.6667 0.6667
-8.8825 10.2396 0.6532
-8.8747 10.1250 0.6495
-8.8669 11.2292 0.6840
-8.8591 11.1146 0.6805
-8.8513 10.0938 0.6485
-8.8435 10.9583 0.6757
-8.8357 10.9271 0.6748
-8.8279 9.8021 0.6391
-8.8201 9.8438 0.6404
-8.8123 10.1042 0.6489
-8.8045 10.6250 0.6654
-8.7967 11.2813 0.6856
-8.7889 10.7813 0.6702
-8.7811 10.4792 0.6608
-8.7733 10.3229 0.6558
-8.7655 10.7917 0.6706
-8.7577 10.3021 0.6552
-8.7499 10.2604 0.6538
-8.7421 10.3125 0.6555
-8.7343 10.7396 0.6689
-8.7265 10.4167 0.6588
-8.7187 10.5104 0.6618
-8.7109 11.5104 0.6925
-8.7031 10.2188 0.6525
-8.6953 10.7083 0.6680
-8.6875 11.1250 0.6808
-8.6797 10.6146 0.6650
-8.6719 10.5625 0.6634
-8.6641 10.3333 0.6562
-8.6563 11.4375 0.6903
-8.6485 12.4063 0.7190
-8.6407 11.0833 0.6796
-8.6329 9.6458 0.6340
-8.6251 10.7813 0.6702
-8.6173 10.5313 0.6624
-8.6095 11.2083 0.6834
-8.6017 11.3438 0.6875
-8.5939 10.6458 0.6660
-8.5861 10.5104 0.6618
-8.5783 11.2396 0.6843
-8.5705 11.7604 0.7000
-8.5627 10.3958 0.6581
-8.5549 10.3542 0.6568
-8.5471 11.5104 0.6925
-8.5393 11.6042 0.6953
-8.5315 11.9063 0.7043
-8.5237 11.0208 0.6776
-8.5159 11.6771 0.6975
-8.5081 11.3854 0.6888
-8.5003 11.1042 0.6802
-8.4925 11.0208 0.6776
-8.4847 11.1146 0.6805
-8.4769 10.2500 0.6535
-8.4691 10.5313 0.6624
-8.4613 10.4688 0.6605
-8.4535 11.0313 0.6780
-8.4457 10.3958 0.6581
-8.4379 10.6354 0.6657
-8.4301 10.5104 0.6618
-8.4223 10.5833 0.6641
-8.4145 11.6458 0.6966
-8.4067 11.4375 0.6903
-8.3989 11.8333 0.7022
-8.3911 11.7292 0.6991
-8.3833 11.0833 0.6796
-8.3755 11.6771 0.6975
-8.3677 11.9896 0.7068
-8.3599 11.1354 0.6812
-8.3521 11.2813 0.6856
-8.3443 12.0625 0.7089
-8.3365 10.8333 0.6719
-8.3287 11.1771 0.6824
-8.3209 12.2708 0.7150
-8.3131 12.3854 0.7184
-8.3053 11.1667 0.6821
-8.2975 11.7708 0.7003
-8.2897 12.0313 0.7080
-8.2819 11.7292 0.6991
-8.2741 12.1875 0.7126
-8.2663 11.4583 0.6910
-8.2585 11.6042 0.6953
-8.2507 11.6875 0.6978
-8.2429 11.8438 0.7025
-8.2351 11.6458 0.6966
-8.2273 11.8229 0.7019
-8.2195 11.8750 0.7034
-8.2117 12.3542 0.7175
-8.2039 11.1042 0.6802
-8.1961 11.2917 0.6859
-8.1883 11.4792 0.6916
-8.1805 12.4792 0.7211
-8.1727 12.4583 0.7205
-8.1649 12.4583 0.7205
-8.1571 13.2708 0.7436
-8.1493 12.6354 0.7256
-8.1415 11.3750 0.6884
-8.1337 10.9375 0.6751
-8.1259 12.4271 0.7196
-8.1181 12.7708 0.7295
-8.1103 12.4688 0.7208
-8.1025 13.4479 0.7486
-8.0947 12.2500 0.7144
-8.0869 12.7500 0.7289
-8.0791 13.3542 0.7459
-8.0713 12.1771 0.7123
-8.0635 11.6458 0.6966
-8.0557 12.3750 0.7181
-8.0479 14.3125 0.7722
-8.0401 13.2292 0.7424
-8.0323 12.9688 0.7351
-8.0245 12.0833 0.7096
-8.0167 13.4583 0.7488
-8.0089 13.3438 0.7456
-8.0011 13.3021 0.7445
-7.9933 13.0000 0.7360
-7.9855 13.8229 0.7589
-7.9777 13.1667 0.7407
-7.9699 13.1458 0.7401
-7.9621 12.8646 0.7321
-7.9543 13.3333 0.7454
-7.9465 13.3542 0.7459
-7.9387 14.1667 0.7683
-7.9309 13.4583 0.7488
-7.9231 13.0104 0.7363
-7.9153 13.0313 0.7369
-7.9075 13.0938 0.7386
-7.8997 13.1354 0.7398
-7.8919 13.2708 0.7436
-7.8841 13.5208 0.7506
-7.8763 13.6667 0.7546
-7.8685 13.4167 0.7477
-7.8607 13.8438 0.7595
-7.8529 14.0208 0.7643
-7.8451 13.8333 0.7592
-7.8373 13.6250 0.7535
-7.8295 13.8021 0.7583
-7.8217 14.1146 0.7669
-7.8139 14.4479 0.7759
-7.8061 14.8021 0.7853
-7.7983 13.1979 0.7416
-7.7905 13.4583 0.7488
-7.7827 13.2500 0.7430
-7.7749 14.6146 0.7803
-7.7671 14.6771 0.7820
-7.7593 14.5208 0.7778
-7.7515 14.0521 0.7652
-7.7437 14.2500 0.7706
-7.7359 14.3229 0.7725
-7.7281 14.3542 0.7734
-7.7203 14.4688 0.7764
-7.7125 14.6771 0.7820
-7.7047 13.8646 0.7601
-7.6969 15.2083 0.7960
-7.6891 14.9063 0.7881
-7.6813 14.1354 0.7674
-7.6735 14.5313 0.7781
-7.6657 13.9896 0.7635
-7.6579 14.5104 0.7776
-7.6501 14.0938 0.7663
-7.6423 14.8854 0.7875
-7.6345 14.3958 0.7745
-7.6267 15.3646 0.8001
-7.6189 14.4583 0.7762
-7.6111 13.8229 0.7589
-7.6033 15.3750 0.8004
-7.5955 15.3125 0.7988
-7.5877 16.0000 0.8165
-7.5799 15.1771 0.7952
-7.5721 13.5625 0.7517
-7.5643 15.4271 0.8017
-7.5565 15.1667 0.7949
-7.5487 15.8542 0.8128
-7.5409 15.2500 0.7971
-7.5331 15.0833 0.7928
-7.5253 14.6979 0.7826
-7.5175 14.6042 0.7801
-7.5097 15.2292 0.7966
-7.5019 15.2813 0.7979
-7.4941 14.8854 0.7875
-7.4863 15.3333 0.7993
-7.4785 16.3750 0.8260
-7.4707 16.7396 0.8352
-7.4629 16.0521 0.8178
-7.4551 15.1250 0.7939
-7.4473 15.5208 0.8042
-7.4395 15.1875 0.7955
-7.4317 16.3229 0.8247
-7.4239 15.1563 0.7947
-7.4161 16.3125 0.8244
-7.4083 16.8229 0.8372
-7.4005 17.5625 0.8554
-7.3927 15.4479 0.8023
-7.3849 15.3021 0.7985
-7.3771 15.6563 0.8077
-7.3693 16.4063 0.8268
-7.3615 16.2917 0.8239
-7.3537 17.3021 0.8491
-7.3459 16.3646 0.8257
-7.3381 15.9271 0.8146
-7.3303 16.7500 0.8354
-7.3225 16.6979 0.8341
-7.3147 17.1042 0.8442
-7.3069 17.6563 0.8577
-7.2991 18.2500 0.8720
-7.2913 16.4583 0.8281
-7.2835 16.6875 0.8339
-7.2757 16.7396 0.8352
-7.2679 16.5521 0.8305
-7.2601 17.4375 0.8524
-7.2523 18.3438 0.8743
-7.2445 17.0833 0.8437
-7.2367 17.8958 0.8635
-7.2289 18.0521 0.8673
-7.2211 16.7292 0.8349
-7.2133 17.9063 0.8638
-7.2055 16.6250 0.8323
-7.1977 16.6563 0.8331
-7.1899 18.9167 0.8878
-7.1821 18.4479 0.8767
-7.1743 17.6563 0.8577
-7.1665 18.5521 0.8792
-7.1587 17.0417 0.8427
-7.1509 18.3229 0.8738
-7.1431 17.5833 0.8559
-7.1353 16.9271 0.8398
-7.1275 17.3750 0.8509
-7.1197 18.3542 0.8745
-7.1119 17.0104 0.8419
-7.1041 19.0625 0.8912
-7.0963 19.6875 0.9057
-7.0885 18.4688 0.8772
-7.0807 18.0208 0.8665
-7.0729 18.3125 0.8735
-7.0651 18.1354 0.8693
-7.0573 18.4271 0.8762
-7.0495 17.9688 0.8653
-7.0417 19.0521 0.8910
-7.0339 18.6042 0.8804
-7.0261 19.5000 0.9014
-7.0183 18.6354 0.8812
-7.0105 17.4375 0.8524
-7.0027 19.4063 0.8992
-6.9949 18.4063 0.8757
-6.9871 18.2813 0.8728
-6.9793 17.8229 0.8618
-6.9715 19.1979 0.8944
-6.9637 20.0104 0.9131
-6.9559 19.8958 0.9105
-6.9481 18.9479 0.8885
-6.9403 18.8333 0.8858
-6.9325 19.7396 0.9069
-6.9247 19.8854 0.9103
-6.9169 20.9167 0.9336
-6.9091 19.5729 0.9031
-6.9013 19.9375 0.9114
-6.8935 20.9688 0.9347
-6.8857 21.9792 0.9570
-6.8779 20.9583 0.9345
-6.8701 22.2813 0.9635
-6.8623 22.0313 0.9581
-6.8545 21.2917 0.9419
-6.8467 20.4167 0.9223
-6.8389 21.5417 0.9474
-6.8311 20.6354 0.9273
-6.8233 20.2708 0.9190
-6.8155 19.8229 0.9088
-6.8077 20.8333 0.9317
-6.7999 21.2917 0.9419
-6.7921 21.0104 0.9356
-6.7843 21.4167 0.9446
-6.7765 19.8958 0.9105
-6.7687 19.6458 0.9048
-6.7609 21.8542 0.9542
-6.7531 21.3438 0.9430
-6.7453 20.5313 0.9249
-6.7375 21.7083 0.9511
-6.7297 22.7083 0.9727
-6.7219 22.1146 0.9599
-6.7141 21.0000 0.9354
-6.7063 21.8646 0.9545
-6.6985 22.5521 0.9694
-6.6907 21.7813 0.9527
-6.6829 23.0208 0.9794
-6.6751 22.9271 0.9774
-6.6673 21.9167 0.9556
-6.6595 23.3125 0.9856
-6.6517 22.2813 0.9635
-6.6439 22.9479 0.9778
-6.6361 22.2500 0.9629
-6.6283 23.4063 0.9876
-6.6205 23.6667 0.9930
-6.6127 22.5521 0.9694
-6.6049 22.3333 0.9647
-6.5971 23.4063 0.9876
-6.5893 23.3021 0.9854
-6.5815 22.0833 0.9592
-6.5737 23.3958 0.9873
-6.5659 25.0729 1.0221
-6.5581 24.0521 1.0011
-6.5503 22.6979 0.9725
-6.5425 22.4792 0.9678
-6.5347 23.5313 0.9902
-6.5269 23.7083 0.9939
-6.5191 23.4896 0.9893
-6.5113 24.3750 1.0078
-6.5035 25.4688 1.0301
-6.4957 24.1979 1.0041
-6.4879 24.9271 1.0191
-6.4801 25.3438 1.0276
-6.4723 25.3229 1.0272
-6.4645 25.0833 1.0223
-6.4567 25.2813 1.0263
-6.4489 24.1771 1.0037
-6.4411 25.2188 1.0251
-6.4333 26.5521 1.0518
-6.4255 25.8125 1.0371
-6.4177 25.8854 1.0385
-6.4099 25.2917 1.0266
-6.4021 25.7500 1.0358
-6.3943 26.9896 1.0605
-6.3865 24.4688 1.0097
-6.3787 26.4167 1.0491
-6.3709 25.4688 1.0301
-6.3631 25.5104 1.0310
-6.3553 25.5417 1.0316
-6.3475 26.3333 1.0475
-6.3397 25.9479 1.0398
-6.3319 25.9583 1.0400
-6.3241 27.6250 1.0729
-6.3163 27.2500 1.0656
-6.3085 27.9688 1.0795
-6.3007 26.7917 1.0566
-6.2929 27.2396 1.0654
-6.2851 27.1667 1.0639
-6.2773 27.6667 1.0737
-6.2695 27.8646 1.0775
-6.2617 27.6458 1.0733
-6.2539 26.1250 1.0433
-6.2461 27.1042 1.0627
-6.2383 27.2813 1.0662
-6.2305 26.3438 1.0477
-6.2227 27.6771 1.0739
-6.2149 27.1979 1.0645
-6.2071 29.2188 1.1034
-6.1993 27.2396 1.0654
-6.1915 27.9063 1.0783
-6.1837 27.9063 1.0783
-6.1759 28.3958 1.0877
-6.1681 29.0729 1.1006
-6.1603 28.0938 1.0819
-6.1525 28.6979 1.0935
-6.1447 27.7500 1.0753
-6.1369 27.7188 1.0747
-6.1291 27.8021 1.0763
-6.1213 27.5625 1.0717
-6.1135 27.9792 1.0797
-6.1057 29.0417 1.1000
-6.0979 30.0521 1.1190
-6.0901 30.5313 1.1279
-6.0823 28.2500 1.0849
-6.0745 28.8854 1.0971
-6.0667 31.5833 1.1472
-6.0589 30.1667 1.1211
-6.0511 29.9479 1.1171
-6.0433 30.3229 1.1240
-6.0355 30.6250 1.1296
-6.0277 29.5000 1.1087
-6.0199 29.5938 1.1104
-6.0121 30.3542 1.1246
-6.0043 31.3958 1.1437
-5.9965 32.0729 1.1560
-5.9887 31.3021 1.1420
-5.9809 30.6771 1.1306
-5.9731 31.1771 1.1398
-5.9653 32.5313 1.1642
-5.9575 32.8958 1.1708
-5.9497 32.4583 1.1629
-5.9419 32.6563 1.1665
-5.9341 33.6563 1.1842
-5.9263 32.6042 1.1656
-5.9185 32.8646 1.1702
-5.9107 32.7396 1.1680
-5.9029 33.0625 1.1737
-5.8951 31.8646 1.1523
-5.8873 32.7188 1.1676
-5.8795 33.3750 1.1792
-5.8717 33.7292 1.1855
-5.8639 33.4479 1.1805
-5.8561 34.5417 1.1997
-5.8483 32.8438 1.1698
-5.8405 33.6771 1.1846
-5.8327 33.5104 1.1816
-5.8249 31.4271 1.1443
-5.8171 33.1458 1.1752
-5.8093 34.9583 1.2069
-5.8015 32.6875 1.1670
-5.7937 35.4479 1.2153
-5.7859 33.8646 1.1879
-5.7781 33.1458 1.1752
-5.7703 34.6771 1.2020
-5.7625 36.2500 1.2290
-5.7547 36.0729 1.2260
-5.7469 35.7708 1.2208
-5.7391 35.5104 1.2164
-5.7313 34.0208 1.1906
-5.7235 34.8958 1.2058
-5.7157 35.8750 1.2226
-5.7079 35.8542 1.2223
-5.7001 37.0000 1.2416
-5.6923 37.9167 1.2569
-5.6845 37.0938 1.2432
-5.6767 37.2396 1.2457
-5.6689 37.4271 1.2488
-5.6611 36.2500 1.2290
-5.6533 37.5625 1.2510
-5.6455 37.8438 1.2557
-5.6377 36.8646 1.2394
-5.6299 36.9063 1.2401
-5.6221 37.4583 1.2493
-5.6143 38.7083 1.2700
-5.6065 38.7813 1.2712
-5.5987 38.7396 1.2705
-5.5909 38.1042 1.2600
-5.5831 38.7604 1.2708
-5.5753 39.3750 1.2809
-5.5675 38.7500 1.2707
-5.5597 38.9375 1.2737
-5.5519 39.5521 1.2837
-5.5441 40.5938 1.3005
-5.5363 39.8438 1.2885
-5.5285 41.0313 1.3075
-5.5207 40.9479 1.3062
-5.5129 40.2500 1.2950
-5.5051 40.3021 1.2959
-5.4973 40.2292 1.2947
-5.4895 40.0417 1.2917
-5.4817 38.5521 1.2674
-5.4739 39.4063 1.2814
-5.4661 42.7917 1.3353
-5.4583 42.6979 1.3338
-5.4505 40.6875 1.3020
-5.4427 41.8958 1.3212
-5.4349 40.8854 1.3052
-5.4271 39.3021 1.2797
-5.4193 42.2708 1.3271
-5.4115 42.5313 1.3312
-5.4037 42.5729 1.3319
-5.3959 43.9896 1.3538
-5.3881 43.6979 1.3494
-5.3803 43.7188 1.3497
-5.3725 42.3542 1.3284
-5.3647 45.6250 1.3788
-5.3569 43.9583 1.3534
-5.3491 45.2917 1.3737
-5.3413 45.8750 1.3826
-5.3335 43.9688 1.3535
-5.3257 45.8542 1.3822
-5.3179 44.6042 1.3633
-5.3101 43.8750 1.3521
-5.3023 46.1771 1.3871
-5.2945 45.2813 1.3736
-5.2867 46.6042 1.3935
-5.2789 46.3646 1.3899
-5.2711 46.4375 1.3910
-5.2633 44.1979 1.3570
-5.2555 46.4479 1.3912
-5.2477 47.3125 1.4040
-5.2399 44.1042 1.3556
-5.2321 46.2083 1.3876
-5.2243 47.8125 1.4114
-5.2165 46.6979 1.3949
-5.2087 46.5313 1.3924
-5.2009 48.6563 1.4238
-5.1931 47.3542 1.4047
-5.1853 48.4583 1.4209
-5.1775 49.3021 1.4333
-5.1697 49.6042 1.4377
-5.1619 50.2708 1.4473
-5.1541 50.5729 1.4516
-5.1463 49.0208 1.4292
-5.1385 49.4896 1.4360
-5.1307 50.6250 1.4524
-5.1229 49.0000 1.4289
-5.1151 50.3229 1.4480
-5.1073 49.2708 1.4328
-5.0995 50.2396 1.4468
-5.0917 50.1875 1.4461
-5.0839 50.7813 1.4546
-5.0761 52.7500 1.4825
-5.0683 49.3750 1.4343
-5.0605 50.4479 1.4498
-5.0527 52.2708 1.4758
-5.0449 53.4063 1.4917
-5.0371 54.9375 1.5130
-5.0293 53.9688 1.4996
-5.0215 53.2083 1.4890
-5.0137 52.4792 1.4787
-5.0059 51.3958 1.4634
-4.9981 53.2708 1.4898
-4.9903 52.8542 1.4840
-4.9825 52.6667 1.4814
-4.9747 55.8542 1.5255
-4.9669 54.8021 1.5111
-4.9591 56.8333 1.5388
-4.9513 55.7083 1.5235
-4.9435 55.2396 1.5171
-4.9357 58.1979 1.5572
-4.9279 57.4688 1.5474
-4.9201 55.8229 1.5251
-4.9123 55.9688 1.5271
-4.9045 58.3646 1.5594
-4.8967 55.1875 1.5164
-4.8889 56.0833 1.5287
-4.8811 57.5208 1.5481
-4.8733 58.9479 1.5672
-4.8655 58.8333 1.5657
-4.8577 58.7500 1.5646
-4.8499 55.4375 1.5198
-4.8421 59.2083 1.5707
-4.8343 60.6667 1.5899
-4.8265 59.5938 1.5758
-4.8187 62.3021 1.6112
-4.8109 60.9479 1.5936
-4.8031 60.1146 1.5826
-4.7953 59.8125 1.5787
-4.7875 59.8854 1.5796
-4.7797 59.8646 1.5794
-4.7719 62.8333 1.6180
-4.7641 65.3229 1.6498
-4.7563 62.5938 1.6150
-4.7485 62.1563 1.6093
-4.7407 65.2500 1.6489
-4.7329 64.1354 1.6347
-4.7251 62.6979 1.6163
-4.7173 61.2708 1.5978
-4.7095 61.5104 1.6009
-4.7017 62.7604 1.6171
-4.6939 62.6250 1.6154
-4.6861 61.4375 1.6000
-4.6783 64.8229 1.6435
-4.6705 66.2292 1.6612
-4.6627 64.6875 1.6417
-4.6549 67.5521 1.6777
-4.6471 68.6771 1.6916
-4.6393 66.5729 1.6655
-4.6315 65.5417 1.6525
-4.6237 65.7500 1.6552
-4.6159 65.5625 1.6528
-4.6081 67.7083 1.6796
-4.6003 65.4896 1.6519
-4.5925 66.7292 1.6674
-4.5847 68.3542 1.6876
-4.5769 67.7292 1.6799
-4.5691 67.9167 1.6822
-4.5613 72.0208 1.7323
-4.5535 70.8542 1.7182
-4.5457 68.9583 1.6951
-4.5379 71.0625 1.7207
-4.5301 70.3021 1.7115
-4.5223 71.0313 1.7204
-4.5145 72.3854 1.7367
-4.5067 72.5417 1.7386
-4.4989 71.1250 1.7215
-4.4911 73.9271 1.7551
-4.4833 74.8229 1.7657
-4.4755 76.4063 1.7843
-4.4677 76.3854 1.7840
-4.4599 75.0208 1.7680
-4.4521 75.5000 1.7736
-4.4443 76.2188 1.7821
-4.4365 75.4271 1.7728
-4.4287 76.8646 1.7896
-4.4209 74.7188 1.7644
-4.4131 76.2500 1.7824
-4.4053 79.2083 1.8167
-4.3975 78.1042 1.8040
-4.3897 76.2396 1.7823
-4.3819 79.1042 1.8155
-4.3741 77.8542 1.8011
-4.3663 80.0729 1.8266
-4.3585 79.2188 1.8168
-4.3507 82.8438 1.8579
-4.3429 85.7396 1.8901
-4.3351 83.7604 1.8682
-4.3273 83.0729 1.8605
-4.3195 83.9896 1.8707
-4.3117 80.1979 1.8280
-4.3039 79.5833 1.8210
-4.2961 85.0104 1.8820
-4.2883 82.7604 1.8570
-4.2805 87.5104 1.9095
-4.2727 87.1354 1.9054
-4.2649 82.8438 1.8579
-4.2571 85.9167 1.8921
-4.2493 84.7917 1.8796
-4.2415 87.5208 1.9096
-4.2337 87.5833 1.9103
-4.2259 88.5729 1.9211
-4.2181 87.5938 1.9104
-4.2103 89.3438 1.9294
-4.2025 88.6875 1.9223
-4.1947 85.9583 1.8925
-4.1869 87.7708 1.9124
-4.1791 90.8125 1.9452
-4.1713 90.3750 1.9405
-4.1635 89.8438 1.9348
-4.1557 91.3854 1.9513
-4.1479 92.1354 1.9593
-4.1401 94.8750 1.9882
-4.1323 92.2292 1.9603
-4.1245 92.1250 1.9592
-4.1167 94.9896 1.9894
-4.1089 94.0104 1.9792
-4.1011 97.6875 2.0175
-4.0933 94.0938 1.9800
-4.0855 95.8958 1.9989
-4.0777 99.3646 2.0347
-4.0699 97.3125 2.0136
-4.0621 96.9375 2.0097
-4.0543 99.7083 2.0383
-4.0465 98.5313 2.0262
-4.0387 99.3438 2.0345
-4.0309 98.5625 2.0265
-4.0231 98.2604 2.0234
-4.0153 99.1042 2.0321
-4.0075 98.9063 2.0300
-3.9997 101.1146 2.0526
-3.9919 105.2083 2.0937
-3.9841 103.9479 2.0811
-3.9763 104.1458 2.0831
-3.9685 100.4063 2.0454
-3.9607 101.9896 2.0614
-3.9529 105.0000 2.0917
-3.9451 105.0104 2.0918
-3.9373 105.7188 2.0988
-3.9295 106.8958 2.1104
-3.9217 106.6979 2.1085
-3.9139 107.0521 2.1120
-3.9061 110.1146 2.1420
-3.8983 108.8438 2.1296
-3.8905 108.9063 2.1302
-3.8827 108.5625 2.1268
-3.8749 109.9375 2.1403
-3.8671 110.2188 2.1430
-3.8593 113.1146 2.1710
-3.8515 110.5625 2.1463
-3.8437 110.9063 2.1497
-3.8359 114.2396 2.1817
-3.8281 114.4792 2.1840
-3.8203 115.1458 2.1904
-3.8125 113.3125 2.1729
-3.8047 114.1042 2.1804
-3.7969 114.5313 2.1845
-3.7891 119.4583 2.2310
-3.7813 118.9896 2.2266
-3.7735 116.7604 2.2057
-3.7657 119.9167 2.2353
-3.7579 118.7292 2.2242
-3.7501 118.2917 2.2201
-3.7423 120.4896 2.2406
-3.7345 123.6667 2.2700
-3.7267 120.1875 2.2378
-3.7189 119.5729 2.2321
-3.7111 122.1979 2.2565
-3.7033 121.0938 2.2462
-3.6955 119.3542 2.2300
-3.6877 124.3021 2.2758
-3.6799 124.4375 2.2770
-3.6721 123.9792 2.2728
-3.6643 124.4583 2.2772
-3.6565 124.8021 2.2804
-3.6487 126.8333 2.2989
-3.6409 126.5521 2.2963
-3.6331 129.2396 2.3206
-3.6253 128.3229 2.3123
-3.6175 127.0313 2.3006
-3.6097 127.2813 2.3029
-3.6019 128.4271 2.3133
-3.5941 127.3646 2.3037
-3.5863 130.7188 2.3338
-3.5785 131.5104 2.3409
-3.5707 133.9479 2.3624
-3.5629 134.9479 2.3713
-3.5551 134.4688 2.3670
-3.5473 134.9167 2.3710
-3.5395 135.6563 2.3775
-3.5317 132.1250 2.3463
-3.5239 135.5208 2.3763
-3.5161 134.5833 2.3680
-3.5083 134.4479 2.3669
-3.5005 134.2188 2.3648
-3.4927 136.7708 2.3872
-3.4849 139.9479 2.4148
-3.4771 138.5104 2.4023
-3.4693 139.8229 2.4137
-3.4615 140.4479 2.4191
-3.4537 139.2396 2.4087
-3.4459 140.6042 2.4204
-3.4381 139.6875 2.4125
-3.4303 141.8229 2.4309
-3.4225 142.4479 2.4363
-3.4147 139.8021 2.4135
-3.4069 140.8333 2.4224
-3.3991 144.3542 2.4525
-3.3913 139.0625 2.4071
-3.3835 143.3125 2.4436
-3.3757 142.0833 2.4331
-3.3679 145.0521 2.4584
-3.3601 147.3750 2.4780
-3.3523 147.9688 2.4830
-3.3445 141.3854 2.4272
-3.3367 143.1771 2.4425
-3.3289 149.1875 2.4932
-3.3211 146.3229 2.4692
-3.3133 148.5313 2.4877
-3.3055 147.6667 2.4805
-3.2977 153.2500 2.5269
-3.2899 150.3542 2.5029
-3.2821 152.9271 2.5243
-3.2743 149.9167 2.4993
-3.2665 148.2396 2.4853
-3.2587 152.1771 2.5181
-3.2509 151.1667 2.5097
-3.2431 150.0833 2.5007
-3.2353 152.7604 2.5229
-3.2275 152.4792 2.5206
-3.2197 154.2604 2.5353
-3.2119 153.9896 2.5330
-3.2041 155.3125 2.5439
-3.1963 158.2083 2.5675
-3.1885 155.9792 2.5493
-3.1807 155.2396 2.5433
-3.1729 158.8646 2.5728
-3.1651 159.3438 2.5767
-3.1573 156.7500 2.5556
-3.1495 157.6354 2.5628
-3.1417 158.5625 2.5704
-3.1339 163.7292 2.6119
-3.1261 158.6771 2.5713
-3.1183 161.1250 2.5911
-3.1105 162.2292 2.5999
-3.1027 164.1875 2.6156
-3.0949 164.0000 2.6141
-3.0871 160.3125 2.5845
-3.0793 163.9583 2.6137
-3.0715 163.4063 2.6093
-3.0637 162.0833 2.5987
-3.0559 163.9063 2.6133
-3.0481 167.2917 2.6402
-3.0403 168.5417 2.6500
-3.0325 168.7292 2.6515
-3.0247 169.1563 2.6548
-3.0169 170.2500 2.6634
-3.0091 171.2604 2.6713
-3.0013 168.2500 2.6477
-2.9935 172.1146 2.6780
-2.9857 170.5313 2.6656
-2.9779 170.4167 2.6647
-2.9701 169.2396 2.6555
-2.9623 170.0938 2.6622
-2.9545 171.6042 2.6740
-2.9467 173.0521 2.6852
-2.9389 178.4792 2.7270
-2.9311 178.7083 2.7288
-2.9233 179.3542 2.7337
-2.9155 176.2604 2.7100
-2.9077 176.4063 2.7111
-2.8999 177.8854 2.7225
-2.8921 177.0521 2.7161
-2.8843 180.0313 2.7389
-2.8765 179.2083 2.7326
-2.8687 181.6563 2.7512
-2.8609 183.7708 2.7671
-2.8531 181.6563 2.7512
-2.8453 183.2500 2.7632
-2.8375 183.5208 2.7653
-2.8297 184.8854 2.7755
-2.8219 186.4375 2.7872
-2.8141 191.4271 2.8242
-2.8063 188.3229 2.8012
-2.7985 185.7917 2.7823
-2.7907 186.7500 2.7895
-2.7829 194.8646 2.8494
-2.7751 192.5104 2.8322
-2.7673 192.7396 2.8339
-2.7595 194.0417 2.8434
-2.7517 191.6563 2.8259
-2.7439 194.6875 2.8482
-2.7361 196.8125 2.8637
-2.7283 197.5000 2.8687
-2.7205 198.2917 2.8744
-2.7127 197.2292 2.8667
-2.7049 199.4479 2.8828
-2.6971 200.9167 2.8934
-2.6893 200.2083 2.8883
-2.6815 203.8750 2.9146
-2.6737 203.5208 2.9120
-2.6659 207.4167 2.9398
-2.6581 203.8229 2.9142
-2.6503 209.7917 2.9566
-2.6425 204.0313 2.9157
-2.6347 201.7708 2.8995
-2.6269 207.8125 2.9426
-2.6191 210.2188 2.9596
-2.6113 212.5208 2.9757
-2.6035 211.6042 2.9693
-2.5957 213.5208 2.9827
-2.5879 216.5313 3.0037
-2.5801 217.1875 3.0082
-2.5723 218.4271 3.0168
-2.5645 215.1458 2.9941
-2.5567 214.8333 2.9919
-2.5489 223.2500 3.0499
-2.5411 224.4792 3.0583
-2.5333 224.2396 3.0567
-2.5255 226.5938 3.0727
-2.5177 224.6771 3.0597
-2.5099 223.2188 3.0497
-2.5021 226.0938 3.0693
-2.4943 229.1354 3.0899
-2.4865 229.4063 3.0917
-2.4787 229.2604 3.0907
-2.4709 231.9063 3.1085
-2.4631 233.3958 3.1185
-2.4553 232.6563 3.1135
-2.4475 232.1667 3.1102
-2.4397 236.0104 3.1359
-2.4319 235.9375 3.1354
-2.4241 233.5729 3.1196
-2.4163 238.1563 3.1501
-2.4085 234.7396 3.1274
-2.4007 238.4271 3.1519
-2.3929 234.6354 3.1267
-2.3851 238.8542 3.1547
-2.3773 237.2813 3.1443
-2.3695 241.2083 3.1702
-2.3617 242.9688 3.1818
-2.3539 241.1667 3.1700
-2.3461 240.4063 3.1650
-2.3383 243.3958 3.1846
-2.3305 245.7813 3.2001
-2.3227 240.4375 3.1652
-2.3149 244.6979 3.1931
-2.3071 246.8333 3.2070
-2.2993 243.3854 3.1845
-2.2915 247.0313 3.2083
-2.2837 241.6667 3.1732
-2.2759 245.4479 3.1980
-2.2681 246.9792 3.2079
-2.2603 246.0625 3.2020
-2.2525 244.2604 3.1902
-2.2447 247.0000 3.2081
-2.2369 245.0208 3.1952
-2.2291 249.1875 3.2222
-2.2213 252.6354 3.2445
-2.2135 251.3854 3.2364
-2.2057 253.4479 3.2497
-2.1979 250.7396 3.2323
-2.1901 248.0313 3.2148
-2.1823 248.1146 3.2153
-2.1745 245.8333 3.2005
-2.1667 249.3958 3.2236
-2.1589 253.5000 3.2500
-2.1511 253.9063 3.2526
-2.1433 252.7083 3.2449
-2.1355 252.3542 3.2426
-2.1277 256.7813 3.2710
-2.1199 252.2083 3.2417
-2.1121 250.2813 3.2293
-2.1043 253.6458 3.2509
-2.0965 252.6042 3.2443
-2.0887 253.9167 3.2527
-2.0809 252.5521 3.2439
-2.0731 255.0208 3.2597
-2.0653 249.8750 3.2267
-2.0575 253.9688 3.2530
-2.0497 252.0833 3.2409
-2.0419 253.6458 3.2509
-2.0341 251.1354 3.2348
-2.0263 246.1042 3.2022
-2.0185 251.0000 3.2339
-2.0107 250.4167 3.2302
-2.0029 254.8542 3.2587
-1.9951 253.2813 3.2486
-1.9873 255.4896 3.2627
-1.9795 256.5833 3.2697
-1.9717 252.4792 3.2434
-1.9639 256.2188 3.2674
-1.9561 262.1146 3.3048
-1.9483 255.2708 3.2613
-1.9405 254.4688 3.2562
-1.9327 253.2083 3.2481
-1.9249 254.3438 3.2554
-1.9171 254.3750 3.2556
-1.9093 248.5938 3.2184
-1.9015 251.1667 3.2350
-1.8937 257.1146 3.2731
-1.8859 251.3438 3.2361
-1.8781 257.4167 3.2750
-1.8703 256.5313 3.2694
-1.8625 253.8333 3.2521
-1.8547 256.4688 3.2690
-1.8469 251.3958 3.2365
-1.8391 254.4479 3.2561
-1.8313 249.8646 3.2266
-1.8235 249.3854 3.2235
-1.8157 252.9896 3.2467
-1.8079 254.4583 3.2561
-1.8001 257.0729 3.2728
-1.7923 258.5208 3.2820
-1.7845 256.1354 3.2669
-1.7767 252.2604 3.2420
-1.7689 247.3542 3.2104
-1.7611 251.0313 3.2341
-1.7533 247.6354 3.2122
-1.7455 254.1563 3.2542
-1.7377 256.0208 3.2661
-1.7299 253.2188 3.2482
-1.7221 247.9792 3.2144
-1.7143 249.9479 3.2271
-1.7065 252.0208 3.2405
-1.6987 247.3333 3.2102
-1.6909 248.3958 3.2171
-1.6831 247.0833 3.2086
-1.6753 248.8542 3.2201
-1.6675 247.2708 3.2098
-1.6597 252.3021 3.2423
-1.6519 245.6667 3.1994
-1.6441 244.1667 3.1896
-1.6363 243.1042 3.1827
-1.6285 247.7083 3.2127
-1.6207 249.1042 3.2217
-1.6129 241.4896 3.1721
-1.6051 242.2813 3.1773
-1.5973 242.7813 3.1805
-1.5895 239.1354 3.1566
-1.5817 237.2188 3.1439
-1.5739 235.9792 3.1357
-1.5661 235.7396 3.1341
-1.5583 235.7917 3.1344
-1.5505 238.2396 3.1507
-1.5427 232.1771 3.1103
-1.5349 229.3646 3.0914
-1.5271 230.1146 3.0965
-1.5193 232.6667 3.1136
-1.5115 230.1250 3.0965
-1.5037 233.8958 3.1218
-1.4959 227.5938 3.0795
-1.4881 228.8542 3.0880
-1.4803 230.4063 3.0984
-1.4725 226.0208 3.0688
-1.4647 226.6250 3.0729
-1.4569 224.2396 3.0567
-1.4491 223.6146 3.0524
-1.4413 223.9792 3.0549
-1.4335 224.4688 3.0582
-1.4257 218.1771 3.0151
-1.4179 219.5729 3.0247
-1.4101 223.0833 3.0488
-1.4023 224.3438 3.0574
-1.3945 217.7188 3.0119
-1.3867 216.7083 3.0049
-1.3789 212.5417 2.9759
-1.3711 214.7604 2.9914
-1.3633 210.1146 2.9588
-1.3555 207.3958 2.9396
-1.3477 203.6667 2.9131
-1.3399 202.5417 2.9050
-1.3321 204.2708 2.9174
-1.3243 203.9167 2.9149
-1.3165 198.8125 2.8782
-1.3087 199.1458 2.8806
-1.3009 194.7604 2.8487
-1.2931 189.5833 2.8106
-1.2853 187.9792 2.7987
-1.2775 184.3333 2.7714
-1.2697 187.4583 2.7948
-1.2619 179.3750 2.7339
-1.2541 181.5313 2.7502
-1.2463 178.1458 2.7245
-1.2385 177.8646 2.7223
-1.2307 175.5729 2.7047
-1.2229 169.0000 2.6536
-1.2151 170.7292 2.6672
-1.2073 166.6250 2.6349
-1.1995 159.6979 2.5796
-1.1917 154.8646 2.5402
-1.1839 157.8750 2.5648
-1.1761 159.5104 2.5780
-1.1683 155.5521 2.5458
-1.1605 150.0729 2.5006
-1.1527 146.6354 2.4718
-1.1449 143.7292 2.4472
-1.1371 144.7292 2.4557
-1.1293 139.7396 2.4130
-1.1215 136.0313 2.3807
-1.1137 132.3125 2.3480
-1.1059 133.9271 2.3623
-1.0981 129.4583 2.3225
-1.0903 125.9479 2.2908
-1.0825 126.2813 2.2938
-1.0747 121.3750 2.2488
-1.0669 122.9583 2.2635
-1.0591 122.4583 2.2589
-1.0513 120.4896 2.2406
-1.0435 117.7500 2.2150
-1.0357 114.5000 2.1842
-1.0279 113.1354 2.1712
-1.0201 113.7396 2.1770
-1.0123 110.2813 2.1436
-1.0045 108.1042 2.1223
-0.9967 106.9063 2.1106
-0.9889 104.2708 2.0844
-0.9811 107.1771 2.1132
-0.9733 104.6146 2.0878
-0.9655 102.9688 2.0713
-0.9577 95.3542 1.9933
-0.9499 92.8646 1.9671
-0.9421 96.4688 2.0049
-0.9343 94.8229 1.9877
-0.9265 93.3750 1.9725
-0.9187 91.2604 1.9500
-0.9109 88.5104 1.9204
-0.9031 84.2708 1.8738
-0.8953 83.2708 1.8627
-0.8875 84.1771 1.8728
-0.8797 82.1042 1.8496
-0.8719 80.9583 1.8366
-0.8641 76.6563 1.7872
-0.8563 77.4479 1.7964
-0.8485 75.6979 1.7760
-0.8407 76.8646 1.7896
-0.8329 71.3021 1.7236
-0.8251 70.8021 1.7176
-0.8173 69.0938 1.6967
-0.8095 70.4271 1.7130
-0.8017 70.9479 1.7193
-0.7939 68.1042 1.6845
-0.7861 64.1563 1.6350
-0.7783 62.5000 1.6137
-0.7705 61.1667 1.5964
-0.7627 61.4688 1.6004
-0.7549 60.0729 1.5821
-0.7471 58.0000 1.5546
-0.7393 57.2083 1.5439
-0.7315 58.0000 1.5546
-0.7237 54.9896 1.5137
-0.7159 54.6667 1.5092
-0.7081 52.1979 1.4748
-0.7003 52.7604 1.4827
-0.6925 53.2188 1.4891
-0.6847 51.2396 1.4612
-0.6769 48.8958 1.4273
-0.6691 47.1354 1.4014
-0.6613 48.1042 1.4157
-0.6535 48.5625 1.4225
-0.6457 46.1771 1.3871
-0.6379 44.8646 1.3672
-0.6301 43.7917 1.3508
-0.6223 42.2500 1.3268
-0.6145 44.0417 1.3546
-0.6067 41.7083 1.3183
-0.5989 39.5208 1.2832
-0.5911 37.9792 1.2580
-0.5833 37.3021 1.2467
-0.5755 36.6146 1.2352
-0.5677 39.2188 1.2783
-0.5599 36.6042 1.2350
-0.5521 34.1250 1.1924
-0.5443 34.3646 1.1966
-0.5365 35.8958 1.2230
-0.5287 34.2188 1.1941
-0.5209 34.5729 1.2002
-0.5131 32.7188 1.1676
-0.5053 32.3438 1.1609
-0.4975 33.3646 1.1791
-0.4897 31.0104 1.1367
-0.4819 30.0938 1.1198
-0.4741 29.9375 1.1169
-0.4663 29.5729 1.1100
-0.4585 29.3854 1.1065
-0.4507 29.7500 1.1134
-0.4429 29.0938 1.1010
-0.4351 26.8229 1.0572
-0.4273 28.3333 1.0865
-0.4195 27.5208 1.0708
-0.4117 28.4688 1.0891
-0.4039 28.0938 1.0819
-0.3961 27.2917 1.0664
-0.3883 26.3438 1.0477
-0.3805 25.9896 1.0406
-0.3727 24.9167 1.0189
-0.3649 23.2708 0.9847
-0.3571 24.1875 1.0039
-0.3493 23.8750 0.9974
-0.3415 22.6771 0.9720
-0.3337 24.4896 1.0101
-0.3259 24.2500 1.0052
-0.3181 26.5208 1.0512
-0.3103 24.9271 1.0191
-0.3025 23.7188 0.9941
-0.2947 22.6458 0.9714
-0.2869 23.1458 0.9820
-0.2791 25.2917 1.0266
-0.2713 25.1458 1.0236
-0.2635 25.8750 1.0383
-0.2557 26.2396 1.0456
-0.2479 27.4271 1.0690
-0.2401 29.5938 1.1104
-0.2323 30.8646 1.1340
-0.2245 30.6458 1.1300
-0.2167 31.4896 1.1455
-0.2089 34.8958 1.2058
-0.2011 35.5000 1.2162
-0.1933 40.6042 1.3007
-0.1855 44.1042 1.3556
-0.1777 46.0000 1.3844
-0.1699 49.3958 1.4346
-0.1621 51.1771 1.4603
-0.1543 49.9271 1.4423
-0.1465 52.6250 1.4808
-0.1387 51.0625 1.4586
-0.1309 48.5521 1.4223
-0.1231 47.5625 1.4078
-0.1153 46.5000 1.3919
-0.1075 43.6354 1.3484
-0.0997 42.3438 1.3283
-0.0919 43.8958 1.3524
-0.0841 44.0104 1.3542
-0.0763 52.8958 1.4846
-0.0685 56.4792 1.5340
-0.0607 69.0000 1.6956
-0.0529 80.5417 1.8319
-0.0451 95.1250 1.9909
-0.0373 112.8542 2.1685
-0.0295 129.8021 2.3256
-0.0217 139.0104 2.4067
-0.0139 142.6354 2.4379
-0.0061 143.6563 2.4466
0.0017 133.8646 2.3617
0.0095 120.1042 2.2370
0.0173 99.3542 2.0346
0.0251 84.0104 1.8709
0.0329 65.6771 1.6543
0.0407 48.7292 1.4249
0.0485 36.5625 1.2343
0.0563 25.3125 1.0270
0.0641 19.0938 0.8919
0.0719 13.9896 0.7635
0.0797 10.9896 0.6767
0.0875 7.6667 0.5652
0.0953 6.3438 0.5141
0.1031 5.3229 0.4709
0.1109 4.6771 0.4415
0.1187 3.5729 0.3858
0.1265 3.1146 0.3602
0.1343 2.3125 0.3104
0.1421 2.3646 0.3139
0.1499 2.8125 0.3423
0.1577 2.3333 0.3118
0.1655 2.6875 0.3346
0.1733 2.5000 0.3227
0.1811 2.0625 0.2932
0.1889 1.9688 0.2864
0.1967 2.1250 0.2976
0.2045 2.0729 0.2939
0.2123 2.2708 0.3076
0.2201 1.7708 0.2716
0.2279 1.7083 0.2668
0.2357 2.1042 0.2961
0.2435 1.9583 0.2857
0.2513 1.6979 0.2660
0.2591 1.5938 0.2577
0.2669 1.6354 0.2610
0.2747 1.6458 0.2619
0.2825 1.5729 0.2560
0.2903 1.6875 0.2652
0.2981 1.5313 0.2526
0.3059 1.9063 0.2818
0.3137 1.5417 0.2534
0.3215 1.2604 0.2292
0.3293 1.5521 0.2543
0.3371 1.4375 0.2447
0.3449 1.5000 0.2500
0.3527 1.8646 0.2787
0.3605 1.2604 0.2292
0.3683 1.5313 0.2526
0.3761 1.5104 0.2509
0.3839 1.5104 0.2509
0.3917 1.5625 0.2552
0.3995 1.1146 0.2155
0.4073 1.2917 0.2320
0.4151 1.4167 0.2430
0.4229 1.4479 0.2456
0.4307 1.5000 0.2500
0.4385 1.4375 0.2447
0.4463 1.3646 0.2384
0.4541 1.7083 0.2668
0.4619 1.6875 0.2652
0.4697 1.7708 0.2716
0.4775 1.5208 0.2517
0.4853 1.1667 0.2205
0.4931 1.1875 0.2224
0.5009 0.9479 0.1987
0.5087 1.1042 0.2145
0.5165 1.1146 0.2155
0.5243 0.8958 0.1932
0.5321 1.0104 0.2052
0.5399 1.0938 0.2135
0.5477 1.3854 0.2403
0.5555 1.2083 0.2244
0.5633 1.3854 0.2403
0.5711 1.1042 0.2145
0.5789 0.8958 0.1932
0.5867 0.8646 0.1898
0.5945 1.0521 0.2094
0.6023 1.1875 0.2224
0.6101 1.0625 0.2104
0.6179 1.2500 0.2282
0.6257 1.1354 0.2175
0.6335 1.3854 0.2403
0.6413 1.2292 0.2263
0.6491 1.1875 0.2224
0.6569 1.0729 0.2114
0.6647 0.8333 0.1863
0.6725 0.9063 0.1943
0.6803 0.8646 0.1898
0.6881 0.8333 0.1863
0.6959 0.8750 0.1909
0.7037 0.9271 0.1965
0.7115 0.8750 0.1909
0.7193 0.8646 0.1898
0.7271 1.1979 0.2234
0.7349 1.2708 0.2301
0.7427 0.7708 0.1792
0.7505 0.8229 0.1852
0.7583 1.0417 0.2083
0.7661 0.9375 0.1976
0.7739 1.0104 0.2052
0.7817 0.8021 0.1828
0.7895 0.6667 0.1667
0.7973 0.9792 0.2020
0.8051 0.8646 0.1898
0.8129 1.0521 0.2094
0.8207 0.9479 0.1987
0.8285 0.6667 0.1667
0.8363 0.8438 0.1875
0.8441 1.1354 0.2175
0.8519 0.8333 0.1863
0.8597 1.0208 0.2062
0.8675 1.0208 0.2062
0.8753 0.8646 0.1898
0.8831 0.7813 0.1804
0.8909 0.8646 0.1898
0.8987 0.8021 0.1828
0.9065 0.9583 0.1998
0.9143 0.9688 0.2009
0.9221 0.9271 0.1965
0.9299 0.8854 0.1921
0.9377 0.9271 0.1965
0.9455 1.0417 0.2083
0.9533 1.0625 0.2104
0.9611 1.0417 0.2083
0.9689 1.0833 0.2125
0.9767 0.8750 0.1909
0.9845 0.7188 0.1731
0.9923 0.7500 0.1768
1.0001 1.0521 0.2094
1.0079 1.0000 0.2041
1.0157 0.6042 0.1587
1.0235 0.7708 0.1792
1.0313 0.7396 0.1755
1.0391 0.8646 0.1898
1.0469 0.8438 0.1875
1.0547 0.7813 0.1804
1.0625 1.1667 0.2205
1.0703 0.6771 0.1680
1.0781 0.6771 0.1680
1.0859 0.7083 0.1718
1.0937 0.6563 0.1654
1.1015 0.6563 0.1654
1.1093 0.8333 0.1863
1.1171 0.8854 0.1921
1.1249 0.8229 0.1852
1.1327 0.4896 0.1428
1.1405 0.5729 0.1545
1.1483 0.7604 0.1780
1.1561 1.1042 0.2145
1.1639 0.7396 0.1755
1.1717 0.6354 0.1627
1.1795 0.9792 0.2020
1.1873 0.6458 0.1640
1.1951 0.4792 0.1413
1.2029 0.5833 0.1559
1.2107 0.7604 0.1780
1.2185 0.5000 0.1443
1.2263 0.4479 0.1366
1.2341 0.5208 0.1473
1.2419 0.6458 0.1640
1.2497 0.6042 0.1587
1.2575 0.8021 0.1828
1.2653 0.7917 0.1816
1.2731 0.7188 0.1731
1.2809 0.8854 0.1921
1.2887 0.9688 0.2009
1.2965 0.7083 0.1718
1.3043 0.5313 0.1488
1.3121 0.5417 0.1502
1.3199 0.6354 0.1627
1.3277 0.8125 0.1840
1.3355 0.9063 0.1943
1.3433 0.8542 0.1887
1.3511 0.7292 0.1743
1.3589 0.7917 0.1816
1.3667 0.6979 0.1705
1.3745 0.7292 0.1743
1.3823 0.9167 0.1954
1.3901 0.7813 0.1804
1.3979 0.8125 0.1840
1.4057 0.4479 0.1366
1.4135 0.5208 0.1473
1.4213 0.7813 0.1804
1.4291 0.8542 0.1887
1.4369 0.7708 0.1792
1.4447 0.5833 0.1559
1.4525 0.8750 0.1909
1.4603 0.5625 0.1531
1.4681 0.6771 0.1680
1.4759 0.7708 0.1792
1.4837 0.6979 0.1705
1.4915 0.6979 0.1705
1.4993 0.6146 0.1600
1.5071 0.6458 0.1640
1.5149 0.6563 0.1654
1.5227 0.7708 0.1792
1.5305 0.8750 0.1909
1.5383 0.6042 0.1587
1.5461 0.6458 0.1640
1.5539 0.8750 0.1909
1.5617 0.7188 0.1731
1.5695 0.5938 0.1573
1.5773 0.7500 0.1768
1.5851 0.7396 0.1755
1.5929 0.6563 0.1654
1.6007 0.6771 0.1680
1.6085 0.5521 0.1517
1.6163 0.3750 0.1250
1.6241 0.6250 0.1614
1.6319 0.7083 0.1718
1.6397 0.7083 0.1718
1.6475 0.3854 0.1267
1.6553 0.3021 0.1122
1.6631 0.5417 0.1502
1.6709 0.8021 0.1828
1.6787 0.8542 0.1887
1.6865 0.7500 0.1768
1.6943 0.6250 0.1614
1.7021 0.4896 0.1428
1.7099 0.6042 0.1587
1.7177 0.6458 0.1640
1.7255 0.5938 0.1573
1.7333 0.6250 0.1614
1.7411 0.7813 0.1804
1.7489 0.7917 0.1816
1.7567 0.9479 0.1987
1.7645 0.5417 0.1502
1.7723 0.5729 0.1545
1.7801 0.4479 0.1366
1.7879 0.4479 0.1366
1.7957 0.6354 0.1627
1.8035 0.8021 0.1828
1.8113 0.7396 0.1755
1.8191 0.7917 0.1816
1.8269 0.5104 0.1458
1.8347 0.4479 0.1366
1.8425 0.6354 0.1627
1.8503 0.3958 0.1284
1.8581 0.3958 0.1284
1.8659 0.5417 0.1502
1.8737 0.5208 0.1473
1.8815 0.6146 0.1600
1.8893 0.6563 0.1654
1.8971 0.4479 0.1366
1.9049 0.6146 0.1600
1.9127 0.8021 0.1828
1.9205 0.4479 0.1366
1.9283 0.4479 0.1366
1.9361 0.6146 0.1600
1.9439 0.4792 0.1413
1.9517 0.7188 0.1731
1.9595 0.3646 0.1233
1.9673 0.6146 0.1600
1.9751 0.4688 0.1398
1.9829 0.7083 0.1718
1.9907 0.5521 0.1517
1.9985 0.3646 0.1233
2.0063 0.2188 0.0955
2.0141 0.7500 0.1768
2.0219 0.5104 0.1458
2.0297 0.5521 0.1517
2.0375 0.5729 0.1545
2.0453 0.5938 0.1573
2.0531 0.3750 0.1250
2.0609 0.4583 0.1382
2.0687 0.4375 0.1350
2.0765 0.5104 0.1458
2.0843 0.6250 0.1614
2.0921 0.6250 0.1614
2.0999 0.3333 0.1179
2.1077 0.4271 0.1334
2.1155 0.8229 0.1852
2.1233 0.5625 0.1531
2.1311 0.4896 0.1428
2.1389 0.3750 0.1250
2.1467 0.2500 0.1021
2.1545 0.5521 0.1517
2.1623 0.6146 0.1600
2.1701 0.8229 0.1852
2.1779 0.5938 0.1573
2.1857 0.4375 0.1350
2.1935 0.3958 0.1284
2.2013 0.7396 0.1755
2.2091 0.6458 0.1640
2.2169 0.4479 0.1366
2.2247 0.6146 0.1600
2.2325 0.2813 0.1083
2.2403 0.5104 0.1458
2.2481 0.4583 0.1382
2.2559 0.6042 0.1587
2.2637 0.5833 0.1559
2.2715 0.4688 0.1398
2.2793 0.4479 0.1366
2.2871 0.6354 0.1627
2.2949 0.4479 0.1366
2.3027 0.3854 0.1267
2.3105 0.4375 0.1350
2.3183 0.4479 0.1366
2.3261 0.4688 0.1398
2.3339 0.5313 0.1488
2.3417 0.3750 0.1250
2.3495 0.7292 0.1743
2.3573 0.5313 0.1488
2.3651 0.6667 0.1667
2.3729 0.5625 0.1531
2.3807 0.3333 0.1179
2.3885 0.6979 0.1705
2.3963 0.5104 0.1458
2.4041 0.3646 0.1233
2.4119 0.4063 0.1301
2.4197 0.3854 0.1267
2.4275 0.4063 0.1301
2.4353 0.5417 0.1502
2.4431 0.5208 0.1473
2.4509 0.7604 0.1780
2.4587 0.5208 0.1473
2.4665 0.4896 0.1428
2.4743 0.3438 0.1197
2.4821 0.3021 0.1122
2.4899 0.4688 0.1398
2.4977 0.5833 0.1559
2.5055 0.5938 0.1573
2.5133 0.6979 0.1705
2.5211 0.5625 0.1531
2.5289 0.5417 0.1502
2.5367 0.4375 0.1350
2.5445 0.6667 0.1667
2.5523 0.3229 0.1160
2.5601 0.2292 0.0977
2.5679 0.5000 0.1443
2.5757 0.4792 0.1413
2.5835 0.5208 0.1473
2.5913 0.5417 0.1502
2.5991 0.4375 0.1350
2.6069 0.3646 0.1233
2.6147 0.3333 0.1179
2.6225 0.4896 0.1428
2.6303 0.6354 0.1627
2.6381 0.4896 0.1428
2.6459 0.3021 0.1122
2.6537 0.4583 0.1382
2.6615 0.5417 0.1502
2.6693 0.6146 0.1600
2.6771 0.2813 0.1083
2.6849 0.3854 0.1267
2.6927 0.5104 0.1458
2.7005 0.2500 0.1021
2.7083 0.4583 0.1382
2.7161 0.5208 0.1473
2.7239 0.3958 0.1284
2.7317 0.3750 0.1250
2.7395 0.3646 0.1233
2.7473 0.4167 0.1318
2.7551 0.5833 0.1559
2.7629 0.3958 0.1284
2.7707 0.5417 0.1502
2.7785 0.2500 0.1021
2.7863 0.5729 0.1545
2.7941 0.3125 0.1141
2.8019 0.4792 0.1413
2.8097 0.2708 0.1062
2.8175 0.3646 0.1233
2.8253 0.4896 0.1428
2.8331 0.5208 0.1473
2.8409 0.4792 0.1413
2.8487 0.5313 0.1488
2.8565 0.5729 0.1545
2.8643 0.6458 0.1640
2.8721 0.3438 0.1197
2.8799 0.5000 0.1443
2.8877 0.2917 0.1102
2.8955 0.4167 0.1318
2.9033 0.5625 0.1531
2.9111 0.4896 0.1428
2.9189 0.3125 0.1141
2.9267 0.2083 0.0932
2.9345 0.2500 0.1021
2.9423 0.6354 0.1627
2.9501 0.4896 0.1428
2.9579 0.3646 0.1233
2.9657 0.4792 0.1413
2.9735 0.6042 0.1587
2.9813 0.6042 0.1587
2.9891 0.4271 0.1334
2.9969 0.4792 0.1413
3.0047 0.4063 0.1301
3.0125 0.3125 0.1141
3.0203 0.2917 0.1102
3.0281 0.3542 0.1215
3.0359 0.2708 0.1062
3.0437 0.4271 0.1334
3.0515 0.5833 0.1559
3.0593 0.5729 0.1545
3.0671 0.6042 0.1587
3.0749 0.4479 0.1366
3.0827 0.3438 0.1197
3.0905 0.5625 0.1531
3.0983 0.3542 0.1215
3.1061 0.2917 0.1102
3.1139 0.2396 0.0999
3.1217 0.3750 0.1250
3.1295 0.4896 0.1428
3.1373 0.5000 0.1443
3.1451 0.2708 0.1062
3.1529 0.2292 0.0977
3.1607 0.3438 0.1197
3.1685 0.3854 0.1267
3.1763 0.4896 0.1428
3.1841 0.5417 0.1502
3.1919 0.4167 0.1318
3.1997 0.5417 0.1502
3.2075 0.4271 0.1334
3.2153 0.5521 0.1517
3.2231 0.3438 0.1197
3.2309 0.5208 0.1473
3.2387 0.3229 0.1160
3.2465 0.4583 0.1382
3.2543 0.3646 0.1233
3.2621 0.3646 0.1233
3.2699 0.3854 0.1267
3.2777 0.1354 0.0751
3.2855 0.4167 0.1318
3.2933 0.3958 0.1284
3.3011 0.5833 0.1559
3.3089 0.6042 0.1587
3.3167 0.3958 0.1284
3.3245 0.2292 0.0977
3.3323 0.3646 0.1233
3.3401 0.4583 0.1382
3.3479 0.3542 0.1215
3.3557 0.2083 0.0932
3.3635 0.2813 0.1083
3.3713 0.2917 0.1102
3.3791 0.1771 0.0859
3.3869 0.4375 0.1350
3.3947 0.5625 0.1531
3.4025 0.3854 0.1267
3.4103 0.2813 0.1083
3.4181 0.4375 0.1350
3.4259 0.4792 0.1413
3.4337 0.2188 0.0955
3.4415 0.4688 0.1398
3.4493 0.4479 0.1366
3.4571 0.3021 0.1122
3.4649 0.4583 0.1382
3.4727 0.5521 0.1517
3.4805 0.4896 0.1428
3.4883 0.4375 0.1350
3.4961 0.4583 0.1382
3.5039 0.4583 0.1382
3.5117 0.3646 0.1233
3.5195 0.3542 0.1215
3.5273 0.3854 0.1267
3.5351 0.5313 0.1488
3.5429 0.6042 0.1587
3.5507 0.3021 0.1122
3.5585 0.5521 0.1517
3.5663 0.6563 0.1654
3.5741 0.4167 0.1318
3.5819 0.4688 0.1398
3.5897 0.2917 0.1102
3.5975 0.4688 0.1398
3.6053 0.5625 0.1531
3.6131 0.5208 0.1473
3.6209 0.3646 0.1233
3.6287 0.4375 0.1350
3.6365 0.4167 0.1318
3.6443 0.3542 0.1215
3.6521 0.4688 0.1398
3.6599 0.4167 0.1318
3.6677 0.2083 0.0932
3.6755 0.2604 0.1042
3.6833 0.2708 0.1062
3.6911 0.4375 0.1350
3.6989 0.4375 0.1350
3.7067 0.3646 0.1233
3.7145 0.4583 0.1382
3.7223 0.4063 0.1301
3.7301 0.4271 0.1334
3.7379 0.3438 0.1197
3.7457 0.1979 0.0908
3.7535 0.5521 0.1517
3.7613 0.4375 0.1350
3.7691 0.3854 0.1267
3.7769 0.2708 0.1062
3.7847 0.2292 0.0977
3.7925 0.3646 0.1233
3.8003 0.2708 0.1062
3.8081 0.4167 0.1318
3.8159 0.2396 0.0999
3.8237 0.1979 0.0908
3.8315 0.3229 0.1160
3.8393 0.3646 0.1233
3.8471 0.3854 0.1267
3.8549 0.3229 0.1160
3.8627 0.4167 0.1318
3.8705 0.2500 0.1021
3.8783 0.1771 0.0859
3.8861 0.0729 0.0551
