# Supplementary material for: Spin waves and orbital contribution to ferromagnetism in a topological metal
Source: Nat Commun. 2024 Oct 16;15:8905. doi: 10.1038/s41467-024-53152-1 (PMC11484860; doi:10.1038/s41467-024-53152-1)
Supplement: Supplementary file 3 — Source Data [file 41467_2024_53152_MOESM3_ESM.zip › experiment_data/RIXS_spectra_SLS/rixs_cr_HHL_4.txt]

 Eloss  intensity  error
-17.8977 2.2188 0.3041
-17.8899 2.2083 0.3033
-17.8821 2.1354 0.2983
-17.8743 2.1146 0.2968
-17.8665 2.2917 0.3090
-17.8587 1.8958 0.2811
-17.8509 2.5104 0.3234
-17.8431 2.5208 0.3241
-17.8353 2.1667 0.3005
-17.8275 2.3542 0.3132
-17.8197 2.6458 0.3320
-17.8119 2.5104 0.3234
-17.8041 2.4896 0.3221
-17.7963 2.4479 0.3194
-17.7885 2.0521 0.2924
-17.7807 2.1875 0.3019
-17.7729 2.4896 0.3221
-17.7651 2.3854 0.3153
-17.7573 1.8542 0.2780
-17.7495 1.8750 0.2795
-17.7417 2.3646 0.3139
-17.7339 2.1667 0.3005
-17.7261 2.4792 0.3214
-17.7183 2.6979 0.3353
-17.7105 2.2188 0.3041
-17.7027 1.9271 0.2834
-17.6949 2.4271 0.3180
-17.6871 2.5521 0.3261
-17.6793 2.4792 0.3214
-17.6715 2.4271 0.3180
-17.6637 2.8125 0.3423
-17.6559 2.6563 0.3327
-17.6481 2.2188 0.3041
-17.6403 2.1979 0.3026
-17.6325 2.0833 0.2946
-17.6247 2.1771 0.3012
-17.6169 1.9583 0.2857
-17.6091 2.6458 0.3320
-17.6013 3.0938 0.3590
-17.5935 2.5625 0.3268
-17.5857 2.3021 0.3097
-17.5779 2.4063 0.3166
-17.5701 2.3750 0.3146
-17.5623 2.0000 0.2887
-17.5545 2.3438 0.3125
-17.5467 2.1042 0.2961
-17.5389 2.3333 0.3118
-17.5311 2.5104 0.3234
-17.5233 2.6875 0.3346
-17.5155 2.3125 0.3104
-17.5077 2.3958 0.3160
-17.4999 2.6354 0.3314
-17.4921 2.2500 0.3062
-17.4843 2.0938 0.2954
-17.4765 2.5313 0.3248
-17.4687 2.8229 0.3430
-17.4609 2.6146 0.3301
-17.4531 2.3229 0.3111
-17.4453 2.6146 0.3301
-17.4375 2.4063 0.3166
-17.4297 2.3542 0.3132
-17.4219 2.3854 0.3153
-17.4141 2.4688 0.3207
-17.4063 2.5313 0.3248
-17.3985 2.5625 0.3268
-17.3907 2.3958 0.3160
-17.3829 2.3438 0.3125
-17.3751 2.2813 0.3083
-17.3673 2.3958 0.3160
-17.3595 2.7708 0.3398
-17.3517 2.6458 0.3320
-17.3439 2.6250 0.3307
-17.3361 2.5625 0.3268
-17.3283 2.5417 0.3254
-17.3205 2.7813 0.3404
-17.3127 2.9271 0.3492
-17.3049 2.1042 0.2961
-17.2971 2.8958 0.3474
-17.2893 2.6458 0.3320
-17.2815 2.6563 0.3327
-17.2737 2.3229 0.3111
-17.2659 2.1458 0.2990
-17.2581 2.4167 0.3173
-17.2503 2.5625 0.3268
-17.2425 2.2396 0.3055
-17.2347 2.6667 0.3333
-17.2269 2.4479 0.3194
-17.2191 2.1354 0.2983
-17.2113 2.9375 0.3499
-17.2035 2.9688 0.3517
-17.1957 2.7292 0.3372
-17.1879 2.8333 0.3436
-17.1801 2.4583 0.3200
-17.1723 2.3125 0.3104
-17.1645 1.8750 0.2795
-17.1567 2.4583 0.3200
-17.1489 2.7917 0.3411
-17.1411 2.4479 0.3194
-17.1333 2.7083 0.3359
-17.1255 2.9167 0.3486
-17.1177 2.4583 0.3200
-17.1099 2.2188 0.3041
-17.1021 2.2396 0.3055
-17.0943 2.5625 0.3268
-17.0865 2.4271 0.3180
-17.0787 2.1354 0.2983
-17.0709 2.7083 0.3359
-17.0631 3.1250 0.3608
-17.0553 2.6458 0.3320
-17.0475 2.2188 0.3041
-17.0397 2.0833 0.2946
-17.0319 2.4063 0.3166
-17.0241 2.3750 0.3146
-17.0163 2.6979 0.3353
-17.0085 2.5313 0.3248
-17.0007 2.5000 0.3227
-16.9929 2.5313 0.3248
-16.9851 2.5729 0.3274
-16.9773 2.6667 0.3333
-16.9695 2.5833 0.3281
-16.9617 2.6875 0.3346
-16.9539 2.5208 0.3241
-16.9461 2.6042 0.3294
-16.9383 2.5417 0.3254
-16.9305 2.5729 0.3274
-16.9227 2.4688 0.3207
-16.9149 3.0417 0.3560
-16.9071 2.5313 0.3248
-16.8993 2.4063 0.3166
-16.8915 2.5000 0.3227
-16.8837 2.3854 0.3153
-16.8759 2.4063 0.3166
-16.8681 2.9063 0.3480
-16.8603 2.2396 0.3055
-16.8525 2.2917 0.3090
-16.8447 2.2813 0.3083
-16.8369 2.5104 0.3234
-16.8291 3.3021 0.3709
-16.8213 1.9896 0.2879
-16.8135 2.8958 0.3474
-16.8057 2.7500 0.3385
-16.7979 2.4479 0.3194
-16.7901 2.2813 0.3083
-16.7823 2.3750 0.3146
-16.7745 1.9375 0.2841
-16.7667 2.1563 0.2997
-16.7589 2.8333 0.3436
-16.7511 2.6667 0.3333
-16.7433 2.3021 0.3097
-16.7355 3.0104 0.3542
-16.7277 2.7188 0.3366
-16.7199 2.3958 0.3160
-16.7121 2.8646 0.3455
-16.7043 2.8229 0.3430
-16.6965 3.3229 0.3721
-16.6887 3.6042 0.3875
-16.6809 3.2917 0.3703
-16.6731 2.8125 0.3423
-16.6653 2.4792 0.3214
-16.6575 2.3854 0.3153
-16.6497 2.6250 0.3307
-16.6419 2.5625 0.3268
-16.6341 2.5417 0.3254
-16.6263 2.4479 0.3194
-16.6185 2.5417 0.3254
-16.6107 2.7917 0.3411
-16.6029 2.8646 0.3455
-16.5951 3.0104 0.3542
-16.5873 2.4375 0.3187
-16.5795 2.6042 0.3294
-16.5717 2.4167 0.3173
-16.5639 2.5625 0.3268
-16.5561 2.4063 0.3166
-16.5483 2.5417 0.3254
-16.5405 2.7500 0.3385
-16.5327 2.8958 0.3474
-16.5249 2.5729 0.3274
-16.5171 2.5521 0.3261
-16.5093 2.3854 0.3153
-16.5015 2.6354 0.3314
-16.4937 2.8750 0.3461
-16.4859 2.4375 0.3187
-16.4781 2.9167 0.3486
-16.4703 2.7500 0.3385
-16.4625 2.5521 0.3261
-16.4547 2.1771 0.3012
-16.4469 2.8854 0.3467
-16.4391 2.7604 0.3391
-16.4313 2.6875 0.3346
-16.4235 2.9688 0.3517
-16.4157 2.8854 0.3467
-16.4079 2.8750 0.3461
-16.4001 2.6875 0.3346
-16.3923 2.4583 0.3200
-16.3845 2.6458 0.3320
-16.3767 3.3333 0.3727
-16.3689 2.8750 0.3461
-16.3611 2.5000 0.3227
-16.3533 2.8229 0.3430
-16.3455 2.5313 0.3248
-16.3377 3.0417 0.3560
-16.3299 2.7917 0.3411
-16.3221 2.9688 0.3517
-16.3143 2.7604 0.3391
-16.3065 2.8750 0.3461
-16.2987 2.9896 0.3529
-16.2909 2.6875 0.3346
-16.2831 2.3229 0.3111
-16.2753 2.7604 0.3391
-16.2675 2.6667 0.3333
-16.2597 2.4375 0.3187
-16.2519 2.4063 0.3166
-16.2441 2.8750 0.3461
-16.2363 2.9792 0.3523
-16.2285 3.1667 0.3632
-16.2207 2.6146 0.3301
-16.2129 2.8438 0.3442
-16.2051 2.8021 0.3417
-16.1973 2.6250 0.3307
-16.1895 2.5938 0.3287
-16.1817 2.9792 0.3523
-16.1739 2.6563 0.3327
-16.1661 3.2500 0.3680
-16.1583 2.5833 0.3281
-16.1505 2.6250 0.3307
-16.1427 3.0625 0.3572
-16.1349 3.1875 0.3644
-16.1271 2.5938 0.3287
-16.1193 2.2396 0.3055
-16.1115 2.7500 0.3385
-16.1037 3.0313 0.3554
-16.0959 3.0833 0.3584
-16.0881 2.6250 0.3307
-16.0803 3.3958 0.3762
-16.0725 2.7292 0.3372
-16.0647 3.3542 0.3738
-16.0569 2.6146 0.3301
-16.0491 3.1458 0.3620
-16.0413 2.9688 0.3517
-16.0335 3.3333 0.3727
-16.0257 2.9271 0.3492
-16.0179 2.6875 0.3346
-16.0101 3.0833 0.3584
-16.0023 2.6250 0.3307
-15.9945 3.1250 0.3608
-15.9867 2.8542 0.3449
-15.9789 2.9375 0.3499
-15.9711 2.7083 0.3359
-15.9633 2.8542 0.3449
-15.9555 3.3542 0.3738
-15.9477 2.5208 0.3241
-15.9399 2.4479 0.3194
-15.9321 2.5313 0.3248
-15.9243 2.6458 0.3320
-15.9165 2.7500 0.3385
-15.9087 2.6771 0.3340
-15.9009 2.6979 0.3353
-15.8931 2.8021 0.3417
-15.8853 2.9063 0.3480
-15.8775 3.1563 0.3626
-15.8697 2.6875 0.3346
-15.8619 2.9375 0.3499
-15.8541 2.6042 0.3294
-15.8463 2.9792 0.3523
-15.8385 2.6771 0.3340
-15.8307 2.6042 0.3294
-15.8229 2.7083 0.3359
-15.8151 2.6250 0.3307
-15.8073 2.6354 0.3314
-15.7995 2.8958 0.3474
-15.7917 2.8646 0.3455
-15.7839 2.7604 0.3391
-15.7761 2.6667 0.3333
-15.7683 2.8542 0.3449
-15.7605 3.0208 0.3548
-15.7527 2.9479 0.3505
-15.7449 2.8229 0.3430
-15.7371 3.1979 0.3650
-15.7293 3.2917 0.3703
-15.7215 3.3021 0.3709
-15.7137 3.1458 0.3620
-15.7059 2.3333 0.3118
-15.6981 2.8750 0.3461
-15.6903 2.9063 0.3480
-15.6825 3.5729 0.3858
-15.6747 2.9063 0.3480
-15.6669 3.1875 0.3644
-15.6591 2.9792 0.3523
-15.6513 3.1042 0.3596
-15.6435 2.8958 0.3474
-15.6357 3.0000 0.3536
-15.6279 3.0938 0.3590
-15.6201 2.7813 0.3404
-15.6123 2.9271 0.3492
-15.6045 2.6771 0.3340
-15.5967 2.5729 0.3274
-15.5889 2.9271 0.3492
-15.5811 2.5729 0.3274
-15.5733 2.8438 0.3442
-15.5655 2.8958 0.3474
-15.5577 2.5729 0.3274
-15.5499 2.5729 0.3274
-15.5421 3.2292 0.3668
-15.5343 3.2917 0.3703
-15.5265 3.4375 0.3785
-15.5187 3.4896 0.3813
-15.5109 2.8958 0.3474
-15.5031 3.2188 0.3662
-15.4953 2.8542 0.3449
-15.4875 3.0729 0.3578
-15.4797 2.7500 0.3385
-15.4719 2.4688 0.3207
-15.4641 2.9688 0.3517
-15.4563 2.5417 0.3254
-15.4485 2.9167 0.3486
-15.4407 3.3021 0.3709
-15.4329 3.7813 0.3969
-15.4251 3.2188 0.3662
-15.4173 2.8750 0.3461
-15.4095 3.0833 0.3584
-15.4017 3.0000 0.3536
-15.3939 3.1979 0.3650
-15.3861 2.7396 0.3379
-15.3783 3.0833 0.3584
-15.3705 2.9583 0.3511
-15.3627 3.3021 0.3709
-15.3549 3.4479 0.3790
-15.3471 3.1979 0.3650
-15.3393 2.9479 0.3505
-15.3315 3.0938 0.3590
-15.3237 2.6250 0.3307
-15.3159 3.0000 0.3536
-15.3081 3.0313 0.3554
-15.3003 3.1667 0.3632
-15.2925 3.0104 0.3542
-15.2847 3.2083 0.3656
-15.2769 3.3021 0.3709
-15.2691 3.2188 0.3662
-15.2613 2.9479 0.3505
-15.2535 2.7396 0.3379
-15.2457 2.8542 0.3449
-15.2379 3.4063 0.3767
-15.2301 3.3958 0.3762
-15.2223 2.6458 0.3320
-15.2145 2.6146 0.3301
-15.2067 2.5833 0.3281
-15.1989 2.8542 0.3449
-15.1911 3.0208 0.3548
-15.1833 2.6875 0.3346
-15.1755 3.4583 0.3796
-15.1677 3.5521 0.3847
-15.1599 3.5313 0.3836
-15.1521 3.7708 0.3964
-15.1443 3.4479 0.3790
-15.1365 3.1250 0.3608
-15.1287 2.8021 0.3417
-15.1209 3.5521 0.3847
-15.1131 2.9583 0.3511
-15.1053 2.8333 0.3436
-15.0975 2.6979 0.3353
-15.0897 3.5625 0.3853
-15.0819 3.0000 0.3536
-15.0741 3.0729 0.3578
-15.0663 2.6667 0.3333
-15.0585 3.0104 0.3542
-15.0507 3.1354 0.3614
-15.0429 2.6250 0.3307
-15.0351 3.2917 0.3703
-15.0273 3.6458 0.3898
-15.0195 4.2188 0.4193
-15.0117 3.8229 0.3991
-15.0039 3.3021 0.3709
-14.9961 3.2604 0.3686
-14.9883 2.6458 0.3320
-14.9805 2.7708 0.3398
-14.9727 3.5625 0.3853
-14.9649 3.3125 0.3715
-14.9571 3.4479 0.3790
-14.9493 3.0521 0.3566
-14.9415 3.0000 0.3536
-14.9337 2.6354 0.3314
-14.9259 3.7500 0.3953
-14.9181 3.5729 0.3858
-14.9103 2.9792 0.3523
-14.9025 2.5208 0.3241
-14.8947 3.1979 0.3650
-14.8869 3.6667 0.3909
-14.8791 2.9167 0.3486
-14.8713 2.9896 0.3529
-14.8635 3.7188 0.3936
-14.8557 3.3750 0.3750
-14.8479 2.8125 0.3423
-14.8401 3.2083 0.3656
-14.8323 3.1667 0.3632
-14.8245 3.5833 0.3864
-14.8167 2.8125 0.3423
-14.8089 3.1563 0.3626
-14.8011 3.6250 0.3886
-14.7933 3.6458 0.3898
-14.7855 3.6146 0.3881
-14.7777 3.2813 0.3698
-14.7699 3.5938 0.3870
-14.7621 3.1667 0.3632
-14.7543 3.3438 0.3733
-14.7465 3.6458 0.3898
-14.7387 3.2917 0.3703
-14.7309 2.9271 0.3492
-14.7231 3.6979 0.3925
-14.7153 3.3542 0.3738
-14.7075 3.4167 0.3773
-14.6997 3.3229 0.3721
-14.6919 3.6563 0.3903
-14.6841 3.4583 0.3796
-14.6763 3.5521 0.3847
-14.6685 3.5521 0.3847
-14.6607 3.9375 0.4050
-14.6529 3.6042 0.3875
-14.6451 3.2813 0.3698
-14.6373 3.2604 0.3686
-14.6295 3.1979 0.3650
-14.6217 3.4479 0.3790
-14.6139 3.2813 0.3698
-14.6061 2.9375 0.3499
-14.5983 3.5000 0.3819
-14.5905 3.8125 0.3986
-14.5827 3.6667 0.3909
-14.5749 3.2083 0.3656
-14.5671 3.0104 0.3542
-14.5593 3.2917 0.3703
-14.5515 3.8229 0.3991
-14.5437 3.0938 0.3590
-14.5359 3.2604 0.3686
-14.5281 3.1771 0.3638
-14.5203 3.6042 0.3875
-14.5125 3.4896 0.3813
-14.5047 3.5833 0.3864
-14.4969 3.8854 0.4024
-14.4891 4.0729 0.4120
-14.4813 3.4479 0.3790
-14.4735 3.1563 0.3626
-14.4657 3.8125 0.3986
-14.4579 3.7292 0.3942
-14.4501 3.2917 0.3703
-14.4423 3.5104 0.3824
-14.4345 3.5313 0.3836
-14.4267 3.7604 0.3958
-14.4189 3.1458 0.3620
-14.4111 3.4896 0.3813
-14.4033 3.3854 0.3756
-14.3955 3.0833 0.3584
-14.3877 3.3021 0.3709
-14.3799 3.4063 0.3767
-14.3721 2.7813 0.3404
-14.3643 2.4792 0.3214
-14.3565 3.3646 0.3744
-14.3487 3.2813 0.3698
-14.3409 3.6979 0.3925
-14.3331 3.6563 0.3903
-14.3253 3.1979 0.3650
-14.3175 3.3125 0.3715
-14.3097 3.5521 0.3847
-14.3019 3.5833 0.3864
-14.2941 3.4271 0.3779
-14.2863 3.6875 0.3920
-14.2785 3.6771 0.3914
-14.2707 3.6875 0.3920
-14.2629 3.3333 0.3727
-14.2551 3.5625 0.3853
-14.2473 3.7813 0.3969
-14.2395 3.2813 0.3698
-14.2317 3.7604 0.3958
-14.2239 3.5938 0.3870
-14.2161 3.3646 0.3744
-14.2083 3.9063 0.4034
-14.2005 3.7917 0.3975
-14.1927 3.5417 0.3841
-14.1849 3.3646 0.3744
-14.1771 3.5521 0.3847
-14.1693 3.3438 0.3733
-14.1615 3.8646 0.4013
-14.1537 4.2917 0.4229
-14.1459 3.3958 0.3762
-14.1381 4.3333 0.4249
-14.1303 3.5625 0.3853
-14.1225 3.1979 0.3650
-14.1147 3.4063 0.3767
-14.1069 3.5417 0.3841
-14.0991 3.8854 0.4024
-14.0913 3.5938 0.3870
-14.0835 3.8021 0.3980
-14.0757 3.6667 0.3909
-14.0679 3.1458 0.3620
-14.0601 4.1042 0.4135
-14.0523 3.3438 0.3733
-14.0445 4.0208 0.4093
-14.0367 3.8229 0.3991
-14.0289 3.4063 0.3767
-14.0211 3.1354 0.3614
-14.0133 4.0417 0.4104
-14.0055 3.7500 0.3953
-13.9977 3.8958 0.4029
-13.9899 3.9167 0.4040
-13.9821 3.3854 0.3756
-13.9743 3.2188 0.3662
-13.9665 3.4583 0.3796
-13.9587 3.9792 0.4072
-13.9509 3.0208 0.3548
-13.9431 3.7396 0.3947
-13.9353 3.6458 0.3898
-13.9275 3.8958 0.4029
-13.9197 2.9479 0.3505
-13.9119 3.7396 0.3947
-13.9041 3.4896 0.3813
-13.8963 3.1875 0.3644
-13.8885 3.2083 0.3656
-13.8807 2.7083 0.3359
-13.8729 3.7604 0.3958
-13.8651 3.2292 0.3668
-13.8573 4.4063 0.4285
-13.8495 3.9375 0.4050
-13.8417 4.3958 0.4280
-13.8339 3.8229 0.3991
-13.8261 3.2083 0.3656
-13.8183 3.3958 0.3762
-13.8105 3.6667 0.3909
-13.8027 4.1042 0.4135
-13.7949 4.2500 0.4208
-13.7871 3.5625 0.3853
-13.7793 3.6875 0.3920
-13.7715 4.0000 0.4082
-13.7637 3.7917 0.3975
-13.7559 3.5000 0.3819
-13.7481 4.6146 0.4385
-13.7403 4.0417 0.4104
-13.7325 3.9896 0.4077
-13.7247 3.6875 0.3920
-13.7169 4.1146 0.4141
-13.7091 4.1250 0.4146
-13.7013 4.0938 0.4130
-13.6935 3.9479 0.4056
-13.6857 4.0104 0.4088
-13.6779 4.5729 0.4365
-13.6701 4.2292 0.4198
-13.6623 4.4688 0.4315
-13.6545 3.3229 0.3721
-13.6467 3.4896 0.3813
-13.6389 3.6458 0.3898
-13.6311 3.7292 0.3942
-13.6233 3.3333 0.3727
-13.6155 4.0625 0.4114
-13.6077 3.7500 0.3953
-13.5999 4.5521 0.4355
-13.5921 4.2917 0.4229
-13.5843 3.8646 0.4013
-13.5765 4.4479 0.4305
-13.5687 4.1250 0.4146
-13.5609 4.0000 0.4082
-13.5531 4.1042 0.4135
-13.5453 3.9688 0.4067
-13.5375 3.6875 0.3920
-13.5297 4.2708 0.4218
-13.5219 3.8542 0.4007
-13.5141 4.6146 0.4385
-13.5063 4.3854 0.4275
-13.4985 3.9063 0.4034
-13.4907 4.3333 0.4249
-13.4829 4.3750 0.4270
-13.4751 3.9063 0.4034
-13.4673 4.2708 0.4218
-13.4595 3.6979 0.3925
-13.4517 4.1250 0.4146
-13.4439 4.2604 0.4213
-13.4361 3.8021 0.3980
-13.4283 4.1667 0.4167
-13.4205 3.5000 0.3819
-13.4127 3.6042 0.3875
-13.4049 4.2292 0.4198
-13.3971 4.3229 0.4244
-13.3893 3.7500 0.3953
-13.3815 3.9583 0.4061
-13.3737 4.0521 0.4109
-13.3659 4.0833 0.4125
-13.3581 3.9583 0.4061
-13.3503 4.7917 0.4468
-13.3425 4.3438 0.4254
-13.3347 3.9896 0.4077
-13.3269 4.1042 0.4135
-13.3191 3.4583 0.3796
-13.3113 3.9792 0.4072
-13.3035 4.0625 0.4114
-13.2957 4.1771 0.4172
-13.2879 3.7083 0.3931
-13.2801 4.1771 0.4172
-13.2723 4.2292 0.4198
-13.2645 4.3021 0.4234
-13.2567 4.2917 0.4229
-13.2489 3.9063 0.4034
-13.2411 3.8542 0.4007
-13.2333 3.4375 0.3785
-13.2255 3.9375 0.4050
-13.2177 4.5208 0.4340
-13.2099 4.2292 0.4198
-13.2021 4.5417 0.4350
-13.1943 4.1875 0.4177
-13.1865 4.2396 0.4203
-13.1787 4.5625 0.4360
-13.1709 5.0625 0.4593
-13.1631 4.4688 0.4315
-13.1553 3.8229 0.3991
-13.1475 4.6458 0.4400
-13.1397 4.0833 0.4125
-13.1319 3.9063 0.4034
-13.1241 4.1771 0.4172
-13.1163 4.1250 0.4146
-13.1085 4.7604 0.4454
-13.1007 4.5417 0.4350
-13.0929 4.0313 0.4098
-13.0851 4.4583 0.4310
-13.0773 4.0729 0.4120
-13.0695 4.1146 0.4141
-13.0617 4.0000 0.4082
-13.0539 4.0313 0.4098
-13.0461 4.0000 0.4082
-13.0383 4.4167 0.4290
-13.0305 4.2396 0.4203
-13.0227 4.2083 0.4187
-13.0149 4.4167 0.4290
-13.0071 4.0208 0.4093
-12.9993 3.8333 0.3997
-12.9915 4.5104 0.4335
-12.9837 4.4583 0.4310
-12.9759 4.1667 0.4167
-12.9681 4.5208 0.4340
-12.9603 4.0729 0.4120
-12.9525 4.3021 0.4234
-12.9447 4.5625 0.4360
-12.9369 4.3333 0.4249
-12.9291 3.9063 0.4034
-12.9213 4.5417 0.4350
-12.9135 4.0208 0.4093
-12.9057 4.0208 0.4093
-12.8979 5.0000 0.4564
-12.8901 4.7396 0.4444
-12.8823 3.9583 0.4061
-12.8745 4.7188 0.4434
-12.8667 4.6771 0.4415
-12.8589 4.7083 0.4429
-12.8511 3.8854 0.4024
-12.8433 4.8958 0.4517
-12.8355 4.2917 0.4229
-12.8277 4.0208 0.4093
-12.8199 4.2813 0.4224
-12.8121 4.9896 0.4560
-12.8043 5.2604 0.4682
-12.7965 4.9375 0.4536
-12.7887 4.2813 0.4224
-12.7809 4.1250 0.4146
-12.7731 4.4688 0.4315
-12.7653 4.5625 0.4360
-12.7575 4.4583 0.4310
-12.7497 4.5625 0.4360
-12.7419 4.4375 0.4300
-12.7341 5.0521 0.4588
-12.7263 5.0729 0.4598
-12.7185 5.3229 0.4709
-12.7107 5.2292 0.4668
-12.7029 4.6354 0.4395
-12.6951 4.1667 0.4167
-12.6873 4.5104 0.4335
-12.6795 4.9896 0.4560
-12.6717 4.8750 0.4507
-12.6639 4.3438 0.4254
-12.6561 4.4063 0.4285
-12.6483 4.7500 0.4449
-12.6405 4.5104 0.4335
-12.6327 4.9063 0.4521
-12.6249 4.5729 0.4365
-12.6171 4.2500 0.4208
-12.6093 4.9583 0.4545
-12.6015 6.2396 0.5099
-12.5937 5.6771 0.4864
-12.5859 4.2083 0.4187
-12.5781 4.1875 0.4177
-12.5703 4.2396 0.4203
-12.5625 3.9063 0.4034
-12.5547 4.1979 0.4182
-12.5469 5.0104 0.4569
-12.5391 5.5104 0.4792
-12.5313 4.9896 0.4560
-12.5235 4.5833 0.4370
-12.5157 4.1771 0.4172
-12.5079 5.0000 0.4564
-12.5001 5.0208 0.4574
-12.4923 4.9792 0.4555
-12.4845 5.4167 0.4751
-12.4767 4.3438 0.4254
-12.4689 4.9375 0.4536
-12.4611 5.1563 0.4635
-12.4533 4.6250 0.4390
-12.4455 3.9688 0.4067
-12.4377 4.7604 0.4454
-12.4299 4.8958 0.4517
-12.4221 5.2083 0.4658
-12.4143 4.8333 0.4488
-12.4065 4.9896 0.4560
-12.3987 4.7500 0.4449
-12.3909 4.2083 0.4187
-12.3831 5.0208 0.4574
-12.3753 5.4896 0.4783
-12.3675 4.9583 0.4545
-12.3597 4.5313 0.4345
-12.3519 5.0833 0.4602
-12.3441 5.5313 0.4801
-12.3363 5.7813 0.4908
-12.3285 4.7500 0.4449
-12.3207 4.4792 0.4320
-12.3129 4.7188 0.4434
-12.3051 4.8438 0.4492
-12.2973 4.4167 0.4290
-12.2895 4.4583 0.4310
-12.2817 4.7083 0.4429
-12.2739 4.9271 0.4531
-12.2661 5.7292 0.4886
-12.2583 4.8438 0.4492
-12.2505 5.2083 0.4658
-12.2427 4.7604 0.4454
-12.2349 6.0208 0.5009
-12.2271 5.4375 0.4760
-12.2193 4.6979 0.4424
-12.2115 5.0208 0.4574
-12.2037 5.4167 0.4751
-12.1959 5.1979 0.4654
-12.1881 5.1146 0.4616
-12.1803 4.5521 0.4355
-12.1725 4.8333 0.4488
-12.1647 4.6979 0.4424
-12.1569 4.5313 0.4345
-12.1491 5.6667 0.4859
-12.1413 5.2500 0.4677
-12.1335 5.3854 0.4737
-12.1257 5.2500 0.4677
-12.1179 5.1979 0.4654
-12.1101 4.7083 0.4429
-12.1023 4.7708 0.4459
-12.0945 4.3646 0.4264
-12.0867 4.7083 0.4429
-12.0789 5.2292 0.4668
-12.0711 5.3542 0.4723
-12.0633 5.5000 0.4787
-12.0555 5.1042 0.4612
-12.0477 5.3958 0.4742
-12.0399 5.8125 0.4921
-12.0321 5.4896 0.4783
-12.0243 5.8438 0.4934
-12.0165 5.1667 0.4640
-12.0087 4.9688 0.4550
-12.0009 5.3229 0.4709
-11.9931 5.5625 0.4814
-11.9853 5.1354 0.4626
-11.9775 5.6563 0.4855
-11.9697 5.2396 0.4672
-11.9619 4.5521 0.4355
-11.9541 4.9167 0.4526
-11.9463 5.6250 0.4841
-11.9385 5.6667 0.4859
-11.9307 5.5104 0.4792
-11.9229 5.0625 0.4593
-11.9151 5.4479 0.4764
-11.9073 5.5313 0.4801
-11.8995 5.2917 0.4696
-11.8917 5.1042 0.4612
-11.8839 5.3750 0.4732
-11.8761 5.0208 0.4574
-11.8683 5.7813 0.4908
-11.8605 5.5208 0.4796
-11.8527 5.2292 0.4668
-11.8449 5.0104 0.4569
-11.8371 5.3229 0.4709
-11.8293 5.6875 0.4868
-11.8215 4.9167 0.4526
-11.8137 4.7917 0.4468
-11.8059 4.9583 0.4545
-11.7981 5.4896 0.4783
-11.7903 5.0833 0.4602
-11.7825 4.7917 0.4468
-11.7747 5.2813 0.4691
-11.7669 5.8125 0.4921
-11.7591 5.6875 0.4868
-11.7513 5.3229 0.4709
-11.7435 5.7917 0.4912
-11.7357 5.4375 0.4760
-11.7279 5.0313 0.4579
-11.7201 5.2500 0.4677
-11.7123 5.0208 0.4574
-11.7045 5.5313 0.4801
-11.6967 5.7083 0.4877
-11.6889 5.1667 0.4640
-11.6811 5.1563 0.4635
-11.6733 5.8542 0.4939
-11.6655 4.8750 0.4507
-11.6577 5.7604 0.4899
-11.6499 5.5313 0.4801
-11.6421 5.3958 0.4742
-11.6343 5.3542 0.4723
-11.6265 5.5521 0.4810
-11.6187 5.1771 0.4644
-11.6109 5.8333 0.4930
-11.6031 6.2188 0.5090
-11.5953 5.8021 0.4917
-11.5875 6.4688 0.5192
-11.5797 6.1667 0.5069
-11.5719 5.7500 0.4895
-11.5641 5.6042 0.4832
-11.5563 5.4583 0.4769
-11.5485 6.1042 0.5043
-11.5407 5.6667 0.4859
-11.5329 6.0521 0.5022
-11.5251 6.3438 0.5141
-11.5173 5.7188 0.4881
-11.5095 5.4479 0.4764
-11.5017 6.1354 0.5056
-11.4939 6.5000 0.5204
-11.4861 6.4271 0.5175
-11.4783 5.8229 0.4926
-11.4705 6.1563 0.5065
-11.4627 5.4688 0.4774
-11.4549 6.0313 0.5013
-11.4471 6.6875 0.5279
-11.4393 5.5104 0.4792
-11.4315 5.2813 0.4691
-11.4237 5.5104 0.4792
-11.4159 5.7188 0.4881
-11.4081 6.0000 0.5000
-11.4003 6.0417 0.5017
-11.3925 5.8854 0.4952
-11.3847 6.0625 0.5026
-11.3769 6.0521 0.5022
-11.3691 5.4583 0.4769
-11.3613 6.0417 0.5017
-11.3535 6.2396 0.5099
-11.3457 6.4792 0.5196
-11.3379 5.5938 0.4828
-11.3301 6.0625 0.5026
-11.3223 6.5417 0.5221
-11.3145 6.5521 0.5225
-11.3067 6.1771 0.5073
-11.2989 6.4063 0.5166
-11.2911 5.5521 0.4810
-11.2833 6.3854 0.5158
-11.2755 6.1042 0.5043
-11.2677 6.8646 0.5348
-11.2599 6.4271 0.5175
-11.2521 5.3438 0.4719
-11.2443 6.0521 0.5022
-11.2365 5.7188 0.4881
-11.2287 5.9375 0.4974
-11.2209 6.2292 0.5095
-11.2131 6.2604 0.5107
-11.2053 6.3229 0.5133
-11.1975 6.6146 0.5250
-11.1897 5.9375 0.4974
-11.1819 6.4896 0.5200
-11.1741 6.4375 0.5179
-11.1663 6.2813 0.5116
-11.1585 6.5417 0.5221
-11.1507 6.3750 0.5154
-11.1429 6.0521 0.5022
-11.1351 6.3958 0.5162
-11.1273 5.9792 0.4991
-11.1195 6.8229 0.5332
-11.1117 6.4375 0.5179
-11.1039 7.1250 0.5449
-11.0961 7.1354 0.5453
-11.0883 7.0208 0.5409
-11.0805 7.1458 0.5457
-11.0727 6.2708 0.5112
-11.0649 6.6042 0.5246
-11.0571 7.2396 0.5492
-11.0493 6.3125 0.5129
-11.0415 5.9271 0.4970
-11.0337 6.3021 0.5124
-11.0259 6.5208 0.5212
-11.0181 6.4479 0.5183
-11.0103 6.9271 0.5372
-11.0025 6.2604 0.5107
-10.9947 6.3333 0.5137
-10.9869 6.1875 0.5078
-10.9791 6.2188 0.5090
-10.9713 6.4375 0.5179
-10.9635 6.5938 0.5242
-10.9557 6.9479 0.5380
-10.9479 7.4688 0.5579
-10.9401 7.2917 0.5512
-10.9323 7.0729 0.5429
-10.9245 6.9271 0.5372
-10.9167 7.1667 0.5465
-10.9089 6.8438 0.5340
-10.9011 6.9583 0.5385
-10.8933 6.2292 0.5095
-10.8855 6.2500 0.5103
-10.8777 6.4167 0.5171
-10.8699 6.7604 0.5307
-10.8621 6.2813 0.5116
-10.8543 6.8542 0.5344
-10.8465 6.4375 0.5179
-10.8387 6.3854 0.5158
-10.8309 7.0729 0.5429
-10.8231 7.0833 0.5433
-10.8153 7.0521 0.5421
-10.8075 7.5104 0.5594
-10.7997 7.3854 0.5547
-10.7919 7.3750 0.5543
-10.7841 7.2188 0.5484
-10.7763 7.2604 0.5500
-10.7685 6.8958 0.5360
-10.7607 6.9063 0.5364
-10.7529 6.4063 0.5166
-10.7451 6.6563 0.5266
-10.7373 6.3333 0.5137
-10.7295 7.2604 0.5500
-10.7217 7.3958 0.5551
-10.7139 7.3646 0.5539
-10.7061 6.6250 0.5254
-10.6983 7.2292 0.5488
-10.6905 7.0729 0.5429
-10.6827 6.5104 0.5208
-10.6749 7.0104 0.5405
-10.6671 7.7813 0.5694
-10.6593 7.1042 0.5441
-10.6515 6.8854 0.5356
-10.6437 6.8958 0.5360
-10.6359 7.2917 0.5512
-10.6281 7.3854 0.5547
-10.6203 7.5000 0.5590
-10.6125 7.5833 0.5621
-10.6047 7.0938 0.5437
-10.5969 7.4375 0.5567
-10.5891 7.3958 0.5551
-10.5813 6.8542 0.5344
-10.5735 6.8229 0.5332
-10.5657 6.9271 0.5372
-10.5579 7.1354 0.5453
-10.5501 6.8333 0.5336
-10.5423 7.4896 0.5586
-10.5345 7.5729 0.5617
-10.5267 7.4479 0.5571
-10.5189 7.0000 0.5401
-10.5111 6.7188 0.5291
-10.5033 7.7188 0.5671
-10.4955 7.5417 0.5606
-10.4877 6.9792 0.5393
-10.4799 7.6042 0.5629
-10.4721 7.5833 0.5621
-10.4643 6.6979 0.5283
-10.4565 7.3333 0.5528
-10.4487 7.4479 0.5571
-10.4409 8.3021 0.5881
-10.4331 8.2708 0.5870
-10.4253 7.2188 0.5484
-10.4175 7.3333 0.5528
-10.4097 7.7188 0.5671
-10.4019 6.0521 0.5022
-10.3941 7.3333 0.5528
-10.3863 6.9792 0.5393
-10.3785 7.9792 0.5766
-10.3707 7.0938 0.5437
-10.3629 7.9688 0.5762
-10.3551 7.4375 0.5567
-10.3473 6.9792 0.5393
-10.3395 6.8438 0.5340
-10.3317 7.5208 0.5598
-10.3239 7.6458 0.5644
-10.3161 7.8646 0.5724
-10.3083 7.8438 0.5717
-10.3005 7.6354 0.5640
-10.2927 7.3646 0.5539
-10.2849 7.7500 0.5683
-10.2771 7.9792 0.5766
-10.2693 8.4479 0.5933
-10.2615 8.4167 0.5922
-10.2537 7.9063 0.5740
-10.2459 7.6458 0.5644
-10.2381 7.7813 0.5694
-10.2303 7.9896 0.5770
-10.2225 7.6250 0.5637
-10.2147 8.4375 0.5929
-10.2069 7.3646 0.5539
-10.1991 7.4479 0.5571
-10.1913 8.6771 0.6013
-10.1835 7.2917 0.5512
-10.1757 8.2917 0.5878
-10.1679 8.1667 0.5833
-10.1601 7.3750 0.5543
-10.1523 8.3125 0.5885
-10.1445 7.9375 0.5751
-10.1367 7.8229 0.5709
-10.1289 8.3958 0.5915
-10.1211 8.0833 0.5803
-10.1133 7.6771 0.5656
-10.1055 8.2396 0.5859
-10.0977 7.7292 0.5675
-10.0899 7.1354 0.5453
-10.0821 7.5625 0.5613
-10.0743 8.0521 0.5792
-10.0665 8.1667 0.5833
-10.0587 8.1771 0.5837
-10.0509 7.9792 0.5766
-10.0431 7.8750 0.5728
-10.0353 8.0833 0.5803
-10.0275 7.9583 0.5758
-10.0197 8.0521 0.5792
-10.0119 8.0938 0.5807
-10.0041 8.0625 0.5796
-9.9963 7.8750 0.5728
-9.9885 8.5938 0.5984
-9.9807 8.6042 0.5988
-9.9729 8.2396 0.5859
-9.9651 7.1979 0.5476
-9.9573 7.6979 0.5663
-9.9495 7.8750 0.5728
-9.9417 7.9792 0.5766
-9.9339 7.1146 0.5445
-9.9261 8.1667 0.5833
-9.9183 8.4792 0.5944
-9.9105 9.8542 0.6408
-9.9027 8.6979 0.6020
-9.8949 8.2917 0.5878
-9.8871 8.7708 0.6045
-9.8793 9.3958 0.6257
-9.8715 9.0729 0.6148
-9.8637 8.5625 0.5973
-9.8559 7.2396 0.5492
-9.8481 8.4688 0.5940
-9.8403 8.4375 0.5929
-9.8325 7.4063 0.5555
-9.8247 8.5625 0.5973
-9.8169 7.8438 0.5717
-9.8091 8.4479 0.5933
-9.8013 8.6563 0.6006
-9.7935 8.8125 0.6060
-9.7857 9.1563 0.6177
-9.7779 8.0521 0.5792
-9.7701 7.8333 0.5713
-9.7623 8.5313 0.5962
-9.7545 8.1979 0.5844
-9.7467 8.7708 0.6045
-9.7389 8.9375 0.6102
-9.7311 9.1042 0.6159
-9.7233 8.4688 0.5940
-9.7155 8.4583 0.5937
-9.7077 9.1354 0.6170
-9.6999 8.0208 0.5781
-9.6921 8.6250 0.5995
-9.6843 9.0208 0.6131
-9.6765 9.3750 0.6250
-9.6687 9.5729 0.6316
-9.6609 8.6667 0.6009
-9.6531 8.0938 0.5807
-9.6453 8.9792 0.6117
-9.6375 8.2813 0.5874
-9.6297 8.9271 0.6099
-9.6219 10.0104 0.6458
-9.6141 9.4792 0.6285
-9.6063 9.1250 0.6166
-9.5985 10.0000 0.6455
-9.5907 9.1667 0.6180
-9.5829 9.5417 0.6305
-9.5751 10.5104 0.6618
-9.5673 9.2188 0.6198
-9.5595 8.7396 0.6034
-9.5517 9.1354 0.6170
-9.5439 8.4063 0.5918
-9.5361 9.3333 0.6236
-9.5283 9.8333 0.6401
-9.5205 8.9896 0.6120
-9.5127 9.9167 0.6428
-9.5049 9.4583 0.6278
-9.4971 8.4896 0.5948
-9.4893 9.7083 0.6360
-9.4815 9.0313 0.6134
-9.4737 8.9583 0.6110
-9.4659 9.4792 0.6285
-9.4581 8.5625 0.5973
-9.4503 8.7917 0.6052
-9.4425 8.6979 0.6020
-9.4347 9.1250 0.6166
-9.4269 9.1146 0.6163
-9.4191 9.2083 0.6194
-9.4113 9.7604 0.6377
-9.4035 10.2292 0.6529
-9.3957 9.5417 0.6305
-9.3879 8.8958 0.6088
-9.3801 9.6146 0.6329
-9.3723 9.5521 0.6309
-9.3645 10.0521 0.6472
-9.3567 10.3646 0.6572
-9.3489 8.9271 0.6099
-9.3411 9.7396 0.6370
-9.3333 9.2604 0.6212
-9.3255 10.0521 0.6472
-9.3177 10.1875 0.6515
-9.3099 9.3750 0.6250
-9.3021 9.4583 0.6278
-9.2943 9.5938 0.6322
-9.2865 10.0417 0.6468
-9.2787 9.7708 0.6381
-9.2709 10.1458 0.6502
-9.2631 10.9479 0.6754
-9.2553 10.4688 0.6605
-9.2475 10.5000 0.6614
-9.2397 10.7500 0.6693
-9.2319 9.9375 0.6435
-9.2241 10.2083 0.6522
-9.2163 9.9479 0.6438
-9.2085 9.7083 0.6360
-9.2007 9.7292 0.6367
-9.1929 10.4792 0.6608
-9.1851 9.8542 0.6408
-9.1773 9.5417 0.6305
-9.1695 9.8958 0.6421
-9.1617 9.7292 0.6367
-9.1539 10.1458 0.6502
-9.1461 9.6354 0.6336
-9.1383 9.4167 0.6264
-9.1305 9.9063 0.6425
-9.1227 9.6563 0.6343
-9.1149 9.5208 0.6298
-9.1071 9.5313 0.6302
-9.0993 10.4688 0.6605
-9.0915 9.9479 0.6438
-9.0837 10.1875 0.6515
-9.0759 9.8125 0.6394
-9.0681 10.6563 0.6663
-9.0603 9.8229 0.6398
-9.0525 10.8229 0.6715
-9.0447 10.5729 0.6637
-9.0369 11.4375 0.6903
-9.0291 10.5313 0.6624
-9.0213 10.7292 0.6686
-9.0135 10.6563 0.6663
-9.0057 10.9063 0.6741
-8.9979 11.1042 0.6802
-8.9901 9.7604 0.6377
-8.9823 9.3229 0.6233
-8.9745 10.1771 0.6512
-8.9667 10.8854 0.6735
-8.9589 10.5625 0.6634
-8.9511 9.7188 0.6364
-8.9433 10.1042 0.6489
-8.9355 10.1250 0.6495
-8.9277 10.6146 0.6650
-8.9199 10.5000 0.6614
-8.9121 10.8021 0.6709
-8.9043 11.1563 0.6818
-8.8965 10.1146 0.6492
-8.8887 10.0625 0.6475
-8.8809 11.2188 0.6837
-8.8731 9.6875 0.6353
-8.8653 10.0104 0.6458
-8.8575 10.3333 0.6562
-8.8497 9.4479 0.6274
-8.8419 9.4063 0.6260
-8.8341 10.0417 0.6468
-8.8263 11.5729 0.6944
-8.8185 10.9271 0.6748
-8.8107 10.5938 0.6644
-8.8029 10.3646 0.6572
-8.7951 10.3021 0.6552
-8.7873 10.9792 0.6764
-8.7795 10.1771 0.6512
-8.7717 11.0417 0.6783
-8.7639 10.6250 0.6654
-8.7561 12.3229 0.7166
-8.7483 10.5625 0.6634
-8.7405 10.6875 0.6673
-8.7327 11.0833 0.6796
-8.7249 11.7292 0.6991
-8.7171 10.3958 0.6581
-8.7093 10.7500 0.6693
-8.7015 10.2813 0.6545
-8.6937 11.4479 0.6906
-8.6859 11.5000 0.6922
-8.6781 10.0104 0.6458
-8.6703 11.7083 0.6985
-8.6625 10.7604 0.6696
-8.6547 10.8333 0.6719
-8.6469 11.6771 0.6975
-8.6391 11.0938 0.6799
-8.6313 10.6042 0.6647
-8.6235 11.5833 0.6947
-8.6157 10.5938 0.6644
-8.6079 9.8750 0.6415
-8.6001 11.2396 0.6843
-8.5923 10.4479 0.6598
-8.5845 11.3125 0.6866
-8.5767 11.6146 0.6957
-8.5689 11.5729 0.6944
-8.5611 11.3750 0.6884
-8.5533 11.5104 0.6925
-8.5455 11.1667 0.6821
-8.5377 12.5104 0.7220
-8.5299 12.4271 0.7196
-8.5221 10.8854 0.6735
-8.5143 11.1563 0.6818
-8.5065 11.9063 0.7043
-8.4987 12.0833 0.7096
-8.4909 11.3229 0.6869
-8.4831 11.1354 0.6812
-8.4753 11.8125 0.7016
-8.4675 12.0833 0.7096
-8.4597 12.2813 0.7153
-8.4519 11.9479 0.7056
-8.4441 13.1042 0.7389
-8.4363 12.3333 0.7169
-8.4285 12.8646 0.7321
-8.4207 12.9167 0.7336
-8.4129 12.5833 0.7241
-8.4051 12.5417 0.7229
-8.3973 11.7188 0.6988
-8.3895 11.6563 0.6969
-8.3817 11.6354 0.6963
-8.3739 11.4792 0.6916
-8.3661 12.7083 0.7277
-8.3583 11.2500 0.6847
-8.3505 11.9792 0.7065
-8.3427 11.7292 0.6991
-8.3349 12.1458 0.7114
-8.3271 11.1563 0.6818
-8.3193 11.6875 0.6978
-8.3115 12.3229 0.7166
-8.3037 12.6146 0.7250
-8.2959 11.8750 0.7034
-8.2881 12.1771 0.7123
-8.2803 12.4167 0.7193
-8.2725 13.3125 0.7448
-8.2647 12.7708 0.7295
-8.2569 13.1979 0.7416
-8.2491 12.3958 0.7187
-8.2413 11.8125 0.7016
-8.2335 12.4583 0.7205
-8.2257 12.0000 0.7071
-8.2179 13.1458 0.7401
-8.2101 12.7604 0.7292
-8.2023 12.2396 0.7141
-8.1945 12.6875 0.7271
-8.1867 13.1146 0.7392
-8.1789 12.3438 0.7172
-8.1711 11.9583 0.7059
-8.1633 12.8438 0.7315
-8.1555 13.2396 0.7427
-8.1477 13.5313 0.7509
-8.1399 14.3125 0.7722
-8.1321 12.5938 0.7244
-8.1243 11.9896 0.7068
-8.1165 13.0625 0.7377
-8.1087 13.4479 0.7486
-8.1009 12.9063 0.7333
-8.0931 12.2604 0.7147
-8.0853 13.2396 0.7427
-8.0775 13.4063 0.7474
-8.0697 12.9167 0.7336
-8.0619 13.8333 0.7592
-8.0541 13.8854 0.7606
-8.0463 12.9479 0.7345
-8.0385 13.3438 0.7456
-8.0307 13.5521 0.7514
-8.0229 13.9688 0.7629
-8.0151 13.2500 0.7430
-8.0073 13.1875 0.7413
-7.9995 13.9479 0.7623
-7.9917 13.1458 0.7401
-7.9839 12.6667 0.7265
-7.9761 12.7292 0.7283
-7.9683 12.9479 0.7345
-7.9605 13.6354 0.7538
-7.9527 13.6875 0.7552
-7.9449 14.3229 0.7725
-7.9371 13.8958 0.7609
-7.9293 13.3542 0.7459
-7.9215 12.8646 0.7321
-7.9137 12.8854 0.7327
-7.9059 14.2500 0.7706
-7.8981 13.5313 0.7509
-7.8903 14.1563 0.7680
-7.8825 14.0521 0.7652
-7.8747 13.3333 0.7454
-7.8669 13.5521 0.7514
-7.8591 14.1771 0.7686
-7.8513 14.1042 0.7666
-7.8435 15.4271 0.8017
-7.8357 13.9167 0.7615
-7.8279 14.2292 0.7700
-7.8201 15.1250 0.7939
-7.8123 13.9583 0.7626
-7.8045 13.4063 0.7474
-7.7967 13.4583 0.7488
-7.7889 13.8750 0.7603
-7.7811 14.1042 0.7666
-7.7733 14.1146 0.7669
-7.7655 14.1875 0.7689
-7.7577 14.2396 0.7703
-7.7499 14.6771 0.7820
-7.7421 15.3542 0.7998
-7.7343 14.5313 0.7781
-7.7265 15.2604 0.7974
-7.7187 14.8854 0.7875
-7.7109 15.1146 0.7936
-7.7031 15.9688 0.8157
-7.6953 13.8854 0.7606
-7.6875 14.7083 0.7828
-7.6797 14.6667 0.7817
-7.6719 14.5729 0.7792
-7.6641 13.5208 0.7506
-7.6563 15.6458 0.8074
-7.6485 14.1146 0.7669
-7.6407 15.1875 0.7955
-7.6329 14.0104 0.7640
-7.6251 14.8646 0.7870
-7.6173 16.9271 0.8398
-7.6095 15.8333 0.8122
-7.6017 15.2917 0.7982
-7.5939 16.1979 0.8215
-7.5861 15.0938 0.7930
-7.5783 16.1563 0.8205
-7.5705 15.4167 0.8015
-7.5627 14.5833 0.7795
-7.5549 14.9479 0.7892
-7.5471 16.5938 0.8315
-7.5393 15.1146 0.7936
-7.5315 15.7396 0.8098
-7.5237 16.5208 0.8297
-7.5159 15.5833 0.8058
-7.5081 15.6563 0.8077
-7.5003 14.4167 0.7750
-7.4925 15.7604 0.8104
-7.4847 15.7292 0.8096
-7.4769 15.0208 0.7911
-7.4691 15.0625 0.7922
-7.4613 16.8958 0.8390
-7.4535 16.4063 0.8268
-7.4457 16.5521 0.8305
-7.4379 17.3229 0.8496
-7.4301 16.4167 0.8271
-7.4223 16.7083 0.8344
-7.4145 16.5417 0.8302
-7.4067 16.6771 0.8336
-7.3989 17.8125 0.8615
-7.3911 17.0417 0.8427
-7.3833 16.2917 0.8239
-7.3755 16.0521 0.8178
-7.3677 16.9688 0.8409
-7.3599 15.7083 0.8090
-7.3521 17.0833 0.8437
-7.3443 16.7396 0.8352
-7.3365 18.3229 0.8738
-7.3287 18.3542 0.8745
-7.3209 18.1458 0.8695
-7.3131 16.6146 0.8320
-7.3053 18.0625 0.8675
-7.2975 17.8542 0.8625
-7.2897 17.3229 0.8496
-7.2819 18.0104 0.8663
-7.2741 16.4479 0.8278
-7.2663 17.3229 0.8496
-7.2585 18.3854 0.8752
-7.2507 18.9479 0.8885
-7.2429 18.1979 0.8708
-7.2351 16.7813 0.8362
-7.2273 18.3646 0.8748
-7.2195 18.4792 0.8775
-7.2117 18.1771 0.8703
-7.2039 17.6979 0.8587
-7.1961 17.9271 0.8643
-7.1883 18.3438 0.8743
-7.1805 18.0417 0.8670
-7.1727 17.6771 0.8582
-7.1649 18.2188 0.8713
-7.1571 19.1771 0.8939
-7.1493 18.9271 0.8880
-7.1415 18.6250 0.8809
-7.1337 18.6042 0.8804
-7.1259 18.4896 0.8777
-7.1181 19.0833 0.8917
-7.1103 18.5833 0.8799
-7.1025 18.7813 0.8846
-7.0947 19.0104 0.8900
-7.0869 17.4896 0.8537
-7.0791 19.4583 0.9004
-7.0713 21.0104 0.9356
-7.0635 18.8958 0.8873
-7.0557 18.8958 0.8873
-7.0479 19.4896 0.9011
-7.0401 19.5000 0.9014
-7.0323 18.6146 0.8807
-7.0245 17.8646 0.8628
-7.0167 18.8542 0.8863
-7.0089 19.8229 0.9088
-7.0011 18.2292 0.8715
-6.9933 18.2083 0.8710
-6.9855 21.2188 0.9403
-6.9777 21.7083 0.9511
-6.9699 20.5938 0.9263
-6.9621 19.5313 0.9021
-6.9543 20.2917 0.9195
-6.9465 20.4063 0.9221
-6.9387 21.8854 0.9549
-6.9309 20.8646 0.9324
-6.9231 19.6979 0.9060
-6.9153 19.4167 0.8995
-6.9075 20.8229 0.9315
-6.8997 19.7813 0.9079
-6.8919 21.0938 0.9375
-6.8841 21.5833 0.9483
-6.8763 21.0417 0.9363
-6.8685 20.2917 0.9195
-6.8607 19.8958 0.9105
-6.8529 21.4271 0.9449
-6.8451 20.6771 0.9282
-6.8373 20.9792 0.9350
-6.8295 20.9688 0.9347
-6.8217 21.9479 0.9563
-6.8139 22.7188 0.9729
-6.8061 22.2813 0.9635
-6.7983 21.0833 0.9373
-6.7905 21.1667 0.9391
-6.7827 20.5625 0.9256
-6.7749 21.9271 0.9558
-6.7671 21.9688 0.9567
-6.7593 21.6979 0.9508
-6.7515 22.2708 0.9633
-6.7437 22.3750 0.9656
-6.7359 22.4167 0.9665
-6.7281 21.5313 0.9472
-6.7203 22.4063 0.9662
-6.7125 23.4583 0.9887
-6.7047 22.0833 0.9592
-6.6969 21.3021 0.9421
-6.6891 21.8333 0.9538
-6.6813 22.7500 0.9736
-6.6735 22.5521 0.9694
-6.6657 22.4688 0.9676
-6.6579 22.8646 0.9761
-6.6501 21.5521 0.9476
-6.6423 21.9583 0.9565
-6.6345 22.3750 0.9656
-6.6267 23.1042 0.9812
-6.6189 24.7292 1.0151
-6.6111 23.0938 0.9809
-6.6033 23.4479 0.9884
-6.5955 23.7188 0.9941
-6.5877 23.1563 0.9823
-6.5799 24.3854 1.0080
-6.5721 24.5417 1.0112
-6.5643 23.3333 0.9860
-6.5565 24.2813 1.0058
-6.5487 23.7917 0.9957
-6.5409 23.4479 0.9884
-6.5331 24.3229 1.0067
-6.5253 24.9063 1.0187
-6.5175 24.6354 1.0132
-6.5097 25.5729 1.0322
-6.5019 24.9896 1.0204
-6.4941 25.7292 1.0354
-6.4863 24.6250 1.0129
-6.4785 25.5729 1.0322
-6.4707 25.2813 1.0263
-6.4629 25.5313 1.0314
-6.4551 24.9896 1.0204
-6.4473 24.7813 1.0161
-6.4395 25.6250 1.0333
-6.4317 26.1146 1.0431
-6.4239 26.3438 1.0477
-6.4161 25.0833 1.0223
-6.4083 26.4583 1.0500
-6.4005 25.1563 1.0238
-6.3927 23.9583 0.9991
-6.3849 27.2188 1.0649
-6.3771 26.5729 1.0522
-6.3693 26.4688 1.0502
-6.3615 25.4688 1.0301
-6.3537 26.1354 1.0435
-6.3459 26.3333 1.0475
-6.3381 26.5104 1.0510
-6.3303 28.4479 1.0887
-6.3225 28.6250 1.0921
-6.3147 26.9063 1.0588
-6.3069 27.7188 1.0747
-6.2991 27.3125 1.0668
-6.2913 28.3021 1.0859
-6.2835 27.4167 1.0688
-6.2757 27.8854 1.0779
-6.2679 26.6875 1.0545
-6.2601 25.4896 1.0306
-6.2523 27.5625 1.0717
-6.2445 28.7292 1.0941
-6.2367 27.3542 1.0676
-6.2289 28.1250 1.0825
-6.2211 29.5625 1.1099
-6.2133 30.0000 1.1180
-6.2055 28.9167 1.0977
-6.1977 29.0000 1.0992
-6.1899 29.1146 1.1014
-6.1821 28.8542 1.0965
-6.1743 31.3021 1.1420
-6.1665 29.0625 1.1004
-6.1587 29.8333 1.1149
-6.1509 30.6875 1.1308
-6.1431 28.7083 1.0937
-6.1353 29.6250 1.1110
-6.1275 29.4063 1.1069
-6.1197 29.2917 1.1048
-6.1119 30.0104 1.1182
-6.1041 29.0000 1.0992
-6.0963 29.5313 1.1093
-6.0885 29.0521 1.1002
-6.0807 29.0625 1.1004
-6.0729 28.2292 1.0845
-6.0651 30.9688 1.1359
-6.0573 31.7500 1.1502
-6.0495 29.9063 1.1163
-6.0417 32.6875 1.1670
-6.0339 32.2188 1.1586
-6.0261 31.3958 1.1437
-6.0183 30.8229 1.1333
-6.0105 31.6563 1.1485
-6.0027 32.2917 1.1600
-5.9949 31.4375 1.1445
-5.9871 32.8854 1.1706
-5.9793 31.7708 1.1506
-5.9715 32.3229 1.1605
-5.9637 32.8333 1.1696
-5.9559 32.7500 1.1682
-5.9481 32.0417 1.1555
-5.9403 31.6563 1.1485
-5.9325 33.9688 1.1897
-5.9247 31.8542 1.1521
-5.9169 31.0938 1.1382
-5.9091 34.0208 1.1906
-5.9013 33.1875 1.1759
-5.8935 34.6146 1.2009
-5.8857 34.1875 1.1935
-5.8779 34.8646 1.2053
-5.8701 33.1146 1.1746
-5.8623 35.2292 1.2116
-5.8545 35.0938 1.2092
-5.8467 34.5833 1.2004
-5.8389 35.0417 1.2083
-5.8311 36.2500 1.2290
-5.8233 35.3958 1.2144
-5.8155 35.6458 1.2187
-5.8077 35.9479 1.2239
-5.7999 34.5208 1.1993
-5.7921 33.9375 1.1891
-5.7843 35.2604 1.2121
-5.7765 35.0313 1.2082
-5.7687 34.7500 1.2033
-5.7609 35.2917 1.2126
-5.7531 36.3958 1.2315
-5.7453 37.0938 1.2432
-5.7375 36.8750 1.2395
-5.7297 36.7396 1.2373
-5.7219 35.4688 1.2157
-5.7141 36.2708 1.2293
-5.7063 36.0625 1.2258
-5.6985 36.6042 1.2350
-5.6907 36.5521 1.2341
-5.6829 38.5417 1.2672
-5.6751 37.3333 1.2472
-5.6673 38.0417 1.2590
-5.6595 38.5000 1.2666
-5.6517 40.0313 1.2915
-5.6439 37.4583 1.2493
-5.6361 36.8854 1.2397
-5.6283 37.8750 1.2562
-5.6205 36.1458 1.2272
-5.6127 37.4792 1.2497
-5.6049 36.8021 1.2383
-5.5971 38.0313 1.2588
-5.5893 39.8750 1.2890
-5.5815 38.8542 1.2724
-5.5737 39.8333 1.2883
-5.5659 38.2188 1.2619
-5.5581 40.2604 1.2952
-5.5503 39.4167 1.2815
-5.5425 39.9896 1.2908
-5.5347 40.0833 1.2923
-5.5269 39.0000 1.2748
-5.5191 39.6979 1.2861
-5.5113 39.1146 1.2766
-5.5035 40.7813 1.3035
-5.4957 43.0625 1.3395
-5.4879 42.1875 1.3258
-5.4801 41.7708 1.3193
-5.4723 40.6146 1.3009
-5.4645 41.8958 1.3212
-5.4567 42.2708 1.3271
-5.4489 40.2604 1.2952
-5.4411 43.1667 1.3411
-5.4333 42.2188 1.3263
-5.4255 40.2188 1.2945
-5.4177 42.5521 1.3315
-5.4099 40.7604 1.3032
-5.4021 41.4167 1.3137
-5.3943 42.1146 1.3247
-5.3865 41.1667 1.3097
-5.3787 42.8229 1.3358
-5.3709 43.0417 1.3392
-5.3631 47.0000 1.3994
-5.3553 44.0000 1.3540
-5.3475 42.3333 1.3281
-5.3397 43.0313 1.3390
-5.3319 46.0938 1.3858
-5.3241 45.3854 1.3752
-5.3163 46.0938 1.3858
-5.3085 48.0833 1.4154
-5.3007 47.0000 1.3994
-5.2929 45.7708 1.3810
-5.2851 46.8125 1.3966
-5.2773 45.2396 1.3729
-5.2695 45.5208 1.3772
-5.2617 45.4688 1.3764
-5.2539 46.4271 1.3908
-5.2461 49.8750 1.4416
-5.2383 49.3958 1.4346
-5.2305 46.5417 1.3926
-5.2227 48.5313 1.4220
-5.2149 49.1146 1.4305
-5.2071 48.4271 1.4205
-5.1993 47.1667 1.4019
-5.1915 46.9896 1.3992
-5.1837 50.5208 1.4509
-5.1759 48.5104 1.4217
-5.1681 49.6458 1.4383
-5.1603 50.3438 1.4483
-5.1525 50.7708 1.4545
-5.1447 51.1563 1.4600
-5.1369 50.2813 1.4474
-5.1291 52.3438 1.4768
-5.1213 52.4792 1.4787
-5.1135 51.3750 1.4631
-5.1057 49.5729 1.4372
-5.0979 52.6042 1.4805
-5.0901 51.8646 1.4700
-5.0823 53.3646 1.4911
-5.0745 54.8750 1.5121
-5.0667 51.9688 1.4715
-5.0589 52.8854 1.4844
-5.0511 53.3125 1.4904
-5.0433 52.4063 1.4777
-5.0355 52.7083 1.4820
-5.0277 56.1875 1.5301
-5.0199 54.4167 1.5058
-5.0121 53.2813 1.4900
-5.0043 55.0104 1.5140
-4.9965 55.1354 1.5157
-4.9887 55.3750 1.5190
-4.9809 56.9688 1.5407
-4.9731 55.9479 1.5268
-4.9653 58.2396 1.5578
-4.9575 60.1042 1.5825
-4.9497 55.9583 1.5270
-4.9419 57.8125 1.5520
-4.9341 56.8125 1.5386
-4.9263 56.6250 1.5360
-4.9185 57.6250 1.5495
-4.9107 56.9688 1.5407
-4.9029 56.5417 1.5349
-4.8951 59.3646 1.5727
-4.8873 58.9583 1.5674
-4.8795 58.7708 1.5649
-4.8717 60.4375 1.5869
-4.8639 58.9792 1.5676
-4.8561 60.3125 1.5853
-4.8483 57.6667 1.5501
-4.8405 57.9167 1.5534
-4.8327 59.0625 1.5687
-4.8249 60.0417 1.5817
-4.8171 59.6875 1.5770
-4.8093 63.2917 1.6239
-4.8015 60.2396 1.5843
-4.7937 61.7708 1.6043
-4.7859 63.8854 1.6315
-4.7781 58.2500 1.5579
-4.7703 63.0938 1.6214
-4.7625 62.4063 1.6125
-4.7547 63.2917 1.6239
-4.7469 64.0521 1.6337
-4.7391 64.5938 1.6406
-4.7313 66.3333 1.6625
-4.7235 65.5417 1.6525
-4.7157 66.0938 1.6595
-4.7079 65.2708 1.6491
-4.7001 67.4792 1.6768
-4.6923 66.1042 1.6596
-4.6845 65.8854 1.6569
-4.6767 66.8542 1.6690
-4.6689 68.6146 1.6908
-4.6611 67.8229 1.6811
-4.6533 66.8125 1.6685
-4.6455 68.9792 1.6953
-4.6377 67.9583 1.6827
-4.6299 68.1042 1.6845
-4.6221 66.5000 1.6646
-4.6143 66.8125 1.6685
-4.6065 69.9583 1.7073
-4.5987 69.6458 1.7035
-4.5909 70.8958 1.7187
-4.5831 72.8958 1.7428
-4.5753 70.7396 1.7168
-4.5675 71.3542 1.7243
-4.5597 72.3021 1.7357
-4.5519 73.0313 1.7444
-4.5441 72.3021 1.7357
-4.5363 73.2604 1.7471
-4.5285 71.8958 1.7308
-4.5207 74.7708 1.7651
-4.5129 72.7813 1.7414
-4.5051 73.7292 1.7527
-4.4973 75.3229 1.7716
-4.4895 74.8229 1.7657
-4.4817 78.1563 1.8046
-4.4739 75.7813 1.7770
-4.4661 73.1250 1.7455
-4.4583 77.9583 1.8023
-4.4505 77.2500 1.7941
-4.4427 76.2083 1.7820
-4.4349 78.2292 1.8054
-4.4271 78.8125 1.8121
-4.4193 78.1979 1.8051
-4.4115 80.7813 1.8346
-4.4037 79.2500 1.8172
-4.3959 78.9896 1.8142
-4.3881 78.4271 1.8077
-4.3803 82.4375 1.8533
-4.3725 78.3021 1.8063
-4.3647 78.2188 1.8053
-4.3569 81.7917 1.8461
-4.3491 80.1250 1.8272
-4.3413 82.3646 1.8525
-4.3335 82.5104 1.8542
-4.3257 82.3125 1.8519
-4.3179 82.7083 1.8564
-4.3101 82.2708 1.8515
-4.3023 83.8750 1.8694
-4.2945 82.3958 1.8529
-4.2867 85.9167 1.8921
-4.2789 85.6146 1.8887
-4.2711 89.3229 1.9292
-4.2633 85.0938 1.8830
-4.2555 87.3333 1.9076
-4.2477 89.8646 1.9350
-4.2399 88.3438 1.9186
-4.2321 87.9896 1.9147
-4.2243 88.0000 1.9149
-4.2165 85.2188 1.8844
-4.2087 89.9688 1.9362
-4.2009 90.1875 1.9385
-4.1931 87.1979 1.9061
-4.1853 90.3542 1.9403
-4.1775 90.7396 1.9444
-4.1697 91.5000 1.9526
-4.1619 94.4792 1.9841
-4.1541 95.9688 1.9997
-4.1463 93.3542 1.9722
-4.1385 95.0521 1.9901
-4.1307 93.5313 1.9741
-4.1229 91.9896 1.9578
-4.1151 96.9375 2.0097
-4.1073 94.0313 1.9794
-4.0995 98.0625 2.0214
-4.0917 94.3333 1.9826
-4.0839 97.1146 2.0116
-4.0761 97.4583 2.0151
-4.0683 100.4167 2.0455
-4.0605 96.3854 2.0040
-4.0527 97.9896 2.0206
-4.0449 100.4479 2.0458
-4.0371 102.3125 2.0647
-4.0293 102.3646 2.0652
-4.0215 101.7708 2.0592
-4.0137 100.9583 2.0510
-4.0059 101.8854 2.0604
-3.9981 103.3750 2.0754
-3.9903 105.3854 2.0955
-3.9825 106.1979 2.1035
-3.9747 102.4167 2.0658
-3.9669 104.8854 2.0905
-3.9591 104.3542 2.0852
-3.9513 108.3021 2.1243
-3.9435 107.5729 2.1171
-3.9357 107.9375 2.1207
-3.9279 107.8958 2.1203
-3.9201 106.5521 2.1071
-3.9123 108.7708 2.1289
-3.9045 109.3438 2.1345
-3.8967 111.5521 2.1559
-3.8889 113.7813 2.1774
-3.8811 111.2292 2.1528
-3.8733 114.4063 2.1833
-3.8655 112.9167 2.1691
-3.8577 110.3542 2.1443
-3.8499 109.9063 2.1400
-3.8421 115.3438 2.1923
-3.8343 112.8854 2.1688
-3.8265 114.7396 2.1865
-3.8187 114.8646 2.1877
-3.8109 114.7292 2.1864
-3.8031 112.3021 2.1632
-3.7953 118.2708 2.2199
-3.7875 116.4375 2.2026
-3.7797 122.9792 2.2637
-3.7719 117.8021 2.2155
-3.7641 119.3125 2.2297
-3.7563 121.6458 2.2513
-3.7485 122.5833 2.2600
-3.7407 119.9167 2.2353
-3.7329 120.9896 2.2453
-3.7251 125.0729 2.2828
-3.7173 119.8542 2.2347
-3.7095 122.5521 2.2597
-3.7017 126.0104 2.2914
-3.6939 123.3333 2.2669
-3.6861 126.6250 2.2970
-3.6783 123.6979 2.2703
-3.6705 124.2708 2.2755
-3.6627 126.3646 2.2946
-3.6549 128.9792 2.3182
-3.6471 132.1146 2.3462
-3.6393 128.4271 2.3133
-3.6315 129.7500 2.3251
-3.6237 128.7292 2.3160
-3.6159 129.7917 2.3255
-3.6081 130.1354 2.3286
-3.6003 128.1875 2.3111
-3.5925 134.3854 2.3663
-3.5847 132.1979 2.3470
-3.5769 135.0729 2.3723
-3.5691 132.7396 2.3518
-3.5613 136.0104 2.3806
-3.5535 134.4896 2.3672
-3.5457 132.1250 2.3463
-3.5379 135.5938 2.3769
-3.5301 138.8958 2.4057
-3.5223 140.6250 2.4206
-3.5145 142.4375 2.4362
-3.5067 140.8958 2.4229
-3.4989 140.8854 2.4229
-3.4911 145.5521 2.4627
-3.4833 138.6146 2.4032
-3.4755 138.3854 2.4013
-3.4677 142.2083 2.4342
-3.4599 139.9375 2.4147
-3.4521 141.3958 2.4272
-3.4443 143.0000 2.4410
-3.4365 150.6250 2.5052
-3.4287 146.9792 2.4747
-3.4209 137.6875 2.3952
-3.4131 144.9896 2.4579
-3.4053 145.7292 2.4642
-3.3975 146.9792 2.4747
-3.3897 149.6458 2.4970
-3.3819 150.2083 2.5017
-3.3741 147.3854 2.4781
-3.3663 150.7708 2.5064
-3.3585 149.1667 2.4930
-3.3507 146.4583 2.4703
-3.3429 153.6458 2.5302
-3.3351 151.2604 2.5105
-3.3273 152.0625 2.5171
-3.3195 150.7292 2.5061
-3.3117 149.1563 2.4930
-3.3039 151.0417 2.5087
-3.2961 152.7083 2.5225
-3.2883 157.6250 2.5628
-3.2805 152.8125 2.5233
-3.2727 154.3646 2.5361
-3.2649 154.1563 2.5344
-3.2571 156.7396 2.5555
-3.2493 156.5313 2.5538
-3.2415 155.2604 2.5435
-3.2337 154.9375 2.5408
-3.2259 154.9063 2.5406
-3.2181 155.8750 2.5485
-3.2103 160.2813 2.5843
-3.2025 154.3125 2.5357
-3.1947 161.6458 2.5952
-3.1869 161.7083 2.5957
-3.1791 162.3646 2.6010
-3.1713 161.1563 2.5913
-3.1635 162.0208 2.5982
-3.1557 165.0000 2.6220
-3.1479 158.6146 2.5708
-3.1401 165.0208 2.6222
-3.1323 159.6250 2.5790
-3.1245 160.5208 2.5862
-3.1167 163.3021 2.6085
-3.1089 165.1563 2.6233
-3.1011 166.0104 2.6300
-3.0933 166.8750 2.6369
-3.0855 170.2292 2.6632
-3.0777 164.8854 2.6211
-3.0699 168.8125 2.6521
-3.0621 171.2396 2.6711
-3.0543 172.1458 2.6782
-3.0465 168.8646 2.6526
-3.0387 175.5208 2.7043
-3.0309 168.0729 2.6463
-3.0231 170.8854 2.6684
-3.0153 172.4271 2.6804
-3.0075 173.9688 2.6923
-2.9997 172.2500 2.6790
-2.9919 176.7813 2.7140
-2.9841 175.1667 2.7016
-2.9763 177.3958 2.7187
-2.9685 176.5625 2.7123
-2.9607 174.1563 2.6938
-2.9529 179.0104 2.7311
-2.9451 177.1042 2.7165
-2.9373 176.8333 2.7144
-2.9295 177.6771 2.7209
-2.9217 180.9063 2.7455
-2.9139 180.4479 2.7420
-2.9061 180.7708 2.7445
-2.8983 184.9375 2.7759
-2.8905 185.5104 2.7802
-2.8827 182.5938 2.7583
-2.8749 185.4688 2.7799
-2.8671 185.7500 2.7820
-2.8593 187.3854 2.7942
-2.8515 185.9583 2.7836
-2.8437 188.8542 2.8052
-2.8359 187.0313 2.7916
-2.8281 184.8542 2.7753
-2.8203 187.0104 2.7914
-2.8125 192.6042 2.8329
-2.8047 189.2396 2.8080
-2.7969 190.3958 2.8166
-2.7891 192.1563 2.8296
-2.7813 193.9896 2.8430
-2.7735 197.2083 2.8665
-2.7657 196.3125 2.8600
-2.7579 196.3854 2.8605
-2.7501 198.4792 2.8758
-2.7423 195.0625 2.8509
-2.7345 198.7917 2.8780
-2.7267 198.8854 2.8787
-2.7189 201.1146 2.8948
-2.7111 203.4792 2.9118
-2.7033 204.7604 2.9209
-2.6955 203.5208 2.9120
-2.6877 204.4583 2.9187
-2.6799 204.8229 2.9214
-2.6721 209.4792 2.9544
-2.6643 210.3333 2.9604
-2.6565 214.5104 2.9896
-2.6487 209.7396 2.9562
-2.6409 208.4583 2.9472
-2.6331 208.6042 2.9482
-2.6253 210.4167 2.9610
-2.6175 214.7083 2.9910
-2.6097 216.9792 3.0068
-2.6019 218.6146 3.0181
-2.5941 221.0000 3.0345
-2.5863 224.4167 3.0579
-2.5785 224.1979 3.0564
-2.5707 223.5833 3.0522
-2.5629 223.6667 3.0528
-2.5551 224.2188 3.0565
-2.5473 223.0313 3.0484
-2.5395 223.0625 3.0487
-2.5317 228.1771 3.0834
-2.5239 230.9896 3.1023
-2.5161 226.6771 3.0733
-2.5083 230.1875 3.0970
-2.5005 235.5208 3.1326
-2.4927 237.3542 3.1448
-2.4849 237.8021 3.1478
-2.4771 233.5104 3.1192
-2.4693 237.1042 3.1431
-2.4615 241.1250 3.1697
-2.4537 236.7083 3.1405
-2.4459 235.4479 3.1321
-2.4381 239.4583 3.1587
-2.4303 237.3021 3.1445
-2.4225 239.3333 3.1579
-2.4147 239.5208 3.1591
-2.4069 242.0729 3.1759
-2.3991 237.4792 3.1456
-2.3913 241.7917 3.1741
-2.3835 243.8542 3.1876
-2.3757 246.9063 3.2075
-2.3679 247.4063 3.2107
-2.3601 242.3438 3.1777
-2.3523 242.1146 3.1762
-2.3445 246.8542 3.2071
-2.3367 244.9271 3.1946
-2.3289 243.4375 3.1848
-2.3211 246.7500 3.2064
-2.3133 250.5208 3.2308
-2.3055 249.6146 3.2250
-2.2977 254.1458 3.2541
-2.2899 252.4063 3.2430
-2.2821 257.5417 3.2758
-2.2743 253.5417 3.2503
-2.2665 252.0729 3.2408
-2.2587 253.8542 3.2523
-2.2509 254.8021 3.2583
-2.2431 255.8021 3.2647
-2.2353 255.0938 3.2602
-2.2275 257.5729 3.2760
-2.2197 258.6563 3.2829
-2.2119 256.6979 3.2704
-2.2041 257.1667 3.2734
-2.1963 256.1354 3.2669
-2.1885 256.1458 3.2669
-2.1807 254.4688 3.2562
-2.1729 252.1875 3.2416
-2.1651 255.2500 3.2612
-2.1573 254.5833 3.2569
-2.1495 258.6146 3.2826
-2.1417 255.4896 3.2627
-2.1339 259.1771 3.2862
-2.1261 261.0833 3.2983
-2.1183 260.8958 3.2971
-2.1105 260.3438 3.2936
-2.1027 255.8854 3.2653
-2.0949 258.2083 3.2800
-2.0871 257.0521 3.2727
-2.0793 257.3750 3.2747
-2.0715 260.5521 3.2949
-2.0637 261.0313 3.2979
-2.0559 259.3750 3.2874
-2.0481 259.3333 3.2872
-2.0403 260.2708 3.2931
-2.0325 262.2708 3.3057
-2.0247 261.5938 3.3015
-2.0169 260.7604 3.2962
-2.0091 267.0104 3.3355
-2.0013 261.6458 3.3018
-1.9935 260.2188 3.2928
-1.9857 260.8750 3.2969
-1.9779 265.3750 3.3253
-1.9701 262.8854 3.3096
-1.9623 260.8542 3.2968
-1.9545 265.6458 3.3269
-1.9467 265.5000 3.3260
-1.9389 259.5313 3.2884
-1.9311 254.9167 3.2591
-1.9233 261.5833 3.3014
-1.9155 263.0208 3.3105
-1.9077 261.6250 3.3017
-1.8999 263.7500 3.3151
-1.8921 260.5104 3.2946
-1.8843 264.5000 3.3198
-1.8765 265.7083 3.3273
-1.8687 260.5313 3.2948
-1.8609 261.0208 3.2979
-1.8531 261.2708 3.2994
-1.8453 261.6354 3.3017
-1.8375 261.8438 3.3031
-1.8297 267.8229 3.3406
-1.8219 265.1146 3.3236
-1.8141 259.0104 3.2851
-1.8063 264.5000 3.3198
-1.7985 262.7083 3.3085
-1.7907 260.6250 3.2954
-1.7829 259.3438 3.2872
-1.7751 260.1146 3.2921
-1.7673 258.4479 3.2816
-1.7595 260.8854 3.2970
-1.7517 264.4792 3.3196
-1.7439 258.8125 3.2839
-1.7361 261.3542 3.3000
-1.7283 259.1979 3.2863
-1.7205 252.6667 3.2447
-1.7127 255.9063 3.2654
-1.7049 257.3438 3.2745
-1.6971 259.0417 3.2853
-1.6893 252.8750 3.2460
-1.6815 249.0833 3.2216
-1.6737 251.4792 3.2370
-1.6659 255.9896 3.2659
-1.6581 252.8646 3.2459
-1.6503 252.5313 3.2438
-1.6425 252.7396 3.2451
-1.6347 249.3229 3.2231
-1.6269 248.2604 3.2162
-1.6191 248.3542 3.2168
-1.6113 245.8125 3.2003
-1.6035 245.4479 3.1980
-1.5957 246.2708 3.2033
-1.5879 250.7083 3.2321
-1.5801 245.0938 3.1957
-1.5723 243.0313 3.1822
-1.5645 247.4896 3.2112
-1.5567 245.0104 3.1951
-1.5489 247.6042 3.2120
-1.5411 245.2500 3.1967
-1.5333 243.2292 3.1835
-1.5255 236.3438 3.1381
-1.5177 235.6042 3.1332
-1.5099 237.7500 3.1474
-1.5021 235.0938 3.1298
-1.4943 236.7188 3.1406
-1.4865 234.0104 3.1226
-1.4787 235.8646 3.1349
-1.4709 235.0313 3.1294
-1.4631 231.3750 3.1049
-1.4553 231.5313 3.1060
-1.4475 232.1771 3.1103
-1.4397 232.0625 3.1095
-1.4319 226.6875 3.0733
-1.4241 224.5729 3.0590
-1.4163 228.4271 3.0851
-1.4085 226.5833 3.0726
-1.4007 224.4063 3.0578
-1.3929 226.2292 3.0702
-1.3851 218.5417 3.0176
-1.3773 218.6667 3.0185
-1.3695 216.2396 3.0017
-1.3617 214.3958 2.9888
-1.3539 211.2500 2.9668
-1.3461 215.3854 2.9957
-1.3383 210.7188 2.9631
-1.3305 210.6667 2.9627
-1.3227 207.2813 2.9388
-1.3149 206.3021 2.9319
-1.3071 199.7500 2.8849
-1.2993 198.6667 2.8771
-1.2915 196.1563 2.8589
-1.2837 196.5625 2.8618
-1.2759 195.8125 2.8564
-1.2681 187.9896 2.7987
-1.2603 192.5729 2.8326
-1.2525 190.2083 2.8152
-1.2447 186.4896 2.7875
-1.2369 180.7188 2.7441
-1.2291 177.4167 2.7189
-1.2213 178.5000 2.7272
-1.2135 175.9479 2.7076
-1.2057 167.7396 2.6437
-1.1979 166.9271 2.6373
-1.1901 166.1042 2.6308
-1.1823 162.8854 2.6052
-1.1745 161.9792 2.5979
-1.1667 158.7813 2.5721
-1.1589 157.4479 2.5613
-1.1511 153.9479 2.5327
-1.1433 151.2917 2.5107
-1.1355 148.5104 2.4876
-1.1277 145.3125 2.4606
-1.1199 144.2604 2.4517
-1.1121 143.4167 2.4445
-1.1043 138.4792 2.4021
-1.0965 138.8229 2.4051
-1.0887 136.4792 2.3847
-1.0809 129.4479 2.3224
-1.0731 129.6354 2.3241
-1.0653 129.1250 2.3195
-1.0575 130.1458 2.3287
-1.0497 126.2813 2.2938
-1.0419 124.3125 2.2759
-1.0341 118.9583 2.2263
-1.0263 123.9479 2.2726
-1.0185 121.0521 2.2458
-1.0107 116.8750 2.2068
-1.0029 112.3333 2.1635
-0.9951 111.1146 2.1517
-0.9873 110.5521 2.1462
-0.9795 112.3021 2.1632
-0.9717 108.0208 2.1215
-0.9639 105.3958 2.0956
-0.9561 104.5417 2.0871
-0.9483 100.1667 2.0429
-0.9405 100.1354 2.0426
-0.9327 99.6771 2.0379
-0.9249 94.4688 1.9840
-0.9171 92.5938 1.9642
-0.9093 92.2188 1.9602
-0.9015 90.9271 1.9464
-0.8937 86.5833 1.8994
-0.8859 90.7604 1.9447
-0.8781 88.3750 1.9189
-0.8703 85.6563 1.8892
-0.8625 84.6875 1.8785
-0.8547 81.1771 1.8391
-0.8469 79.1146 1.8156
-0.8391 80.1354 1.8273
-0.8313 79.9375 1.8250
-0.8235 75.4583 1.7732
-0.8157 75.0313 1.7681
-0.8079 75.0938 1.7689
-0.8001 73.9167 1.7550
-0.7923 72.5729 1.7389
-0.7845 67.6979 1.6795
-0.7767 68.8646 1.6939
-0.7689 69.5000 1.7017
-0.7611 65.3958 1.6507
-0.7533 63.8854 1.6315
-0.7455 64.6458 1.6412
-0.7377 61.9688 1.6069
-0.7299 62.3854 1.6123
-0.7221 62.0625 1.6081
-0.7143 59.0833 1.5690
-0.7065 55.7396 1.5240
-0.6987 56.7188 1.5373
-0.6909 56.7292 1.5374
-0.6831 53.6146 1.4946
-0.6753 57.2188 1.5441
-0.6675 53.7083 1.4959
-0.6597 53.2917 1.4901
-0.6519 52.1146 1.4736
-0.6441 49.7813 1.4402
-0.6363 48.0417 1.4148
-0.6285 46.4583 1.3913
-0.6207 44.5417 1.3623
-0.6129 45.8229 1.3818
-0.6051 43.4167 1.3450
-0.5973 43.3854 1.3445
-0.5895 43.7188 1.3497
-0.5817 40.6875 1.3020
-0.5739 41.2500 1.3110
-0.5661 40.6771 1.3019
-0.5583 38.1771 1.2612
-0.5505 40.2292 1.2947
-0.5427 38.3958 1.2648
-0.5349 37.4479 1.2491
-0.5271 37.8542 1.2559
-0.5193 35.8958 1.2230
-0.5115 35.2917 1.2126
-0.5037 34.4896 1.1988
-0.4959 33.5417 1.1822
-0.4881 33.4479 1.1805
-0.4803 32.5521 1.1646
-0.4725 33.6875 1.1848
-0.4647 32.5104 1.1639
-0.4569 32.2188 1.1586
-0.4491 29.7604 1.1136
-0.4413 29.3021 1.1050
-0.4335 29.9688 1.1175
-0.4257 30.2708 1.1231
-0.4179 29.2813 1.1046
-0.4101 28.6771 1.0931
-0.4023 28.2188 1.0843
-0.3945 28.8542 1.0965
-0.3867 28.0521 1.0811
-0.3789 26.2917 1.0467
-0.3711 28.1771 1.0835
-0.3633 27.7188 1.0747
-0.3555 27.6979 1.0743
-0.3477 24.2500 1.0052
-0.3399 25.1771 1.0242
-0.3321 26.3229 1.0473
-0.3243 25.2083 1.0249
-0.3165 27.6458 1.0733
-0.3087 27.1458 1.0635
-0.3009 26.3021 1.0469
-0.2931 26.4896 1.0506
-0.2853 26.6771 1.0543
-0.2775 27.2396 1.0654
-0.2697 26.9063 1.0588
-0.2619 27.6563 1.0735
-0.2541 30.1979 1.1217
-0.2463 29.3542 1.1059
-0.2385 30.1146 1.1202
-0.2307 30.3125 1.1238
-0.2229 31.9271 1.1534
-0.2151 35.1771 1.2107
-0.2073 35.2813 1.2125
-0.1995 39.6979 1.2861
-0.1917 39.4792 1.2826
-0.1839 41.5521 1.3158
-0.1761 42.1875 1.3258
-0.1683 45.3125 1.3741
-0.1605 46.5000 1.3919
-0.1527 47.5625 1.4078
-0.1449 46.5729 1.3930
-0.1371 48.0208 1.4145
-0.1293 47.7083 1.4099
-0.1215 50.0000 1.4434
-0.1137 51.1354 1.4597
-0.1059 48.7604 1.4254
-0.0981 50.7917 1.4548
-0.0903 55.6250 1.5224
-0.0825 58.5625 1.5621
-0.0747 68.1563 1.6852
-0.0669 76.9583 1.7907
-0.0591 89.7188 1.9335
-0.0513 104.3646 2.0853
-0.0435 110.5521 2.1462
-0.0357 115.9063 2.1976
-0.0279 125.9271 2.2906
-0.0201 128.0000 2.3094
-0.0123 126.3333 2.2943
-0.0045 118.9167 2.2260
0.0033 106.6875 2.1084
0.0111 93.5833 1.9747
0.0189 78.1563 1.8046
0.0267 67.2917 1.6745
0.0345 52.5833 1.4802
0.0423 42.3958 1.3291
0.0501 31.3958 1.1437
0.0579 23.3021 0.9854
0.0657 17.3542 0.8503
0.0735 13.2604 0.7433
0.0813 8.5208 0.5958
0.0891 7.2083 0.5480
0.0969 5.7917 0.4912
0.1047 5.0833 0.4602
0.1125 4.0313 0.4098
0.1203 4.0313 0.4098
0.1281 3.2604 0.3686
0.1359 3.3229 0.3721
0.1437 2.7396 0.3379
0.1515 2.4688 0.3207
0.1593 2.4375 0.3187
0.1671 1.8333 0.2764
0.1749 2.1250 0.2976
0.1827 2.0938 0.2954
0.1905 2.3438 0.3125
0.1983 2.6146 0.3301
0.2061 2.0313 0.2909
0.2139 2.5000 0.3227
0.2217 2.2813 0.3083
0.2295 1.8750 0.2795
0.2373 1.3229 0.2348
0.2451 1.6667 0.2635
0.2529 1.6875 0.2652
0.2607 1.4063 0.2421
0.2685 1.2708 0.2301
0.2763 1.2500 0.2282
0.2841 1.6250 0.2602
0.2919 1.5938 0.2577
0.2997 1.7708 0.2716
0.3075 1.8125 0.2748
0.3153 1.4688 0.2474
0.3231 1.1042 0.2145
0.3309 1.2917 0.2320
0.3387 1.5104 0.2509
0.3465 1.2604 0.2292
0.3543 1.2604 0.2292
0.3621 1.4063 0.2421
0.3699 1.6979 0.2660
0.3777 1.6250 0.2602
0.3855 1.4271 0.2438
0.3933 1.4479 0.2456
0.4011 1.3646 0.2384
0.4089 1.4167 0.2430
0.4167 1.5000 0.2500
0.4245 1.5417 0.2534
0.4323 1.2917 0.2320
0.4401 0.9896 0.2031
0.4479 1.1146 0.2155
0.4557 1.3542 0.2375
0.4635 0.9688 0.2009
0.4713 1.3854 0.2403
0.4791 1.0521 0.2094
0.4869 1.3333 0.2357
0.4947 1.1250 0.2165
0.5025 1.2083 0.2244
0.5103 1.7396 0.2692
0.5181 1.2500 0.2282
0.5259 1.0417 0.2083
0.5337 1.3542 0.2375
0.5415 1.6667 0.2635
0.5493 1.1667 0.2205
0.5571 1.2083 0.2244
0.5649 1.1250 0.2165
0.5727 1.0833 0.2125
0.5805 1.0729 0.2114
0.5883 1.2708 0.2301
0.5961 0.9271 0.1965
0.6039 0.9688 0.2009
0.6117 1.0000 0.2041
0.6195 1.0729 0.2114
0.6273 1.0000 0.2041
0.6351 0.7917 0.1816
0.6429 1.3542 0.2375
0.6507 1.2500 0.2282
0.6585 1.0833 0.2125
0.6663 1.1771 0.2215
0.6741 1.0104 0.2052
0.6819 1.2604 0.2292
0.6897 1.4271 0.2438
0.6975 1.0938 0.2135
0.7053 1.1354 0.2175
0.7131 0.9479 0.1987
0.7209 1.1146 0.2155
0.7287 1.0521 0.2094
0.7365 0.9375 0.1976
0.7443 0.9063 0.1943
0.7521 0.7917 0.1816
0.7599 1.0729 0.2114
0.7677 0.9167 0.1954
0.7755 0.8333 0.1863
0.7833 0.7500 0.1768
0.7911 0.9167 0.1954
0.7989 1.2083 0.2244
0.8067 1.1771 0.2215
0.8145 0.8542 0.1887
0.8223 0.8125 0.1840
0.8301 0.8542 0.1887
0.8379 0.8958 0.1932
0.8457 0.7188 0.1731
0.8535 0.7917 0.1816
0.8613 1.0625 0.2104
0.8691 0.7292 0.1743
0.8769 0.8125 0.1840
0.8847 0.9792 0.2020
0.8925 0.8229 0.1852
0.9003 0.8021 0.1828
0.9081 0.8750 0.1909
0.9159 0.6875 0.1693
0.9237 0.9688 0.2009
0.9315 0.9688 0.2009
0.9393 0.8958 0.1932
0.9471 0.9583 0.1998
0.9549 1.0000 0.2041
0.9627 0.7917 0.1816
0.9705 0.7083 0.1718
0.9783 0.6875 0.1693
0.9861 0.9375 0.1976
0.9939 1.2292 0.2263
1.0017 1.0000 0.2041
1.0095 1.0000 0.2041
1.0173 0.7917 0.1816
1.0251 0.7292 0.1743
1.0329 0.7917 0.1816
1.0407 0.7188 0.1731
1.0485 0.5208 0.1473
1.0563 0.6563 0.1654
1.0641 0.6771 0.1680
1.0719 1.1354 0.2175
1.0797 0.7500 0.1768
1.0875 0.7292 0.1743
1.0953 0.7292 0.1743
1.1031 0.7500 0.1768
1.1109 0.5625 0.1531
1.1187 0.6250 0.1614
1.1265 0.8021 0.1828
1.1343 0.7292 0.1743
1.1421 0.7500 0.1768
1.1499 0.7188 0.1731
1.1577 0.7708 0.1792
1.1655 0.8646 0.1898
1.1733 0.8229 0.1852
1.1811 1.0208 0.2062
1.1889 0.7396 0.1755
1.1967 0.6771 0.1680
1.2045 0.8229 0.1852
1.2123 0.7500 0.1768
1.2201 0.6563 0.1654
1.2279 0.7604 0.1780
1.2357 0.8333 0.1863
1.2435 0.9792 0.2020
1.2513 0.9375 0.1976
1.2591 0.8125 0.1840
1.2669 0.6771 0.1680
1.2747 0.4479 0.1366
1.2825 0.6875 0.1693
1.2903 0.8229 0.1852
1.2981 0.9167 0.1954
1.3059 0.8646 0.1898
1.3137 0.8958 0.1932
1.3215 0.6563 0.1654
1.3293 0.5417 0.1502
1.3371 0.6667 0.1667
1.3449 0.9896 0.2031
1.3527 0.6563 0.1654
1.3605 0.6354 0.1627
1.3683 0.6771 0.1680
1.3761 0.5417 0.1502
1.3839 0.5417 0.1502
1.3917 0.4271 0.1334
1.3995 0.6667 0.1667
1.4073 0.6979 0.1705
1.4151 0.6458 0.1640
1.4229 0.9167 0.1954
1.4307 0.7292 0.1743
1.4385 0.9167 0.1954
1.4463 0.6979 0.1705
1.4541 0.6250 0.1614
1.4619 0.6458 0.1640
1.4697 0.6979 0.1705
1.4775 0.5313 0.1488
1.4853 0.4688 0.1398
1.4931 0.6458 0.1640
1.5009 0.8021 0.1828
1.5087 0.6771 0.1680
1.5165 0.7708 0.1792
1.5243 0.7604 0.1780
1.5321 0.5313 0.1488
1.5399 0.7813 0.1804
1.5477 0.4063 0.1301
1.5555 0.8542 0.1887
1.5633 0.7604 0.1780
1.5711 0.5208 0.1473
1.5789 0.6667 0.1667
1.5867 0.4688 0.1398
1.5945 0.6146 0.1600
1.6023 0.9583 0.1998
1.6101 0.5938 0.1573
1.6179 0.4896 0.1428
1.6257 0.4375 0.1350
1.6335 0.5417 0.1502
1.6413 0.4583 0.1382
1.6491 0.6771 0.1680
1.6569 0.6042 0.1587
1.6647 0.5208 0.1473
1.6725 0.4375 0.1350
1.6803 0.5625 0.1531
1.6881 0.5208 0.1473
1.6959 0.6458 0.1640
1.7037 1.0417 0.2083
1.7115 0.8229 0.1852
1.7193 0.4792 0.1413
1.7271 0.8021 0.1828
1.7349 0.6875 0.1693
1.7427 0.8958 0.1932
1.7505 0.4896 0.1428
1.7583 0.5938 0.1573
1.7661 0.5729 0.1545
1.7739 0.6250 0.1614
1.7817 0.7917 0.1816
1.7895 0.6875 0.1693
1.7973 0.6563 0.1654
1.8051 0.6146 0.1600
1.8129 0.5313 0.1488
1.8207 0.5938 0.1573
1.8285 0.6563 0.1654
1.8363 0.5938 0.1573
1.8441 0.3958 0.1284
1.8519 0.4063 0.1301
1.8597 0.5938 0.1573
1.8675 0.5521 0.1517
1.8753 0.5000 0.1443
1.8831 0.6458 0.1640
1.8909 0.5833 0.1559
1.8987 0.6458 0.1640
1.9065 0.5729 0.1545
1.9143 0.6042 0.1587
1.9221 0.8229 0.1852
1.9299 0.5313 0.1488
1.9377 0.2917 0.1102
1.9455 0.5313 0.1488
1.9533 0.6250 0.1614
1.9611 0.8229 0.1852
1.9689 0.6250 0.1614
1.9767 0.4063 0.1301
1.9845 0.4896 0.1428
1.9923 0.5208 0.1473
2.0001 0.6979 0.1705
2.0079 0.5208 0.1473
2.0157 0.4896 0.1428
2.0235 0.5000 0.1443
2.0313 0.3750 0.1250
2.0391 0.4583 0.1382
2.0469 0.8333 0.1863
2.0547 0.6042 0.1587
2.0625 0.5729 0.1545
2.0703 0.5938 0.1573
2.0781 0.5729 0.1545
2.0859 0.6771 0.1680
2.0937 0.5833 0.1559
2.1015 0.5000 0.1443
2.1093 0.5521 0.1517
2.1171 0.5625 0.1531
2.1249 0.5000 0.1443
2.1327 0.6042 0.1587
2.1405 0.4167 0.1318
2.1483 0.3958 0.1284
2.1561 0.5625 0.1531
2.1639 0.4792 0.1413
2.1717 0.4063 0.1301
2.1795 0.7604 0.1780
2.1873 0.4375 0.1350
2.1951 0.4688 0.1398
2.2029 0.5104 0.1458
2.2107 0.5833 0.1559
2.2185 0.6979 0.1705
2.2263 0.5938 0.1573
2.2341 0.4479 0.1366
2.2419 0.6979 0.1705
2.2497 0.6563 0.1654
2.2575 0.3854 0.1267
2.2653 0.4479 0.1366
2.2731 0.4271 0.1334
2.2809 0.7083 0.1718
2.2887 0.5208 0.1473
2.2965 0.5833 0.1559
2.3043 0.3958 0.1284
2.3121 0.4375 0.1350
2.3199 0.4271 0.1334
2.3277 0.5208 0.1473
2.3355 0.5104 0.1458
2.3433 0.4167 0.1318
2.3511 0.4063 0.1301
2.3589 0.5417 0.1502
2.3667 0.5729 0.1545
2.3745 0.6875 0.1693
2.3823 0.4792 0.1413
2.3901 0.7500 0.1768
2.3979 0.4792 0.1413
2.4057 0.4479 0.1366
2.4135 0.5521 0.1517
2.4213 0.5000 0.1443
2.4291 0.4688 0.1398
2.4369 0.5313 0.1488
2.4447 0.4375 0.1350
2.4525 0.7500 0.1768
2.4603 0.5521 0.1517
2.4681 0.6250 0.1614
2.4759 0.8438 0.1875
2.4837 0.7604 0.1780
2.4915 0.6563 0.1654
2.4993 0.5833 0.1559
2.5071 0.4896 0.1428
2.5149 0.5313 0.1488
2.5227 0.4271 0.1334
2.5305 0.4479 0.1366
2.5383 0.5104 0.1458
2.5461 0.3542 0.1215
2.5539 0.5000 0.1443
2.5617 0.6146 0.1600
2.5695 0.6771 0.1680
2.5773 0.6667 0.1667
2.5851 0.6146 0.1600
2.5929 0.4479 0.1366
2.6007 0.5417 0.1502
2.6085 0.3958 0.1284
2.6163 0.3646 0.1233
2.6241 0.3958 0.1284
2.6319 0.4583 0.1382
2.6397 0.4896 0.1428
2.6475 0.4896 0.1428
2.6553 0.3438 0.1197
2.6631 0.6771 0.1680
2.6709 0.4583 0.1382
2.6787 0.3854 0.1267
2.6865 0.4896 0.1428
2.6943 0.5833 0.1559
2.7021 0.4271 0.1334
2.7099 0.5313 0.1488
2.7177 0.4792 0.1413
2.7255 0.2813 0.1083
2.7333 0.7500 0.1768
2.7411 0.6146 0.1600
2.7489 0.4167 0.1318
2.7567 0.5000 0.1443
2.7645 0.4479 0.1366
2.7723 0.4271 0.1334
2.7801 0.5729 0.1545
2.7879 0.3646 0.1233
2.7957 0.2813 0.1083
2.8035 0.4375 0.1350
2.8113 0.4271 0.1334
2.8191 0.5313 0.1488
2.8269 0.5313 0.1488
2.8347 0.5208 0.1473
2.8425 0.4792 0.1413
2.8503 0.5313 0.1488
2.8581 0.4792 0.1413
2.8659 0.5000 0.1443
2.8737 0.4479 0.1366
2.8815 0.6771 0.1680
2.8893 0.5313 0.1488
2.8971 0.3542 0.1215
2.9049 0.5104 0.1458
2.9127 0.5104 0.1458
2.9205 0.2604 0.1042
2.9283 0.4063 0.1301
2.9361 0.5208 0.1473
2.9439 0.4792 0.1413
2.9517 0.1979 0.0908
2.9595 0.1042 0.0659
2.9673 0.5313 0.1488
2.9751 0.3542 0.1215
2.9829 0.3750 0.1250
2.9907 0.4688 0.1398
2.9985 0.3229 0.1160
3.0063 0.4271 0.1334
3.0141 0.4271 0.1334
3.0219 0.2292 0.0977
3.0297 0.5000 0.1443
3.0375 0.3750 0.1250
3.0453 0.6146 0.1600
3.0531 0.3333 0.1179
3.0609 0.5104 0.1458
3.0687 0.4688 0.1398
3.0765 0.5208 0.1473
3.0843 0.3958 0.1284
3.0921 0.3854 0.1267
3.0999 0.3958 0.1284
3.1077 0.4375 0.1350
3.1155 0.5313 0.1488
3.1233 0.4688 0.1398
3.1311 0.4167 0.1318
3.1389 0.5313 0.1488
3.1467 0.6146 0.1600
3.1545 0.5000 0.1443
3.1623 0.3125 0.1141
3.1701 0.2917 0.1102
3.1779 0.4167 0.1318
3.1857 0.2708 0.1062
3.1935 0.5729 0.1545
3.2013 0.4479 0.1366
3.2091 0.5208 0.1473
3.2169 0.3542 0.1215
3.2247 0.5313 0.1488
3.2325 0.3021 0.1122
3.2403 0.3438 0.1197
3.2481 0.3646 0.1233
3.2559 0.3333 0.1179
3.2637 0.5729 0.1545
3.2715 0.5104 0.1458
3.2793 0.3958 0.1284
3.2871 0.3542 0.1215
3.2949 0.5938 0.1573
3.3027 0.4271 0.1334
3.3105 0.3646 0.1233
3.3183 0.6146 0.1600
3.3261 0.5833 0.1559
3.3339 0.4063 0.1301
3.3417 0.4583 0.1382
3.3495 0.4479 0.1366
3.3573 0.2813 0.1083
3.3651 0.2917 0.1102
3.3729 0.4479 0.1366
3.3807 0.6771 0.1680
3.3885 0.3438 0.1197
3.3963 0.4271 0.1334
3.4041 0.4063 0.1301
3.4119 0.4792 0.1413
3.4197 0.3229 0.1160
3.4275 0.3542 0.1215
3.4353 0.3125 0.1141
3.4431 0.3333 0.1179
3.4509 0.1875 0.0884
3.4587 0.3229 0.1160
3.4665 0.6458 0.1640
3.4743 0.4479 0.1366
3.4821 0.3542 0.1215
3.4899 0.4063 0.1301
3.4977 0.6771 0.1680
3.5055 0.5729 0.1545
3.5133 0.3542 0.1215
3.5211 0.2083 0.0932
3.5289 0.2813 0.1083
3.5367 0.3646 0.1233
3.5445 0.4271 0.1334
3.5523 0.4583 0.1382
3.5601 0.3958 0.1284
3.5679 0.4063 0.1301
3.5757 0.4167 0.1318
3.5835 0.3542 0.1215
3.5913 0.2292 0.0977
3.5991 0.4063 0.1301
3.6069 0.4688 0.1398
3.6147 0.3542 0.1215
3.6225 0.3229 0.1160
3.6303 0.4583 0.1382
3.6381 0.4271 0.1334
3.6459 0.6042 0.1587
3.6537 0.5104 0.1458
3.6615 0.5000 0.1443
3.6693 0.4896 0.1428
3.6771 0.2917 0.1102
3.6849 0.3750 0.1250
3.6927 0.2813 0.1083
3.7005 0.5104 0.1458
3.7083 0.4271 0.1334
3.7161 0.3333 0.1179
3.7239 0.2813 0.1083
3.7317 0.3542 0.1215
3.7395 0.3333 0.1179
3.7473 0.6146 0.1600
3.7551 0.3854 0.1267
3.7629 0.4063 0.1301
3.7707 0.4583 0.1382
3.7785 0.5729 0.1545
3.7863 0.3125 0.1141
3.7941 0.2500 0.1021
3.8019 0.6042 0.1587
3.8097 0.3438 0.1197
3.8175 0.4688 0.1398
3.8253 0.2188 0.0955
3.8331 0.3646 0.1233
3.8409 0.3750 0.1250
3.8487 0.2708 0.1062
3.8565 0.3542 0.1215
3.8643 0.3333 0.1179
3.8721 0.2500 0.1021
