# Supplementary material for: Spin waves and orbital contribution to ferromagnetism in a topological metal
Source: Nat Commun. 2024 Oct 16;15:8905. doi: 10.1038/s41467-024-53152-1 (PMC11484860; doi:10.1038/s41467-024-53152-1)
Supplement: Supplementary file 3 — Source Data [file 41467_2024_53152_MOESM3_ESM.zip › experiment_data/RIXS_spectra_SLS/rixs_cr_phi_3.txt]

 Eloss  intensity  error
-17.8127 2.1833 0.2698
-17.8049 2.1917 0.2703
-17.7971 2.0500 0.2614
-17.7893 2.4833 0.2877
-17.7815 2.2750 0.2754
-17.7737 2.2250 0.2723
-17.7659 2.1667 0.2687
-17.7581 1.8667 0.2494
-17.7503 1.4833 0.2224
-17.7425 2.3750 0.2814
-17.7347 2.1250 0.2661
-17.7269 2.2167 0.2718
-17.7191 2.3083 0.2774
-17.7113 2.2000 0.2708
-17.7035 1.8000 0.2449
-17.6957 1.9083 0.2522
-17.6879 1.7917 0.2444
-17.6801 2.0917 0.2640
-17.6723 2.0917 0.2640
-17.6645 2.2417 0.2734
-17.6567 2.0000 0.2582
-17.6489 2.0833 0.2635
-17.6411 2.0250 0.2598
-17.6333 2.4750 0.2872
-17.6255 2.0417 0.2609
-17.6177 1.9417 0.2544
-17.6099 1.9833 0.2571
-17.6021 2.0500 0.2614
-17.5943 2.4000 0.2828
-17.5865 2.1417 0.2672
-17.5787 2.2083 0.2713
-17.5709 2.0167 0.2593
-17.5631 2.0917 0.2640
-17.5553 2.3083 0.2774
-17.5475 1.9833 0.2571
-17.5397 2.1750 0.2693
-17.5319 2.2250 0.2723
-17.5241 2.0667 0.2625
-17.5163 2.4833 0.2877
-17.5085 2.3750 0.2814
-17.5007 2.1750 0.2693
-17.4929 2.3167 0.2779
-17.4851 2.1167 0.2656
-17.4773 2.1167 0.2656
-17.4695 2.0083 0.2587
-17.4617 2.0750 0.2630
-17.4539 1.9500 0.2550
-17.4461 2.3083 0.2774
-17.4383 2.4750 0.2872
-17.4305 2.1750 0.2693
-17.4227 2.0833 0.2635
-17.4149 2.2417 0.2734
-17.4071 2.1333 0.2667
-17.3993 2.0000 0.2582
-17.3915 2.3833 0.2819
-17.3837 2.2583 0.2744
-17.3759 2.4000 0.2828
-17.3681 2.4583 0.2863
-17.3603 2.4833 0.2877
-17.3525 2.5083 0.2892
-17.3447 2.0667 0.2625
-17.3369 2.2333 0.2728
-17.3291 2.2917 0.2764
-17.3213 2.4000 0.2828
-17.3135 2.3500 0.2799
-17.3057 2.1250 0.2661
-17.2979 2.1417 0.2672
-17.2901 1.8250 0.2466
-17.2823 2.0083 0.2587
-17.2745 2.0417 0.2609
-17.2667 2.2000 0.2708
-17.2589 2.4000 0.2828
-17.2511 2.3000 0.2769
-17.2433 2.2500 0.2739
-17.2355 2.4417 0.2853
-17.2277 2.2083 0.2713
-17.2199 2.0583 0.2619
-17.2121 2.0667 0.2625
-17.2043 2.6250 0.2958
-17.1965 2.6333 0.2963
-17.1887 1.9250 0.2533
-17.1809 2.4417 0.2853
-17.1731 2.3833 0.2819
-17.1653 2.5250 0.2901
-17.1575 2.3750 0.2814
-17.1497 2.5500 0.2915
-17.1419 2.3250 0.2784
-17.1341 2.4167 0.2838
-17.1263 2.4750 0.2872
-17.1185 2.4500 0.2858
-17.1107 2.1917 0.2703
-17.1029 2.2583 0.2744
-17.0951 2.5333 0.2906
-17.0873 2.6167 0.2953
-17.0795 2.3333 0.2789
-17.0717 2.5417 0.2911
-17.0639 2.2167 0.2718
-17.0561 1.9500 0.2550
-17.0483 2.0000 0.2582
-17.0405 1.8667 0.2494
-17.0327 2.1417 0.2672
-17.0249 2.4667 0.2867
-17.0171 2.3417 0.2794
-17.0093 2.5417 0.2911
-17.0015 2.4083 0.2833
-16.9937 2.1500 0.2677
-16.9859 2.1583 0.2682
-16.9781 2.3417 0.2794
-16.9703 2.7250 0.3014
-16.9625 2.7417 0.3023
-16.9547 2.5833 0.2934
-16.9469 2.2167 0.2718
-16.9391 2.0333 0.2603
-16.9313 2.2000 0.2708
-16.9235 2.4500 0.2858
-16.9157 2.3167 0.2779
-16.9079 2.2583 0.2744
-16.9001 2.1833 0.2698
-16.8923 2.2167 0.2718
-16.8845 1.9500 0.2550
-16.8767 2.1167 0.2656
-16.8689 2.2583 0.2744
-16.8611 2.3250 0.2784
-16.8533 2.4083 0.2833
-16.8455 2.5000 0.2887
-16.8377 2.3583 0.2804
-16.8299 2.2167 0.2718
-16.8221 2.4667 0.2867
-16.8143 1.9417 0.2544
-16.8065 2.2167 0.2718
-16.7987 2.0750 0.2630
-16.7909 2.1083 0.2651
-16.7831 2.2667 0.2749
-16.7753 2.3583 0.2804
-16.7675 2.3250 0.2784
-16.7597 2.4333 0.2848
-16.7519 2.0500 0.2614
-16.7441 2.0833 0.2635
-16.7363 2.0417 0.2609
-16.7285 2.1250 0.2661
-16.7207 2.5750 0.2930
-16.7129 2.8917 0.3105
-16.7051 2.7500 0.3028
-16.6973 2.7500 0.3028
-16.6895 2.5750 0.2930
-16.6817 2.1917 0.2703
-16.6739 2.4083 0.2833
-16.6661 2.3250 0.2784
-16.6583 2.6083 0.2949
-16.6505 2.1917 0.2703
-16.6427 2.1417 0.2672
-16.6349 2.3750 0.2814
-16.6271 2.5000 0.2887
-16.6193 2.7750 0.3041
-16.6115 2.3833 0.2819
-16.6037 2.5750 0.2930
-16.5959 2.4333 0.2848
-16.5881 2.4917 0.2882
-16.5803 2.3083 0.2774
-16.5725 2.7250 0.3014
-16.5647 3.0667 0.3197
-16.5569 1.9167 0.2528
-16.5491 1.9083 0.2522
-16.5413 2.4667 0.2867
-16.5335 2.1667 0.2687
-16.5257 2.0083 0.2587
-16.5179 2.5083 0.2892
-16.5101 2.2000 0.2708
-16.5023 2.1750 0.2693
-16.4945 2.2750 0.2754
-16.4867 2.3333 0.2789
-16.4789 2.4083 0.2833
-16.4711 2.6667 0.2981
-16.4633 2.2917 0.2764
-16.4555 2.3583 0.2804
-16.4477 2.6750 0.2986
-16.4399 2.4833 0.2877
-16.4321 2.0833 0.2635
-16.4243 2.3250 0.2784
-16.4165 2.2583 0.2744
-16.4087 2.4750 0.2872
-16.4009 2.2833 0.2759
-16.3931 2.5083 0.2892
-16.3853 2.3000 0.2769
-16.3775 2.5000 0.2887
-16.3697 2.2750 0.2754
-16.3619 2.5333 0.2906
-16.3541 2.6333 0.2963
-16.3463 2.6667 0.2981
-16.3385 2.6083 0.2949
-16.3307 2.4250 0.2843
-16.3229 2.1667 0.2687
-16.3151 2.4083 0.2833
-16.3073 2.4583 0.2863
-16.2995 2.3750 0.2814
-16.2917 2.2917 0.2764
-16.2839 2.2833 0.2759
-16.2761 2.4917 0.2882
-16.2683 2.4417 0.2853
-16.2605 2.6083 0.2949
-16.2527 2.1583 0.2682
-16.2449 2.2917 0.2764
-16.2371 2.1500 0.2677
-16.2293 2.7250 0.3014
-16.2215 2.4833 0.2877
-16.2137 1.9750 0.2566
-16.2059 2.4250 0.2843
-16.1981 3.0500 0.3189
-16.1903 2.0917 0.2640
-16.1825 2.1250 0.2661
-16.1747 2.3917 0.2824
-16.1669 2.0917 0.2640
-16.1591 2.7250 0.3014
-16.1513 2.4083 0.2833
-16.1435 2.8583 0.3087
-16.1357 2.7333 0.3018
-16.1279 2.8583 0.3087
-16.1201 2.7750 0.3041
-16.1123 3.0083 0.3167
-16.1045 2.4833 0.2877
-16.0967 2.4083 0.2833
-16.0889 2.4750 0.2872
-16.0811 2.9750 0.3149
-16.0733 2.8833 0.3100
-16.0655 2.6750 0.2986
-16.0577 2.5917 0.2939
-16.0499 2.5333 0.2906
-16.0421 2.6250 0.2958
-16.0343 2.4167 0.2838
-16.0265 2.2083 0.2713
-16.0187 2.3833 0.2819
-16.0109 2.4500 0.2858
-16.0031 2.6500 0.2972
-15.9953 2.6583 0.2977
-15.9875 2.5417 0.2911
-15.9797 2.6917 0.2995
-15.9719 2.5833 0.2934
-15.9641 2.6083 0.2949
-15.9563 2.5750 0.2930
-15.9485 2.8917 0.3105
-15.9407 2.6583 0.2977
-15.9329 2.7667 0.3037
-15.9251 2.5667 0.2925
-15.9173 2.3750 0.2814
-15.9095 2.3917 0.2824
-15.9017 2.7000 0.3000
-15.8939 2.8333 0.3073
-15.8861 2.5417 0.2911
-15.8783 2.8167 0.3064
-15.8705 2.5917 0.2939
-15.8627 2.5917 0.2939
-15.8549 2.3750 0.2814
-15.8471 2.8250 0.3069
-15.8393 2.8667 0.3091
-15.8315 2.5333 0.2906
-15.8237 2.6667 0.2981
-15.8159 2.8583 0.3087
-15.8081 3.0083 0.3167
-15.8003 2.7833 0.3046
-15.7925 2.3000 0.2769
-15.7847 2.8833 0.3100
-15.7769 2.8667 0.3091
-15.7691 2.6417 0.2967
-15.7613 2.4667 0.2867
-15.7535 2.6833 0.2991
-15.7457 2.2833 0.2759
-15.7379 2.9250 0.3122
-15.7301 2.8000 0.3055
-15.7223 2.6667 0.2981
-15.7145 2.7333 0.3018
-15.7067 2.3667 0.2809
-15.6989 2.3583 0.2804
-15.6911 2.7833 0.3046
-15.6833 2.6833 0.2991
-15.6755 2.9583 0.3140
-15.6677 2.3917 0.2824
-15.6599 2.5500 0.2915
-15.6521 2.9000 0.3109
-15.6443 2.9833 0.3153
-15.6365 2.6750 0.2986
-15.6287 2.5583 0.2920
-15.6209 2.6333 0.2963
-15.6131 2.2417 0.2734
-15.6053 2.6417 0.2967
-15.5975 2.4333 0.2848
-15.5897 2.4750 0.2872
-15.5819 2.5250 0.2901
-15.5741 2.2833 0.2759
-15.5663 2.5417 0.2911
-15.5585 2.5583 0.2920
-15.5507 2.4083 0.2833
-15.5429 2.4333 0.2848
-15.5351 2.1833 0.2698
-15.5273 2.7250 0.3014
-15.5195 2.6167 0.2953
-15.5117 2.5667 0.2925
-15.5039 2.7833 0.3046
-15.4961 2.4750 0.2872
-15.4883 2.5167 0.2896
-15.4805 2.9917 0.3158
-15.4727 2.7000 0.3000
-15.4649 2.9000 0.3109
-15.4571 2.4417 0.2853
-15.4493 2.8500 0.3082
-15.4415 2.5167 0.2896
-15.4337 2.8250 0.3069
-15.4259 3.1083 0.3219
-15.4181 3.3750 0.3354
-15.4103 2.4167 0.2838
-15.4025 2.7583 0.3032
-15.3947 2.7000 0.3000
-15.3869 3.0750 0.3202
-15.3791 2.8667 0.3091
-15.3713 2.9667 0.3145
-15.3635 2.9833 0.3153
-15.3557 3.0083 0.3167
-15.3479 2.3083 0.2774
-15.3401 2.8917 0.3105
-15.3323 2.5500 0.2915
-15.3245 2.6667 0.2981
-15.3167 2.4917 0.2882
-15.3089 2.6917 0.2995
-15.3011 2.9250 0.3122
-15.2933 2.6083 0.2949
-15.2855 2.7333 0.3018
-15.2777 2.8167 0.3064
-15.2699 2.6417 0.2967
-15.2621 2.6500 0.2972
-15.2543 2.7833 0.3046
-15.2465 3.0083 0.3167
-15.2387 3.2500 0.3291
-15.2309 3.3167 0.3325
-15.2231 3.0500 0.3189
-15.2153 2.8583 0.3087
-15.2075 2.9083 0.3114
-15.1997 2.6583 0.2977
-15.1919 2.8583 0.3087
-15.1841 2.6000 0.2944
-15.1763 2.7500 0.3028
-15.1685 2.6500 0.2972
-15.1607 2.7333 0.3018
-15.1529 2.9667 0.3145
-15.1451 3.3583 0.3346
-15.1373 3.4417 0.3387
-15.1295 3.1000 0.3215
-15.1217 2.4667 0.2867
-15.1139 2.6250 0.2958
-15.1061 2.6000 0.2944
-15.0983 2.5083 0.2892
-15.0905 3.1917 0.3262
-15.0827 2.7250 0.3014
-15.0749 2.8917 0.3105
-15.0671 3.1500 0.3240
-15.0593 2.7917 0.3051
-15.0515 2.9250 0.3122
-15.0437 2.9000 0.3109
-15.0359 2.7750 0.3041
-15.0281 2.5917 0.2939
-15.0203 3.2167 0.3274
-15.0125 2.9417 0.3131
-15.0047 2.6000 0.2944
-14.9969 2.7917 0.3051
-14.9891 2.7417 0.3023
-14.9813 2.9333 0.3127
-14.9735 2.7167 0.3009
-14.9657 2.4250 0.2843
-14.9579 2.8667 0.3091
-14.9501 3.1583 0.3245
-14.9423 2.8500 0.3082
-14.9345 2.7250 0.3014
-14.9267 3.1500 0.3240
-14.9189 2.6750 0.2986
-14.9111 2.7667 0.3037
-14.9033 2.7250 0.3014
-14.8955 2.8583 0.3087
-14.8877 3.2833 0.3308
-14.8799 3.0417 0.3184
-14.8721 2.8750 0.3096
-14.8643 3.2167 0.3274
-14.8565 2.9083 0.3114
-14.8487 3.0417 0.3184
-14.8409 2.5083 0.2892
-14.8331 2.5667 0.2925
-14.8253 2.7583 0.3032
-14.8175 2.3500 0.2799
-14.8097 3.1417 0.3236
-14.8019 2.7250 0.3014
-14.7941 2.7417 0.3023
-14.7863 2.7250 0.3014
-14.7785 2.3750 0.2814
-14.7707 2.8583 0.3087
-14.7629 3.1417 0.3236
-14.7551 3.1250 0.3227
-14.7473 3.1250 0.3227
-14.7395 2.9250 0.3122
-14.7317 2.6083 0.2949
-14.7239 3.2333 0.3283
-14.7161 2.8250 0.3069
-14.7083 2.6500 0.2972
-14.7005 3.1667 0.3249
-14.6927 3.0333 0.3180
-14.6849 3.4500 0.3391
-14.6771 3.3583 0.3346
-14.6693 2.9500 0.3136
-14.6615 2.9250 0.3122
-14.6537 3.2167 0.3274
-14.6459 3.0500 0.3189
-14.6381 3.2417 0.3287
-14.6303 3.0750 0.3202
-14.6225 3.1083 0.3219
-14.6147 2.9000 0.3109
-14.6069 2.8500 0.3082
-14.5991 3.3167 0.3325
-14.5913 2.9917 0.3158
-14.5835 3.0167 0.3171
-14.5757 3.1083 0.3219
-14.5679 2.6917 0.2995
-14.5601 2.9083 0.3114
-14.5523 3.1083 0.3219
-14.5445 3.0250 0.3175
-14.5367 3.1500 0.3240
-14.5289 3.4333 0.3383
-14.5211 3.3083 0.3321
-14.5133 3.1500 0.3240
-14.5055 3.2333 0.3283
-14.4977 3.3083 0.3321
-14.4899 3.0750 0.3202
-14.4821 3.0167 0.3171
-14.4743 2.7167 0.3009
-14.4665 2.7167 0.3009
-14.4587 2.5917 0.2939
-14.4509 2.9333 0.3127
-14.4431 2.9417 0.3131
-14.4353 3.1000 0.3215
-14.4275 3.1750 0.3253
-14.4197 2.8583 0.3087
-14.4119 2.5667 0.2925
-14.4041 2.8667 0.3091
-14.3963 2.3667 0.2809
-14.3885 3.1167 0.3223
-14.3807 3.3083 0.3321
-14.3729 2.7083 0.3005
-14.3651 3.2667 0.3300
-14.3573 3.1000 0.3215
-14.3495 3.2333 0.3283
-14.3417 2.9250 0.3122
-14.3339 3.1583 0.3245
-14.3261 2.9333 0.3127
-14.3183 3.1167 0.3223
-14.3105 3.3250 0.3329
-14.3027 2.8833 0.3100
-14.2949 2.7417 0.3023
-14.2871 3.4250 0.3379
-14.2793 3.3000 0.3317
-14.2715 3.4333 0.3383
-14.2637 3.5917 0.3460
-14.2559 2.9500 0.3136
-14.2481 3.2083 0.3270
-14.2403 3.1000 0.3215
-14.2325 3.3750 0.3354
-14.2247 2.8833 0.3100
-14.2169 3.0500 0.3189
-14.2091 3.3583 0.3346
-14.2013 3.4167 0.3375
-14.1935 3.0583 0.3193
-14.1857 3.3417 0.3337
-14.1779 3.0750 0.3202
-14.1701 3.5583 0.3444
-14.1623 3.0333 0.3180
-14.1545 3.1083 0.3219
-14.1467 3.2833 0.3308
-14.1389 2.9750 0.3149
-14.1311 2.8833 0.3100
-14.1233 3.1500 0.3240
-14.1155 3.3583 0.3346
-14.1077 3.6833 0.3504
-14.0999 2.9917 0.3158
-14.0921 2.9000 0.3109
-14.0843 3.2417 0.3287
-14.0765 3.0083 0.3167
-14.0687 3.1333 0.3232
-14.0609 3.4750 0.3403
-14.0531 3.2833 0.3308
-14.0453 2.9917 0.3158
-14.0375 3.4583 0.3395
-14.0297 3.0583 0.3193
-14.0219 3.5833 0.3456
-14.0141 3.4083 0.3371
-14.0063 3.3250 0.3329
-13.9985 3.2333 0.3283
-13.9907 2.7667 0.3037
-13.9829 3.3417 0.3337
-13.9751 3.8333 0.3575
-13.9673 3.7250 0.3524
-13.9595 3.4167 0.3375
-13.9517 3.1250 0.3227
-13.9439 3.3083 0.3321
-13.9361 3.0500 0.3189
-13.9283 3.8000 0.3559
-13.9205 3.7500 0.3536
-13.9127 3.2917 0.3312
-13.9049 3.2250 0.3279
-13.8971 3.2833 0.3308
-13.8893 3.0750 0.3202
-13.8815 3.4750 0.3403
-13.8737 2.9667 0.3145
-13.8659 3.2667 0.3300
-13.8581 3.2250 0.3279
-13.8503 3.3333 0.3333
-13.8425 2.8000 0.3055
-13.8347 2.4917 0.2882
-13.8269 3.2833 0.3308
-13.8191 3.1833 0.3257
-13.8113 3.1667 0.3249
-13.8035 3.3500 0.3342
-13.7957 3.7000 0.3512
-13.7879 3.1250 0.3227
-13.7801 3.2167 0.3274
-13.7723 3.5500 0.3440
-13.7645 3.5000 0.3416
-13.7567 3.7583 0.3539
-13.7489 3.3917 0.3362
-13.7411 3.4167 0.3375
-13.7333 3.5583 0.3444
-13.7255 3.0917 0.3210
-13.7177 3.3250 0.3329
-13.7099 3.8000 0.3559
-13.7021 3.6833 0.3504
-13.6943 3.9083 0.3609
-13.6865 4.3333 0.3801
-13.6787 3.8250 0.3571
-13.6709 3.8333 0.3575
-13.6631 3.7500 0.3536
-13.6553 3.5333 0.3432
-13.6475 3.4000 0.3367
-13.6397 3.4833 0.3408
-13.6319 3.3333 0.3333
-13.6241 3.5417 0.3436
-13.6163 3.8333 0.3575
-13.6085 3.8417 0.3578
-13.6007 3.7083 0.3516
-13.5929 4.1167 0.3704
-13.5851 3.4667 0.3399
-13.5773 3.6583 0.3492
-13.5695 4.2833 0.3779
-13.5617 3.2333 0.3283
-13.5539 3.5167 0.3424
-13.5461 3.6083 0.3468
-13.5383 3.9250 0.3617
-13.5305 3.4417 0.3387
-13.5227 3.1833 0.3257
-13.5149 3.6583 0.3492
-13.5071 3.8000 0.3559
-13.4993 3.3917 0.3362
-13.4915 3.6333 0.3480
-13.4837 3.7333 0.3528
-13.4759 3.8500 0.3582
-13.4681 3.8750 0.3594
-13.4603 3.7083 0.3516
-13.4525 3.8750 0.3594
-13.4447 3.4500 0.3391
-13.4369 3.6500 0.3488
-13.4291 3.5833 0.3456
-13.4213 3.6083 0.3468
-13.4135 3.8583 0.3586
-13.4057 3.8917 0.3602
-13.3979 3.2917 0.3312
-13.3901 3.1000 0.3215
-13.3823 3.9667 0.3636
-13.3745 3.6833 0.3504
-13.3667 4.0417 0.3670
-13.3589 3.9167 0.3613
-13.3511 3.8667 0.3590
-13.3433 3.4333 0.3383
-13.3355 3.7250 0.3524
-13.3277 4.3083 0.3790
-13.3199 3.5417 0.3436
-13.3121 3.2833 0.3308
-13.3043 3.4083 0.3371
-13.2965 3.7500 0.3536
-13.2887 3.3917 0.3362
-13.2809 3.7333 0.3528
-13.2731 3.7833 0.3551
-13.2653 3.2500 0.3291
-13.2575 3.8583 0.3586
-13.2497 3.7667 0.3543
-13.2419 3.4333 0.3383
-13.2341 3.3500 0.3342
-13.2263 3.6833 0.3504
-13.2185 3.6333 0.3480
-13.2107 3.8500 0.3582
-13.2029 3.9333 0.3621
-13.1951 3.8667 0.3590
-13.1873 3.3750 0.3354
-13.1795 3.8750 0.3594
-13.1717 4.0417 0.3670
-13.1639 3.9250 0.3617
-13.1561 4.2417 0.3760
-13.1483 4.0000 0.3651
-13.1405 3.7083 0.3516
-13.1327 4.0667 0.3682
-13.1249 4.1500 0.3719
-13.1171 3.6333 0.3480
-13.1093 3.3167 0.3325
-13.1015 3.6167 0.3472
-13.0937 3.8583 0.3586
-13.0859 3.8833 0.3598
-13.0781 3.9000 0.3606
-13.0703 4.0833 0.3689
-13.0625 3.5167 0.3424
-13.0547 3.7500 0.3536
-13.0469 4.2167 0.3749
-13.0391 4.1500 0.3719
-13.0313 4.2250 0.3753
-13.0235 4.1500 0.3719
-13.0157 3.8333 0.3575
-13.0079 3.7583 0.3539
-13.0001 3.7333 0.3528
-12.9923 4.1417 0.3716
-12.9845 3.9083 0.3609
-12.9767 4.0917 0.3693
-12.9689 3.9083 0.3609
-12.9611 4.3167 0.3793
-12.9533 3.2583 0.3296
-12.9455 4.1500 0.3719
-12.9377 4.1250 0.3708
-12.9299 4.6167 0.3923
-12.9221 4.0833 0.3689
-12.9143 3.4167 0.3375
-12.9065 3.7750 0.3547
-12.8987 4.3583 0.3812
-12.8909 4.3417 0.3804
-12.8831 4.4583 0.3855
-12.8753 4.0917 0.3693
-12.8675 3.9583 0.3632
-12.8597 3.7917 0.3555
-12.8519 3.3750 0.3354
-12.8441 4.3083 0.3790
-12.8363 3.9000 0.3606
-12.8285 4.0833 0.3689
-12.8207 4.0500 0.3674
-12.8129 4.1833 0.3734
-12.8051 4.4083 0.3833
-12.7973 3.5250 0.3428
-12.7895 4.1333 0.3712
-12.7817 3.8750 0.3594
-12.7739 4.2333 0.3756
-12.7661 3.7833 0.3551
-12.7583 3.5333 0.3432
-12.7505 4.0667 0.3682
-12.7427 4.2750 0.3775
-12.7349 4.2833 0.3779
-12.7271 3.9333 0.3621
-12.7193 3.8833 0.3598
-12.7115 4.1083 0.3701
-12.7037 3.6417 0.3484
-12.6959 4.5667 0.3902
-12.6881 4.4333 0.3844
-12.6803 4.4083 0.3833
-12.6725 4.3583 0.3812
-12.6647 4.3500 0.3808
-12.6569 4.1250 0.3708
-12.6491 4.0917 0.3693
-12.6413 3.5167 0.3424
-12.6335 3.8333 0.3575
-12.6257 3.8000 0.3559
-12.6179 4.1167 0.3704
-12.6101 3.8833 0.3598
-12.6023 4.1167 0.3704
-12.5945 4.3167 0.3793
-12.5867 4.4667 0.3859
-12.5789 4.4500 0.3851
-12.5711 4.8083 0.4003
-12.5633 3.9500 0.3629
-12.5555 3.8000 0.3559
-12.5477 3.8167 0.3567
-12.5399 4.2083 0.3745
-12.5321 4.5000 0.3873
-12.5243 4.5583 0.3898
-12.5165 3.8083 0.3563
-12.5087 4.3417 0.3804
-12.5009 4.5250 0.3884
-12.4931 3.9833 0.3644
-12.4853 3.6250 0.3476
-12.4775 3.8833 0.3598
-12.4697 4.1000 0.3697
-12.4619 4.2333 0.3756
-12.4541 4.0583 0.3678
-12.4463 4.3250 0.3797
-12.4385 4.4250 0.3841
-12.4307 4.4583 0.3855
-12.4229 3.9750 0.3640
-12.4151 3.8833 0.3598
-12.4073 4.2583 0.3768
-12.3995 4.4833 0.3866
-12.3917 4.3583 0.3812
-12.3839 4.6000 0.3916
-12.3761 4.5750 0.3905
-12.3683 4.6500 0.3937
-12.3605 4.1833 0.3734
-12.3527 4.3833 0.3822
-12.3449 4.3083 0.3790
-12.3371 4.4583 0.3855
-12.3293 4.3833 0.3822
-12.3215 4.4250 0.3841
-12.3137 4.3833 0.3822
-12.3059 4.2333 0.3756
-12.2981 5.1000 0.4123
-12.2903 5.4083 0.4246
-12.2825 4.7250 0.3969
-12.2747 4.7083 0.3962
-12.2669 4.2250 0.3753
-12.2591 4.3833 0.3822
-12.2513 4.6167 0.3923
-12.2435 5.0917 0.4120
-12.2357 4.4750 0.3862
-12.2279 5.0583 0.4106
-12.2201 4.8167 0.4007
-12.2123 4.2583 0.3768
-12.2045 4.9583 0.4065
-12.1967 4.2583 0.3768
-12.1889 4.0667 0.3682
-12.1811 4.7250 0.3969
-12.1733 5.1500 0.4143
-12.1655 4.8583 0.4024
-12.1577 4.7500 0.3979
-12.1499 4.3083 0.3790
-12.1421 4.8583 0.4024
-12.1343 4.4667 0.3859
-12.1265 4.5167 0.3880
-12.1187 4.4083 0.3833
-12.1109 4.7583 0.3983
-12.1031 4.8333 0.4014
-12.0953 4.9583 0.4065
-12.0875 4.8417 0.4017
-12.0797 5.0667 0.4110
-12.0719 4.7750 0.3990
-12.0641 4.6667 0.3944
-12.0563 4.8333 0.4014
-12.0485 4.9167 0.4048
-12.0407 4.7000 0.3958
-12.0329 4.7583 0.3983
-12.0251 4.4417 0.3848
-12.0173 4.4500 0.3851
-12.0095 5.0083 0.4086
-12.0017 4.9583 0.4065
-11.9939 4.7583 0.3983
-11.9861 4.9167 0.4048
-11.9783 4.1583 0.3723
-11.9705 4.5833 0.3909
-11.9627 4.8167 0.4007
-11.9549 5.1000 0.4123
-11.9471 4.6583 0.3941
-11.9393 4.6000 0.3916
-11.9315 5.2667 0.4190
-11.9237 5.0750 0.4113
-11.9159 4.4417 0.3848
-11.9081 4.6583 0.3941
-11.9003 5.3000 0.4203
-11.8925 5.0083 0.4086
-11.8847 4.8167 0.4007
-11.8769 5.2500 0.4183
-11.8691 5.1833 0.4157
-11.8613 5.0500 0.4103
-11.8535 4.9333 0.4055
-11.8457 4.9000 0.4041
-11.8379 4.5083 0.3877
-11.8301 5.0917 0.4120
-11.8223 4.9917 0.4079
-11.8145 4.9667 0.4069
-11.8067 4.2667 0.3771
-11.7989 5.2083 0.4167
-11.7911 5.3833 0.4236
-11.7833 5.3500 0.4223
-11.7755 4.7583 0.3983
-11.7677 4.4750 0.3862
-11.7599 4.5750 0.3905
-11.7521 5.0667 0.4110
-11.7443 5.0417 0.4099
-11.7365 5.2333 0.4177
-11.7287 5.0667 0.4110
-11.7209 4.8917 0.4038
-11.7131 4.8500 0.4021
-11.7053 5.1250 0.4133
-11.6975 4.6417 0.3933
-11.6897 5.2083 0.4167
-11.6819 4.9750 0.4072
-11.6741 4.3917 0.3826
-11.6663 5.3417 0.4220
-11.6585 5.1833 0.4157
-11.6507 4.9917 0.4079
-11.6429 4.7917 0.3997
-11.6351 5.2917 0.4200
-11.6273 5.6917 0.4356
-11.6195 5.3917 0.4239
-11.6117 5.5667 0.4308
-11.6039 5.4833 0.4275
-11.5961 5.5750 0.4311
-11.5883 4.9500 0.4062
-11.5805 5.0417 0.4099
-11.5727 5.3833 0.4236
-11.5649 5.3167 0.4210
-11.5571 5.4667 0.4269
-11.5493 5.6583 0.4343
-11.5415 5.8083 0.4400
-11.5337 5.2000 0.4163
-11.5259 5.5500 0.4301
-11.5181 5.2250 0.4173
-11.5103 5.4917 0.4278
-11.5025 5.7333 0.4372
-11.4947 5.3333 0.4216
-11.4869 5.1583 0.4147
-11.4791 5.4250 0.4252
-11.4713 5.5917 0.4317
-11.4635 5.3167 0.4210
-11.4557 5.8833 0.4428
-11.4479 5.6250 0.4330
-11.4401 5.4000 0.4243
-11.4323 5.3250 0.4213
-11.4245 5.6917 0.4356
-11.4167 5.2583 0.4187
-11.4089 5.1500 0.4143
-11.4011 4.7417 0.3976
-11.3933 5.4750 0.4272
-11.3855 5.5417 0.4298
-11.3777 5.7833 0.4391
-11.3699 5.4167 0.4249
-11.3621 5.7333 0.4372
-11.3543 5.8667 0.4422
-11.3465 5.5250 0.4291
-11.3387 5.5833 0.4314
-11.3309 5.3667 0.4230
-11.3231 5.4000 0.4243
-11.3153 5.6583 0.4343
-11.3075 5.6167 0.4327
-11.2997 4.8000 0.4000
-11.2919 5.5667 0.4308
-11.2841 5.5917 0.4317
-11.2763 5.0250 0.4093
-11.2685 5.2833 0.4197
-11.2607 5.7750 0.4387
-11.2529 5.8167 0.4403
-11.2451 5.6583 0.4343
-11.2373 6.0417 0.4488
-11.2295 5.6083 0.4324
-11.2217 5.7583 0.4381
-11.2139 5.3500 0.4223
-11.2061 5.7000 0.4359
-11.1983 5.6167 0.4327
-11.1905 4.9667 0.4069
-11.1827 5.1500 0.4143
-11.1749 4.8167 0.4007
-11.1671 5.5500 0.4301
-11.1593 5.8250 0.4406
-11.1515 5.7000 0.4359
-11.1437 5.9833 0.4466
-11.1359 5.5583 0.4304
-11.1281 5.9917 0.4469
-11.1203 5.9500 0.4453
-11.1125 6.2500 0.4564
-11.1047 5.7083 0.4362
-11.0969 5.0333 0.4096
-11.0891 5.1667 0.4150
-11.0813 6.1167 0.4515
-11.0735 6.1083 0.4512
-11.0657 6.0250 0.4481
-11.0579 5.9750 0.4463
-11.0501 6.2583 0.4567
-11.0423 5.5583 0.4304
-11.0345 5.4000 0.4243
-11.0267 5.7917 0.4394
-11.0189 5.6667 0.4346
-11.0111 5.6083 0.4324
-11.0033 5.4917 0.4278
-10.9955 5.2250 0.4173
-10.9877 6.2167 0.4552
-10.9799 6.1583 0.4531
-10.9721 6.2667 0.4570
-10.9643 6.4750 0.4646
-10.9565 5.8083 0.4400
-10.9487 5.0333 0.4096
-10.9409 6.0667 0.4497
-10.9331 5.8833 0.4428
-10.9253 6.1000 0.4509
-10.9175 6.1500 0.4528
-10.9097 5.9917 0.4469
-10.9019 5.9083 0.4438
-10.8941 6.5000 0.4655
-10.8863 5.6667 0.4346
-10.8785 5.5667 0.4308
-10.8707 6.2583 0.4567
-10.8629 5.8750 0.4425
-10.8551 5.9167 0.4441
-10.8473 6.3083 0.4586
-10.8395 6.3333 0.4595
-10.8317 6.8500 0.4778
-10.8239 6.1167 0.4515
-10.8161 5.9000 0.4435
-10.8083 5.5583 0.4304
-10.8005 5.3417 0.4220
-10.7927 5.9583 0.4457
-10.7849 6.0667 0.4497
-10.7771 5.8333 0.4410
-10.7693 5.6333 0.4333
-10.7615 6.4500 0.4637
-10.7537 5.9417 0.4450
-10.7459 5.8667 0.4422
-10.7381 6.2083 0.4549
-10.7303 5.6417 0.4337
-10.7225 6.8500 0.4778
-10.7147 6.1333 0.4522
-10.7069 5.5500 0.4301
-10.6991 5.9750 0.4463
-10.6913 5.8250 0.4406
-10.6835 5.8833 0.4428
-10.6757 6.3750 0.4610
-10.6679 7.2500 0.4916
-10.6601 6.4667 0.4643
-10.6523 6.2583 0.4567
-10.6445 6.0417 0.4488
-10.6367 6.5167 0.4661
-10.6289 6.3583 0.4604
-10.6211 5.9250 0.4444
-10.6133 7.0167 0.4836
-10.6055 6.1000 0.4509
-10.5977 6.1667 0.4534
-10.5899 6.8750 0.4787
-10.5821 5.9167 0.4441
-10.5743 6.0583 0.4494
-10.5665 6.5250 0.4664
-10.5587 6.1750 0.4537
-10.5509 6.7417 0.4740
-10.5431 6.6667 0.4714
-10.5353 6.4500 0.4637
-10.5275 6.4583 0.4640
-10.5197 6.2750 0.4573
-10.5119 6.4750 0.4646
-10.5041 6.6083 0.4693
-10.4963 6.6333 0.4702
-10.4885 6.1500 0.4528
-10.4807 6.0250 0.4481
-10.4729 6.6250 0.4699
-10.4651 6.6333 0.4702
-10.4573 7.2500 0.4916
-10.4495 7.2250 0.4907
-10.4417 6.4250 0.4628
-10.4339 6.7333 0.4738
-10.4261 6.7833 0.4755
-10.4183 7.3417 0.4947
-10.4105 6.9583 0.4816
-10.4027 6.3417 0.4598
-10.3949 7.3417 0.4947
-10.3871 6.8500 0.4778
-10.3793 7.0167 0.4836
-10.3715 6.4583 0.4640
-10.3637 6.1333 0.4522
-10.3559 6.9083 0.4799
-10.3481 7.1750 0.4890
-10.3403 7.0250 0.4839
-10.3325 7.0000 0.4830
-10.3247 7.3083 0.4936
-10.3169 7.1750 0.4890
-10.3091 6.8750 0.4787
-10.3013 6.6000 0.4690
-10.2935 7.3917 0.4964
-10.2857 6.8833 0.4790
-10.2779 6.6833 0.4720
-10.2701 7.4417 0.4981
-10.2623 7.3500 0.4950
-10.2545 7.5417 0.5014
-10.2467 7.2500 0.4916
-10.2389 6.5417 0.4670
-10.2311 8.0167 0.5169
-10.2233 7.2083 0.4902
-10.2155 7.2000 0.4899
-10.2077 7.2917 0.4930
-10.1999 7.6083 0.5036
-10.1921 7.0083 0.4833
-10.1843 7.4583 0.4986
-10.1765 8.0750 0.5188
-10.1687 6.9500 0.4813
-10.1609 6.8583 0.4781
-10.1531 7.2250 0.4907
-10.1453 8.2000 0.5228
-10.1375 7.7250 0.5074
-10.1297 7.8667 0.5121
-10.1219 7.3083 0.4936
-10.1141 7.8917 0.5129
-10.1063 7.4083 0.4969
-10.0985 7.4083 0.4969
-10.0907 6.8833 0.4790
-10.0829 6.7333 0.4738
-10.0751 6.8917 0.4793
-10.0673 7.3417 0.4947
-10.0595 7.5250 0.5008
-10.0517 6.9167 0.4802
-10.0439 7.7083 0.5069
-10.0361 6.8917 0.4793
-10.0283 7.7000 0.5066
-10.0205 7.2500 0.4916
-10.0127 6.9917 0.4828
-10.0049 7.4917 0.4997
-9.9971 7.4417 0.4981
-9.9893 7.4500 0.4983
-9.9815 6.7583 0.4746
-9.9737 7.2333 0.4910
-9.9659 7.9000 0.5132
-9.9581 8.3000 0.5260
-9.9503 7.5917 0.5030
-9.9425 7.4333 0.4978
-9.9347 8.5250 0.5331
-9.9269 7.9000 0.5132
-9.9191 7.1917 0.4896
-9.9113 7.0583 0.4851
-9.9035 7.4583 0.4986
-9.8957 7.9083 0.5134
-9.8879 8.2000 0.5228
-9.8801 7.0083 0.4833
-9.8723 7.9333 0.5142
-9.8645 7.1917 0.4896
-9.8567 7.5917 0.5030
-9.8489 6.9667 0.4819
-9.8411 7.3500 0.4950
-9.8333 7.4500 0.4983
-9.8255 7.9083 0.5134
-9.8177 7.6250 0.5041
-9.8099 7.0250 0.4839
-9.8021 7.2500 0.4916
-9.7943 6.5417 0.4670
-9.7865 7.9583 0.5151
-9.7787 7.5250 0.5008
-9.7709 7.6500 0.5050
-9.7631 7.7167 0.5072
-9.7553 7.9917 0.5161
-9.7475 7.5417 0.5014
-9.7397 7.9083 0.5134
-9.7319 8.3167 0.5265
-9.7241 7.5000 0.5000
-9.7163 7.9167 0.5137
-9.7085 7.8167 0.5104
-9.7007 7.4583 0.4986
-9.6929 7.9583 0.5151
-9.6851 7.8667 0.5121
-9.6773 8.3417 0.5273
-9.6695 8.5250 0.5331
-9.6617 8.0750 0.5188
-9.6539 8.0417 0.5177
-9.6461 8.0083 0.5167
-9.6383 8.2667 0.5249
-9.6305 7.9917 0.5161
-9.6227 8.2417 0.5241
-9.6149 7.8500 0.5115
-9.6071 8.4333 0.5302
-9.5993 9.2083 0.5540
-9.5915 8.7083 0.5388
-9.5837 8.0833 0.5191
-9.5759 8.7583 0.5403
-9.5681 8.7083 0.5388
-9.5603 8.1833 0.5223
-9.5525 8.3000 0.5260
-9.5447 8.7833 0.5411
-9.5369 8.1500 0.5212
-9.5291 7.9500 0.5148
-9.5213 8.6583 0.5372
-9.5135 8.8083 0.5419
-9.5057 7.9917 0.5161
-9.4979 7.7500 0.5083
-9.4901 8.2417 0.5241
-9.4823 8.4167 0.5297
-9.4745 8.7417 0.5398
-9.4667 9.2417 0.5550
-9.4589 8.4583 0.5310
-9.4511 8.6917 0.5383
-9.4433 7.7833 0.5094
-9.4355 8.8250 0.5424
-9.4277 8.5583 0.5341
-9.4199 8.9917 0.5475
-9.4121 7.8500 0.5115
-9.4043 8.9000 0.5447
-9.3965 8.9000 0.5447
-9.3887 8.7583 0.5403
-9.3809 8.2500 0.5244
-9.3731 8.0917 0.5193
-9.3653 9.3750 0.5590
-9.3575 8.1500 0.5212
-9.3497 8.3333 0.5270
-9.3419 8.6000 0.5354
-9.3341 8.8250 0.5424
-9.3263 9.3833 0.5593
-9.3185 8.9417 0.5459
-9.3107 8.9000 0.5447
-9.3029 8.4167 0.5297
-9.2951 8.5917 0.5352
-9.2873 9.1917 0.5535
-9.2795 8.2917 0.5257
-9.2717 8.4750 0.5315
-9.2639 8.1417 0.5209
-9.2561 8.9250 0.5454
-9.2483 8.8083 0.5419
-9.2405 7.9250 0.5140
-9.2327 8.5583 0.5341
-9.2249 8.4167 0.5297
-9.2171 9.1750 0.5530
-9.2093 9.5500 0.5642
-9.2015 8.5333 0.5333
-9.1937 9.2917 0.5565
-9.1859 8.9583 0.5465
-9.1781 9.4583 0.5615
-9.1703 9.6500 0.5672
-9.1625 8.9583 0.5465
-9.1547 8.7083 0.5388
-9.1469 10.3833 0.5883
-9.1391 9.7083 0.5689
-9.1313 10.1083 0.5805
-9.1235 9.6750 0.5679
-9.1157 8.7250 0.5393
-9.1079 9.0750 0.5500
-9.1001 9.1500 0.5523
-9.0923 9.1917 0.5535
-9.0845 9.1250 0.5515
-9.0767 9.2250 0.5545
-9.0689 9.7000 0.5686
-9.0611 9.3083 0.5570
-9.0533 10.0000 0.5774
-9.0455 8.9583 0.5465
-9.0377 9.2250 0.5545
-9.0299 8.8250 0.5424
-9.0221 9.2167 0.5543
-9.0143 9.4250 0.5605
-9.0065 9.7250 0.5694
-8.9987 9.7917 0.5713
-8.9909 9.4083 0.5600
-8.9831 9.2167 0.5543
-8.9753 9.1417 0.5520
-8.9675 9.6417 0.5669
-8.9597 8.6417 0.5367
-8.9519 9.6083 0.5659
-8.9441 10.0167 0.5778
-8.9363 9.8583 0.5732
-8.9285 9.7583 0.5703
-8.9207 10.1250 0.5809
-8.9129 9.9000 0.5745
-8.9051 9.9000 0.5745
-8.8973 9.8250 0.5723
-8.8895 8.8750 0.5439
-8.8817 8.8833 0.5442
-8.8739 8.5000 0.5323
-8.8661 8.7833 0.5411
-8.8583 9.7833 0.5711
-8.8505 9.8583 0.5732
-8.8427 9.8417 0.5728
-8.8349 9.1917 0.5535
-8.8271 9.8167 0.5720
-8.8193 10.0833 0.5798
-8.8115 9.7667 0.5706
-8.8037 10.0917 0.5800
-8.7959 10.5667 0.5935
-8.7881 10.3833 0.5883
-8.7803 10.1667 0.5821
-8.7725 10.6417 0.5956
-8.7647 9.7250 0.5694
-8.7569 10.0750 0.5795
-8.7491 10.4083 0.5890
-8.7413 10.0000 0.5774
-8.7335 9.5667 0.5647
-8.7257 10.1667 0.5821
-8.7179 10.1250 0.5809
-8.7101 10.2250 0.5838
-8.7023 10.4250 0.5895
-8.6945 9.6000 0.5657
-8.6867 10.1833 0.5826
-8.6789 10.1083 0.5805
-8.6711 10.4417 0.5900
-8.6633 9.9833 0.5769
-8.6555 10.3500 0.5874
-8.6477 10.5500 0.5930
-8.6399 10.7750 0.5993
-8.6321 10.1667 0.5821
-8.6243 10.7333 0.5981
-8.6165 10.7833 0.5995
-8.6087 10.4917 0.5914
-8.6009 10.3750 0.5881
-8.5931 10.6667 0.5963
-8.5853 10.0583 0.5790
-8.5775 9.7583 0.5703
-8.5697 10.9000 0.6028
-8.5619 10.5250 0.5923
-8.5541 10.3917 0.5885
-8.5463 10.9500 0.6042
-8.5385 9.9333 0.5754
-8.5307 10.5417 0.5928
-8.5229 10.7667 0.5991
-8.5151 10.8250 0.6007
-8.5073 10.2500 0.5845
-8.4995 10.3333 0.5869
-8.4917 10.1750 0.5824
-8.4839 10.9167 0.6032
-8.4761 9.5083 0.5630
-8.4683 10.8583 0.6016
-8.4605 10.3083 0.5862
-8.4527 9.9167 0.5749
-8.4449 11.8333 0.6280
-8.4371 11.4833 0.6187
-8.4293 10.9500 0.6042
-8.4215 10.4000 0.5888
-8.4137 10.5667 0.5935
-8.4059 10.4333 0.5897
-8.3981 10.8000 0.6000
-8.3903 10.0250 0.5781
-8.3825 10.6250 0.5951
-8.3747 10.6500 0.5958
-8.3669 11.0250 0.6062
-8.3591 10.6000 0.5944
-8.3513 11.5417 0.6203
-8.3435 11.6583 0.6234
-8.3357 11.4250 0.6171
-8.3279 11.0083 0.6058
-8.3201 11.0583 0.6071
-8.3123 11.7583 0.6261
-8.3045 11.8500 0.6285
-8.2967 10.5500 0.5930
-8.2889 11.3417 0.6149
-8.2811 11.2000 0.6110
-8.2733 11.4250 0.6171
-8.2655 11.8667 0.6289
-8.2577 10.9917 0.6053
-8.2499 11.1083 0.6085
-8.2421 11.6750 0.6238
-8.2343 11.1083 0.6085
-8.2265 11.6167 0.6223
-8.2187 10.8583 0.6016
-8.2109 10.8750 0.6021
-8.2031 11.5250 0.6198
-8.1953 12.7167 0.6511
-8.1875 11.6833 0.6241
-8.1797 10.4833 0.5911
-8.1719 10.6750 0.5965
-8.1641 12.6917 0.6504
-8.1563 11.5083 0.6194
-8.1485 11.6667 0.6236
-8.1407 11.3917 0.6162
-8.1329 11.6667 0.6236
-8.1251 11.5000 0.6191
-8.1173 12.5000 0.6455
-8.1095 13.0333 0.6591
-8.1017 11.8250 0.6278
-8.0939 11.6917 0.6243
-8.0861 12.1000 0.6351
-8.0783 11.9333 0.6307
-8.0705 10.8333 0.6009
-8.0627 11.5167 0.6196
-8.0549 11.5417 0.6203
-8.0471 12.0833 0.6346
-8.0393 11.3833 0.6160
-8.0315 10.8667 0.6018
-8.0237 11.2083 0.6112
-8.0159 11.9333 0.6307
-8.0081 11.7833 0.6267
-8.0003 12.1250 0.6357
-7.9925 11.8500 0.6285
-7.9847 11.8833 0.6294
-7.9769 12.4417 0.6440
-7.9691 11.8250 0.6278
-7.9613 12.9167 0.6562
-7.9535 12.7000 0.6506
-7.9457 12.3917 0.6427
-7.9379 12.9417 0.6568
-7.9301 12.9083 0.6560
-7.9223 13.0833 0.6604
-7.9145 12.7083 0.6509
-7.9067 12.5833 0.6476
-7.8989 12.7750 0.6526
-7.8911 12.5750 0.6474
-7.8833 12.6000 0.6481
-7.8755 12.7667 0.6523
-7.8677 12.7250 0.6513
-7.8599 12.5250 0.6461
-7.8521 12.6917 0.6504
-7.8443 12.6917 0.6504
-7.8365 11.9333 0.6307
-7.8287 12.6333 0.6489
-7.8209 12.8167 0.6536
-7.8131 13.0250 0.6589
-7.8053 12.3167 0.6407
-7.7975 12.9250 0.6564
-7.7897 13.1833 0.6629
-7.7819 12.7250 0.6513
-7.7741 12.9250 0.6564
-7.7663 11.5667 0.6209
-7.7585 12.8917 0.6555
-7.7507 12.3000 0.6403
-7.7429 12.5333 0.6464
-7.7351 13.1667 0.6625
-7.7273 13.6667 0.6749
-7.7195 13.9833 0.6827
-7.7117 13.1333 0.6616
-7.7039 12.1750 0.6371
-7.6961 12.8417 0.6543
-7.6883 12.7667 0.6523
-7.6805 13.9917 0.6829
-7.6727 14.0333 0.6839
-7.6649 14.4833 0.6948
-7.6571 13.7583 0.6772
-7.6493 13.7833 0.6778
-7.6415 13.3667 0.6675
-7.6337 13.8333 0.6791
-7.6259 13.2750 0.6652
-7.6181 13.0500 0.6595
-7.6103 14.0750 0.6850
-7.6025 14.1917 0.6878
-7.5947 14.5167 0.6956
-7.5869 13.7750 0.6776
-7.5791 14.0167 0.6835
-7.5713 14.0167 0.6835
-7.5635 14.1667 0.6872
-7.5557 14.0250 0.6837
-7.5479 14.7333 0.7008
-7.5401 14.1750 0.6874
-7.5323 14.5000 0.6952
-7.5245 14.7250 0.7006
-7.5167 13.9750 0.6825
-7.5089 14.1750 0.6874
-7.5011 14.1333 0.6864
-7.4933 14.7833 0.7020
-7.4855 14.6333 0.6984
-7.4777 15.3917 0.7163
-7.4699 15.6083 0.7213
-7.4621 14.5917 0.6974
-7.4543 14.6167 0.6980
-7.4465 14.2417 0.6890
-7.4387 14.4750 0.6946
-7.4309 15.3417 0.7151
-7.4231 15.5583 0.7201
-7.4153 14.3667 0.6920
-7.4075 14.7333 0.7008
-7.3997 15.7083 0.7236
-7.3919 14.9500 0.7059
-7.3841 16.3417 0.7381
-7.3763 15.1917 0.7116
-7.3685 13.6750 0.6752
-7.3607 14.6833 0.6996
-7.3529 14.9583 0.7061
-7.3451 16.0750 0.7320
-7.3373 15.7167 0.7238
-7.3295 15.3750 0.7159
-7.3217 16.0833 0.7322
-7.3139 14.9333 0.7055
-7.3061 16.2167 0.7352
-7.2983 15.2083 0.7120
-7.2905 15.8417 0.7267
-7.2827 15.2083 0.7120
-7.2749 15.8250 0.7263
-7.2671 15.0000 0.7071
-7.2593 16.0083 0.7305
-7.2515 15.4167 0.7169
-7.2437 15.2667 0.7134
-7.2359 17.3083 0.7596
-7.2281 16.4167 0.7397
-7.2203 15.8417 0.7267
-7.2125 15.1000 0.7095
-7.2047 16.2167 0.7352
-7.1969 16.1083 0.7328
-7.1891 15.1333 0.7102
-7.1813 16.0000 0.7303
-7.1735 15.6083 0.7213
-7.1657 17.1083 0.7552
-7.1579 17.5917 0.7658
-7.1501 16.1167 0.7330
-7.1423 17.1667 0.7565
-7.1345 17.8833 0.7721
-7.1267 16.8583 0.7496
-7.1189 16.5000 0.7416
-7.1111 16.4833 0.7412
-7.1033 17.3417 0.7603
-7.0955 17.4500 0.7627
-7.0877 17.8583 0.7715
-7.0799 18.5167 0.7856
-7.0721 17.6917 0.7679
-7.0643 16.5833 0.7435
-7.0565 17.9333 0.7732
-7.0487 17.3583 0.7607
-7.0409 18.3000 0.7810
-7.0331 18.4250 0.7837
-7.0253 18.1583 0.7780
-7.0175 18.4500 0.7842
-7.0097 17.8333 0.7710
-7.0019 17.4167 0.7619
-6.9941 17.9833 0.7742
-6.9863 17.8083 0.7705
-6.9785 19.0083 0.7960
-6.9707 17.1000 0.7550
-6.9629 17.6833 0.7678
-6.9551 19.2750 0.8016
-6.9473 18.6250 0.7879
-6.9395 17.8333 0.7710
-6.9317 19.1750 0.7995
-6.9239 19.0500 0.7969
-6.9161 18.0750 0.7762
-6.9083 18.8833 0.7934
-6.9005 18.2500 0.7800
-6.8927 18.7000 0.7895
-6.8849 17.3583 0.7607
-6.8771 18.0750 0.7762
-6.8693 19.0417 0.7967
-6.8615 19.0250 0.7963
-6.8537 18.6250 0.7879
-6.8459 19.5000 0.8062
-6.8381 19.3000 0.8021
-6.8303 19.0917 0.7977
-6.8225 18.9917 0.7956
-6.8147 19.6583 0.8095
-6.8069 20.1000 0.8185
-6.7991 19.0917 0.7977
-6.7913 19.8667 0.8138
-6.7835 19.2750 0.8016
-6.7757 20.0583 0.8177
-6.7679 19.2750 0.8016
-6.7601 18.6000 0.7874
-6.7523 19.7250 0.8109
-6.7445 20.6250 0.8292
-6.7367 20.8917 0.8345
-6.7289 21.7250 0.8510
-6.7211 22.1417 0.8591
-6.7133 19.8333 0.8131
-6.7055 20.1167 0.8189
-6.6977 21.1833 0.8403
-6.6899 21.0250 0.8372
-6.6821 20.1250 0.8190
-6.6743 22.4000 0.8641
-6.6665 22.0667 0.8576
-6.6587 21.6417 0.8493
-6.6509 19.7833 0.8121
-6.6431 22.0167 0.8567
-6.6353 22.1750 0.8597
-6.6275 21.5667 0.8479
-6.6197 21.9750 0.8559
-6.6119 21.1500 0.8396
-6.6041 21.9667 0.8557
-6.5963 21.6167 0.8489
-6.5885 21.9167 0.8547
-6.5807 21.8083 0.8526
-6.5729 21.9500 0.8554
-6.5651 22.3250 0.8627
-6.5573 23.1667 0.8788
-6.5495 22.7000 0.8699
-6.5417 22.9000 0.8737
-6.5339 23.0833 0.8772
-6.5261 23.0000 0.8756
-6.5183 23.1667 0.8788
-6.5105 22.1333 0.8589
-6.5027 22.5167 0.8663
-6.4949 24.3250 0.9005
-6.4871 22.7750 0.8713
-6.4793 23.1167 0.8778
-6.4715 23.2667 0.8807
-6.4637 24.4083 0.9020
-6.4559 24.5417 0.9045
-6.4481 23.2583 0.8805
-6.4403 23.1833 0.8791
-6.4325 23.1750 0.8789
-6.4247 23.6250 0.8874
-6.4169 22.6583 0.8691
-6.4091 23.6083 0.8871
-6.4013 24.1083 0.8964
-6.3935 24.5000 0.9037
-6.3857 25.3750 0.9197
-6.3779 23.9083 0.8927
-6.3701 24.3083 0.9002
-6.3623 24.1583 0.8974
-6.3545 24.3167 0.9003
-6.3467 24.3750 0.9014
-6.3389 25.0583 0.9139
-6.3311 24.5833 0.9052
-6.3233 25.5417 0.9227
-6.3155 25.8833 0.9289
-6.3077 25.6917 0.9254
-6.2999 24.9250 0.9115
-6.2921 25.6000 0.9238
-6.2843 25.3167 0.9186
-6.2765 26.2250 0.9350
-6.2687 25.0833 0.9144
-6.2609 25.5667 0.9232
-6.2531 25.2417 0.9173
-6.2453 25.1333 0.9153
-6.2375 25.4583 0.9212
-6.2297 25.1667 0.9159
-6.2219 26.7417 0.9441
-6.2141 25.2667 0.9177
-6.2063 26.3500 0.9372
-6.1985 26.7167 0.9437
-6.1907 26.7417 0.9441
-6.1829 26.7833 0.9449
-6.1751 27.1333 0.9510
-6.1673 26.8667 0.9463
-6.1595 27.3000 0.9539
-6.1517 27.2083 0.9523
-6.1439 27.4750 0.9570
-6.1361 27.4833 0.9571
-6.1283 28.7417 0.9788
-6.1205 29.3333 0.9888
-6.1127 29.4917 0.9915
-6.1049 28.1917 0.9694
-6.0971 28.6750 0.9777
-6.0893 29.1500 0.9857
-6.0815 27.7500 0.9618
-6.0737 28.6917 0.9780
-6.0659 27.5333 0.9580
-6.0581 27.6250 0.9596
-6.0503 27.3167 0.9542
-6.0425 28.8833 0.9812
-6.0347 30.0833 1.0014
-6.0269 28.5167 0.9750
-6.0191 28.8500 0.9806
-6.0113 29.4583 0.9909
-6.0035 28.0000 0.9661
-5.9957 28.6417 0.9771
-5.9879 28.5917 0.9762
-5.9801 29.7000 0.9950
-5.9723 29.5167 0.9919
-5.9645 29.0167 0.9835
-5.9567 29.4917 0.9915
-5.9489 28.3667 0.9724
-5.9411 29.9333 0.9989
-5.9333 31.9417 1.0319
-5.9255 30.0000 1.0000
-5.9177 31.3333 1.0220
-5.9099 30.1083 1.0018
-5.9021 30.0000 1.0000
-5.8943 29.0500 0.9840
-5.8865 31.8333 1.0301
-5.8787 31.8333 1.0301
-5.8709 30.4333 1.0072
-5.8631 32.0583 1.0337
-5.8553 32.9250 1.0476
-5.8475 31.9250 1.0316
-5.8397 31.1000 1.0182
-5.8319 30.9167 1.0152
-5.8241 30.9417 1.0156
-5.8163 32.9667 1.0483
-5.8085 32.8167 1.0459
-5.8007 32.5083 1.0410
-5.7929 32.4917 1.0407
-5.7851 32.7417 1.0447
-5.7773 32.3917 1.0391
-5.7695 33.8667 1.0625
-5.7617 33.3167 1.0538
-5.7539 34.1417 1.0668
-5.7461 34.4833 1.0721
-5.7383 33.7750 1.0611
-5.7305 33.5833 1.0580
-5.7227 33.3917 1.0550
-5.7149 35.3250 1.0851
-5.7071 33.9667 1.0641
-5.6993 35.2833 1.0845
-5.6915 35.6667 1.0904
-5.6837 34.1583 1.0671
-5.6759 35.3833 1.0860
-5.6681 34.8583 1.0779
-5.6603 34.4667 1.0719
-5.6525 34.9667 1.0796
-5.6447 34.7167 1.0757
-5.6369 35.4667 1.0873
-5.6291 36.1667 1.0980
-5.6213 35.7000 1.0909
-5.6135 37.2167 1.1138
-5.6057 35.6083 1.0895
-5.5979 36.5083 1.1032
-5.5901 35.0750 1.0813
-5.5823 34.9917 1.0800
-5.5745 34.6000 1.0739
-5.5667 36.2917 1.0999
-5.5589 36.3000 1.1000
-5.5511 37.1333 1.1126
-5.5433 36.7833 1.1073
-5.5355 37.3500 1.1158
-5.5277 36.2833 1.0997
-5.5199 37.7833 1.1222
-5.5121 37.3917 1.1164
-5.5043 39.5083 1.1476
-5.4965 38.8500 1.1380
-5.4887 38.6583 1.1352
-5.4809 37.6000 1.1195
-5.4731 39.2250 1.1435
-5.4653 38.7917 1.1371
-5.4575 38.3167 1.1301
-5.4497 39.0000 1.1402
-5.4419 39.7917 1.1517
-5.4341 38.8333 1.1377
-5.4263 39.7417 1.1510
-5.4185 39.5167 1.1477
-5.4107 40.4333 1.1609
-5.4029 41.2750 1.1730
-5.3951 39.7083 1.1505
-5.3873 40.9750 1.1687
-5.3795 41.5000 1.1762
-5.3717 42.1583 1.1854
-5.3639 40.6250 1.1637
-5.3561 40.0917 1.1560
-5.3483 41.1667 1.1714
-5.3405 42.1917 1.1859
-5.3327 42.3667 1.1884
-5.3249 42.3750 1.1885
-5.3171 43.3083 1.2015
-5.3093 43.7250 1.2073
-5.3015 41.5167 1.1764
-5.2937 43.7000 1.2069
-5.2859 43.3500 1.2021
-5.2781 43.9250 1.2100
-5.2703 42.9750 1.1969
-5.2625 44.9583 1.2242
-5.2547 43.4917 1.2040
-5.2469 44.6500 1.2200
-5.2391 45.5333 1.2320
-5.2313 44.3750 1.2162
-5.2235 47.0167 1.2519
-5.2157 45.4917 1.2314
-5.2079 43.5083 1.2043
-5.2001 45.5250 1.2319
-5.1923 47.7583 1.2617
-5.1845 45.9833 1.2381
-5.1767 46.3167 1.2425
-5.1689 47.0083 1.2518
-5.1611 46.9167 1.2506
-5.1533 45.6833 1.2340
-5.1455 44.0833 1.2122
-5.1377 45.2667 1.2284
-5.1299 47.2917 1.2555
-5.1221 45.6333 1.2333
-5.1143 46.9333 1.2508
-5.1065 48.7917 1.2753
-5.0987 47.5667 1.2592
-5.0909 47.8583 1.2630
-5.0831 48.9667 1.2776
-5.0753 50.6000 1.2987
-5.0675 49.2000 1.2806
-5.0597 50.9750 1.3035
-5.0519 46.6500 1.2470
-5.0441 48.6917 1.2740
-5.0363 49.7750 1.2881
-5.0285 50.6750 1.2997
-5.0207 50.5417 1.2980
-5.0129 49.8917 1.2896
-5.0051 50.9000 1.3026
-4.9973 52.2917 1.3202
-4.9895 51.9417 1.3158
-4.9817 50.2333 1.2940
-4.9739 50.8750 1.3022
-4.9661 51.2500 1.3070
-4.9583 51.0417 1.3044
-4.9505 51.8167 1.3142
-4.9427 52.7583 1.3261
-4.9349 54.4750 1.3475
-4.9271 52.4750 1.3226
-4.9193 52.1750 1.3188
-4.9115 52.7667 1.3262
-4.9037 53.1083 1.3305
-4.8959 53.8750 1.3401
-4.8881 53.1333 1.3308
-4.8803 54.1583 1.3436
-4.8725 54.1333 1.3433
-4.8647 57.7083 1.3869
-4.8569 55.4083 1.3590
-4.8491 56.1000 1.3675
-4.8413 56.2750 1.3696
-4.8335 56.1917 1.3686
-4.8257 55.9167 1.3652
-4.8179 58.9500 1.4018
-4.8101 60.7167 1.4226
-4.8023 58.2583 1.3935
-4.7945 57.6250 1.3859
-4.7867 57.6167 1.3858
-4.7789 58.3583 1.3947
-4.7711 58.3583 1.3947
-4.7633 56.6417 1.3741
-4.7555 59.1083 1.4037
-4.7477 61.6250 1.4332
-4.7399 61.3833 1.4304
-4.7321 62.0833 1.4386
-4.7243 60.4750 1.4198
-4.7165 59.8750 1.4127
-4.7087 59.3833 1.4069
-4.7009 62.3500 1.4416
-4.6931 64.6500 1.4680
-4.6853 63.1333 1.4507
-4.6775 64.8250 1.4700
-4.6697 64.4417 1.4656
-4.6619 64.1500 1.4623
-4.6541 62.8000 1.4468
-4.6463 60.2833 1.4175
-4.6385 63.1250 1.4506
-4.6307 65.6083 1.4788
-4.6229 65.4333 1.4769
-4.6151 66.3083 1.4867
-4.6073 65.0083 1.4721
-4.5995 62.8750 1.4477
-4.5917 64.5250 1.4666
-4.5839 64.4833 1.4661
-4.5761 66.2250 1.4858
-4.5683 67.7500 1.5028
-4.5605 69.8833 1.5263
-4.5527 67.1833 1.4965
-4.5449 67.6917 1.5021
-4.5371 69.9167 1.5266
-4.5293 69.9083 1.5265
-4.5215 68.1667 1.5074
-4.5137 68.5000 1.5111
-4.5059 69.1500 1.5182
-4.4981 69.6583 1.5238
-4.4903 68.6167 1.5124
-4.4825 68.8500 1.5149
-4.4747 72.4667 1.5542
-4.4669 71.9167 1.5483
-4.4591 71.9250 1.5484
-4.4513 70.2500 1.5303
-4.4435 72.3583 1.5530
-4.4357 72.3000 1.5524
-4.4279 72.6250 1.5559
-4.4201 72.9667 1.5596
-4.4123 72.7167 1.5569
-4.4045 73.2750 1.5628
-4.3967 74.3000 1.5737
-4.3889 74.2167 1.5729
-4.3811 75.3083 1.5844
-4.3733 74.0833 1.5714
-4.3655 75.5333 1.5868
-4.3577 76.2500 1.5943
-4.3499 76.0417 1.5921
-4.3421 77.4167 1.6064
-4.3343 76.2000 1.5937
-4.3265 78.1417 1.6139
-4.3187 78.5333 1.6180
-4.3109 79.9833 1.6328
-4.3031 78.4750 1.6174
-4.2953 77.2750 1.6049
-4.2875 78.7917 1.6206
-4.2797 79.7417 1.6304
-4.2719 79.1917 1.6247
-4.2641 81.6583 1.6498
-4.2563 84.4250 1.6775
-4.2485 82.4000 1.6573
-4.2407 79.5083 1.6280
-4.2329 83.5583 1.6689
-4.2251 82.7833 1.6612
-4.2173 82.4833 1.6581
-4.2095 83.9917 1.6732
-4.2017 84.6750 1.6800
-4.1939 85.8333 1.6915
-4.1861 83.5417 1.6687
-4.1783 84.3417 1.6767
-4.1705 87.1917 1.7048
-4.1627 89.0500 1.7229
-4.1549 89.9833 1.7319
-4.1471 89.7250 1.7294
-4.1393 89.5667 1.7279
-4.1315 87.3917 1.7068
-4.1237 90.3750 1.7357
-4.1159 89.3417 1.7257
-4.1081 87.3667 1.7065
-4.1003 91.1583 1.7432
-4.0925 91.1167 1.7428
-4.0847 89.5417 1.7276
-4.0769 92.8583 1.7593
-4.0691 92.2417 1.7535
-4.0613 92.7083 1.7579
-4.0535 91.5167 1.7466
-4.0457 92.9167 1.7599
-4.0379 92.1917 1.7530
-4.0301 93.5667 1.7660
-4.0223 92.9750 1.7604
-4.0145 95.6667 1.7857
-4.0067 96.6167 1.7946
-3.9989 94.0500 1.7706
-3.9911 94.9917 1.7794
-3.9833 97.6000 1.8037
-3.9755 96.7417 1.7958
-3.9677 95.8000 1.7870
-3.9599 98.2083 1.8093
-3.9521 102.3083 1.8467
-3.9443 101.5167 1.8395
-3.9365 101.4667 1.8391
-3.9287 101.2833 1.8374
-3.9209 101.4417 1.8389
-3.9131 102.6583 1.8498
-3.9053 102.1833 1.8456
-3.8975 101.7583 1.8417
-3.8897 106.8417 1.8872
-3.8819 105.5750 1.8759
-3.8741 107.6500 1.8943
-3.8663 105.7167 1.8772
-3.8585 107.2417 1.8907
-3.8507 108.1750 1.8989
-3.8429 106.1250 1.8808
-3.8351 107.8417 1.8960
-3.8273 107.1250 1.8897
-3.8195 105.8083 1.8780
-3.8117 108.9667 1.9058
-3.8039 110.6000 1.9201
-3.7961 111.1917 1.9252
-3.7883 109.7000 1.9122
-3.7805 111.5833 1.9286
-3.7727 109.1500 1.9074
-3.7649 109.5917 1.9113
-3.7571 112.4750 1.9363
-3.7493 112.8083 1.9391
-3.7415 112.4833 1.9363
-3.7337 113.6083 1.9460
-3.7259 114.6000 1.9545
-3.7181 114.8667 1.9568
-3.7103 114.3250 1.9521
-3.7025 117.3750 1.9780
-3.6947 118.5667 1.9880
-3.6869 118.3917 1.9866
-3.6791 118.2750 1.9856
-3.6713 118.8250 1.9902
-3.6635 118.5167 1.9876
-3.6557 119.1917 1.9933
-3.6479 122.4000 2.0199
-3.6401 122.2000 2.0183
-3.6323 121.9417 2.0161
-3.6245 121.1917 2.0099
-3.6167 123.9917 2.0330
-3.6089 126.9333 2.0570
-3.6011 120.1333 2.0011
-3.5933 123.9750 2.0329
-3.5855 126.1583 2.0507
-3.5777 125.8417 2.0481
-3.5699 125.5500 2.0457
-3.5621 126.1583 2.0507
-3.5543 124.5083 2.0372
-3.5465 124.7667 2.0393
-3.5387 127.0083 2.0576
-3.5309 128.0250 2.0658
-3.5231 128.5583 2.0701
-3.5153 129.6667 2.0790
-3.5075 132.3750 2.1006
-3.4997 129.0833 2.0743
-3.4919 131.5083 2.0937
-3.4841 128.9167 2.0730
-3.4763 130.5333 2.0859
-3.4685 133.1583 2.1068
-3.4607 131.6083 2.0945
-3.4529 131.6750 2.0950
-3.4451 130.1333 2.0827
-3.4373 134.1917 2.1150
-3.4295 132.2500 2.0996
-3.4217 134.9167 2.1207
-3.4139 137.0167 2.1371
-3.4061 135.5500 2.1256
-3.3983 135.6000 2.1260
-3.3905 137.1250 2.1380
-3.3827 134.5583 2.1178
-3.3749 136.2667 2.1312
-3.3671 137.5667 2.1414
-3.3593 140.3917 2.1633
-3.3515 140.3750 2.1631
-3.3437 139.2583 2.1545
-3.3359 138.2333 2.1466
-3.3281 141.4750 2.1716
-3.3203 139.3333 2.1551
-3.3125 139.2583 2.1545
-3.3047 139.8333 2.1590
-3.2969 140.6333 2.1651
-3.2891 141.0083 2.1680
-3.2813 140.2083 2.1619
-3.2735 139.1750 2.1539
-3.2657 141.8333 2.1743
-3.2579 140.7167 2.1658
-3.2501 145.7000 2.2038
-3.2423 146.9083 2.2129
-3.2345 146.3167 2.2084
-3.2267 146.6500 2.2110
-3.2189 146.4000 2.2091
-3.2111 148.6250 2.2258
-3.2033 148.6500 2.2260
-3.1955 147.1167 2.2145
-3.1877 150.2333 2.2378
-3.1799 147.1917 2.2150
-3.1721 145.8333 2.2048
-3.1643 148.5750 2.2254
-3.1565 150.8500 2.2424
-3.1487 144.9583 2.1982
-3.1409 146.4333 2.2093
-3.1331 152.2333 2.2527
-3.1253 154.8667 2.2721
-3.1175 149.8500 2.2349
-3.1097 152.5667 2.2551
-3.1019 153.8750 2.2648
-3.0941 152.3750 2.2537
-3.0863 152.1417 2.2520
-3.0785 155.4417 2.2763
-3.0707 156.5750 2.2845
-3.0629 156.9583 2.2873
-3.0551 156.6333 2.2850
-3.0473 155.0167 2.2732
-3.0395 154.7917 2.2715
-3.0317 154.8667 2.2721
-3.0239 155.7833 2.2788
-3.0161 155.4250 2.2761
-3.0083 158.8500 2.3011
-3.0005 162.0667 2.3243
-2.9927 158.2083 2.2964
-2.9849 158.3333 2.2973
-2.9771 159.4833 2.3057
-2.9693 165.9167 2.3517
-2.9615 166.3500 2.3548
-2.9537 162.8167 2.3296
-2.9459 164.0500 2.3384
-2.9381 164.2917 2.3402
-2.9303 160.6167 2.3138
-2.9225 162.9750 2.3308
-2.9147 166.5083 2.3559
-2.9069 164.5667 2.3421
-2.8991 168.7167 2.3715
-2.8913 170.0917 2.3811
-2.8835 170.5417 2.3843
-2.8757 168.0417 2.3667
-2.8679 170.3250 2.3828
-2.8601 171.1917 2.3888
-2.8523 172.1833 2.3957
-2.8445 172.1167 2.3952
-2.8367 173.7833 2.4068
-2.8289 172.3000 2.3965
-2.8211 176.6417 2.4265
-2.8133 173.8917 2.4076
-2.8055 177.6250 2.4333
-2.7977 178.8167 2.4414
-2.7899 180.2250 2.4510
-2.7821 181.4833 2.4596
-2.7743 183.2083 2.4712
-2.7665 184.8917 2.4826
-2.7587 181.2833 2.4582
-2.7509 185.5833 2.4872
-2.7431 182.1167 2.4638
-2.7353 185.5917 2.4872
-2.7275 188.2000 2.5047
-2.7197 186.4917 2.4933
-2.7119 190.3417 2.5189
-2.7041 186.7333 2.4949
-2.6963 189.5833 2.5139
-2.6885 196.0583 2.5564
-2.6807 193.3083 2.5384
-2.6729 193.3167 2.5385
-2.6651 192.8750 2.5356
-2.6573 192.2250 2.5313
-2.6495 197.7500 2.5674
-2.6417 196.8250 2.5614
-2.6339 194.3250 2.5451
-2.6261 197.3417 2.5648
-2.6183 200.5083 2.5853
-2.6105 198.2583 2.5707
-2.6027 200.1833 2.5832
-2.5949 203.1083 2.6020
-2.5871 202.6417 2.5990
-2.5793 204.1333 2.6085
-2.5715 201.2833 2.5903
-2.5637 203.9917 2.6076
-2.5559 206.4250 2.6231
-2.5481 206.1083 2.6211
-2.5403 205.6583 2.6183
-2.5325 208.6583 2.6373
-2.5247 207.6500 2.6309
-2.5169 211.6417 2.6561
-2.5091 211.4250 2.6547
-2.5013 212.6167 2.6622
-2.4935 214.7583 2.6756
-2.4857 216.4083 2.6858
-2.4779 217.1083 2.6902
-2.4701 221.0167 2.7143
-2.4623 211.8833 2.6576
-2.4545 216.0250 2.6834
-2.4467 216.4250 2.6859
-2.4389 220.3667 2.7103
-2.4311 218.6917 2.6999
-2.4233 220.1167 2.7087
-2.4155 221.1000 2.7148
-2.4077 221.0750 2.7146
-2.3999 222.6917 2.7245
-2.3921 222.6167 2.7241
-2.3843 223.7667 2.7311
-2.3765 224.6667 2.7366
-2.3687 224.8083 2.7374
-2.3609 226.1583 2.7457
-2.3531 228.5917 2.7604
-2.3453 224.9417 2.7383
-2.3375 222.3000 2.7221
-2.3297 225.8583 2.7438
-2.3219 224.8917 2.7380
-2.3141 224.7333 2.7370
-2.3063 223.4417 2.7291
-2.2985 227.9333 2.7564
-2.2907 231.0333 2.7751
-2.2829 232.5333 2.7841
-2.2751 232.1917 2.7820
-2.2673 230.5750 2.7723
-2.2595 231.2833 2.7766
-2.2517 229.2083 2.7641
-2.2439 228.0583 2.7572
-2.2361 227.0667 2.7512
-2.2283 233.2500 2.7884
-2.2205 229.1083 2.7635
-2.2127 229.8417 2.7679
-2.2049 231.8250 2.7798
-2.1971 233.6083 2.7905
-2.1893 231.9083 2.7803
-2.1815 230.0417 2.7691
-2.1737 229.3833 2.7652
-2.1659 234.6167 2.7965
-2.1581 233.0667 2.7873
-2.1503 235.3750 2.8010
-2.1425 237.2750 2.8123
-2.1347 233.7917 2.7916
-2.1269 232.8500 2.7860
-2.1191 235.7833 2.8035
-2.1113 236.1000 2.8054
-2.1035 235.9250 2.8043
-2.0957 236.0333 2.8050
-2.0879 234.5667 2.7962
-2.0801 234.2583 2.7944
-2.0723 234.9750 2.7987
-2.0645 232.5417 2.7841
-2.0567 236.9833 2.8106
-2.0489 237.4333 2.8133
-2.0411 237.7250 2.8150
-2.0333 235.2917 2.8005
-2.0255 234.2167 2.7941
-2.0177 234.1500 2.7937
-2.0099 237.0750 2.8111
-2.0021 238.1583 2.8176
-1.9943 237.0083 2.8107
-1.9865 236.9250 2.8102
-1.9787 234.9250 2.7984
-1.9709 236.2083 2.8060
-1.9631 232.4667 2.7837
-1.9553 237.5750 2.8141
-1.9475 235.3000 2.8006
-1.9397 236.3000 2.8065
-1.9319 234.8917 2.7982
-1.9241 238.2167 2.8179
-1.9163 236.0000 2.8048
-1.9085 239.6083 2.8261
-1.9007 237.7917 2.8154
-1.8929 234.0000 2.7928
-1.8851 234.3750 2.7951
-1.8773 235.3333 2.8008
-1.8695 234.5417 2.7961
-1.8617 238.9333 2.8221
-1.8539 234.6917 2.7970
-1.8461 238.0167 2.8167
-1.8383 236.1333 2.8056
-1.8305 238.6417 2.8204
-1.8227 238.2667 2.8182
-1.8149 232.1083 2.7815
-1.8071 237.0667 2.8111
-1.7993 237.5917 2.8142
-1.7915 235.4583 2.8015
-1.7837 232.5667 2.7843
-1.7759 232.8917 2.7862
-1.7681 237.1750 2.8117
-1.7603 227.5917 2.7543
-1.7525 230.8833 2.7742
-1.7447 232.0250 2.7810
-1.7369 234.1333 2.7936
-1.7291 233.2583 2.7884
-1.7213 233.2833 2.7886
-1.7135 231.3417 2.7769
-1.7057 229.1333 2.7637
-1.6979 231.9250 2.7804
-1.6901 230.3167 2.7708
-1.6823 230.0917 2.7694
-1.6745 230.6167 2.7726
-1.6667 227.4250 2.7533
-1.6589 226.3250 2.7467
-1.6511 228.2000 2.7580
-1.6433 227.3750 2.7530
-1.6355 228.2500 2.7583
-1.6277 221.1583 2.7151
-1.6199 223.1083 2.7271
-1.6121 221.9083 2.7197
-1.6043 222.7333 2.7248
-1.5965 224.3083 2.7344
-1.5887 220.7583 2.7127
-1.5809 224.0000 2.7325
-1.5731 221.3333 2.7162
-1.5653 216.0667 2.6837
-1.5575 222.0833 2.7208
-1.5497 218.5917 2.6993
-1.5419 219.8000 2.7068
-1.5341 215.6417 2.6811
-1.5263 213.7083 2.6690
-1.5185 215.8667 2.6825
-1.5107 215.8417 2.6823
-1.5029 216.1000 2.6839
-1.4951 209.1000 2.6401
-1.4873 212.7500 2.6630
-1.4795 206.5917 2.6242
-1.4717 204.0167 2.6078
-1.4639 208.5083 2.6363
-1.4561 203.0750 2.6018
-1.4483 202.4750 2.5979
-1.4405 203.7667 2.6062
-1.4327 203.5917 2.6051
-1.4249 204.7167 2.6123
-1.4171 199.6917 2.5800
-1.4093 198.5583 2.5727
-1.4015 194.7667 2.5480
-1.3937 193.6083 2.5404
-1.3859 195.1333 2.5504
-1.3781 195.3750 2.5520
-1.3703 192.7833 2.5350
-1.3625 189.0083 2.5100
-1.3547 191.0750 2.5237
-1.3469 188.8083 2.5087
-1.3391 185.7917 2.4886
-1.3313 187.8417 2.5023
-1.3235 181.3917 2.4589
-1.3157 177.5167 2.4325
-1.3079 174.9833 2.4151
-1.3001 174.9333 2.4148
-1.2923 172.9250 2.4009
-1.2845 170.4833 2.3839
-1.2767 170.2167 2.3820
-1.2689 167.2000 2.3608
-1.2611 162.4167 2.3268
-1.2533 165.8750 2.3514
-1.2455 162.0667 2.3243
-1.2377 157.0667 2.2881
-1.2299 157.0333 2.2879
-1.2221 151.8500 2.2498
-1.2143 148.3500 2.2237
-1.2065 146.9833 2.2135
-1.1987 147.4333 2.2169
-1.1909 143.4250 2.1865
-1.1831 141.0333 2.1682
-1.1753 141.6250 2.1727
-1.1675 139.5917 2.1571
-1.1597 131.4250 2.0930
-1.1519 130.1833 2.0831
-1.1441 131.5000 2.0936
-1.1363 127.6333 2.0626
-1.1285 127.9583 2.0653
-1.1207 121.2750 2.0106
-1.1129 122.3833 2.0198
-1.1051 120.9833 2.0082
-1.0973 116.8250 1.9734
-1.0895 115.2917 1.9604
-1.0817 115.5167 1.9623
-1.0739 111.7417 1.9300
-1.0661 107.8583 1.8961
-1.0583 105.3333 1.8738
-1.0505 105.9333 1.8791
-1.0427 104.9417 1.8703
-1.0349 102.8167 1.8513
-1.0271 101.3583 1.8381
-1.0193 100.2417 1.8279
-1.0115 97.0667 1.7988
-1.0037 96.8083 1.7964
-0.9959 94.7667 1.7773
-0.9881 92.7667 1.7585
-0.9803 91.4000 1.7455
-0.9725 90.2917 1.7349
-0.9647 88.0667 1.7133
-0.9569 86.2167 1.6953
-0.9491 83.0417 1.6637
-0.9413 79.8083 1.6310
-0.9335 81.3250 1.6465
-0.9257 80.7750 1.6409
-0.9179 78.4667 1.6173
-0.9101 78.1167 1.6137
-0.9023 76.6583 1.5985
-0.8945 75.5500 1.5869
-0.8867 75.2833 1.5841
-0.8789 73.6333 1.5667
-0.8711 70.9000 1.5373
-0.8633 71.9500 1.5487
-0.8555 68.7583 1.5139
-0.8477 67.2417 1.4971
-0.8399 65.9500 1.4827
-0.8321 65.9917 1.4831
-0.8243 63.5167 1.4551
-0.8165 61.7083 1.4342
-0.8087 60.9250 1.4251
-0.8009 59.7667 1.4115
-0.7931 58.3583 1.3947
-0.7853 55.2417 1.3570
-0.7775 56.3083 1.3700
-0.7697 53.4833 1.3352
-0.7619 53.0667 1.3300
-0.7541 53.6917 1.3378
-0.7463 50.8167 1.3015
-0.7385 51.1583 1.3059
-0.7307 49.9000 1.2897
-0.7229 47.2333 1.2548
-0.7151 45.2417 1.2280
-0.7073 46.3583 1.2431
-0.6995 46.3000 1.2423
-0.6917 44.5917 1.2192
-0.6839 42.8500 1.1951
-0.6761 43.5000 1.2042
-0.6683 41.7583 1.1798
-0.6605 39.7000 1.1504
-0.6527 39.4583 1.1469
-0.6449 40.1750 1.1572
-0.6371 38.6333 1.1348
-0.6293 37.3917 1.1164
-0.6215 35.8833 1.0937
-0.6137 35.3000 1.0847
-0.6059 35.6167 1.0896
-0.5981 34.1167 1.0664
-0.5903 33.6583 1.0592
-0.5825 31.7750 1.0292
-0.5747 32.0333 1.0333
-0.5669 31.9167 1.0314
-0.5591 31.8583 1.0305
-0.5513 30.9000 1.0149
-0.5435 28.9667 0.9826
-0.5357 29.8000 0.9967
-0.5279 28.0667 0.9672
-0.5201 29.1417 0.9856
-0.5123 28.4333 0.9735
-0.5045 28.0500 0.9670
-0.4967 27.5083 0.9576
-0.4889 26.4917 0.9397
-0.4811 26.6333 0.9422
-0.4733 24.7583 0.9084
-0.4655 24.4333 0.9025
-0.4577 24.9500 0.9120
-0.4499 24.8917 0.9109
-0.4421 24.6333 0.9062
-0.4343 24.1083 0.8964
-0.4265 23.7250 0.8893
-0.4187 23.4667 0.8844
-0.4109 22.7750 0.8713
-0.4031 22.1833 0.8599
-0.3953 22.4667 0.8654
-0.3875 21.3500 0.8436
-0.3797 22.4500 0.8651
-0.3719 21.3250 0.8431
-0.3641 20.9083 0.8348
-0.3563 20.3417 0.8234
-0.3485 21.1167 0.8390
-0.3407 20.7333 0.8313
-0.3329 22.2167 0.8606
-0.3251 21.5667 0.8479
-0.3173 21.3750 0.8441
-0.3095 20.2667 0.8219
-0.3017 20.4500 0.8256
-0.2939 20.9667 0.8360
-0.2861 21.6500 0.8495
-0.2783 21.4083 0.8448
-0.2705 22.3917 0.8639
-0.2627 22.7667 0.8711
-0.2549 22.4833 0.8657
-0.2471 22.5583 0.8671
-0.2393 24.0083 0.8946
-0.2315 25.4667 0.9214
-0.2237 26.7750 0.9447
-0.2159 29.6667 0.9944
-0.2081 32.0417 1.0335
-0.2003 35.3083 1.0849
-0.1925 36.9167 1.1093
-0.1847 39.9333 1.1537
-0.1769 43.4750 1.2038
-0.1691 46.3083 1.2424
-0.1613 49.0250 1.2783
-0.1535 50.2833 1.2946
-0.1457 50.3917 1.2960
-0.1379 48.3500 1.2695
-0.1301 46.5250 1.2453
-0.1223 42.4750 1.1899
-0.1145 40.4917 1.1618
-0.1067 37.7250 1.1214
-0.0989 33.7417 1.0605
-0.0911 33.7583 1.0608
-0.0833 34.9917 1.0800
-0.0755 37.7750 1.1221
-0.0677 41.8083 1.1805
-0.0599 50.6667 1.2996
-0.0521 62.3250 1.4414
-0.0443 76.5583 1.5975
-0.0365 94.7500 1.7772
-0.0287 114.0583 1.9499
-0.0209 137.4750 2.1407
-0.0131 158.7250 2.3002
-0.0053 170.7333 2.3856
0.0025 170.5833 2.3846
0.0103 160.2417 2.3111
0.0181 142.8750 2.1823
0.0259 120.1583 2.0013
0.0337 90.9750 1.7414
0.0415 65.8083 1.4811
0.0493 49.1417 1.2799
0.0571 33.0083 1.0489
0.0649 22.6667 0.8692
0.0727 15.7917 0.7255
0.0805 12.3833 0.6425
0.0883 9.3750 0.5590
0.0961 6.6167 0.4696
0.1039 5.5583 0.4304
0.1117 5.3250 0.4213
0.1195 4.0750 0.3686
0.1273 3.3333 0.3333
0.1351 2.8333 0.3073
0.1429 3.2750 0.3304
0.1507 2.4667 0.2867
0.1585 2.7333 0.3018
0.1663 2.9667 0.3145
0.1741 2.3500 0.2799
0.1819 2.3167 0.2779
0.1897 1.8333 0.2472
0.1975 1.7750 0.2432
0.2053 2.2667 0.2749
0.2131 1.6917 0.2375
0.2209 1.8583 0.2489
0.2287 1.8417 0.2478
0.2365 1.8167 0.2461
0.2443 1.4333 0.2186
0.2521 1.5500 0.2273
0.2599 1.7250 0.2398
0.2677 1.3417 0.2115
0.2755 1.3333 0.2108
0.2833 1.6000 0.2309
0.2911 1.4167 0.2173
0.2989 1.5333 0.2261
0.3067 1.4750 0.2217
0.3145 1.5583 0.2279
0.3223 1.5083 0.2242
0.3301 1.5583 0.2279
0.3379 1.3167 0.2095
0.3457 1.6417 0.2339
0.3535 1.5500 0.2273
0.3613 1.3750 0.2141
0.3691 1.4333 0.2186
0.3769 1.3167 0.2095
0.3847 1.3500 0.2121
0.3925 1.3583 0.2128
0.4003 1.2250 0.2021
0.4081 1.2833 0.2068
0.4159 1.3250 0.2102
0.4237 1.4000 0.2160
0.4315 1.1083 0.1922
0.4393 1.1000 0.1915
0.4471 1.0250 0.1848
0.4549 1.2583 0.2048
0.4627 1.1250 0.1936
0.4705 1.0000 0.1826
0.4783 1.1833 0.1986
0.4861 1.3417 0.2115
0.4939 1.2583 0.2048
0.5017 1.3667 0.2134
0.5095 1.0333 0.1856
0.5173 1.1083 0.1922
0.5251 1.0917 0.1908
0.5329 1.1583 0.1965
0.5407 0.8917 0.1724
0.5485 0.9750 0.1803
0.5563 1.0583 0.1878
0.5641 1.0500 0.1871
0.5719 0.9167 0.1748
0.5797 0.9000 0.1732
0.5875 1.2000 0.2000
0.5953 1.0000 0.1826
0.6031 0.9000 0.1732
0.6109 1.1583 0.1965
0.6187 0.9333 0.1764
0.6265 1.0833 0.1900
0.6343 0.7917 0.1624
0.6421 0.7417 0.1572
0.6499 0.9917 0.1818
0.6577 1.0667 0.1886
0.6655 0.8333 0.1667
0.6733 1.0250 0.1848
0.6811 0.9000 0.1732
0.6889 0.8750 0.1708
0.6967 0.9667 0.1795
0.7045 1.0167 0.1841
0.7123 0.9667 0.1795
0.7201 1.0667 0.1886
0.7279 0.7917 0.1624
0.7357 0.9833 0.1810
0.7435 0.7333 0.1563
0.7513 0.7750 0.1607
0.7591 0.9250 0.1756
0.7669 0.7167 0.1546
0.7747 0.7750 0.1607
0.7825 0.8917 0.1724
0.7903 0.7750 0.1607
0.7981 0.8083 0.1641
0.8059 0.9667 0.1795
0.8137 0.6250 0.1443
0.8215 0.6833 0.1509
0.8293 0.8167 0.1650
0.8371 0.8750 0.1708
0.8449 0.5917 0.1404
0.8527 0.7000 0.1528
0.8605 0.6667 0.1491
0.8683 0.9667 0.1795
0.8761 1.0000 0.1826
0.8839 0.8667 0.1700
0.8917 0.9167 0.1748
0.8995 1.1417 0.1951
0.9073 1.1000 0.1915
0.9151 1.1667 0.1972
0.9229 1.0500 0.1871
0.9307 0.9667 0.1795
0.9385 0.9833 0.1810
0.9463 0.9167 0.1748
0.9541 0.8333 0.1667
0.9619 0.8750 0.1708
0.9697 1.0833 0.1900
0.9775 1.0667 0.1886
0.9853 0.6833 0.1509
0.9931 0.8583 0.1691
1.0009 0.6833 0.1509
1.0087 0.7333 0.1563
1.0165 0.8083 0.1641
1.0243 0.6500 0.1472
1.0321 0.9500 0.1780
1.0399 0.7333 0.1563
1.0477 1.1500 0.1958
1.0555 0.8667 0.1700
1.0633 0.7083 0.1537
1.0711 0.5750 0.1384
1.0789 0.6167 0.1434
1.0867 0.7250 0.1555
1.0945 0.8000 0.1633
1.1023 0.9583 0.1787
1.1101 0.8667 0.1700
1.1179 0.9083 0.1740
1.1257 0.7000 0.1528
1.1335 0.5333 0.1333
1.1413 0.8000 0.1633
1.1491 0.5583 0.1364
1.1569 0.8417 0.1675
1.1647 0.6250 0.1443
1.1725 0.8917 0.1724
1.1803 0.6250 0.1443
1.1881 0.4750 0.1258
1.1959 0.5500 0.1354
1.2037 0.8667 0.1700
1.2115 0.6417 0.1462
1.2193 0.6667 0.1491
1.2271 0.6167 0.1434
1.2349 0.6583 0.1481
1.2427 0.9333 0.1764
1.2505 0.8583 0.1691
1.2583 0.8083 0.1641
1.2661 0.7250 0.1555
1.2739 0.8667 0.1700
1.2817 0.8583 0.1691
1.2895 0.5833 0.1394
1.2973 0.6667 0.1491
1.3051 0.8333 0.1667
1.3129 0.7000 0.1528
1.3207 0.5250 0.1323
1.3285 0.4583 0.1236
1.3363 0.5083 0.1302
1.3441 0.5917 0.1404
1.3519 0.3833 0.1130
1.3597 0.5000 0.1291
1.3675 0.6167 0.1434
1.3753 0.6333 0.1453
1.3831 0.4917 0.1280
1.3909 0.6000 0.1414
1.3987 0.6500 0.1472
1.4065 0.8083 0.1641
1.4143 0.5500 0.1354
1.4221 0.6083 0.1424
1.4299 0.6500 0.1472
1.4377 0.7083 0.1537
1.4455 0.5250 0.1323
1.4533 0.5917 0.1404
1.4611 0.5000 0.1291
1.4689 0.6417 0.1462
1.4767 0.4333 0.1202
1.4845 0.5083 0.1302
1.4923 0.6667 0.1491
1.5001 0.5917 0.1404
1.5079 0.4500 0.1225
1.5157 0.5167 0.1312
1.5235 0.5500 0.1354
1.5313 0.6667 0.1491
1.5391 0.7167 0.1546
1.5469 0.5333 0.1333
1.5547 0.7583 0.1590
1.5625 0.5500 0.1354
1.5703 0.3750 0.1118
1.5781 0.6750 0.1500
1.5859 0.6167 0.1434
1.5937 0.7333 0.1563
1.6015 0.4917 0.1280
1.6093 0.5750 0.1384
1.6171 0.5167 0.1312
1.6249 0.4583 0.1236
1.6327 0.3750 0.1118
1.6405 0.6333 0.1453
1.6483 0.7750 0.1607
1.6561 0.7750 0.1607
1.6639 0.6583 0.1481
1.6717 0.5417 0.1344
1.6795 0.6500 0.1472
1.6873 0.4667 0.1247
1.6951 0.6000 0.1414
1.7029 0.4000 0.1155
1.7107 0.5333 0.1333
1.7185 0.4500 0.1225
1.7263 0.5333 0.1333
1.7341 0.6333 0.1453
1.7419 0.5250 0.1323
1.7497 0.7083 0.1537
1.7575 0.6583 0.1481
1.7653 0.5917 0.1404
1.7731 0.5750 0.1384
1.7809 0.6417 0.1462
1.7887 0.5167 0.1312
1.7965 0.6833 0.1509
1.8043 0.6667 0.1491
1.8121 0.5750 0.1384
1.8199 0.5000 0.1291
1.8277 0.5250 0.1323
1.8355 0.6750 0.1500
1.8433 0.6167 0.1434
1.8511 0.4667 0.1247
1.8589 0.3500 0.1080
1.8667 0.4667 0.1247
1.8745 0.8333 0.1667
1.8823 0.5833 0.1394
1.8901 0.4667 0.1247
1.8979 0.5583 0.1364
1.9057 0.5750 0.1384
1.9135 0.5333 0.1333
1.9213 0.4167 0.1179
1.9291 0.4083 0.1167
1.9369 0.4583 0.1236
1.9447 0.6083 0.1424
1.9525 0.6667 0.1491
1.9603 0.4833 0.1269
1.9681 0.6667 0.1491
1.9759 0.7000 0.1528
1.9837 0.8083 0.1641
1.9915 0.5917 0.1404
1.9993 0.5167 0.1312
2.0071 0.5333 0.1333
2.0149 0.4417 0.1213
2.0227 0.5167 0.1312
2.0305 0.3667 0.1106
2.0383 0.4500 0.1225
2.0461 0.4417 0.1213
2.0539 0.4167 0.1179
2.0617 0.5500 0.1354
2.0695 0.4167 0.1179
2.0773 0.3833 0.1130
2.0851 0.5167 0.1312
2.0929 0.3917 0.1143
2.1007 0.3417 0.1067
2.1085 0.3083 0.1014
2.1163 0.3500 0.1080
2.1241 0.5000 0.1291
2.1319 0.4667 0.1247
2.1397 0.5750 0.1384
2.1475 0.5333 0.1333
2.1553 0.5417 0.1344
2.1631 0.5083 0.1302
2.1709 0.6250 0.1443
2.1787 0.7167 0.1546
2.1865 0.5833 0.1394
2.1943 0.5083 0.1302
2.2021 0.6083 0.1424
2.2099 0.7833 0.1616
2.2177 0.7833 0.1616
2.2255 0.6833 0.1509
2.2333 0.5000 0.1291
2.2411 0.3250 0.1041
2.2489 0.4583 0.1236
2.2567 0.3917 0.1143
2.2645 0.4500 0.1225
2.2723 0.7333 0.1563
2.2801 0.6750 0.1500
2.2879 0.6083 0.1424
2.2957 0.5583 0.1364
2.3035 0.6250 0.1443
2.3113 0.4750 0.1258
2.3191 0.4833 0.1269
2.3269 0.5083 0.1302
2.3347 0.5333 0.1333
2.3425 0.5833 0.1394
2.3503 0.6750 0.1500
2.3581 0.4583 0.1236
2.3659 0.6750 0.1500
2.3737 0.4167 0.1179
2.3815 0.4500 0.1225
2.3893 0.4583 0.1236
2.3971 0.5000 0.1291
2.4049 0.5667 0.1374
2.4127 0.7417 0.1572
2.4205 0.3667 0.1106
2.4283 0.4417 0.1213
2.4361 0.5917 0.1404
2.4439 0.5500 0.1354
2.4517 0.5667 0.1374
2.4595 0.5250 0.1323
2.4673 0.7500 0.1581
2.4751 0.6167 0.1434
2.4829 0.5833 0.1394
2.4907 0.7167 0.1546
2.4985 0.5250 0.1323
2.5063 0.4417 0.1213
2.5141 0.4667 0.1247
2.5219 0.4750 0.1258
2.5297 0.4500 0.1225
2.5375 0.6667 0.1491
2.5453 0.4333 0.1202
2.5531 0.4000 0.1155
2.5609 0.3500 0.1080
2.5687 0.6417 0.1462
2.5765 0.6250 0.1443
2.5843 0.4583 0.1236
2.5921 0.3750 0.1118
2.5999 0.4500 0.1225
2.6077 0.4000 0.1155
2.6155 0.5083 0.1302
2.6233 0.5000 0.1291
2.6311 0.4750 0.1258
2.6389 0.5250 0.1323
2.6467 0.4833 0.1269
2.6545 0.2583 0.0928
2.6623 0.4583 0.1236
2.6701 0.6083 0.1424
2.6779 0.4667 0.1247
2.6857 0.4000 0.1155
2.6935 0.4917 0.1280
2.7013 0.5167 0.1312
2.7091 0.3917 0.1143
2.7169 0.4750 0.1258
2.7247 0.5000 0.1291
2.7325 0.3750 0.1118
2.7403 0.4917 0.1280
2.7481 0.4000 0.1155
2.7559 0.6417 0.1462
2.7637 0.4333 0.1202
2.7715 0.3750 0.1118
2.7793 0.3750 0.1118
2.7871 0.2917 0.0986
2.7949 0.3750 0.1118
2.8027 0.5500 0.1354
2.8105 0.4500 0.1225
2.8183 0.5167 0.1312
2.8261 0.5500 0.1354
2.8339 0.4250 0.1190
2.8417 0.4000 0.1155
2.8495 0.2083 0.0833
2.8573 0.4000 0.1155
2.8651 0.5083 0.1302
2.8729 0.4667 0.1247
2.8807 0.6417 0.1462
2.8885 0.4500 0.1225
2.8963 0.4000 0.1155
2.9041 0.3750 0.1118
2.9119 0.4583 0.1236
2.9197 0.2917 0.0986
2.9275 0.5083 0.1302
2.9353 0.4833 0.1269
2.9431 0.4250 0.1190
2.9509 0.4167 0.1179
2.9587 0.4000 0.1155
2.9665 0.3333 0.1054
2.9743 0.4167 0.1179
2.9821 0.2667 0.0943
2.9899 0.4000 0.1155
2.9977 0.3250 0.1041
3.0055 0.2083 0.0833
3.0133 0.3833 0.1130
3.0211 0.3250 0.1041
3.0289 0.4000 0.1155
3.0367 0.3583 0.1093
3.0445 0.3750 0.1118
3.0523 0.4500 0.1225
3.0601 0.4917 0.1280
3.0679 0.2500 0.0913
3.0757 0.4583 0.1236
3.0835 0.3750 0.1118
3.0913 0.4417 0.1213
3.0991 0.3917 0.1143
3.1069 0.4083 0.1167
3.1147 0.4000 0.1155
3.1225 0.3250 0.1041
3.1303 0.5250 0.1323
3.1381 0.3667 0.1106
3.1459 0.3417 0.1067
3.1537 0.4167 0.1179
3.1615 0.3667 0.1106
3.1693 0.6333 0.1453
3.1771 0.4917 0.1280
3.1849 0.2417 0.0898
3.1927 0.2833 0.0972
3.2005 0.3500 0.1080
3.2083 0.3333 0.1054
3.2161 0.3917 0.1143
3.2239 0.4083 0.1167
3.2317 0.4250 0.1190
3.2395 0.3083 0.1014
3.2473 0.5250 0.1323
3.2551 0.2083 0.0833
3.2629 0.2167 0.0850
3.2707 0.3417 0.1067
3.2785 0.4667 0.1247
3.2863 0.3750 0.1118
3.2941 0.3583 0.1093
3.3019 0.3667 0.1106
3.3097 0.4917 0.1280
3.3175 0.3833 0.1130
3.3253 0.5917 0.1404
3.3331 0.6833 0.1509
3.3409 0.4750 0.1258
3.3487 0.2917 0.0986
3.3565 0.3333 0.1054
3.3643 0.4833 0.1269
3.3721 0.4417 0.1213
3.3799 0.3667 0.1106
3.3877 0.1917 0.0799
3.3955 0.2667 0.0943
3.4033 0.3083 0.1014
3.4111 0.3250 0.1041
3.4189 0.5083 0.1302
3.4267 0.2583 0.0928
3.4345 0.2333 0.0882
3.4423 0.1917 0.0799
3.4501 0.2583 0.0928
3.4579 0.5083 0.1302
3.4657 0.3083 0.1014
3.4735 0.2000 0.0816
3.4813 0.4917 0.1280
3.4891 0.5000 0.1291
3.4969 0.4167 0.1179
3.5047 0.3333 0.1054
3.5125 0.4583 0.1236
3.5203 0.4917 0.1280
3.5281 0.3500 0.1080
3.5359 0.4000 0.1155
3.5437 0.1750 0.0764
3.5515 0.2417 0.0898
3.5593 0.3750 0.1118
3.5671 0.4333 0.1202
3.5749 0.3917 0.1143
3.5827 0.3333 0.1054
3.5905 0.3167 0.1027
3.5983 0.4833 0.1269
3.6061 0.3583 0.1093
3.6139 0.4167 0.1179
3.6217 0.3583 0.1093
3.6295 0.4500 0.1225
3.6373 0.3000 0.1000
3.6451 0.4833 0.1269
3.6529 0.4167 0.1179
3.6607 0.4167 0.1179
3.6685 0.4750 0.1258
3.6763 0.2583 0.0928
3.6841 0.2417 0.0898
3.6919 0.3667 0.1106
3.6997 0.4917 0.1280
3.7075 0.4500 0.1225
3.7153 0.3250 0.1041
3.7231 0.3250 0.1041
3.7309 0.4167 0.1179
3.7387 0.5000 0.1291
3.7465 0.3083 0.1014
3.7543 0.2667 0.0943
3.7621 0.2750 0.0957
3.7699 0.3750 0.1118
3.7777 0.3583 0.1093
3.7855 0.2500 0.0913
3.7933 0.2167 0.0850
3.8011 0.3667 0.1106
3.8089 0.2333 0.0882
3.8167 0.2000 0.0816
3.8245 0.2833 0.0972
3.8323 0.1917 0.0799
3.8401 0.3333 0.1054
3.8479 0.5583 0.1364
3.8557 0.4667 0.1247
3.8635 0.3750 0.1118
3.8713 0.3500 0.1080
3.8791 0.2833 0.0972
3.8869 0.3000 0.1000
3.8947 0.2833 0.0972
3.9025 0.2667 0.0943
3.9103 0.2000 0.0816
3.9181 0.2083 0.0833
3.9259 0.2917 0.0986
3.9337 0.3750 0.1118
3.9415 0.2750 0.0957
3.9493 0.2750 0.0957
3.9571 0.2250 0.0866
3.9649 0.2000 0.0816
3.9727 0.1333 0.0667
