# Supplementary material for: Spin waves and orbital contribution to ferromagnetism in a topological metal
Source: Nat Commun. 2024 Oct 16;15:8905. doi: 10.1038/s41467-024-53152-1 (PMC11484860; doi:10.1038/s41467-024-53152-1)
Supplement: Supplementary file 3 — Source Data [file 41467_2024_53152_MOESM3_ESM.zip › experiment_data/RIXS_spectra_SLS/rixs_cr_phi_4.txt]

 Eloss  intensity  error
-17.8259 1.4896 0.2491
-17.8181 1.7813 0.2724
-17.8103 1.8333 0.2764
-17.8025 2.0000 0.2887
-17.7947 1.7813 0.2724
-17.7869 2.2396 0.3055
-17.7791 2.3229 0.3111
-17.7713 2.1250 0.2976
-17.7635 2.0938 0.2954
-17.7557 2.0313 0.2909
-17.7479 2.1979 0.3026
-17.7401 2.7188 0.3366
-17.7323 2.0313 0.2909
-17.7245 2.5104 0.3234
-17.7167 1.8854 0.2803
-17.7089 2.2396 0.3055
-17.7011 2.2083 0.3033
-17.6933 1.8021 0.2740
-17.6855 2.2292 0.3048
-17.6777 2.2188 0.3041
-17.6699 2.3229 0.3111
-17.6621 2.4167 0.3173
-17.6543 2.0521 0.2924
-17.6465 1.9583 0.2857
-17.6387 2.1250 0.2976
-17.6309 2.0833 0.2946
-17.6231 2.4063 0.3166
-17.6153 2.5938 0.3287
-17.6075 2.1771 0.3012
-17.5997 2.3542 0.3132
-17.5919 2.3229 0.3111
-17.5841 2.5417 0.3254
-17.5763 2.3125 0.3104
-17.5685 2.4167 0.3173
-17.5607 2.8021 0.3417
-17.5529 2.2083 0.3033
-17.5451 2.2188 0.3041
-17.5373 2.1667 0.3005
-17.5295 2.6875 0.3346
-17.5217 2.3750 0.3146
-17.5139 1.7083 0.2668
-17.5061 2.1875 0.3019
-17.4983 2.0729 0.2939
-17.4905 2.2813 0.3083
-17.4827 1.9479 0.2849
-17.4749 2.0938 0.2954
-17.4671 2.0417 0.2917
-17.4593 2.0729 0.2939
-17.4515 2.0417 0.2917
-17.4437 2.1667 0.3005
-17.4359 2.0625 0.2932
-17.4281 2.1250 0.2976
-17.4203 2.1042 0.2961
-17.4125 1.8542 0.2780
-17.4047 2.1042 0.2961
-17.3969 1.7500 0.2700
-17.3891 2.3646 0.3139
-17.3813 2.1354 0.2983
-17.3735 1.9896 0.2879
-17.3657 2.2188 0.3041
-17.3579 1.9896 0.2879
-17.3501 2.1979 0.3026
-17.3423 2.3229 0.3111
-17.3345 2.1771 0.3012
-17.3267 1.9583 0.2857
-17.3189 2.2500 0.3062
-17.3111 2.2917 0.3090
-17.3033 2.1354 0.2983
-17.2955 2.4271 0.3180
-17.2877 2.1563 0.2997
-17.2799 2.1979 0.3026
-17.2721 1.9583 0.2857
-17.2643 2.2708 0.3076
-17.2565 1.9896 0.2879
-17.2487 1.6875 0.2652
-17.2409 2.3021 0.3097
-17.2331 2.1146 0.2968
-17.2253 1.7708 0.2716
-17.2175 2.3854 0.3153
-17.2097 2.2708 0.3076
-17.2019 2.1875 0.3019
-17.1941 1.9688 0.2864
-17.1863 1.8542 0.2780
-17.1785 1.8438 0.2772
-17.1707 2.3646 0.3139
-17.1629 2.7188 0.3366
-17.1551 2.3854 0.3153
-17.1473 2.1458 0.2990
-17.1395 2.2604 0.3069
-17.1317 2.0521 0.2924
-17.1239 1.9167 0.2826
-17.1161 1.8333 0.2764
-17.1083 1.9167 0.2826
-17.1005 2.2917 0.3090
-17.0927 2.1875 0.3019
-17.0849 2.1563 0.2997
-17.0771 2.1563 0.2997
-17.0693 2.1146 0.2968
-17.0615 2.2500 0.3062
-17.0537 2.3750 0.3146
-17.0459 2.3646 0.3139
-17.0381 2.4375 0.3187
-17.0303 2.3646 0.3139
-17.0225 2.0625 0.2932
-17.0147 1.9688 0.2864
-17.0069 1.7604 0.2708
-16.9991 2.4167 0.3173
-16.9913 2.3438 0.3125
-16.9835 2.3542 0.3132
-16.9757 2.5833 0.3281
-16.9679 2.1667 0.3005
-16.9601 1.9792 0.2872
-16.9523 1.9375 0.2841
-16.9445 2.3646 0.3139
-16.9367 2.4479 0.3194
-16.9289 2.5208 0.3241
-16.9211 2.3125 0.3104
-16.9133 2.4792 0.3214
-16.9055 2.3021 0.3097
-16.8977 2.0417 0.2917
-16.8899 1.7396 0.2692
-16.8821 2.1146 0.2968
-16.8743 2.1667 0.3005
-16.8665 2.2292 0.3048
-16.8587 2.4583 0.3200
-16.8509 2.5833 0.3281
-16.8431 2.2500 0.3062
-16.8353 2.0104 0.2894
-16.8275 2.4583 0.3200
-16.8197 2.1875 0.3019
-16.8119 2.2083 0.3033
-16.8041 1.7708 0.2716
-16.7963 1.7500 0.2700
-16.7885 2.5417 0.3254
-16.7807 2.1354 0.2983
-16.7729 2.1354 0.2983
-16.7651 2.2188 0.3041
-16.7573 2.4896 0.3221
-16.7495 2.4479 0.3194
-16.7417 2.2083 0.3033
-16.7339 2.1771 0.3012
-16.7261 2.1875 0.3019
-16.7183 1.8646 0.2787
-16.7105 1.8021 0.2740
-16.7027 2.2813 0.3083
-16.6949 2.2500 0.3062
-16.6871 2.7292 0.3372
-16.6793 2.3958 0.3160
-16.6715 2.3125 0.3104
-16.6637 2.1250 0.2976
-16.6559 2.3333 0.3118
-16.6481 2.0833 0.2946
-16.6403 2.4271 0.3180
-16.6325 2.1354 0.2983
-16.6247 2.0625 0.2932
-16.6169 2.1771 0.3012
-16.6091 2.2813 0.3083
-16.6013 2.4271 0.3180
-16.5935 2.4271 0.3180
-16.5857 2.3438 0.3125
-16.5779 2.2188 0.3041
-16.5701 2.4479 0.3194
-16.5623 2.7813 0.3404
-16.5545 2.4688 0.3207
-16.5467 2.6875 0.3346
-16.5389 2.3229 0.3111
-16.5311 2.1042 0.2961
-16.5233 2.1979 0.3026
-16.5155 2.2188 0.3041
-16.5077 2.0938 0.2954
-16.4999 1.8646 0.2787
-16.4921 2.4792 0.3214
-16.4843 2.5833 0.3281
-16.4765 2.2292 0.3048
-16.4687 2.3646 0.3139
-16.4609 2.6146 0.3301
-16.4531 2.5521 0.3261
-16.4453 2.4479 0.3194
-16.4375 2.4896 0.3221
-16.4297 2.7813 0.3404
-16.4219 2.3333 0.3118
-16.4141 2.3958 0.3160
-16.4063 2.3958 0.3160
-16.3985 2.0000 0.2887
-16.3907 2.4271 0.3180
-16.3829 2.2292 0.3048
-16.3751 2.3229 0.3111
-16.3673 1.8125 0.2748
-16.3595 2.2813 0.3083
-16.3517 2.3854 0.3153
-16.3439 2.5208 0.3241
-16.3361 2.0625 0.2932
-16.3283 2.6563 0.3327
-16.3205 2.6875 0.3346
-16.3127 2.5313 0.3248
-16.3049 2.1563 0.2997
-16.2971 2.2500 0.3062
-16.2893 2.3125 0.3104
-16.2815 2.6563 0.3327
-16.2737 2.4063 0.3166
-16.2659 2.3333 0.3118
-16.2581 2.2292 0.3048
-16.2503 2.5000 0.3227
-16.2425 2.1667 0.3005
-16.2347 2.6354 0.3314
-16.2269 2.3438 0.3125
-16.2191 2.3229 0.3111
-16.2113 2.8438 0.3442
-16.2035 2.4271 0.3180
-16.1957 2.6250 0.3307
-16.1879 2.2813 0.3083
-16.1801 2.3021 0.3097
-16.1723 2.3854 0.3153
-16.1645 2.7188 0.3366
-16.1567 2.5313 0.3248
-16.1489 2.1146 0.2968
-16.1411 2.4479 0.3194
-16.1333 2.5417 0.3254
-16.1255 3.0313 0.3554
-16.1177 2.6042 0.3294
-16.1099 2.3854 0.3153
-16.1021 2.5521 0.3261
-16.0943 2.4792 0.3214
-16.0865 2.2708 0.3076
-16.0787 2.6042 0.3294
-16.0709 2.2813 0.3083
-16.0631 2.1563 0.2997
-16.0553 2.5104 0.3234
-16.0475 2.3646 0.3139
-16.0397 2.6563 0.3327
-16.0319 2.5417 0.3254
-16.0241 2.6979 0.3353
-16.0163 2.7292 0.3372
-16.0085 2.5417 0.3254
-16.0007 2.1771 0.3012
-15.9929 2.2604 0.3069
-15.9851 2.9167 0.3486
-15.9773 2.8646 0.3455
-15.9695 2.5417 0.3254
-15.9617 2.7813 0.3404
-15.9539 2.7396 0.3379
-15.9461 2.8229 0.3430
-15.9383 2.7708 0.3398
-15.9305 2.6563 0.3327
-15.9227 2.2917 0.3090
-15.9149 2.3854 0.3153
-15.9071 2.8229 0.3430
-15.8993 2.6146 0.3301
-15.8915 3.0208 0.3548
-15.8837 2.7813 0.3404
-15.8759 2.6250 0.3307
-15.8681 2.4479 0.3194
-15.8603 2.5625 0.3268
-15.8525 2.3229 0.3111
-15.8447 2.3750 0.3146
-15.8369 2.4896 0.3221
-15.8291 2.7500 0.3385
-15.8213 2.5625 0.3268
-15.8135 2.5208 0.3241
-15.8057 2.2708 0.3076
-15.7979 2.3333 0.3118
-15.7901 2.7500 0.3385
-15.7823 2.3958 0.3160
-15.7745 2.4271 0.3180
-15.7667 2.4271 0.3180
-15.7589 2.6563 0.3327
-15.7511 2.4896 0.3221
-15.7433 2.4688 0.3207
-15.7355 2.4271 0.3180
-15.7277 2.5938 0.3287
-15.7199 2.4792 0.3214
-15.7121 2.3854 0.3153
-15.7043 2.5729 0.3274
-15.6965 2.3438 0.3125
-15.6887 2.1875 0.3019
-15.6809 2.6771 0.3340
-15.6731 2.9271 0.3492
-15.6653 2.5000 0.3227
-15.6575 2.7292 0.3372
-15.6497 2.6875 0.3346
-15.6419 2.4688 0.3207
-15.6341 2.9896 0.3529
-15.6263 2.6458 0.3320
-15.6185 2.5417 0.3254
-15.6107 2.7396 0.3379
-15.6029 2.7708 0.3398
-15.5951 2.7813 0.3404
-15.5873 2.9375 0.3499
-15.5795 2.5313 0.3248
-15.5717 2.5625 0.3268
-15.5639 2.4479 0.3194
-15.5561 2.6042 0.3294
-15.5483 2.8958 0.3474
-15.5405 2.8646 0.3455
-15.5327 2.7396 0.3379
-15.5249 2.5208 0.3241
-15.5171 2.6042 0.3294
-15.5093 1.9167 0.2826
-15.5015 2.4375 0.3187
-15.4937 2.5625 0.3268
-15.4859 2.7292 0.3372
-15.4781 3.0729 0.3578
-15.4703 3.0833 0.3584
-15.4625 2.5417 0.3254
-15.4547 2.2188 0.3041
-15.4469 2.6771 0.3340
-15.4391 2.6875 0.3346
-15.4313 2.1979 0.3026
-15.4235 2.5833 0.3281
-15.4157 2.7083 0.3359
-15.4079 2.4375 0.3187
-15.4001 2.5938 0.3287
-15.3923 2.6354 0.3314
-15.3845 2.3125 0.3104
-15.3767 2.7083 0.3359
-15.3689 2.7396 0.3379
-15.3611 2.6146 0.3301
-15.3533 2.8958 0.3474
-15.3455 2.2083 0.3033
-15.3377 2.2708 0.3076
-15.3299 2.6771 0.3340
-15.3221 2.9479 0.3505
-15.3143 2.5729 0.3274
-15.3065 2.6563 0.3327
-15.2987 2.4583 0.3200
-15.2909 2.5625 0.3268
-15.2831 2.9375 0.3499
-15.2753 2.7604 0.3391
-15.2675 2.3125 0.3104
-15.2597 2.6563 0.3327
-15.2519 2.2188 0.3041
-15.2441 3.0313 0.3554
-15.2363 2.7708 0.3398
-15.2285 2.4896 0.3221
-15.2207 3.4583 0.3796
-15.2129 2.7083 0.3359
-15.2051 2.8229 0.3430
-15.1973 2.2396 0.3055
-15.1895 2.7083 0.3359
-15.1817 3.0833 0.3584
-15.1739 2.8646 0.3455
-15.1661 2.8854 0.3467
-15.1583 2.6771 0.3340
-15.1505 2.5417 0.3254
-15.1427 2.9063 0.3480
-15.1349 2.7396 0.3379
-15.1271 2.9063 0.3480
-15.1193 2.7917 0.3411
-15.1115 3.4271 0.3779
-15.1037 2.8438 0.3442
-15.0959 2.6250 0.3307
-15.0881 3.0833 0.3584
-15.0803 2.9063 0.3480
-15.0725 2.3542 0.3132
-15.0647 2.7500 0.3385
-15.0569 3.2292 0.3668
-15.0491 2.7292 0.3372
-15.0413 2.7813 0.3404
-15.0335 2.7396 0.3379
-15.0257 2.3854 0.3153
-15.0179 2.7604 0.3391
-15.0101 2.4792 0.3214
-15.0023 2.6563 0.3327
-14.9945 2.7292 0.3372
-14.9867 2.8854 0.3467
-14.9789 3.1979 0.3650
-14.9711 3.1771 0.3638
-14.9633 3.3542 0.3738
-14.9555 3.2604 0.3686
-14.9477 2.7500 0.3385
-14.9399 3.1042 0.3596
-14.9321 2.4792 0.3214
-14.9243 2.7917 0.3411
-14.9165 2.8958 0.3474
-14.9087 2.5938 0.3287
-14.9009 2.9167 0.3486
-14.8931 2.5000 0.3227
-14.8853 2.7083 0.3359
-14.8775 2.9063 0.3480
-14.8697 2.9792 0.3523
-14.8619 2.9688 0.3517
-14.8541 2.8646 0.3455
-14.8463 2.7396 0.3379
-14.8385 2.7604 0.3391
-14.8307 2.5000 0.3227
-14.8229 2.9063 0.3480
-14.8151 2.8229 0.3430
-14.8073 2.8021 0.3417
-14.7995 2.8958 0.3474
-14.7917 2.5313 0.3248
-14.7839 2.6250 0.3307
-14.7761 3.1354 0.3614
-14.7683 3.5000 0.3819
-14.7605 3.1875 0.3644
-14.7527 3.2188 0.3662
-14.7449 2.6875 0.3346
-14.7371 3.0938 0.3590
-14.7293 2.6354 0.3314
-14.7215 2.7188 0.3366
-14.7137 2.5521 0.3261
-14.7059 2.5417 0.3254
-14.6981 2.6979 0.3353
-14.6903 3.2396 0.3674
-14.6825 3.1875 0.3644
-14.6747 3.0104 0.3542
-14.6669 2.9271 0.3492
-14.6591 2.7083 0.3359
-14.6513 2.5729 0.3274
-14.6435 2.6563 0.3327
-14.6357 2.6979 0.3353
-14.6279 3.2917 0.3703
-14.6201 3.2083 0.3656
-14.6123 2.8854 0.3467
-14.6045 3.0938 0.3590
-14.5967 3.3125 0.3715
-14.5889 3.3750 0.3750
-14.5811 3.2396 0.3674
-14.5733 3.0417 0.3560
-14.5655 2.7708 0.3398
-14.5577 2.5729 0.3274
-14.5499 3.1667 0.3632
-14.5421 3.3750 0.3750
-14.5343 2.9896 0.3529
-14.5265 2.9896 0.3529
-14.5187 2.7917 0.3411
-14.5109 3.1250 0.3608
-14.5031 3.4063 0.3767
-14.4953 3.0625 0.3572
-14.4875 3.2083 0.3656
-14.4797 4.0938 0.4130
-14.4719 3.5521 0.3847
-14.4641 3.1042 0.3596
-14.4563 3.1875 0.3644
-14.4485 2.9583 0.3511
-14.4407 3.0104 0.3542
-14.4329 2.2917 0.3090
-14.4251 2.9375 0.3499
-14.4173 2.6146 0.3301
-14.4095 3.2500 0.3680
-14.4017 3.4063 0.3767
-14.3939 3.2188 0.3662
-14.3861 2.7188 0.3366
-14.3783 2.8125 0.3423
-14.3705 3.0208 0.3548
-14.3627 3.3958 0.3762
-14.3549 3.0729 0.3578
-14.3471 3.6771 0.3914
-14.3393 3.1771 0.3638
-14.3315 3.3958 0.3762
-14.3237 3.1771 0.3638
-14.3159 2.6563 0.3327
-14.3081 2.7604 0.3391
-14.3003 3.1042 0.3596
-14.2925 2.9792 0.3523
-14.2847 3.3125 0.3715
-14.2769 3.2500 0.3680
-14.2691 3.1875 0.3644
-14.2613 3.3021 0.3709
-14.2535 3.0729 0.3578
-14.2457 3.3854 0.3756
-14.2379 3.0000 0.3536
-14.2301 2.7188 0.3366
-14.2223 3.2604 0.3686
-14.2145 3.3750 0.3750
-14.2067 3.0000 0.3536
-14.1989 2.8958 0.3474
-14.1911 3.4167 0.3773
-14.1833 3.1250 0.3608
-14.1755 3.0729 0.3578
-14.1677 3.4792 0.3807
-14.1599 3.2708 0.3692
-14.1521 3.3333 0.3727
-14.1443 3.2917 0.3703
-14.1365 3.4271 0.3779
-14.1287 2.8646 0.3455
-14.1209 3.4688 0.3802
-14.1131 3.1458 0.3620
-14.1053 3.1354 0.3614
-14.0975 3.4063 0.3767
-14.0897 3.2917 0.3703
-14.0819 3.3333 0.3727
-14.0741 3.2708 0.3692
-14.0663 3.2917 0.3703
-14.0585 2.9479 0.3505
-14.0507 3.2604 0.3686
-14.0429 3.4792 0.3807
-14.0351 2.8646 0.3455
-14.0273 2.9375 0.3499
-14.0195 3.6875 0.3920
-14.0117 3.4167 0.3773
-14.0039 3.1875 0.3644
-13.9961 3.2292 0.3668
-13.9883 3.2188 0.3662
-13.9805 3.4271 0.3779
-13.9727 4.1250 0.4146
-13.9649 3.2604 0.3686
-13.9571 2.9167 0.3486
-13.9493 3.4792 0.3807
-13.9415 3.1563 0.3626
-13.9337 3.0104 0.3542
-13.9259 3.1771 0.3638
-13.9181 3.2708 0.3692
-13.9103 3.0729 0.3578
-13.9025 3.4896 0.3813
-13.8947 3.8333 0.3997
-13.8869 3.1979 0.3650
-13.8791 3.3646 0.3744
-13.8713 3.0208 0.3548
-13.8635 3.0104 0.3542
-13.8557 3.4583 0.3796
-13.8479 4.0833 0.4125
-13.8401 4.0417 0.4104
-13.8323 3.7188 0.3936
-13.8245 3.4063 0.3767
-13.8167 3.3646 0.3744
-13.8089 3.3021 0.3709
-13.8011 2.9063 0.3480
-13.7933 3.0208 0.3548
-13.7855 3.4583 0.3796
-13.7777 3.5417 0.3841
-13.7699 3.5833 0.3864
-13.7621 3.0000 0.3536
-13.7543 3.5729 0.3858
-13.7465 4.0521 0.4109
-13.7387 3.1979 0.3650
-13.7309 3.2813 0.3698
-13.7231 3.8125 0.3986
-13.7153 3.2500 0.3680
-13.7075 3.8958 0.4029
-13.6997 3.4167 0.3773
-13.6919 3.3854 0.3756
-13.6841 3.1875 0.3644
-13.6763 3.3542 0.3738
-13.6685 3.4583 0.3796
-13.6607 3.3438 0.3733
-13.6529 3.1042 0.3596
-13.6451 3.1771 0.3638
-13.6373 3.0000 0.3536
-13.6295 3.3229 0.3721
-13.6217 3.4271 0.3779
-13.6139 3.7708 0.3964
-13.6061 3.3333 0.3727
-13.5983 3.7708 0.3964
-13.5905 4.1354 0.4151
-13.5827 3.4375 0.3785
-13.5749 3.2083 0.3656
-13.5671 3.6875 0.3920
-13.5593 3.6771 0.3914
-13.5515 3.4063 0.3767
-13.5437 3.1563 0.3626
-13.5359 3.3542 0.3738
-13.5281 3.5625 0.3853
-13.5203 3.3438 0.3733
-13.5125 3.3333 0.3727
-13.5047 2.9583 0.3511
-13.4969 3.7292 0.3942
-13.4891 3.3438 0.3733
-13.4813 3.2188 0.3662
-13.4735 3.8125 0.3986
-13.4657 3.5729 0.3858
-13.4579 3.2708 0.3692
-13.4501 3.1458 0.3620
-13.4423 3.3958 0.3762
-13.4345 3.3333 0.3727
-13.4267 3.5000 0.3819
-13.4189 3.5625 0.3853
-13.4111 3.1250 0.3608
-13.4033 2.9792 0.3523
-13.3955 3.5313 0.3836
-13.3877 3.5417 0.3841
-13.3799 3.8333 0.3997
-13.3721 3.8125 0.3986
-13.3643 3.3854 0.3756
-13.3565 3.5833 0.3864
-13.3487 3.4375 0.3785
-13.3409 3.4271 0.3779
-13.3331 3.9375 0.4050
-13.3253 3.3854 0.3756
-13.3175 3.7917 0.3975
-13.3097 3.6250 0.3886
-13.3019 3.1146 0.3602
-13.2941 3.5208 0.3830
-13.2863 3.4792 0.3807
-13.2785 3.5417 0.3841
-13.2707 3.8021 0.3980
-13.2629 3.8438 0.4002
-13.2551 4.1146 0.4141
-13.2473 3.7604 0.3958
-13.2395 3.5208 0.3830
-13.2317 3.8021 0.3980
-13.2239 4.1042 0.4135
-13.2161 3.8542 0.4007
-13.2083 4.0938 0.4130
-13.2005 3.8542 0.4007
-13.1927 4.1563 0.4161
-13.1849 4.5833 0.4370
-13.1771 3.6979 0.3925
-13.1693 4.1771 0.4172
-13.1615 3.4375 0.3785
-13.1537 3.1875 0.3644
-13.1459 3.3021 0.3709
-13.1381 4.2396 0.4203
-13.1303 4.0417 0.4104
-13.1225 3.5521 0.3847
-13.1147 3.7500 0.3953
-13.1069 3.5833 0.3864
-13.0991 3.7604 0.3958
-13.0913 4.2083 0.4187
-13.0835 4.0313 0.4098
-13.0757 3.9063 0.4034
-13.0679 3.7917 0.3975
-13.0601 4.3229 0.4244
-13.0523 4.4792 0.4320
-13.0445 4.2188 0.4193
-13.0367 3.3958 0.3762
-13.0289 3.8125 0.3986
-13.0211 4.0521 0.4109
-13.0133 3.2500 0.3680
-13.0055 3.3021 0.3709
-12.9977 4.0833 0.4125
-12.9899 3.4375 0.3785
-12.9821 3.7604 0.3958
-12.9743 3.4792 0.3807
-12.9665 3.5417 0.3841
-12.9587 3.5208 0.3830
-12.9509 3.9271 0.4045
-12.9431 3.9896 0.4077
-12.9353 4.1146 0.4141
-12.9275 3.6458 0.3898
-12.9197 3.6458 0.3898
-12.9119 4.3333 0.4249
-12.9041 3.5521 0.3847
-12.8963 4.2396 0.4203
-12.8885 4.1042 0.4135
-12.8807 4.0208 0.4093
-12.8729 3.6146 0.3881
-12.8651 4.5521 0.4355
-12.8573 3.9375 0.4050
-12.8495 3.8854 0.4024
-12.8417 3.9792 0.4072
-12.8339 3.4792 0.3807
-12.8261 3.8021 0.3980
-12.8183 3.6771 0.3914
-12.8105 3.5938 0.3870
-12.8027 4.0521 0.4109
-12.7949 3.9479 0.4056
-12.7871 3.7813 0.3969
-12.7793 3.5833 0.3864
-12.7715 3.2188 0.3662
-12.7637 3.4688 0.3802
-12.7559 3.9896 0.4077
-12.7481 3.9271 0.4045
-12.7403 4.3021 0.4234
-12.7325 3.9063 0.4034
-12.7247 3.9479 0.4056
-12.7169 4.2708 0.4218
-12.7091 4.0521 0.4109
-12.7013 4.3438 0.4254
-12.6935 4.3854 0.4275
-12.6857 4.3229 0.4244
-12.6779 3.7396 0.3947
-12.6701 3.9688 0.4067
-12.6623 4.2917 0.4229
-12.6545 4.6354 0.4395
-12.6467 3.5208 0.3830
-12.6389 3.8750 0.4018
-12.6311 4.1458 0.4156
-12.6233 3.9896 0.4077
-12.6155 3.9167 0.4040
-12.6077 4.1979 0.4182
-12.5999 4.5417 0.4350
-12.5921 4.2500 0.4208
-12.5843 4.0313 0.4098
-12.5765 4.4063 0.4285
-12.5687 4.3125 0.4239
-12.5609 4.1875 0.4177
-12.5531 4.1875 0.4177
-12.5453 4.2292 0.4198
-12.5375 4.1354 0.4151
-12.5297 4.0313 0.4098
-12.5219 4.5729 0.4365
-12.5141 4.1667 0.4167
-12.5063 4.1042 0.4135
-12.4985 4.5000 0.4330
-12.4907 4.1250 0.4146
-12.4829 4.3438 0.4254
-12.4751 4.0625 0.4114
-12.4673 4.3854 0.4275
-12.4595 4.7708 0.4459
-12.4517 4.1146 0.4141
-12.4439 4.4479 0.4305
-12.4361 4.4792 0.4320
-12.4283 4.2813 0.4224
-12.4205 3.9375 0.4050
-12.4127 4.4896 0.4325
-12.4049 4.4792 0.4320
-12.3971 4.7813 0.4463
-12.3893 4.8438 0.4492
-12.3815 4.1354 0.4151
-12.3737 4.6354 0.4395
-12.3659 4.3750 0.4270
-12.3581 4.1875 0.4177
-12.3503 4.5938 0.4375
-12.3425 3.9583 0.4061
-12.3347 4.0417 0.4104
-12.3269 4.3229 0.4244
-12.3191 4.0625 0.4114
-12.3113 4.8229 0.4483
-12.3035 4.7917 0.4468
-12.2957 4.4375 0.4300
-12.2879 4.8958 0.4517
-12.2801 4.3333 0.4249
-12.2723 4.4375 0.4300
-12.2645 4.8958 0.4517
-12.2567 5.0313 0.4579
-12.2489 4.4063 0.4285
-12.2411 4.5313 0.4345
-12.2333 4.1875 0.4177
-12.2255 4.1979 0.4182
-12.2177 4.3542 0.4259
-12.2099 4.2917 0.4229
-12.2021 3.8958 0.4029
-12.1943 4.3438 0.4254
-12.1865 4.3646 0.4264
-12.1787 4.8333 0.4488
-12.1709 5.2188 0.4663
-12.1631 4.4896 0.4325
-12.1553 4.7604 0.4454
-12.1475 5.1771 0.4644
-12.1397 4.7396 0.4444
-12.1319 4.3229 0.4244
-12.1241 4.4479 0.4305
-12.1163 4.5313 0.4345
-12.1085 4.3958 0.4280
-12.1007 4.8438 0.4492
-12.0929 4.7292 0.4439
-12.0851 4.7917 0.4468
-12.0773 4.5938 0.4375
-12.0695 4.6250 0.4390
-12.0617 4.8958 0.4517
-12.0539 4.4688 0.4315
-12.0461 4.8542 0.4497
-12.0383 4.6458 0.4400
-12.0305 4.4583 0.4310
-12.0227 3.9688 0.4067
-12.0149 4.0938 0.4130
-12.0071 4.9688 0.4550
-11.9993 4.9375 0.4536
-11.9915 5.0208 0.4574
-11.9837 4.7083 0.4429
-11.9759 4.1875 0.4177
-11.9681 4.7500 0.4449
-11.9603 4.9167 0.4526
-11.9525 4.6354 0.4395
-11.9447 5.0729 0.4598
-11.9369 4.3021 0.4234
-11.9291 4.3958 0.4280
-11.9213 4.6042 0.4380
-11.9135 5.0729 0.4598
-11.9057 4.6771 0.4415
-11.8979 4.5625 0.4360
-11.8901 4.6250 0.4390
-11.8823 4.6771 0.4415
-11.8745 4.2708 0.4218
-11.8667 4.5208 0.4340
-11.8589 4.3333 0.4249
-11.8511 5.1979 0.4654
-11.8433 5.6875 0.4868
-11.8355 5.3229 0.4709
-11.8277 5.0833 0.4602
-11.8199 5.1667 0.4640
-11.8121 4.6563 0.4405
-11.8043 4.5313 0.4345
-11.7965 4.5208 0.4340
-11.7887 5.1250 0.4621
-11.7809 4.9896 0.4560
-11.7731 4.5729 0.4365
-11.7653 4.6042 0.4380
-11.7575 4.7500 0.4449
-11.7497 5.1458 0.4630
-11.7419 5.2083 0.4658
-11.7341 4.6042 0.4380
-11.7263 4.9583 0.4545
-11.7185 5.2188 0.4663
-11.7107 4.8750 0.4507
-11.7029 4.8646 0.4502
-11.6951 4.7917 0.4468
-11.6873 5.0313 0.4579
-11.6795 4.4063 0.4285
-11.6717 4.6563 0.4405
-11.6639 5.2604 0.4682
-11.6561 5.4271 0.4755
-11.6483 5.8438 0.4934
-11.6405 5.1979 0.4654
-11.6327 4.9167 0.4526
-11.6249 4.5417 0.4350
-11.6171 4.8854 0.4512
-11.6093 5.0625 0.4593
-11.6015 4.8854 0.4512
-11.5937 5.0729 0.4598
-11.5859 5.2917 0.4696
-11.5781 5.8229 0.4926
-11.5703 5.1354 0.4626
-11.5625 5.4479 0.4764
-11.5547 5.3854 0.4737
-11.5469 5.3229 0.4709
-11.5391 4.5833 0.4370
-11.5313 4.5729 0.4365
-11.5235 4.7813 0.4463
-11.5157 5.2813 0.4691
-11.5079 5.2083 0.4658
-11.5001 5.4583 0.4769
-11.4923 5.4688 0.4774
-11.4845 5.9792 0.4991
-11.4767 4.4167 0.4290
-11.4689 5.0208 0.4574
-11.4611 5.2708 0.4686
-11.4533 5.6354 0.4846
-11.4455 6.1146 0.5048
-11.4377 5.3854 0.4737
-11.4299 5.3125 0.4705
-11.4221 5.5938 0.4828
-11.4143 5.3125 0.4705
-11.4065 4.4583 0.4310
-11.3987 4.8750 0.4507
-11.3909 5.7917 0.4912
-11.3831 5.5729 0.4819
-11.3753 5.5521 0.4810
-11.3675 5.6354 0.4846
-11.3597 5.4479 0.4764
-11.3519 5.7604 0.4899
-11.3441 5.2188 0.4663
-11.3363 5.5833 0.4823
-11.3285 5.4271 0.4755
-11.3207 5.4583 0.4769
-11.3129 4.7813 0.4463
-11.3051 5.5938 0.4828
-11.2973 5.3750 0.4732
-11.2895 5.7396 0.4890
-11.2817 5.5104 0.4792
-11.2739 5.3854 0.4737
-11.2661 5.6979 0.4873
-11.2583 4.9479 0.4541
-11.2505 5.1667 0.4640
-11.2427 5.2083 0.4658
-11.2349 5.0521 0.4588
-11.2271 5.7292 0.4886
-11.2193 5.1563 0.4635
-11.2115 5.7708 0.4904
-11.2037 5.4375 0.4760
-11.1959 5.3958 0.4742
-11.1881 5.3750 0.4732
-11.1803 5.7500 0.4895
-11.1725 5.7917 0.4912
-11.1647 5.8021 0.4917
-11.1569 4.9271 0.4531
-11.1491 5.8646 0.4943
-11.1413 5.7292 0.4886
-11.1335 6.0000 0.5000
-11.1257 6.3646 0.5150
-11.1179 5.6875 0.4868
-11.1101 5.9271 0.4970
-11.1023 5.4375 0.4760
-11.0945 4.9688 0.4550
-11.0867 5.1458 0.4630
-11.0789 5.5313 0.4801
-11.0711 4.6042 0.4380
-11.0633 6.0104 0.5004
-11.0555 6.0208 0.5009
-11.0477 5.2604 0.4682
-11.0399 5.4583 0.4769
-11.0321 6.0625 0.5026
-11.0243 5.0104 0.4569
-11.0165 5.6146 0.4837
-11.0087 5.7917 0.4912
-11.0009 5.5417 0.4805
-10.9931 5.8125 0.4921
-10.9853 5.8021 0.4917
-10.9775 5.3750 0.4732
-10.9697 5.9583 0.4983
-10.9619 6.0417 0.5017
-10.9541 6.4479 0.5183
-10.9463 6.2500 0.5103
-10.9385 5.4479 0.4764
-10.9307 5.4583 0.4769
-10.9229 5.5729 0.4819
-10.9151 5.9063 0.4961
-10.9073 5.7917 0.4912
-10.8995 5.9583 0.4983
-10.8917 5.7188 0.4881
-10.8839 6.5208 0.5212
-10.8761 6.5938 0.5242
-10.8683 5.8958 0.4956
-10.8605 4.9167 0.4526
-10.8527 5.2396 0.4672
-10.8449 6.1979 0.5082
-10.8371 6.2396 0.5099
-10.8293 6.5417 0.5221
-10.8215 6.4896 0.5200
-10.8137 5.6979 0.4873
-10.8059 6.2083 0.5086
-10.7981 6.2604 0.5107
-10.7903 6.0938 0.5039
-10.7825 5.7292 0.4886
-10.7747 5.9063 0.4961
-10.7669 6.0208 0.5009
-10.7591 6.7813 0.5316
-10.7513 6.8750 0.5352
-10.7435 6.1250 0.5052
-10.7357 6.3750 0.5154
-10.7279 6.0104 0.5004
-10.7201 6.5833 0.5237
-10.7123 6.6667 0.5270
-10.7045 6.7604 0.5307
-10.6967 6.1563 0.5065
-10.6889 5.9792 0.4991
-10.6811 6.4896 0.5200
-10.6733 6.3750 0.5154
-10.6655 6.5833 0.5237
-10.6577 6.2604 0.5107
-10.6499 6.5208 0.5212
-10.6421 5.9896 0.4996
-10.6343 6.2708 0.5112
-10.6265 6.7500 0.5303
-10.6187 6.0625 0.5026
-10.6109 6.4896 0.5200
-10.6031 6.9167 0.5368
-10.5953 6.0625 0.5026
-10.5875 6.7188 0.5291
-10.5797 6.7396 0.5299
-10.5719 7.1146 0.5445
-10.5641 6.5104 0.5208
-10.5563 7.0417 0.5417
-10.5485 6.6458 0.5262
-10.5407 6.5104 0.5208
-10.5329 6.5938 0.5242
-10.5251 6.8021 0.5324
-10.5173 6.4479 0.5183
-10.5095 6.3438 0.5141
-10.5017 6.6250 0.5254
-10.4939 6.3125 0.5129
-10.4861 6.2188 0.5090
-10.4783 5.9896 0.4996
-10.4705 6.1458 0.5060
-10.4627 6.3438 0.5141
-10.4549 7.1042 0.5441
-10.4471 7.3021 0.5516
-10.4393 5.7708 0.4904
-10.4315 6.0208 0.5009
-10.4237 6.9271 0.5372
-10.4159 7.1771 0.5469
-10.4081 7.2396 0.5492
-10.4003 6.6458 0.5262
-10.3925 6.6875 0.5279
-10.3847 6.1458 0.5060
-10.3769 6.8646 0.5348
-10.3691 6.3229 0.5133
-10.3613 6.3438 0.5141
-10.3535 6.4583 0.5187
-10.3457 6.6250 0.5254
-10.3379 7.0729 0.5429
-10.3301 7.4583 0.5575
-10.3223 7.2188 0.5484
-10.3145 6.9583 0.5385
-10.3067 7.0104 0.5405
-10.2989 6.5729 0.5233
-10.2911 6.7604 0.5307
-10.2833 7.0000 0.5401
-10.2755 6.3750 0.5154
-10.2677 7.5521 0.5610
-10.2599 7.4479 0.5571
-10.2521 6.3646 0.5150
-10.2443 6.9688 0.5389
-10.2365 7.5938 0.5625
-10.2287 7.0000 0.5401
-10.2209 6.1042 0.5043
-10.2131 6.8229 0.5332
-10.2053 6.7188 0.5291
-10.1975 6.7292 0.5295
-10.1897 7.5313 0.5602
-10.1819 7.6563 0.5648
-10.1741 7.4167 0.5559
-10.1663 6.3438 0.5141
-10.1585 6.5833 0.5237
-10.1507 6.8646 0.5348
-10.1429 7.2813 0.5508
-10.1351 7.4271 0.5563
-10.1273 6.6771 0.5275
-10.1195 6.5833 0.5237
-10.1117 7.2292 0.5488
-10.1039 7.3438 0.5532
-10.0961 7.1979 0.5476
-10.0883 7.0938 0.5437
-10.0805 6.7188 0.5291
-10.0727 7.5313 0.5602
-10.0649 7.7708 0.5690
-10.0571 6.4583 0.5187
-10.0493 6.8333 0.5336
-10.0415 7.5000 0.5590
-10.0337 7.8854 0.5732
-10.0259 6.8438 0.5340
-10.0181 7.2188 0.5484
-10.0103 8.1042 0.5811
-10.0025 7.3646 0.5539
-9.9947 8.0000 0.5774
-9.9869 7.7083 0.5667
-9.9791 7.0625 0.5425
-9.9713 7.6042 0.5629
-9.9635 6.5313 0.5217
-9.9557 7.1667 0.5465
-9.9479 7.7813 0.5694
-9.9401 7.7604 0.5686
-9.9323 7.5313 0.5602
-9.9245 7.2188 0.5484
-9.9167 7.3750 0.5543
-9.9089 7.5313 0.5602
-9.9011 7.8438 0.5717
-9.8933 6.7083 0.5287
-9.8855 7.3021 0.5516
-9.8777 7.8646 0.5724
-9.8699 7.9479 0.5755
-9.8621 8.4792 0.5944
-9.8543 8.4063 0.5918
-9.8465 7.9479 0.5755
-9.8387 7.5833 0.5621
-9.8309 7.0938 0.5437
-9.8231 7.8646 0.5724
-9.8153 7.9063 0.5740
-9.8075 8.0833 0.5803
-9.7997 7.3646 0.5539
-9.7919 8.7292 0.6031
-9.7841 8.0313 0.5785
-9.7763 7.0729 0.5429
-9.7685 7.9688 0.5762
-9.7607 8.1667 0.5833
-9.7529 7.8646 0.5724
-9.7451 7.6458 0.5644
-9.7373 8.1979 0.5844
-9.7295 8.1458 0.5826
-9.7217 7.6354 0.5640
-9.7139 7.5313 0.5602
-9.7061 7.7500 0.5683
-9.6983 8.5625 0.5973
-9.6905 7.5938 0.5625
-9.6827 8.2396 0.5859
-9.6749 8.5208 0.5958
-9.6671 7.5938 0.5625
-9.6593 8.2292 0.5856
-9.6515 7.8333 0.5713
-9.6437 7.3958 0.5551
-9.6359 7.3229 0.5524
-9.6281 6.8854 0.5356
-9.6203 7.9271 0.5747
-9.6125 7.7917 0.5698
-9.6047 8.0938 0.5807
-9.5969 7.2083 0.5480
-9.5891 8.0000 0.5774
-9.5813 7.9063 0.5740
-9.5735 8.6042 0.5988
-9.5657 8.2917 0.5878
-9.5579 8.1354 0.5822
-9.5501 8.4375 0.5929
-9.5423 8.6146 0.5991
-9.5345 7.9688 0.5762
-9.5267 7.8125 0.5705
-9.5189 8.6250 0.5995
-9.5111 7.5313 0.5602
-9.5033 7.5104 0.5594
-9.4955 8.1042 0.5811
-9.4877 8.1563 0.5830
-9.4799 8.4375 0.5929
-9.4721 8.6563 0.6006
-9.4643 7.9271 0.5747
-9.4565 7.9792 0.5766
-9.4487 7.8854 0.5732
-9.4409 8.9271 0.6099
-9.4331 9.2813 0.6219
-9.4253 8.4896 0.5948
-9.4175 7.6146 0.5633
-9.4097 8.7813 0.6049
-9.4019 8.6563 0.6006
-9.3941 7.5729 0.5617
-9.3863 8.0000 0.5774
-9.3785 7.9792 0.5766
-9.3707 8.5938 0.5984
-9.3629 9.6354 0.6336
-9.3551 8.3646 0.5904
-9.3473 7.9896 0.5770
-9.3395 8.0625 0.5796
-9.3317 8.9063 0.6092
-9.3239 8.6875 0.6016
-9.3161 8.6979 0.6020
-9.3083 9.1042 0.6159
-9.3005 8.9479 0.6106
-9.2927 8.4375 0.5929
-9.2849 7.4063 0.5555
-9.2771 7.8438 0.5717
-9.2693 8.2500 0.5863
-9.2615 7.9792 0.5766
-9.2537 8.8958 0.6088
-9.2459 8.7083 0.6024
-9.2381 8.4896 0.5948
-9.2303 8.6667 0.6009
-9.2225 8.6979 0.6020
-9.2147 8.7813 0.6049
-9.2069 8.9167 0.6095
-9.1991 8.7917 0.6052
-9.1913 9.1667 0.6180
-9.1835 8.4896 0.5948
-9.1757 9.0000 0.6124
-9.1679 9.2708 0.6215
-9.1601 9.7604 0.6377
-9.1523 9.3750 0.6250
-9.1445 8.4688 0.5940
-9.1367 7.3438 0.5532
-9.1289 8.8542 0.6074
-9.1211 9.5625 0.6312
-9.1133 9.0000 0.6124
-9.1055 8.5000 0.5951
-9.0977 8.8229 0.6063
-9.0899 9.9479 0.6438
-9.0821 10.1354 0.6499
-9.0743 9.4167 0.6264
-9.0665 8.4167 0.5922
-9.0587 8.4792 0.5944
-9.0509 9.3438 0.6240
-9.0431 8.8021 0.6056
-9.0353 9.4688 0.6281
-9.0275 9.2292 0.6201
-9.0197 9.0938 0.6156
-9.0119 8.8021 0.6056
-9.0041 9.2292 0.6201
-8.9963 8.8229 0.6063
-8.9885 8.4271 0.5926
-8.9807 9.1979 0.6191
-8.9729 8.9271 0.6099
-8.9651 9.7708 0.6381
-8.9573 9.8333 0.6401
-8.9495 9.1979 0.6191
-8.9417 8.8333 0.6067
-8.9339 9.4479 0.6274
-8.9261 8.7604 0.6042
-8.9183 9.4583 0.6278
-8.9105 9.1875 0.6187
-8.9027 9.2500 0.6208
-8.8949 9.6979 0.6357
-8.8871 10.5417 0.6627
-8.8793 10.4167 0.6588
-8.8715 9.5833 0.6319
-8.8637 8.2917 0.5878
-8.8559 9.2083 0.6194
-8.8481 9.9479 0.6438
-8.8403 9.8333 0.6401
-8.8325 8.8854 0.6085
-8.8247 9.2604 0.6212
-8.8169 9.9479 0.6438
-8.8091 9.9271 0.6431
-8.8013 9.0208 0.6131
-8.7935 8.8125 0.6060
-8.7857 10.1042 0.6489
-8.7779 9.9792 0.6448
-8.7701 9.3854 0.6253
-8.7623 9.3229 0.6233
-8.7545 10.9167 0.6744
-8.7467 10.0417 0.6468
-8.7389 9.9583 0.6442
-8.7311 9.6875 0.6353
-8.7233 10.6146 0.6650
-8.7155 10.0521 0.6472
-8.7077 10.2500 0.6535
-8.6999 11.0625 0.6789
-8.6921 10.1042 0.6489
-8.6843 9.5521 0.6309
-8.6765 9.6146 0.6329
-8.6687 9.5729 0.6316
-8.6609 10.3854 0.6578
-8.6531 9.8646 0.6411
-8.6453 10.5000 0.6614
-8.6375 10.6875 0.6673
-8.6297 9.9896 0.6452
-8.6219 10.2604 0.6538
-8.6141 9.3021 0.6226
-8.6063 9.1042 0.6159
-8.5985 9.7292 0.6367
-8.5907 10.1146 0.6492
-8.5829 9.8646 0.6411
-8.5751 9.9063 0.6425
-8.5673 9.6146 0.6329
-8.5595 9.8750 0.6415
-8.5517 10.4792 0.6608
-8.5439 9.8333 0.6401
-8.5361 10.3958 0.6581
-8.5283 9.6667 0.6346
-8.5205 9.6354 0.6336
-8.5127 9.7604 0.6377
-8.5049 9.6042 0.6326
-8.4971 9.1563 0.6177
-8.4893 10.5729 0.6637
-8.4815 10.5938 0.6644
-8.4737 10.9063 0.6741
-8.4659 10.9375 0.6751
-8.4581 10.7396 0.6689
-8.4503 10.7917 0.6706
-8.4425 10.5521 0.6631
-8.4347 10.6250 0.6654
-8.4269 10.5833 0.6641
-8.4191 10.6354 0.6657
-8.4113 10.1563 0.6505
-8.4035 10.2188 0.6525
-8.3957 10.9271 0.6748
-8.3879 10.8854 0.6735
-8.3801 10.4479 0.6598
-8.3723 9.8542 0.6408
-8.3645 10.4792 0.6608
-8.3567 11.0000 0.6770
-8.3489 10.9479 0.6754
-8.3411 10.4688 0.6605
-8.3333 10.5104 0.6618
-8.3255 10.5521 0.6631
-8.3177 11.0521 0.6786
-8.3099 11.0104 0.6773
-8.3021 11.1042 0.6802
-8.2943 12.3542 0.7175
-8.2865 11.8125 0.7016
-8.2787 11.4167 0.6897
-8.2709 10.1979 0.6519
-8.2631 11.0313 0.6780
-8.2553 11.6667 0.6972
-8.2475 10.7708 0.6699
-8.2397 11.3854 0.6888
-8.2319 10.9375 0.6751
-8.2241 11.1771 0.6824
-8.2163 10.8854 0.6735
-8.2085 11.3646 0.6881
-8.2007 11.9271 0.7050
-8.1929 10.8229 0.6715
-8.1851 11.1042 0.6802
-8.1773 11.3333 0.6872
-8.1695 11.4583 0.6910
-8.1617 11.0938 0.6799
-8.1539 11.4479 0.6906
-8.1461 11.3021 0.6862
-8.1383 10.0000 0.6455
-8.1305 11.6563 0.6969
-8.1227 11.0417 0.6783
-8.1149 11.7708 0.7003
-8.1071 12.4479 0.7202
-8.0993 11.4167 0.6897
-8.0915 11.6146 0.6957
-8.0837 12.3750 0.7181
-8.0759 12.5417 0.7229
-8.0681 12.0938 0.7099
-8.0603 11.6875 0.6978
-8.0525 11.8438 0.7025
-8.0447 12.6458 0.7259
-8.0369 11.8542 0.7028
-8.0291 12.1771 0.7123
-8.0213 12.1875 0.7126
-8.0135 12.2396 0.7141
-8.0057 10.8333 0.6719
-7.9979 12.8125 0.7307
-7.9901 12.8021 0.7304
-7.9823 11.8750 0.7034
-7.9745 11.8229 0.7019
-7.9667 11.4063 0.6894
-7.9589 12.4271 0.7196
-7.9511 11.6771 0.6975
-7.9433 10.5417 0.6627
-7.9355 11.1771 0.6824
-7.9277 11.1667 0.6821
-7.9199 12.2083 0.7132
-7.9121 12.3229 0.7166
-7.9043 11.6979 0.6981
-7.8965 12.0625 0.7089
-7.8887 13.0729 0.7380
-7.8809 13.1458 0.7401
-7.8731 12.6667 0.7265
-7.8653 13.0938 0.7386
-7.8575 12.7188 0.7280
-7.8497 11.8333 0.7022
-7.8419 11.6667 0.6972
-7.8341 12.7083 0.7277
-7.8263 12.6771 0.7268
-7.8185 12.3958 0.7187
-7.8107 13.1042 0.7389
-7.8029 13.1354 0.7398
-7.7951 12.5625 0.7235
-7.7873 12.6354 0.7256
-7.7795 12.4271 0.7196
-7.7717 13.1354 0.7398
-7.7639 12.9896 0.7357
-7.7561 13.2396 0.7427
-7.7483 12.8229 0.7310
-7.7405 12.9792 0.7354
-7.7327 13.0208 0.7366
-7.7249 12.6250 0.7253
-7.7171 13.3542 0.7459
-7.7093 13.5625 0.7517
-7.7015 13.7083 0.7558
-7.6937 13.1042 0.7389
-7.6859 12.6667 0.7265
-7.6781 13.5208 0.7506
-7.6703 13.1250 0.7395
-7.6625 13.7604 0.7572
-7.6547 13.4896 0.7497
-7.6469 12.9375 0.7342
-7.6391 13.3854 0.7468
-7.6313 14.4375 0.7756
-7.6235 14.1979 0.7691
-7.6157 14.6354 0.7809
-7.6079 13.8750 0.7603
-7.6001 14.3438 0.7731
-7.5923 13.6563 0.7543
-7.5845 13.4167 0.7477
-7.5767 14.3438 0.7731
-7.5689 13.0729 0.7380
-7.5611 13.6146 0.7532
-7.5533 13.9063 0.7612
-7.5455 13.5833 0.7523
-7.5377 14.5208 0.7778
-7.5299 12.9688 0.7351
-7.5221 15.0208 0.7911
-7.5143 13.8333 0.7592
-7.5065 15.2917 0.7982
-7.4987 15.1250 0.7939
-7.4909 14.6042 0.7801
-7.4831 15.3750 0.8004
-7.4753 13.8854 0.7606
-7.4675 14.0625 0.7655
-7.4597 14.1458 0.7677
-7.4519 14.2813 0.7714
-7.4441 14.4479 0.7759
-7.4363 14.4688 0.7764
-7.4285 15.1458 0.7944
-7.4207 14.1458 0.7677
-7.4129 14.6250 0.7806
-7.4051 14.5208 0.7778
-7.3973 14.1771 0.7686
-7.3895 15.9583 0.8154
-7.3817 14.6250 0.7806
-7.3739 14.5833 0.7795
-7.3661 16.0521 0.8178
-7.3583 14.3542 0.7734
-7.3505 15.0313 0.7914
-7.3427 14.6667 0.7817
-7.3349 14.4583 0.7762
-7.3271 14.9688 0.7897
-7.3193 15.7083 0.8090
-7.3115 15.1146 0.7936
-7.3037 16.4583 0.8281
-7.2959 15.9375 0.8149
-7.2881 16.0000 0.8165
-7.2803 16.0833 0.8186
-7.2725 15.5521 0.8050
-7.2647 15.6563 0.8077
-7.2569 15.7604 0.8104
-7.2491 15.9688 0.8157
-7.2413 14.9375 0.7889
-7.2335 14.9583 0.7895
-7.2257 16.7396 0.8352
-7.2179 15.5104 0.8039
-7.2101 16.4792 0.8286
-7.2023 16.2500 0.8229
-7.1945 15.4375 0.8020
-7.1867 16.0938 0.8189
-7.1789 17.3854 0.8511
-7.1711 16.8021 0.8367
-7.1633 16.7500 0.8354
-7.1555 16.4896 0.8289
-7.1477 16.5938 0.8315
-7.1399 16.5208 0.8297
-7.1321 17.2292 0.8473
-7.1243 17.0521 0.8429
-7.1165 17.4896 0.8537
-7.1087 16.4271 0.8273
-7.1009 16.2083 0.8218
-7.0931 16.5729 0.8310
-7.0853 18.1458 0.8695
-7.0775 18.5104 0.8782
-7.0697 17.2813 0.8486
-7.0619 17.6771 0.8582
-7.0541 17.0521 0.8429
-7.0463 16.9688 0.8409
-7.0385 18.1042 0.8685
-7.0307 17.5833 0.8559
-7.0229 16.8229 0.8372
-7.0151 17.1979 0.8465
-7.0073 16.5729 0.8310
-6.9995 16.6458 0.8328
-6.9917 18.1458 0.8695
-6.9839 18.0833 0.8680
-6.9761 17.8542 0.8625
-6.9683 16.2813 0.8236
-6.9605 16.0729 0.8184
-6.9527 17.7292 0.8595
-6.9449 16.8542 0.8380
-6.9371 16.6875 0.8339
-6.9293 18.1354 0.8693
-6.9215 18.6875 0.8824
-6.9137 17.7813 0.8607
-6.9059 19.1042 0.8922
-6.8981 19.1667 0.8937
-6.8903 18.0729 0.8678
-6.8825 18.3333 0.8740
-6.8747 19.1042 0.8922
-6.8669 19.1458 0.8932
-6.8591 18.5938 0.8802
-6.8513 19.3958 0.8990
-6.8435 19.0833 0.8917
-6.8357 17.5521 0.8552
-6.8279 18.8125 0.8854
-6.8201 17.8229 0.8618
-6.8123 18.9271 0.8880
-6.8045 20.0313 0.9136
-6.7967 19.4479 0.9002
-6.7889 19.4375 0.8999
-6.7811 19.4479 0.9002
-6.7733 20.0104 0.9131
-6.7655 20.7708 0.9303
-6.7577 20.2708 0.9190
-6.7499 20.3333 0.9204
-6.7421 21.3542 0.9433
-6.7343 20.9375 0.9340
-6.7265 20.6667 0.9280
-6.7187 19.5000 0.9014
-6.7109 20.3021 0.9197
-6.7031 19.9583 0.9119
-6.6953 20.7396 0.9296
-6.6875 19.5208 0.9019
-6.6797 20.3958 0.9219
-6.6719 20.3958 0.9219
-6.6641 20.4583 0.9233
-6.6563 21.3854 0.9440
-6.6485 19.8333 0.9091
-6.6407 21.3229 0.9426
-6.6329 19.9688 0.9122
-6.6251 19.2188 0.8949
-6.6173 20.6563 0.9277
-6.6095 19.9271 0.9112
-6.6017 19.6667 0.9052
-6.5939 20.5313 0.9249
-6.5861 21.4271 0.9449
-6.5783 21.4271 0.9449
-6.5705 21.1458 0.9387
-6.5627 21.0625 0.9368
-6.5549 22.6979 0.9725
-6.5471 22.9479 0.9778
-6.5393 21.5417 0.9474
-6.5315 21.4896 0.9463
-6.5237 22.1979 0.9617
-6.5159 21.9375 0.9561
-6.5081 23.1458 0.9820
-6.5003 22.0104 0.9577
-6.4925 22.7813 0.9743
-6.4847 22.8958 0.9767
-6.4769 21.8854 0.9549
-6.4691 21.8542 0.9542
-6.4613 23.4896 0.9893
-6.4535 22.1563 0.9608
-6.4457 23.5104 0.9897
-6.4379 22.8854 0.9765
-6.4301 24.1771 1.0037
-6.4223 23.3229 0.9858
-6.4145 23.7917 0.9957
-6.4067 23.8854 0.9976
-6.3989 24.5000 1.0104
-6.3911 24.7604 1.0157
-6.3833 24.6563 1.0136
-6.3755 24.4792 1.0099
-6.3677 24.7813 1.0161
-6.3599 24.7604 1.0157
-6.3521 24.4167 1.0086
-6.3443 22.9896 0.9787
-6.3365 23.9167 0.9983
-6.3287 25.0833 1.0223
-6.3209 24.3229 1.0067
-6.3131 24.8438 1.0174
-6.3053 26.1979 1.0448
-6.2975 24.2292 1.0048
-6.2897 23.9063 0.9980
-6.2819 26.7188 1.0551
-6.2741 26.6250 1.0533
-6.2663 25.3438 1.0276
-6.2585 24.7396 1.0153
-6.2507 25.3958 1.0287
-6.2429 25.3125 1.0270
-6.2351 26.0313 1.0415
-6.2273 26.2292 1.0454
-6.2195 24.9375 1.0193
-6.2117 25.0313 1.0213
-6.2039 26.3333 1.0475
-6.1961 25.9063 1.0390
-6.1883 26.2604 1.0460
-6.1805 26.7604 1.0559
-6.1727 27.1250 1.0631
-6.1649 27.0625 1.0619
-6.1571 26.4583 1.0500
-6.1493 26.3229 1.0473
-6.1415 27.5729 1.0719
-6.1337 27.6146 1.0727
-6.1259 27.2917 1.0664
-6.1181 25.5938 1.0327
-6.1103 26.3229 1.0473
-6.1025 27.6250 1.0729
-6.0947 28.2188 1.0843
-6.0869 27.1042 1.0627
-6.0791 28.6771 1.0931
-6.0713 28.8958 1.0973
-6.0635 28.8958 1.0973
-6.0557 29.5625 1.1099
-6.0479 29.1771 1.1026
-6.0401 28.5417 1.0905
-6.0323 27.5625 1.0717
-6.0245 29.9479 1.1171
-6.0167 29.3125 1.1051
-6.0089 28.8958 1.0973
-6.0011 29.3333 1.1055
-5.9933 28.1563 1.0831
-5.9855 28.9063 1.0975
-5.9777 28.2396 1.0847
-5.9699 27.7813 1.0759
-5.9621 29.3542 1.1059
-5.9543 29.4167 1.1071
-5.9465 30.3438 1.1244
-5.9387 29.8646 1.1155
-5.9309 30.1146 1.1202
-5.9231 29.4271 1.1073
-5.9153 30.9167 1.1350
-5.9075 31.5313 1.1462
-5.8997 30.8125 1.1331
-5.8919 30.1771 1.1213
-5.8841 30.6354 1.1298
-5.8763 29.9792 1.1176
-5.8685 29.0521 1.1002
-5.8607 31.1563 1.1394
-5.8529 30.5208 1.1277
-5.8451 31.1875 1.1399
-5.8373 32.0000 1.1547
-5.8295 31.3750 1.1434
-5.8217 33.1042 1.1745
-5.8139 30.5208 1.1277
-5.8061 32.0729 1.1560
-5.7983 32.2292 1.1588
-5.7905 32.0417 1.1555
-5.7827 33.2083 1.1763
-5.7749 33.5104 1.1816
-5.7671 33.3125 1.1781
-5.7593 33.7083 1.1851
-5.7515 30.2292 1.1223
-5.7437 31.1354 1.1390
-5.7359 31.6458 1.1483
-5.7281 33.7604 1.1860
-5.7203 31.8646 1.1523
-5.7125 32.3854 1.1616
-5.7047 34.0625 1.1913
-5.6969 35.5104 1.2164
-5.6891 33.8854 1.1882
-5.6813 33.9583 1.1895
-5.6735 34.4063 1.1973
-5.6657 33.5833 1.1829
-5.6579 33.4167 1.1800
-5.6501 32.0938 1.1564
-5.6423 34.2500 1.1946
-5.6345 35.5208 1.2166
-5.6267 35.3125 1.2130
-5.6189 35.0313 1.2082
-5.6111 36.5208 1.2336
-5.6033 35.4583 1.2155
-5.5955 33.3542 1.1789
-5.5877 35.0938 1.2092
-5.5799 36.3333 1.2304
-5.5721 35.8958 1.2230
-5.5643 35.6875 1.2194
-5.5565 37.8021 1.2550
-5.5487 38.6458 1.2690
-5.5409 38.5000 1.2666
-5.5331 37.2813 1.2463
-5.5253 37.0104 1.2418
-5.5175 39.0625 1.2758
-5.5097 38.1563 1.2609
-5.5019 37.3438 1.2474
-5.4941 36.0417 1.2255
-5.4863 37.1250 1.2437
-5.4785 36.4375 1.2322
-5.4707 38.0000 1.2583
-5.4629 37.1458 1.2441
-5.4551 38.8750 1.2727
-5.4473 37.3229 1.2470
-5.4395 38.1250 1.2604
-5.4317 35.9167 1.2233
-5.4239 39.6979 1.2861
-5.4161 39.7708 1.2873
-5.4083 38.8229 1.2719
-5.4005 42.0208 1.3232
-5.3927 41.5208 1.3153
-5.3849 40.5521 1.2999
-5.3771 40.6979 1.3022
-5.3693 39.2813 1.2793
-5.3615 39.9583 1.2903
-5.3537 39.9896 1.2908
-5.3459 42.4375 1.3297
-5.3381 41.9583 1.3222
-5.3303 41.6875 1.3179
-5.3225 42.7188 1.3341
-5.3147 40.3750 1.2970
-5.3069 40.8125 1.3040
-5.2991 40.6563 1.3015
-5.2913 42.3958 1.3291
-5.2835 43.0104 1.3387
-5.2757 43.0000 1.3385
-5.2679 42.7500 1.3346
-5.2601 43.2083 1.3418
-5.2523 42.0208 1.3232
-5.2445 42.8438 1.3361
-5.2367 43.2708 1.3427
-5.2289 44.1979 1.3570
-5.2211 44.9792 1.3690
-5.2133 44.6458 1.3639
-5.2055 44.8646 1.3672
-5.1977 46.5833 1.3932
-5.1899 45.5417 1.3775
-5.1821 47.1042 1.4010
-5.1743 45.4271 1.3758
-5.1665 44.4479 1.3609
-5.1587 45.7708 1.3810
-5.1509 45.4063 1.3755
-5.1431 45.8750 1.3826
-5.1353 46.2813 1.3887
-5.1275 45.2083 1.3725
-5.1197 47.6875 1.4096
-5.1119 47.5313 1.4073
-5.1041 48.3229 1.4190
-5.0963 46.9375 1.3985
-5.0885 46.1250 1.3863
-5.0807 47.9688 1.4138
-5.0729 50.0104 1.4435
-5.0651 47.8125 1.4114
-5.0573 49.4896 1.4360
-5.0495 47.8854 1.4125
-5.0417 48.1563 1.4165
-5.0339 50.4375 1.4497
-5.0261 51.0313 1.4582
-5.0183 50.4063 1.4492
-5.0105 49.0208 1.4292
-5.0027 48.7083 1.4246
-4.9949 49.7396 1.4396
-4.9871 50.2500 1.4470
-4.9793 51.4479 1.4641
-4.9715 51.0521 1.4585
-4.9637 52.4063 1.4777
-4.9559 52.6458 1.4811
-4.9481 50.1458 1.4455
-4.9403 50.6875 1.4533
-4.9325 53.3021 1.4903
-4.9247 53.6979 1.4958
-4.9169 54.4063 1.5056
-4.9091 53.5313 1.4935
-4.9013 52.4063 1.4777
-4.8935 54.3646 1.5051
-4.8857 54.3125 1.5043
-4.8779 54.1875 1.5026
-4.8701 54.3646 1.5051
-4.8623 53.8958 1.4986
-4.8545 54.1146 1.5016
-4.8467 57.6875 1.5504
-4.8389 56.0729 1.5285
-4.8311 55.5000 1.5207
-4.8233 54.4479 1.5062
-4.8155 54.8021 1.5111
-4.8077 57.3854 1.5463
-4.7999 60.4271 1.5868
-4.7921 56.3333 1.5321
-4.7843 56.1563 1.5297
-4.7765 58.3646 1.5594
-4.7687 57.3854 1.5463
-4.7609 59.3021 1.5719
-4.7531 58.2708 1.5582
-4.7453 59.1979 1.5705
-4.7375 59.4792 1.5743
-4.7297 59.3750 1.5729
-4.7219 62.8021 1.6176
-4.7141 60.8750 1.5926
-4.7063 58.4375 1.5604
-4.6985 59.8958 1.5798
-4.6907 62.1667 1.6094
-4.6829 61.3333 1.5986
-4.6751 61.7708 1.6043
-4.6673 60.2188 1.5840
-4.6595 60.0208 1.5814
-4.6517 60.5833 1.5888
-4.6439 63.1563 1.6222
-4.6361 65.1979 1.6482
-4.6283 63.7188 1.6294
-4.6205 62.3021 1.6112
-4.6127 64.0938 1.6342
-4.6049 63.6667 1.6287
-4.5971 63.6979 1.6291
-4.5893 63.9375 1.6322
-4.5815 64.7188 1.6421
-4.5737 64.9479 1.6450
-4.5659 63.8125 1.6306
-4.5581 67.9271 1.6823
-4.5503 65.6458 1.6539
-4.5425 66.7708 1.6680
-4.5347 66.4271 1.6637
-4.5269 66.8125 1.6685
-4.5191 69.0729 1.6965
-4.5113 67.2292 1.6737
-4.5035 66.9896 1.6707
-4.4957 67.7917 1.6807
-4.4879 71.5104 1.7262
-4.4801 71.5833 1.7270
-4.4723 70.4688 1.7135
-4.4645 73.4167 1.7490
-4.4567 71.2604 1.7231
-4.4489 69.8542 1.7060
-4.4411 71.4583 1.7255
-4.4333 71.5625 1.7268
-4.4255 71.7396 1.7289
-4.4177 72.1250 1.7336
-4.4099 71.2708 1.7233
-4.4021 72.7813 1.7414
-4.3943 69.5833 1.7027
-4.3865 72.8021 1.7417
-4.3787 74.7604 1.7649
-4.3709 74.0417 1.7564
-4.3631 75.2292 1.7705
-4.3553 74.3021 1.7595
-4.3475 75.1875 1.7700
-4.3397 75.0417 1.7683
-4.3319 75.9896 1.7794
-4.3241 77.0938 1.7923
-4.3163 75.7708 1.7768
-4.3085 79.8021 1.8235
-4.3007 81.1979 1.8394
-4.2929 79.2813 1.8175
-4.2851 78.1563 1.8046
-4.2773 80.8854 1.8358
-4.2695 79.4792 1.8198
-4.2617 78.4583 1.8081
-4.2539 81.3646 1.8412
-4.2461 79.6250 1.8215
-4.2383 80.0208 1.8260
-4.2305 80.9896 1.8370
-4.2227 78.7500 1.8114
-4.2149 82.4167 1.8531
-4.2071 84.8854 1.8807
-4.1993 81.4375 1.8421
-4.1915 81.4479 1.8422
-4.1837 81.0521 1.8377
-4.1759 85.1979 1.8841
-4.1681 84.9896 1.8818
-4.1603 81.9167 1.8475
-4.1525 85.6250 1.8888
-4.1447 87.9688 1.9145
-4.1369 88.3021 1.9181
-4.1291 85.3125 1.8854
-4.1213 85.9375 1.8923
-4.1135 86.9063 1.9029
-4.1057 88.8125 1.9237
-4.0979 89.3750 1.9298
-4.0901 90.9792 1.9470
-4.0823 91.1042 1.9483
-4.0745 89.3854 1.9299
-4.0667 86.6042 1.8996
-4.0589 90.1250 1.9378
-4.0511 94.0208 1.9793
-4.0433 89.6042 1.9322
-4.0355 89.8958 1.9354
-4.0277 91.8333 1.9561
-4.0199 92.1146 1.9591
-4.0121 94.7917 1.9874
-4.0043 92.9792 1.9683
-3.9965 94.8229 1.9877
-3.9887 94.9583 1.9891
-3.9809 97.6458 2.0171
-3.9731 94.4271 1.9835
-3.9653 91.8333 1.9561
-3.9575 94.8646 1.9881
-3.9497 98.6979 2.0279
-3.9419 97.1458 2.0119
-3.9341 98.9583 2.0306
-3.9263 99.9479 2.0407
-3.9185 101.3542 2.0550
-3.9107 99.0625 2.0317
-3.9029 101.8229 2.0598
-3.8951 103.1458 2.0731
-3.8873 101.8542 2.0601
-3.8795 104.7917 2.0896
-3.8717 104.2813 2.0845
-3.8639 104.0521 2.0822
-3.8561 104.0000 2.0817
-3.8483 104.2813 2.0845
-3.8405 106.7396 2.1089
-3.8327 106.1979 2.1035
-3.8249 108.2500 2.1238
-3.8171 106.3750 2.1053
-3.8093 104.8021 2.0897
-3.8015 106.8958 2.1104
-3.7937 110.4271 2.1450
-3.7859 107.3229 2.1147
-3.7781 109.9792 2.1407
-3.7703 110.6250 2.1469
-3.7625 109.5521 2.1365
-3.7547 111.5938 2.1563
-3.7469 112.3438 2.1636
-3.7391 113.3542 2.1733
-3.7313 112.8438 2.1684
-3.7235 111.4063 2.1545
-3.7157 111.7917 2.1582
-3.7079 113.9271 2.1788
-3.7001 113.9896 2.1793
-3.6923 114.6250 2.1854
-3.6845 114.8646 2.1877
-3.6767 116.2813 2.2011
-3.6689 114.4167 2.1834
-3.6611 114.0833 2.1802
-3.6533 115.0208 2.1892
-3.6455 116.6771 2.2049
-3.6377 118.9688 2.2264
-3.6299 116.8333 2.2064
-3.6221 119.1979 2.2286
-3.6143 118.5208 2.2222
-3.6065 122.4896 2.2591
-3.5987 123.4375 2.2679
-3.5909 116.9688 2.2076
-3.5831 119.0729 2.2274
-3.5753 123.7396 2.2706
-3.5675 121.4792 2.2498
-3.5597 120.2292 2.2382
-3.5519 122.0000 2.2546
-3.5441 125.7292 2.2888
-3.5363 125.0521 2.2827
-3.5285 125.3750 2.2856
-3.5207 123.2708 2.2663
-3.5129 123.9167 2.2723
-3.5051 123.8229 2.2714
-3.4973 128.1458 2.3107
-3.4895 127.5208 2.3051
-3.4817 124.3854 2.2766
-3.4739 125.2604 2.2846
-3.4661 130.0521 2.3278
-3.4583 130.0833 2.3281
-3.4505 128.0208 2.3096
-3.4427 129.3750 2.3218
-3.4349 130.0208 2.3276
-3.4271 132.0521 2.3457
-3.4193 129.0938 2.3192
-3.4115 127.2708 2.3028
-3.4037 132.0521 2.3457
-3.3959 133.7292 2.3605
-3.3881 133.3958 2.3576
-3.3803 131.5625 2.3413
-3.3725 137.5000 2.3936
-3.3647 135.8125 2.3788
-3.3569 133.9063 2.3621
-3.3491 134.3854 2.3663
-3.3413 138.1146 2.3989
-3.3335 135.3125 2.3745
-3.3257 141.0104 2.4239
-3.3179 139.8438 2.4139
-3.3101 139.6979 2.4126
-3.3023 136.5313 2.3851
-3.2945 138.5729 2.4029
-3.2867 140.3958 2.4186
-3.2789 135.4167 2.3754
-3.2711 141.8021 2.4307
-3.2633 143.5833 2.4459
-3.2555 143.3750 2.4442
-3.2477 142.3646 2.4355
-3.2399 142.2083 2.4342
-3.2321 138.3854 2.4013
-3.2243 141.4583 2.4278
-3.2165 142.5000 2.4367
-3.2087 142.8229 2.4395
-3.2009 146.8750 2.4738
-3.1931 140.1875 2.4168
-3.1853 146.6042 2.4715
-3.1775 147.3229 2.4776
-3.1697 150.9479 2.5079
-3.1619 145.7188 2.4641
-3.1541 147.3542 2.4779
-3.1463 151.0625 2.5088
-3.1385 146.7708 2.4729
-3.1307 148.8333 2.4903
-3.1229 151.0938 2.5091
-3.1151 152.5104 2.5208
-3.1073 149.1667 2.4930
-3.0995 146.2917 2.4689
-3.0917 151.9688 2.5164
-3.0839 152.1667 2.5180
-3.0761 153.0417 2.5252
-3.0683 152.0833 2.5173
-3.0605 153.2083 2.5266
-3.0527 152.5000 2.5207
-3.0449 153.9375 2.5326
-3.0371 146.1771 2.4679
-3.0293 150.8333 2.5069
-3.0215 153.6250 2.5300
-3.0137 157.9896 2.5657
-3.0059 154.6250 2.5382
-2.9981 156.5625 2.5541
-2.9903 156.9375 2.5572
-2.9825 159.7396 2.5799
-2.9747 158.9375 2.5734
-2.9669 161.5625 2.5946
-2.9591 159.7813 2.5802
-2.9513 159.5729 2.5785
-2.9435 162.6042 2.6029
-2.9357 163.2917 2.6084
-2.9279 165.6354 2.6271
-2.9201 166.9896 2.6378
-2.9123 163.4792 2.6099
-2.9045 166.1042 2.6308
-2.8967 164.1771 2.6155
-2.8889 164.1250 2.6151
-2.8811 163.2500 2.6081
-2.8733 166.4167 2.6333
-2.8655 166.6667 2.6352
-2.8577 167.9792 2.6456
-2.8499 171.2396 2.6711
-2.8421 169.7917 2.6598
-2.8343 170.3646 2.6643
-2.8265 173.4375 2.6882
-2.8187 173.8750 2.6916
-2.8109 173.4167 2.6881
-2.8031 170.6667 2.6667
-2.7953 175.5104 2.7042
-2.7875 174.0417 2.6929
-2.7797 176.1979 2.7095
-2.7719 178.5208 2.7273
-2.7641 175.7500 2.7061
-2.7563 176.2917 2.7103
-2.7485 176.5313 2.7121
-2.7407 181.2604 2.7482
-2.7329 182.9896 2.7613
-2.7251 180.9792 2.7461
-2.7173 185.4583 2.7798
-2.7095 182.5625 2.7580
-2.7017 183.5938 2.7658
-2.6939 186.2604 2.7858
-2.6861 185.9063 2.7832
-2.6783 184.1875 2.7703
-2.6705 181.0417 2.7465
-2.6627 184.6250 2.7736
-2.6549 188.9792 2.8061
-2.6471 188.2396 2.8006
-2.6393 191.0938 2.8217
-2.6315 192.2708 2.8304
-2.6237 194.4896 2.8467
-2.6159 194.3750 2.8459
-2.6081 189.5729 2.8105
-2.6003 190.1979 2.8151
-2.5925 201.0938 2.8946
-2.5847 201.8125 2.8998
-2.5769 200.8438 2.8928
-2.5691 201.4583 2.8973
-2.5613 199.5729 2.8837
-2.5535 199.6250 2.8840
-2.5457 202.9167 2.9077
-2.5379 201.9063 2.9005
-2.5301 202.4167 2.9041
-2.5223 210.5729 2.9621
-2.5145 208.4063 2.9468
-2.5067 204.9375 2.9222
-2.4989 204.3750 2.9182
-2.4911 205.0833 2.9232
-2.4833 206.2604 2.9316
-2.4755 205.3854 2.9254
-2.4677 210.7188 2.9631
-2.4599 208.4792 2.9473
-2.4521 215.1458 2.9941
-2.4443 211.9896 2.9720
-2.4365 214.7500 2.9913
-2.4287 216.3229 3.0022
-2.4209 215.5729 2.9970
-2.4131 215.2917 2.9951
-2.4053 216.0833 3.0006
-2.3975 218.1771 3.0151
-2.3897 220.1979 3.0290
-2.3819 223.3646 3.0507
-2.3741 223.2292 3.0498
-2.3663 218.2396 3.0155
-2.3585 225.3542 3.0643
-2.3507 221.7604 3.0397
-2.3429 221.3021 3.0366
-2.3351 222.8750 3.0474
-2.3273 225.5938 3.0659
-2.3195 229.3646 3.0914
-2.3117 228.5521 3.0859
-2.3039 226.2500 3.0704
-2.2961 224.9688 3.0616
-2.2883 225.0313 3.0621
-2.2805 228.7188 3.0871
-2.2727 230.5625 3.0995
-2.2649 231.7396 3.1074
-2.2571 228.6146 3.0864
-2.2493 222.8438 3.0472
-2.2415 225.7917 3.0672
-2.2337 222.3854 3.0440
-2.2259 225.2292 3.0634
-2.2181 223.0729 3.0487
-2.2103 224.5000 3.0585
-2.2025 229.8750 3.0949
-2.1947 225.0208 3.0620
-2.1869 226.2813 3.0706
-2.1791 230.0625 3.0961
-2.1713 231.1875 3.1037
-2.1635 228.5521 3.0859
-2.1557 228.8854 3.0882
-2.1479 228.6354 3.0865
-2.1401 229.2604 3.0907
-2.1323 230.5313 3.0993
-2.1245 229.4896 3.0923
-2.1167 230.8854 3.1016
-2.1089 230.5208 3.0992
-2.1011 229.7083 3.0937
-2.0933 227.9479 3.0819
-2.0855 229.4896 3.0923
-2.0777 232.5000 3.1125
-2.0699 232.4167 3.1119
-2.0621 230.3750 3.0982
-2.0543 229.8333 3.0946
-2.0465 229.7083 3.0937
-2.0387 229.3125 3.0911
-2.0309 230.3854 3.0983
-2.0231 229.7188 3.0938
-2.0153 232.2083 3.1105
-2.0075 232.0833 3.1097
-1.9997 234.1250 3.1233
-1.9919 230.9479 3.1021
-1.9841 230.6042 3.0998
-1.9763 232.9583 3.1155
-1.9685 235.3854 3.1317
-1.9607 232.5313 3.1127
-1.9529 228.7396 3.0872
-1.9451 229.5938 3.0930
-1.9373 228.7083 3.0870
-1.9295 228.9375 3.0885
-1.9217 231.2500 3.1041
-1.9139 227.4375 3.0784
-1.9061 231.8646 3.1082
-1.8983 232.5625 3.1129
-1.8905 232.2188 3.1106
-1.8827 236.9792 3.1423
-1.8749 234.8958 3.1285
-1.8671 233.5625 3.1196
-1.8593 233.7500 3.1208
-1.8515 229.8125 3.0944
-1.8437 230.4271 3.0986
-1.8359 230.8333 3.1013
-1.8281 230.9583 3.1021
-1.8203 232.1458 3.1101
-1.8125 232.8646 3.1149
-1.8047 227.6979 3.0802
-1.7969 229.8333 3.0946
-1.7891 229.8646 3.0948
-1.7813 232.5729 3.1130
-1.7735 226.8542 3.0745
-1.7657 230.1250 3.0965
-1.7579 227.6771 3.0800
-1.7501 226.2188 3.0701
-1.7423 225.7396 3.0669
-1.7345 227.2188 3.0769
-1.7267 231.3958 3.1051
-1.7189 229.9063 3.0951
-1.7111 226.9896 3.0754
-1.7033 225.2396 3.0635
-1.6955 227.1458 3.0764
-1.6877 224.8646 3.0609
-1.6799 226.7917 3.0740
-1.6721 225.6667 3.0664
-1.6643 222.5313 3.0450
-1.6565 221.3958 3.0372
-1.6487 221.1458 3.0355
-1.6409 220.4896 3.0310
-1.6331 217.5521 3.0108
-1.6253 226.2604 3.0704
-1.6175 223.0313 3.0484
-1.6097 220.3958 3.0304
-1.6019 221.5625 3.0384
-1.5941 220.3958 3.0304
-1.5863 219.9271 3.0271
-1.5785 215.4896 2.9965
-1.5707 216.8021 3.0056
-1.5629 212.7708 2.9775
-1.5551 215.8021 2.9986
-1.5473 214.7500 2.9913
-1.5395 209.9479 2.9577
-1.5317 214.5000 2.9896
-1.5239 212.8229 2.9779
-1.5161 209.0000 2.9510
-1.5083 206.8333 2.9357
-1.5005 212.3750 2.9747
-1.4927 210.8021 2.9637
-1.4849 209.6146 2.9553
-1.4771 208.2396 2.9456
-1.4693 207.4792 2.9402
-1.4615 209.0729 2.9515
-1.4537 207.7396 2.9421
-1.4459 202.7188 2.9063
-1.4381 202.5833 2.9053
-1.4303 199.7396 2.8849
-1.4225 197.3229 2.8674
-1.4147 198.4479 2.8755
-1.4069 197.0104 2.8651
-1.3991 192.5521 2.8325
-1.3913 195.7500 2.8559
-1.3835 190.6771 2.8187
-1.3757 188.9375 2.8058
-1.3679 189.3542 2.8089
-1.3601 189.9583 2.8133
-1.3523 183.6458 2.7662
-1.3445 179.9375 2.7381
-1.3367 179.5729 2.7354
-1.3289 180.1354 2.7396
-1.3211 183.3958 2.7643
-1.3133 179.9063 2.7379
-1.3055 177.7083 2.7211
-1.2977 176.9479 2.7153
-1.2899 171.6354 2.6742
-1.2821 168.9688 2.6534
-1.2743 166.4063 2.6332
-1.2665 164.4271 2.6175
-1.2587 161.7396 2.5960
-1.2509 160.7604 2.5881
-1.2431 155.0417 2.5417
-1.2353 153.1771 2.5263
-1.2275 153.5729 2.5296
-1.2197 153.2188 2.5267
-1.2119 151.2188 2.5101
-1.2041 149.3438 2.4945
-1.1963 141.3854 2.4272
-1.1885 140.4688 2.4193
-1.1807 139.6563 2.4123
-1.1729 136.5208 2.3850
-1.1651 134.0000 2.3629
-1.1573 132.8646 2.3529
-1.1495 130.8125 2.3346
-1.1417 127.1146 2.3014
-1.1339 126.1667 2.2928
-1.1261 124.5000 2.2776
-1.1183 122.0208 2.2548
-1.1105 118.8854 2.2257
-1.1027 118.0833 2.2181
-1.0949 115.7396 2.1960
-1.0871 111.9792 2.1600
-1.0793 111.6563 2.1569
-1.0715 108.9271 2.1304
-1.0637 110.1354 2.1422
-1.0559 107.9792 2.1211
-1.0481 104.1667 2.0833
-1.0403 102.0000 2.0616
-1.0325 98.9688 2.0307
-1.0247 99.1354 2.0324
-1.0169 95.0417 1.9900
-1.0091 96.5104 2.0053
-1.0013 94.8438 1.9879
-0.9935 93.5521 1.9743
-0.9857 92.5104 1.9633
-0.9779 89.1667 1.9275
-0.9701 87.4688 1.9091
-0.9623 85.0729 1.8827
-0.9545 84.5521 1.8770
-0.9467 85.0521 1.8825
-0.9389 83.6563 1.8670
-0.9311 79.2604 1.8173
-0.9233 79.0938 1.8154
-0.9155 77.4688 1.7966
-0.9077 76.1875 1.7817
-0.8999 74.7396 1.7647
-0.8921 74.0313 1.7563
-0.8843 74.8229 1.7657
-0.8765 71.2292 1.7228
-0.8687 69.8958 1.7066
-0.8609 69.9896 1.7077
-0.8531 66.4167 1.6635
-0.8453 64.6563 1.6413
-0.8375 64.1146 1.6345
-0.8297 63.5521 1.6273
-0.8219 61.5729 1.6017
-0.8141 62.1667 1.6094
-0.8063 60.9479 1.5936
-0.7985 61.4167 1.5997
-0.7907 57.6875 1.5504
-0.7829 54.6771 1.5094
-0.7751 56.9479 1.5404
-0.7673 51.7396 1.4683
-0.7595 52.8438 1.4839
-0.7517 51.9792 1.4717
-0.7439 52.5729 1.4800
-0.7361 51.8854 1.4703
-0.7283 47.7292 1.4102
-0.7205 47.8229 1.4116
-0.7127 46.3438 1.3896
-0.7049 45.8646 1.3824
-0.6971 45.7917 1.3813
-0.6893 44.7813 1.3660
-0.6815 44.7396 1.3653
-0.6737 43.0000 1.3385
-0.6659 41.3438 1.3125
-0.6581 39.7500 1.2870
-0.6503 40.7292 1.3027
-0.6425 40.0417 1.2917
-0.6347 40.9375 1.3060
-0.6269 37.5521 1.2509
-0.6191 36.0104 1.2249
-0.6113 35.7813 1.2210
-0.6035 35.3646 1.2139
-0.5957 35.0521 1.2085
-0.5879 33.9792 1.1899
-0.5801 32.5208 1.1641
-0.5723 31.2396 1.1409
-0.5645 29.9479 1.1171
-0.5567 31.1563 1.1394
-0.5489 31.0625 1.1377
-0.5411 30.1146 1.1202
-0.5333 27.3542 1.0676
-0.5255 28.0938 1.0819
-0.5177 27.9063 1.0783
-0.5099 27.3750 1.0680
-0.5021 26.0625 1.0421
-0.4943 26.5208 1.0512
-0.4865 25.2917 1.0266
-0.4787 26.3854 1.0485
-0.4709 25.9375 1.0396
-0.4631 24.9583 1.0198
-0.4553 24.0208 1.0004
-0.4475 23.4792 0.9891
-0.4397 23.8438 0.9967
-0.4319 23.3125 0.9856
-0.4241 22.4792 0.9678
-0.4163 22.4896 0.9680
-0.4085 22.0729 0.9590
-0.4007 22.5521 0.9694
-0.3929 22.8438 0.9756
-0.3851 21.9271 0.9558
-0.3773 22.5625 0.9696
-0.3695 21.8542 0.9542
-0.3617 21.6250 0.9492
-0.3539 20.0729 0.9145
-0.3461 20.4167 0.9223
-0.3383 21.2500 0.9410
-0.3305 19.6667 0.9052
-0.3227 19.7708 0.9076
-0.3149 21.1563 0.9389
-0.3071 19.6771 0.9055
-0.2993 19.8125 0.9086
-0.2915 19.2188 0.8949
-0.2837 20.5521 0.9254
-0.2759 19.8542 0.9095
-0.2681 20.6354 0.9273
-0.2603 20.9583 0.9345
-0.2525 21.6458 0.9497
-0.2447 25.0938 1.0225
-0.2369 23.8750 0.9974
-0.2291 24.4063 1.0084
-0.2213 26.3646 1.0481
-0.2135 29.3333 1.1055
-0.2057 32.0000 1.1547
-0.1979 32.6667 1.1667
-0.1901 36.0000 1.2247
-0.1823 38.1250 1.2604
-0.1745 39.9167 1.2896
-0.1667 40.4688 1.2985
-0.1589 42.4688 1.3302
-0.1511 42.4792 1.3304
-0.1433 43.1458 1.3408
-0.1355 40.8125 1.3040
-0.1277 39.5313 1.2834
-0.1199 36.3125 1.2300
-0.1121 34.3646 1.1966
-0.1043 33.2083 1.1763
-0.0965 31.3021 1.1420
-0.0887 31.1771 1.1398
-0.0809 32.0208 1.1551
-0.0731 33.7813 1.1864
-0.0653 40.5000 1.2990
-0.0575 47.8333 1.4118
-0.0497 60.5625 1.5885
-0.0419 73.2188 1.7466
-0.0341 91.3750 1.9512
-0.0263 110.5313 2.1460
-0.0185 130.0938 2.3282
-0.0107 139.3958 2.4100
-0.0029 149.5104 2.4959
0.0049 146.3958 2.4698
0.0127 129.5208 2.3231
0.0205 107.1354 2.1128
0.0283 89.2813 1.9287
0.0361 67.2604 1.6741
0.0439 47.8854 1.4125
0.0517 34.8021 1.2042
0.0595 24.2604 1.0054
0.0673 18.9167 0.8878
0.0751 13.2188 0.7421
0.0829 9.0938 0.6156
0.0907 8.0729 0.5800
0.0985 6.1771 0.5073
0.1063 5.6250 0.4841
0.1141 4.5417 0.4350
0.1219 3.5104 0.3824
0.1297 3.1667 0.3632
0.1375 2.8646 0.3455
0.1453 2.8021 0.3417
0.1531 3.0104 0.3542
0.1609 2.6563 0.3327
0.1687 2.1250 0.2976
0.1765 2.0104 0.2894
0.1843 1.9792 0.2872
0.1921 1.8021 0.2740
0.1999 2.0104 0.2894
0.2077 1.6146 0.2594
0.2155 2.0417 0.2917
0.2233 1.4792 0.2483
0.2311 1.2917 0.2320
0.2389 1.5833 0.2569
0.2467 1.9167 0.2826
0.2545 1.5625 0.2552
0.2623 1.2813 0.2311
0.2701 1.5417 0.2534
0.2779 1.8542 0.2780
0.2857 1.9167 0.2826
0.2935 1.4896 0.2491
0.3013 1.5313 0.2526
0.3091 1.5729 0.2560
0.3169 1.5208 0.2517
0.3247 1.2396 0.2273
0.3325 1.7292 0.2684
0.3403 1.4896 0.2491
0.3481 1.3646 0.2384
0.3559 1.4063 0.2421
0.3637 1.2396 0.2273
0.3715 1.5208 0.2517
0.3793 1.1042 0.2145
0.3871 1.0104 0.2052
0.3949 1.2813 0.2311
0.4027 1.0208 0.2062
0.4105 1.1979 0.2234
0.4183 1.1563 0.2195
0.4261 1.1667 0.2205
0.4339 1.0521 0.2094
0.4417 1.0313 0.2073
0.4495 1.0833 0.2125
0.4573 1.2604 0.2292
0.4651 1.1667 0.2205
0.4729 1.3125 0.2339
0.4807 1.2813 0.2311
0.4885 1.2396 0.2273
0.4963 1.0313 0.2073
0.5041 1.0417 0.2083
0.5119 1.1146 0.2155
0.5197 1.7188 0.2676
0.5275 1.4271 0.2438
0.5353 1.0417 0.2083
0.5431 1.1042 0.2145
0.5509 1.1354 0.2175
0.5587 1.0729 0.2114
0.5665 0.8438 0.1875
0.5743 1.2188 0.2253
0.5821 1.4063 0.2421
0.5899 1.3646 0.2384
0.5977 1.0833 0.2125
0.6055 0.8021 0.1828
0.6133 1.0417 0.2083
0.6211 1.1042 0.2145
0.6289 1.0833 0.2125
0.6367 1.1354 0.2175
0.6445 1.0208 0.2062
0.6523 0.7813 0.1804
0.6601 1.0833 0.2125
0.6679 1.0625 0.2104
0.6757 1.1146 0.2155
0.6835 1.0000 0.2041
0.6913 0.8958 0.1932
0.6991 0.9271 0.1965
0.7069 0.9479 0.1987
0.7147 0.5938 0.1573
0.7225 0.5104 0.1458
0.7303 0.9063 0.1943
0.7381 0.9271 0.1965
0.7459 0.8229 0.1852
0.7537 1.0417 0.2083
0.7615 1.1250 0.2165
0.7693 0.9167 0.1954
0.7771 1.0417 0.2083
0.7849 1.0313 0.2073
0.7927 0.8229 0.1852
0.8005 0.9896 0.2031
0.8083 1.0625 0.2104
0.8161 0.7188 0.1731
0.8239 0.7604 0.1780
0.8317 0.8854 0.1921
0.8395 0.7917 0.1816
0.8473 1.1771 0.2215
0.8551 1.1563 0.2195
0.8629 1.0521 0.2094
0.8707 1.1563 0.2195
0.8785 0.9271 0.1965
0.8863 0.7188 0.1731
0.8941 0.8333 0.1863
0.9019 0.9792 0.2020
0.9097 1.0417 0.2083
0.9175 0.7708 0.1792
0.9253 0.7292 0.1743
0.9331 0.7396 0.1755
0.9409 0.6771 0.1680
0.9487 0.7604 0.1780
0.9565 0.6250 0.1614
0.9643 0.6250 0.1614
0.9721 0.6042 0.1587
0.9799 0.5417 0.1502
0.9877 0.7917 0.1816
0.9955 0.8854 0.1921
1.0033 0.8542 0.1887
1.0111 0.8333 0.1863
1.0189 0.5729 0.1545
1.0267 0.5417 0.1502
1.0345 0.6667 0.1667
1.0423 0.7500 0.1768
1.0501 0.9688 0.2009
1.0579 0.6250 0.1614
1.0657 0.5521 0.1517
1.0735 0.6042 0.1587
1.0813 0.4479 0.1366
1.0891 0.7813 0.1804
1.0969 0.6458 0.1640
1.1047 0.6354 0.1627
1.1125 0.5938 0.1573
1.1203 0.5208 0.1473
1.1281 0.6771 0.1680
1.1359 0.8438 0.1875
1.1437 0.6875 0.1693
1.1515 0.7604 0.1780
1.1593 0.7292 0.1743
1.1671 0.8438 0.1875
1.1749 0.7500 0.1768
1.1827 0.6250 0.1614
1.1905 0.7188 0.1731
1.1983 0.9063 0.1943
1.2061 0.6458 0.1640
1.2139 0.7604 0.1780
1.2217 0.5313 0.1488
1.2295 0.5000 0.1443
1.2373 0.7500 0.1768
1.2451 0.5938 0.1573
1.2529 0.7396 0.1755
1.2607 0.9792 0.2020
1.2685 0.9688 0.2009
1.2763 0.6458 0.1640
1.2841 0.4688 0.1398
1.2919 0.7708 0.1792
1.2997 0.5313 0.1488
1.3075 0.6354 0.1627
1.3153 0.6771 0.1680
1.3231 0.5625 0.1531
1.3309 0.4375 0.1350
1.3387 0.6458 0.1640
1.3465 0.6563 0.1654
1.3543 0.5104 0.1458
1.3621 0.4063 0.1301
1.3699 0.5417 0.1502
1.3777 0.6979 0.1705
1.3855 0.6667 0.1667
1.3933 0.5521 0.1517
1.4011 0.4896 0.1428
1.4089 0.6979 0.1705
1.4167 0.5104 0.1458
1.4245 0.6458 0.1640
1.4323 0.4479 0.1366
1.4401 0.5000 0.1443
1.4479 0.5208 0.1473
1.4557 0.5313 0.1488
1.4635 0.7708 0.1792
1.4713 0.7083 0.1718
1.4791 0.8021 0.1828
1.4869 0.7500 0.1768
1.4947 0.6771 0.1680
1.5025 0.8021 0.1828
1.5103 0.5521 0.1517
1.5181 0.6771 0.1680
1.5259 0.8333 0.1863
1.5337 0.4063 0.1301
1.5415 0.5417 0.1502
1.5493 0.5521 0.1517
1.5571 0.6042 0.1587
1.5649 0.4271 0.1334
1.5727 0.5938 0.1573
1.5805 0.4271 0.1334
1.5883 0.3438 0.1197
1.5961 0.5417 0.1502
1.6039 0.5938 0.1573
1.6117 0.7813 0.1804
1.6195 0.6458 0.1640
1.6273 0.7813 0.1804
1.6351 0.6667 0.1667
1.6429 0.6979 0.1705
1.6507 0.6250 0.1614
1.6585 0.6354 0.1627
1.6663 0.5313 0.1488
1.6741 0.4583 0.1382
1.6819 0.7292 0.1743
1.6897 0.5521 0.1517
1.6975 0.5104 0.1458
1.7053 0.3854 0.1267
1.7131 0.4688 0.1398
1.7209 0.5521 0.1517
1.7287 0.5417 0.1502
1.7365 0.3958 0.1284
1.7443 0.6667 0.1667
1.7521 0.5938 0.1573
1.7599 0.6354 0.1627
1.7677 0.5000 0.1443
1.7755 0.5208 0.1473
1.7833 0.5729 0.1545
1.7911 0.5521 0.1517
1.7989 0.3646 0.1233
1.8067 0.5625 0.1531
1.8145 0.4271 0.1334
1.8223 0.4375 0.1350
1.8301 0.5521 0.1517
1.8379 0.4167 0.1318
1.8457 0.5625 0.1531
1.8535 0.6354 0.1627
1.8613 0.7292 0.1743
1.8691 0.4896 0.1428
1.8769 0.5313 0.1488
1.8847 0.4583 0.1382
1.8925 0.4167 0.1318
1.9003 0.4375 0.1350
1.9081 0.5833 0.1559
1.9159 0.5000 0.1443
1.9237 0.4271 0.1334
1.9315 0.3958 0.1284
1.9393 0.4479 0.1366
1.9471 0.4375 0.1350
1.9549 0.4063 0.1301
1.9627 0.3854 0.1267
1.9705 0.4375 0.1350
1.9783 0.4792 0.1413
1.9861 0.5625 0.1531
1.9939 0.4479 0.1366
2.0017 0.6354 0.1627
2.0095 0.5208 0.1473
2.0173 0.4167 0.1318
2.0251 0.3958 0.1284
2.0329 0.3333 0.1179
2.0407 0.5208 0.1473
2.0485 0.5521 0.1517
2.0563 0.4792 0.1413
2.0641 0.4375 0.1350
2.0719 0.5208 0.1473
2.0797 0.4375 0.1350
2.0875 0.6146 0.1600
2.0953 0.6458 0.1640
2.1031 0.5208 0.1473
2.1109 0.5208 0.1473
2.1187 0.8750 0.1909
2.1265 0.6354 0.1627
2.1343 0.3646 0.1233
2.1421 0.4271 0.1334
2.1499 0.5104 0.1458
2.1577 0.4896 0.1428
2.1655 0.4896 0.1428
2.1733 0.5000 0.1443
2.1811 0.5729 0.1545
2.1889 0.5104 0.1458
2.1967 0.4792 0.1413
2.2045 0.6042 0.1587
2.2123 0.4792 0.1413
2.2201 0.3021 0.1122
2.2279 0.5104 0.1458
2.2357 0.4271 0.1334
2.2435 0.3958 0.1284
2.2513 0.4792 0.1413
2.2591 0.6146 0.1600
2.2669 0.6146 0.1600
2.2747 0.6458 0.1640
2.2825 0.6146 0.1600
2.2903 0.4583 0.1382
2.2981 0.4479 0.1366
2.3059 0.4063 0.1301
2.3137 0.3438 0.1197
2.3215 0.5208 0.1473
2.3293 0.4167 0.1318
2.3371 0.2917 0.1102
2.3449 0.5417 0.1502
2.3527 0.5417 0.1502
2.3605 0.2813 0.1083
2.3683 0.3750 0.1250
2.3761 0.5417 0.1502
2.3839 0.4583 0.1382
2.3917 0.3542 0.1215
2.3995 0.5104 0.1458
2.4073 0.5521 0.1517
2.4151 0.5000 0.1443
2.4229 0.8125 0.1840
2.4307 0.3438 0.1197
2.4385 0.4479 0.1366
2.4463 0.4583 0.1382
2.4541 0.5313 0.1488
2.4619 0.6146 0.1600
2.4697 0.3750 0.1250
2.4775 0.4583 0.1382
2.4853 0.4479 0.1366
2.4931 0.3229 0.1160
2.5009 0.3021 0.1122
2.5087 0.4479 0.1366
2.5165 0.3333 0.1179
2.5243 0.5313 0.1488
2.5321 0.5833 0.1559
2.5399 0.4063 0.1301
2.5477 0.2500 0.1021
2.5555 0.2917 0.1102
2.5633 0.4792 0.1413
2.5711 0.5313 0.1488
2.5789 0.6250 0.1614
2.5867 0.5833 0.1559
2.5945 0.6354 0.1627
2.6023 0.5417 0.1502
2.6101 0.4167 0.1318
2.6179 0.5104 0.1458
2.6257 0.5521 0.1517
2.6335 0.6458 0.1640
2.6413 0.3854 0.1267
2.6491 0.4583 0.1382
2.6569 0.4583 0.1382
2.6647 0.6146 0.1600
2.6725 0.4583 0.1382
2.6803 0.2604 0.1042
2.6881 0.5729 0.1545
2.6959 0.7292 0.1743
2.7037 0.4167 0.1318
2.7115 0.5521 0.1517
2.7193 0.5521 0.1517
2.7271 0.4375 0.1350
2.7349 0.4271 0.1334
2.7427 0.3438 0.1197
2.7505 0.4167 0.1318
2.7583 0.4792 0.1413
2.7661 0.5000 0.1443
2.7739 0.4063 0.1301
2.7817 0.4792 0.1413
2.7895 0.5313 0.1488
2.7973 0.3958 0.1284
2.8051 0.5000 0.1443
2.8129 0.2813 0.1083
2.8207 0.2188 0.0955
2.8285 0.3854 0.1267
2.8363 0.3750 0.1250
2.8441 0.3854 0.1267
2.8519 0.2917 0.1102
2.8597 0.3125 0.1141
2.8675 0.4479 0.1366
2.8753 0.4271 0.1334
2.8831 0.5313 0.1488
2.8909 0.3854 0.1267
2.8987 0.4896 0.1428
2.9065 0.3646 0.1233
2.9143 0.3854 0.1267
2.9221 0.5938 0.1573
2.9299 0.4896 0.1428
2.9377 0.3333 0.1179
2.9455 0.2396 0.0999
2.9533 0.2813 0.1083
2.9611 0.3229 0.1160
2.9689 0.3333 0.1179
2.9767 0.3750 0.1250
2.9845 0.4583 0.1382
2.9923 0.3646 0.1233
3.0001 0.4063 0.1301
3.0079 0.3438 0.1197
3.0157 0.3958 0.1284
3.0235 0.4896 0.1428
3.0313 0.4271 0.1334
3.0391 0.4167 0.1318
3.0469 0.4063 0.1301
3.0547 0.3958 0.1284
3.0625 0.3438 0.1197
3.0703 0.2500 0.1021
3.0781 0.3646 0.1233
3.0859 0.3646 0.1233
3.0937 0.1979 0.0908
3.1015 0.1979 0.0908
3.1093 0.3542 0.1215
3.1171 0.2500 0.1021
3.1249 0.4688 0.1398
3.1327 0.5729 0.1545
3.1405 0.6875 0.1693
3.1483 0.4167 0.1318
3.1561 0.3646 0.1233
3.1639 0.4479 0.1366
3.1717 0.4167 0.1318
3.1795 0.3750 0.1250
3.1873 0.2292 0.0977
3.1951 0.0833 0.0589
3.2029 0.4479 0.1366
3.2107 0.5208 0.1473
3.2185 0.3854 0.1267
3.2263 0.5000 0.1443
3.2341 0.3750 0.1250
3.2419 0.2396 0.0999
3.2497 0.2917 0.1102
3.2575 0.3438 0.1197
3.2653 0.4688 0.1398
3.2731 0.4688 0.1398
3.2809 0.2917 0.1102
3.2887 0.3229 0.1160
3.2965 0.3229 0.1160
3.3043 0.4167 0.1318
3.3121 0.3958 0.1284
3.3199 0.3854 0.1267
3.3277 0.5521 0.1517
3.3355 0.3854 0.1267
3.3433 0.3854 0.1267
3.3511 0.4479 0.1366
3.3589 0.3021 0.1122
3.3667 0.3021 0.1122
3.3745 0.2604 0.1042
3.3823 0.4167 0.1318
3.3901 0.4375 0.1350
3.3979 0.2604 0.1042
3.4057 0.4271 0.1334
3.4135 0.3438 0.1197
3.4213 0.4583 0.1382
3.4291 0.3646 0.1233
3.4369 0.3958 0.1284
3.4447 0.4792 0.1413
3.4525 0.5521 0.1517
3.4603 0.4792 0.1413
3.4681 0.5104 0.1458
3.4759 0.6979 0.1705
3.4837 0.3750 0.1250
3.4915 0.3229 0.1160
3.4993 0.2396 0.0999
3.5071 0.3438 0.1197
3.5149 0.2917 0.1102
3.5227 0.4688 0.1398
3.5305 0.4167 0.1318
3.5383 0.3229 0.1160
3.5461 0.3229 0.1160
3.5539 0.4792 0.1413
3.5617 0.2708 0.1062
3.5695 0.2604 0.1042
3.5773 0.3750 0.1250
3.5851 0.5000 0.1443
3.5929 0.3542 0.1215
3.6007 0.3333 0.1179
3.6085 0.3229 0.1160
3.6163 0.3646 0.1233
3.6241 0.2292 0.0977
3.6319 0.3542 0.1215
3.6397 0.4063 0.1301
3.6475 0.4479 0.1366
3.6553 0.3958 0.1284
3.6631 0.4167 0.1318
3.6709 0.4271 0.1334
3.6787 0.2604 0.1042
3.6865 0.3646 0.1233
3.6943 0.3021 0.1122
3.7021 0.2917 0.1102
3.7099 0.2292 0.0977
3.7177 0.3958 0.1284
3.7255 0.3854 0.1267
3.7333 0.4063 0.1301
3.7411 0.4375 0.1350
3.7489 0.4792 0.1413
3.7567 0.5833 0.1559
3.7645 0.4063 0.1301
3.7723 0.3958 0.1284
3.7801 0.4583 0.1382
3.7879 0.3750 0.1250
3.7957 0.3854 0.1267
3.8035 0.4479 0.1366
3.8113 0.2188 0.0955
3.8191 0.3125 0.1141
3.8269 0.3854 0.1267
3.8347 0.2083 0.0932
3.8425 0.3229 0.1160
3.8503 0.3333 0.1179
3.8581 0.3750 0.1250
3.8659 0.5104 0.1458
3.8737 0.6354 0.1627
3.8815 0.3750 0.1250
3.8893 0.3125 0.1141
3.8971 0.3021 0.1122
3.9049 0.3958 0.1284
3.9127 0.3854 0.1267
3.9205 0.1354 0.0751
3.9283 0.1979 0.0908
3.9361 0.2188 0.0955
3.9439 0.3750 0.1250
3.9517 0.3229 0.1160
3.9595 0.1771 0.0859
