# Supplementary material for: Spin waves and orbital contribution to ferromagnetism in a topological metal
Source: Nat Commun. 2024 Oct 16;15:8905. doi: 10.1038/s41467-024-53152-1 (PMC11484860; doi:10.1038/s41467-024-53152-1)
Supplement: Supplementary file 3 — Source Data [file 41467_2024_53152_MOESM3_ESM.zip › experiment_data/RIXS_spectra_SLS/rixs_cr_phi_5.txt]

 Eloss  intensity  error
-17.8689 1.9083 0.2522
-17.8611 1.9583 0.2555
-17.8533 2.0583 0.2619
-17.8455 1.9250 0.2533
-17.8377 2.6583 0.2977
-17.8299 2.4250 0.2843
-17.8221 2.1833 0.2698
-17.8143 2.1500 0.2677
-17.8065 1.8500 0.2483
-17.7987 1.7583 0.2421
-17.7909 2.1167 0.2656
-17.7831 2.1083 0.2651
-17.7753 1.8833 0.2506
-17.7675 2.0333 0.2603
-17.7597 2.0083 0.2587
-17.7519 1.9000 0.2517
-17.7441 2.2667 0.2749
-17.7363 1.9333 0.2539
-17.7285 1.8833 0.2506
-17.7207 1.8500 0.2483
-17.7129 1.8417 0.2478
-17.7051 2.1833 0.2698
-17.6973 2.4667 0.2867
-17.6895 2.1167 0.2656
-17.6817 1.8667 0.2494
-17.6739 1.6583 0.2351
-17.6661 1.9583 0.2555
-17.6583 2.0917 0.2640
-17.6505 2.4083 0.2833
-17.6427 1.9417 0.2544
-17.6349 1.9083 0.2522
-17.6271 1.4750 0.2217
-17.6193 1.8083 0.2455
-17.6115 2.0667 0.2625
-17.6037 2.4000 0.2828
-17.5959 2.6917 0.2995
-17.5881 2.1500 0.2677
-17.5803 1.8083 0.2455
-17.5725 2.0333 0.2603
-17.5647 2.0250 0.2598
-17.5569 1.7250 0.2398
-17.5491 2.2833 0.2759
-17.5413 2.2500 0.2739
-17.5335 2.3583 0.2804
-17.5257 2.4667 0.2867
-17.5179 2.0000 0.2582
-17.5101 2.1000 0.2646
-17.5023 2.4750 0.2872
-17.4945 2.3333 0.2789
-17.4867 2.3417 0.2794
-17.4789 2.0167 0.2593
-17.4711 1.8833 0.2506
-17.4633 2.1833 0.2698
-17.4555 2.0083 0.2587
-17.4477 2.1000 0.2646
-17.4399 2.2917 0.2764
-17.4321 2.1167 0.2656
-17.4243 2.1000 0.2646
-17.4165 2.2167 0.2718
-17.4087 2.0583 0.2619
-17.4009 2.2750 0.2754
-17.3931 2.1417 0.2672
-17.3853 2.4917 0.2882
-17.3775 2.1250 0.2661
-17.3697 2.3167 0.2779
-17.3619 2.3333 0.2789
-17.3541 1.8000 0.2449
-17.3463 2.0917 0.2640
-17.3385 2.2750 0.2754
-17.3307 1.8917 0.2511
-17.3229 1.9000 0.2517
-17.3151 2.3333 0.2789
-17.3073 2.5667 0.2925
-17.2995 2.0833 0.2635
-17.2917 1.5583 0.2279
-17.2839 1.7333 0.2404
-17.2761 1.8750 0.2500
-17.2683 2.3917 0.2824
-17.2605 2.5167 0.2896
-17.2527 2.0833 0.2635
-17.2449 2.1500 0.2677
-17.2371 1.9417 0.2544
-17.2293 2.1333 0.2667
-17.2215 2.5250 0.2901
-17.2137 2.2000 0.2708
-17.2059 1.8667 0.2494
-17.1981 2.2417 0.2734
-17.1903 2.0333 0.2603
-17.1825 2.2417 0.2734
-17.1747 2.1667 0.2687
-17.1669 2.6333 0.2963
-17.1591 2.2250 0.2723
-17.1513 2.0250 0.2598
-17.1435 2.2333 0.2728
-17.1357 2.3417 0.2794
-17.1279 2.1417 0.2672
-17.1201 2.2083 0.2713
-17.1123 2.0750 0.2630
-17.1045 2.4917 0.2882
-17.0967 2.7667 0.3037
-17.0889 2.4917 0.2882
-17.0811 2.8000 0.3055
-17.0733 1.9000 0.2517
-17.0655 2.3083 0.2774
-17.0577 2.0667 0.2625
-17.0499 2.2250 0.2723
-17.0421 2.3750 0.2814
-17.0343 2.2583 0.2744
-17.0265 1.9250 0.2533
-17.0187 2.1833 0.2698
-17.0109 2.0833 0.2635
-17.0031 2.4333 0.2848
-16.9953 2.3167 0.2779
-16.9875 2.0333 0.2603
-16.9797 1.8500 0.2483
-16.9719 2.3083 0.2774
-16.9641 2.3917 0.2824
-16.9563 2.1167 0.2656
-16.9485 1.7750 0.2432
-16.9407 2.2167 0.2718
-16.9329 2.3917 0.2824
-16.9251 2.4250 0.2843
-16.9173 2.4083 0.2833
-16.9095 2.3333 0.2789
-16.9017 2.2750 0.2754
-16.8939 2.4750 0.2872
-16.8861 2.2333 0.2728
-16.8783 2.3000 0.2769
-16.8705 2.2750 0.2754
-16.8627 2.2667 0.2749
-16.8549 2.1083 0.2651
-16.8471 2.0750 0.2630
-16.8393 2.0333 0.2603
-16.8315 2.3583 0.2804
-16.8237 2.6000 0.2944
-16.8159 2.3833 0.2819
-16.8081 2.5333 0.2906
-16.8003 2.8333 0.3073
-16.7925 2.2417 0.2734
-16.7847 1.8750 0.2500
-16.7769 2.3750 0.2814
-16.7691 2.1917 0.2703
-16.7613 2.2833 0.2759
-16.7535 2.2667 0.2749
-16.7457 2.4083 0.2833
-16.7379 2.2083 0.2713
-16.7301 2.2167 0.2718
-16.7223 2.2083 0.2713
-16.7145 2.2417 0.2734
-16.7067 1.9917 0.2577
-16.6989 2.1750 0.2693
-16.6911 2.6500 0.2972
-16.6833 2.4917 0.2882
-16.6755 2.0083 0.2587
-16.6677 2.1000 0.2646
-16.6599 2.6333 0.2963
-16.6521 2.2167 0.2718
-16.6443 2.3500 0.2799
-16.6365 1.9833 0.2571
-16.6287 2.0500 0.2614
-16.6209 2.0500 0.2614
-16.6131 2.0917 0.2640
-16.6053 2.2917 0.2764
-16.5975 2.1417 0.2672
-16.5897 2.0667 0.2625
-16.5819 2.3917 0.2824
-16.5741 1.9333 0.2539
-16.5663 2.1250 0.2661
-16.5585 2.0417 0.2609
-16.5507 2.0667 0.2625
-16.5429 2.3583 0.2804
-16.5351 2.2083 0.2713
-16.5273 2.2667 0.2749
-16.5195 1.9833 0.2571
-16.5117 2.1667 0.2687
-16.5039 2.6667 0.2981
-16.4961 2.4333 0.2848
-16.4883 2.2250 0.2723
-16.4805 2.0250 0.2598
-16.4727 2.2917 0.2764
-16.4649 2.3583 0.2804
-16.4571 2.0167 0.2593
-16.4493 2.7750 0.3041
-16.4415 2.1667 0.2687
-16.4337 2.2500 0.2739
-16.4259 2.6167 0.2953
-16.4181 2.7167 0.3009
-16.4103 2.8417 0.3078
-16.4025 2.6000 0.2944
-16.3947 1.9500 0.2550
-16.3869 2.5083 0.2892
-16.3791 2.5250 0.2901
-16.3713 2.4500 0.2858
-16.3635 2.4417 0.2853
-16.3557 2.0833 0.2635
-16.3479 2.3417 0.2794
-16.3401 2.6917 0.2995
-16.3323 2.2167 0.2718
-16.3245 2.2167 0.2718
-16.3167 2.0667 0.2625
-16.3089 2.2667 0.2749
-16.3011 2.7500 0.3028
-16.2933 2.2583 0.2744
-16.2855 2.2833 0.2759
-16.2777 2.4500 0.2858
-16.2699 2.3583 0.2804
-16.2621 2.2083 0.2713
-16.2543 2.2833 0.2759
-16.2465 2.2000 0.2708
-16.2387 2.1583 0.2682
-16.2309 2.1250 0.2661
-16.2231 1.9833 0.2571
-16.2153 2.8500 0.3082
-16.2075 2.1583 0.2682
-16.1997 2.6917 0.2995
-16.1919 2.5583 0.2920
-16.1841 2.7333 0.3018
-16.1763 2.5583 0.2920
-16.1685 2.7500 0.3028
-16.1607 2.3250 0.2784
-16.1529 2.7917 0.3051
-16.1451 2.8333 0.3073
-16.1373 2.3667 0.2809
-16.1295 2.5917 0.2939
-16.1217 2.4000 0.2828
-16.1139 2.2833 0.2759
-16.1061 2.8417 0.3078
-16.0983 2.5833 0.2934
-16.0905 2.3417 0.2794
-16.0827 2.3583 0.2804
-16.0749 2.8667 0.3091
-16.0671 2.4333 0.2848
-16.0593 2.4000 0.2828
-16.0515 2.1333 0.2667
-16.0437 2.2750 0.2754
-16.0359 2.2750 0.2754
-16.0281 2.5417 0.2911
-16.0203 2.6000 0.2944
-16.0125 2.2917 0.2764
-16.0047 2.1917 0.2703
-15.9969 2.6833 0.2991
-15.9891 2.7667 0.3037
-15.9813 2.6833 0.2991
-15.9735 2.4667 0.2867
-15.9657 2.4750 0.2872
-15.9579 2.4333 0.2848
-15.9501 2.4250 0.2843
-15.9423 2.2417 0.2734
-15.9345 2.3667 0.2809
-15.9267 2.6000 0.2944
-15.9189 2.4250 0.2843
-15.9111 2.5417 0.2911
-15.9033 2.7583 0.3032
-15.8955 2.4917 0.2882
-15.8877 2.4583 0.2863
-15.8799 2.3750 0.2814
-15.8721 2.5667 0.2925
-15.8643 2.3417 0.2794
-15.8565 2.3250 0.2784
-15.8487 2.4333 0.2848
-15.8409 2.6917 0.2995
-15.8331 2.5250 0.2901
-15.8253 2.8167 0.3064
-15.8175 2.7417 0.3023
-15.8097 2.3667 0.2809
-15.8019 2.1750 0.2693
-15.7941 2.1917 0.2703
-15.7863 2.5250 0.2901
-15.7785 2.4333 0.2848
-15.7707 2.3167 0.2779
-15.7629 2.4667 0.2867
-15.7551 2.6167 0.2953
-15.7473 3.3000 0.3317
-15.7395 2.5000 0.2887
-15.7317 2.2250 0.2723
-15.7239 2.4917 0.2882
-15.7161 2.1417 0.2672
-15.7083 2.4583 0.2863
-15.7005 2.7833 0.3046
-15.6927 2.8083 0.3060
-15.6849 2.5583 0.2920
-15.6771 2.4667 0.2867
-15.6693 2.3583 0.2804
-15.6615 2.6417 0.2967
-15.6537 2.4583 0.2863
-15.6459 2.5333 0.2906
-15.6381 2.7333 0.3018
-15.6303 2.7750 0.3041
-15.6225 2.6750 0.2986
-15.6147 2.4750 0.2872
-15.6069 2.0417 0.2609
-15.5991 2.3917 0.2824
-15.5913 2.7750 0.3041
-15.5835 2.8167 0.3064
-15.5757 3.0167 0.3171
-15.5679 2.5917 0.2939
-15.5601 2.7667 0.3037
-15.5523 2.5583 0.2920
-15.5445 2.7000 0.3000
-15.5367 2.3917 0.2824
-15.5289 2.6167 0.2953
-15.5211 2.4833 0.2877
-15.5133 2.6083 0.2949
-15.5055 2.2667 0.2749
-15.4977 2.2333 0.2728
-15.4899 2.5500 0.2915
-15.4821 2.1500 0.2677
-15.4743 2.1917 0.2703
-15.4665 2.8583 0.3087
-15.4587 2.7583 0.3032
-15.4509 2.6583 0.2977
-15.4431 2.2083 0.2713
-15.4353 2.3667 0.2809
-15.4275 2.5000 0.2887
-15.4197 2.2167 0.2718
-15.4119 2.5750 0.2930
-15.4041 2.7250 0.3014
-15.3963 2.3000 0.2769
-15.3885 2.5500 0.2915
-15.3807 2.7667 0.3037
-15.3729 2.8167 0.3064
-15.3651 2.8917 0.3105
-15.3573 2.8667 0.3091
-15.3495 3.3167 0.3325
-15.3417 2.4167 0.2838
-15.3339 2.8667 0.3091
-15.3261 2.6417 0.2967
-15.3183 3.0750 0.3202
-15.3105 2.6333 0.2963
-15.3027 2.4417 0.2853
-15.2949 2.6000 0.2944
-15.2871 3.0500 0.3189
-15.2793 2.5333 0.2906
-15.2715 2.5417 0.2911
-15.2637 2.7083 0.3005
-15.2559 3.0750 0.3202
-15.2481 2.8333 0.3073
-15.2403 3.0250 0.3175
-15.2325 2.6500 0.2972
-15.2247 2.7917 0.3051
-15.2169 2.5250 0.2901
-15.2091 2.5417 0.2911
-15.2013 2.6250 0.2958
-15.1935 2.6917 0.2995
-15.1857 2.6917 0.2995
-15.1779 2.8167 0.3064
-15.1701 2.6333 0.2963
-15.1623 2.5583 0.2920
-15.1545 2.8000 0.3055
-15.1467 2.9583 0.3140
-15.1389 2.9917 0.3158
-15.1311 2.7000 0.3000
-15.1233 2.7833 0.3046
-15.1155 2.9917 0.3158
-15.1077 2.6250 0.2958
-15.0999 3.0250 0.3175
-15.0921 2.9583 0.3140
-15.0843 2.9750 0.3149
-15.0765 2.8500 0.3082
-15.0687 2.8000 0.3055
-15.0609 2.5333 0.2906
-15.0531 2.7417 0.3023
-15.0453 2.9667 0.3145
-15.0375 2.9333 0.3127
-15.0297 2.5167 0.2896
-15.0219 2.7000 0.3000
-15.0141 3.4417 0.3387
-15.0063 2.6917 0.2995
-14.9985 2.5000 0.2887
-14.9907 2.7417 0.3023
-14.9829 2.5500 0.2915
-14.9751 2.7667 0.3037
-14.9673 2.8917 0.3105
-14.9595 3.2333 0.3283
-14.9517 3.0500 0.3189
-14.9439 2.6833 0.2991
-14.9361 2.8917 0.3105
-14.9283 2.7250 0.3014
-14.9205 2.5667 0.2925
-14.9127 2.6833 0.2991
-14.9049 2.6000 0.2944
-14.8971 2.8000 0.3055
-14.8893 3.0667 0.3197
-14.8815 3.1250 0.3227
-14.8737 2.9417 0.3131
-14.8659 2.5750 0.2930
-14.8581 3.0583 0.3193
-14.8503 2.7167 0.3009
-14.8425 2.4750 0.2872
-14.8347 2.8000 0.3055
-14.8269 2.5500 0.2915
-14.8191 3.1333 0.3232
-14.8113 3.0833 0.3206
-14.8035 2.9833 0.3153
-14.7957 2.9750 0.3149
-14.7879 2.8417 0.3078
-14.7801 2.9250 0.3122
-14.7723 2.4333 0.2848
-14.7645 2.7167 0.3009
-14.7567 3.1000 0.3215
-14.7489 2.8833 0.3100
-14.7411 3.0833 0.3206
-14.7333 2.9667 0.3145
-14.7255 2.9917 0.3158
-14.7177 2.5000 0.2887
-14.7099 3.0500 0.3189
-14.7021 2.7750 0.3041
-14.6943 2.9167 0.3118
-14.6865 3.3167 0.3325
-14.6787 3.2000 0.3266
-14.6709 3.0417 0.3184
-14.6631 2.9500 0.3136
-14.6553 2.7167 0.3009
-14.6475 2.9500 0.3136
-14.6397 3.0500 0.3189
-14.6319 3.1167 0.3223
-14.6241 3.0667 0.3197
-14.6163 3.0583 0.3193
-14.6085 2.8167 0.3064
-14.6007 2.9750 0.3149
-14.5929 3.4417 0.3387
-14.5851 3.0333 0.3180
-14.5773 2.3667 0.2809
-14.5695 2.8417 0.3078
-14.5617 2.6667 0.2981
-14.5539 2.5250 0.2901
-14.5461 3.3500 0.3342
-14.5383 2.9667 0.3145
-14.5305 2.8833 0.3100
-14.5227 3.1167 0.3223
-14.5149 2.7417 0.3023
-14.5071 2.8500 0.3082
-14.4993 3.6167 0.3472
-14.4915 3.5583 0.3444
-14.4837 2.8167 0.3064
-14.4759 3.3250 0.3329
-14.4681 3.3250 0.3329
-14.4603 3.2250 0.3279
-14.4525 3.2000 0.3266
-14.4447 3.3333 0.3333
-14.4369 2.7167 0.3009
-14.4291 2.9750 0.3149
-14.4213 3.1333 0.3232
-14.4135 2.9000 0.3109
-14.4057 3.3333 0.3333
-14.3979 2.9833 0.3153
-14.3901 2.6167 0.2953
-14.3823 2.9917 0.3158
-14.3745 3.1083 0.3219
-14.3667 3.0417 0.3184
-14.3589 3.0500 0.3189
-14.3511 3.0000 0.3162
-14.3433 2.9250 0.3122
-14.3355 3.3667 0.3350
-14.3277 2.7250 0.3014
-14.3199 2.8583 0.3087
-14.3121 3.0000 0.3162
-14.3043 3.1500 0.3240
-14.2965 3.2500 0.3291
-14.2887 3.0250 0.3175
-14.2809 3.0000 0.3162
-14.2731 2.6417 0.2967
-14.2653 3.2833 0.3308
-14.2575 3.0583 0.3193
-14.2497 3.3000 0.3317
-14.2419 2.7833 0.3046
-14.2341 3.1000 0.3215
-14.2263 2.9167 0.3118
-14.2185 2.4833 0.2877
-14.2107 2.9250 0.3122
-14.2029 2.4833 0.2877
-14.1951 3.1500 0.3240
-14.1873 3.2083 0.3270
-14.1795 2.6750 0.2986
-14.1717 2.7333 0.3018
-14.1639 3.0500 0.3189
-14.1561 3.0000 0.3162
-14.1483 3.3083 0.3321
-14.1405 3.2250 0.3279
-14.1327 2.8833 0.3100
-14.1249 3.5750 0.3452
-14.1171 2.8333 0.3073
-14.1093 2.9167 0.3118
-14.1015 3.2667 0.3300
-14.0937 2.9417 0.3131
-14.0859 3.0417 0.3184
-14.0781 3.2667 0.3300
-14.0703 2.9917 0.3158
-14.0625 3.6417 0.3484
-14.0547 3.0417 0.3184
-14.0469 2.9250 0.3122
-14.0391 3.0917 0.3210
-14.0313 3.5583 0.3444
-14.0235 3.2250 0.3279
-14.0157 3.3833 0.3358
-14.0079 3.5000 0.3416
-14.0001 3.1333 0.3232
-13.9923 2.6833 0.2991
-13.9845 3.0167 0.3171
-13.9767 3.4583 0.3395
-13.9689 3.4083 0.3371
-13.9611 3.1333 0.3232
-13.9533 3.7250 0.3524
-13.9455 3.2083 0.3270
-13.9377 2.7583 0.3032
-13.9299 3.1083 0.3219
-13.9221 3.2250 0.3279
-13.9143 3.0333 0.3180
-13.9065 3.3583 0.3346
-13.8987 3.5833 0.3456
-13.8909 3.6167 0.3472
-13.8831 3.5167 0.3424
-13.8753 3.3833 0.3358
-13.8675 3.2167 0.3274
-13.8597 2.9250 0.3122
-13.8519 3.3250 0.3329
-13.8441 3.5250 0.3428
-13.8363 3.5583 0.3444
-13.8285 3.7250 0.3524
-13.8207 3.7500 0.3536
-13.8129 3.1583 0.3245
-13.8051 3.4750 0.3403
-13.7973 3.2000 0.3266
-13.7895 2.9417 0.3131
-13.7817 3.5000 0.3416
-13.7739 3.1667 0.3249
-13.7661 3.7750 0.3547
-13.7583 3.4333 0.3383
-13.7505 3.3333 0.3333
-13.7427 3.3917 0.3362
-13.7349 3.4917 0.3412
-13.7271 3.8333 0.3575
-13.7193 3.6917 0.3508
-13.7115 2.9333 0.3127
-13.7037 3.6000 0.3464
-13.6959 3.5333 0.3432
-13.6881 3.3750 0.3354
-13.6803 2.6583 0.2977
-13.6725 3.3833 0.3358
-13.6647 3.7000 0.3512
-13.6569 3.5417 0.3436
-13.6491 3.3667 0.3350
-13.6413 3.4333 0.3383
-13.6335 3.5250 0.3428
-13.6257 3.2417 0.3287
-13.6179 3.2833 0.3308
-13.6101 3.1833 0.3257
-13.6023 3.7417 0.3532
-13.5945 3.2667 0.3300
-13.5867 3.0583 0.3193
-13.5789 3.3417 0.3337
-13.5711 3.6917 0.3508
-13.5633 3.2750 0.3304
-13.5555 3.7167 0.3520
-13.5477 3.6583 0.3492
-13.5399 3.4667 0.3399
-13.5321 3.4333 0.3383
-13.5243 3.2917 0.3312
-13.5165 2.9167 0.3118
-13.5087 3.4417 0.3387
-13.5009 3.1000 0.3215
-13.4931 3.2167 0.3274
-13.4853 3.6917 0.3508
-13.4775 3.4917 0.3412
-13.4697 3.8500 0.3582
-13.4619 3.4750 0.3403
-13.4541 3.7000 0.3512
-13.4463 3.2167 0.3274
-13.4385 3.6583 0.3492
-13.4307 3.3250 0.3329
-13.4229 3.3417 0.3337
-13.4151 3.7583 0.3539
-13.4073 3.3250 0.3329
-13.3995 3.8583 0.3586
-13.3917 3.2667 0.3300
-13.3839 2.8500 0.3082
-13.3761 3.7333 0.3528
-13.3683 3.2750 0.3304
-13.3605 3.5833 0.3456
-13.3527 3.4333 0.3383
-13.3449 3.6500 0.3488
-13.3371 3.4083 0.3371
-13.3293 3.4667 0.3399
-13.3215 3.8000 0.3559
-13.3137 3.5000 0.3416
-13.3059 3.6500 0.3488
-13.2981 3.7250 0.3524
-13.2903 3.9833 0.3644
-13.2825 3.7417 0.3532
-13.2747 3.6667 0.3496
-13.2669 4.1083 0.3701
-13.2591 3.7583 0.3539
-13.2513 3.5417 0.3436
-13.2435 3.5083 0.3420
-13.2357 3.6833 0.3504
-13.2279 3.2083 0.3270
-13.2201 3.1083 0.3219
-13.2123 3.8750 0.3594
-13.2045 4.1750 0.3731
-13.1967 4.0000 0.3651
-13.1889 3.5500 0.3440
-13.1811 3.3583 0.3346
-13.1733 3.5167 0.3424
-13.1655 4.1333 0.3712
-13.1577 3.8583 0.3586
-13.1499 3.7667 0.3543
-13.1421 4.0250 0.3663
-13.1343 4.0417 0.3670
-13.1265 3.9000 0.3606
-13.1187 3.8750 0.3594
-13.1109 3.8417 0.3578
-13.1031 3.0250 0.3175
-13.0953 3.4333 0.3383
-13.0875 3.3000 0.3317
-13.0797 3.7417 0.3532
-13.0719 3.3250 0.3329
-13.0641 3.3083 0.3321
-13.0563 3.6500 0.3488
-13.0485 3.6917 0.3508
-13.0407 3.8000 0.3559
-13.0329 4.0333 0.3667
-13.0251 3.5750 0.3452
-13.0173 3.7917 0.3555
-13.0095 3.9833 0.3644
-13.0017 3.4250 0.3379
-12.9939 3.1333 0.3232
-12.9861 3.4000 0.3367
-12.9783 3.7417 0.3532
-12.9705 4.4250 0.3841
-12.9627 3.7417 0.3532
-12.9549 3.9500 0.3629
-12.9471 3.8917 0.3602
-12.9393 4.2167 0.3749
-12.9315 4.3417 0.3804
-12.9237 3.6500 0.3488
-12.9159 4.0417 0.3670
-12.9081 3.7500 0.3536
-12.9003 3.8917 0.3602
-12.8925 3.9000 0.3606
-12.8847 4.3833 0.3822
-12.8769 3.7583 0.3539
-12.8691 4.1333 0.3712
-12.8613 4.0500 0.3674
-12.8535 3.9167 0.3613
-12.8457 3.4167 0.3375
-12.8379 4.0333 0.3667
-12.8301 4.0667 0.3682
-12.8223 4.0083 0.3655
-12.8145 3.4583 0.3395
-12.8067 3.9167 0.3613
-12.7989 4.6833 0.3951
-12.7911 3.8833 0.3598
-12.7833 3.7167 0.3520
-12.7755 4.0000 0.3651
-12.7677 4.3750 0.3819
-12.7599 4.1583 0.3723
-12.7521 3.4333 0.3383
-12.7443 3.6500 0.3488
-12.7365 3.6083 0.3468
-12.7287 3.6583 0.3492
-12.7209 3.6417 0.3484
-12.7131 4.2750 0.3775
-12.7053 4.1417 0.3716
-12.6975 4.2000 0.3742
-12.6897 4.0250 0.3663
-12.6819 4.2750 0.3775
-12.6741 4.0250 0.3663
-12.6663 4.1000 0.3697
-12.6585 3.8583 0.3586
-12.6507 4.0083 0.3655
-12.6429 3.6583 0.3492
-12.6351 3.1500 0.3240
-12.6273 3.6750 0.3500
-12.6195 4.1833 0.3734
-12.6117 4.2083 0.3745
-12.6039 4.4167 0.3837
-12.5961 4.3833 0.3822
-12.5883 4.0250 0.3663
-12.5805 4.4917 0.3869
-12.5727 4.6500 0.3937
-12.5649 4.3667 0.3815
-12.5571 3.7583 0.3539
-12.5493 4.2667 0.3771
-12.5415 4.5667 0.3902
-12.5337 4.6250 0.3926
-12.5259 4.5750 0.3905
-12.5181 4.4417 0.3848
-12.5103 4.6000 0.3916
-12.5025 4.5750 0.3905
-12.4947 4.1917 0.3738
-12.4869 4.4750 0.3862
-12.4791 4.3250 0.3797
-12.4713 4.1750 0.3731
-12.4635 4.5417 0.3891
-12.4557 4.1500 0.3719
-12.4479 4.4417 0.3848
-12.4401 4.3667 0.3815
-12.4323 4.5083 0.3877
-12.4245 4.2583 0.3768
-12.4167 4.1250 0.3708
-12.4089 3.9667 0.3636
-12.4011 4.5667 0.3902
-12.3933 3.9250 0.3617
-12.3855 3.7167 0.3520
-12.3777 4.1333 0.3712
-12.3699 4.1750 0.3731
-12.3621 4.8833 0.4035
-12.3543 4.8167 0.4007
-12.3465 4.5500 0.3894
-12.3387 4.5917 0.3912
-12.3309 4.7583 0.3983
-12.3231 4.4917 0.3869
-12.3153 4.0750 0.3686
-12.3075 4.0500 0.3674
-12.2997 4.5000 0.3873
-12.2919 4.4167 0.3837
-12.2841 4.1167 0.3704
-12.2763 4.4500 0.3851
-12.2685 4.7167 0.3965
-12.2607 4.4417 0.3848
-12.2529 4.6417 0.3933
-12.2451 3.7667 0.3543
-12.2373 4.0750 0.3686
-12.2295 4.4917 0.3869
-12.2217 4.1083 0.3701
-12.2139 4.7417 0.3976
-12.2061 4.8417 0.4017
-12.1983 4.9667 0.4069
-12.1905 4.2167 0.3749
-12.1827 4.3333 0.3801
-12.1749 4.3667 0.3815
-12.1671 4.1667 0.3727
-12.1593 4.3000 0.3786
-12.1515 4.3167 0.3793
-12.1437 4.1583 0.3723
-12.1359 4.5417 0.3891
-12.1281 4.9083 0.4045
-12.1203 4.7667 0.3986
-12.1125 5.0833 0.4116
-12.1047 4.7500 0.3979
-12.0969 4.6083 0.3919
-12.0891 4.2750 0.3775
-12.0813 4.3917 0.3826
-12.0735 4.6500 0.3937
-12.0657 4.8167 0.4007
-12.0579 5.0167 0.4089
-12.0501 4.0917 0.3693
-12.0423 3.5083 0.3420
-12.0345 4.2083 0.3745
-12.0267 4.6333 0.3930
-12.0189 4.5250 0.3884
-12.0111 4.3167 0.3793
-12.0033 4.5667 0.3902
-11.9955 5.1667 0.4150
-11.9877 4.5500 0.3894
-11.9799 4.2667 0.3771
-11.9721 4.8083 0.4003
-11.9643 4.1917 0.3738
-11.9565 4.8083 0.4003
-11.9487 4.6250 0.3926
-11.9409 5.0833 0.4116
-11.9331 5.1500 0.4143
-11.9253 4.5667 0.3902
-11.9175 4.8000 0.4000
-11.9097 4.9667 0.4069
-11.9019 4.4917 0.3869
-11.8941 4.4667 0.3859
-11.8863 4.7750 0.3990
-11.8785 4.9833 0.4076
-11.8707 4.2833 0.3779
-11.8629 4.5000 0.3873
-11.8551 4.4750 0.3862
-11.8473 4.8833 0.4035
-11.8395 4.7167 0.3965
-11.8317 4.4000 0.3830
-11.8239 4.5500 0.3894
-11.8161 5.1833 0.4157
-11.8083 4.7583 0.3983
-11.8005 4.6417 0.3933
-11.7927 5.6333 0.4333
-11.7849 5.7833 0.4391
-11.7771 4.9417 0.4059
-11.7693 4.9000 0.4041
-11.7615 5.0083 0.4086
-11.7537 4.7333 0.3972
-11.7459 5.0250 0.4093
-11.7381 4.9417 0.4059
-11.7303 5.5833 0.4314
-11.7225 4.9917 0.4079
-11.7147 4.7000 0.3958
-11.7069 4.7833 0.3993
-11.6991 4.9583 0.4065
-11.6913 4.9500 0.4062
-11.6835 4.9750 0.4072
-11.6757 5.1083 0.4126
-11.6679 4.7083 0.3962
-11.6601 4.9083 0.4045
-11.6523 4.7917 0.3997
-11.6445 4.4583 0.3855
-11.6367 5.3250 0.4213
-11.6289 5.1583 0.4147
-11.6211 5.1583 0.4147
-11.6133 4.9667 0.4069
-11.6055 4.9333 0.4055
-11.5977 5.3250 0.4213
-11.5899 5.9000 0.4435
-11.5821 5.0500 0.4103
-11.5743 5.2083 0.4167
-11.5665 5.2750 0.4193
-11.5587 5.1333 0.4137
-11.5509 4.9083 0.4045
-11.5431 5.3333 0.4216
-11.5353 5.4750 0.4272
-11.5275 5.6250 0.4330
-11.5197 5.8000 0.4397
-11.5119 5.7667 0.4384
-11.5041 5.0417 0.4099
-11.4963 4.7083 0.3962
-11.4885 4.9833 0.4076
-11.4807 5.5500 0.4301
-11.4729 5.2917 0.4200
-11.4651 5.3333 0.4216
-11.4573 5.7083 0.4362
-11.4495 5.3083 0.4206
-11.4417 5.3083 0.4206
-11.4339 5.2167 0.4170
-11.4261 5.1417 0.4140
-11.4183 5.8583 0.4419
-11.4105 5.1417 0.4140
-11.4027 5.1000 0.4123
-11.3949 6.2417 0.4561
-11.3871 5.4000 0.4243
-11.3793 4.9917 0.4079
-11.3715 5.1750 0.4153
-11.3637 4.7500 0.3979
-11.3559 5.2917 0.4200
-11.3481 5.5000 0.4282
-11.3403 5.1917 0.4160
-11.3325 5.2750 0.4193
-11.3247 5.6833 0.4353
-11.3169 6.1667 0.4534
-11.3091 5.6167 0.4327
-11.3013 4.8000 0.4000
-11.2935 4.9667 0.4069
-11.2857 5.3000 0.4203
-11.2779 5.1167 0.4130
-11.2701 5.6833 0.4353
-11.2623 6.4750 0.4646
-11.2545 6.0667 0.4497
-11.2467 5.3667 0.4230
-11.2389 5.4583 0.4265
-11.2311 4.9417 0.4059
-11.2233 5.1167 0.4130
-11.2155 5.3750 0.4233
-11.2077 5.5833 0.4314
-11.1999 4.9917 0.4079
-11.1921 5.5167 0.4288
-11.1843 5.3333 0.4216
-11.1765 5.6833 0.4353
-11.1687 5.2667 0.4190
-11.1609 5.5250 0.4291
-11.1531 5.4000 0.4243
-11.1453 5.9167 0.4441
-11.1375 5.6750 0.4349
-11.1297 5.4833 0.4275
-11.1219 5.4333 0.4256
-11.1141 5.3583 0.4226
-11.1063 5.4833 0.4275
-11.0985 5.5583 0.4304
-11.0907 4.6500 0.3937
-11.0829 5.6833 0.4353
-11.0751 5.8917 0.4432
-11.0673 5.7333 0.4372
-11.0595 5.6750 0.4349
-11.0517 5.9000 0.4435
-11.0439 5.6417 0.4337
-11.0361 5.6583 0.4343
-11.0283 5.8833 0.4428
-11.0205 5.8500 0.4416
-11.0127 5.9083 0.4438
-11.0049 5.7417 0.4375
-10.9971 6.1250 0.4518
-10.9893 5.8667 0.4422
-10.9815 5.3167 0.4210
-10.9737 5.1000 0.4123
-10.9659 5.4250 0.4252
-10.9581 6.2750 0.4573
-10.9503 6.5167 0.4661
-10.9425 6.1750 0.4537
-10.9347 6.1500 0.4528
-10.9269 6.7250 0.4735
-10.9191 6.0250 0.4481
-10.9113 5.7667 0.4384
-10.9035 6.1333 0.4522
-10.8957 5.8500 0.4416
-10.8879 5.6667 0.4346
-10.8801 6.1000 0.4509
-10.8723 5.7000 0.4359
-10.8645 5.9083 0.4438
-10.8567 5.7500 0.4378
-10.8489 5.8833 0.4428
-10.8411 5.2667 0.4190
-10.8333 6.0417 0.4488
-10.8255 5.9500 0.4453
-10.8177 5.7917 0.4394
-10.8099 5.4750 0.4272
-10.8021 5.6167 0.4327
-10.7943 6.1750 0.4537
-10.7865 5.7333 0.4372
-10.7787 5.8667 0.4422
-10.7709 5.9500 0.4453
-10.7631 6.2333 0.4558
-10.7553 6.2167 0.4552
-10.7475 5.5833 0.4314
-10.7397 6.8000 0.4761
-10.7319 6.3500 0.4601
-10.7241 6.5083 0.4658
-10.7163 5.7917 0.4394
-10.7085 6.6250 0.4699
-10.7007 5.9917 0.4469
-10.6929 6.3250 0.4592
-10.6851 6.0583 0.4494
-10.6773 6.4250 0.4628
-10.6695 6.1667 0.4534
-10.6617 6.1667 0.4534
-10.6539 5.6417 0.4337
-10.6461 6.0333 0.4485
-10.6383 6.0250 0.4481
-10.6305 5.8167 0.4403
-10.6227 7.1500 0.4882
-10.6149 6.4833 0.4649
-10.6071 5.9250 0.4444
-10.5993 6.7500 0.4743
-10.5915 6.4000 0.4619
-10.5837 6.7250 0.4735
-10.5759 6.2083 0.4549
-10.5681 6.0500 0.4491
-10.5603 6.5000 0.4655
-10.5525 6.5000 0.4655
-10.5447 6.5250 0.4664
-10.5369 6.9000 0.4796
-10.5291 6.5000 0.4655
-10.5213 6.1583 0.4531
-10.5135 6.8333 0.4773
-10.5057 6.5917 0.4687
-10.4979 6.6917 0.4723
-10.4901 7.0167 0.4836
-10.4823 6.5833 0.4684
-10.4745 6.7417 0.4740
-10.4667 6.9750 0.4822
-10.4589 5.7583 0.4381
-10.4511 6.5917 0.4687
-10.4433 6.6417 0.4705
-10.4355 5.8417 0.4413
-10.4277 6.2750 0.4573
-10.4199 6.6917 0.4723
-10.4121 6.6500 0.4708
-10.4043 6.7583 0.4746
-10.3965 6.5083 0.4658
-10.3887 5.8500 0.4416
-10.3809 6.5917 0.4687
-10.3731 6.7833 0.4755
-10.3653 7.4167 0.4972
-10.3575 5.8750 0.4425
-10.3497 6.9917 0.4828
-10.3419 6.6917 0.4723
-10.3341 6.5250 0.4664
-10.3263 6.6667 0.4714
-10.3185 6.4250 0.4628
-10.3107 6.0167 0.4478
-10.3029 6.3667 0.4607
-10.2951 6.0417 0.4488
-10.2873 6.6583 0.4711
-10.2795 6.3667 0.4607
-10.2717 6.0833 0.4503
-10.2639 7.0417 0.4845
-10.2561 6.7250 0.4735
-10.2483 6.8583 0.4781
-10.2405 7.1833 0.4893
-10.2327 6.8500 0.4778
-10.2249 7.1167 0.4871
-10.2171 7.1500 0.4882
-10.2093 7.5083 0.5003
-10.2015 7.1000 0.4865
-10.1937 6.7583 0.4746
-10.1859 6.7667 0.4749
-10.1781 7.3333 0.4944
-10.1703 7.0833 0.4859
-10.1625 7.1333 0.4876
-10.1547 6.7917 0.4758
-10.1469 7.0917 0.4862
-10.1391 7.0667 0.4853
-10.1313 6.9417 0.4810
-10.1235 6.7500 0.4743
-10.1157 6.9000 0.4796
-10.1079 7.5333 0.5011
-10.1001 8.3583 0.5278
-10.0923 7.0417 0.4845
-10.0845 6.9167 0.4802
-10.0767 7.4333 0.4978
-10.0689 6.6750 0.4717
-10.0611 7.4250 0.4975
-10.0533 7.6167 0.5039
-10.0455 7.6417 0.5047
-10.0377 7.3083 0.4936
-10.0299 7.0500 0.4848
-10.0221 7.5750 0.5025
-10.0143 8.3500 0.5276
-10.0065 7.1500 0.4882
-9.9987 7.2750 0.4924
-9.9909 7.5083 0.5003
-9.9831 6.9917 0.4828
-9.9753 6.2833 0.4577
-9.9675 7.1833 0.4893
-9.9597 6.9500 0.4813
-9.9519 7.2667 0.4922
-9.9441 7.3333 0.4944
-9.9363 7.4917 0.4997
-9.9285 7.1917 0.4896
-9.9207 7.8750 0.5123
-9.9129 7.4250 0.4975
-9.9051 8.0917 0.5193
-9.8973 7.7083 0.5069
-9.8895 7.4917 0.4997
-9.8817 7.5000 0.5000
-9.8739 7.6417 0.5047
-9.8661 7.3167 0.4939
-9.8583 7.8833 0.5126
-9.8505 7.6250 0.5041
-9.8427 6.9500 0.4813
-9.8349 7.8000 0.5099
-9.8271 7.7417 0.5080
-9.8193 8.0083 0.5167
-9.8115 7.5417 0.5014
-9.8037 7.6083 0.5036
-9.7959 6.8833 0.4790
-9.7881 8.0333 0.5175
-9.7803 7.2083 0.4902
-9.7725 7.1333 0.4876
-9.7647 7.5417 0.5014
-9.7569 8.0833 0.5191
-9.7491 7.8500 0.5115
-9.7413 7.7000 0.5066
-9.7335 8.0750 0.5188
-9.7257 8.0083 0.5167
-9.7179 7.1167 0.4871
-9.7101 7.6167 0.5039
-9.7023 7.4750 0.4992
-9.6945 7.4500 0.4983
-9.6867 7.2833 0.4927
-9.6789 7.4833 0.4994
-9.6711 8.6250 0.5362
-9.6633 7.8583 0.5118
-9.6555 7.2250 0.4907
-9.6477 7.3250 0.4941
-9.6399 8.6417 0.5367
-9.6321 7.8667 0.5121
-9.6243 8.0833 0.5191
-9.6165 8.6417 0.5367
-9.6087 8.4667 0.5312
-9.6009 8.5583 0.5341
-9.5931 7.9667 0.5153
-9.5853 8.1167 0.5201
-9.5775 8.2583 0.5247
-9.5697 8.2500 0.5244
-9.5619 8.2833 0.5255
-9.5541 8.1750 0.5220
-9.5463 9.2833 0.5563
-9.5385 8.5417 0.5336
-9.5307 7.7250 0.5074
-9.5229 8.1500 0.5212
-9.5151 7.6500 0.5050
-9.5073 7.8500 0.5115
-9.4995 8.5167 0.5328
-9.4917 8.3083 0.5263
-9.4839 8.5250 0.5331
-9.4761 8.5667 0.5344
-9.4683 8.1167 0.5201
-9.4605 8.2917 0.5257
-9.4527 8.4500 0.5307
-9.4449 8.4000 0.5292
-9.4371 8.0333 0.5175
-9.4293 8.2250 0.5236
-9.4215 8.0167 0.5169
-9.4137 7.9000 0.5132
-9.4059 8.5333 0.5333
-9.3981 9.4000 0.5598
-9.3903 9.2417 0.5550
-9.3825 8.5833 0.5349
-9.3747 8.6417 0.5367
-9.3669 8.5583 0.5341
-9.3591 8.3667 0.5281
-9.3513 7.8417 0.5113
-9.3435 8.2583 0.5247
-9.3357 8.2417 0.5241
-9.3279 8.2167 0.5233
-9.3201 8.3667 0.5281
-9.3123 8.3500 0.5276
-9.3045 8.4583 0.5310
-9.2967 8.5583 0.5341
-9.2889 7.7250 0.5074
-9.2811 7.6583 0.5053
-9.2733 7.8917 0.5129
-9.2655 8.7917 0.5413
-9.2577 8.4500 0.5307
-9.2499 8.4833 0.5318
-9.2421 8.4583 0.5310
-9.2343 9.1833 0.5533
-9.2265 8.9250 0.5454
-9.2187 8.7417 0.5398
-9.2109 8.9667 0.5467
-9.2031 8.8250 0.5424
-9.1953 8.7333 0.5395
-9.1875 8.1000 0.5196
-9.1797 8.9417 0.5459
-9.1719 9.2333 0.5548
-9.1641 9.5750 0.5649
-9.1563 9.1417 0.5520
-9.1485 8.8167 0.5421
-9.1407 8.6083 0.5357
-9.1329 8.9083 0.5449
-9.1251 9.2500 0.5553
-9.1173 8.8417 0.5429
-9.1095 8.3833 0.5286
-9.1017 8.6583 0.5372
-9.0939 8.2500 0.5244
-9.0861 8.5250 0.5331
-9.0783 9.1833 0.5533
-9.0705 9.4083 0.5600
-9.0627 9.5833 0.5652
-9.0549 9.6000 0.5657
-9.0471 9.2250 0.5545
-9.0393 8.8250 0.5424
-9.0315 8.4667 0.5312
-9.0237 9.5167 0.5632
-9.0159 9.7583 0.5703
-9.0081 8.8417 0.5429
-9.0003 8.9333 0.5457
-8.9925 8.9750 0.5470
-8.9847 9.4167 0.5603
-8.9769 8.6583 0.5372
-8.9691 9.8417 0.5728
-8.9613 8.7750 0.5408
-8.9535 8.9750 0.5470
-8.9457 9.1417 0.5520
-8.9379 9.7333 0.5696
-8.9301 8.4500 0.5307
-8.9223 9.4750 0.5620
-8.9145 9.0417 0.5490
-8.9067 8.8500 0.5431
-8.8989 9.8500 0.5730
-8.8911 9.0833 0.5503
-8.8833 9.6250 0.5664
-8.8755 9.1833 0.5533
-8.8677 9.5333 0.5637
-8.8599 9.8000 0.5715
-8.8521 9.6833 0.5681
-8.8443 8.4667 0.5312
-8.8365 9.0833 0.5503
-8.8287 10.0333 0.5783
-8.8209 9.4333 0.5608
-8.8131 8.9333 0.5457
-8.8053 8.9750 0.5470
-8.7975 9.1083 0.5510
-8.7897 9.4000 0.5598
-8.7819 9.2667 0.5558
-8.7741 8.7333 0.5395
-8.7663 9.4333 0.5608
-8.7585 10.0083 0.5776
-8.7507 10.1167 0.5807
-8.7429 9.1583 0.5525
-8.7351 9.9167 0.5749
-8.7273 9.6583 0.5674
-8.7195 9.4250 0.5605
-8.7117 9.9917 0.5771
-8.7039 10.0000 0.5774
-8.6961 9.8917 0.5742
-8.6883 9.9667 0.5764
-8.6805 9.6833 0.5681
-8.6727 9.3917 0.5595
-8.6649 10.2667 0.5850
-8.6571 10.5750 0.5937
-8.6493 9.9333 0.5754
-8.6415 9.3500 0.5583
-8.6337 9.0250 0.5485
-8.6259 9.1000 0.5508
-8.6181 9.7833 0.5711
-8.6103 9.9083 0.5747
-8.6025 9.7583 0.5703
-8.5947 9.8667 0.5735
-8.5869 10.3417 0.5871
-8.5791 10.1833 0.5826
-8.5713 10.3667 0.5878
-8.5635 10.1667 0.5821
-8.5557 9.4917 0.5625
-8.5479 9.1000 0.5508
-8.5401 9.6417 0.5669
-8.5323 10.1667 0.5821
-8.5245 10.8833 0.6023
-8.5167 10.5000 0.5916
-8.5089 10.4833 0.5911
-8.5011 10.1167 0.5807
-8.4933 10.2167 0.5836
-8.4855 9.8250 0.5723
-8.4777 9.7750 0.5708
-8.4699 10.9417 0.6039
-8.4621 9.5750 0.5649
-8.4543 10.3250 0.5867
-8.4465 10.1667 0.5821
-8.4387 10.4250 0.5895
-8.4309 10.4083 0.5890
-8.4231 10.2667 0.5850
-8.4153 10.5583 0.5932
-8.4075 10.1167 0.5807
-8.3997 10.7750 0.5993
-8.3919 10.0583 0.5790
-8.3841 10.1750 0.5824
-8.3763 10.3917 0.5885
-8.3685 10.5917 0.5942
-8.3607 10.9083 0.6030
-8.3529 10.5667 0.5935
-8.3451 10.6167 0.5949
-8.3373 10.6000 0.5944
-8.3295 9.8333 0.5725
-8.3217 10.9583 0.6044
-8.3139 10.4833 0.5911
-8.3061 9.6750 0.5679
-8.2983 10.6167 0.5949
-8.2905 10.4667 0.5907
-8.2827 9.6667 0.5676
-8.2749 10.3417 0.5871
-8.2671 10.3333 0.5869
-8.2593 10.8583 0.6016
-8.2515 10.0500 0.5788
-8.2437 11.3667 0.6155
-8.2359 11.4000 0.6164
-8.2281 10.9833 0.6051
-8.2203 10.9333 0.6037
-8.2125 10.3500 0.5874
-8.2047 11.5500 0.6205
-8.1969 11.3750 0.6158
-8.1891 11.6833 0.6241
-8.1813 10.8250 0.6007
-8.1735 10.8417 0.6012
-8.1657 11.0917 0.6080
-8.1579 11.2000 0.6110
-8.1501 11.3667 0.6155
-8.1423 11.9667 0.6316
-8.1345 10.8917 0.6025
-8.1267 11.4500 0.6178
-8.1189 11.9000 0.6298
-8.1111 11.0167 0.6060
-8.1033 11.7167 0.6249
-8.0955 12.2750 0.6397
-8.0877 11.2083 0.6112
-8.0799 11.2083 0.6112
-8.0721 10.8083 0.6002
-8.0643 11.6167 0.6223
-8.0565 11.3833 0.6160
-8.0487 11.6333 0.6227
-8.0409 11.0250 0.6062
-8.0331 12.2917 0.6401
-8.0253 12.4250 0.6436
-8.0175 11.6333 0.6227
-8.0097 13.0250 0.6589
-8.0019 12.3917 0.6427
-7.9941 11.8000 0.6272
-7.9863 12.5500 0.6468
-7.9785 12.5333 0.6464
-7.9707 12.7250 0.6513
-7.9629 12.7583 0.6521
-7.9551 12.7500 0.6519
-7.9473 11.7417 0.6256
-7.9395 11.8000 0.6272
-7.9317 12.3250 0.6410
-7.9239 12.5833 0.6476
-7.9161 12.4917 0.6453
-7.9083 10.8500 0.6014
-7.9005 12.1083 0.6353
-7.8927 12.4750 0.6449
-7.8849 12.5500 0.6468
-7.8771 12.5750 0.6474
-7.8693 11.4750 0.6185
-7.8615 12.2917 0.6401
-7.8537 12.4833 0.6451
-7.8459 12.7333 0.6515
-7.8381 12.8000 0.6532
-7.8303 13.0083 0.6585
-7.8225 12.8667 0.6549
-7.8147 13.1083 0.6610
-7.8069 12.8750 0.6551
-7.7991 12.3167 0.6407
-7.7913 13.0083 0.6585
-7.7835 12.6667 0.6498
-7.7757 13.5000 0.6708
-7.7679 12.8583 0.6547
-7.7601 13.0000 0.6583
-7.7523 13.2250 0.6640
-7.7445 13.5417 0.6719
-7.7367 12.7167 0.6511
-7.7289 12.6833 0.6502
-7.7211 13.9083 0.6809
-7.7133 13.6333 0.6741
-7.7055 13.4250 0.6690
-7.6977 13.4000 0.6683
-7.6899 12.9417 0.6568
-7.6821 12.6583 0.6496
-7.6743 13.1417 0.6619
-7.6665 13.6250 0.6739
-7.6587 14.4000 0.6928
-7.6509 13.3667 0.6675
-7.6431 12.9250 0.6564
-7.6353 14.6167 0.6980
-7.6275 14.4500 0.6940
-7.6197 14.1083 0.6858
-7.6119 13.6833 0.6754
-7.6041 13.5083 0.6710
-7.5963 13.9667 0.6823
-7.5885 14.0750 0.6850
-7.5807 13.9583 0.6821
-7.5729 14.9083 0.7049
-7.5651 14.0500 0.6843
-7.5573 13.2750 0.6652
-7.5495 13.1250 0.6614
-7.5417 13.4667 0.6700
-7.5339 13.7833 0.6778
-7.5261 13.2833 0.6654
-7.5183 14.4333 0.6936
-7.5105 14.4083 0.6930
-7.5027 14.4083 0.6930
-7.4949 14.1500 0.6868
-7.4871 14.7500 0.7012
-7.4793 14.2250 0.6886
-7.4715 14.0750 0.6850
-7.4637 14.4500 0.6940
-7.4559 14.3583 0.6918
-7.4481 13.6500 0.6745
-7.4403 13.9250 0.6813
-7.4325 15.6083 0.7213
-7.4247 15.0167 0.7075
-7.4169 15.1750 0.7112
-7.4091 14.6667 0.6992
-7.4013 13.8000 0.6782
-7.3935 14.7083 0.7002
-7.3857 14.8500 0.7036
-7.3779 15.0083 0.7073
-7.3701 15.1000 0.7095
-7.3623 15.2500 0.7130
-7.3545 14.4083 0.6930
-7.3467 15.2417 0.7128
-7.3389 15.3000 0.7141
-7.3311 15.2583 0.7132
-7.3233 15.4583 0.7178
-7.3155 15.0417 0.7081
-7.3077 15.5750 0.7205
-7.2999 15.5000 0.7188
-7.2921 14.7917 0.7022
-7.2843 15.1500 0.7106
-7.2765 14.7083 0.7002
-7.2687 15.5500 0.7200
-7.2609 16.1667 0.7341
-7.2531 16.9833 0.7524
-7.2453 15.5333 0.7196
-7.2375 14.6333 0.6984
-7.2297 16.0500 0.7314
-7.2219 16.6250 0.7444
-7.2141 15.8167 0.7261
-7.2063 15.5667 0.7203
-7.1985 16.2083 0.7350
-7.1907 16.3833 0.7390
-7.1829 16.9500 0.7517
-7.1751 18.0417 0.7755
-7.1673 17.2583 0.7585
-7.1595 16.2500 0.7360
-7.1517 17.0417 0.7537
-7.1439 16.5750 0.7433
-7.1361 16.1750 0.7343
-7.1283 16.8833 0.7502
-7.1205 16.0083 0.7305
-7.1127 16.7833 0.7480
-7.1049 16.2917 0.7369
-7.0971 16.7083 0.7463
-7.0893 17.3667 0.7608
-7.0815 15.8917 0.7278
-7.0737 16.5667 0.7431
-7.0659 16.5167 0.7420
-7.0581 16.7500 0.7472
-7.0503 16.5250 0.7422
-7.0425 17.8750 0.7719
-7.0347 17.4333 0.7623
-7.0269 16.7833 0.7480
-7.0191 17.7667 0.7696
-7.0113 17.8500 0.7714
-7.0035 16.7333 0.7468
-6.9957 17.2083 0.7574
-6.9879 16.7833 0.7480
-6.9801 18.0000 0.7746
-6.9723 17.8417 0.7712
-6.9645 17.6500 0.7670
-6.9567 18.6417 0.7883
-6.9489 17.0667 0.7542
-6.9411 18.0750 0.7762
-6.9333 17.5250 0.7643
-6.9255 17.7583 0.7694
-6.9177 17.8083 0.7705
-6.9099 18.3917 0.7830
-6.9021 18.8250 0.7921
-6.8943 17.8250 0.7708
-6.8865 18.6000 0.7874
-6.8787 19.8833 0.8141
-6.8709 19.3000 0.8021
-6.8631 18.6250 0.7879
-6.8553 19.2083 0.8002
-6.8475 19.3000 0.8021
-6.8397 19.8250 0.8129
-6.8319 19.1917 0.7998
-6.8241 19.0750 0.7974
-6.8163 19.2583 0.8012
-6.8085 18.5333 0.7860
-6.8007 18.1583 0.7780
-6.7929 19.3667 0.8035
-6.7851 19.4417 0.8050
-6.7773 19.5833 0.8079
-6.7695 19.2917 0.8019
-6.7617 18.3167 0.7814
-6.7539 18.7167 0.7899
-6.7461 19.8833 0.8141
-6.7383 19.0250 0.7963
-6.7305 19.5417 0.8071
-6.7227 20.8417 0.8335
-6.7149 20.4667 0.8260
-6.7071 20.1417 0.8194
-6.6993 21.5833 0.8482
-6.6915 21.0750 0.8382
-6.6837 20.8583 0.8338
-6.6759 20.4667 0.8260
-6.6681 20.1250 0.8190
-6.6603 21.0833 0.8383
-6.6525 20.7583 0.8318
-6.6447 21.4250 0.8451
-6.6369 21.3583 0.8438
-6.6291 21.1250 0.8391
-6.6213 21.1000 0.8386
-6.6135 21.9583 0.8555
-6.6057 20.9917 0.8365
-6.5979 21.3750 0.8441
-6.5901 21.2667 0.8420
-6.5823 19.8583 0.8136
-6.5745 21.3167 0.8429
-6.5667 20.8083 0.8328
-6.5589 21.8667 0.8537
-6.5511 21.3083 0.8428
-6.5433 22.0833 0.8580
-6.5355 22.9750 0.8751
-6.5277 22.1750 0.8597
-6.5199 22.0333 0.8570
-6.5121 22.9417 0.8745
-6.5043 22.3500 0.8631
-6.4965 22.9000 0.8737
-6.4887 22.0750 0.8578
-6.4809 22.5833 0.8676
-6.4731 21.3333 0.8433
-6.4653 21.3667 0.8439
-6.4575 22.4750 0.8655
-6.4497 21.6167 0.8489
-6.4419 22.7000 0.8699
-6.4341 23.8167 0.8910
-6.4263 24.0833 0.8960
-6.4185 23.5250 0.8855
-6.4107 22.5583 0.8671
-6.4029 24.4667 0.9031
-6.3951 22.8250 0.8723
-6.3873 23.8167 0.8910
-6.3795 23.8833 0.8923
-6.3717 24.0250 0.8949
-6.3639 24.3750 0.9014
-6.3561 24.7250 0.9078
-6.3483 24.5250 0.9042
-6.3405 23.2417 0.8802
-6.3327 23.0667 0.8769
-6.3249 23.7250 0.8893
-6.3171 23.4250 0.8836
-6.3093 23.9250 0.8930
-6.3015 25.3833 0.9198
-6.2937 24.0000 0.8944
-6.2859 24.2833 0.8997
-6.2781 25.4000 0.9201
-6.2703 25.0500 0.9138
-6.2625 25.3667 0.9195
-6.2547 26.2333 0.9351
-6.2469 26.0750 0.9323
-6.2391 26.1417 0.9335
-6.2313 25.5167 0.9223
-6.2235 25.7417 0.9263
-6.2157 25.3000 0.9183
-6.2079 25.4417 0.9209
-6.2001 25.6000 0.9238
-6.1923 27.5167 0.9577
-6.1845 25.3500 0.9192
-6.1767 25.9000 0.9292
-6.1689 24.6750 0.9069
-6.1611 25.5917 0.9236
-6.1533 27.2583 0.9532
-6.1455 25.7917 0.9272
-6.1377 27.7750 0.9622
-6.1299 26.2833 0.9360
-6.1221 26.4667 0.9393
-6.1143 27.6667 0.9603
-6.1065 27.8500 0.9635
-6.0987 28.4500 0.9738
-6.0909 28.3833 0.9727
-6.0831 27.1417 0.9512
-6.0753 28.0250 0.9665
-6.0675 25.1500 0.9156
-6.0597 27.2833 0.9536
-6.0519 29.1167 0.9852
-6.0441 28.3500 0.9721
-6.0363 28.7250 0.9785
-6.0285 28.2333 0.9701
-6.0207 28.9000 0.9815
-6.0129 28.7167 0.9784
-6.0051 27.6667 0.9603
-5.9973 27.6500 0.9600
-5.9895 29.4083 0.9901
-5.9817 29.5833 0.9930
-5.9739 29.5250 0.9921
-5.9661 30.3000 1.0050
-5.9583 29.6167 0.9936
-5.9505 29.3583 0.9892
-5.9427 30.7083 1.0117
-5.9349 28.6667 0.9775
-5.9271 30.0250 1.0004
-5.9193 29.6667 0.9944
-5.9115 29.7000 0.9950
-5.9037 30.2333 1.0039
-5.8959 31.7000 1.0279
-5.8881 29.9333 0.9989
-5.8803 31.0750 1.0178
-5.8725 30.4917 1.0082
-5.8647 33.3083 1.0537
-5.8569 30.7333 1.0121
-5.8491 31.3417 1.0221
-5.8413 32.3917 1.0391
-5.8335 32.9250 1.0476
-5.8257 31.0250 1.0169
-5.8179 31.4083 1.0232
-5.8101 31.9083 1.0313
-5.8023 32.0500 1.0336
-5.7945 32.7750 1.0452
-5.7867 31.4750 1.0243
-5.7789 33.4750 1.0563
-5.7711 31.7417 1.0286
-5.7633 34.2917 1.0691
-5.7555 33.6583 1.0592
-5.7477 33.8750 1.0626
-5.7399 34.7500 1.0763
-5.7321 33.8250 1.0618
-5.7243 33.4333 1.0557
-5.7165 35.0583 1.0810
-5.7087 33.8917 1.0629
-5.7009 33.4667 1.0562
-5.6931 36.0000 1.0954
-5.6853 35.8667 1.0934
-5.6775 34.7500 1.0763
-5.6697 34.7417 1.0761
-5.6619 34.3083 1.0694
-5.6541 33.1583 1.0513
-5.6463 33.5417 1.0574
-5.6385 34.4750 1.0720
-5.6307 33.9000 1.0630
-5.6229 35.4000 1.0863
-5.6151 35.3250 1.0851
-5.6073 35.9000 1.0939
-5.5995 35.5000 1.0878
-5.5917 35.3333 1.0853
-5.5839 36.3750 1.1011
-5.5761 35.5167 1.0881
-5.5683 34.7167 1.0757
-5.5605 35.8583 1.0933
-5.5527 37.3167 1.1153
-5.5449 36.6583 1.1054
-5.5371 37.2583 1.1144
-5.5293 37.5833 1.1193
-5.5215 37.4417 1.1172
-5.5137 38.6833 1.1355
-5.5059 38.0083 1.1256
-5.4981 36.2417 1.0991
-5.4903 36.1333 1.0975
-5.4825 36.8333 1.1081
-5.4747 36.6417 1.1052
-5.4669 39.1917 1.1430
-5.4591 38.4000 1.1314
-5.4513 39.3750 1.1456
-5.4435 37.8250 1.1229
-5.4357 40.0833 1.1559
-5.4279 37.4667 1.1175
-5.4201 38.9667 1.1397
-5.4123 38.3750 1.1310
-5.4045 38.5000 1.1328
-5.3967 40.3667 1.1600
-5.3889 38.9583 1.1396
-5.3811 40.7750 1.1658
-5.3733 40.7250 1.1651
-5.3655 40.8667 1.1671
-5.3577 41.7750 1.1800
-5.3499 39.9083 1.1534
-5.3421 39.1833 1.1429
-5.3343 40.9667 1.1686
-5.3265 40.9917 1.1689
-5.3187 41.2417 1.1725
-5.3109 42.5500 1.1909
-5.3031 42.4833 1.1900
-5.2953 43.2167 1.2002
-5.2875 40.5250 1.1623
-5.2797 41.2833 1.1731
-5.2719 41.8667 1.1813
-5.2641 43.4167 1.2030
-5.2563 44.0333 1.2115
-5.2485 43.2000 1.2000
-5.2407 44.0417 1.2116
-5.2329 44.3000 1.2152
-5.2251 45.9333 1.2374
-5.2173 43.7750 1.2080
-5.2095 44.7583 1.2215
-5.2017 43.5250 1.2045
-5.1939 46.4500 1.2443
-5.1861 46.6500 1.2470
-5.1783 45.0833 1.2259
-5.1705 44.2417 1.2144
-5.1627 46.2083 1.2411
-5.1549 44.8667 1.2229
-5.1471 46.3417 1.2429
-5.1393 44.9667 1.2243
-5.1315 44.5250 1.2183
-5.1237 45.6417 1.2334
-5.1159 46.3167 1.2425
-5.1081 47.0167 1.2519
-5.1003 47.1833 1.2541
-5.0925 48.2000 1.2675
-5.0847 48.4583 1.2709
-5.0769 46.4750 1.2447
-5.0691 47.7500 1.2616
-5.0613 47.9667 1.2645
-5.0535 47.9250 1.2639
-5.0457 47.6167 1.2599
-5.0379 48.8083 1.2755
-5.0301 49.5833 1.2856
-5.0223 51.0417 1.3044
-5.0145 48.7917 1.2753
-5.0067 49.5833 1.2856
-4.9989 48.7500 1.2748
-4.9911 51.6667 1.3123
-4.9833 52.0583 1.3173
-4.9755 49.9167 1.2899
-4.9677 49.5833 1.2856
-4.9599 53.5167 1.3356
-4.9521 53.0000 1.3292
-4.9443 53.8833 1.3402
-4.9365 52.3667 1.3212
-4.9287 50.2167 1.2938
-4.9209 52.3417 1.3209
-4.9131 51.8417 1.3146
-4.9053 52.0500 1.3172
-4.8975 54.7250 1.3506
-4.8897 54.6833 1.3501
-4.8819 52.6917 1.3253
-4.8741 53.8917 1.3403
-4.8663 54.3500 1.3460
-4.8585 52.9500 1.3285
-4.8507 54.4167 1.3468
-4.8429 55.8500 1.3644
-4.8351 55.2417 1.3570
-4.8273 54.1083 1.3430
-4.8195 56.8833 1.3770
-4.8117 58.3583 1.3947
-4.8039 57.0250 1.3787
-4.7961 56.1000 1.3675
-4.7883 56.3250 1.3702
-4.7805 58.8500 1.4006
-4.7727 60.2333 1.4170
-4.7649 58.3000 1.3940
-4.7571 57.1917 1.3807
-4.7493 57.0250 1.3787
-4.7415 59.8417 1.4123
-4.7337 60.8000 1.4236
-4.7259 59.6583 1.4102
-4.7181 60.3417 1.4182
-4.7103 61.3250 1.4297
-4.7025 59.6333 1.4099
-4.6947 61.2750 1.4292
-4.6869 58.4833 1.3962
-4.6791 59.3667 1.4067
-4.6713 61.5000 1.4318
-4.6635 62.2167 1.4401
-4.6557 60.8417 1.4241
-4.6479 61.5750 1.4327
-4.6401 62.6083 1.4446
-4.6323 63.7083 1.4573
-4.6245 63.9917 1.4605
-4.6167 61.5917 1.4328
-4.6089 63.7500 1.4577
-4.6011 64.0167 1.4608
-4.5933 62.0083 1.4377
-4.5855 65.6667 1.4795
-4.5777 66.1250 1.4846
-4.5699 65.7750 1.4807
-4.5621 63.8667 1.4591
-4.5543 66.0917 1.4843
-4.5465 68.5333 1.5114
-4.5387 65.4833 1.4774
-4.5309 67.6917 1.5021
-4.5231 66.1250 1.4846
-4.5153 68.8167 1.5146
-4.5075 68.7833 1.5142
-4.4997 68.6167 1.5124
-4.4919 71.3500 1.5422
-4.4841 72.2500 1.5519
-4.4763 71.2750 1.5414
-4.4685 70.6583 1.5347
-4.4607 71.4083 1.5428
-4.4529 71.4917 1.5437
-4.4451 70.8333 1.5366
-4.4373 70.4917 1.5329
-4.4295 71.1750 1.5403
-4.4217 71.4583 1.5434
-4.4139 72.2500 1.5519
-4.4061 72.5417 1.5550
-4.3983 74.0667 1.5713
-4.3905 74.7000 1.5780
-4.3827 77.5333 1.6076
-4.3749 75.5833 1.5873
-4.3671 74.4000 1.5748
-4.3593 74.0833 1.5714
-4.3515 73.6500 1.5668
-4.3437 75.1917 1.5832
-4.3359 76.6083 1.5980
-4.3281 76.9000 1.6010
-4.3203 75.8500 1.5901
-4.3125 77.1500 1.6036
-4.3047 78.7167 1.6198
-4.2969 77.4167 1.6064
-4.2891 78.9167 1.6219
-4.2813 77.7083 1.6094
-4.2735 75.5417 1.5868
-4.2657 78.6833 1.6195
-4.2579 80.5917 1.6390
-4.2501 78.8250 1.6210
-4.2423 79.7667 1.6306
-4.2345 80.7500 1.6406
-4.2267 82.1333 1.6546
-4.2189 82.9333 1.6627
-4.2111 81.2333 1.6455
-4.2033 82.5000 1.6583
-4.1955 83.1000 1.6643
-4.1877 84.0250 1.6736
-4.1799 83.4917 1.6682
-4.1721 86.5083 1.6981
-4.1643 83.5750 1.6691
-4.1565 84.9083 1.6823
-4.1487 86.0833 1.6939
-4.1409 87.1250 1.7042
-4.1331 86.2167 1.6953
-4.1253 86.6833 1.6998
-4.1175 87.0083 1.7030
-4.1097 87.9583 1.7123
-4.1019 90.5083 1.7369
-4.0941 89.0667 1.7230
-4.0863 89.3167 1.7255
-4.0785 91.1000 1.7426
-4.0707 92.2250 1.7533
-4.0629 90.1667 1.7337
-4.0551 90.4583 1.7365
-4.0473 92.5000 1.7559
-4.0395 92.9667 1.7604
-4.0317 91.0750 1.7424
-4.0239 93.8167 1.7684
-4.0161 94.5083 1.7749
-4.0083 95.2083 1.7815
-4.0005 94.3250 1.7732
-3.9927 95.9000 1.7879
-3.9849 94.9917 1.7794
-3.9771 93.9500 1.7697
-3.9693 93.3167 1.7637
-3.9615 95.7000 1.7861
-3.9537 97.9750 1.8072
-3.9459 97.0583 1.7987
-3.9381 96.5917 1.7944
-3.9303 98.4000 1.8111
-3.9225 97.2583 1.8005
-3.9147 98.5167 1.8122
-3.9069 97.4333 1.8022
-3.8991 100.3917 1.8293
-3.8913 103.3583 1.8561
-3.8835 102.9417 1.8524
-3.8757 103.3917 1.8564
-3.8679 102.1333 1.8451
-3.8601 103.7000 1.8592
-3.8523 104.1250 1.8630
-3.8445 104.8167 1.8692
-3.8367 105.2833 1.8734
-3.8289 104.3417 1.8650
-3.8211 106.6417 1.8854
-3.8133 108.4250 1.9011
-3.8055 107.8667 1.8962
-3.7977 109.8583 1.9136
-3.7899 108.1500 1.8987
-3.7821 108.4583 1.9014
-3.7743 113.2667 1.9431
-3.7665 108.9333 1.9055
-3.7587 110.2917 1.9174
-3.7509 110.6583 1.9206
-3.7431 109.0417 1.9065
-3.7353 109.1917 1.9078
-3.7275 111.3750 1.9268
-3.7197 109.6500 1.9118
-3.7119 114.0000 1.9494
-3.7041 115.0000 1.9579
-3.6963 113.8250 1.9479
-3.6885 116.5250 1.9708
-3.6807 119.2667 1.9939
-3.6729 118.3333 1.9861
-3.6651 118.3917 1.9866
-3.6573 116.1250 1.9674
-3.6495 117.5333 1.9793
-3.6417 119.4417 1.9953
-3.6339 120.2833 2.0024
-3.6261 122.0917 2.0174
-3.6183 119.3167 1.9943
-3.6105 118.9167 1.9910
-3.6027 119.5750 1.9965
-3.5949 118.5500 1.9879
-3.5871 121.1333 2.0094
-3.5793 119.7083 1.9976
-3.5715 119.1583 1.9930
-3.5637 121.8417 2.0153
-3.5559 122.0500 2.0170
-3.5481 121.8333 2.0152
-3.5403 124.4917 2.0371
-3.5325 125.2833 2.0436
-3.5247 124.4667 2.0369
-3.5169 124.2833 2.0354
-3.5091 127.4750 2.0614
-3.5013 126.4500 2.0530
-3.4935 124.7417 2.0391
-3.4857 128.3917 2.0687
-3.4779 126.9333 2.0570
-3.4701 127.0750 2.0581
-3.4623 127.4167 2.0609
-3.4545 129.3667 2.0766
-3.4467 132.6500 2.1028
-3.4389 128.9333 2.0731
-3.4311 130.4833 2.0855
-3.4233 130.3167 2.0842
-3.4155 128.5917 2.0704
-3.4077 133.1667 2.1069
-3.3999 131.4250 2.0930
-3.3921 134.3250 2.1160
-3.3843 129.7667 2.0798
-3.3765 130.8667 2.0886
-3.3687 132.6500 2.1028
-3.3609 131.2167 2.0914
-3.3531 132.5000 2.1016
-3.3453 136.5667 2.1336
-3.3375 135.0167 2.1215
-3.3297 132.9417 2.1051
-3.3219 137.9917 2.1447
-3.3141 136.9333 2.1365
-3.3063 137.4500 2.1405
-3.2985 140.2667 2.1623
-3.2907 138.4500 2.1483
-3.2829 142.3667 2.1784
-3.2751 140.7000 2.1656
-3.2673 137.9667 2.1445
-3.2595 137.1750 2.1383
-3.2517 141.2417 2.1698
-3.2439 144.1417 2.1920
-3.2361 143.2000 2.1848
-3.2283 143.2500 2.1852
-3.2205 145.0417 2.1988
-3.2127 144.4083 2.1940
-3.2049 143.0167 2.1834
-3.1971 139.9083 2.1595
-3.1893 139.0750 2.1531
-3.1815 145.8750 2.2051
-3.1737 145.6333 2.2033
-3.1659 146.9500 2.2132
-3.1581 148.2333 2.2229
-3.1503 148.0833 2.2217
-3.1425 149.6083 2.2331
-3.1347 146.5417 2.2101
-3.1269 151.8083 2.2495
-3.1191 147.6167 2.2182
-3.1113 148.9333 2.2281
-3.1035 149.6417 2.2334
-3.0957 149.2583 2.2305
-3.0879 150.1833 2.2374
-3.0801 146.1583 2.2072
-3.0723 150.7917 2.2420
-3.0645 151.6917 2.2486
-3.0567 153.8667 2.2647
-3.0489 151.8167 2.2496
-3.0411 151.3000 2.2457
-3.0333 155.9750 2.2802
-3.0255 156.1417 2.2814
-3.0177 152.7250 2.2563
-3.0099 153.6250 2.2629
-3.0021 155.2000 2.2745
-2.9943 155.0167 2.2732
-2.9865 154.4917 2.2693
-2.9787 159.4500 2.3054
-2.9709 157.8250 2.2937
-2.9631 160.4917 2.3129
-2.9553 158.7083 2.3001
-2.9475 162.0500 2.3241
-2.9397 159.9500 2.3090
-2.9319 161.5917 2.3209
-2.9241 163.5583 2.3349
-2.9163 163.8000 2.3367
-2.9085 162.5917 2.3280
-2.9007 163.8167 2.3368
-2.8929 163.8000 2.3367
-2.8851 167.5000 2.3629
-2.8773 170.2250 2.3821
-2.8695 165.6167 2.3496
-2.8617 165.3000 2.3473
-2.8539 166.7250 2.3574
-2.8461 172.4083 2.3973
-2.8383 174.5250 2.4119
-2.8305 173.2333 2.4030
-2.8227 169.7833 2.3790
-2.8149 172.6167 2.3987
-2.8071 175.8250 2.4209
-2.7993 173.5167 2.4050
-2.7915 178.6750 2.4405
-2.7837 176.9833 2.4289
-2.7759 174.7750 2.4137
-2.7681 173.5333 2.4051
-2.7603 175.0000 2.4152
-2.7525 176.9667 2.4288
-2.7447 177.7250 2.4340
-2.7369 178.1167 2.4366
-2.7291 181.7167 2.4611
-2.7213 180.5500 2.4532
-2.7135 179.7333 2.4477
-2.7057 184.9667 2.4831
-2.6979 186.0167 2.4901
-2.6901 184.6083 2.4806
-2.6823 186.7250 2.4948
-2.6745 185.6083 2.4874
-2.6667 191.3167 2.5253
-2.6589 187.8417 2.5023
-2.6511 191.7917 2.5284
-2.6433 189.8250 2.5155
-2.6355 189.7500 2.5150
-2.6277 194.8917 2.5488
-2.6199 191.1083 2.5239
-2.6121 194.0583 2.5433
-2.6043 199.1500 2.5765
-2.5965 198.0583 2.5694
-2.5887 197.6583 2.5668
-2.5809 195.8583 2.5551
-2.5731 197.5167 2.5659
-2.5653 195.9917 2.5560
-2.5575 199.0333 2.5757
-2.5497 202.4000 2.5974
-2.5419 202.5583 2.5985
-2.5341 203.5250 2.6046
-2.5263 203.9750 2.6075
-2.5185 201.5167 2.5918
-2.5107 206.5333 2.6238
-2.5029 206.8417 2.6258
-2.4951 210.3250 2.6478
-2.4873 206.0833 2.6210
-2.4795 207.9750 2.6330
-2.4717 210.1583 2.6467
-2.4639 211.3417 2.6542
-2.4561 211.9083 2.6577
-2.4483 211.2417 2.6536
-2.4405 210.4833 2.6488
-2.4327 211.3500 2.6542
-2.4249 210.6833 2.6501
-2.4171 217.1000 2.6901
-2.4093 218.7750 2.7005
-2.4015 218.3833 2.6980
-2.3937 215.3500 2.6792
-2.3859 216.2750 2.6850
-2.3781 219.9167 2.7075
-2.3703 217.9500 2.6954
-2.3625 215.9417 2.6829
-2.3547 216.5750 2.6869
-2.3469 217.5833 2.6931
-2.3391 221.4000 2.7166
-2.3313 220.9917 2.7141
-2.3235 221.2833 2.7159
-2.3157 223.0500 2.7267
-2.3079 223.4083 2.7289
-2.3001 224.2167 2.7338
-2.2923 224.2500 2.7340
-2.2845 220.1750 2.7091
-2.2767 226.7083 2.7490
-2.2689 223.7667 2.7311
-2.2611 220.1750 2.7091
-2.2533 224.0000 2.7325
-2.2455 225.9750 2.7445
-2.2377 219.9583 2.7078
-2.2299 223.7333 2.7309
-2.2221 223.5083 2.7295
-2.2143 224.9333 2.7382
-2.2065 223.7667 2.7311
-2.1987 221.3333 2.7162
-2.1909 227.2833 2.7525
-2.1831 224.6500 2.7365
-2.1753 225.4500 2.7414
-2.1675 224.9833 2.7385
-2.1597 223.2000 2.7276
-2.1519 227.7167 2.7551
-2.1441 226.8500 2.7498
-2.1363 228.7250 2.7612
-2.1285 228.2917 2.7586
-2.1207 226.0500 2.7450
-2.1129 224.0333 2.7327
-2.1051 226.5083 2.7478
-2.0973 230.9917 2.7748
-2.0895 228.3417 2.7589
-2.0817 228.9917 2.7628
-2.0739 227.8000 2.7556
-2.0661 228.4333 2.7594
-2.0583 229.5417 2.7661
-2.0505 228.4333 2.7594
-2.0427 230.4583 2.7716
-2.0349 228.5750 2.7603
-2.0271 228.1000 2.7574
-2.0193 231.9417 2.7805
-2.0115 232.4917 2.7838
-2.0037 231.7250 2.7792
-1.9959 227.1500 2.7517
-1.9881 224.7333 2.7370
-1.9803 227.5250 2.7539
-1.9725 228.2167 2.7581
-1.9647 231.2000 2.7761
-1.9569 230.2333 2.7703
-1.9491 231.4167 2.7774
-1.9413 231.3333 2.7769
-1.9335 231.0000 2.7749
-1.9257 229.7417 2.7673
-1.9179 229.4167 2.7654
-1.9101 230.7167 2.7732
-1.9023 227.9083 2.7563
-1.8945 227.1750 2.7518
-1.8867 225.8167 2.7436
-1.8789 226.1917 2.7459
-1.8711 227.8750 2.7561
-1.8633 223.4500 2.7292
-1.8555 224.6833 2.7367
-1.8477 226.6667 2.7487
-1.8399 229.9917 2.7688
-1.8321 232.3250 2.7828
-1.8243 233.8583 2.7920
-1.8165 231.5167 2.7780
-1.8087 231.5833 2.7784
-1.8009 231.3167 2.7768
-1.7931 227.0000 2.7508
-1.7853 229.9417 2.7685
-1.7775 230.1500 2.7698
-1.7697 225.1083 2.7393
-1.7619 225.3417 2.7407
-1.7541 226.9583 2.7505
-1.7463 228.7917 2.7616
-1.7385 223.1250 2.7272
-1.7307 225.1250 2.7394
-1.7229 226.8833 2.7501
-1.7151 225.2750 2.7403
-1.7073 223.2583 2.7280
-1.6995 222.2917 2.7221
-1.6917 220.3417 2.7101
-1.6839 217.5833 2.6931
-1.6761 218.9500 2.7015
-1.6683 218.9250 2.7014
-1.6605 219.0250 2.7020
-1.6527 222.3083 2.7222
-1.6449 216.4583 2.6861
-1.6371 221.0000 2.7142
-1.6293 217.6083 2.6933
-1.6215 215.3583 2.6793
-1.6137 214.2500 2.6724
-1.6059 216.9250 2.6890
-1.5981 215.0750 2.6775
-1.5903 213.9833 2.6707
-1.5825 212.4750 2.6613
-1.5747 209.0250 2.6396
-1.5669 211.1083 2.6527
-1.5591 213.3250 2.6666
-1.5513 208.9500 2.6391
-1.5435 207.5333 2.6302
-1.5357 208.7417 2.6378
-1.5279 208.4583 2.6360
-1.5201 205.0417 2.6143
-1.5123 206.2083 2.6218
-1.5045 204.6667 2.6119
-1.4967 207.4000 2.6293
-1.4889 200.4333 2.5848
-1.4811 199.6667 2.5798
-1.4733 201.5583 2.5920
-1.4655 196.7583 2.5610
-1.4577 196.8333 2.5615
-1.4499 199.1333 2.5764
-1.4421 198.6583 2.5733
-1.4343 193.5667 2.5401
-1.4265 195.0667 2.5499
-1.4187 192.5250 2.5333
-1.4109 191.9583 2.5295
-1.4031 196.2250 2.5575
-1.3953 190.7750 2.5217
-1.3875 189.1250 2.5108
-1.3797 186.9667 2.4964
-1.3719 183.3167 2.4720
-1.3641 182.0083 2.4631
-1.3563 180.6917 2.4542
-1.3485 177.5417 2.4327
-1.3407 177.0250 2.4292
-1.3329 177.5833 2.4330
-1.3251 177.4000 2.4317
-1.3173 176.2917 2.4241
-1.3095 172.1333 2.3954
-1.3017 168.8000 2.3721
-1.2939 167.7917 2.3650
-1.2861 168.3917 2.3692
-1.2783 161.6917 2.3216
-1.2705 158.3500 2.2975
-1.2627 158.8583 2.3011
-1.2549 158.4667 2.2983
-1.2471 154.4500 2.2690
-1.2393 152.6167 2.2555
-1.2315 151.8417 2.2498
-1.2237 151.5917 2.2479
-1.2159 148.1583 2.2223
-1.2081 141.6083 2.1726
-1.2003 141.3250 2.1704
-1.1925 138.5917 2.1494
-1.1847 138.3917 2.1478
-1.1769 133.4917 2.1094
-1.1691 131.1583 2.0909
-1.1613 129.7417 2.0796
-1.1535 128.9167 2.0730
-1.1457 125.3667 2.0442
-1.1379 123.1917 2.0264
-1.1301 122.3583 2.0196
-1.1223 124.8000 2.0396
-1.1145 119.2333 1.9936
-1.1067 114.8167 1.9563
-1.0989 114.7333 1.9556
-1.0911 112.8750 1.9397
-1.0833 110.5083 1.9193
-1.0755 106.7333 1.8862
-1.0677 107.8167 1.8958
-1.0599 105.9917 1.8796
-1.0521 99.1417 1.8179
-1.0443 100.8667 1.8336
-1.0365 100.4083 1.8295
-1.0287 99.5333 1.8215
-1.0209 97.2250 1.8002
-1.0131 94.0917 1.7710
-1.0053 94.7667 1.7773
-0.9975 92.3083 1.7541
-0.9897 93.7500 1.7678
-0.9819 87.3583 1.7064
-0.9741 86.6333 1.6993
-0.9663 85.6000 1.6892
-0.9585 83.8833 1.6722
-0.9507 84.2417 1.6757
-0.9429 83.6250 1.6696
-0.9351 81.4333 1.6476
-0.9273 79.2083 1.6249
-0.9195 77.3250 1.6055
-0.9117 77.4083 1.6063
-0.9039 76.4000 1.5958
-0.8961 71.8583 1.5477
-0.8883 70.9083 1.5374
-0.8805 70.2417 1.5302
-0.8727 72.1917 1.5513
-0.8649 68.1917 1.5077
-0.8571 68.0667 1.5063
-0.8493 64.4583 1.4658
-0.8415 63.8917 1.4594
-0.8337 63.5667 1.4556
-0.8259 62.2000 1.4399
-0.8181 62.5250 1.4437
-0.8103 61.4833 1.4316
-0.8025 58.1250 1.3919
-0.7947 56.8667 1.3768
-0.7869 55.1833 1.3563
-0.7791 56.0000 1.3663
-0.7713 53.4083 1.3343
-0.7635 53.9583 1.3411
-0.7557 52.6917 1.3253
-0.7479 48.1667 1.2671
-0.7401 48.2333 1.2680
-0.7323 47.6167 1.2599
-0.7245 48.0083 1.2650
-0.7167 46.7750 1.2487
-0.7089 45.8250 1.2359
-0.7011 45.1500 1.2268
-0.6933 43.3500 1.2021
-0.6855 40.9333 1.1681
-0.6777 39.6417 1.1495
-0.6699 41.0833 1.1702
-0.6621 40.4000 1.1605
-0.6543 39.2833 1.1443
-0.6465 39.2083 1.1432
-0.6387 38.4583 1.1322
-0.6309 38.0833 1.1267
-0.6231 36.0917 1.0968
-0.6153 34.0167 1.0648
-0.6075 34.9333 1.0791
-0.5997 35.6417 1.0900
-0.5919 33.7833 1.0612
-0.5841 32.2750 1.0372
-0.5763 31.9583 1.0321
-0.5685 30.6917 1.0115
-0.5607 30.9250 1.0153
-0.5529 30.0917 1.0015
-0.5451 29.5833 0.9930
-0.5373 29.7750 0.9962
-0.5295 28.3083 0.9714
-0.5217 29.5417 0.9923
-0.5139 28.5333 0.9752
-0.5061 26.9583 0.9480
-0.4983 26.6083 0.9418
-0.4905 26.0083 0.9311
-0.4827 25.3583 0.9194
-0.4749 25.3417 0.9191
-0.4671 23.3917 0.8830
-0.4593 24.5583 0.9048
-0.4515 22.8083 0.8719
-0.4437 24.2333 0.8988
-0.4359 22.5750 0.8675
-0.4281 23.2250 0.8799
-0.4203 22.8000 0.8718
-0.4125 23.2167 0.8797
-0.4047 22.1000 0.8583
-0.3969 20.9750 0.8362
-0.3891 21.0167 0.8370
-0.3813 21.3750 0.8441
-0.3735 20.7750 0.8322
-0.3657 20.5250 0.8271
-0.3579 20.2917 0.8224
-0.3501 20.0417 0.8173
-0.3423 20.6333 0.8293
-0.3345 20.4083 0.8248
-0.3267 20.0000 0.8165
-0.3189 19.8667 0.8138
-0.3111 20.2667 0.8219
-0.3033 18.9833 0.7955
-0.2955 19.6417 0.8091
-0.2877 20.1083 0.8187
-0.2799 20.1667 0.8199
-0.2721 20.6417 0.8295
-0.2643 20.2500 0.8216
-0.2565 20.2083 0.8207
-0.2487 20.0333 0.8172
-0.2409 21.6583 0.8497
-0.2331 22.6333 0.8686
-0.2253 23.1167 0.8778
-0.2175 23.5750 0.8865
-0.2097 26.3250 0.9367
-0.2019 28.8333 0.9804
-0.1941 29.2000 0.9866
-0.1863 31.7083 1.0281
-0.1785 34.6833 1.0752
-0.1707 35.1417 1.0823
-0.1629 37.0583 1.1114
-0.1551 37.7083 1.1211
-0.1473 38.6667 1.1353
-0.1395 38.1000 1.1269
-0.1317 36.0500 1.0962
-0.1239 34.2583 1.0686
-0.1161 32.4333 1.0398
-0.1083 29.8667 0.9978
-0.1005 29.2750 0.9878
-0.0927 29.2833 0.9880
-0.0849 28.7417 0.9788
-0.0771 30.1333 1.0022
-0.0693 35.5417 1.0884
-0.0615 42.0583 1.1840
-0.0537 49.9250 1.2900
-0.0459 62.3000 1.4411
-0.0381 78.2000 1.6145
-0.0303 98.7083 1.8139
-0.0225 118.5000 1.9875
-0.0147 135.9583 2.1288
-0.0069 159.3083 2.3044
0.0009 161.3583 2.3192
0.0087 156.2333 2.2821
0.0165 141.0917 2.1687
0.0243 115.4500 1.9617
0.0321 94.3417 1.7733
0.0399 73.5500 1.5658
0.0477 52.4750 1.3226
0.0555 35.4667 1.0873
0.0633 26.4250 0.9385
0.0711 18.4333 0.7839
0.0789 13.6500 0.6745
0.0867 10.6333 0.5954
0.0945 7.6167 0.5039
0.1023 5.9250 0.4444
0.1101 5.0417 0.4099
0.1179 4.1500 0.3719
0.1257 3.4000 0.3367
0.1335 2.6167 0.2953
0.1413 2.6250 0.2958
0.1491 2.3250 0.2784
0.1569 1.9750 0.2566
0.1647 1.8000 0.2449
0.1725 2.0917 0.2640
0.1803 2.1833 0.2698
0.1881 1.9250 0.2533
0.1959 2.0667 0.2625
0.2037 1.9333 0.2539
0.2115 1.6833 0.2369
0.2193 1.7333 0.2404
0.2271 1.6083 0.2315
0.2349 1.7083 0.2386
0.2427 1.6750 0.2363
0.2505 1.5167 0.2248
0.2583 1.9333 0.2539
0.2661 1.6417 0.2339
0.2739 1.7833 0.2438
0.2817 1.9500 0.2550
0.2895 1.5667 0.2285
0.2973 1.3250 0.2102
0.3051 1.5917 0.2303
0.3129 1.3333 0.2108
0.3207 1.3583 0.2128
0.3285 1.6250 0.2327
0.3363 1.4667 0.2211
0.3441 1.7167 0.2392
0.3519 1.4417 0.2192
0.3597 1.2750 0.2062
0.3675 1.4583 0.2205
0.3753 1.5500 0.2273
0.3831 1.5500 0.2273
0.3909 1.4583 0.2205
0.3987 1.7583 0.2421
0.4065 1.2667 0.2055
0.4143 1.1583 0.1965
0.4221 1.4000 0.2160
0.4299 1.2250 0.2021
0.4377 1.0000 0.1826
0.4455 1.1500 0.1958
0.4533 1.3500 0.2121
0.4611 1.1333 0.1944
0.4689 1.0500 0.1871
0.4767 1.2417 0.2034
0.4845 1.2167 0.2014
0.4923 0.8500 0.1683
0.5001 1.3417 0.2115
0.5079 1.1583 0.1965
0.5157 1.0917 0.1908
0.5235 0.9833 0.1810
0.5313 1.4833 0.2224
0.5391 1.0500 0.1871
0.5469 0.8500 0.1683
0.5547 1.0417 0.1863
0.5625 0.7500 0.1581
0.5703 0.9500 0.1780
0.5781 1.0750 0.1893
0.5859 0.9583 0.1787
0.5937 0.8250 0.1658
0.6015 0.7417 0.1572
0.6093 0.8417 0.1675
0.6171 0.8500 0.1683
0.6249 0.8750 0.1708
0.6327 1.0333 0.1856
0.6405 0.8167 0.1650
0.6483 1.0417 0.1863
0.6561 0.7500 0.1581
0.6639 0.8917 0.1724
0.6717 0.7667 0.1599
0.6795 0.8083 0.1641
0.6873 1.0583 0.1878
0.6951 0.6333 0.1453
0.7029 0.9000 0.1732
0.7107 0.9667 0.1795
0.7185 0.8667 0.1700
0.7263 0.8833 0.1716
0.7341 0.8750 0.1708
0.7419 0.9417 0.1772
0.7497 0.8333 0.1667
0.7575 1.0917 0.1908
0.7653 0.7583 0.1590
0.7731 0.7167 0.1546
0.7809 0.5667 0.1374
0.7887 0.8583 0.1691
0.7965 0.6500 0.1472
0.8043 0.7917 0.1624
0.8121 0.8250 0.1658
0.8199 0.8083 0.1641
0.8277 0.7750 0.1607
0.8355 0.8583 0.1691
0.8433 0.7083 0.1537
0.8511 0.8917 0.1724
0.8589 0.8000 0.1633
0.8667 0.6917 0.1518
0.8745 0.7250 0.1555
0.8823 0.8333 0.1667
0.8901 0.8083 0.1641
0.8979 0.7750 0.1607
0.9057 0.9417 0.1772
0.9135 1.2750 0.2062
0.9213 1.1000 0.1915
0.9291 0.7500 0.1581
0.9369 0.6417 0.1462
0.9447 1.0250 0.1848
0.9525 0.5833 0.1394
0.9603 0.5417 0.1344
0.9681 0.5250 0.1323
0.9759 0.5167 0.1312
0.9837 0.4833 0.1269
0.9915 0.8000 0.1633
0.9993 0.8833 0.1716
1.0071 0.9083 0.1740
1.0149 0.7250 0.1555
1.0227 0.7000 0.1528
1.0305 0.8750 0.1708
1.0383 0.7417 0.1572
1.0461 0.7583 0.1590
1.0539 0.8250 0.1658
1.0617 0.7417 0.1572
1.0695 0.6667 0.1491
1.0773 0.6250 0.1443
1.0851 0.6917 0.1518
1.0929 0.6333 0.1453
1.1007 0.6333 0.1453
1.1085 0.7667 0.1599
1.1163 0.7667 0.1599
1.1241 0.9250 0.1756
1.1319 0.7083 0.1537
1.1397 0.7417 0.1572
1.1475 0.7583 0.1590
1.1553 0.7333 0.1563
1.1631 0.5083 0.1302
1.1709 0.5333 0.1333
1.1787 0.6167 0.1434
1.1865 0.7250 0.1555
1.1943 0.6417 0.1462
1.2021 0.6167 0.1434
1.2099 0.7583 0.1590
1.2177 0.7750 0.1607
1.2255 0.6417 0.1462
1.2333 0.5750 0.1384
1.2411 0.6750 0.1500
1.2489 0.4750 0.1258
1.2567 0.6250 0.1443
1.2645 0.7417 0.1572
1.2723 0.6500 0.1472
1.2801 0.4917 0.1280
1.2879 0.5000 0.1291
1.2957 0.7333 0.1563
1.3035 0.6167 0.1434
1.3113 0.7750 0.1607
1.3191 0.7917 0.1624
1.3269 0.8667 0.1700
1.3347 0.5500 0.1354
1.3425 0.5583 0.1364
1.3503 0.5917 0.1404
1.3581 0.6917 0.1518
1.3659 0.6250 0.1443
1.3737 0.3167 0.1027
1.3815 0.5083 0.1302
1.3893 0.6083 0.1424
1.3971 0.5667 0.1374
1.4049 0.7250 0.1555
1.4127 0.5250 0.1323
1.4205 0.4250 0.1190
1.4283 0.5917 0.1404
1.4361 0.5833 0.1394
1.4439 0.5583 0.1364
1.4517 0.7583 0.1590
1.4595 0.6917 0.1518
1.4673 0.6333 0.1453
1.4751 0.6250 0.1443
1.4829 0.3500 0.1080
1.4907 0.4833 0.1269
1.4985 0.5417 0.1344
1.5063 0.4667 0.1247
1.5141 0.6000 0.1414
1.5219 0.5667 0.1374
1.5297 0.4917 0.1280
1.5375 0.5333 0.1333
1.5453 0.5833 0.1394
1.5531 0.5917 0.1404
1.5609 0.4083 0.1167
1.5687 0.4583 0.1236
1.5765 0.4750 0.1258
1.5843 0.6833 0.1509
1.5921 0.5583 0.1364
1.5999 0.6250 0.1443
1.6077 0.6417 0.1462
1.6155 0.7583 0.1590
1.6233 0.6500 0.1472
1.6311 0.4083 0.1167
1.6389 0.4417 0.1213
1.6467 0.6500 0.1472
1.6545 0.4833 0.1269
1.6623 0.6750 0.1500
1.6701 0.5833 0.1394
1.6779 0.3500 0.1080
1.6857 0.5417 0.1344
1.6935 0.5000 0.1291
1.7013 0.5500 0.1354
1.7091 0.6250 0.1443
1.7169 0.5583 0.1364
1.7247 0.6417 0.1462
1.7325 0.5333 0.1333
1.7403 0.4250 0.1190
1.7481 0.6000 0.1414
1.7559 0.6583 0.1481
1.7637 0.5500 0.1354
1.7715 0.3417 0.1067
1.7793 0.5583 0.1364
1.7871 0.4750 0.1258
1.7949 0.4833 0.1269
1.8027 0.4417 0.1213
1.8105 0.5417 0.1344
1.8183 0.6917 0.1518
1.8261 0.5917 0.1404
1.8339 0.5333 0.1333
1.8417 0.6000 0.1414
1.8495 0.6583 0.1481
1.8573 0.5750 0.1384
1.8651 0.6083 0.1424
1.8729 0.6333 0.1453
1.8807 0.8167 0.1650
1.8885 0.4667 0.1247
1.8963 0.5417 0.1344
1.9041 0.4500 0.1225
1.9119 0.3667 0.1106
1.9197 0.4750 0.1258
1.9275 0.4583 0.1236
1.9353 0.3583 0.1093
1.9431 0.6583 0.1481
1.9509 0.6083 0.1424
1.9587 0.6583 0.1481
1.9665 0.5667 0.1374
1.9743 0.4417 0.1213
1.9821 0.5667 0.1374
1.9899 0.5917 0.1404
1.9977 0.3250 0.1041
2.0055 0.4083 0.1167
2.0133 0.4417 0.1213
2.0211 0.5667 0.1374
2.0289 0.4917 0.1280
2.0367 0.4833 0.1269
2.0445 0.3917 0.1143
2.0523 0.2167 0.0850
2.0601 0.4250 0.1190
2.0679 0.4333 0.1202
2.0757 0.4667 0.1247
2.0835 0.4667 0.1247
2.0913 0.3917 0.1143
2.0991 0.4333 0.1202
2.1069 0.5667 0.1374
2.1147 0.4917 0.1280
2.1225 0.4083 0.1167
2.1303 0.4667 0.1247
2.1381 0.7250 0.1555
2.1459 0.4917 0.1280
2.1537 0.5083 0.1302
2.1615 0.2667 0.0943
2.1693 0.3083 0.1014
2.1771 0.4583 0.1236
2.1849 0.4583 0.1236
2.1927 0.5500 0.1354
2.2005 0.3500 0.1080
2.2083 0.4667 0.1247
2.2161 0.3167 0.1027
2.2239 0.3000 0.1000
2.2317 0.3667 0.1106
2.2395 0.4500 0.1225
2.2473 0.2750 0.0957
2.2551 0.6333 0.1453
2.2629 0.5167 0.1312
2.2707 0.5083 0.1302
2.2785 0.4583 0.1236
2.2863 0.5250 0.1323
2.2941 0.4667 0.1247
2.3019 0.4000 0.1155
2.3097 0.5917 0.1404
2.3175 0.6417 0.1462
2.3253 0.4083 0.1167
2.3331 0.3833 0.1130
2.3409 0.5000 0.1291
2.3487 0.5333 0.1333
2.3565 0.4833 0.1269
2.3643 0.4750 0.1258
2.3721 0.3917 0.1143
2.3799 0.2667 0.0943
2.3877 0.3083 0.1014
2.3955 0.5167 0.1312
2.4033 0.4083 0.1167
2.4111 0.5667 0.1374
2.4189 0.4667 0.1247
2.4267 0.4250 0.1190
2.4345 0.4333 0.1202
2.4423 0.3000 0.1000
2.4501 0.4000 0.1155
2.4579 0.4333 0.1202
2.4657 0.4667 0.1247
2.4735 0.4083 0.1167
2.4813 0.5167 0.1312
2.4891 0.4667 0.1247
2.4969 0.2917 0.0986
2.5047 0.6333 0.1453
2.5125 0.4667 0.1247
2.5203 0.3583 0.1093
2.5281 0.4417 0.1213
2.5359 0.4417 0.1213
2.5437 0.4000 0.1155
2.5515 0.2083 0.0833
2.5593 0.3250 0.1041
2.5671 0.4500 0.1225
2.5749 0.4833 0.1269
2.5827 0.5917 0.1404
2.5905 0.6000 0.1414
2.5983 0.3833 0.1130
2.6061 0.5000 0.1291
2.6139 0.5917 0.1404
2.6217 0.4333 0.1202
2.6295 0.4583 0.1236
2.6373 0.3500 0.1080
2.6451 0.3917 0.1143
2.6529 0.4917 0.1280
2.6607 0.5417 0.1344
2.6685 0.3917 0.1143
2.6763 0.5167 0.1312
2.6841 0.3583 0.1093
2.6919 0.1417 0.0687
2.6997 0.1833 0.0782
2.7075 0.3583 0.1093
2.7153 0.3250 0.1041
2.7231 0.3417 0.1067
2.7309 0.3333 0.1054
2.7387 0.3000 0.1000
2.7465 0.4667 0.1247
2.7543 0.4917 0.1280
2.7621 0.3417 0.1067
2.7699 0.4583 0.1236
2.7777 0.4667 0.1247
2.7855 0.5250 0.1323
2.7933 0.3500 0.1080
2.8011 0.3167 0.1027
2.8089 0.3750 0.1118
2.8167 0.3333 0.1054
2.8245 0.2750 0.0957
2.8323 0.4750 0.1258
2.8401 0.5417 0.1344
2.8479 0.4667 0.1247
2.8557 0.4167 0.1179
2.8635 0.5167 0.1312
2.8713 0.4917 0.1280
2.8791 0.4500 0.1225
2.8869 0.4083 0.1167
2.8947 0.3833 0.1130
2.9025 0.3833 0.1130
2.9103 0.5417 0.1344
2.9181 0.2417 0.0898
2.9259 0.5917 0.1404
2.9337 0.4583 0.1236
2.9415 0.4083 0.1167
2.9493 0.3917 0.1143
2.9571 0.4250 0.1190
2.9649 0.5583 0.1364
2.9727 0.4333 0.1202
2.9805 0.5417 0.1344
2.9883 0.4500 0.1225
2.9961 0.3833 0.1130
3.0039 0.3750 0.1118
3.0117 0.4250 0.1190
3.0195 0.3667 0.1106
3.0273 0.2667 0.0943
3.0351 0.2333 0.0882
3.0429 0.3083 0.1014
3.0507 0.2667 0.0943
3.0585 0.4333 0.1202
3.0663 0.3500 0.1080
3.0741 0.5500 0.1354
3.0819 0.3500 0.1080
3.0897 0.6083 0.1424
3.0975 0.4417 0.1213
3.1053 0.2833 0.0972
3.1131 0.4250 0.1190
3.1209 0.4000 0.1155
3.1287 0.3000 0.1000
3.1365 0.2917 0.0986
3.1443 0.3333 0.1054
3.1521 0.2333 0.0882
3.1599 0.3000 0.1000
3.1677 0.3167 0.1027
3.1755 0.4333 0.1202
3.1833 0.3500 0.1080
3.1911 0.2083 0.0833
3.1989 0.3583 0.1093
3.2067 0.4167 0.1179
3.2145 0.3917 0.1143
3.2223 0.3500 0.1080
3.2301 0.3167 0.1027
3.2379 0.4583 0.1236
3.2457 0.4167 0.1179
3.2535 0.4250 0.1190
3.2613 0.4500 0.1225
3.2691 0.3333 0.1054
3.2769 0.3583 0.1093
3.2847 0.3583 0.1093
3.2925 0.3667 0.1106
3.3003 0.3333 0.1054
3.3081 0.4917 0.1280
3.3159 0.3917 0.1143
3.3237 0.3333 0.1054
3.3315 0.3250 0.1041
3.3393 0.2750 0.0957
3.3471 0.3750 0.1118
3.3549 0.3083 0.1014
3.3627 0.5250 0.1323
3.3705 0.4250 0.1190
3.3783 0.4583 0.1236
3.3861 0.5250 0.1323
3.3939 0.4833 0.1269
3.4017 0.5333 0.1333
3.4095 0.3750 0.1118
3.4173 0.5000 0.1291
3.4251 0.3750 0.1118
3.4329 0.3167 0.1027
3.4407 0.2417 0.0898
3.4485 0.3917 0.1143
3.4563 0.4750 0.1258
3.4641 0.3583 0.1093
3.4719 0.3000 0.1000
3.4797 0.5583 0.1364
3.4875 0.4500 0.1225
3.4953 0.4417 0.1213
3.5031 0.4333 0.1202
3.5109 0.4750 0.1258
3.5187 0.3250 0.1041
3.5265 0.3583 0.1093
3.5343 0.2500 0.0913
3.5421 0.2667 0.0943
3.5499 0.3833 0.1130
3.5577 0.1167 0.0624
3.5655 0.2167 0.0850
3.5733 0.5250 0.1323
3.5811 0.4750 0.1258
3.5889 0.3000 0.1000
3.5967 0.3250 0.1041
3.6045 0.3167 0.1027
3.6123 0.3500 0.1080
3.6201 0.3833 0.1130
3.6279 0.2250 0.0866
3.6357 0.2333 0.0882
3.6435 0.5583 0.1364
3.6513 0.4667 0.1247
3.6591 0.4917 0.1280
3.6669 0.3833 0.1130
3.6747 0.4583 0.1236
3.6825 0.3167 0.1027
3.6903 0.3417 0.1067
3.6981 0.3167 0.1027
3.7059 0.3500 0.1080
3.7137 0.2667 0.0943
3.7215 0.3000 0.1000
3.7293 0.4667 0.1247
3.7371 0.4583 0.1236
3.7449 0.2833 0.0972
3.7527 0.2833 0.0972
3.7605 0.3083 0.1014
3.7683 0.2833 0.0972
3.7761 0.4583 0.1236
3.7839 0.3333 0.1054
3.7917 0.4417 0.1213
3.7995 0.3583 0.1093
3.8073 0.3417 0.1067
3.8151 0.2583 0.0928
3.8229 0.3750 0.1118
3.8307 0.3667 0.1106
3.8385 0.2500 0.0913
3.8463 0.3000 0.1000
3.8541 0.3333 0.1054
3.8619 0.1917 0.0799
3.8697 0.1333 0.0667
3.8775 0.1083 0.0601
3.8853 0.1750 0.0764
3.8931 0.3250 0.1041
3.9009 0.3583 0.1093
