# Supplementary material for: Spin waves and orbital contribution to ferromagnetism in a topological metal
Source: Nat Commun. 2024 Oct 16;15:8905. doi: 10.1038/s41467-024-53152-1 (PMC11484860; doi:10.1038/s41467-024-53152-1)
Supplement: Supplementary file 3 — Source Data [file 41467_2024_53152_MOESM3_ESM.zip › experiment_data/RIXS_spectra_SLS/rixs_cr_phi_6.txt]

 Eloss  intensity  error
-17.9161 2.0500 0.2614
-17.9083 1.8000 0.2449
-17.9005 1.6000 0.2309
-17.8927 1.4167 0.2173
-17.8849 2.2917 0.2764
-17.8771 1.9333 0.2539
-17.8693 1.8667 0.2494
-17.8615 2.2167 0.2718
-17.8537 2.2500 0.2739
-17.8459 1.8333 0.2472
-17.8381 1.7167 0.2392
-17.8303 1.9833 0.2571
-17.8225 1.9083 0.2522
-17.8147 1.4750 0.2217
-17.8069 1.8917 0.2511
-17.7991 2.1000 0.2646
-17.7913 1.8167 0.2461
-17.7835 1.8667 0.2494
-17.7757 1.7833 0.2438
-17.7679 2.0583 0.2619
-17.7601 2.1417 0.2672
-17.7523 2.1583 0.2682
-17.7445 2.0000 0.2582
-17.7367 2.0083 0.2587
-17.7289 2.2750 0.2754
-17.7211 1.9500 0.2550
-17.7133 2.0000 0.2582
-17.7055 1.7917 0.2444
-17.6977 2.0250 0.2598
-17.6899 1.8000 0.2449
-17.6821 2.3000 0.2769
-17.6743 2.1333 0.2667
-17.6665 2.1000 0.2646
-17.6587 2.2583 0.2744
-17.6509 2.2000 0.2708
-17.6431 1.9750 0.2566
-17.6353 1.7667 0.2427
-17.6275 2.1750 0.2693
-17.6197 1.7667 0.2427
-17.6119 1.9500 0.2550
-17.6041 2.1250 0.2661
-17.5963 2.1750 0.2693
-17.5885 2.2667 0.2749
-17.5807 2.0250 0.2598
-17.5729 2.1083 0.2651
-17.5651 2.3500 0.2799
-17.5573 1.9833 0.2571
-17.5495 2.1750 0.2693
-17.5417 2.0167 0.2593
-17.5339 2.5667 0.2925
-17.5261 2.1750 0.2693
-17.5183 2.3083 0.2774
-17.5105 2.1917 0.2703
-17.5027 2.1833 0.2698
-17.4949 2.1000 0.2646
-17.4871 1.9583 0.2555
-17.4793 1.7917 0.2444
-17.4715 1.7083 0.2386
-17.4637 1.7417 0.2409
-17.4559 1.9583 0.2555
-17.4481 2.0417 0.2609
-17.4403 1.9333 0.2539
-17.4325 1.8583 0.2489
-17.4247 2.1833 0.2698
-17.4169 2.3750 0.2814
-17.4091 2.2167 0.2718
-17.4013 1.9917 0.2577
-17.3935 2.0167 0.2593
-17.3857 1.9000 0.2517
-17.3779 1.6833 0.2369
-17.3701 1.9083 0.2522
-17.3623 2.0667 0.2625
-17.3545 2.2417 0.2734
-17.3467 1.6917 0.2375
-17.3389 1.7417 0.2409
-17.3311 2.5083 0.2892
-17.3233 2.2000 0.2708
-17.3155 2.0583 0.2619
-17.3077 2.1917 0.2703
-17.2999 2.2500 0.2739
-17.2921 1.7500 0.2415
-17.2843 2.0333 0.2603
-17.2765 1.9833 0.2571
-17.2687 1.9500 0.2550
-17.2609 2.0333 0.2603
-17.2531 2.1500 0.2677
-17.2453 2.0833 0.2635
-17.2375 2.0583 0.2619
-17.2297 2.0917 0.2640
-17.2219 2.1250 0.2661
-17.2141 1.8167 0.2461
-17.2063 2.1917 0.2703
-17.1985 1.8667 0.2494
-17.1907 1.5917 0.2303
-17.1829 2.0000 0.2582
-17.1751 1.9083 0.2522
-17.1673 1.7917 0.2444
-17.1595 2.0750 0.2630
-17.1517 2.2000 0.2708
-17.1439 2.2083 0.2713
-17.1361 2.1167 0.2656
-17.1283 2.4917 0.2882
-17.1205 2.1333 0.2667
-17.1127 2.3083 0.2774
-17.1049 1.7333 0.2404
-17.0971 1.6500 0.2345
-17.0893 1.8917 0.2511
-17.0815 2.1667 0.2687
-17.0737 2.4333 0.2848
-17.0659 2.4083 0.2833
-17.0581 2.2333 0.2728
-17.0503 2.1083 0.2651
-17.0425 2.1583 0.2682
-17.0347 2.3000 0.2769
-17.0269 2.2000 0.2708
-17.0191 2.1583 0.2682
-17.0113 2.3000 0.2769
-17.0035 2.2583 0.2744
-16.9957 1.9583 0.2555
-16.9879 2.2250 0.2723
-16.9801 2.4167 0.2838
-16.9723 1.9917 0.2577
-16.9645 2.2333 0.2728
-16.9567 2.0500 0.2614
-16.9489 2.3500 0.2799
-16.9411 2.3000 0.2769
-16.9333 2.0750 0.2630
-16.9255 1.9000 0.2517
-16.9177 1.6500 0.2345
-16.9099 2.2833 0.2759
-16.9021 2.3917 0.2824
-16.8943 2.0333 0.2603
-16.8865 1.9917 0.2577
-16.8787 2.0000 0.2582
-16.8709 2.2833 0.2759
-16.8631 1.9250 0.2533
-16.8553 2.3000 0.2769
-16.8475 2.3167 0.2779
-16.8397 1.9500 0.2550
-16.8319 1.8417 0.2478
-16.8241 2.1083 0.2651
-16.8163 2.1750 0.2693
-16.8085 2.0250 0.2598
-16.8007 2.2500 0.2739
-16.7929 2.2750 0.2754
-16.7851 2.4083 0.2833
-16.7773 2.4667 0.2867
-16.7695 2.3500 0.2799
-16.7617 2.2583 0.2744
-16.7539 2.5833 0.2934
-16.7461 2.1167 0.2656
-16.7383 1.9083 0.2522
-16.7305 2.3000 0.2769
-16.7227 2.1750 0.2693
-16.7149 1.9583 0.2555
-16.7071 2.3250 0.2784
-16.6993 2.2667 0.2749
-16.6915 2.4833 0.2877
-16.6837 2.3083 0.2774
-16.6759 2.2750 0.2754
-16.6681 2.2750 0.2754
-16.6603 2.1250 0.2661
-16.6525 2.1500 0.2677
-16.6447 2.1000 0.2646
-16.6369 2.3333 0.2789
-16.6291 2.5583 0.2920
-16.6213 2.3917 0.2824
-16.6135 2.5083 0.2892
-16.6057 2.5167 0.2896
-16.5979 1.9250 0.2533
-16.5901 1.9917 0.2577
-16.5823 2.4000 0.2828
-16.5745 2.4583 0.2863
-16.5667 2.0000 0.2582
-16.5589 2.1667 0.2687
-16.5511 1.9167 0.2528
-16.5433 2.1583 0.2682
-16.5355 2.1000 0.2646
-16.5277 2.4333 0.2848
-16.5199 2.2000 0.2708
-16.5121 1.9667 0.2560
-16.5043 2.2500 0.2739
-16.4965 2.2417 0.2734
-16.4887 1.9000 0.2517
-16.4809 2.2500 0.2739
-16.4731 2.0000 0.2582
-16.4653 1.9167 0.2528
-16.4575 1.9667 0.2560
-16.4497 2.1667 0.2687
-16.4419 2.3250 0.2784
-16.4341 2.1083 0.2651
-16.4263 2.1583 0.2682
-16.4185 2.0083 0.2587
-16.4107 2.1750 0.2693
-16.4029 2.4000 0.2828
-16.3951 2.3167 0.2779
-16.3873 2.5083 0.2892
-16.3795 2.1917 0.2703
-16.3717 2.2250 0.2723
-16.3639 2.2750 0.2754
-16.3561 1.9167 0.2528
-16.3483 2.0000 0.2582
-16.3405 2.2750 0.2754
-16.3327 2.1833 0.2698
-16.3249 2.4667 0.2867
-16.3171 2.4333 0.2848
-16.3093 2.4750 0.2872
-16.3015 2.3583 0.2804
-16.2937 2.3333 0.2789
-16.2859 2.2583 0.2744
-16.2781 2.1833 0.2698
-16.2703 2.2167 0.2718
-16.2625 2.2750 0.2754
-16.2547 2.3667 0.2809
-16.2469 2.1750 0.2693
-16.2391 2.4833 0.2877
-16.2313 2.4833 0.2877
-16.2235 2.5250 0.2901
-16.2157 2.2667 0.2749
-16.2079 2.1667 0.2687
-16.2001 2.2917 0.2764
-16.1923 2.3667 0.2809
-16.1845 2.4667 0.2867
-16.1767 2.5667 0.2925
-16.1689 2.6500 0.2972
-16.1611 2.4000 0.2828
-16.1533 2.2167 0.2718
-16.1455 2.1000 0.2646
-16.1377 2.2167 0.2718
-16.1299 2.3333 0.2789
-16.1221 2.0917 0.2640
-16.1143 2.6000 0.2944
-16.1065 2.5750 0.2930
-16.0987 2.1167 0.2656
-16.0909 2.3917 0.2824
-16.0831 2.5417 0.2911
-16.0753 2.4250 0.2843
-16.0675 2.4583 0.2863
-16.0597 2.2083 0.2713
-16.0519 2.2750 0.2754
-16.0441 2.4250 0.2843
-16.0363 2.2000 0.2708
-16.0285 1.8167 0.2461
-16.0207 2.2917 0.2764
-16.0129 2.6083 0.2949
-16.0051 2.6000 0.2944
-15.9973 2.1000 0.2646
-15.9895 2.4333 0.2848
-15.9817 2.6250 0.2958
-15.9739 2.4833 0.2877
-15.9661 2.4917 0.2882
-15.9583 2.6000 0.2944
-15.9505 2.5000 0.2887
-15.9427 2.6667 0.2981
-15.9349 2.3667 0.2809
-15.9271 2.4667 0.2867
-15.9193 2.6167 0.2953
-15.9115 2.3917 0.2824
-15.9037 2.2833 0.2759
-15.8959 2.3000 0.2769
-15.8881 2.4500 0.2858
-15.8803 2.2167 0.2718
-15.8725 2.3500 0.2799
-15.8647 2.2667 0.2749
-15.8569 2.2667 0.2749
-15.8491 2.5750 0.2930
-15.8413 2.1583 0.2682
-15.8335 2.3083 0.2774
-15.8257 2.4250 0.2843
-15.8179 2.1583 0.2682
-15.8101 2.0583 0.2619
-15.8023 2.3250 0.2784
-15.7945 2.4750 0.2872
-15.7867 2.5250 0.2901
-15.7789 3.1083 0.3219
-15.7711 2.7500 0.3028
-15.7633 2.6000 0.2944
-15.7555 2.3750 0.2814
-15.7477 2.2667 0.2749
-15.7399 2.4167 0.2838
-15.7321 2.3583 0.2804
-15.7243 2.6167 0.2953
-15.7165 2.7500 0.3028
-15.7087 2.5417 0.2911
-15.7009 2.2333 0.2728
-15.6931 2.5583 0.2920
-15.6853 2.7167 0.3009
-15.6775 2.5667 0.2925
-15.6697 2.4583 0.2863
-15.6619 2.5167 0.2896
-15.6541 2.1750 0.2693
-15.6463 2.8000 0.3055
-15.6385 2.8417 0.3078
-15.6307 2.8750 0.3096
-15.6229 2.4500 0.2858
-15.6151 2.5417 0.2911
-15.6073 2.7583 0.3032
-15.5995 2.6333 0.2963
-15.5917 2.4417 0.2853
-15.5839 2.4667 0.2867
-15.5761 2.7167 0.3009
-15.5683 2.2833 0.2759
-15.5605 2.5250 0.2901
-15.5527 2.5417 0.2911
-15.5449 2.1833 0.2698
-15.5371 2.1833 0.2698
-15.5293 2.4167 0.2838
-15.5215 2.5167 0.2896
-15.5137 2.5750 0.2930
-15.5059 2.6583 0.2977
-15.4981 2.9333 0.3127
-15.4903 3.2000 0.3266
-15.4825 2.9833 0.3153
-15.4747 2.6667 0.2981
-15.4669 2.4917 0.2882
-15.4591 2.5333 0.2906
-15.4513 2.6750 0.2986
-15.4435 2.4833 0.2877
-15.4357 2.4333 0.2848
-15.4279 2.2417 0.2734
-15.4201 2.5917 0.2939
-15.4123 2.5833 0.2934
-15.4045 2.3583 0.2804
-15.3967 2.7417 0.3023
-15.3889 2.4250 0.2843
-15.3811 2.6500 0.2972
-15.3733 2.3583 0.2804
-15.3655 2.7083 0.3005
-15.3577 2.8500 0.3082
-15.3499 2.3500 0.2799
-15.3421 2.4417 0.2853
-15.3343 2.3250 0.2784
-15.3265 2.5667 0.2925
-15.3187 2.6250 0.2958
-15.3109 2.5833 0.2934
-15.3031 2.6417 0.2967
-15.2953 2.9250 0.3122
-15.2875 2.4750 0.2872
-15.2797 2.0583 0.2619
-15.2719 2.5167 0.2896
-15.2641 2.3000 0.2769
-15.2563 2.1833 0.2698
-15.2485 2.4000 0.2828
-15.2407 2.2500 0.2739
-15.2329 2.9417 0.3131
-15.2251 2.7000 0.3000
-15.2173 2.5917 0.2939
-15.2095 2.4000 0.2828
-15.2017 2.8000 0.3055
-15.1939 2.8417 0.3078
-15.1861 2.7667 0.3037
-15.1783 2.4167 0.2838
-15.1705 3.0000 0.3162
-15.1627 2.6750 0.2986
-15.1549 2.5083 0.2892
-15.1471 2.8667 0.3091
-15.1393 3.1583 0.3245
-15.1315 2.7917 0.3051
-15.1237 3.1333 0.3232
-15.1159 3.1167 0.3223
-15.1081 2.9333 0.3127
-15.1003 2.9000 0.3109
-15.0925 2.9333 0.3127
-15.0847 2.9500 0.3136
-15.0769 2.7417 0.3023
-15.0691 2.9917 0.3158
-15.0613 2.5250 0.2901
-15.0535 2.7250 0.3014
-15.0457 2.6583 0.2977
-15.0379 2.7750 0.3041
-15.0301 2.5833 0.2934
-15.0223 2.4667 0.2867
-15.0145 2.7250 0.3014
-15.0067 2.7333 0.3018
-14.9989 2.7750 0.3041
-14.9911 2.3417 0.2794
-14.9833 2.4750 0.2872
-14.9755 2.5167 0.2896
-14.9677 2.3750 0.2814
-14.9599 2.3667 0.2809
-14.9521 2.3417 0.2794
-14.9443 2.8833 0.3100
-14.9365 2.5667 0.2925
-14.9287 2.6750 0.2986
-14.9209 3.1667 0.3249
-14.9131 2.9417 0.3131
-14.9053 2.9333 0.3127
-14.8975 2.7917 0.3051
-14.8897 2.6833 0.2991
-14.8819 2.6167 0.2953
-14.8741 2.9417 0.3131
-14.8663 3.0000 0.3162
-14.8585 3.0917 0.3210
-14.8507 3.0583 0.3193
-14.8429 2.8333 0.3073
-14.8351 2.7750 0.3041
-14.8273 3.3000 0.3317
-14.8195 3.1000 0.3215
-14.8117 2.5833 0.2934
-14.8039 2.8833 0.3100
-14.7961 2.9667 0.3145
-14.7883 3.0333 0.3180
-14.7805 2.7500 0.3028
-14.7727 2.6417 0.2967
-14.7649 3.0500 0.3189
-14.7571 3.2417 0.3287
-14.7493 3.1417 0.3236
-14.7415 3.1917 0.3262
-14.7337 3.0500 0.3189
-14.7259 2.8417 0.3078
-14.7181 2.5000 0.2887
-14.7103 2.5917 0.2939
-14.7025 2.4667 0.2867
-14.6947 2.7167 0.3009
-14.6869 2.8500 0.3082
-14.6791 2.6250 0.2958
-14.6713 2.6000 0.2944
-14.6635 2.5667 0.2925
-14.6557 2.9750 0.3149
-14.6479 3.0917 0.3210
-14.6401 2.8417 0.3078
-14.6323 2.6500 0.2972
-14.6245 3.1750 0.3253
-14.6167 3.1250 0.3227
-14.6089 2.7417 0.3023
-14.6011 2.9167 0.3118
-14.5933 3.0750 0.3202
-14.5855 3.0417 0.3184
-14.5777 3.3500 0.3342
-14.5699 2.6667 0.2981
-14.5621 2.7667 0.3037
-14.5543 2.8833 0.3100
-14.5465 2.8083 0.3060
-14.5387 2.8000 0.3055
-14.5309 2.6167 0.2953
-14.5231 2.9750 0.3149
-14.5153 3.0083 0.3167
-14.5075 3.2917 0.3312
-14.4997 2.5667 0.2925
-14.4919 2.6500 0.2972
-14.4841 2.9583 0.3140
-14.4763 2.5250 0.2901
-14.4685 2.4583 0.2863
-14.4607 2.6917 0.2995
-14.4529 2.7583 0.3032
-14.4451 3.2333 0.3283
-14.4373 3.0167 0.3171
-14.4295 3.0000 0.3162
-14.4217 2.6417 0.2967
-14.4139 2.7250 0.3014
-14.4061 2.6750 0.2986
-14.3983 2.7417 0.3023
-14.3905 2.7583 0.3032
-14.3827 2.9667 0.3145
-14.3749 2.6500 0.2972
-14.3671 2.6917 0.2995
-14.3593 2.8917 0.3105
-14.3515 3.1250 0.3227
-14.3437 2.9167 0.3118
-14.3359 2.8667 0.3091
-14.3281 2.9250 0.3122
-14.3203 3.2833 0.3308
-14.3125 2.8417 0.3078
-14.3047 2.8583 0.3087
-14.2969 2.9167 0.3118
-14.2891 3.3083 0.3321
-14.2813 3.1583 0.3245
-14.2735 3.1333 0.3232
-14.2657 2.9000 0.3109
-14.2579 2.9000 0.3109
-14.2501 2.9500 0.3136
-14.2423 2.5833 0.2934
-14.2345 2.9667 0.3145
-14.2267 2.7000 0.3000
-14.2189 3.2667 0.3300
-14.2111 3.2167 0.3274
-14.2033 3.2667 0.3300
-14.1955 3.1250 0.3227
-14.1877 3.6833 0.3504
-14.1799 3.4333 0.3383
-14.1721 3.0000 0.3162
-14.1643 2.9667 0.3145
-14.1565 2.7000 0.3000
-14.1487 2.8250 0.3069
-14.1409 3.1833 0.3257
-14.1331 2.9667 0.3145
-14.1253 3.1333 0.3232
-14.1175 3.4583 0.3395
-14.1097 3.1750 0.3253
-14.1019 3.2000 0.3266
-14.0941 3.0167 0.3171
-14.0863 3.2583 0.3296
-14.0785 3.0083 0.3167
-14.0707 2.9333 0.3127
-14.0629 3.5333 0.3432
-14.0551 3.0000 0.3162
-14.0473 3.1917 0.3262
-14.0395 3.2250 0.3279
-14.0317 3.2917 0.3312
-14.0239 3.3250 0.3329
-14.0161 3.5583 0.3444
-14.0083 3.5083 0.3420
-14.0005 3.6917 0.3508
-13.9927 3.0500 0.3189
-13.9849 3.1833 0.3257
-13.9771 3.2333 0.3283
-13.9693 3.5250 0.3428
-13.9615 3.2167 0.3274
-13.9537 3.0167 0.3171
-13.9459 3.6917 0.3508
-13.9381 3.5333 0.3432
-13.9303 3.0000 0.3162
-13.9225 2.9500 0.3136
-13.9147 2.9500 0.3136
-13.9069 2.9250 0.3122
-13.8991 2.5917 0.2939
-13.8913 3.2417 0.3287
-13.8835 3.3500 0.3342
-13.8757 2.7833 0.3046
-13.8679 3.0250 0.3175
-13.8601 3.0000 0.3162
-13.8523 2.9333 0.3127
-13.8445 2.7917 0.3051
-13.8367 2.7917 0.3051
-13.8289 2.9500 0.3136
-13.8211 2.8500 0.3082
-13.8133 2.9667 0.3145
-13.8055 3.2750 0.3304
-13.7977 3.3667 0.3350
-13.7899 3.1500 0.3240
-13.7821 3.0583 0.3193
-13.7743 3.0667 0.3197
-13.7665 3.3083 0.3321
-13.7587 2.9000 0.3109
-13.7509 3.1083 0.3219
-13.7431 2.7000 0.3000
-13.7353 3.2667 0.3300
-13.7275 3.6667 0.3496
-13.7197 3.3250 0.3329
-13.7119 3.1167 0.3223
-13.7041 3.6750 0.3500
-13.6963 3.2167 0.3274
-13.6885 3.3417 0.3337
-13.6807 3.1667 0.3249
-13.6729 3.5417 0.3436
-13.6651 3.5667 0.3448
-13.6573 3.5833 0.3456
-13.6495 3.2667 0.3300
-13.6417 2.9000 0.3109
-13.6339 3.3500 0.3342
-13.6261 3.7667 0.3543
-13.6183 3.3917 0.3362
-13.6105 3.4083 0.3371
-13.6027 3.3917 0.3362
-13.5949 3.1250 0.3227
-13.5871 3.2417 0.3287
-13.5793 3.3667 0.3350
-13.5715 3.5667 0.3448
-13.5637 3.5167 0.3424
-13.5559 3.5333 0.3432
-13.5481 3.1583 0.3245
-13.5403 3.5083 0.3420
-13.5325 3.9500 0.3629
-13.5247 3.3333 0.3333
-13.5169 3.3917 0.3362
-13.5091 3.6417 0.3484
-13.5013 3.0333 0.3180
-13.4935 2.7667 0.3037
-13.4857 3.3417 0.3337
-13.4779 3.3833 0.3358
-13.4701 3.3000 0.3317
-13.4623 2.9667 0.3145
-13.4545 3.4167 0.3375
-13.4467 3.4667 0.3399
-13.4389 3.2833 0.3308
-13.4311 3.8500 0.3582
-13.4233 3.4583 0.3395
-13.4155 3.3333 0.3333
-13.4077 3.2750 0.3304
-13.3999 3.2250 0.3279
-13.3921 3.4583 0.3395
-13.3843 3.7333 0.3528
-13.3765 3.4750 0.3403
-13.3687 3.1917 0.3262
-13.3609 3.5917 0.3460
-13.3531 3.7500 0.3536
-13.3453 3.0083 0.3167
-13.3375 3.2000 0.3266
-13.3297 3.5750 0.3452
-13.3219 3.5583 0.3444
-13.3141 3.3750 0.3354
-13.3063 3.7000 0.3512
-13.2985 3.8333 0.3575
-13.2907 3.5917 0.3460
-13.2829 3.7417 0.3532
-13.2751 3.8750 0.3594
-13.2673 4.3083 0.3790
-13.2595 3.6167 0.3472
-13.2517 3.2500 0.3291
-13.2439 3.1167 0.3223
-13.2361 3.6583 0.3492
-13.2283 3.2167 0.3274
-13.2205 2.9833 0.3153
-13.2127 3.4833 0.3408
-13.2049 3.2583 0.3296
-13.1971 3.3000 0.3317
-13.1893 3.4917 0.3412
-13.1815 3.9250 0.3617
-13.1737 3.9917 0.3648
-13.1659 3.9000 0.3606
-13.1581 3.7000 0.3512
-13.1503 3.6583 0.3492
-13.1425 3.6500 0.3488
-13.1347 3.2667 0.3300
-13.1269 4.0083 0.3655
-13.1191 3.2667 0.3300
-13.1113 3.1500 0.3240
-13.1035 3.6750 0.3500
-13.0957 3.7167 0.3520
-13.0879 3.6667 0.3496
-13.0801 3.7083 0.3516
-13.0723 3.9500 0.3629
-13.0645 3.6167 0.3472
-13.0567 3.4167 0.3375
-13.0489 3.8583 0.3586
-13.0411 3.3167 0.3325
-13.0333 3.3583 0.3346
-13.0255 3.9250 0.3617
-13.0177 3.7750 0.3547
-13.0099 3.4667 0.3399
-13.0021 4.0167 0.3659
-12.9943 3.8083 0.3563
-12.9865 3.8833 0.3598
-12.9787 4.3083 0.3790
-12.9709 3.5750 0.3452
-12.9631 3.2250 0.3279
-12.9553 3.6500 0.3488
-12.9475 3.9000 0.3606
-12.9397 4.3000 0.3786
-12.9319 3.8833 0.3598
-12.9241 4.0250 0.3663
-12.9163 4.0333 0.3667
-12.9085 4.1667 0.3727
-12.9007 4.5833 0.3909
-12.8929 4.2750 0.3775
-12.8851 3.8417 0.3578
-12.8773 4.1167 0.3704
-12.8695 3.6917 0.3508
-12.8617 4.0583 0.3678
-12.8539 3.8667 0.3590
-12.8461 3.5417 0.3436
-12.8383 4.1250 0.3708
-12.8305 3.9167 0.3613
-12.8227 3.6417 0.3484
-12.8149 3.6917 0.3508
-12.8071 3.9333 0.3621
-12.7993 3.8917 0.3602
-12.7915 3.7000 0.3512
-12.7837 3.6333 0.3480
-12.7759 4.2083 0.3745
-12.7681 3.8667 0.3590
-12.7603 4.0000 0.3651
-12.7525 3.9083 0.3609
-12.7447 4.1333 0.3712
-12.7369 3.9083 0.3609
-12.7291 4.1417 0.3716
-12.7213 4.0083 0.3655
-12.7135 3.7000 0.3512
-12.7057 4.1333 0.3712
-12.6979 3.6167 0.3472
-12.6901 3.5500 0.3440
-12.6823 3.6500 0.3488
-12.6745 4.1667 0.3727
-12.6667 4.4750 0.3862
-12.6589 4.7333 0.3972
-12.6511 3.9417 0.3625
-12.6433 4.0000 0.3651
-12.6355 3.9083 0.3609
-12.6277 4.0583 0.3678
-12.6199 3.8583 0.3586
-12.6121 4.1750 0.3731
-12.6043 4.3667 0.3815
-12.5965 4.1167 0.3704
-12.5887 4.0667 0.3682
-12.5809 3.8083 0.3563
-12.5731 4.1000 0.3697
-12.5653 4.1583 0.3723
-12.5575 3.9250 0.3617
-12.5497 3.8833 0.3598
-12.5419 3.7500 0.3536
-12.5341 3.3250 0.3329
-12.5263 4.0167 0.3659
-12.5185 4.3750 0.3819
-12.5107 4.5333 0.3887
-12.5029 4.3750 0.3819
-12.4951 3.8417 0.3578
-12.4873 3.7917 0.3555
-12.4795 3.9917 0.3648
-12.4717 3.9750 0.3640
-12.4639 4.2250 0.3753
-12.4561 4.1500 0.3719
-12.4483 3.8500 0.3582
-12.4405 4.0750 0.3686
-12.4327 3.7417 0.3532
-12.4249 4.1833 0.3734
-12.4171 4.5667 0.3902
-12.4093 4.4333 0.3844
-12.4015 4.8417 0.4017
-12.3937 4.2417 0.3760
-12.3859 4.0333 0.3667
-12.3781 4.0583 0.3678
-12.3703 4.1500 0.3719
-12.3625 4.4583 0.3855
-12.3547 3.7917 0.3555
-12.3469 4.3250 0.3797
-12.3391 4.4000 0.3830
-12.3313 4.3417 0.3804
-12.3235 4.3250 0.3797
-12.3157 4.8333 0.4014
-12.3079 4.3250 0.3797
-12.3001 4.3250 0.3797
-12.2923 3.9917 0.3648
-12.2845 4.1167 0.3704
-12.2767 4.3500 0.3808
-12.2689 4.0833 0.3689
-12.2611 4.3750 0.3819
-12.2533 4.6000 0.3916
-12.2455 4.3167 0.3793
-12.2377 4.5917 0.3912
-12.2299 4.3917 0.3826
-12.2221 4.4083 0.3833
-12.2143 4.2750 0.3775
-12.2065 4.1250 0.3708
-12.1987 4.6750 0.3948
-12.1909 4.3083 0.3790
-12.1831 4.0667 0.3682
-12.1753 4.2833 0.3779
-12.1675 3.9250 0.3617
-12.1597 4.2250 0.3753
-12.1519 4.1917 0.3738
-12.1441 4.6000 0.3916
-12.1363 4.3917 0.3826
-12.1285 4.4667 0.3859
-12.1207 4.6000 0.3916
-12.1129 4.5083 0.3877
-12.1051 4.0083 0.3655
-12.0973 4.0000 0.3651
-12.0895 4.5667 0.3902
-12.0817 4.5917 0.3912
-12.0739 3.9417 0.3625
-12.0661 4.3833 0.3822
-12.0583 4.4250 0.3841
-12.0505 4.6833 0.3951
-12.0427 4.9667 0.4069
-12.0349 4.6667 0.3944
-12.0271 4.5750 0.3905
-12.0193 4.6750 0.3948
-12.0115 4.5333 0.3887
-12.0037 4.5833 0.3909
-11.9959 4.4667 0.3859
-11.9881 4.4000 0.3830
-11.9803 4.3667 0.3815
-11.9725 4.2917 0.3782
-11.9647 4.1083 0.3701
-11.9569 4.1667 0.3727
-11.9491 4.2250 0.3753
-11.9413 4.5833 0.3909
-11.9335 4.7333 0.3972
-11.9257 4.6583 0.3941
-11.9179 4.5167 0.3880
-11.9101 4.7417 0.3976
-11.9023 4.5333 0.3887
-11.8945 4.5083 0.3877
-11.8867 4.5250 0.3884
-11.8789 4.1500 0.3719
-11.8711 4.5417 0.3891
-11.8633 4.2917 0.3782
-11.8555 4.6500 0.3937
-11.8477 4.6583 0.3941
-11.8399 4.9000 0.4041
-11.8321 4.4583 0.3855
-11.8243 4.6417 0.3933
-11.8165 4.7083 0.3962
-11.8087 4.6500 0.3937
-11.8009 4.2583 0.3768
-11.7931 4.6250 0.3926
-11.7853 4.3917 0.3826
-11.7775 4.2083 0.3745
-11.7697 4.7583 0.3983
-11.7619 4.4833 0.3866
-11.7541 4.6750 0.3948
-11.7463 5.0000 0.4082
-11.7385 4.8000 0.4000
-11.7307 4.2000 0.3742
-11.7229 4.3333 0.3801
-11.7151 5.0917 0.4120
-11.7073 5.2167 0.4170
-11.6995 4.9250 0.4052
-11.6917 4.6500 0.3937
-11.6839 5.0667 0.4110
-11.6761 4.5667 0.3902
-11.6683 4.6833 0.3951
-11.6605 5.3500 0.4223
-11.6527 4.6000 0.3916
-11.6449 5.0417 0.4099
-11.6371 4.7417 0.3976
-11.6293 4.4333 0.3844
-11.6215 4.6917 0.3955
-11.6137 5.1250 0.4133
-11.6059 4.9833 0.4076
-11.5981 4.7333 0.3972
-11.5903 4.8417 0.4017
-11.5825 4.6500 0.3937
-11.5747 5.0500 0.4103
-11.5669 4.8667 0.4028
-11.5591 4.4500 0.3851
-11.5513 5.2917 0.4200
-11.5435 5.7167 0.4365
-11.5357 5.2167 0.4170
-11.5279 4.9250 0.4052
-11.5201 5.2750 0.4193
-11.5123 4.8583 0.4024
-11.5045 4.4667 0.3859
-11.4967 4.5750 0.3905
-11.4889 4.7917 0.3997
-11.4811 4.9083 0.4045
-11.4733 4.4167 0.3837
-11.4655 4.7750 0.3990
-11.4577 5.3750 0.4233
-11.4499 4.9083 0.4045
-11.4421 4.8667 0.4028
-11.4343 4.9667 0.4069
-11.4265 5.4750 0.4272
-11.4187 4.9250 0.4052
-11.4109 5.0083 0.4086
-11.4031 5.0250 0.4093
-11.3953 4.8000 0.4000
-11.3875 4.3000 0.3786
-11.3797 5.1250 0.4133
-11.3719 5.2000 0.4163
-11.3641 5.3500 0.4223
-11.3563 5.0083 0.4086
-11.3485 4.6417 0.3933
-11.3407 5.1167 0.4130
-11.3329 6.3083 0.4586
-11.3251 5.3500 0.4223
-11.3173 5.4833 0.4275
-11.3095 4.9000 0.4041
-11.3017 5.0583 0.4106
-11.2939 5.3833 0.4236
-11.2861 5.5167 0.4288
-11.2783 5.0667 0.4110
-11.2705 5.6500 0.4340
-11.2627 5.0917 0.4120
-11.2549 5.4250 0.4252
-11.2471 4.9583 0.4065
-11.2393 4.4083 0.3833
-11.2315 5.4250 0.4252
-11.2237 5.1750 0.4153
-11.2159 4.8583 0.4024
-11.2081 4.6833 0.3951
-11.2003 6.0500 0.4491
-11.1925 5.4500 0.4262
-11.1847 5.0417 0.4099
-11.1769 4.9583 0.4065
-11.1691 4.9750 0.4072
-11.1613 5.4083 0.4246
-11.1535 5.3250 0.4213
-11.1457 5.2917 0.4200
-11.1379 4.8167 0.4007
-11.1301 5.5083 0.4285
-11.1223 5.5417 0.4298
-11.1145 5.2333 0.4177
-11.1067 6.0333 0.4485
-11.0989 5.8167 0.4403
-11.0911 5.5333 0.4295
-11.0833 5.7917 0.4394
-11.0755 5.6417 0.4337
-11.0677 5.5333 0.4295
-11.0599 5.5667 0.4308
-11.0521 5.5250 0.4291
-11.0443 5.8500 0.4416
-11.0365 6.2750 0.4573
-11.0287 5.5583 0.4304
-11.0209 5.7167 0.4365
-11.0131 5.5000 0.4282
-11.0053 5.3333 0.4216
-10.9975 5.3667 0.4230
-10.9897 5.6917 0.4356
-10.9819 5.9417 0.4450
-10.9741 5.6250 0.4330
-10.9663 5.7500 0.4378
-10.9585 5.5083 0.4285
-10.9507 5.1583 0.4147
-10.9429 6.0167 0.4478
-10.9351 5.5833 0.4314
-10.9273 5.4833 0.4275
-10.9195 5.6833 0.4353
-10.9117 5.5250 0.4291
-10.9039 5.7917 0.4394
-10.8961 6.0833 0.4503
-10.8883 6.1917 0.4543
-10.8805 5.8750 0.4425
-10.8727 5.6750 0.4349
-10.8649 5.4417 0.4259
-10.8571 5.3167 0.4210
-10.8493 5.9333 0.4447
-10.8415 5.9917 0.4469
-10.8337 6.0167 0.4478
-10.8259 5.7583 0.4381
-10.8181 5.4333 0.4256
-10.8103 5.2583 0.4187
-10.8025 5.6000 0.4320
-10.7947 6.4250 0.4628
-10.7869 5.7167 0.4365
-10.7791 5.5333 0.4295
-10.7713 5.9417 0.4450
-10.7635 5.9750 0.4463
-10.7557 6.0583 0.4494
-10.7479 5.9417 0.4450
-10.7401 5.9750 0.4463
-10.7323 6.3333 0.4595
-10.7245 5.8083 0.4400
-10.7167 6.3583 0.4604
-10.7089 6.4583 0.4640
-10.7011 6.6750 0.4717
-10.6933 5.8417 0.4413
-10.6855 6.2333 0.4558
-10.6777 5.9250 0.4444
-10.6699 5.8917 0.4432
-10.6621 6.4000 0.4619
-10.6543 6.7583 0.4746
-10.6465 5.7583 0.4381
-10.6387 5.3417 0.4220
-10.6309 6.5833 0.4684
-10.6231 6.4250 0.4628
-10.6153 6.2750 0.4573
-10.6075 6.3500 0.4601
-10.5997 5.7500 0.4378
-10.5919 6.4750 0.4646
-10.5841 6.8417 0.4776
-10.5763 6.4750 0.4646
-10.5685 5.7500 0.4378
-10.5607 6.2917 0.4580
-10.5529 6.9750 0.4822
-10.5451 6.1000 0.4509
-10.5373 6.5833 0.4684
-10.5295 6.4000 0.4619
-10.5217 6.3250 0.4592
-10.5139 6.0417 0.4488
-10.5061 6.4250 0.4628
-10.4983 6.2417 0.4561
-10.4905 6.7667 0.4749
-10.4827 6.3750 0.4610
-10.4749 6.2083 0.4549
-10.4671 6.1167 0.4515
-10.4593 5.9333 0.4447
-10.4515 6.6250 0.4699
-10.4437 6.0667 0.4497
-10.4359 6.1917 0.4543
-10.4281 6.2417 0.4561
-10.4203 6.7083 0.4729
-10.4125 6.0333 0.4485
-10.4047 6.3333 0.4595
-10.3969 6.3583 0.4604
-10.3891 6.8333 0.4773
-10.3813 6.8083 0.4764
-10.3735 6.8333 0.4773
-10.3657 5.8750 0.4425
-10.3579 6.3167 0.4589
-10.3501 6.9083 0.4799
-10.3423 6.2917 0.4580
-10.3345 6.3750 0.4610
-10.3267 6.4417 0.4634
-10.3189 6.4500 0.4637
-10.3111 6.4750 0.4646
-10.3033 6.1083 0.4512
-10.2955 6.4917 0.4652
-10.2877 6.7250 0.4735
-10.2799 6.7667 0.4749
-10.2721 6.7750 0.4752
-10.2643 6.5500 0.4673
-10.2565 6.9250 0.4805
-10.2487 6.8667 0.4784
-10.2409 7.4667 0.4989
-10.2331 6.6833 0.4720
-10.2253 6.1167 0.4515
-10.2175 6.1833 0.4540
-10.2097 6.9500 0.4813
-10.2019 6.7583 0.4746
-10.1941 6.8500 0.4778
-10.1863 6.2250 0.4555
-10.1785 6.4750 0.4646
-10.1707 6.5833 0.4684
-10.1629 6.6750 0.4717
-10.1551 6.9583 0.4816
-10.1473 6.5917 0.4687
-10.1395 6.9583 0.4816
-10.1317 6.0167 0.4478
-10.1239 6.3417 0.4598
-10.1161 7.0000 0.4830
-10.1083 6.9583 0.4816
-10.1005 6.9083 0.4799
-10.0927 6.5500 0.4673
-10.0849 5.9000 0.4435
-10.0771 6.8500 0.4778
-10.0693 7.0333 0.4842
-10.0615 7.8667 0.5121
-10.0537 7.0750 0.4856
-10.0459 6.8417 0.4776
-10.0381 6.7750 0.4752
-10.0303 7.3083 0.4936
-10.0225 6.8583 0.4781
-10.0147 6.8250 0.4770
-10.0069 6.0417 0.4488
-9.9991 6.5250 0.4664
-9.9913 7.2917 0.4930
-9.9835 7.1167 0.4871
-9.9757 7.0500 0.4848
-9.9679 7.9583 0.5151
-9.9601 7.6083 0.5036
-9.9523 7.1167 0.4871
-9.9445 6.8333 0.4773
-9.9367 6.9250 0.4805
-9.9289 7.2750 0.4924
-9.9211 7.1333 0.4876
-9.9133 7.0000 0.4830
-9.9055 7.0083 0.4833
-9.8977 7.8083 0.5102
-9.8899 6.7333 0.4738
-9.8821 7.5250 0.5008
-9.8743 7.8750 0.5123
-9.8665 6.5083 0.4658
-9.8587 6.4833 0.4649
-9.8509 6.9917 0.4828
-9.8431 7.2333 0.4910
-9.8353 7.6083 0.5036
-9.8275 7.4000 0.4967
-9.8197 7.1917 0.4896
-9.8119 7.7417 0.5080
-9.8041 7.7750 0.5091
-9.7963 7.6917 0.5063
-9.7885 7.1000 0.4865
-9.7807 6.5583 0.4676
-9.7729 6.9250 0.4805
-9.7651 7.3500 0.4950
-9.7573 7.0750 0.4856
-9.7495 8.0583 0.5183
-9.7417 7.7667 0.5088
-9.7339 7.3500 0.4950
-9.7261 7.6333 0.5044
-9.7183 7.3833 0.4961
-9.7105 7.8250 0.5107
-9.7027 7.5083 0.5003
-9.6949 7.2333 0.4910
-9.6871 7.3917 0.4964
-9.6793 7.9667 0.5153
-9.6715 8.1750 0.5220
-9.6637 7.3333 0.4944
-9.6559 7.3917 0.4964
-9.6481 7.8000 0.5099
-9.6403 7.6167 0.5039
-9.6325 8.0417 0.5177
-9.6247 8.2833 0.5255
-9.6169 7.5750 0.5025
-9.6091 7.4000 0.4967
-9.6013 8.0083 0.5167
-9.5935 7.8750 0.5123
-9.5857 7.6917 0.5063
-9.5779 7.3000 0.4933
-9.5701 8.2500 0.5244
-9.5623 7.8167 0.5104
-9.5545 7.8917 0.5129
-9.5467 7.7667 0.5088
-9.5389 8.1083 0.5199
-9.5311 8.2333 0.5239
-9.5233 8.3417 0.5273
-9.5155 7.5500 0.5017
-9.5077 7.7083 0.5069
-9.4999 7.6083 0.5036
-9.4921 7.4417 0.4981
-9.4843 7.7833 0.5094
-9.4765 7.3000 0.4933
-9.4687 7.7417 0.5080
-9.4609 8.3000 0.5260
-9.4531 7.9250 0.5140
-9.4453 7.9917 0.5161
-9.4375 7.6583 0.5053
-9.4297 8.2583 0.5247
-9.4219 7.7750 0.5091
-9.4141 7.3500 0.4950
-9.4063 8.1500 0.5212
-9.3985 8.6167 0.5359
-9.3907 8.2000 0.5228
-9.3829 8.7000 0.5385
-9.3751 8.6917 0.5383
-9.3673 9.5667 0.5647
-9.3595 9.1167 0.5513
-9.3517 8.1667 0.5217
-9.3439 8.4667 0.5312
-9.3361 8.4167 0.5297
-9.3283 8.1500 0.5212
-9.3205 7.9667 0.5153
-9.3127 8.1083 0.5199
-9.3049 8.4917 0.5320
-9.2971 8.7833 0.5411
-9.2893 8.9250 0.5454
-9.2815 8.0250 0.5172
-9.2737 8.3583 0.5278
-9.2659 8.6667 0.5375
-9.2581 8.9250 0.5454
-9.2503 7.2917 0.4930
-9.2425 8.1333 0.5207
-9.2347 8.2833 0.5255
-9.2269 8.7667 0.5406
-9.2191 7.9167 0.5137
-9.2113 8.3167 0.5265
-9.2035 9.6250 0.5664
-9.1957 8.4667 0.5312
-9.1879 8.3000 0.5260
-9.1801 8.2667 0.5249
-9.1723 8.8833 0.5442
-9.1645 8.4417 0.5305
-9.1567 8.7250 0.5393
-9.1489 8.5333 0.5333
-9.1411 8.1917 0.5225
-9.1333 8.8833 0.5442
-9.1255 9.2167 0.5543
-9.1177 8.6917 0.5383
-9.1099 8.9583 0.5465
-9.1021 8.4917 0.5320
-9.0943 8.7833 0.5411
-9.0865 9.0333 0.5487
-9.0787 9.1583 0.5525
-9.0709 7.8333 0.5110
-9.0631 8.0000 0.5164
-9.0553 8.5250 0.5331
-9.0475 8.6917 0.5383
-9.0397 8.1833 0.5223
-9.0319 8.3167 0.5265
-9.0241 9.5000 0.5627
-9.0163 8.6417 0.5367
-9.0085 9.2500 0.5553
-9.0007 9.0167 0.5482
-8.9929 9.1583 0.5525
-8.9851 9.4167 0.5603
-8.9773 9.8333 0.5725
-8.9695 9.5250 0.5635
-8.9617 8.5000 0.5323
-8.9539 8.6583 0.5372
-8.9461 9.2167 0.5543
-8.9383 9.8000 0.5715
-8.9305 9.1833 0.5533
-8.9227 8.9667 0.5467
-8.9149 8.8167 0.5421
-8.9071 9.0167 0.5482
-8.8993 9.3667 0.5588
-8.8915 9.3167 0.5573
-8.8837 9.7417 0.5698
-8.8759 9.4083 0.5600
-8.8681 9.4167 0.5603
-8.8603 9.3583 0.5585
-8.8525 10.3167 0.5864
-8.8447 8.4750 0.5315
-8.8369 8.0917 0.5193
-8.8291 9.0750 0.5500
-8.8213 8.7667 0.5406
-8.8135 9.2167 0.5543
-8.8057 9.0000 0.5477
-8.7979 8.8083 0.5419
-8.7901 9.1583 0.5525
-8.7823 8.9000 0.5447
-8.7745 9.2417 0.5550
-8.7667 9.5083 0.5630
-8.7589 9.5167 0.5632
-8.7511 8.8917 0.5444
-8.7433 9.0250 0.5485
-8.7355 8.9750 0.5470
-8.7277 10.3750 0.5881
-8.7199 10.1250 0.5809
-8.7121 9.9083 0.5747
-8.7043 9.1333 0.5518
-8.6965 10.0833 0.5798
-8.6887 9.8333 0.5725
-8.6809 9.4833 0.5622
-8.6731 8.8667 0.5437
-8.6653 9.1083 0.5510
-8.6575 9.0167 0.5482
-8.6497 9.5833 0.5652
-8.6419 10.4500 0.5902
-8.6341 10.4250 0.5895
-8.6263 9.3417 0.5580
-8.6185 9.7000 0.5686
-8.6107 9.5583 0.5645
-8.6029 9.8083 0.5718
-8.5951 9.7833 0.5711
-8.5873 10.5500 0.5930
-8.5795 10.0333 0.5783
-8.5717 9.7833 0.5711
-8.5639 9.4667 0.5617
-8.5561 9.4000 0.5598
-8.5483 9.4500 0.5612
-8.5405 10.0750 0.5795
-8.5327 9.1167 0.5513
-8.5249 9.4500 0.5612
-8.5171 9.3833 0.5593
-8.5093 9.7583 0.5703
-8.5015 10.2417 0.5843
-8.4937 9.5750 0.5649
-8.4859 10.2250 0.5838
-8.4781 10.2167 0.5836
-8.4703 10.7250 0.5979
-8.4625 10.1417 0.5814
-8.4547 9.6500 0.5672
-8.4469 10.6417 0.5956
-8.4391 9.6083 0.5659
-8.4313 11.0750 0.6076
-8.4235 10.4833 0.5911
-8.4157 9.4000 0.5598
-8.4079 10.7917 0.5998
-8.4001 11.4417 0.6176
-8.3923 10.4500 0.5902
-8.3845 10.9000 0.6028
-8.3767 10.2167 0.5836
-8.3689 10.3750 0.5881
-8.3611 10.5667 0.5935
-8.3533 10.5250 0.5923
-8.3455 10.1500 0.5817
-8.3377 11.0250 0.6062
-8.3299 9.7000 0.5686
-8.3221 10.1667 0.5821
-8.3143 10.2083 0.5833
-8.3065 9.1917 0.5535
-8.2987 9.9000 0.5745
-8.2909 10.5083 0.5918
-8.2831 10.6250 0.5951
-8.2753 11.0500 0.6069
-8.2675 11.0750 0.6076
-8.2597 10.1833 0.5826
-8.2519 10.6833 0.5968
-8.2441 11.1167 0.6087
-8.2363 10.0833 0.5798
-8.2285 11.1000 0.6083
-8.2207 11.1583 0.6099
-8.2129 11.9083 0.6300
-8.2051 11.0833 0.6078
-8.1973 10.7417 0.5984
-8.1895 10.6333 0.5954
-8.1817 11.3250 0.6144
-8.1739 11.0667 0.6074
-8.1661 11.4833 0.6187
-8.1583 10.6833 0.5968
-8.1505 10.9500 0.6042
-8.1427 10.8833 0.6023
-8.1349 10.7333 0.5981
-8.1271 11.2917 0.6135
-8.1193 11.8417 0.6283
-8.1115 11.4917 0.6189
-8.1037 10.5833 0.5940
-8.0959 11.6833 0.6241
-8.0881 11.6083 0.6220
-8.0803 11.1917 0.6108
-8.0725 11.6083 0.6220
-8.0647 11.9333 0.6307
-8.0569 11.7833 0.6267
-8.0491 11.7833 0.6267
-8.0413 12.0667 0.6342
-8.0335 11.1000 0.6083
-8.0257 11.3333 0.6146
-8.0179 11.9917 0.6322
-8.0101 11.4250 0.6171
-8.0023 11.5167 0.6196
-7.9945 11.8000 0.6272
-7.9867 12.1833 0.6373
-7.9789 11.6917 0.6243
-7.9711 12.1167 0.6355
-7.9633 11.5000 0.6191
-7.9555 11.6083 0.6220
-7.9477 12.0167 0.6329
-7.9399 12.0417 0.6336
-7.9321 12.5333 0.6464
-7.9243 12.5000 0.6455
-7.9165 11.5500 0.6205
-7.9087 12.5250 0.6461
-7.9009 12.0667 0.6342
-7.8931 12.2667 0.6394
-7.8853 11.7333 0.6254
-7.8775 11.9000 0.6298
-7.8697 12.4417 0.6440
-7.8619 11.4417 0.6176
-7.8541 12.8667 0.6549
-7.8463 12.3583 0.6418
-7.8385 12.3833 0.6425
-7.8307 12.1500 0.6364
-7.8229 12.3250 0.6410
-7.8151 12.3333 0.6412
-7.8073 12.6333 0.6489
-7.7995 12.9250 0.6564
-7.7917 12.3583 0.6418
-7.7839 11.8417 0.6283
-7.7761 12.7917 0.6530
-7.7683 12.4500 0.6442
-7.7605 12.4833 0.6451
-7.7527 12.5833 0.6476
-7.7449 12.3833 0.6425
-7.7371 13.5333 0.6716
-7.7293 13.0750 0.6602
-7.7215 12.4333 0.6438
-7.7137 12.5250 0.6461
-7.7059 12.0167 0.6329
-7.6981 13.5083 0.6710
-7.6903 13.3500 0.6671
-7.6825 12.7250 0.6513
-7.6747 12.8833 0.6553
-7.6669 12.9500 0.6570
-7.6591 13.1417 0.6619
-7.6513 13.4000 0.6683
-7.6435 13.4750 0.6702
-7.6357 12.7167 0.6511
-7.6279 12.7250 0.6513
-7.6201 14.6333 0.6984
-7.6123 13.3750 0.6677
-7.6045 13.8750 0.6801
-7.5967 13.8250 0.6788
-7.5889 13.4500 0.6696
-7.5811 13.4417 0.6694
-7.5733 13.4833 0.6704
-7.5655 13.8250 0.6788
-7.5577 13.2083 0.6635
-7.5499 12.7750 0.6526
-7.5421 13.5667 0.6725
-7.5343 13.2333 0.6642
-7.5265 12.8583 0.6547
-7.5187 13.1417 0.6619
-7.5109 13.3583 0.6673
-7.5031 13.2167 0.6637
-7.4953 13.2333 0.6642
-7.4875 14.1333 0.6864
-7.4797 14.2667 0.6896
-7.4719 14.3833 0.6924
-7.4641 13.5667 0.6725
-7.4563 13.7917 0.6780
-7.4485 13.8500 0.6795
-7.4407 14.4083 0.6930
-7.4329 14.3000 0.6904
-7.4251 13.7000 0.6758
-7.4173 13.8750 0.6801
-7.4095 14.3583 0.6918
-7.4017 13.9083 0.6809
-7.3939 14.6583 0.6990
-7.3861 15.0333 0.7079
-7.3783 13.8083 0.6784
-7.3705 14.0750 0.6850
-7.3627 14.1000 0.6856
-7.3549 13.8667 0.6799
-7.3471 13.8000 0.6782
-7.3393 15.2417 0.7128
-7.3315 14.8833 0.7044
-7.3237 15.5000 0.7188
-7.3159 15.7083 0.7236
-7.3081 15.6667 0.7226
-7.3003 16.5917 0.7437
-7.2925 14.9250 0.7053
-7.2847 14.9083 0.7049
-7.2769 15.1333 0.7102
-7.2691 15.1250 0.7100
-7.2613 14.6667 0.6992
-7.2535 16.1917 0.7347
-7.2457 15.4167 0.7169
-7.2379 15.1417 0.7104
-7.2301 15.4083 0.7167
-7.2223 16.2083 0.7350
-7.2145 15.2417 0.7128
-7.2067 15.7667 0.7250
-7.1989 15.6583 0.7225
-7.1911 16.1750 0.7343
-7.1833 15.0833 0.7091
-7.1755 15.3250 0.7147
-7.1677 16.7000 0.7461
-7.1599 16.1917 0.7347
-7.1521 15.2250 0.7124
-7.1443 15.9750 0.7297
-7.1365 15.4750 0.7182
-7.1287 16.8750 0.7500
-7.1209 15.7833 0.7253
-7.1131 16.5250 0.7422
-7.1053 16.6250 0.7444
-7.0975 16.0917 0.7324
-7.0897 16.5250 0.7422
-7.0819 16.2333 0.7356
-7.0741 16.0083 0.7305
-7.0663 16.7833 0.7480
-7.0585 16.1750 0.7343
-7.0507 16.7500 0.7472
-7.0429 17.1333 0.7557
-7.0351 17.2000 0.7572
-7.0273 16.4750 0.7411
-7.0195 16.7333 0.7468
-7.0117 17.3833 0.7612
-7.0039 17.4250 0.7621
-6.9961 16.3250 0.7377
-6.9883 17.8000 0.7703
-6.9805 16.3917 0.7392
-6.9727 17.8667 0.7717
-6.9649 18.4667 0.7846
-6.9571 18.5417 0.7862
-6.9493 18.9500 0.7948
-6.9415 18.5583 0.7865
-6.9337 17.4917 0.7636
-6.9259 17.2250 0.7577
-6.9181 18.8000 0.7916
-6.9103 18.6917 0.7893
-6.9025 18.1917 0.7787
-6.8947 19.2583 0.8012
-6.8869 18.1417 0.7776
-6.8791 17.9500 0.7735
-6.8713 17.8083 0.7705
-6.8635 18.9750 0.7953
-6.8557 19.0333 0.7965
-6.8479 19.2667 0.8014
-6.8401 19.2667 0.8014
-6.8323 19.3833 0.8038
-6.8245 19.7000 0.8103
-6.8167 19.8000 0.8124
-6.8089 18.3667 0.7824
-6.8011 18.8333 0.7923
-6.7933 19.4667 0.8055
-6.7855 19.5250 0.8067
-6.7777 20.4083 0.8248
-6.7699 19.3917 0.8040
-6.7621 19.0583 0.7970
-6.7543 19.6250 0.8088
-6.7465 20.5917 0.8285
-6.7387 20.1417 0.8194
-6.7309 20.2417 0.8214
-6.7231 20.0583 0.8177
-6.7153 20.2000 0.8206
-6.7075 20.9167 0.8350
-6.6997 20.3583 0.8238
-6.6919 18.6583 0.7886
-6.6841 20.1333 0.8192
-6.6763 20.2250 0.8211
-6.6685 20.7250 0.8312
-6.6607 20.0667 0.8179
-6.6529 20.6333 0.8293
-6.6451 20.9500 0.8357
-6.6373 21.0667 0.8380
-6.6295 20.9917 0.8365
-6.6217 20.8083 0.8328
-6.6139 19.9333 0.8151
-6.6061 20.4583 0.8258
-6.5983 20.9667 0.8360
-6.5905 19.3750 0.8036
-6.5827 20.9833 0.8363
-6.5749 22.2167 0.8606
-6.5671 21.7750 0.8520
-6.5593 21.2250 0.8411
-6.5515 21.8917 0.8542
-6.5437 21.6500 0.8495
-6.5359 21.7833 0.8521
-6.5281 21.4667 0.8459
-6.5203 21.8083 0.8526
-6.5125 22.3417 0.8630
-6.5047 23.9250 0.8930
-6.4969 21.8417 0.8533
-6.4891 21.7167 0.8508
-6.4813 22.1833 0.8599
-6.4735 21.8000 0.8524
-6.4657 22.6583 0.8691
-6.4579 21.6083 0.8487
-6.4501 22.1417 0.8591
-6.4423 22.3333 0.8628
-6.4345 22.0333 0.8570
-6.4267 21.6250 0.8490
-6.4189 22.7833 0.8715
-6.4111 24.2833 0.8997
-6.4033 23.1750 0.8789
-6.3955 22.7000 0.8699
-6.3877 21.9417 0.8552
-6.3799 23.4250 0.8836
-6.3721 23.9167 0.8929
-6.3643 23.3250 0.8818
-6.3565 24.0083 0.8946
-6.3487 23.7917 0.8905
-6.3409 24.8917 0.9109
-6.3331 24.6667 0.9068
-6.3253 24.0750 0.8958
-6.3175 23.6833 0.8885
-6.3097 23.8167 0.8910
-6.3019 25.2750 0.9179
-6.2941 23.7083 0.8890
-6.2863 24.1750 0.8977
-6.2785 25.2250 0.9170
-6.2707 24.8583 0.9103
-6.2629 25.9167 0.9295
-6.2551 25.4667 0.9214
-6.2473 23.7917 0.8905
-6.2395 26.5167 0.9402
-6.2317 25.9667 0.9304
-6.2239 24.5750 0.9051
-6.2161 25.5083 0.9221
-6.2083 24.7083 0.9075
-6.2005 25.8833 0.9289
-6.1927 24.5417 0.9045
-6.1849 25.7417 0.9263
-6.1771 26.5500 0.9407
-6.1693 25.5333 0.9226
-6.1615 25.6750 0.9251
-6.1537 27.2000 0.9522
-6.1459 26.5333 0.9404
-6.1381 25.9500 0.9301
-6.1303 27.3917 0.9555
-6.1225 27.3167 0.9542
-6.1147 26.6250 0.9421
-6.1069 26.0417 0.9317
-6.0991 26.2917 0.9362
-6.0913 27.8083 0.9628
-6.0835 27.9250 0.9648
-6.0757 27.8167 0.9629
-6.0679 27.7667 0.9621
-6.0601 27.1083 0.9506
-6.0523 27.9667 0.9655
-6.0445 28.0917 0.9677
-6.0367 27.8417 0.9634
-6.0289 27.3083 0.9541
-6.0211 28.1667 0.9690
-6.0133 27.3917 0.9555
-6.0055 27.8000 0.9626
-5.9977 28.0833 0.9675
-5.9899 28.0917 0.9677
-5.9821 28.8667 0.9809
-5.9743 29.1667 0.9860
-5.9665 27.6333 0.9597
-5.9587 29.2917 0.9881
-5.9509 30.1750 1.0029
-5.9431 30.1333 1.0022
-5.9353 29.9833 0.9997
-5.9275 28.7500 0.9789
-5.9197 28.7667 0.9792
-5.9119 27.9333 0.9649
-5.9041 29.2417 0.9873
-5.8963 28.9083 0.9816
-5.8885 28.7417 0.9788
-5.8807 28.9750 0.9828
-5.8729 30.8750 1.0145
-5.8651 31.7083 1.0281
-5.8573 30.9333 1.0154
-5.8495 29.1083 0.9850
-5.8417 30.2500 1.0042
-5.8339 30.0500 1.0008
-5.8261 31.1167 1.0184
-5.8183 30.9583 1.0158
-5.8105 29.4833 0.9914
-5.8027 31.1750 1.0194
-5.7949 31.8500 1.0304
-5.7871 31.9417 1.0319
-5.7793 30.8583 1.0142
-5.7715 31.3500 1.0223
-5.7637 30.6167 1.0102
-5.7559 31.5583 1.0256
-5.7481 32.4333 1.0398
-5.7403 32.8333 1.0462
-5.7325 32.2750 1.0372
-5.7247 31.8083 1.0297
-5.7169 31.5417 1.0254
-5.7091 31.3583 1.0224
-5.7013 32.7417 1.0447
-5.6935 32.5750 1.0420
-5.6857 32.5917 1.0423
-5.6779 32.5083 1.0410
-5.6701 33.2833 1.0533
-5.6623 34.3333 1.0698
-5.6545 34.4917 1.0723
-5.6467 35.9083 1.0940
-5.6389 34.3167 1.0695
-5.6311 33.2250 1.0524
-5.6233 34.6917 1.0754
-5.6155 34.4000 1.0708
-5.6077 33.8417 1.0621
-5.5999 33.9917 1.0645
-5.5921 35.0000 1.0801
-5.5843 36.9000 1.1091
-5.5765 37.3917 1.1164
-5.5687 35.9750 1.0951
-5.5609 36.1333 1.0975
-5.5531 34.9167 1.0788
-5.5453 36.7667 1.1070
-5.5375 36.6667 1.1055
-5.5297 37.7500 1.1218
-5.5219 37.0750 1.1117
-5.5141 37.0917 1.1119
-5.5063 36.6833 1.1058
-5.4985 37.4333 1.1170
-5.4907 38.5583 1.1337
-5.4829 36.6917 1.1059
-5.4751 37.1500 1.1128
-5.4673 38.5333 1.1333
-5.4595 37.0417 1.1112
-5.4517 36.3833 1.1013
-5.4439 38.3750 1.1310
-5.4361 38.5417 1.1335
-5.4283 39.7833 1.1516
-5.4205 41.0083 1.1692
-5.4127 38.7250 1.1361
-5.4049 38.3667 1.1309
-5.3971 38.8417 1.1379
-5.3893 39.6000 1.1489
-5.3815 39.1000 1.1416
-5.3737 38.9083 1.1388
-5.3659 40.1000 1.1561
-5.3581 39.1917 1.1430
-5.3503 40.6250 1.1637
-5.3425 39.9750 1.1543
-5.3347 39.9000 1.1533
-5.3269 39.0583 1.1410
-5.3191 40.3083 1.1591
-5.3113 39.3750 1.1456
-5.3035 40.4167 1.1607
-5.2957 40.9667 1.1686
-5.2879 42.3167 1.1877
-5.2801 43.2583 1.2008
-5.2723 42.6333 1.1921
-5.2645 41.8000 1.1804
-5.2567 41.6250 1.1779
-5.2489 41.3750 1.1744
-5.2411 41.1333 1.1709
-5.2333 40.9833 1.1688
-5.2255 43.5167 1.2044
-5.2177 42.9000 1.1958
-5.2099 43.1000 1.1986
-5.2021 44.6833 1.2204
-5.1943 44.0000 1.2111
-5.1865 44.3917 1.2164
-5.1787 46.0083 1.2384
-5.1709 43.8333 1.2088
-5.1631 42.9167 1.1961
-5.1553 44.8167 1.2222
-5.1475 45.8417 1.2361
-5.1397 47.7333 1.2614
-5.1319 46.6250 1.2467
-5.1241 47.0417 1.2522
-5.1163 44.6667 1.2202
-5.1085 44.9083 1.2235
-5.1007 47.0667 1.2526
-5.0929 46.9667 1.2512
-5.0851 46.8667 1.2499
-5.0773 48.5167 1.2717
-5.0695 48.2583 1.2683
-5.0617 46.9000 1.2503
-5.0539 48.2500 1.2682
-5.0461 47.1583 1.2538
-5.0383 47.3500 1.2563
-5.0305 45.9500 1.2376
-5.0227 48.5667 1.2724
-5.0149 50.4083 1.2963
-5.0071 48.1917 1.2674
-4.9993 49.7167 1.2873
-4.9915 49.4083 1.2833
-4.9837 51.3167 1.3079
-4.9759 50.4750 1.2971
-4.9681 48.9333 1.2771
-4.9603 49.7500 1.2878
-4.9525 51.0167 1.3041
-4.9447 53.4250 1.3345
-4.9369 53.3500 1.3335
-4.9291 51.8833 1.3151
-4.9213 50.0417 1.2915
-4.9135 50.2667 1.2944
-4.9057 51.4417 1.3095
-4.8979 50.4750 1.2971
-4.8901 52.4750 1.3226
-4.8823 52.1917 1.3190
-4.8745 54.0083 1.3417
-4.8667 54.7750 1.3512
-4.8589 55.0833 1.3550
-4.8511 53.0083 1.3293
-4.8433 53.3417 1.3334
-4.8355 54.2000 1.3441
-4.8277 54.1167 1.3431
-4.8199 53.6750 1.3376
-4.8121 54.3917 1.3465
-4.8043 55.6250 1.3617
-4.7965 56.0917 1.3674
-4.7887 58.0333 1.3908
-4.7809 54.8750 1.3525
-4.7731 56.5917 1.3735
-4.7653 57.6417 1.3861
-4.7575 57.0417 1.3789
-4.7497 58.6167 1.3978
-4.7419 57.3750 1.3829
-4.7341 57.9000 1.3892
-4.7263 58.0833 1.3914
-4.7185 57.9500 1.3898
-4.7107 60.8333 1.4240
-4.7029 60.3917 1.4188
-4.6951 59.5167 1.4085
-4.6873 58.1750 1.3925
-4.6795 58.3917 1.3951
-4.6717 59.6000 1.4095
-4.6639 60.5833 1.4211
-4.6561 60.7833 1.4234
-4.6483 59.7833 1.4117
-4.6405 60.8500 1.4242
-4.6327 62.7167 1.4459
-4.6249 62.4500 1.4428
-4.6171 62.5000 1.4434
-4.6093 62.3750 1.4419
-4.6015 60.8833 1.4246
-4.5937 63.1417 1.4508
-4.5859 64.1083 1.4618
-4.5781 64.1167 1.4619
-4.5703 65.2250 1.4745
-4.5625 66.0667 1.4840
-4.5547 64.2917 1.4639
-4.5469 63.8333 1.4587
-4.5391 64.4333 1.4655
-4.5313 63.9500 1.4600
-4.5235 65.2000 1.4742
-4.5157 63.6000 1.4560
-4.5079 65.6167 1.4789
-4.5001 65.7167 1.4801
-4.4923 66.1167 1.4846
-4.4845 65.9667 1.4829
-4.4767 68.4750 1.5108
-4.4689 70.1000 1.5286
-4.4611 69.3583 1.5205
-4.4533 69.8083 1.5254
-4.4455 70.0000 1.5275
-4.4377 71.2167 1.5407
-4.4299 71.3833 1.5425
-4.4221 71.8417 1.5475
-4.4143 70.8000 1.5362
-4.4065 72.0083 1.5493
-4.3987 69.2500 1.5193
-4.3909 71.3833 1.5425
-4.3831 72.4083 1.5536
-4.3753 73.2500 1.5626
-4.3675 71.9500 1.5487
-4.3597 73.2500 1.5626
-4.3519 73.1583 1.5616
-4.3441 73.3500 1.5636
-4.3363 73.3083 1.5632
-4.3285 75.7167 1.5887
-4.3207 75.4500 1.5859
-4.3129 74.3167 1.5739
-4.3051 75.5000 1.5864
-4.2973 78.4833 1.6174
-4.2895 77.0833 1.6029
-4.2817 75.5917 1.5874
-4.2739 76.7667 1.5997
-4.2661 79.8167 1.6311
-4.2583 79.1083 1.6239
-4.2505 77.9083 1.6115
-4.2427 78.9583 1.6223
-4.2349 80.5333 1.6384
-4.2271 82.3583 1.6569
-4.2193 79.8500 1.6315
-4.2115 79.8167 1.6311
-4.2037 80.0667 1.6337
-4.1959 82.0667 1.6540
-4.1881 82.2583 1.6559
-4.1803 82.8250 1.6616
-4.1725 84.0833 1.6741
-4.1647 83.2333 1.6657
-4.1569 82.6833 1.6602
-4.1491 82.8083 1.6614
-4.1413 84.5167 1.6785
-4.1335 86.0750 1.6939
-4.1257 86.4833 1.6979
-4.1179 85.9917 1.6930
-4.1101 86.6000 1.6990
-4.1023 87.1833 1.7047
-4.0945 87.7333 1.7101
-4.0867 87.1500 1.7044
-4.0789 88.3667 1.7163
-4.0711 91.5083 1.7465
-4.0633 89.3500 1.7258
-4.0555 87.8500 1.7112
-4.0477 90.4583 1.7365
-4.0399 88.6583 1.7191
-4.0321 89.7083 1.7292
-4.0243 90.2750 1.7347
-4.0165 90.4083 1.7360
-4.0087 93.1167 1.7618
-4.0009 94.8500 1.7781
-3.9931 94.4750 1.7746
-3.9853 94.0250 1.7704
-3.9775 96.5917 1.7944
-3.9697 92.0667 1.7518
-3.9619 94.9083 1.7787
-3.9541 97.2333 1.8003
-3.9463 98.0083 1.8075
-3.9385 94.6583 1.7763
-3.9307 96.2000 1.7907
-3.9229 95.5083 1.7843
-3.9151 95.5417 1.7846
-3.9073 98.9167 1.8158
-3.8995 100.4583 1.8299
-3.8917 99.7833 1.8238
-3.8839 99.6333 1.8224
-3.8761 101.0667 1.8355
-3.8683 99.2917 1.8193
-3.8605 100.7667 1.8327
-3.8527 101.3000 1.8376
-3.8449 100.1083 1.8267
-3.8371 101.8750 1.8428
-3.8293 104.5500 1.8668
-3.8215 104.8417 1.8694
-3.8137 105.5833 1.8760
-3.8059 107.7333 1.8950
-3.7981 104.3250 1.8648
-3.7903 105.3167 1.8736
-3.7825 109.4417 1.9100
-3.7747 108.4083 1.9010
-3.7669 105.9000 1.8788
-3.7591 106.9667 1.8883
-3.7513 109.6667 1.9120
-3.7435 108.4500 1.9013
-3.7357 110.4083 1.9184
-3.7279 109.8417 1.9135
-3.7201 112.0417 1.9325
-3.7123 112.2000 1.9339
-3.7045 110.7667 1.9215
-3.6967 113.7167 1.9469
-3.6889 113.0917 1.9416
-3.6811 112.4583 1.9361
-3.6733 112.9833 1.9406
-3.6655 114.1750 1.9509
-3.6577 115.2000 1.9596
-3.6499 111.2167 1.9254
-3.6421 112.7833 1.9389
-3.6343 116.4833 1.9705
-3.6265 116.6500 1.9719
-3.6187 115.7833 1.9645
-3.6109 116.8500 1.9736
-3.6031 117.7583 1.9812
-3.5953 120.5417 2.0045
-3.5875 120.0000 2.0000
-3.5797 121.8750 2.0156
-3.5719 120.8667 2.0072
-3.5641 118.6333 1.9886
-3.5563 120.0167 2.0001
-3.5485 123.0333 2.0251
-3.5407 119.9250 1.9994
-3.5329 120.4250 2.0035
-3.5251 122.8750 2.0238
-3.5173 123.6750 2.0304
-3.5095 123.1417 2.0260
-3.5017 120.1167 2.0010
-3.4939 124.0083 2.0331
-3.4861 124.7917 2.0395
-3.4783 124.2167 2.0348
-3.4705 125.1833 2.0427
-3.4627 123.9667 2.0328
-3.4549 126.5167 2.0536
-3.4471 127.2583 2.0596
-3.4393 124.7000 2.0388
-3.4315 128.5833 2.0703
-3.4237 129.8750 2.0807
-3.4159 133.2250 2.1073
-3.4081 132.5250 2.1018
-3.4003 129.5583 2.0781
-3.3925 130.8917 2.0888
-3.3847 129.0250 2.0738
-3.3769 130.0333 2.0819
-3.3691 134.1000 2.1142
-3.3613 131.5167 2.0938
-3.3535 131.4667 2.0934
-3.3457 131.8917 2.0968
-3.3379 133.4333 2.1090
-3.3301 131.9583 2.0973
-3.3223 130.9000 2.0889
-3.3145 131.5000 2.0936
-3.3067 132.8583 2.1044
-3.2989 133.9667 2.1132
-3.2911 137.1333 2.1380
-3.2833 136.4417 2.1326
-3.2755 135.9667 2.1289
-3.2677 136.6500 2.1342
-3.2599 138.0417 2.1451
-3.2521 139.4500 2.1560
-3.2443 137.4833 2.1407
-3.2365 138.3250 2.1473
-3.2287 140.8000 2.1664
-3.2209 140.8583 2.1669
-3.2131 139.0333 2.1528
-3.2053 140.0250 2.1604
-3.1975 141.4417 2.1713
-3.1897 139.9583 2.1599
-3.1819 142.1833 2.1770
-3.1741 140.3583 2.1630
-3.1663 145.1750 2.1998
-3.1585 142.9583 2.1830
-3.1507 141.9083 2.1749
-3.1429 142.1583 2.1768
-3.1351 143.2000 2.1848
-3.1273 145.4417 2.2018
-3.1195 144.6833 2.1961
-3.1117 148.0167 2.2212
-3.1039 147.0000 2.2136
-3.0961 147.5500 2.2177
-3.0883 147.4583 2.2170
-3.0805 148.0083 2.2212
-3.0727 144.8250 2.1972
-3.0649 145.0417 2.1988
-3.0571 148.0583 2.2215
-3.0493 150.7917 2.2420
-3.0415 149.4500 2.2320
-3.0337 147.9667 2.2209
-3.0259 149.0500 2.2290
-3.0181 148.9583 2.2283
-3.0103 149.5333 2.2326
-3.0025 152.0583 2.2514
-2.9947 154.4500 2.2690
-2.9869 156.8000 2.2862
-2.9791 152.2500 2.2528
-2.9713 155.0583 2.2735
-2.9635 156.2083 2.2819
-2.9557 157.2000 2.2891
-2.9479 157.7083 2.2928
-2.9401 159.1333 2.3031
-2.9323 157.9333 2.2944
-2.9245 160.8417 2.3155
-2.9167 156.7917 2.2861
-2.9089 158.3333 2.2973
-2.9011 159.2583 2.3040
-2.8933 161.8583 2.3228
-2.8855 162.9750 2.3308
-2.8777 160.8167 2.3153
-2.8699 165.0833 2.3458
-2.8621 166.2500 2.3541
-2.8543 165.2750 2.3472
-2.8465 164.9667 2.3450
-2.8387 165.3167 2.3475
-2.8309 165.3667 2.3478
-2.8231 171.4667 2.3907
-2.8153 164.6500 2.3427
-2.8075 167.1333 2.3603
-2.7997 168.6000 2.3707
-2.7919 169.9500 2.3801
-2.7841 173.9750 2.4081
-2.7763 172.1917 2.3958
-2.7685 170.4250 2.3834
-2.7607 174.8917 2.4145
-2.7529 176.6583 2.4266
-2.7451 176.3500 2.4245
-2.7373 172.4417 2.3975
-2.7295 178.6250 2.4401
-2.7217 177.9917 2.4358
-2.7139 179.9083 2.4489
-2.7061 176.6667 2.4267
-2.6983 177.1417 2.4300
-2.6905 182.1417 2.4640
-2.6827 181.5417 2.4600
-2.6749 179.6000 2.4468
-2.6671 183.2500 2.4715
-2.6593 180.8917 2.4555
-2.6515 186.2167 2.4914
-2.6437 187.4917 2.4999
-2.6359 192.1083 2.5305
-2.6281 184.9833 2.4832
-2.6203 191.1583 2.5243
-2.6125 188.9667 2.5098
-2.6047 190.1667 2.5177
-2.5969 188.9583 2.5097
-2.5891 192.0583 2.5302
-2.5813 197.3750 2.5650
-2.5735 196.7583 2.5610
-2.5657 194.7000 2.5475
-2.5579 198.1250 2.5699
-2.5501 195.1667 2.5506
-2.5423 196.3083 2.5580
-2.5345 195.8417 2.5550
-2.5267 198.8417 2.5745
-2.5189 199.9250 2.5815
-2.5111 199.9250 2.5815
-2.5033 201.0167 2.5885
-2.4955 204.3250 2.6098
-2.4877 202.0833 2.5954
-2.4799 203.2417 2.6028
-2.4721 205.7167 2.6186
-2.4643 203.9333 2.6073
-2.4565 201.9000 2.5942
-2.4487 204.4750 2.6107
-2.4409 207.2000 2.6281
-2.4331 205.5417 2.6175
-2.4253 206.4750 2.6235
-2.4175 210.4000 2.6483
-2.4097 208.8000 2.6382
-2.4019 206.3667 2.6228
-2.3941 206.3417 2.6226
-2.3863 211.7083 2.6565
-2.3785 210.0583 2.6461
-2.3707 208.1083 2.6338
-2.3629 213.4833 2.6676
-2.3551 211.8833 2.6576
-2.3473 209.7250 2.6440
-2.3395 213.4917 2.6677
-2.3317 215.5917 2.6807
-2.3239 215.0833 2.6776
-2.3161 214.2750 2.6725
-2.3083 214.3583 2.6731
-2.3005 216.3833 2.6857
-2.2927 220.6917 2.7123
-2.2849 218.6333 2.6996
-2.2771 215.8083 2.6821
-2.2693 215.7167 2.6815
-2.2615 220.4667 2.7109
-2.2537 220.7000 2.7123
-2.2459 215.3833 2.6794
-2.2381 215.0333 2.6773
-2.2303 217.1667 2.6905
-2.2225 217.6833 2.6937
-2.2147 218.2917 2.6975
-2.2069 216.1833 2.6844
-2.1991 220.7083 2.7124
-2.1913 219.6250 2.7057
-2.1835 217.5167 2.6927
-2.1757 221.0583 2.7145
-2.1679 221.2500 2.7157
-2.1601 223.6333 2.7303
-2.1523 222.1750 2.7214
-2.1445 222.3333 2.7223
-2.1367 222.7250 2.7247
-2.1289 223.3417 2.7285
-2.1211 222.2667 2.7219
-2.1133 221.7333 2.7187
-2.1055 220.7583 2.7127
-2.0977 218.3167 2.6976
-2.0899 217.9083 2.6951
-2.0821 222.0417 2.7205
-2.0743 216.3167 2.6852
-2.0665 215.5667 2.6806
-2.0587 222.3500 2.7224
-2.0509 224.6833 2.7367
-2.0431 224.5833 2.7361
-2.0353 223.4083 2.7289
-2.0275 221.1667 2.7152
-2.0197 219.8250 2.7069
-2.0119 223.1750 2.7275
-2.0041 223.9333 2.7321
-1.9963 224.2083 2.7338
-1.9885 223.6667 2.7305
-1.9807 223.9083 2.7320
-1.9729 223.7333 2.7309
-1.9651 224.9917 2.7386
-1.9573 224.7083 2.7368
-1.9495 223.2833 2.7281
-1.9417 226.1333 2.7455
-1.9339 229.7917 2.7676
-1.9261 227.4083 2.7532
-1.9183 221.8083 2.7191
-1.9105 221.9250 2.7198
-1.9027 222.1833 2.7214
-1.8949 217.9083 2.6951
-1.8871 222.1083 2.7210
-1.8793 220.9250 2.7137
-1.8715 224.2583 2.7341
-1.8637 216.6417 2.6873
-1.8559 224.5917 2.7361
-1.8481 223.0250 2.7266
-1.8403 221.8750 2.7195
-1.8325 220.1667 2.7090
-1.8247 222.2417 2.7218
-1.8169 220.9583 2.7139
-1.8091 218.1833 2.6968
-1.8013 223.7583 2.7310
-1.7935 218.1917 2.6969
-1.7857 219.2083 2.7031
-1.7779 221.3333 2.7162
-1.7701 220.0917 2.7086
-1.7623 220.3250 2.7100
-1.7545 219.5667 2.7053
-1.7467 220.0250 2.7082
-1.7389 221.9000 2.7197
-1.7311 215.8333 2.6822
-1.7233 215.8083 2.6821
-1.7155 217.1083 2.6902
-1.7077 216.5333 2.6866
-1.6999 214.0250 2.6710
-1.6921 213.5917 2.6683
-1.6843 215.0417 2.6773
-1.6765 216.4167 2.6859
-1.6687 216.8833 2.6888
-1.6609 216.4167 2.6859
-1.6531 214.9250 2.6766
-1.6453 212.0000 2.6583
-1.6375 210.1250 2.6465
-1.6297 211.4667 2.6550
-1.6219 209.6583 2.6436
-1.6141 206.7167 2.6250
-1.6063 210.6917 2.6501
-1.5985 208.1833 2.6343
-1.5907 207.5167 2.6301
-1.5829 203.4500 2.6042
-1.5751 206.8750 2.6260
-1.5673 207.9417 2.6328
-1.5595 207.5750 2.6304
-1.5517 204.1833 2.6089
-1.5439 203.0000 2.6013
-1.5361 202.6583 2.5991
-1.5283 199.0167 2.5756
-1.5205 200.2667 2.5837
-1.5127 201.9833 2.5948
-1.5049 196.8583 2.5616
-1.4971 197.5833 2.5663
-1.4893 198.8417 2.5745
-1.4815 199.0833 2.5761
-1.4737 193.3000 2.5384
-1.4659 192.4417 2.5327
-1.4581 191.6000 2.5272
-1.4503 191.0500 2.5236
-1.4425 188.1000 2.5040
-1.4347 189.6583 2.5143
-1.4269 190.0417 2.5169
-1.4191 188.2333 2.5049
-1.4113 183.3417 2.4721
-1.4035 182.6500 2.4675
-1.3957 184.2167 2.4780
-1.3879 184.3667 2.4790
-1.3801 179.6667 2.4472
-1.3723 182.0000 2.4631
-1.3645 179.3833 2.4453
-1.3567 176.2750 2.4240
-1.3489 177.6417 2.4334
-1.3411 174.0167 2.4084
-1.3333 170.9250 2.3869
-1.3255 172.2167 2.3959
-1.3177 166.7333 2.3575
-1.3099 166.7583 2.3577
-1.3021 162.9667 2.3307
-1.2943 160.5250 2.3132
-1.2865 159.4917 2.3057
-1.2787 156.9833 2.2875
-1.2709 157.2000 2.2891
-1.2631 155.0583 2.2735
-1.2553 152.0917 2.2516
-1.2475 147.3500 2.2162
-1.2397 147.8500 2.2200
-1.2319 146.0083 2.2061
-1.2241 142.0250 2.1758
-1.2163 140.8167 2.1665
-1.2085 139.6250 2.1574
-1.2007 137.3500 2.1397
-1.1929 135.5083 2.1253
-1.1851 132.1917 2.0991
-1.1773 128.4750 2.0694
-1.1695 125.8417 2.0481
-1.1617 125.9500 2.0490
-1.1539 123.4583 2.0286
-1.1461 119.9000 1.9992
-1.1383 119.1250 1.9927
-1.1305 117.3333 1.9777
-1.1227 113.6833 1.9466
-1.1149 117.0417 1.9752
-1.1071 113.0750 1.9414
-1.0993 107.3750 1.8919
-1.0915 109.3417 1.9091
-1.0837 107.4417 1.8925
-1.0759 102.7417 1.8506
-1.0681 103.6917 1.8591
-1.0603 102.5417 1.8488
-1.0525 99.4417 1.8206
-1.0447 98.8333 1.8151
-1.0369 98.0250 1.8076
-1.0291 95.5833 1.7850
-1.0213 93.1917 1.7625
-1.0135 92.9583 1.7603
-1.0057 90.4750 1.7366
-0.9979 89.6500 1.7287
-0.9901 88.6583 1.7191
-0.9823 87.6500 1.7093
-0.9745 87.5333 1.7082
-0.9667 84.9667 1.6829
-0.9589 81.2833 1.6460
-0.9511 80.1333 1.6344
-0.9433 80.3833 1.6369
-0.9355 78.6583 1.6192
-0.9277 75.9583 1.5912
-0.9199 75.0250 1.5814
-0.9121 74.6083 1.5770
-0.9043 72.1750 1.5511
-0.8965 70.7917 1.5361
-0.8887 70.8083 1.5363
-0.8809 68.6333 1.5125
-0.8731 67.2500 1.4972
-0.8653 66.2333 1.4859
-0.8575 67.4833 1.4998
-0.8497 63.4833 1.4547
-0.8419 60.5417 1.4206
-0.8341 61.8167 1.4355
-0.8263 59.9917 1.4141
-0.8185 59.4083 1.4072
-0.8107 58.9917 1.4023
-0.8029 56.7833 1.3758
-0.7951 54.1500 1.3435
-0.7873 54.3917 1.3465
-0.7795 56.7750 1.3757
-0.7717 54.0833 1.3427
-0.7639 50.0750 1.2920
-0.7561 49.6000 1.2858
-0.7483 48.8750 1.2764
-0.7405 47.6083 1.2597
-0.7327 46.2583 1.2418
-0.7249 47.1250 1.2533
-0.7171 46.0917 1.2395
-0.7093 45.2417 1.2280
-0.7015 43.9833 1.2108
-0.6937 43.6500 1.2062
-0.6859 43.5917 1.2054
-0.6781 40.6333 1.1638
-0.6703 39.5583 1.1483
-0.6625 39.3417 1.1452
-0.6547 38.5000 1.1328
-0.6469 36.5167 1.1033
-0.6391 35.3583 1.0856
-0.6313 35.5083 1.0879
-0.6235 34.5000 1.0724
-0.6157 36.2000 1.0985
-0.6079 35.1167 1.0819
-0.6001 32.7917 1.0455
-0.5923 33.6167 1.0586
-0.5845 31.3417 1.0221
-0.5767 31.5333 1.0252
-0.5689 31.1417 1.0189
-0.5611 30.2500 1.0042
-0.5533 28.8833 0.9812
-0.5455 31.1083 1.0183
-0.5377 28.6750 0.9777
-0.5299 28.6583 0.9774
-0.5221 27.4583 0.9567
-0.5143 27.8000 0.9626
-0.5065 26.5083 0.9400
-0.4987 26.2500 0.9354
-0.4909 25.5583 0.9230
-0.4831 24.6417 0.9063
-0.4753 25.2500 0.9174
-0.4675 24.2833 0.8997
-0.4597 23.3167 0.8816
-0.4519 23.2500 0.8803
-0.4441 24.3167 0.9003
-0.4363 24.2500 0.8991
-0.4285 23.1833 0.8791
-0.4207 23.3417 0.8821
-0.4129 23.5333 0.8857
-0.4051 20.9000 0.8347
-0.3973 21.1167 0.8390
-0.3895 21.0500 0.8377
-0.3817 19.8000 0.8124
-0.3739 19.9750 0.8160
-0.3661 18.6667 0.7888
-0.3583 21.2667 0.8420
-0.3505 20.2583 0.8218
-0.3427 19.9333 0.8151
-0.3349 20.4167 0.8250
-0.3271 19.6917 0.8102
-0.3193 19.8167 0.8127
-0.3115 19.1833 0.7997
-0.3037 18.8750 0.7932
-0.2959 18.8833 0.7934
-0.2881 17.8500 0.7714
-0.2803 18.0250 0.7751
-0.2725 18.7917 0.7914
-0.2647 17.4583 0.7629
-0.2569 17.9500 0.7735
-0.2491 19.5083 0.8064
-0.2413 20.6750 0.8302
-0.2335 20.2000 0.8206
-0.2257 20.8333 0.8333
-0.2179 22.0667 0.8576
-0.2101 23.5000 0.8851
-0.2023 26.1167 0.9330
-0.1945 28.4750 0.9743
-0.1867 27.4167 0.9560
-0.1789 29.8250 0.9971
-0.1711 31.5333 1.0252
-0.1633 34.1333 1.0667
-0.1555 34.3417 1.0699
-0.1477 34.2167 1.0680
-0.1399 32.0667 1.0339
-0.1321 29.7583 0.9960
-0.1243 28.5500 0.9755
-0.1165 27.7083 0.9610
-0.1087 25.2417 0.9173
-0.1009 24.4417 0.9026
-0.0931 24.6750 0.9069
-0.0853 24.7500 0.9083
-0.0775 26.0250 0.9314
-0.0697 31.1167 1.0184
-0.0619 36.3750 1.1011
-0.0541 45.8083 1.2357
-0.0463 55.1333 1.3556
-0.0385 71.7083 1.5461
-0.0307 85.8417 1.6916
-0.0229 103.1333 1.8541
-0.0151 118.7083 1.9892
-0.0073 128.1417 2.0667
0.0005 132.6250 2.1026
0.0083 125.7583 2.0474
0.0161 113.4500 1.9447
0.0239 94.8667 1.7783
0.0317 74.9833 1.5810
0.0395 56.6583 1.3743
0.0473 40.5417 1.1625
0.0551 28.3833 0.9727
0.0629 20.6833 0.8303
0.0707 15.0417 0.7081
0.0785 9.7583 0.5703
0.0863 7.7333 0.5077
0.0941 6.2583 0.4567
0.1019 5.2583 0.4187
0.1097 3.9250 0.3617
0.1175 3.8250 0.3571
0.1253 3.4917 0.3412
0.1331 2.9583 0.3140
0.1409 2.4917 0.2882
0.1487 2.4583 0.2863
0.1565 2.4000 0.2828
0.1643 2.3250 0.2784
0.1721 2.2917 0.2764
0.1799 2.2167 0.2718
0.1877 2.0417 0.2609
0.1955 1.4750 0.2217
0.2033 1.7167 0.2392
0.2111 2.0083 0.2587
0.2189 1.4417 0.2192
0.2267 1.9500 0.2550
0.2345 1.4083 0.2167
0.2423 1.7083 0.2386
0.2501 1.7417 0.2409
0.2579 1.8167 0.2461
0.2657 1.4750 0.2217
0.2735 1.5833 0.2297
0.2813 1.4500 0.2198
0.2891 1.3167 0.2095
0.2969 1.6417 0.2339
0.3047 1.2167 0.2014
0.3125 1.2333 0.2028
0.3203 1.0250 0.1848
0.3281 1.1083 0.1922
0.3359 1.5333 0.2261
0.3437 1.1750 0.1979
0.3515 0.9667 0.1795
0.3593 1.3333 0.2108
0.3671 1.2083 0.2007
0.3749 1.0083 0.1833
0.3827 1.2250 0.2021
0.3905 1.1750 0.1979
0.3983 1.3833 0.2147
0.4061 1.3000 0.2082
0.4139 1.2500 0.2041
0.4217 1.0500 0.1871
0.4295 1.0250 0.1848
0.4373 0.8333 0.1667
0.4451 1.0917 0.1908
0.4529 1.0917 0.1908
0.4607 0.9333 0.1764
0.4685 0.9667 0.1795
0.4763 1.0500 0.1871
0.4841 0.9500 0.1780
0.4919 1.1583 0.1965
0.4997 1.0167 0.1841
0.5075 0.9417 0.1772
0.5153 1.0250 0.1848
0.5231 1.2083 0.2007
0.5309 0.8000 0.1633
0.5387 0.8667 0.1700
0.5465 1.2417 0.2034
0.5543 1.1167 0.1929
0.5621 0.8333 0.1667
0.5699 0.7417 0.1572
0.5777 0.9583 0.1787
0.5855 1.1167 0.1929
0.5933 0.9167 0.1748
0.6011 0.9917 0.1818
0.6089 0.7083 0.1537
0.6167 0.8583 0.1691
0.6245 0.8000 0.1633
0.6323 0.6750 0.1500
0.6401 0.7833 0.1616
0.6479 0.9083 0.1740
0.6557 0.8917 0.1724
0.6635 0.7833 0.1616
0.6713 0.8083 0.1641
0.6791 0.9000 0.1732
0.6869 0.7583 0.1590
0.6947 0.7417 0.1572
0.7025 0.7000 0.1528
0.7103 1.0417 0.1863
0.7181 0.7750 0.1607
0.7259 0.6083 0.1424
0.7337 0.7333 0.1563
0.7415 0.8917 0.1724
0.7493 0.8000 0.1633
0.7571 0.7833 0.1616
0.7649 0.7000 0.1528
0.7727 0.7333 0.1563
0.7805 0.6667 0.1491
0.7883 0.8500 0.1683
0.7961 0.6000 0.1414
0.8039 0.9250 0.1756
0.8117 0.9500 0.1780
0.8195 0.7000 0.1528
0.8273 0.6333 0.1453
0.8351 0.8167 0.1650
0.8429 1.2583 0.2048
0.8507 1.0167 0.1841
0.8585 0.8167 0.1650
0.8663 0.8917 0.1724
0.8741 1.2167 0.2014
0.8819 0.7917 0.1624
0.8897 0.8417 0.1675
0.8975 0.8333 0.1667
0.9053 0.9750 0.1803
0.9131 1.0250 0.1848
0.9209 1.0750 0.1893
0.9287 1.0083 0.1833
0.9365 1.0500 0.1871
0.9443 0.8833 0.1716
0.9521 0.7917 0.1624
0.9599 0.7417 0.1572
0.9677 0.5333 0.1333
0.9755 0.8833 0.1716
0.9833 0.5917 0.1404
0.9911 0.7667 0.1599
0.9989 0.8250 0.1658
1.0067 0.9833 0.1810
1.0145 0.7333 0.1563
1.0223 0.5333 0.1333
1.0301 0.6083 0.1424
1.0379 0.7750 0.1607
1.0457 0.6250 0.1443
1.0535 0.7167 0.1546
1.0613 0.6667 0.1491
1.0691 0.9667 0.1795
1.0769 0.6833 0.1509
1.0847 0.7167 0.1546
1.0925 0.6500 0.1472
1.1003 0.7500 0.1581
1.1081 0.7500 0.1581
1.1159 0.7083 0.1537
1.1237 0.6417 0.1462
1.1315 0.8917 0.1724
1.1393 0.7000 0.1528
1.1471 0.5667 0.1374
1.1549 0.7083 0.1537
1.1627 0.5750 0.1384
1.1705 0.5917 0.1404
1.1783 0.4417 0.1213
1.1861 0.5417 0.1344
1.1939 0.6333 0.1453
1.2017 0.7167 0.1546
1.2095 0.5167 0.1312
1.2173 0.4750 0.1258
1.2251 0.5917 0.1404
1.2329 0.6333 0.1453
1.2407 0.5083 0.1302
1.2485 0.4583 0.1236
1.2563 0.4833 0.1269
1.2641 0.6417 0.1462
1.2719 0.7083 0.1537
1.2797 0.7250 0.1555
1.2875 0.6417 0.1462
1.2953 0.6417 0.1462
1.3031 0.6250 0.1443
1.3109 0.7417 0.1572
1.3187 0.8333 0.1667
1.3265 0.5667 0.1374
1.3343 0.5583 0.1364
1.3421 0.4667 0.1247
1.3499 0.5750 0.1384
1.3577 0.5667 0.1374
1.3655 0.7000 0.1528
1.3733 0.7000 0.1528
1.3811 0.4083 0.1167
1.3889 0.5917 0.1404
1.3967 0.5667 0.1374
1.4045 0.5333 0.1333
1.4123 0.7000 0.1528
1.4201 0.6167 0.1434
1.4279 0.5583 0.1364
1.4357 0.6000 0.1414
1.4435 0.6667 0.1491
1.4513 0.5750 0.1384
1.4591 0.4583 0.1236
1.4669 0.5750 0.1384
1.4747 0.5583 0.1364
1.4825 0.5583 0.1364
1.4903 0.5333 0.1333
1.4981 0.5750 0.1384
1.5059 0.6917 0.1518
1.5137 0.5333 0.1333
1.5215 0.6250 0.1443
1.5293 0.6333 0.1453
1.5371 0.6083 0.1424
1.5449 0.5750 0.1384
1.5527 0.4250 0.1190
1.5605 0.4917 0.1280
1.5683 0.5917 0.1404
1.5761 0.5500 0.1354
1.5839 0.5667 0.1374
1.5917 0.5667 0.1374
1.5995 0.6833 0.1509
1.6073 0.4750 0.1258
1.6151 0.5167 0.1312
1.6229 0.6333 0.1453
1.6307 0.7250 0.1555
1.6385 0.6583 0.1481
1.6463 0.5583 0.1364
1.6541 0.4000 0.1155
1.6619 0.4333 0.1202
1.6697 0.4500 0.1225
1.6775 0.4833 0.1269
1.6853 0.3250 0.1041
1.6931 0.5083 0.1302
1.7009 0.5167 0.1312
1.7087 0.5583 0.1364
1.7165 0.5583 0.1364
1.7243 0.4000 0.1155
1.7321 0.5333 0.1333
1.7399 0.2667 0.0943
1.7477 0.4667 0.1247
1.7555 0.6083 0.1424
1.7633 0.3583 0.1093
1.7711 0.5750 0.1384
1.7789 0.6000 0.1414
1.7867 0.6000 0.1414
1.7945 0.5417 0.1344
1.8023 0.4917 0.1280
1.8101 0.4417 0.1213
1.8179 0.7083 0.1537
1.8257 0.6500 0.1472
1.8335 0.3833 0.1130
1.8413 0.4917 0.1280
1.8491 0.3083 0.1014
1.8569 0.3583 0.1093
1.8647 0.5333 0.1333
1.8725 0.4583 0.1236
1.8803 0.5250 0.1323
1.8881 0.5083 0.1302
1.8959 0.6833 0.1509
1.9037 0.7333 0.1563
1.9115 0.6083 0.1424
1.9193 0.4250 0.1190
1.9271 0.4250 0.1190
1.9349 0.6167 0.1434
1.9427 0.4167 0.1179
1.9505 0.5417 0.1344
1.9583 0.5667 0.1374
1.9661 0.5917 0.1404
1.9739 0.5167 0.1312
1.9817 0.5167 0.1312
1.9895 0.4917 0.1280
1.9973 0.5583 0.1364
2.0051 0.5417 0.1344
2.0129 0.6583 0.1481
2.0207 0.5750 0.1384
2.0285 0.5667 0.1374
2.0363 0.4250 0.1190
2.0441 0.4250 0.1190
2.0519 0.4083 0.1167
2.0597 0.4000 0.1155
2.0675 0.4917 0.1280
2.0753 0.3833 0.1130
2.0831 0.3917 0.1143
2.0909 0.4000 0.1155
2.0987 0.2583 0.0928
2.1065 0.4417 0.1213
2.1143 0.5333 0.1333
2.1221 0.5417 0.1344
2.1299 0.5417 0.1344
2.1377 0.4667 0.1247
2.1455 0.4250 0.1190
2.1533 0.4333 0.1202
2.1611 0.4833 0.1269
2.1689 0.4833 0.1269
2.1767 0.3833 0.1130
2.1845 0.4333 0.1202
2.1923 0.5500 0.1354
2.2001 0.4750 0.1258
2.2079 0.3000 0.1000
2.2157 0.4000 0.1155
2.2235 0.4250 0.1190
2.2313 0.3000 0.1000
2.2391 0.3833 0.1130
2.2469 0.3667 0.1106
2.2547 0.3083 0.1014
2.2625 0.3667 0.1106
2.2703 0.3583 0.1093
2.2781 0.4583 0.1236
2.2859 0.4833 0.1269
2.2937 0.3417 0.1067
2.3015 0.2750 0.0957
2.3093 0.3083 0.1014
2.3171 0.5167 0.1312
2.3249 0.5250 0.1323
2.3327 0.6083 0.1424
2.3405 0.4083 0.1167
2.3483 0.4083 0.1167
2.3561 0.4833 0.1269
2.3639 0.3500 0.1080
2.3717 0.3750 0.1118
2.3795 0.4583 0.1236
2.3873 0.6417 0.1462
2.3951 0.3000 0.1000
2.4029 0.2500 0.0913
2.4107 0.5750 0.1384
2.4185 0.5083 0.1302
2.4263 0.4667 0.1247
2.4341 0.4750 0.1258
2.4419 0.4167 0.1179
2.4497 0.4500 0.1225
2.4575 0.5083 0.1302
2.4653 0.4583 0.1236
2.4731 0.3750 0.1118
2.4809 0.4000 0.1155
2.4887 0.4417 0.1213
2.4965 0.4333 0.1202
2.5043 0.5750 0.1384
2.5121 0.4667 0.1247
2.5199 0.4750 0.1258
2.5277 0.3833 0.1130
2.5355 0.3000 0.1000
2.5433 0.5333 0.1333
2.5511 0.4083 0.1167
2.5589 0.5083 0.1302
2.5667 0.4500 0.1225
2.5745 0.4500 0.1225
2.5823 0.3583 0.1093
2.5901 0.2833 0.0972
2.5979 0.2833 0.0972
2.6057 0.4417 0.1213
2.6135 0.3833 0.1130
2.6213 0.1917 0.0799
2.6291 0.3917 0.1143
2.6369 0.4500 0.1225
2.6447 0.4500 0.1225
2.6525 0.3583 0.1093
2.6603 0.2833 0.0972
2.6681 0.3917 0.1143
2.6759 0.4500 0.1225
2.6837 0.3667 0.1106
2.6915 0.3167 0.1027
2.6993 0.3750 0.1118
2.7071 0.3417 0.1067
2.7149 0.3667 0.1106
2.7227 0.3917 0.1143
2.7305 0.4417 0.1213
2.7383 0.4167 0.1179
2.7461 0.4583 0.1236
2.7539 0.2833 0.0972
2.7617 0.2333 0.0882
2.7695 0.4750 0.1258
2.7773 0.5167 0.1312
2.7851 0.4250 0.1190
2.7929 0.3500 0.1080
2.8007 0.4250 0.1190
2.8085 0.6000 0.1414
2.8163 0.4333 0.1202
2.8241 0.3083 0.1014
2.8319 0.2833 0.0972
2.8397 0.3917 0.1143
2.8475 0.2167 0.0850
2.8553 0.3333 0.1054
2.8631 0.4000 0.1155
2.8709 0.3500 0.1080
2.8787 0.4583 0.1236
2.8865 0.3750 0.1118
2.8943 0.2250 0.0866
2.9021 0.3583 0.1093
2.9099 0.3083 0.1014
2.9177 0.2583 0.0928
2.9255 0.3583 0.1093
2.9333 0.5083 0.1302
2.9411 0.2500 0.0913
2.9489 0.2917 0.0986
2.9567 0.2500 0.0913
2.9645 0.4417 0.1213
2.9723 0.3917 0.1143
2.9801 0.2917 0.0986
2.9879 0.4417 0.1213
2.9957 0.3250 0.1041
3.0035 0.4250 0.1190
3.0113 0.3917 0.1143
3.0191 0.4250 0.1190
3.0269 0.4167 0.1179
3.0347 0.3667 0.1106
3.0425 0.2167 0.0850
3.0503 0.3083 0.1014
3.0581 0.3750 0.1118
3.0659 0.3917 0.1143
3.0737 0.4250 0.1190
3.0815 0.3500 0.1080
3.0893 0.3917 0.1143
3.0971 0.4167 0.1179
3.1049 0.2750 0.0957
3.1127 0.3917 0.1143
3.1205 0.3667 0.1106
3.1283 0.3917 0.1143
3.1361 0.4250 0.1190
3.1439 0.3917 0.1143
3.1517 0.2750 0.0957
3.1595 0.2167 0.0850
3.1673 0.3167 0.1027
3.1751 0.3750 0.1118
3.1829 0.3500 0.1080
3.1907 0.3000 0.1000
3.1985 0.4833 0.1269
3.2063 0.3500 0.1080
3.2141 0.2667 0.0943
3.2219 0.4167 0.1179
3.2297 0.4583 0.1236
3.2375 0.3750 0.1118
3.2453 0.4917 0.1280
3.2531 0.3250 0.1041
3.2609 0.5917 0.1404
3.2687 0.4000 0.1155
3.2765 0.2167 0.0850
3.2843 0.2833 0.0972
3.2921 0.4167 0.1179
3.2999 0.5333 0.1333
3.3077 0.6083 0.1424
3.3155 0.3333 0.1054
3.3233 0.3833 0.1130
3.3311 0.3500 0.1080
3.3389 0.3583 0.1093
3.3467 0.3667 0.1106
3.3545 0.2750 0.0957
3.3623 0.3083 0.1014
3.3701 0.2833 0.0972
3.3779 0.3083 0.1014
3.3857 0.3417 0.1067
3.3935 0.3750 0.1118
3.4013 0.4000 0.1155
3.4091 0.5000 0.1291
3.4169 0.4083 0.1167
3.4247 0.5167 0.1312
3.4325 0.4333 0.1202
3.4403 0.3000 0.1000
3.4481 0.2083 0.0833
3.4559 0.2250 0.0866
3.4637 0.3000 0.1000
3.4715 0.3500 0.1080
3.4793 0.3833 0.1130
3.4871 0.4167 0.1179
3.4949 0.4583 0.1236
3.5027 0.4500 0.1225
3.5105 0.3833 0.1130
3.5183 0.1583 0.0726
3.5261 0.2417 0.0898
3.5339 0.5000 0.1291
3.5417 0.3917 0.1143
3.5495 0.3417 0.1067
3.5573 0.2833 0.0972
3.5651 0.2000 0.0816
3.5729 0.3500 0.1080
3.5807 0.3917 0.1143
3.5885 0.3167 0.1027
3.5963 0.3083 0.1014
3.6041 0.3583 0.1093
3.6119 0.2583 0.0928
3.6197 0.4000 0.1155
3.6275 0.3917 0.1143
3.6353 0.4833 0.1269
3.6431 0.3667 0.1106
3.6509 0.3750 0.1118
3.6587 0.2167 0.0850
3.6665 0.3667 0.1106
3.6743 0.4500 0.1225
3.6821 0.3833 0.1130
3.6899 0.4583 0.1236
3.6977 0.2083 0.0833
3.7055 0.2917 0.0986
3.7133 0.3250 0.1041
3.7211 0.4583 0.1236
3.7289 0.2750 0.0957
3.7367 0.1833 0.0782
3.7445 0.4000 0.1155
3.7523 0.5167 0.1312
3.7601 0.1917 0.0799
3.7679 0.2583 0.0928
3.7757 0.3667 0.1106
3.7835 0.2417 0.0898
3.7913 0.2750 0.0957
3.7991 0.3417 0.1067
3.8069 0.2917 0.0986
3.8147 0.2000 0.0816
3.8225 0.1750 0.0764
3.8303 0.1167 0.0624
3.8381 0.2167 0.0850
3.8459 0.1833 0.0782
