# Supplementary material for: Spin waves and orbital contribution to ferromagnetism in a topological metal
Source: Nat Commun. 2024 Oct 16;15:8905. doi: 10.1038/s41467-024-53152-1 (PMC11484860; doi:10.1038/s41467-024-53152-1)
Supplement: Supplementary file 3 — Source Data [file 41467_2024_53152_MOESM3_ESM.zip › experiment_data/XAS/XAS.xlsx]

## Sheet: sigma pol
alpha = 20		alpha = 50		alpha = 70		alpha = 90
E_i	TEY	E_i	TEY	E_i	TEY	E_i	TEY
703.962	0.182498	703.98	0.0848707	703.979	0.0713032	703.993	0.066743
704.061	0.184634	704.078	0.0849317	704.08	0.0715648	704.096	0.0672923
704.159	0.184787	704.181	0.0849928	704.178	0.0706493	704.201	0.0678518
704.259	0.184634	704.282	0.0862745	704.283	0.0712596	704.296	0.0686656
704.36	0.186007	704.382	0.0859083	704.376	0.0712088	704.399	0.0679535
704.458	0.186262	704.484	0.086773	704.479	0.0715648	704.5	0.0680334
704.561	0.187778	704.58	0.0877394	704.581	0.0720226	704.595	0.0686961
704.66	0.188449	704.679	0.0870781	704.68	0.0742351	704.7	0.0694286
704.761	0.189161	704.781	0.088248	704.78	0.0740571	704.799	0.0694896
704.859	0.191348	704.878	0.0902317	704.877	0.0731416	704.897	0.0704967
704.959	0.191882	704.98	0.0895705	704.977	0.0750235	704.994	0.0713614
705.061	0.193088	705.076	0.0906081	705.079	0.0750439	705.095	0.0710053
705.159	0.195163	705.182	0.0917503	705.179	0.075227	705.198	0.0715038
705.254	0.196231	705.282	0.0921645	705.277	0.0762733	705.297	0.072226
705.359	0.199181	705.375	0.0926731	705.381	0.0772107	705.399	0.0732942
705.457	0.200787	705.48	0.0948602	705.477	0.0779736	705.496	0.0746166
705.562	0.202843	705.576	0.0958775	705.578	0.0799573	705.598	0.0757356
705.661	0.205742	705.683	0.097556	705.68	0.079703	705.698	0.0771089
705.756	0.209405	705.782	0.0992752	705.776	0.0817375	705.795	0.0779227
705.86	0.213046	705.877	0.101717	705.879	0.0844333	705.9	0.0800081
705.956	0.218575	705.98	0.104372	705.977	0.0873732	705.999	0.0842298
706.062	0.227054	706.079	0.109102	706.077	0.0893874	706.095	0.0872307
706.157	0.239414	706.183	0.115877	706.179	0.0954561	706.195	0.0914015
706.258	0.261641	706.279	0.126446	706.279	0.105287	706.3	0.101727
706.36	0.301104	706.384	0.147188	706.381	0.121462	706.402	0.118685
706.461	0.351975	706.481	0.171969	706.481	0.143465	706.498	0.137687
706.556	0.399634	706.579	0.195926	706.579	0.161746	706.598	0.155439
706.658	0.446886	706.679	0.218967	706.679	0.18087	706.701	0.174207
706.759	0.487613	706.782	0.23917	706.775	0.198093	706.801	0.192416
706.86	0.525775	706.88	0.257725	706.882	0.216831	706.897	0.206353
706.958	0.556924	706.978	0.275242	706.979	0.230055	706.999	0.221256
707.061	0.583047	707.077	0.287226	707.079	0.241347	707.099	0.23326
707.156	0.600595	707.18	0.296875	707.177	0.25096	707.202	0.240736
707.259	0.61265	707.279	0.302383	707.277	0.254185	707.299	0.244144
707.364	0.618622	707.376	0.305282	707.382	0.257572	707.397	0.246688
707.461	0.621988	707.48	0.306371	707.481	0.257928	707.497	0.24745
707.558	0.623687	707.581	0.307876	707.582	0.258437	707.597	0.249078
707.66	0.623687	707.678	0.307266	707.675	0.257471	707.698	0.248468
707.759	0.622171	707.779	0.305333	707.777	0.257013	707.795	0.246484
707.858	0.618997	707.881	0.304163	707.88	0.255436	707.9	0.244399
707.954	0.615498	707.978	0.300389	707.977	0.251774	708.001	0.241042
708.059	0.607665	708.081	0.295974	708.08	0.248569	708.099	0.236667
708.159	0.597696	708.177	0.29099	708.179	0.242975	708.198	0.232242
708.257	0.58677	708.281	0.284377	708.279	0.237939	708.301	0.226088
708.361	0.572468	708.378	0.277012	708.377	0.231123	708.397	0.220442
708.461	0.557848	708.478	0.268305	708.481	0.223952	708.494	0.21294
708.556	0.544188	708.579	0.260838	708.577	0.218051	708.595	0.206516
708.659	0.526385	708.677	0.25211	708.677	0.21088	708.7	0.2003
708.759	0.510414	708.779	0.245467	708.781	0.203769	708.798	0.192823
708.859	0.496158	708.879	0.236929	708.877	0.198276	708.899	0.188571
708.96	0.48246	708.979	0.230411	708.98	0.191562	709	0.181837
709.057	0.473793	709.079	0.224562	709.078	0.186923	709.1	0.178256
709.161	0.46306	709.177	0.220035	709.179	0.181989	709.198	0.173861
709.259	0.455569	709.277	0.215261	709.278	0.178927	709.296	0.171104
709.359	0.448219	709.379	0.212812	709.377	0.175479	709.398	0.167646
709.459	0.444495	709.481	0.209913	709.476	0.173749	709.503	0.16551
709.561	0.438544	709.582	0.207574	709.579	0.171969	709.6	0.162814
709.658	0.435187	709.681	0.205437	709.676	0.17024	709.7	0.162102
709.76	0.431372	709.783	0.20267	709.78	0.169353	709.797	0.162102
709.859	0.427151	709.878	0.201368	709.881	0.166629	709.903	0.158323
709.958	0.42354	709.981	0.199995	709.98	0.166578	709.997	0.157626
710.056	0.420488	710.085	0.19852	710.083	0.164747	710.099	0.155896
710.162	0.415147	710.173	0.19585	710.181	0.164584	710.199	0.154625
710.258	0.411658	710.277	0.195316	710.281	0.160983	710.3	0.15501
710.364	0.407111	710.381	0.192721	710.38	0.160627	710.398	0.152641
710.461	0.402441	710.482	0.190382	710.48	0.158134	710.502	0.151369
710.563	0.398515	710.581	0.189016	710.581	0.157233	710.6	0.148114
710.66	0.3947	710.678	0.186095	710.68	0.155947	710.701	0.146995
710.76	0.390072	710.779	0.184024	710.78	0.152336	710.802	0.145602
710.862	0.385595	710.88	0.182142	710.875	0.151319	710.902	0.143486
710.962	0.380357	710.977	0.178988	710.98	0.148928	710.997	0.141634
711.059	0.377508	711.077	0.177971	711.078	0.147799	711.1	0.139437
711.162	0.372269	711.181	0.175692	711.185	0.145317	711.201	0.137102
711.262	0.368149	711.28	0.17319	711.276	0.143791	711.3	0.135775
711.361	0.364131	711.381	0.171298	711.377	0.142163	711.403	0.135144
711.462	0.35935	711.483	0.16968	711.479	0.14168	711.501	0.133974
711.561	0.355637	711.577	0.167035	711.58	0.139742	711.599	0.133466
711.659	0.353297	711.681	0.166222	711.684	0.138399	711.703	0.132245
711.758	0.349482	711.777	0.165052	711.779	0.137571	711.801	0.129447
711.857	0.34755	711.882	0.164187	711.878	0.136089	711.898	0.129549
711.955	0.345791	711.975	0.16318	711.981	0.134981	711.997	0.129193

## Sheet: circular pol
alpha = 20				alpha = 45				alpha = 70				alpha = 90
E_i	TEY_CR	E_i	TEY_CL	E_i	TEY_CR	E_i	TEY_CL	E_i	TEY_CR	E_i	TEY_CL	E_i	TEY_CR	E_i	TEY_CL
701.997	0.220553	701.998	0.215122	704.029	0.110872	704	0.108614	704.04	0.0843824	704.002	0.0864169	704.028	0.0814323	704.026	0.0802116
702.5	0.221378	702.496	0.215709	704.125	0.112408	704.1	0.109285	704.138	0.0849928	704.097	0.0862745	704.131	0.0812695	704.131	0.0803133
702.999	0.222912	703	0.215763	704.223	0.113273	704.2	0.110857	704.238	0.0858066	704.203	0.0872511	704.229	0.0822461	704.231	0.0816794
703.498	0.224361	703.5	0.21635	704.327	0.112215	704.299	0.111971	704.339	0.0852369	704.301	0.0877394	704.333	0.0825005	704.328	0.081534
703.997	0.227461	703.994	0.216831	704.424	0.112917	704.399	0.110933	704.437	0.0859955	704.399	0.0868238	704.433	0.0832925	704.429	0.0817578
704.097	0.227363	704.101	0.216585	704.524	0.114229	704.498	0.111136	704.54	0.0868238	704.502	0.0878411	704.528	0.0843214	704.527	0.0821444
704.2	0.22725	704.2	0.217006	704.625	0.114778	704.6	0.112197	704.639	0.0862135	704.601	0.0887566	704.632	0.0829074	704.629	0.0827039
704.3	0.228466	704.3	0.21751	704.723	0.11546	704.7	0.113592	704.739	0.0878004	704.701	0.0882277	704.731	0.08365	704.728	0.0829582
704.4	0.229101	704.4	0.218166	704.826	0.115206	704.805	0.114072	704.842	0.0873325	704.8	0.0876376	704.83	0.0839246	704.829	0.0846876
704.501	0.230491	704.498	0.218807	704.924	0.117088	704.901	0.113436	704.939	0.0893874	704.899	0.0888075	704.935	0.0854505	704.93	0.0843214
704.6	0.231164	704.598	0.218956	705.025	0.118156	705	0.114595	705.037	0.0899977	704.997	0.0893874	705.03	0.0859083	705.032	0.0861118
704.698	0.231534	704.701	0.219234	705.124	0.11841	705.099	0.115206	705.14	0.0888991	705.101	0.0914626	705.131	0.0857252	705.128	0.085481
704.798	0.233333	704.798	0.220409	705.221	0.120597	705.199	0.115307	705.241	0.0907403	705.201	0.0919102	705.23	0.0869256	705.231	0.0863152
704.898	0.23492	704.901	0.220516	705.322	0.121258	705.3	0.116915	705.336	0.0914524	705.301	0.0914015	705.327	0.0883497	705.33	0.087565
704.997	0.236803	705.001	0.221401	705.424	0.122774	705.4	0.117403	705.44	0.0929274	705.399	0.0928766	705.432	0.088838	705.427	0.0892217
705.096	0.238676	705.099	0.222171	705.523	0.12471	705.5	0.118817	705.534	0.0934157	705.5	0.0944534	705.53	0.0893263	705.528	0.089367
705.199	0.240844	705.202	0.223613	705.626	0.126314	705.597	0.120852	705.638	0.0954706	705.593	0.0946975	705.629	0.0908929	705.625	0.0915541
705.299	0.241955	705.298	0.225216	705.727	0.129295	705.698	0.121309	705.741	0.0985428	705.697	0.0959793	705.728	0.092368	705.731	0.0929274
705.4	0.246081	705.402	0.225536	705.825	0.132906	705.794	0.123293	705.834	0.100374	705.794	0.0984207	705.826	0.0944534	705.829	0.0945754
705.499	0.249562	705.497	0.227298	705.925	0.135531	705.899	0.125734	705.941	0.103253	705.902	0.100455	705.93	0.0973526	705.931	0.0973017
705.597	0.252746	705.6	0.231037	706.023	0.140383	706	0.129702	706.038	0.106711	706.002	0.102947	706.021	0.0997431	706.024	0.0993973
705.7	0.257814	705.69	0.23257	706.122	0.148863	706.102	0.134737	706.141	0.112205	706.097	0.107729	706.128	0.104575	706.131	0.104524
705.797	0.263908	705.797	0.236538	706.223	0.161746	706.2	0.142794	706.237	0.12083	706.199	0.114412	706.227	0.11368	706.231	0.111544
705.896	0.270636	705.898	0.240041	706.323	0.181735	706.299	0.154676	706.338	0.136525	706.303	0.127565	706.327	0.124544	706.328	0.123507
705.996	0.279841	706.001	0.245104	706.423	0.213321	706.399	0.178124	706.438	0.158846	706.394	0.144401	706.427	0.144808	706.434	0.144706
706.096	0.294959	706.098	0.254002	706.525	0.249912	706.496	0.205183	706.536	0.185702	706.5	0.168917	706.525	0.169324	706.529	0.169579
706.199	0.321619	706.202	0.26698	706.624	0.285191	706.597	0.232578	706.641	0.213291	706.595	0.19145	706.624	0.192467	706.629	0.193383
706.299	0.359886	706.299	0.290524	706.722	0.31931	706.7	0.255161	706.739	0.238092	706.695	0.212863	706.727	0.215559	706.726	0.215457
706.4	0.421269	706.402	0.330159	706.823	0.353552	706.799	0.274255	706.839	0.261489	706.797	0.233005	706.83	0.235854	706.83	0.237939
706.499	0.490704	706.496	0.377424	706.923	0.387557	706.901	0.291295	706.941	0.284733	706.899	0.249587	706.926	0.253147	706.928	0.256138
706.6	0.556095	706.597	0.422019	707.025	0.416317	707	0.30513	707.037	0.303299	706.999	0.264073	707.031	0.26981	707.026	0.272119
706.701	0.623984	706.697	0.457855	707.125	0.438951	707.097	0.314488	707.139	0.318964	707.103	0.273289	707.13	0.282628	707.128	0.284377
706.798	0.689683	706.798	0.486374	707.225	0.454617	707.196	0.322881	707.24	0.329188	707.2	0.280831	707.23	0.289769	707.231	0.291905
706.898	0.753637	706.899	0.512489	707.322	0.46245	707.296	0.326818	707.341	0.333664	707.301	0.285313	707.33	0.293787	707.329	0.297581
706.999	0.810238	706.999	0.531769	707.422	0.464576	707.399	0.330053	707.439	0.334732	707.403	0.286514	707.43	0.294713	707.429	0.298416
707.098	0.857899	707.101	0.549073	707.523	0.462857	707.497	0.333664	707.533	0.336004	707.5	0.286971	707.526	0.29511	707.528	0.297017
707.199	0.89223	707.201	0.563333	707.626	0.459907	707.598	0.334885	707.638	0.33341	707.597	0.288294	707.629	0.294652	707.629	0.297602
707.302	0.910903	707.297	0.574067	707.724	0.457211	707.697	0.335444	707.736	0.331029	707.695	0.2869	707.729	0.293227	707.726	0.296279
707.396	0.916536	707.397	0.579258	707.822	0.451514	707.8	0.335953	707.837	0.329595	707.799	0.285954	707.828	0.291956	707.829	0.294753
707.5	0.915293	707.501	0.586458	707.925	0.444037	707.903	0.335953	707.939	0.324987	707.894	0.286056	707.927	0.28982	707.928	0.292973
707.599	0.911379	707.601	0.591745	708.02	0.435035	708	0.335292	708.038	0.31871	708.001	0.283258	708.025	0.285008	708.029	0.289403
707.699	0.902016	707.698	0.596765	708.122	0.425828	708.097	0.332647	708.141	0.312108	708.099	0.27921	708.13	0.280186	708.127	0.28452
707.798	0.891111	707.799	0.600343	708.226	0.413723	708.2	0.329992	708.239	0.304061	708.2	0.275687	708.228	0.274815	708.227	0.279087
707.899	0.875461	707.899	0.600504	708.324	0.401099	708.298	0.325271	708.34	0.295201	708.305	0.270186	708.331	0.269139	708.327	0.272984
708.006	0.856978	708	0.598634	708.425	0.388098	708.399	0.319727	708.445	0.285395	708.395	0.263829	708.424	0.261692	708.428	0.265965
708.098	0.83875	708.097	0.595857	708.522	0.372702	708.496	0.314539	708.538	0.276748	708.499	0.258386	708.528	0.254114	708.527	0.258902
708.204	0.813814	708.196	0.593027	708.625	0.358434	708.599	0.307835	708.636	0.267002	708.598	0.251743	708.63	0.246077	708.63	0.250248
708.299	0.792094	708.297	0.587793	708.726	0.343664	708.697	0.301758	708.738	0.258457	708.698	0.244399	708.728	0.239465	708.726	0.242161
708.397	0.765539	708.399	0.581491	708.822	0.331273	708.799	0.293685	708.838	0.24918	708.799	0.238117	708.828	0.232212	708.827	0.234175
708.502	0.738085	708.501	0.573373	708.925	0.319546	708.899	0.287429	708.94	0.241245	708.899	0.23036	708.929	0.224033	708.927	0.226444
708.596	0.711266	708.597	0.565309	709.022	0.308639	708.999	0.281895	709.038	0.232578	709	0.224308	709.029	0.217624	709.027	0.220747
708.701	0.682415	708.7	0.555161	709.122	0.298822	709.099	0.277317	709.137	0.225986	709.101	0.21912	709.125	0.212507	709.127	0.214847
708.798	0.656675	708.797	0.547086	709.224	0.290532	709.199	0.271894	709.238	0.220289	709.201	0.214877	709.226	0.207004	709.228	0.209995
708.899	0.632183	708.901	0.536042	709.323	0.284123	709.301	0.26688	709.337	0.215966	709.298	0.211643	709.332	0.203657	709.327	0.206251
708.997	0.610284	708.999	0.527155	709.422	0.280105	709.402	0.263959	709.436	0.212812	709.396	0.209354	709.429	0.20029	709.428	0.202106
709.097	0.59251	709.096	0.518524	709.525	0.275781	709.502	0.262201	709.537	0.209659	709.503	0.20559	709.532	0.197299	709.526	0.199435
709.198	0.574577	709.199	0.510674	709.624	0.271814	709.602	0.259759	709.641	0.206404	709.6	0.204501	709.632	0.195392	709.629	0.197909
709.299	0.561572	709.301	0.503517	709.725	0.268864	709.699	0.256555	709.743	0.20503	709.701	0.202967	709.735	0.193637	709.728	0.195671
709.397	0.551884	709.403	0.497856	709.827	0.265812	709.799	0.255843	709.846	0.203047	709.803	0.199893	709.829	0.193027	709.832	0.193027
709.501	0.544161	709.505	0.492729	709.924	0.262811	709.898	0.252995	709.937	0.201317	709.896	0.199232	709.928	0.190789	709.932	0.191806
709.598	0.536226	709.601	0.489984	710.025	0.260421	710	0.25152	710.042	0.198276	710.001	0.197726	710.031	0.188246	710.029	0.190331
709.7	0.532259	709.7	0.486854	710.126	0.256382	710.099	0.249668	710.141	0.196384	710.106	0.195977	710.13	0.187076	710.129	0.188678
709.804	0.525181	709.803	0.484558	710.226	0.254215	710.203	0.248646	710.244	0.195041	710.2	0.195366	710.226	0.184237	710.23	0.18794
709.897	0.519722	709.902	0.483127	710.329	0.251774	710.305	0.246942	710.342	0.192162	710.301	0.193739	710.329	0.183108	710.332	0.184787
710	0.514591	709.997	0.479912	710.426	0.248875	710.404	0.243737	710.439	0.191399	710.4	0.189853	710.428	0.181328	710.429	0.183697
710.096	0.509354	710.106	0.476269	710.527	0.244195	710.503	0.243229	710.54	0.188754	710.5	0.188937	710.53	0.179355	710.528	0.180565
710.198	0.503165	710.202	0.474347	710.627	0.240838	710.601	0.240766	710.64	0.185179	710.6	0.18672	710.63	0.1767	710.632	0.179355
710.299	0.497664	710.299	0.470726	710.726	0.238499	710.7	0.237074	710.741	0.183159	710.701	0.184787	710.73	0.174716	710.73	0.177564
710.399	0.489412	710.401	0.467938	710.827	0.234633	710.801	0.2344	710.84	0.181064	710.799	0.183108	710.833	0.172335	710.827	0.174899
710.502	0.48354	710.503	0.461913	710.925	0.230738	710.9	0.231378	710.942	0.179232	710.901	0.181328	710.928	0.169782	710.931	0.172936
710.598	0.474653	710.598	0.458335	711.024	0.22797	710.998	0.228631	711.044	0.17614	710.998	0.177386	711.033	0.168053	711.03	0.17146
710.699	0.467734	710.698	0.452813	711.123	0.224155	711.098	0.226169	711.14	0.173648	711.101	0.176486	711.13	0.166476	711.132	0.168612
710.799	0.460824	710.801	0.44947	711.226	0.222507	711.203	0.223697	711.244	0.171969	711.201	0.174207	711.231	0.164157	711.231	0.166985
710.9	0.453833	710.896	0.443862	711.324	0.218418	711.3	0.222171	711.338	0.170698	711.304	0.171511	711.328	0.162915	711.328	0.165052
711	0.448446	711	0.439739	711.423	0.215915	711.4	0.219272	711.442	0.168978	711.402	0.169884	711.43	0.160627	711.43	0.162102
711.1	0.441751	711.102	0.434997	711.528	0.214135	711.501	0.216037	711.54	0.166049	711.5	0.168612	711.531	0.15844	711.531	0.159965
711.2	0.436514	711.2	0.42987	711.625	0.212965	711.6	0.214033	711.642	0.164797	711.602	0.167341	711.635	0.156761	711.631	0.158846
711.299	0.430748	711.298	0.425223	711.725	0.210981	711.696	0.212515	711.735	0.163577	711.702	0.163729	711.733	0.156151	711.73	0.158592
711.399	0.425458	711.4	0.420128	711.824	0.209506	711.802	0.210971	711.843	0.163195	711.8	0.164696	711.828	0.154879	711.829	0.156812
711.497	0.421649	711.502	0.416197	711.921	0.20793	711.9	0.210239	711.939	0.160881	711.896	0.161898	711.927	0.153615	711.93	0.155184
711.601	0.417777	711.601	0.412886	712.027	0.20676	711.999	0.208591	712.036	0.161237	711.998	0.160983	712.032	0.153201	712.029	0.154116
711.697	0.414286	711.699	0.410163
711.798	0.410351	711.8	0.405463
711.898	0.408478	711.9	0.402686
712	0.404987	712.001	0.399481
712.1	0.40179	712.098	0.397665
712.2	0.400067	712.197	0.394685
712.302	0.397052	712.298	0.393019
712.398	0.395352	712.399	0.390776
712.504	0.392714	712.497	0.389174
712.598	0.391022	712.604	0.38661
712.699	0.388747	712.699	0.384431
712.801	0.386578	712.802	0.380735
712.9	0.384388	712.895	0.378984
713.002	0.380971	712.999	0.376837
713.304	0.374168	713.3	0.369039
713.597	0.369122	713.6	0.363058
713.899	0.365736	713.896	0.360067
714.2	0.362298	714.2	0.355688
714.501	0.359336	714.496	0.352689
714.795	0.35595	714.795	0.34976
715.097	0.352618	715.095	0.346171
715.408	0.349444	715.394	0.344045
715.699	0.34627	715.699	0.340093
715.996	0.344334	715.999	0.337263
716.3	0.341826	716.298	0.334913
716.601	0.338547	716.599	0.333177
716.903	0.336748	716.898	0.330747
717.001	0.336844	717	0.330426
717.106	0.335764	717.099	0.33064
717.202	0.335584	717.198	0.330266
717.294	0.335637	717.298	0.331366
717.399	0.336431	717.399	0.331174
717.501	0.336431	717.493	0.331388
717.595	0.335728	717.596	0.332029
717.702	0.336166	717.697	0.332364
717.8	0.336272	717.798	0.333684
717.904	0.336463	717.899	0.334432
718.002	0.336431	718.001	0.334955
718.1	0.336801	718.101	0.335447
718.199	0.337489	718.195	0.336355
718.299	0.338124	718.298	0.33785
718.405	0.338494	718.398	0.340146
718.499	0.340988	718.497	0.342646
718.598	0.342726	718.596	0.345033
718.696	0.344905	718.698	0.349706
718.8	0.346429	718.798	0.353239
718.901	0.351063	718.897	0.35996
719.002	0.356691	718.998	0.368399
719.098	0.362552	719.102	0.382071
719.2	0.373301	719.197	0.397932
719.297	0.38515	719.298	0.417098
719.401	0.398118	719.399	0.440636
719.501	0.410795	719.499	0.461379
719.598	0.42203	719.601	0.481514
719.702	0.433763	719.701	0.496457
719.801	0.442809	719.798	0.51038
719.902	0.449024	719.899	0.52269
720	0.454975	719.998	0.531449
720.101	0.460477	720.096	0.539588
720.2	0.461693	720.196	0.543412
720.301	0.464878	720.3	0.547311
720.404	0.465766	720.396	0.54934
720.498	0.466348	720.499	0.549767
720.6	0.464603	720.6	0.548486
720.705	0.465079	720.695	0.547379
720.802	0.46455	720.8	0.544694
720.899	0.462402	720.903	0.542664
720.999	0.460434	720.998	0.538552
721.1	0.458837	721.098	0.533318
721.203	0.456879	721.2	0.527977
721.298	0.453261	721.298	0.521515
721.401	0.449791	721.4	0.513878
721.502	0.446194	721.499	0.507576
721.601	0.443073	721.598	0.500559
721.699	0.440285	721.7	0.493957
721.801	0.436725	721.802	0.487549
721.899	0.434409	721.898	0.480606
722	0.431065	721.997	0.475372
722.099	0.428791	722.1	0.470117
722.198	0.424427	722.193	0.466506
722.297	0.423554	722.3	0.461326
722.4	0.420274	722.404	0.45716
722.501	0.419555	722.497	0.455344
722.601	0.418052	722.596	0.452674
722.698	0.416624	722.698	0.449096
722.797	0.413609	722.801	0.445304
722.898	0.413556	722.897	0.441833
723.001	0.411176	723.003	0.438949
723.104	0.408319	723.1	0.435477
723.199	0.406542	723.2	0.433234
723.301	0.405399	723.297	0.428481
723.402	0.404246	723.398	0.425864
723.501	0.401707	723.5	0.421138
723.599	0.399062	723.602	0.419936
723.702	0.398216	723.697	0.416667
723.8	0.397369	723.801	0.414424
723.897	0.396576	723.9	0.410771
724	0.395052	723.999	0.410216
724.1	0.394143	724.099	0.40872
724.2	0.394037	724.199	0.406477
724.298	0.391921	724.299	0.406638
724.397	0.390863	724.398	0.403433
724.501	0.390069	724.497	0.401991
724.603	0.3888	724.594	0.40103
724.698	0.386314	724.697	0.399161
724.8	0.385838	724.798	0.398199
724.898	0.385573	724.896	0.395583
724.995	0.38369	725	0.394942
725.097	0.382452	725.1	0.3935
725.2	0.381923	725.202	0.390936
725.299	0.381606	725.297	0.390776
725.397	0.380495	725.397	0.390135
725.496	0.379754	725.504	0.387358
725.599	0.378485	725.599	0.386931
725.701	0.377342	725.695	0.384848
725.8	0.377261	725.796	0.383459
725.901	0.376218	725.9	0.38206
725.999	0.373883	725.999	0.380415
726.095	0.372296	726.099	0.37892
726.2	0.372899	726.2	0.377531
726.299	0.370296	726.3	0.376036
726.399	0.370286	726.403	0.375843
726.499	0.369968	726.499	0.375074
726.597	0.370444	726.597	0.375715
726.695	0.370867	726.698	0.373739
726.801	0.369175	726.797	0.373701
726.899	0.369598	726.9	0.373392
726.996	0.369862	726.998	0.373579
727.101	0.369545	727.096	0.373045
727.199	0.368487	727.199	0.371806
727.3	0.368752	727.301	0.37171
727.4	0.367482	727.395	0.370481
727.501	0.366794	727.502	0.370054
727.599	0.366107	727.596	0.367811
727.699	0.365366	727.7	0.367192
727.798	0.364731	727.8	0.366038
727.9	0.36325	727.9	0.366102
727.995	0.364044	727.995	0.365888
