# Supplementary material for: Spin waves and orbital contribution to ferromagnetism in a topological metal
Source: Nat Commun. 2024 Oct 16;15:8905. doi: 10.1038/s41467-024-53152-1 (PMC11484860; doi:10.1038/s41467-024-53152-1)
Supplement: Supplementary file 3 — Source Data [file 41467_2024_53152_MOESM3_ESM.zip › experiment_data/XMCD_sample_surface/without_field/TEY_CL.txt]

0.17929	0.17624	0.17655	0.17594	0.17716	0.18509	0.20676	0.26108	0.42466	0.71122	1.0353	1.2193	1.2853	1.2227	1.0619	0.87633	0.86229	0.97276	1.032	1.1702	1.2715	1.2627	1.0594	0.77409	0.40757	0.35782	0.55558	0.981	1.2544	1.4482	1.4742	1.4382	1.3668	1.1577	0.90898	0.62333	0.35538	0.27359	0.24918	0.24033	0.23392	0.22751	0.22965	0.23697	0.24765
0.17807	0.17533	0.17533	0.17655	0.17807	0.18601	0.20584	0.25223	0.35233	0.59556	0.81956	0.97704	1.1333	1.1791	1.1473	0.9749	0.8571	0.80613	0.84337	0.97337	1.1815	1.2386	1.0179	0.692	0.40238	0.31174	0.44816	0.81437	1.1727	1.3448	1.3902	1.3002	1.2547	1.1238	0.92699	0.66911	0.38437	0.2916	0.2443	0.23331	0.22751	0.2208	0.21775	0.22446	0.23239
0.17716	0.17472	0.1738	0.1735	0.17441	0.1796	0.19699	0.2388	0.30716	0.5156	0.74754	0.87297	0.97093	0.94987	0.9395	0.82963	0.80064	0.88151	0.94804	1.0173	1.0658	1.0832	0.9279	0.64988	0.38987	0.3154	0.43076	0.73655	1.1263	1.3332	1.2865	1.1495	1.0588	0.97246	0.7921	0.57084	0.34684	0.26444	0.23392	0.22202	0.22293	0.21958	0.215	0.21805	0.22416
0.17563	0.17288	0.17197	0.17197	0.17319	0.17868	0.19181	0.2327	0.30686	0.5095	0.72862	0.90715	0.916	0.95048	0.94102	0.88457	0.85801	0.96208	1.0338	1.0832	1.1064	1.0893	0.91051	0.62852	0.37339	0.31998	0.43381	0.66972	0.98955	1.2313	1.2291	1.0732	0.94224	0.8397	0.71214	0.52049	0.3151	0.23606	0.20493	0.20157	0.21439	0.21866	0.21744	0.21622	0.22263
0.17502	0.17288	0.17105	0.168	0.17044	0.17685	0.19089	0.22232	0.2739	0.42588	0.58793	0.79118	1.079	1.1882	1.1641	1.136	1.0948	1.0979	1.0994	1.0414	1.0646	1.0961	0.9398	0.65354	0.37705	0.327	0.44114	0.61967	0.83238	1.0597	1.1379	1.0777	0.97368	0.8632	0.72007	0.53239	0.32151	0.2266	0.18357	0.17105	0.18906	0.20737	0.21561	0.21744	0.22019
0.17502	0.17197	0.16983	0.168	0.16861	0.1738	0.18936	0.22599	0.27543	0.42313	0.55192	0.62669	0.76036	0.94713	1.0723	1.1455	1.1354	1.1345	1.1156	1.1214	1.1153	1.0378	0.80919	0.55375	0.34531	0.32944	0.48234	0.67094	0.88518	1.0869	1.162	1.1244	1.0216	0.96269	0.80766	0.63096	0.34043	0.22171	0.17411	0.15732	0.16526	0.18967	0.2089	0.215	0.21866
0.17411	0.1735	0.17411	0.17258	0.17258	0.17563	0.1915	0.22812	0.30777	0.4622	0.58762	0.68681	0.78935	0.85496	0.94652	1.0274	1.0979	1.0814	1.0143	0.94743	0.96849	0.96239	0.75944	0.50828	0.33249	0.34775	0.47318	0.64714	0.804	1.0216	1.2419	1.2755	1.1739	1.0256	0.83177	0.58457	0.36973	0.25223	0.1915	0.16281	0.15885	0.17899	0.20035	0.21378	0.21897
0.17441	0.17472	0.1796	0.18235	0.18326	0.1799	0.1912	0.23087	0.29984	0.49638	0.64012	0.74723	0.84367	0.90196	0.916	0.89921	0.88975	0.93278	0.94987	0.96696	1.0018	0.99962	0.79393	0.53117	0.3566	0.37522	0.50431	0.6627	0.77867	0.9749	1.1949	1.292	1.2322	1.0259	0.82536	0.56718	0.37278	0.2739	0.21164	0.1738	0.15732	0.17014	0.18875	0.2092	0.21866
0.17411	0.17319	0.17777	0.18235	0.18296	0.18143	0.19364	0.23056	0.31632	0.52018	0.73686	0.88823	0.91966	0.98192	0.98131	0.91203	0.83543	0.84123	0.92515	0.96635	0.97826	0.97093	0.82811	0.62089	0.4509	0.45884	0.55467	0.65904	0.76616	0.99107	1.2282	1.3564	1.3433	1.1394	0.91905	0.63096	0.38987	0.27909	0.23423	0.19913	0.16953	0.16831	0.18265	0.20127	0.21592
0.1735	0.17075	0.17105	0.17166	0.17227	0.17899	0.18967	0.2208	0.29923	0.47684	0.72068	0.93797	0.93187	0.9456	0.99199	0.97765	0.9221	0.93889	1.0118	1.1116	1.1891	1.1522	0.96971	0.74235	0.57176	0.61357	0.67674	0.63493	0.63859	0.94316	1.2755	1.4662	1.5151	1.2306	0.97398	0.69902	0.41672	0.28244	0.23026	0.21073	0.1912	0.18814	0.19547	0.20798	0.21805
0.17258	0.17105	0.17075	0.16983	0.17136	0.17472	0.18753	0.21347	0.27146	0.42802	0.66239	0.93309	0.97948	0.92027	0.89586	0.88396	0.92058	1.014	1.1098	1.2422	1.2801	1.2551	1.1775	1.0161	0.81254	0.75975	0.68223	0.58915	0.59281	0.87968	1.3057	1.4849	1.5227	1.3448	1.0817	0.74296	0.42588	0.27176	0.22629	0.20798	0.20096	0.20829	0.21164	0.21958	0.22232
0.17105	0.17014	0.16953	0.16892	0.16892	0.17288	0.18601	0.21378	0.26322	0.44541	0.6566	0.92119	0.96452	0.86168	0.83574	0.86137	0.91142	1.0045	1.1708	1.2999	1.3378	1.3204	1.284	1.2053	1.1073	0.95842	0.77806	0.5919	0.61021	0.87602	1.2782	1.4708	1.5129	1.3356	1.0866	0.71885	0.45121	0.27298	0.21775	0.20218	0.20188	0.21439	0.22019	0.22538	0.22568
0.16922	0.16739	0.16892	0.16709	0.17014	0.17594	0.19181	0.22782	0.29252	0.53544	0.73808	0.8629	0.78904	0.71489	0.74266	0.78538	0.91173	1.1019	1.2627	1.4104	1.386	1.3802	1.3661	1.306	1.1666	0.97459	0.76707	0.58732	0.58762	0.851	1.1919	1.342	1.3753	1.2923	0.98436	0.70726	0.40848	0.26963	0.21866	0.20462	0.20127	0.21256	0.215	0.22232	0.22232
0.16922	0.16587	0.16312	0.16068	0.16342	0.17105	0.18662	0.2208	0.31571	0.57969	0.75303	0.85679	0.79789	0.73808	0.74388	0.78019	0.8751	1.0375	1.2279	1.4177	1.4165	1.3817	1.3939	1.382	1.2767	1.1116	0.83604	0.65263	0.58885	0.8278	1.0918	1.2071	1.202	1.1226	0.85588	0.62852	0.37613	0.27237	0.22629	0.21042	0.19516	0.19577	0.19883	0.21012	0.21469
0.16831	0.16464	0.16159	0.15824	0.15976	0.16922	0.18357	0.20798	0.28214	0.44694	0.56352	0.66026	0.69383	0.65141	0.65568	0.68162	0.80003	0.95354	1.0698	1.2538	1.3494	1.3912	1.4171	1.3613	1.2728	1.0967	0.88426	0.65202	0.65293	0.90135	1.1403	1.2157	1.1498	0.97307	0.75242	0.54826	0.37064	0.28489	0.24826	0.22965	0.21408	0.20432	0.1973	0.20127	0.20859
0.16831	0.1677	0.16892	0.16434	0.16495	0.16739	0.18112	0.20218	0.26352	0.41215	0.5153	0.60502	0.62974	0.63554	0.63706	0.6627	0.76249	0.87022	0.98405	1.2044	1.3216	1.3915	1.4311	1.4324	1.4	1.2166	0.95262	0.70665	0.69627	0.97337	1.3036	1.4141	1.2642	1.0185	0.77104	0.5507	0.37003	0.30076	0.26932	0.25589	0.24308	0.24125	0.23301	0.21469	0.20615
0.16648	0.16495	0.16495	0.15946	0.15732	0.16342	0.17899	0.21073	0.30472	0.50523	0.68223	0.76493	0.68589	0.62669	0.62028	0.63462	0.72313	0.81865	0.90288	1.1507	1.3436	1.4195	1.422	1.4147	1.3777	1.1943	0.87968	0.67002	0.73594	1.0634	1.2911	1.2831	1.1437	0.95628	0.70817	0.52537	0.37125	0.30503	0.2797	0.26413	0.25803	0.26261	0.2623	0.24277	0.21775
0.1677	0.16464	0.16312	0.16129	0.16068	0.16495	0.17411	0.20401	0.31235	0.48997	0.73716	0.8632	0.80766	0.67155	0.64012	0.64317	0.72007	0.80949	0.91539	1.057	1.237	1.3552	1.4189	1.4171	1.3863	1.2102	0.86473	0.60441	0.64103	0.91417	1.1489	1.2349	1.1321	0.96605	0.68681	0.53635	0.37278	0.30137	0.2681	0.25315	0.2501	0.25986	0.26688	0.26505	0.24247
0.16556	0.16342	0.16373	0.1622	0.16098	0.1619	0.17411	0.20249	0.28458	0.51194	0.71885	0.84184	0.77836	0.68467	0.67185	0.70817	0.84245	0.99779	1.2029	1.3414	1.3869	1.3683	1.3902	1.3893	1.3359	1.0976	0.79118	0.57481	0.67887	0.97795	1.1876	1.2584	1.1998	1.0216	0.75059	0.54398	0.36149	0.28519	0.25254	0.23667	0.23301	0.24918	0.26108	0.26932	0.25742
0.16434	0.16312	0.16037	0.15579	0.1564	0.1619	0.17563	0.20706	0.31998	0.58824	0.77012	0.90593	0.79393	0.69657	0.67155	0.6978	0.84001	0.97704	1.2084	1.3164	1.3585	1.4089	1.4122	1.397	1.368	1.202	0.97368	0.68345	0.85374	1.2041	1.3878	1.3658	1.2734	1.1357	0.80186	0.51347	0.33555	0.27787	0.2565	0.24125	0.23453	0.24277	0.25681	0.2681	0.26413
0.16526	0.16251	0.15763	0.15305	0.1503	0.15824	0.1799	0.21988	0.33768	0.59098	0.82322	0.92607	0.80034	0.66697	0.66117	0.71946	0.86503	1.035	1.2316	1.3191	1.3411	1.3545	1.4003	1.433	1.4278	1.3588	1.1717	0.89189	0.96422	1.3399	1.5874	1.6036	1.3951	1.0665	0.7512	0.48142	0.33402	0.28336	0.27268	0.25162	0.24216	0.24552	0.25345	0.26749	0.27085
0.16281	0.16281	0.16098	0.15793	0.15549	0.16159	0.17929	0.2089	0.3209	0.55375	0.78233	0.9337	0.82475	0.68925	0.65415	0.70024	0.8333	1.0048	1.1901	1.2972	1.332	1.3576	1.4067	1.4278	1.4324	1.4	1.2499	1.0359	1.075	1.4388	1.6121	1.6252	1.4214	1.0765	0.74723	0.49149	0.33707	0.29526	0.28885	0.26902	0.24949	0.2443	0.24796	0.26749	0.27237
0.16342	0.16312	0.1619	0.15854	0.1561	0.16037	0.17563	0.22477	0.30411	0.50156	0.75456	0.81254	0.78538	0.66697	0.60105	0.61662	0.76646	0.98833	1.1592	1.2584	1.3133	1.3228	1.3613	1.4022	1.4165	1.4217	1.3765	1.1904	1.3045	1.4556	1.642	1.5679	1.3033	1.043	0.68559	0.3798	0.30686	0.29709	0.29862	0.28489	0.25925	0.24247	0.2443	0.25986	0.26932
0.16281	0.1622	0.1619	0.15976	0.15732	0.15793	0.17136	0.19486	0.28885	0.45975	0.62394	0.72709	0.71092	0.64103	0.57755	0.57389	0.6923	0.85008	1.0948	1.216	1.2758	1.3405	1.4086	1.4226	1.44	1.4345	1.4015	1.3249	1.2978	1.4128	1.5291	1.462	1.2847	1.0292	0.67796	0.43076	0.30259	0.29007	0.29892	0.28824	0.26383	0.2443	0.24247	0.25772	0.27024
0.15976	0.15793	0.15579	0.15244	0.15152	0.15915	0.17197	0.20554	0.29374	0.4799	0.63798	0.72526	0.68894	0.63493	0.59098	0.6038	0.74174	0.91112	1.1693	1.3021	1.3252	1.3188	1.3518	1.3985	1.433	1.4549	1.4376	1.3283	1.2438	1.2425	1.2502	1.2108	1.064	0.85679	0.58457	0.39719	0.29587	0.28214	0.29496	0.29252	0.27207	0.25132	0.24613	0.26017	0.27665
0.16068	0.15793	0.15366	0.14908	0.14481	0.15091	0.1619	0.19211	0.26047	0.39475	0.55283	0.65843	0.67338	0.65385	0.64744	0.69657	0.78386	0.93431	1.1949	1.3497	1.4055	1.4122	1.4409	1.4653	1.4754	1.4589	1.4366	1.353	1.2557	1.2511	1.2941	1.3136	1.1525	0.87327	0.59068	0.3978	0.2916	0.28031	0.29953	0.30045	0.28916	0.26627	0.25559	0.26566	0.28305
0.16129	0.15976	0.15549	0.15152	0.14939	0.15274	0.16312	0.18875	0.24949	0.35996	0.51682	0.63798	0.66911	0.67613	0.66667	0.69291	0.85069	1.0387	1.2801	1.3741	1.3933	1.393	1.415	1.447	1.4418	1.4266	1.4092	1.3585	1.2908	1.2789	1.2892	1.2267	1.0378	0.79301	0.52232	0.34989	0.27329	0.28367	0.30259	0.31357	0.30076	0.27787	0.26169	0.26688	0.28153
0.16403	0.16098	0.15793	0.15549	0.15274	0.15213	0.15915	0.18784	0.22507	0.31205	0.47074	0.60227	0.65568	0.66148	0.66514	0.71183	0.84001	1.0628	1.2596	1.4061	1.422	1.4101	1.4101	1.4116	1.3982	1.3283	1.3005	1.3448	1.3634	1.3063	1.2682	1.1455	0.92058	0.6807	0.44083	0.3151	0.27054	0.2739	0.2855	0.30045	0.29465	0.27543	0.26261	0.26383	0.27176
0.16251	0.16007	0.15579	0.1503	0.1445	0.14878	0.15824	0.18204	0.22446	0.2974	0.43229	0.53666	0.59495	0.61295	0.65812	0.7335	0.88518	1.071	1.2688	1.4089	1.4043	1.3762	1.3841	1.3918	1.3808	1.2715	1.2532	1.2819	1.4101	1.4864	1.4461	1.2197	0.85863	0.59922	0.40024	0.30167	0.25925	0.26413	0.27665	0.28702	0.28336	0.27176	0.26139	0.25986	0.26749
0.16373	0.16098	0.1561	0.15305	0.15122	0.15122	0.15702	0.17502	0.20859	0.29465	0.44388	0.5391	0.61509	0.65751	0.71641	0.79149	0.9163	1.06	1.3365	1.4546	1.425	1.3466	1.3439	1.3564	1.3628	1.2535	1.172	1.2227	1.3506	1.5029	1.5212	1.3408	0.96727	0.61631	0.39384	0.28763	0.25467	0.25742	0.26841	0.28	0.28031	0.26871	0.262	0.26078	0.26505
0.16159	0.15854	0.15579	0.15152	0.14694	0.14939	0.1564	0.17472	0.21408	0.28428	0.43259	0.57267	0.65202	0.67369	0.69535	0.75883	0.8809	1.0723	1.2535	1.4644	1.4644	1.4153	1.3878	1.3722	1.3136	1.1348	1.024	1.0625	1.2651	1.4464	1.4369	1.1836	0.81132	0.48783	0.33524	0.28061	0.25071	0.25528	0.26291	0.27298	0.2742	0.26627	0.26017	0.25925	0.2623
0.1619	0.15854	0.15396	0.14969	0.14511	0.14481	0.14969	0.16617	0.19699	0.25101	0.38743	0.50889	0.62638	0.65599	0.67704	0.72709	0.8217	0.97429	1.1653	1.324	1.3802	1.3704	1.3533	1.3274	1.2242	1.0353	0.93248	1.0588	1.2581	1.4333	1.4205	1.1696	0.80949	0.50828	0.34501	0.28031	0.24887	0.25589	0.2623	0.26719	0.26963	0.26627	0.25895	0.25742	0.25895
0.16098	0.15793	0.15305	0.14755	0.14054	0.14115	0.1445	0.1619	0.19394	0.24002	0.38437	0.48295	0.57694	0.62119	0.63645	0.6688	0.74907	0.92271	1.0875	1.3207	1.4205	1.3866	1.3506	1.3027	1.1675	0.91051	0.83665	0.98741	1.2029	1.3423	1.2883	0.98985	0.65202	0.43412	0.30503	0.26596	0.2504	0.25437	0.26047	0.26535	0.26749	0.26352	0.25986	0.25772	0.25742
0.16037	0.15732	0.15305	0.14908	0.14145	0.13931	0.14328	0.15671	0.18173	0.22141	0.34562	0.48081	0.58396	0.60807	0.60868	0.65324	0.71031	0.82597	1.1031	1.3326	1.4559	1.4662	1.4702	1.4238	1.2212	0.93431	0.85222	0.94163	1.0716	1.1006	0.94011	0.71611	0.49516	0.36057	0.29343	0.26261	0.24949	0.25498	0.25925	0.26352	0.26505	0.26383	0.25834	0.25681	0.25711
0.15976	0.15732	0.15183	0.14694	0.14084	0.1384	0.14206	0.1564	0.17624	0.21805	0.34714	0.49516	0.59556	0.63737	0.66575	0.75303	0.83207	0.90013	1.1562	1.3628	1.5126	1.4824	1.4366	1.3841	1.2065	1.0063	0.92454	1.0237	1.0597	0.85863	0.59922	0.44816	0.37308	0.31815	0.27848	0.25498	0.24949	0.25528	0.25772	0.26078	0.26108	0.26047	0.25711	0.2565	0.2562
0.15915	0.15671	0.15305	0.14878	0.14084	0.13901	0.14481	0.1561	0.17746	0.21958	0.3444	0.46586	0.59861	0.66728	0.69108	0.74449	0.87114	0.9398	1.0875	1.2642	1.4443	1.4827	1.4195	1.3613	1.2447	1.0314	0.90105	0.95323	0.93248	0.77775	0.53239	0.43748	0.37552	0.33768	0.2858	0.26261	0.25132	0.25315	0.2565	0.25895	0.25864	0.25803	0.25711	0.2562	0.25498
0.15824	0.15549	0.15183	0.14817	0.14023	0.1387	0.14084	0.15274	0.1735	0.20951	0.31174	0.44602	0.55863	0.63371	0.67002	0.72618	0.79179	0.88365	1.0225	1.2471	1.4543	1.4989	1.4589	1.4003	1.2596	1.0036	0.83726	0.80156	0.71702	0.60136	0.42374	0.38132	0.36515	0.32456	0.28977	0.26047	0.25162	0.25315	0.25528	0.25711	0.25834	0.2565	0.2565	0.25528	0.25589
0.15885	0.15763	0.15305	0.14755	0.14237	0.13779	0.1387	0.1503	0.16892	0.19638	0.30381	0.42954	0.58579	0.64836	0.68284	0.72923	0.79728	0.84337	0.93706	1.1415	1.3851	1.5108	1.4702	1.3616	1.1464	0.94194	0.86107	0.75425	0.62028	0.49638	0.39536	0.37736	0.34867	0.31815	0.28977	0.26566	0.25376	0.25315	0.25406	0.25345	0.25528	0.25589	0.25711	0.2562	0.25559
0.15854	0.1561	0.15244	0.14878	0.13993	0.13718	0.13962	0.14847	0.16739	0.19425	0.28031	0.42435	0.56657	0.63981	0.66453	0.67094	0.69139	0.75395	0.85985	1.1144	1.3298	1.4427	1.3936	1.2355	1.0042	0.79881	0.7274	0.67582	0.51102	0.43259	0.39445	0.38956	0.36149	0.31968	0.29252	0.26932	0.25742	0.25315	0.25193	0.25162	0.25223	0.25376	0.2562	0.25559	0.25498
0.15702	0.15488	0.15122	0.14847	0.14023	0.13748	0.13779	0.14481	0.16068	0.19059	0.29007	0.44907	0.59495	0.67399	0.67399	0.66117	0.67735	0.71763	0.83757	1.1098	1.332	1.4223	1.3521	1.1061	0.89921	0.74693	0.66331	0.54917	0.41917	0.38437	0.39017	0.38285	0.35294	0.3154	0.28611	0.26444	0.25803	0.25376	0.24949	0.24643	0.24857	0.25315	0.25406	0.25406	0.25437
0.15885	0.15518	0.15213	0.14817	0.14115	0.13657	0.1384	0.14542	0.16129	0.18387	0.27146	0.39994	0.54246	0.62882	0.65995	0.66911	0.64134	0.64805	0.75242	1.0115	1.2758	1.451	1.4043	1.2386	1.0732	0.86534	0.67674	0.45518	0.37278	0.37583	0.38499	0.37949	0.34958	0.31296	0.28733	0.26871	0.25406	0.24887	0.24521	0.24186	0.24399	0.24857	0.25193	0.25437	0.25223
0.15793	0.15579	0.15274	0.14817	0.14054	0.13535	0.13565	0.14206	0.15793	0.17563	0.25345	0.35721	0.50065	0.63004	0.67094	0.67643	0.66239	0.65049	0.67399	0.82475	1.0973	1.3149	1.3259	1.23	1.0494	0.73686	0.51011	0.35203	0.3447	0.37064	0.38773	0.38041	0.34806	0.31083	0.28428	0.26505	0.25467	0.24765	0.24247	0.23819	0.23941	0.24399	0.25071	0.25345	0.25254
0.15579	0.15396	0.15213	0.14664	0.13962	0.13565	0.13474	0.13962	0.15	0.16587	0.22843	0.33463	0.49302	0.60929	0.68681	0.6807	0.66148	0.65904	0.68437	0.73869	0.89921	1.107	1.1803	1.0381	0.83452	0.54795	0.38804	0.32273	0.33158	0.35508	0.38285	0.37613	0.33036	0.29618	0.27604	0.26413	0.25345	0.24643	0.2388	0.23423	0.23728	0.24277	0.24887	0.25223	0.25254
0.1564	0.15335	0.15152	0.14664	0.14084	0.13565	0.13596	0.13931	0.14603	0.16342	0.22873	0.29221	0.47807	0.5977	0.65049	0.65751	0.64408	0.62303	0.64256	0.71733	0.88243	1.0848	1.0655	0.85801	0.57511	0.3682	0.33738	0.32975	0.33433	0.34653	0.37003	0.36393	0.3209	0.28733	0.27207	0.26444	0.25406	0.2446	0.23728	0.23392	0.23545	0.24002	0.2504	0.25315	0.25589
0.15549	0.15335	0.15183	0.14694	0.13962	0.13535	0.13413	0.13901	0.14847	0.16312	0.21439	0.30289	0.4686	0.6215	0.68864	0.69017	0.69169	0.68894	0.6862	0.70726	0.81254	0.92607	0.86717	0.63615	0.42069	0.3328	0.32914	0.3444	0.3505	0.35142	0.35904	0.34623	0.30991	0.2797	0.26719	0.2623	0.25406	0.24399	0.23423	0.22934	0.23362	0.23911	0.25071	0.2562	0.25925
0.15457	0.15305	0.15061	0.14725	0.13993	0.13626	0.13382	0.13626	0.14145	0.14603	0.16983	0.2153	0.38041	0.51652	0.6273	0.6627	0.65446	0.6511	0.64286	0.66117	0.72465	0.76066	0.66514	0.44968	0.34134	0.31998	0.32761	0.3508	0.35355	0.36088	0.3563	0.34226	0.30289	0.27848	0.26444	0.26078	0.25193	0.24155	0.22995	0.22507	0.22965	0.23636	0.24613	0.25162	0.2562
0.15366	0.15305	0.15061	0.14481	0.1387	0.13504	0.13443	0.13809	0.14359	0.14725	0.1622	0.18875	0.28672	0.43015	0.56199	0.62669	0.6627	0.67308	0.67979	0.66697	0.59434	0.47227	0.38895	0.31998	0.3093	0.31296	0.31907	0.32975	0.34318	0.35447	0.34501	0.32395	0.28275	0.26596	0.26078	0.25864	0.24643	0.23484	0.22416	0.22171	0.22843	0.23545	0.2446	0.24765	0.25071
0.15305	0.15274	0.15061	0.14633	0.13962	0.13535	0.1326	0.13169	0.13565	0.1384	0.14878	0.16709	0.23484	0.32914	0.44938	0.57633	0.61692	0.65171	0.67033	0.6453	0.53452	0.41276	0.34165	0.30014	0.30259	0.30503	0.31388	0.32761	0.34226	0.35996	0.35904	0.32853	0.28519	0.26322	0.25742	0.25437	0.2443	0.23209	0.22171	0.22202	0.2269	0.23545	0.24521	0.24674	0.24857
0.15091	0.15183	0.14939	0.14481	0.1384	0.13474	0.1326	0.13046	0.1326	0.13596	0.14725	0.17105	0.23209	0.35996	0.48264	0.59281	0.62669	0.66239	0.66606	0.57786	0.42771	0.33127	0.29953	0.3032	0.309	0.31052	0.31724	0.33707	0.35843	0.37125	0.35508	0.32212	0.27573	0.25956	0.25467	0.24979	0.23484	0.22446	0.21775	0.2208	0.22934	0.23758	0.24674	0.24796	0.24857
0.1503	0.15	0.14786	0.1445	0.13809	0.13413	0.13199	0.13077	0.13077	0.13413	0.14389	0.1619	0.20951	0.31144	0.439	0.5687	0.64134	0.68467	0.67643	0.54734	0.39353	0.30594	0.29496	0.30442	0.31022	0.31083	0.3154	0.34043	0.35874	0.37613	0.3566	0.33036	0.27817	0.25986	0.25498	0.24521	0.23117	0.21988	0.21592	0.21927	0.22843	0.23575	0.24491	0.24857	0.24979
0.15	0.14908	0.14725	0.14298	0.13687	0.13443	0.1326	0.1323	0.13291	0.13626	0.1442	0.16892	0.23026	0.32334	0.50309	0.63432	0.71733	0.66423	0.57053	0.39658	0.30686	0.29404	0.29923	0.30777	0.31174	0.3093	0.31083	0.32578	0.35508	0.36484	0.33433	0.30106	0.26627	0.2562	0.25345	0.2388	0.21927	0.21134	0.21408	0.22568	0.23148	0.23636	0.24369	0.24674	0.24887
0.14939	0.14878	0.14694	0.14328	0.13962	0.13291	0.1323	0.13107	0.13046	0.1323	0.13779	0.15091	0.18112	0.27268	0.38285	0.50431	0.66911	0.62821	0.50126	0.32822	0.28824	0.29648	0.30442	0.3154	0.32425	0.32242	0.31785	0.32883	0.34592	0.36271	0.33402	0.30014	0.26749	0.25589	0.25101	0.23941	0.22171	0.2092	0.21408	0.22385	0.23026	0.23789	0.24399	0.24643	0.24949
0.14969	0.14939	0.14603	0.14206	0.1384	0.13413	0.13169	0.12985	0.13077	0.13107	0.13565	0.14786	0.17288	0.22904	0.35813	0.49699	0.60563	0.51408	0.40421	0.29923	0.29038	0.29526	0.30014	0.31357	0.32364	0.32853	0.32242	0.33127	0.34836	0.35447	0.32639	0.29465	0.26139	0.25559	0.25345	0.24521	0.22751	0.21561	0.21683	0.22751	0.23545	0.24155	0.24582	0.24887	0.25071
0.14755	0.14725	0.14572	0.14267	0.1387	0.13535	0.13291	0.13046	0.12985	0.13169	0.13443	0.14328	0.16587	0.19486	0.31479	0.40482	0.47013	0.41672	0.35233	0.29648	0.29923	0.30961	0.32517	0.34226	0.34531	0.34165	0.33616	0.34165	0.34775	0.33768	0.31052	0.27909	0.25925	0.2565	0.25681	0.25803	0.24491	0.23117	0.22843	0.23453	0.23758	0.24308	0.24887	0.24979	0.25101
0.1442	0.14511	0.14328	0.14084	0.13779	0.13413	0.1326	0.13169	0.12985	0.13046	0.1326	0.13748	0.14939	0.16831	0.23819	0.33799	0.39567	0.37156	0.31968	0.30259	0.30564	0.31754	0.33738	0.36149	0.36484	0.35752	0.34104	0.33371	0.33799	0.32975	0.29953	0.27512	0.25772	0.25772	0.26139	0.2742	0.27054	0.25498	0.24521	0.24277	0.24063	0.24491	0.24949	0.24979	0.25162
0.14359	0.14481	0.14115	0.13779	0.13535	0.13382	0.13321	0.13077	0.13077	0.13046	0.13352	0.13474	0.14023	0.14878	0.17166	0.20981	0.25315	0.28885	0.32181	0.33616	0.34165	0.34318	0.3563	0.36179	0.35355	0.33158	0.31266	0.31022	0.31479	0.30655	0.28305	0.2681	0.25742	0.25803	0.26505	0.27848	0.28977	0.27848	0.25925	0.24949	0.24491	0.24491	0.24949	0.2504	0.25223
0.14176	0.14237	0.14176	0.13748	0.13565	0.13382	0.13321	0.13138	0.13016	0.13138	0.1326	0.13382	0.13504	0.14115	0.15488	0.18112	0.21622	0.25284	0.28763	0.32334	0.33799	0.33707	0.32761	0.3212	0.30838	0.29191	0.28763	0.27024	0.26291	0.26719	0.25925	0.25711	0.25467	0.25681	0.26139	0.27176	0.28824	0.28702	0.2681	0.25345	0.24735	0.24674	0.2501	0.25132	0.24979
0.14084	0.14511	0.14359	0.14084	0.13596	0.13352	0.13291	0.1326	0.13107	0.13016	0.13169	0.1323	0.13291	0.13535	0.14542	0.16342	0.20462	0.24338	0.26658	0.27634	0.28122	0.28855	0.27115	0.26413	0.24521	0.22202	0.22507	0.2211	0.23087	0.24247	0.24521	0.24979	0.25284	0.2565	0.25834	0.26413	0.27726	0.27787	0.26596	0.25406	0.24735	0.24704	0.25193	0.25345	0.2504
0.13962	0.14145	0.14023	0.13626	0.13504	0.13382	0.13321	0.13138	0.13077	0.13199	0.13199	0.13138	0.1323	0.13291	0.13596	0.14328	0.16648	0.17868	0.18723	0.19883	0.19913	0.20706	0.1854	0.18357	0.18967	0.20798	0.22904	0.23453	0.23789	0.24155	0.24613	0.24887	0.25223	0.25467	0.25681	0.25895	0.26566	0.26749	0.25895	0.24979	0.24643	0.24887	0.2565	0.2623	0.25956
0.13657	0.13901	0.13901	0.13779	0.13413	0.13474	0.13413	0.1326	0.13138	0.13138	0.13321	0.1323	0.13169	0.13199	0.13107	0.1326	0.13626	0.14054	0.14511	0.14664	0.15152	0.15518	0.15885	0.16648	0.17685	0.19913	0.22416	0.23941	0.2443	0.24674	0.24796	0.24887	0.25284	0.25528	0.25528	0.2562	0.25895	0.25986	0.25437	0.24674	0.24491	0.24704	0.25467	0.26322	0.26352
