# Supplementary material for: Spin waves and orbital contribution to ferromagnetism in a topological metal
Source: Nat Commun. 2024 Oct 16;15:8905. doi: 10.1038/s41467-024-53152-1 (PMC11484860; doi:10.1038/s41467-024-53152-1)
Supplement: Supplementary file 3 — Source Data [file 41467_2024_53152_MOESM3_ESM.zip › experiment_data/XMCD_sample_surface/without_field/TEY_CR.txt]

0.18997	0.18509	0.18418	0.18357	0.18296	0.1857	0.19699	0.22324	0.32303	0.56291	0.77043	1.0668	1.2163	1.2209	1.1092	0.90623	0.98955	1.0408	1.0988	1.2126	1.3188	1.3271	1.1577	0.84184	0.51408	0.40665	0.50248	0.804	1.1797	1.3628	1.5236	1.5273	1.487	1.3616	1.1269	0.84367	0.46708	0.33371	0.28183	0.262	0.25101	0.24308	0.2446	0.24979	0.26291
0.18906	0.18479	0.18448	0.18235	0.18357	0.19028	0.19913	0.22171	0.28458	0.47929	0.6862	0.94072	1.1229	1.2197	1.2184	0.99351	0.84154	0.79515	0.85405	1.0365	1.2163	1.3063	1.129	0.80125	0.44541	0.33677	0.36179	0.65232	0.9453	1.2111	1.4314	1.4397	1.3637	1.2963	1.1473	0.86046	0.53971	0.34287	0.27604	0.2501	0.24308	0.23819	0.23362	0.22965	0.24369
0.18723	0.18265	0.18326	0.18082	0.18051	0.18418	0.19333	0.21714	0.2742	0.47257	0.61234	0.86351	1.0066	1.0188	1.0103	1.0069	0.93797	0.84703	0.90776	0.97276	1.0777	1.2078	1.075	0.73991	0.36851	0.30594	0.35599	0.62547	0.96208	1.2743	1.4446	1.3796	1.2917	1.1635	1.0283	0.82048	0.46311	0.32456	0.26596	0.24369	0.23911	0.23117	0.22568	0.22324	0.23453
0.18662	0.18204	0.18235	0.17868	0.17929	0.18082	0.18906	0.20798	0.25467	0.43839	0.56687	0.80339	0.90654	0.93339	0.98192	0.90806	0.84337	0.86229	1.0097	1.0668	1.1177	1.115	0.93065	0.66972	0.37858	0.31601	0.36149	0.58946	0.90776	1.1644	1.3298	1.2642	1.1339	1.028	0.88762	0.66606	0.41062	0.29313	0.24521	0.23239	0.23239	0.22934	0.2269	0.22385	0.23117
0.18509	0.18173	0.18051	0.17655	0.17624	0.1799	0.19028	0.20676	0.25315	0.38621	0.48234	0.69718	0.94041	1.082	1.1342	0.9929	0.90135	0.99962	1.0979	1.0948	1.0976	1.1595	0.97642	0.71214	0.38285	0.31907	0.38193	0.53788	0.80308	0.97154	1.2343	1.2206	1.1147	1.0008	0.91142	0.7158	0.4213	0.28672	0.21897	0.20371	0.21317	0.22568	0.22965	0.22843	0.22812
0.18418	0.18082	0.17899	0.17624	0.17563	0.17868	0.18845	0.20493	0.25895	0.40238	0.46342	0.58091	0.71336	0.84092	1.0665	1.2236	1.1531	1.1836	1.2291	1.2108	1.1791	1.1308	0.94926	0.64897	0.39048	0.33494	0.39353	0.51102	0.75273	0.98283	1.2435	1.3008	1.2154	1.0414	0.90959	0.71031	0.45212	0.28428	0.20218	0.17441	0.18235	0.2031	0.2153	0.22293	0.22751
0.18265	0.18051	0.1799	0.17807	0.18112	0.17929	0.19028	0.20737	0.26535	0.41794	0.52384	0.65721	0.73655	0.80644	0.92119	1.1635	1.2407	1.2358	1.0945	1.0375	0.99443	1.0283	0.78019	0.5037	0.32914	0.33371	0.41825	0.5507	0.75761	0.92058	1.2523	1.3771	1.357	1.1015	0.981	0.74418	0.45884	0.30045	0.20859	0.16617	0.16648	0.18631	0.20829	0.22202	0.2269
0.18326	0.18082	0.18509	0.18906	0.18997	0.18845	0.18936	0.20371	0.2742	0.41306	0.52079	0.6746	0.77501	0.84611	0.90196	0.97795	1.0359	1.0549	0.98955	0.94255	0.97795	0.95445	0.7982	0.55924	0.3209	0.34409	0.42618	0.55009	0.70634	0.80858	1.0933	1.3289	1.4943	1.4647	1.3216	0.963	0.55863	0.32761	0.23178	0.1799	0.16281	0.17624	0.19486	0.21164	0.22629
0.18143	0.1799	0.18357	0.18662	0.19059	0.18967	0.19394	0.20401	0.27573	0.46159	0.6392	0.85588	0.934	0.96117	1.0079	0.93828	0.87907	0.85771	0.93523	1.0042	1.0228	0.96178	0.82048	0.59709	0.36576	0.36667	0.44572	0.57633	0.69413	0.83299	1.0588	1.2721	1.4156	1.4287	1.2499	0.91325	0.53513	0.35508	0.25803	0.20371	0.16922	0.16739	0.18082	0.2034	0.22202
0.18143	0.1796	0.18143	0.18021	0.17868	0.18387	0.1915	0.20249	0.27085	0.43656	0.61723	0.86442	0.93736	0.9337	1.0002	1.0137	0.89372	0.85283	0.94926	1.0552	1.1489	1.1275	0.87694	0.67521	0.47074	0.45365	0.50095	0.60166	0.68803	0.7744	0.99565	1.1843	1.3014	1.3072	1.1574	0.87877	0.53605	0.34653	0.2742	0.22812	0.19303	0.18173	0.18784	0.21134	0.22141
0.18112	0.18021	0.18112	0.18021	0.17624	0.17899	0.18753	0.20096	0.23758	0.36118	0.51438	0.85039	1.0054	0.98375	0.93065	1.0106	0.98741	0.99657	1.1604	1.3091	1.3481	1.2966	1.1711	0.9868	0.64561	0.62821	0.67674	0.66514	0.61143	0.61723	0.84276	1.0881	1.2322	1.1949	1.0369	0.75517	0.46311	0.34287	0.26841	0.23117	0.21042	0.20829	0.21073	0.22171	0.22843
0.17929	0.17868	0.17685	0.17594	0.17685	0.17868	0.18662	0.20035	0.25223	0.34257	0.52903	0.82841	0.99382	0.95018	0.8571	0.86717	0.91081	0.95384	1.1168	1.3075	1.4314	1.3838	1.3017	1.23	0.93736	0.75853	0.72496	0.63615	0.54612	0.57267	0.84062	1.1199	1.2447	1.1797	1.0118	0.78111	0.49149	0.32792	0.25406	0.22263	0.21439	0.21927	0.22416	0.23453	0.23392
0.17777	0.17655	0.17807	0.17563	0.17472	0.17868	0.18997	0.20768	0.27817	0.45151	0.62211	0.82506	0.86046	0.77012	0.73991	0.82322	0.89464	0.96086	1.0988	1.2221	1.3271	1.3869	1.3637	1.3692	1.1513	1.0094	0.88029	0.67369	0.56138	0.61509	0.91295	1.1864	1.3149	1.2044	1.0402	0.77012	0.47868	0.31571	0.24826	0.21714	0.21134	0.22171	0.2269	0.23362	0.23697
0.17807	0.17594	0.17319	0.168	0.16831	0.17441	0.18631	0.20401	0.27268	0.40726	0.6392	0.87266	0.90379	0.79576	0.74296	0.72618	0.78386	0.89738	1.0616	1.2303	1.3234	1.379	1.4031	1.4321	1.3045	1.1574	0.916	0.69322	0.5861	0.66667	1.0814	1.4467	1.606	1.4549	1.0979	0.78141	0.45426	0.31907	0.25559	0.22232	0.20951	0.21622	0.21561	0.21988	0.22782
0.17807	0.17472	0.17105	0.16709	0.1677	0.17197	0.18387	0.19699	0.25498	0.35752	0.49241	0.663	0.70634	0.67857	0.67155	0.74144	0.81498	0.96422	1.1843	1.2947	1.3124	1.3249	1.3545	1.4342	1.3625	1.2282	0.97581	0.70665	0.61357	0.71305	1.1278	1.4589	1.6313	1.523	1.2334	0.84092	0.50187	0.3389	0.27115	0.2388	0.22263	0.21286	0.20432	0.20737	0.21958
0.17685	0.17533	0.17166	0.17014	0.1735	0.17258	0.18051	0.18967	0.24552	0.37339	0.46281	0.57908	0.62394	0.63859	0.6389	0.63188	0.71214	0.86534	1.0802	1.2374	1.3536	1.3967	1.4287	1.4549	1.418	1.274	1.0161	0.73838	0.61357	0.67826	1.0216	1.3188	1.4827	1.4937	1.1696	0.87449	0.54063	0.36027	0.29648	0.26291	0.24308	0.24155	0.22965	0.22477	0.21439
0.17685	0.17502	0.17624	0.17044	0.16526	0.16678	0.17685	0.19547	0.26688	0.41215	0.60868	0.7689	0.76402	0.65721	0.62486	0.6453	0.73289	0.83268	0.97459	1.0835	1.2349	1.4327	1.472	1.4818	1.3631	1.2157	1.0289	0.74601	0.66361	0.78843	1.172	1.4586	1.5755	1.4424	1.1745	0.7985	0.47745	0.35386	0.30869	0.28092	0.2678	0.26505	0.26352	0.25467	0.22171
0.17746	0.1735	0.17227	0.17014	0.16831	0.16861	0.17533	0.18997	0.26169	0.39658	0.60197	0.84276	0.89372	0.77256	0.65538	0.62455	0.67613	0.76249	0.89403	1.0326	1.2285	1.3509	1.4015	1.4305	1.4333	1.3216	1.0726	0.73808	0.63523	0.72831	1.0747	1.371	1.4928	1.465	1.1815	0.82292	0.50614	0.34806	0.31205	0.28336	0.27268	0.27359	0.27756	0.27756	0.25284
0.17533	0.1738	0.17197	0.17166	0.16922	0.16922	0.17533	0.18906	0.24857	0.40024	0.59556	0.83085	0.85893	0.74937	0.67277	0.66819	0.71214	0.89158	1.1342	1.2673	1.3597	1.411	1.4119	1.4159	1.3899	1.2636	1.0167	0.69718	0.62394	0.87236	1.313	1.5871	1.5856	1.4507	1.1269	0.70695	0.45274	0.34165	0.29343	0.26413	0.25132	0.26261	0.27451	0.28305	0.27207
0.17533	0.17258	0.17014	0.16648	0.1622	0.16464	0.17288	0.19394	0.25925	0.38621	0.64469	0.86839	0.9099	0.78019	0.67948	0.68284	0.74052	0.95415	1.1641	1.3353	1.3552	1.3594	1.3909	1.4263	1.3729	1.1748	0.96269	0.68467	0.64012	0.92699	1.2996	1.5825	1.4766	1.2972	0.92729	0.61112	0.4033	0.32822	0.2858	0.25437	0.2446	0.25528	0.2678	0.27848	0.28031
0.17502	0.17136	0.16648	0.16251	0.15702	0.16037	0.17288	0.19638	0.29953	0.47044	0.73167	0.93858	0.9276	0.74784	0.65812	0.67857	0.75242	0.94591	1.2111	1.3378	1.3729	1.3841	1.4083	1.436	1.4192	1.2966	1.0481	0.75578	0.67399	0.85008	1.1342	1.3039	1.2337	1.1775	0.91203	0.63828	0.40208	0.31174	0.28733	0.26444	0.2501	0.25498	0.26261	0.27359	0.28305
0.17288	0.17166	0.16983	0.16709	0.16373	0.16373	0.17258	0.1915	0.27115	0.41215	0.65538	0.95598	0.96483	0.80949	0.65507	0.66392	0.78111	0.94957	1.1781	1.3185	1.3454	1.3646	1.379	1.4183	1.4357	1.4113	1.2184	0.9456	0.85588	0.89982	1.1217	1.2459	1.1873	1.0747	0.8513	0.5864	0.39353	0.31418	0.29648	0.28183	0.25834	0.25345	0.2562	0.26505	0.28122
0.17166	0.17044	0.17044	0.16892	0.16587	0.16556	0.18143	0.20127	0.25559	0.35782	0.60075	0.80949	0.86076	0.74693	0.63706	0.65263	0.74937	0.8809	1.1852	1.3225	1.3664	1.3741	1.4089	1.4388	1.4461	1.4385	1.3274	1.0936	0.93095	0.99535	1.1858	1.2251	1.1693	1.0478	0.75883	0.50431	0.33921	0.3093	0.309	0.29191	0.26261	0.25071	0.25467	0.26139	0.27817
0.17136	0.17136	0.17319	0.17044	0.16648	0.16373	0.17136	0.18814	0.23941	0.33005	0.5275	0.69535	0.757	0.71397	0.62394	0.60288	0.61814	0.77287	1.0463	1.1919	1.2996	1.3161	1.3881	1.4333	1.4379	1.4226	1.3793	1.252	1.1162	1.1449	1.1781	1.2511	1.1855	1.05	0.77043	0.4921	0.3386	0.30228	0.31205	0.30777	0.27878	0.25437	0.2504	0.25986	0.27573
0.17044	0.168	0.16617	0.16342	0.15763	0.16098	0.17197	0.19394	0.25956	0.37613	0.57816	0.71977	0.73869	0.67247	0.62089	0.59129	0.60746	0.82444	1.0683	1.2584	1.382	1.4131	1.4205	1.4376	1.4351	1.4586	1.454	1.404	1.3939	1.4598	1.5712	1.5148	1.4385	1.2148	0.91203	0.55863	0.34775	0.29557	0.30838	0.3093	0.28702	0.26169	0.25406	0.262	0.27756
0.16953	0.16709	0.16312	0.15885	0.15457	0.15396	0.16556	0.1857	0.23117	0.3209	0.48936	0.64714	0.69352	0.67582	0.65995	0.62791	0.62974	0.83635	1.1394	1.3021	1.3991	1.4006	1.4522	1.4815	1.4644	1.4815	1.4907	1.4534	1.4318	1.487	1.5987	1.6283	1.4632	1.2761	0.84977	0.551	0.34745	0.29435	0.30228	0.31052	0.29801	0.2739	0.26078	0.26535	0.28367
0.17075	0.16861	0.16464	0.1619	0.15763	0.1564	0.16281	0.18082	0.21378	0.29282	0.44205	0.58122	0.64958	0.68833	0.68101	0.68559	0.74754	0.9514	1.241	1.3732	1.4015	1.3954	1.4305	1.4723	1.4873	1.4861	1.4858	1.4525	1.4391	1.5032	1.6149	1.5911	1.3637	1.0814	0.67582	0.421	0.31022	0.28763	0.30655	0.31937	0.30442	0.28153	0.27146	0.26963	0.28702
0.17197	0.16922	0.16587	0.16464	0.16251	0.15854	0.16159	0.18235	0.21561	0.2681	0.40726	0.55558	0.65293	0.6746	0.68132	0.69291	0.71672	0.95384	1.1888	1.3979	1.4217	1.4116	1.4339	1.4571	1.4507	1.4427	1.4257	1.411	1.447	1.5077	1.6149	1.635	1.4214	1.1534	0.71641	0.4332	0.31144	0.2797	0.2974	0.31388	0.31876	0.29892	0.27878	0.2678	0.27726
0.17136	0.16953	0.16678	0.1619	0.15427	0.15396	0.16098	0.17838	0.20768	0.25345	0.36942	0.49363	0.58793	0.62028	0.64073	0.67918	0.7396	0.99687	1.2184	1.3985	1.4409	1.4025	1.3994	1.4311	1.4128	1.3625	1.3411	1.3286	1.3445	1.3655	1.4464	1.5184	1.2935	1.0216	0.61448	0.3917	0.28824	0.26932	0.2855	0.29953	0.30228	0.28885	0.27237	0.26596	0.2739
0.17105	0.16922	0.16464	0.16281	0.15976	0.1561	0.15946	0.17533	0.1973	0.22873	0.35233	0.46372	0.59281	0.64073	0.66575	0.68437	0.78813	0.9688	1.2108	1.3783	1.4336	1.4086	1.4257	1.4565	1.3967	1.2813	1.2358	1.2114	1.2407	1.2731	1.2956	1.2618	1.0539	0.85374	0.56077	0.36759	0.28702	0.26291	0.27817	0.28977	0.29404	0.28733	0.2742	0.26688	0.26963
0.17075	0.16831	0.16556	0.16129	0.15671	0.15488	0.16159	0.17288	0.1973	0.22934	0.36515	0.49241	0.62058	0.67735	0.69627	0.75425	0.85283	1.0143	1.2218	1.3472	1.3991	1.4006	1.4363	1.483	1.4406	1.3091	1.2087	1.1833	1.2267	1.2749	1.2639	1.1772	0.96757	0.69749	0.4329	0.32578	0.27298	0.26474	0.2739	0.28489	0.29099	0.28428	0.27359	0.26749	0.27024
0.16983	0.1677	0.16464	0.15915	0.15305	0.15	0.15549	0.17044	0.1854	0.21927	0.3212	0.45212	0.56962	0.6453	0.67826	0.69902	0.79332	1.01	1.2544	1.4586	1.5264	1.4836	1.4498	1.4751	1.4421	1.27	1.1321	1.1022	1.1824	1.2792	1.3152	1.2081	1.0118	0.72038	0.45579	0.32914	0.2739	0.26413	0.26963	0.2797	0.2858	0.28275	0.27329	0.26902	0.26902
0.16953	0.16709	0.16312	0.15885	0.15061	0.14633	0.15061	0.16434	0.17929	0.21012	0.2974	0.41733	0.52934	0.60868	0.64439	0.68193	0.75731	0.98466	1.2627	1.5026	1.5792	1.5474	1.5166	1.454	1.3112	1.1373	1.0011	1.0326	1.165	1.2374	1.2325	1.1101	0.88884	0.65568	0.40452	0.30716	0.26841	0.26535	0.27298	0.27939	0.28275	0.27939	0.27543	0.26841	0.2681
0.168	0.16709	0.16373	0.15885	0.15274	0.14755	0.14725	0.15976	0.17288	0.19883	0.29129	0.41062	0.53452	0.61265	0.59312	0.62608	0.68803	0.8455	1.0835	1.4009	1.5764	1.5212	1.4214	1.3588	1.2526	1.0204	0.87816	0.90349	1.0738	1.2288	1.2544	1.0921	0.82109	0.55375	0.35325	0.29892	0.26841	0.26566	0.27115	0.27878	0.28153	0.28	0.27512	0.26841	0.26719
0.1677	0.16587	0.16342	0.15824	0.15091	0.14603	0.14755	0.16007	0.17014	0.20005	0.30076	0.41398	0.53147	0.61936	0.63035	0.64775	0.69169	0.83757	0.98863	1.2789	1.4711	1.5047	1.4394	1.3579	1.201	0.97429	0.88182	0.93523	1.1037	1.1501	0.9987	0.78874	0.55619	0.42161	0.32334	0.28824	0.26505	0.2681	0.27176	0.27665	0.27909	0.27695	0.27359	0.26871	0.2678
0.1677	0.16556	0.1619	0.15824	0.15183	0.14694	0.14908	0.16007	0.17075	0.18967	0.27329	0.39292	0.51286	0.6392	0.68559	0.71794	0.79484	0.90837	1.0576	1.223	1.4171	1.4623	1.4302	1.3762	1.2462	1.0536	0.92119	0.95903	1.0744	0.99413	0.78172	0.54459	0.43595	0.38773	0.34043	0.29068	0.26719	0.26688	0.26963	0.27359	0.27695	0.27481	0.27329	0.26841	0.26719
0.16648	0.16526	0.1622	0.15854	0.15091	0.14694	0.14664	0.15671	0.16892	0.19028	0.26078	0.36149	0.47196	0.60716	0.6453	0.70787	0.78386	0.87694	1.0249	1.2627	1.4394	1.4977	1.4449	1.4086	1.2758	1.0793	0.95964	0.93767	0.95109	0.82597	0.63188	0.45945	0.40208	0.38499	0.33036	0.29313	0.27054	0.26841	0.27085	0.27329	0.27512	0.2739	0.27268	0.26902	0.26688
0.16709	0.16556	0.16159	0.15854	0.15244	0.14755	0.14633	0.15518	0.16464	0.18235	0.24369	0.34958	0.51041	0.62486	0.67216	0.70878	0.757	0.84367	0.94591	1.1333	1.3997	1.4992	1.494	1.4089	1.2749	1.1153	0.90929	0.79698	0.74418	0.60563	0.49638	0.3978	0.38437	0.36271	0.32853	0.29404	0.2742	0.26841	0.26841	0.26963	0.2739	0.27237	0.27207	0.26932	0.2681
0.16709	0.16556	0.16312	0.15854	0.15122	0.14572	0.14572	0.15427	0.16281	0.17838	0.23789	0.3386	0.48539	0.62791	0.66606	0.70756	0.7744	0.79789	0.87572	1.0982	1.3176	1.4397	1.4064	1.3066	1.1696	0.9926	0.87755	0.81132	0.71702	0.55558	0.43229	0.40116	0.39536	0.36851	0.32944	0.29618	0.27909	0.27024	0.2678	0.2681	0.27085	0.27085	0.27237	0.26871	0.26841
0.16526	0.16373	0.1619	0.15732	0.15091	0.14664	0.1445	0.1503	0.16098	0.1735	0.22019	0.31876	0.50034	0.64347	0.67704	0.66606	0.66758	0.69261	0.77684	1.0054	1.2566	1.3783	1.3521	1.1891	0.99413	0.82048	0.78325	0.74235	0.58122	0.45701	0.40177	0.40269	0.39292	0.37125	0.31449	0.29587	0.27909	0.27115	0.26749	0.26474	0.26749	0.26871	0.26993	0.26871	0.26627
0.16678	0.16495	0.16159	0.15854	0.15	0.14511	0.14542	0.15	0.15885	0.17166	0.22751	0.32364	0.4802	0.61234	0.66606	0.66636	0.64775	0.65324	0.74449	0.98894	1.2117	1.3542	1.3262	1.1547	0.94621	0.80858	0.73045	0.64866	0.48325	0.39048	0.38987	0.39292	0.38956	0.35721	0.32456	0.29435	0.27787	0.26841	0.2623	0.26047	0.26169	0.26291	0.26902	0.26688	0.26596
0.16678	0.16495	0.16281	0.15763	0.15091	0.14603	0.1442	0.14786	0.15335	0.16403	0.20127	0.2916	0.42588	0.58152	0.65782	0.67491	0.66728	0.65354	0.67979	0.84367	1.158	1.3729	1.3777	1.2294	1.0729	0.94316	0.81132	0.61021	0.4152	0.37461	0.38376	0.39322	0.38773	0.3505	0.31815	0.29557	0.28	0.26627	0.25772	0.25437	0.25589	0.26078	0.26566	0.26627	0.26596
0.16526	0.16464	0.16312	0.15671	0.15	0.14633	0.14298	0.14603	0.15366	0.16312	0.19699	0.27207	0.41154	0.58	0.68681	0.692	0.66575	0.65019	0.66667	0.73136	0.98405	1.2795	1.36	1.3143	1.0814	0.85222	0.61265	0.41855	0.34134	0.34592	0.3798	0.39445	0.3859	0.34745	0.3035	0.28885	0.27604	0.26596	0.2562	0.25193	0.25254	0.25589	0.26322	0.26505	0.26474
0.16342	0.16342	0.1622	0.15854	0.15152	0.14633	0.14237	0.14603	0.15183	0.16129	0.18967	0.25681	0.42374	0.54917	0.63249	0.66423	0.66209	0.64744	0.63798	0.7042	0.8098	1.0021	1.1006	1.0726	0.93675	0.73991	0.52934	0.35813	0.33127	0.33707	0.3682	0.38499	0.37827	0.34012	0.29953	0.28702	0.27604	0.26413	0.25406	0.24887	0.25101	0.25345	0.26352	0.26688	0.26658
0.16495	0.16342	0.16159	0.15732	0.15061	0.14481	0.14206	0.14633	0.15335	0.16068	0.17685	0.24491	0.39597	0.57115	0.68315	0.6804	0.66941	0.66789	0.66911	0.70176	0.851	1.0808	1.0579	0.84367	0.56687	0.44205	0.36027	0.34104	0.3447	0.34623	0.36179	0.37003	0.35569	0.31754	0.29435	0.28458	0.27665	0.262	0.25193	0.24674	0.24857	0.25284	0.26261	0.26841	0.27146
0.16251	0.16159	0.16037	0.15763	0.1503	0.14542	0.14298	0.1442	0.14786	0.15152	0.15976	0.18448	0.29313	0.47135	0.61173	0.67277	0.66819	0.67063	0.65812	0.67765	0.7866	0.90196	0.84245	0.73472	0.44633	0.36576	0.33768	0.34043	0.36423	0.3624	0.3679	0.36301	0.35477	0.31144	0.28916	0.28214	0.27573	0.262	0.24887	0.24216	0.24369	0.24979	0.25834	0.26535	0.27085
0.16281	0.16251	0.16037	0.15549	0.15061	0.14572	0.14328	0.1442	0.14908	0.15152	0.15976	0.17136	0.2327	0.34623	0.53422	0.65324	0.66514	0.67155	0.6865	0.67857	0.68132	0.65171	0.49241	0.4213	0.34226	0.33555	0.33158	0.34867	0.35325	0.36118	0.36667	0.35477	0.33616	0.30198	0.28275	0.27878	0.27268	0.25589	0.24094	0.23575	0.24216	0.24735	0.25711	0.26291	0.26566
0.16068	0.1622	0.16098	0.15793	0.15122	0.14633	0.14176	0.13993	0.14237	0.14511	0.14878	0.15976	0.19211	0.28702	0.40452	0.56901	0.60929	0.62913	0.66331	0.67491	0.64561	0.51164	0.37308	0.32181	0.31479	0.32151	0.32364	0.33219	0.3386	0.35996	0.37278	0.36637	0.33982	0.29923	0.28	0.27634	0.26932	0.25315	0.23941	0.23301	0.23789	0.24552	0.25589	0.25925	0.26139
0.15915	0.16251	0.16037	0.15579	0.14908	0.14511	0.14206	0.1387	0.14084	0.14328	0.14786	0.15824	0.19821	0.29007	0.43412	0.54337	0.62028	0.67369	0.70329	0.65873	0.58457	0.41428	0.31144	0.30808	0.31083	0.31205	0.31662	0.32975	0.34501	0.36271	0.374	0.36179	0.32914	0.28824	0.27451	0.27085	0.25956	0.2443	0.23148	0.23178	0.23941	0.24949	0.25772	0.26108	0.26139
0.15763	0.16068	0.15946	0.15427	0.14755	0.14481	0.14054	0.13931	0.1387	0.14176	0.14481	0.1561	0.19059	0.262	0.40635	0.53483	0.62058	0.69383	0.72221	0.62211	0.50309	0.392	0.30533	0.31266	0.31662	0.31846	0.32181	0.33341	0.35264	0.37247	0.38102	0.36851	0.33585	0.29099	0.27329	0.26719	0.25315	0.23728	0.22538	0.22812	0.2388	0.24704	0.25803	0.262	0.262
0.15793	0.15854	0.15793	0.15457	0.14908	0.14481	0.14145	0.1387	0.13931	0.14176	0.14572	0.15488	0.18387	0.24735	0.39567	0.51438	0.64622	0.72404	0.64714	0.5037	0.43626	0.31083	0.30777	0.31327	0.31785	0.31968	0.31785	0.33188	0.3444	0.37125	0.37919	0.34684	0.30625	0.27848	0.27146	0.25895	0.2385	0.22354	0.22263	0.23148	0.24002	0.24887	0.25437	0.25925	0.26139
0.15763	0.15915	0.15732	0.15366	0.14786	0.1445	0.14115	0.13901	0.13993	0.13993	0.14359	0.14969	0.16648	0.21012	0.3386	0.54917	0.69932	0.7216	0.57847	0.39933	0.34623	0.30259	0.31022	0.31571	0.32425	0.31876	0.31632	0.31937	0.33188	0.35538	0.36179	0.3444	0.30838	0.28183	0.27298	0.26413	0.24491	0.22507	0.22263	0.23392	0.24094	0.24796	0.25376	0.25956	0.26047
0.15763	0.15793	0.15671	0.15183	0.14694	0.14298	0.14023	0.1384	0.13901	0.13931	0.14176	0.14694	0.16037	0.19425	0.31449	0.48569	0.61997	0.62913	0.45609	0.34134	0.29892	0.30137	0.3093	0.3209	0.33005	0.33036	0.32853	0.327	0.34379	0.36271	0.36454	0.34073	0.30472	0.27756	0.2739	0.26841	0.24979	0.22843	0.22416	0.23697	0.2446	0.25284	0.25681	0.25956	0.26047
0.1561	0.15854	0.15732	0.15244	0.14908	0.14542	0.14145	0.14023	0.13809	0.13931	0.14023	0.14572	0.1564	0.17105	0.27848	0.46464	0.5742	0.51987	0.37308	0.30991	0.29923	0.30167	0.32364	0.32731	0.33646	0.32975	0.33097	0.3328	0.34745	0.36088	0.3566	0.32486	0.29313	0.27634	0.27695	0.27695	0.26719	0.24399	0.23697	0.24247	0.24796	0.25803	0.26078	0.26291	0.26352
0.15213	0.1561	0.15396	0.14969	0.14725	0.14359	0.14176	0.13931	0.13962	0.13901	0.14054	0.1442	0.14847	0.1564	0.23239	0.39506	0.47166	0.45548	0.35691	0.31296	0.31083	0.31296	0.34134	0.35843	0.3624	0.35599	0.35111	0.34806	0.35386	0.35721	0.34257	0.31876	0.28885	0.27665	0.27726	0.28733	0.28916	0.26749	0.25711	0.25315	0.25406	0.25834	0.262	0.26658	0.26505
0.1503	0.15335	0.15213	0.14664	0.1442	0.14328	0.14176	0.14115	0.14054	0.14115	0.14054	0.14237	0.14572	0.15061	0.17411	0.27176	0.32273	0.32761	0.32364	0.33707	0.32883	0.32914	0.36271	0.37491	0.3743	0.37308	0.35904	0.34287	0.34195	0.3444	0.33127	0.309	0.28367	0.27543	0.27573	0.29252	0.30533	0.29374	0.27665	0.26261	0.25956	0.26078	0.26291	0.26596	0.26474
0.14939	0.15244	0.15122	0.14664	0.14389	0.14267	0.14206	0.14054	0.14084	0.13993	0.14145	0.14237	0.14237	0.14359	0.1622	0.18845	0.21592	0.2623	0.30167	0.33463	0.35782	0.35569	0.35172	0.35691	0.35233	0.35142	0.32822	0.31815	0.29801	0.30411	0.30106	0.29587	0.27756	0.27481	0.27695	0.28824	0.30869	0.31022	0.29374	0.27207	0.26322	0.26383	0.26474	0.26535	0.26566
0.14878	0.15457	0.15457	0.14969	0.14603	0.14237	0.14176	0.14145	0.14054	0.13931	0.14023	0.14176	0.14176	0.14328	0.15091	0.17014	0.19974	0.2388	0.26963	0.2858	0.30686	0.33768	0.31632	0.31907	0.309	0.31052	0.29831	0.29252	0.26871	0.26505	0.262	0.26535	0.26841	0.27237	0.27481	0.28275	0.29587	0.30503	0.29435	0.27451	0.26474	0.262	0.26383	0.26566	0.26505
0.14664	0.14755	0.14847	0.1445	0.14267	0.14298	0.14206	0.14145	0.14145	0.14054	0.14145	0.14084	0.14237	0.14176	0.14542	0.16159	0.19486	0.22599	0.24949	0.24643	0.26688	0.26688	0.23728	0.24552	0.23514	0.24094	0.22812	0.22965	0.24399	0.25132	0.25895	0.262	0.26596	0.27085	0.27085	0.27817	0.2855	0.2916	0.28275	0.27085	0.26169	0.25834	0.26261	0.26596	0.26383
0.1445	0.14847	0.14878	0.14542	0.14389	0.14267	0.14237	0.14176	0.14145	0.14054	0.14023	0.14176	0.14176	0.14084	0.14206	0.14328	0.14908	0.15091	0.15488	0.1561	0.168	0.18784	0.17685	0.17746	0.18936	0.21286	0.22568	0.24399	0.25284	0.25589	0.25925	0.26352	0.26505	0.26963	0.27054	0.27298	0.27451	0.27909	0.27298	0.26566	0.25803	0.2565	0.25986	0.26505	0.26719
