# Supplementary material for: Spin waves and orbital contribution to ferromagnetism in a topological metal
Source: Nat Commun. 2024 Oct 16;15:8905. doi: 10.1038/s41467-024-53152-1 (PMC11484860; doi:10.1038/s41467-024-53152-1)
Supplement: Supplementary file 3 — Source Data [file 41467_2024_53152_MOESM3_ESM.zip › experiment_data/XMCD_sample_surface/without_field/TEY_MCD.txt]

0.028926	0.024493	0.021151	0.021222	0.016102	0.0016461	-0.024187	-0.078135	-0.13592	-0.11641	-0.1467	-0.066747	-0.027571	-0.00074938	0.021788	0.016778	0.068721	0.033798	0.031366	0.017802	0.018261	0.024864	0.044322	0.041926	0.11556	0.063872	-0.050187	-0.099162	-0.030717	-0.030398	0.016492	0.03005	0.042135	0.080921	0.10703	0.1502	0.13581	0.098995	0.061494	0.043135	0.035242	0.033074	0.031532	0.026332	0.029886
0.029925	0.026271	0.025445	0.016156	0.01519	0.011354	-0.016579	-0.064391	-0.10637	-0.10818	-0.088569	-0.018937	-0.0045989	0.016921	0.030057	0.0094573	-0.0091628	-0.006861	0.0062927	0.03143	0.014509	0.026622	0.051741	0.073166	0.050756	0.038588	-0.10663	-0.11049	-0.10735	-0.052299	0.014601	0.050902	0.041608	0.071248	0.10622	0.1251	0.1681	0.080808	0.060997	0.034722	0.033074	0.037899	0.035159	0.011425	0.023718
0.027638	0.022203	0.026496	0.020672	0.017197	0.012584	-0.0093823	-0.047523	-0.056693	-0.043545	-0.099416	-0.0054481	0.018056	0.035033	0.036312	0.096544	0.078989	-0.019951	-0.021707	-0.022389	0.0055524	0.054349	0.073442	0.064778	-0.028169	-0.015226	-0.095035	-0.08156	-0.07862	-0.022589	0.057884	0.090986	0.099065	0.089441	0.12976	0.17943	0.14356	0.10207	0.064103	0.046527	0.035007	0.025728	0.024238	0.011757	0.022621
0.030329	0.025795	0.029285	0.019147	0.017316	0.0059423	-0.0072115	-0.056094	-0.092935	-0.075016	-0.12485	-0.06066	-0.0051909	-0.0090718	0.021266	0.013109	-0.0086099	-0.054701	-0.011798	-0.007665	0.0050768	0.01163	0.01094	0.031735	0.0068994	-0.006238	-0.090944	-0.063742	-0.043108	-0.027898	0.039356	0.081734	0.092312	0.10082	0.10969	0.12269	0.13162	0.10784	0.089492	0.071027	0.040301	0.023842	0.021291	0.017337	0.01883
0.027966	0.024957	0.02691	0.024801	0.016725	0.0085543	-0.0016013	-0.036273	-0.039375	-0.048854	-0.09866	-0.063154	-0.068611	-0.046781	-0.013013	-0.06723	-0.096927	-0.04685	-0.00069443	0.025	0.015243	0.028142	0.019111	0.042905	0.0076305	-0.012282	-0.071932	-0.070656	-0.017914	-0.043419	0.040654	0.062143	0.067514	0.073838	0.11728	0.14694	0.13435	0.11712	0.087945	0.087134	0.059939	0.042283	0.031528	0.024641	0.017699
0.025489	0.025087	0.026247	0.023936	0.02039	0.013853	-0.0024233	-0.048867	-0.030839	-0.025139	-0.087166	-0.037907	-0.031891	-0.059396	-0.0027111	0.032977	0.0077344	0.021195	0.048419	0.038341	0.0278	0.042921	0.07966	0.079168	0.061385	0.0082682	-0.10139	-0.1353	-0.080865	-0.05028	0.033875	0.072732	0.08663	0.039287	0.059357	0.059158	0.14093	0.12364	0.074615	0.051518	0.049166	0.034188	0.015108	0.018118	0.019836
0.023952	0.019828	0.016379	0.015666	0.024159	0.010318	-0.0031974	-0.047652	-0.074015	-0.050277	-0.057386	-0.022025	-0.0346	-0.029206	-0.013562	0.062126	0.061073	0.06664	0.038061	0.045357	0.013215	0.033114	0.013479	-0.0045235	-0.0050738	-0.0206	-0.061623	-0.08051	-0.029705	-0.052011	0.00416	0.038311	0.07235	0.035725	0.082323	0.12012	0.10755	0.087245	0.042716	0.010204	0.023452	0.02005	0.019417	0.018908	0.017796
0.024744	0.017167	0.015063	0.018077	0.017989	0.023198	-0.0048116	-0.0625	-0.044657	-0.091611	-0.10279	-0.051084	-0.042421	-0.031948	-0.007722	0.041944	0.075911	0.061416	0.020456	-0.012786	-0.012024	-0.023114	0.0026835	0.025749	-0.052703	-0.043275	-0.083962	-0.092854	-0.048705	-0.093258	-0.044412	0.014089	0.09615	0.1762	0.23113	0.25868	0.19954	0.089295	0.045423	0.017256	0.017159	0.017621	0.015911	0.0058013	0.017147
0.020601	0.019015	0.016047	0.01158	0.020425	0.022204	0.00078743	-0.061095	-0.068557	-0.059683	-0.070969	-0.018548	0.0077379	-0.01068	0.013348	0.014184	0.025454	0.0097	0.0054134	0.019204	0.022266	-0.0047371	-0.0046279	-0.019544	-0.10426	-0.11165	-0.10891	-0.066947	-0.049321	-0.086666	-0.074059	-0.032045	0.026217	0.11266	0.15253	0.18281	0.15704	0.11983	0.048357	0.011364	-0.00090093	-0.0027273	-0.0050378	0.005279	0.013937
0.022356	0.025261	0.029437	0.024284	0.018261	0.013457	0.0048038	-0.043259	-0.049786	-0.044103	-0.077327	-0.040806	0.0029388	-0.0063332	0.004136	0.018084	-0.01563	-0.048033	-0.031902	-0.026056	-0.01723	-0.010843	-0.05024	-0.047363	-0.096897	-0.14984	-0.14926	-0.0269	0.037267	-0.098259	-0.12322	-0.10639	-0.075848	0.030183	0.086054	0.11393	0.12524	0.10189	0.087114	0.039638	0.0047657	-0.017327	-0.019904	0.0080058	0.0076389
0.024159	0.026064	0.029488	0.029643	0.014047	0.012079	0	-0.030191	-0.066547	-0.084687	-0.12578	-0.046372	0.013069	0.033339	0.019048	0.066849	0.035029	-0.0086521	0.022315	0.026196	0.025894	0.016266	-0.0027287	-0.014627	-0.11448	-0.094767	-0.0040422	0.060584	0.015459	-0.17533	-0.21548	-0.15419	-0.10546	-0.059	-0.021175	0.0081483	0.041881	0.11569	0.085133	0.052814	0.022997	0	-0.0021676	0.0048409	0.013541
0.023519	0.024497	0.021145	0.020354	0.022948	0.016493	0.001638	-0.032424	-0.021314	-0.13052	-0.10759	-0.053026	0.01496	0.048846	0.012619	0.0033545	-0.00033495	-0.025869	-0.023613	0.002926	0.033833	0.023474	0.0068453	0.01015	-0.083134	-0.11642	-0.03533	0.036034	-0.055424	-0.2094	-0.20654	-0.13547	-0.097278	-0.062	-0.035631	0.041506	0.042732	0.091417	0.076973	0.048132	0.030059	0.01126	0.0089286	0.019907	0.017928
0.024626	0.026619	0.026385	0.024933	0.013274	0.0077453	-0.0047961	-0.046251	-0.025134	-0.085034	-0.085259	-0.022419	0.043293	0.037197	-0.0018526	0.023525	-0.009461	-0.068353	-0.069398	-0.071528	-0.02171	0.0024264	-0.00089434	0.023614	-0.0065833	0.017536	0.068729	0.06849	-0.022842	-0.16091	-0.13252	-0.061557	-0.022462	-0.035204	0.027585	0.042553	0.079119	0.078728	0.063399	0.029667	0.024408	0.021082	0.026934	0.024766	0.031894
0.025483	0.029464	0.029946	0.022284	0.014719	0.0097173	-0.00081832	-0.039511	-0.073133	-0.17471	-0.081762	0.0091759	0.062231	0.037604	-0.00061575	-0.035859	-0.055004	-0.072397	-0.072647	-0.070762	-0.033972	-0.0009949	0.0032734	0.017785	0.010759	0.020175	0.045637	0.030159	-0.0023377	-0.10782	-0.0047746	0.090271	0.1439	0.12894	0.12387	0.10844	0.094083	0.078947	0.060798	0.027504	0.035445	0.04963	0.040501	0.022711	0.029655
0.028194	0.029676	0.02844	0.027205	0.024231	0.0080501	0.00083055	-0.027129	-0.050568	-0.11115	-0.067341	0.0020757	0.0089363	0.020422	0.011957	0.042033	0.0092593	0.0055697	0.050772	0.016046	-0.013873	-0.024382	-0.022572	0.026092	0.034047	0.056577	0.049221	0.040207	-0.031084	-0.11664	-0.0055167	0.09094	0.17316	0.22032	0.2422	0.21068	0.1504	0.086595	0.044066	0.019544	0.019567	0.020483	0.017477	0.014937	0.025659
0.024757	0.022242	0.0080645	0.017336	0.025248	0.01526	-0.0016877	-0.031931	-0.035372	-0.04934	-0.053666	-0.021907	-0.0046251	0.0023952	0.0014351	-0.02381	-0.034147	-0.0028134	0.04657	0.013498	0.011978	0.0018608	-0.00085368	0.0078216	0.0063895	0.023036	0.032243	0.021964	-0.063141	-0.17868	-0.12128	-0.034841	0.079547	0.18914	0.20538	0.22719	0.18733	0.090028	0.048004	0.013529	0	0.0006321	-0.007256	0.022917	0.019594
0.030222	0.029623	0.033095	0.033303	0.024598	0.010166	-0.0060034	-0.037566	-0.066204	-0.10146	-0.056974	0.0025865	0.053883	0.02377	0.0036765	0.0083453	0.0067072	0.0085012	0.038199	-0.030051	-0.042135	0.0046009	0.017294	0.02318	-0.0053446	0.0088641	0.07819	0.053664	-0.051679	-0.14848	-0.048321	0.064003	0.15881	0.20267	0.24769	0.20632	0.12513	0.074108	0.049274	0.030795	0.018572	0.004627	0.0023216	0.023926	0.0090278
0.028294	0.026173	0.027298	0.026703	0.023191	0.010979	0.0034935	-0.035631	-0.088251	-0.10534	-0.10096	-0.011986	0.050583	0.069949	0.011779	-0.014685	-0.031475	-0.029897	-0.011806	-0.011684	-0.0034658	-0.0015789	-0.0061675	0.0047155	0.016668	0.043997	0.10728	0.099568	-0.0045433	-0.11315	-0.033352	0.052231	0.13743	0.20525	0.26478	0.21082	0.15174	0.071899	0.07575	0.056314	0.043199	0.025744	0.019619	0.02306	0.020949
0.028648	0.030769	0.024545	0.028336	0.024954	0.02212	0.0034935	-0.034295	-0.067544	-0.12245	-0.093801	-0.0065682	0.049208	0.045116	0.00068088	-0.029047	-0.083824	-0.056211	-0.029381	-0.028428	-0.0098889	0.015373	0.0077325	0.0094647	0.019816	0.070312	0.12475	0.096209	-0.042164	-0.057067	0.050159	0.11551	0.13849	0.17356	0.20042	0.13028	0.11207	0.090068	0.074902	0.054845	0.037807	0.026237	0.025071	0.024862	0.027666
0.032345	0.028182	0.029548	0.033144	0.018199	0.0084112	-0.0078809	-0.032724	-0.10485	-0.20733	-0.088654	-0.021156	0.068064	0.056623	0.0058731	-0.010831	-0.062946	-0.011852	-0.018652	0.0071355	-0.0012371	-0.017859	-0.0076211	0.010377	0.0017816	-0.011428	-0.0056738	0.00089225	-0.143	-0.13003	-0.032819	0.073491	0.07391	0.066357	0.072538	0.086839	0.091698	0.083082	0.054024	0.026478	0.021019	0.025123	0.020942	0.018984	0.029709
0.0287	0.026508	0.027307	0.029981	0.021847	0.006705	-0.019896	-0.056452	-0.059866	-0.11357	-0.058881	0.0067103	0.073649	0.057161	-0.0023132	-0.029251	-0.069623	-0.044985	-0.0083708	0.0070066	0.011695	0.010809	0.0028252	0.0010637	-0.0030014	-0.023446	-0.055678	-0.082608	-0.17716	-0.22366	-0.16652	-0.10308	-0.061412	0.049504	0.096697	0.14009	0.092454	0.047692	0.026158	0.024837	0.016119	0.018902	0.017741	0.01128	0.022039
0.03	0.02646	0.026753	0.028169	0.025813	0.0065666	-0.019081	-0.043445	-0.084021	-0.1466	-0.088304	0.011789	0.078274	0.080228	0.00069934	-0.026622	-0.032325	-0.028264	-0.0050257	0.0081671	0.0050154	0.0025785	-0.0099693	-0.003324	0.0011705	0.0040165	-0.012735	-0.045588	-0.11348	-0.23046	-0.17939	-0.13212	-0.089729	-0.00085117	0.065101	0.088052	0.077276	0.031047	0.013034	0.023269	0.017428	0.018394	0.016344	-0.0045845	0.015987
0.02459	0.021958	0.025712	0.031687	0.030332	0.015918	0.016239	-0.055158	-0.086696	-0.16726	-0.11349	-0.0018815	0.045792	0.056551	0.029086	0.028372	-0.011274	-0.057469	0.011065	0.024831	0.019816	0.019011	0.017186	0.012891	0.010341	0.0058685	-0.018172	-0.042357	-0.1671	-0.18777	-0.16134	-0.12271	-0.054184	0.0023354	0.050708	0.14084	0.050071	0.020131	0.017077	0.012169	0.0064327	0.016708	0.020795	0.0029274	0.016165
0.025571	0.027447	0.033698	0.032348	0.028275	0.018027	0	-0.01753	-0.093588	-0.16422	-0.083753	-0.022313	0.031393	0.053829	0.038608	0.024637	-0.056591	-0.047574	-0.022662	-0.010013	0.0092428	-0.0091902	-0.0073112	0.0037401	-0.0007423	-0.0041658	-0.0080114	-0.028304	-0.075221	-0.10476	-0.12964	-0.077728	-0.040153	0.0099809	0.063843	0.066468	0.056164	0.020608	0.021479	0.03277	0.027559	0.020196	0.016099	0.0041274	0.010061
0.032348	0.030899	0.032227	0.034783	0.019743	0.0057197	0	-0.02903	-0.061776	-0.12121	-0.049184	-0.0038015	0.034844	0.028711	0.024679	-0.01047	-0.099525	-0.049938	-0.045145	-0.017044	0.020967	0.034517	0.024769	0.013774	0.00074487	0.001257	0.0056992	0.0277	0.056925	0.080407	0.11379	0.11152	0.14963	0.1728	0.2188	0.1689	0.080607	0.023244	0.022256	0.02789	0.026747	0.020226	0.015863	0.0035067	0.001652
0.026802	0.028169	0.029865	0.031715	0.03262	0.01001	0.011184	-0.016963	-0.05959	-0.1032	-0.060908	-0.0086489	0.014735	0.016525	0.0095705	-0.051843	-0.10902	-0.055326	-0.023794	-0.017954	-0.0022851	-0.0041228	0.003903	0.0054888	-0.0037372	0.0076803	0.018453	0.035776	0.065523	0.086157	0.10529	0.10695	0.11877	0.18742	0.17987	0.16147	0.087393	0.024429	0.0045639	0.016484	0.015073	0.014124	0.010047	-0.0005747	0.001077
0.028493	0.026952	0.028599	0.033106	0.026839	0.011846	-0.00093632	-0.02147	-0.077075	-0.10285	-0.077976	-0.046558	-0.014811	0.0089465	0.010643	-0.0053132	-0.064541	-0.043858	-0.015494	-0.00033325	0.0029482	0.00087559	0.0054698	0.0086766	0.015524	0.020432	0.02646	0.033438	0.054332	0.080627	0.11213	0.12932	0.13572	0.15386	0.12812	0.092241	0.063285	0.0069444	0.006513	0.009161	0.0060514	0.0065467	0.018317	0.0051194	0.0096618
0.023615	0.024954	0.024505	0.028599	0.030978	0.020629	0.0076118	-0.014839	-0.021468	-0.07575	-0.072298	-0.040327	-0.0020989	0.0098219	0.012013	-0.013469	-0.0792	-0.054025	-0.028917	-0.0029386	-0.00010732	0.00054081	0.00837	0.015851	0.018425	0.0413	0.045897	0.024031	0.029753	0.071576	0.12025	0.17605	0.21384	0.25774	0.23813	0.15783	0.070267	0.010474	0.020419	0.021858	0.039303	0.040914	0.029876	0.0074627	0.010006
0.026508	0.028704	0.034059	0.037146	0.032686	0.017137	0.0086042	-0.010161	-0.038842	-0.079778	-0.078416	-0.041765	-0.0059339	0.0059391	-0.013393	-0.038453	-0.089594	-0.035862	-0.020245	-0.003696	0.012871	0.0094454	0.0054819	0.013946	0.01147	0.034527	0.033878	0.017886	-0.02382	-0.042376	0.00010551	0.10912	0.20207	0.26059	0.21113	0.12984	0.052954	0.0097254	0.015744	0.021332	0.032309	0.030484	0.020583	0.011608	0.011838
0.021878	0.024954	0.026641	0.030918	0.027478	0.015889	0.0077145	0.00087111	-0.02782	-0.12595	-0.11499	-0.075167	-0.018444	-0.012929	-0.036653	-0.072581	-0.075201	-0.044976	-0.049359	-0.026931	0.0029892	0.022486	0.029532	0.035586	0.012276	0.010956	0.026489	-0.0046389	-0.042398	-0.082784	-0.080065	-0.030371	0.042881	0.16151	0.17487	0.12203	0.059718	0.010557	0.017867	0.01714	0.023911	0.03348	0.022766	0.011567	0.0085616
0.027548	0.029879	0.030389	0.03122	0.032161	0.018054	0.016315	-0.0052678	-0.040801	-0.10695	-0.084545	-0.075358	-0.0247	0.0027106	0.00065788	-0.0030254	-0.016194	-0.02779	-0.012822	-0.04168	-0.022807	-0.0052021	0.017182	0.038799	0.046094	0.071304	0.082695	0.053812	-0.015432	-0.063026	-0.064068	-0.0027146	0.087837	0.17688	0.12714	0.074484	0.042541	0.018192	0.020466	0.021335	0.029698	0.032705	0.025157	0.015643	0.0149
0.023919	0.028064	0.033525	0.030632	0.026612	0.017598	0.019	0.012693	-0.030327	-0.067489	-0.093454	-0.059066	-0.047461	-0.0082083	0.00090073	-0.019688	-0.017574	0.017994	0.036827	0.048366	0.050294	0.039671	0.034404	0.052706	0.081721	0.1018	0.096674	0.020054	-0.031012	-0.056818	-0.038487	0.016173	0.11109	0.17263	0.13834	0.08012	0.047869	0.015845	0.013769	0.022879	0.029121	0.030017	0.02695	0.022029	0.019075
0.025854	0.028169	0.031853	0.036853	0.034591	0.018047	0.020683	0.0074836	-0.039248	-0.066441	-0.12757	-0.072881	-0.043034	-0.010174	0.0061949	0.0097153	0.00547	0.03248	0.074536	0.064425	0.052905	0.054816	0.057903	0.05491	0.057991	0.11073	0.089505	0.02236	-0.015981	-0.040696	-0.022155	0.057259	0.15369	0.2033	0.14022	0.071885	0.034706	0.021139	0.023455	0.02577	0.027732	0.02923	0.029076	0.020302	0.020325
0.023234	0.030103	0.033719	0.031715	0.038382	0.028723	0.013655	0.0096432	-0.024957	-0.05374	-0.08529	-0.07874	-0.044202	0.00375	-0.012951	-0.021231	-0.015932	0.011685	-0.0089323	0.025008	0.039754	0.018388	-0.016887	-0.02336	0.012707	0.044028	0.014991	-0.020675	0.00099572	0.055024	0.14323	0.20793	0.24762	0.21128	0.092496	0.064674	0.036535	0.020516	0.02244	0.028137	0.030151	0.029742	0.031465	0.02208	0.019208
0.024231	0.02644	0.036786	0.037	0.034519	0.026824	0.018967	0.011572	-0.017621	-0.043066	-0.071597	-0.089292	-0.056864	-0.014327	-0.027313	-0.075163	-0.092129	-0.036003	-0.078116	-0.03177	-0.01391	0.0074581	0.00095499	-0.0095715	-0.0022816	-0.016179	-0.023653	-0.045178	0.020313	0.14509	0.25	0.27535	0.19704	0.13985	0.074544	0.061236	0.030249	0.02449	0.026513	0.029529	0.033333	0.030664	0.031052	0.023242	0.022132
0.026144	0.027462	0.028101	0.030815	0.037539	0.027748	0.014538	0.012548	-0.019281	-0.07308	-0.11512	-0.084933	-0.077155	-0.02149	-0.0039902	-0.018155	-0.045796	-0.017008	-0.013942	-0.016564	-0.0094923	-0.006943	0.0037481	0.0054627	0.00061263	0.010685	0.011053	0.0030323	0.070712	0.12212	0.18974	0.10907	0.074464	0.068995	0.087232	0.050745	0.030606	0.026408	0.024942	0.027507	0.034188	0.031501	0.030495	0.023269	0.023378
0.025376	0.030447	0.033042	0.033831	0.036688	0.028846	0.02017	0.012821	-0.013369	-0.048092	-0.089019	-0.10469	-0.084098	-0.021397	-0.018794	-0.012769	-0.0050358	-0.0038135	0.0011924	0.0062014	-0.0051677	-0.00040737	-0.0048345	0.0029335	0.0063794	0.036337	0.068105	0.078259	0.14032	0.15737	0.19717	0.092922	0.04813	0.085161	0.065453	0.058986	0.036236	0.029257	0.029582	0.030495	0.031465	0.032796	0.030565	0.026193	0.021016
0.025281	0.024552	0.027158	0.035892	0.034161	0.034225	0.026767	0.015984	-0.012809	-0.037067	-0.10981	-0.10262	-0.068764	-0.018456	-0.0078829	-0.014219	-0.025918	0.00018089	0.0047002	-0.0036222	0.0052603	-0.0038528	0.0080305	0.017074	0.053063	0.084261	0.027237	0.027543	0.090807	0.099142	0.11328	0.026378	0.048709	0.065442	0.062685	0.050709	0.038728	0.029257	0.027453	0.030922	0.035179	0.031196	0.028258	0.024971	0.023893
0.026242	0.029412	0.033849	0.031778	0.038784	0.030205	0.02139	0.019153	-0.013863	-0.042588	-0.081861	-0.1124	-0.077169	-0.0093885	0.0011468	0.026566	0.056631	0.028319	0.0091437	-0.0073103	-0.0046109	-0.0010588	0.0045777	0.027971	0.076092	0.10818	0.093554	0.091114	0.16774	0.12446	0.045773	0.014666	0.044758	0.070953	0.059372	0.047491	0.040387	0.032653	0.030534	0.031709	0.035589	0.032577	0.0306	0.025029	0.025656
0.025568	0.027778	0.034113	0.028942	0.036688	0.032223	0.023784	0.018614	0.00094875	-0.04694	-0.13696	-0.16971	-0.086375	-0.023164	0.0022588	0.003679	-0.0072612	-0.017745	-0.037618	-0.049344	-0.02912	-0.015691	0	0.036165	0.050129	0.046924	0.082911	0.14957	0.16199	0.086326	0.014644	0.025253	0.053601	0.081333	0.047256	0.0561	0.039205	0.03314	0.034829	0.035821	0.036665	0.029825	0.030285	0.028021	0.02286
0.024367	0.030505	0.030156	0.033831	0.030398	0.030336	0.024731	0.015496	-0.0076263	-0.034335	-0.088073	-0.10544	-0.060877	-0.013278	0.004603	-0.0020566	0.0049716	0.0039869	-0.0053007	-0.011289	-0.025764	-0.034487	-0.028613	-0.035068	-0.062868	-0.033911	0.03817	0.17528	0.12906	0.019116	0.0063017	0.017384	0.054088	0.066029	0.060848	0.045528	0.04475	0.037758	0.033674	0.03706	0.035003	0.028043	0.032806	0.024005	0.026502
0.027256	0.028544	0.031915	0.030938	0.035602	0.037961	0.030534	0.02	-0.014706	-0.034142	-0.11477	-0.10113	-0.080698	-0.04005	-0.009876	-0.0011292	0.0036722	0.0023402	0.0042831	0.011341	0.026928	0.021574	0.019189	-0.00024817	0.011073	0.1228	0.22794	0.26832	0.092771	0.0053235	-0.0051424	0.016568	0.05392	0.059991	0.056231	0.054437	0.047374	0.036223	0.030506	0.032838	0.033272	0.033253	0.02896	0.024662	0.025898
0.029468	0.033525	0.03485	0.033199	0.035827	0.037879	0.02967	0.022436	0.01206	-0.0083488	-0.073888	-0.10312	-0.090081	-0.024634	0	0.0082259	0.0032191	-0.0067599	-0.013101	-0.0049824	0.045049	0.072251	0.070759	0.11741	0.12886	0.21731	0.22446	0.12927	0.014512	-0.013061	-0.0040016	0.023762	0.077546	0.079659	0.047393	0.044702	0.042651	0.038118	0.035142	0.036409	0.031153	0.026316	0.02801	0.024779	0.023599
0.021947	0.031792	0.034047	0.039	0.036534	0.037879	0.023026	0.023529	0.019467	-0.0065789	-0.093363	-0.06448	-0.060237	-0.04231	-0.014034	0.0050797	0.013785	0.019217	-0.0035748	-0.0092315	-0.042922	-0.039631	0.016202	0.11113	0.2392	0.33544	0.22148	0.04126	-0.004585	-0.013839	-0.0024803	0.028117	0.08206	0.084144	0.048051	0.040952	0.041451	0.038392	0.034161	0.030973	0.031995	0.027211	0.025534	0.026408	0.020444
0.029524	0.031792	0.031159	0.034102	0.037855	0.033769	0.028729	0.025668	0.016178	-0.00754	-0.095944	-0.10585	-0.08401	-0.042221	-0.0040044	-0.0071254	-0.016368	-0.01552	-0.01261	-0.0038986	0.023115	0.077099	0.099081	0.14024	0.14802	0.141	0.045153	-0.0048976	-0.0083407	-0.0074366	0.0038103	0.033234	0.068776	0.063362	0.04837	0.040737	0.042553	0.035585	0.036409	0.036538	0.031013	0.027916	0.023187	0.023269	0.023002
0.025024	0.027158	0.031403	0.034034	0.035752	0.032503	0.033076	0.028292	0.022152	0.018462	-0.030556	-0.077099	-0.12959	-0.045721	-0.012562	0.0075411	0.010383	0.014777	0.011729	0.012309	0.040994	0.084985	0.11761	0.24066	0.13328	0.066756	0.015138	-0.015011	0.014881	0.0021097	0.016013	0.029425	0.078886	0.055872	0.044653	0.039348	0.045113	0.040606	0.039516	0.036577	0.029658	0.027621	0.024198	0.026564	0.027794
0.02893	0.029981	0.031403	0.035569	0.041139	0.038043	0.031868	0.021622	0.01877	0.0143	-0.0075829	-0.048305	-0.104	-0.1081	-0.025334	0.020744	0.0018386	-0.0011348	0.004914	0.0086187	0.068182	0.15965	0.11738	0.13668	0.050585	0.034824	0.019231	0.02789	0.014461	0.0093817	0.030446	0.045414	0.086292	0.063407	0.040427	0.037479	0.050559	0.04291	0.036089	0.030687	0.029183	0.024652	0.024939	0.029886	0.02896
0.024319	0.030039	0.033301	0.038114	0.039874	0.039003	0.03337	0.030337	0.024149	0.023681	0	-0.022409	-0.10007	-0.068351	-0.052538	-0.0063949	-0.006222	-0.017632	-0.0052632	0.022423	0.09413	0.10697	0.04398	0.034838	0.019773	0.026303	0.015318	0.006938	-0.0053788	0	0.018766	0.054458	0.087402	0.064026	0.042022	0.041403	0.048723	0.043396	0.038385	0.024145	0.023638	0.020939	0.021315	0.024729	0.025135
0.026575	0.033981	0.035468	0.036548	0.037155	0.037077	0.034444	0.030612	0.030134	0.02623	0.0020682	-0.038925	-0.078723	-0.10751	-0.052929	-0.043513	-0.0051395	0.0084513	0.02719	0.0654	0.15496	0.11134	0.019481	0.007988	0.0029542	0.002451	-0.00096291	-0.010984	-0.019089	-0.011642	0.025952	0.05801	0.088295	0.052368	0.037486	0.040445	0.05	0.042318	0.030571	0.024275	0.021484	0.024436	0.021779	0.025779	0.025135
0.023786	0.034381	0.037736	0.032686	0.03312	0.038293	0.031355	0.031638	0.029445	0.027655	0.0031713	-0.018234	-0.047292	-0.086216	-0.038628	-0.030697	-0.016445	0.0066416	0.03273	0.063935	0.12219	0.12331	0.017285	0.013353	0.010224	0.012124	0.010058	-0.010417	-0.00858	-0.004892	0.033099	0.054585	0.093936	0.05651	0.034662	0.042883	0.045369	0.038051	0.021438	0.019782	0.022208	0.023388	0.026092	0.0263	0.023852
0.025768	0.030754	0.035	0.038974	0.042689	0.037158	0.032294	0.023649	0.023543	0.019758	0.0052631	-0.043355	-0.11201	-0.13316	-0.11952	-0.10441	-0.052149	0.043086	0.062907	0.11898	0.17413	0.02775	0.014077	0.0088452	0.0096946	0.016497	0.011165	0.0092807	-0.015271	0.0087065	0.062874	0.070655	0.069829	0.041667	0.034302	0.040466	0.042	0.02807	0.019567	0.012684	0.018123	0.025786	0.021446	0.024729	0.024522
0.026839	0.033697	0.034102	0.034943	0.028662	0.041804	0.032366	0.029379	0.034989	0.028027	0.020607	-0.004061	-0.042142	-0.12958	-0.061337	0.042584	0.022079	0.069184	0.071509	0.097735	0.09139	0.010188	0.009434	0.0004836	0	-0.0057116	-0.0024062	-0.014595	-0.020711	-0.0102	0.039912	0.068655	0.071012	0.048241	0.041934	0.049091	0.049706	0.036543	0.019567	0.022	0.022668	0.020729	0.01962	0.025935	0.021544
0.025819	0.027805	0.035282	0.033229	0.029946	0.031938	0.031425	0.031854	0.030543	0.030474	0.022002	-0.0031056	-0.037546	-0.082192	-0.064882	-0.011491	0.011703	0.10064	0.060305	0.065746	0.0145	0.01023	0.015023	0.011544	0.0098039	0.0027791	0.0093765	-0.0064905	-0.0066137	0.011489	0.055212	0.072526	0.07655	0.041213	0.038773	0.045157	0.046675	0.028866	0.016609	0.020368	0.019072	0.022839	0.021858	0.021008	0.019104
0.028141	0.036926	0.038268	0.033092	0.036055	0.03587	0.031146	0.036077	0.030752	0.028153	0.021111	0.0084477	-0.029356	-0.065054	-0.061214	0.068796	0.099649	0.11013	0.028608	0.022144	0	-0.012981	-0.0023518	-0.022334	-0.012981	-0.017727	-0.0077768	-0.013122	-0.00043897	0.033202	0.069076	0.075796	0.061326	0.037228	0.037736	0.035368	0.043504	0.026975	0.018361	0.016635	0.02137	0.029842	0.023353	0.025595	0.024318
0.026777	0.036474	0.035934	0.030462	0.033191	0.034066	0.03337	0.028153	0.03624	0.03171	0.02905	0.023835	-0.0030738	-0.036654	-0.012322	0.077852	0.087614	0.10148	0.055029	0.016857	0.0084159	-0.0072604	0.0058453	-0.0042391	-0.0033571	-0.0021386	0.01455	0.021038	0.022938	0.039982	0.067015	0.073484	0.056951	0.035408	0.029462	0.02337	0.033261	0.023949	0.023694	0.020923	0.027144	0.026683	0.024463	0.032506	0.025989
0.022845	0.028659	0.037461	0.031116	0.031659	0.034141	0.031077	0.038159	0.035996	0.039326	0.025612	0.027533	0.01921	0.0061162	0.0070609	0.12864	0.12083	0.062871	0.0028369	0.00136	-0.019117	-0.020881	0.0089134	0.017813	0.028512	0.0589	0.06906	0.05	0.041357	0.058134	0.07849	0.070862	0.048505	0.032609	0.019752	0.024586	0.026154	0.026667	0.03246	0.025626	0.029038	0.031382	0.026206	0.030142	0.024203
0.026205	0.034161	0.032292	0.032223	0.029476	0.032009	0.032151	0.03367	0.039414	0.031496	0.032294	0.030939	0.026403	0.0085745	0.023099	0.019818	-0.0007062	0.018365	0.023822	0.017161	0.028509	0.026872	0.03549	0.052655	0.066513	0.092505	0.065907	0.081432	0.062568	0.064637	0.074619	0.070088	0.043005	0.033869	0.028912	0.029428	0.034254	0.038835	0.045627	0.035424	0.031082	0.033473	0.028453	0.027171	0.030787
0.027397	0.031568	0.036847	0.030462	0.035714	0.03208	0.032222	0.032294	0.034831	0.033975	0.031425	0.034521	0.032222	0.028478	0.018538	0.020128	-0.012075	-0.0094936	0.0056915	0.01683	0.043591	0.07846	0.076883	0.094192	0.11509	0.16619	0.13994	0.13904	0.075748	0.044498	0.033093	0.030213	0.029859	0.030006	0.03091	0.03404	0.032481	0.046597	0.050654	0.038684	0.033969	0.029376	0.023077	0.023516	0.028419
0.02452	0.021119	0.028541	0.029348	0.027473	0.033076	0.032151	0.036913	0.039238	0.031355	0.034598	0.034753	0.036667	0.032222	0.033623	0.06006	0.078547	0.11689	0.14256	0.10692	0.14538	0.12621	0.12274	0.14438	0.10704	0.073419	-0.0020027	-0.010519	0.012666	0.019814	0.025378	0.025687	0.026502	0.030778	0.026605	0.035795	0.035991	0.043122	0.043944	0.040445	0.03003	0.018652	0.011758	0.0069324	0.0081633
0.02823	0.032909	0.033934	0.02694	0.035126	0.028603	0.029801	0.03337	0.036913	0.03367	0.02567	0.034521	0.03683	0.032438	0.040223	0.038717	0.04492	0.035602	0.032553	0.03125	0.051576	0.095196	0.053636	0.031943	0.034167	0.033333	0.0033921	0.0094697	0.017188	0.018215	0.022262	0.028588	0.023571	0.027326	0.029019	0.031719	0.029176	0.035674	0.035301	0.036927	0.026092	0.018788	0.010083	0.0034662	0.0069005
