# Supplementary material for: Spin waves and orbital contribution to ferromagnetism in a topological metal
Source: Nat Commun. 2024 Oct 16;15:8905. doi: 10.1038/s41467-024-53152-1 (PMC11484860; doi:10.1038/s41467-024-53152-1)
Supplement: Supplementary file 3 — Source Data [file 41467_2024_53152_MOESM3_ESM.zip › experiment_data/XMCD_sample_surface/without_field/x_axis.txt]

0	0.058476	0.11695	0.17543	0.2339	0.29238	0.35086	0.40933	0.46781	0.52628	0.58476	0.64324	0.70171	0.76019	0.81867	0.87714	0.93562	0.99409	1.0526	1.111	1.1695	1.228	1.2865	1.345	1.4034	1.4619	1.5204	1.5789	1.6373	1.6958	1.7543	1.8128	1.8712	1.9297	1.9882	2.0467	2.1051	2.1636	2.2221	2.2806	2.339	2.3975	2.456	2.5145	2.5729
0	0.058476	0.11695	0.17543	0.2339	0.29238	0.35086	0.40933	0.46781	0.52628	0.58476	0.64324	0.70171	0.76019	0.81867	0.87714	0.93562	0.99409	1.0526	1.111	1.1695	1.228	1.2865	1.345	1.4034	1.4619	1.5204	1.5789	1.6373	1.6958	1.7543	1.8128	1.8712	1.9297	1.9882	2.0467	2.1051	2.1636	2.2221	2.2806	2.339	2.3975	2.456	2.5145	2.5729
0	0.058476	0.11695	0.17543	0.2339	0.29238	0.35086	0.40933	0.46781	0.52628	0.58476	0.64324	0.70171	0.76019	0.81867	0.87714	0.93562	0.99409	1.0526	1.111	1.1695	1.228	1.2865	1.345	1.4034	1.4619	1.5204	1.5789	1.6373	1.6958	1.7543	1.8128	1.8712	1.9297	1.9882	2.0467	2.1051	2.1636	2.2221	2.2806	2.339	2.3975	2.456	2.5145	2.5729
0	0.058476	0.11695	0.17543	0.2339	0.29238	0.35086	0.40933	0.46781	0.52628	0.58476	0.64324	0.70171	0.76019	0.81867	0.87714	0.93562	0.99409	1.0526	1.111	1.1695	1.228	1.2865	1.345	1.4034	1.4619	1.5204	1.5789	1.6373	1.6958	1.7543	1.8128	1.8712	1.9297	1.9882	2.0467	2.1051	2.1636	2.2221	2.2806	2.339	2.3975	2.456	2.5145	2.5729
0	0.058476	0.11695	0.17543	0.2339	0.29238	0.35086	0.40933	0.46781	0.52628	0.58476	0.64324	0.70171	0.76019	0.81867	0.87714	0.93562	0.99409	1.0526	1.111	1.1695	1.228	1.2865	1.345	1.4034	1.4619	1.5204	1.5789	1.6373	1.6958	1.7543	1.8128	1.8712	1.9297	1.9882	2.0467	2.1051	2.1636	2.2221	2.2806	2.339	2.3975	2.456	2.5145	2.5729
0	0.058476	0.11695	0.17543	0.2339	0.29238	0.35086	0.40933	0.46781	0.52628	0.58476	0.64324	0.70171	0.76019	0.81867	0.87714	0.93562	0.99409	1.0526	1.111	1.1695	1.228	1.2865	1.345	1.4034	1.4619	1.5204	1.5789	1.6373	1.6958	1.7543	1.8128	1.8712	1.9297	1.9882	2.0467	2.1051	2.1636	2.2221	2.2806	2.339	2.3975	2.456	2.5145	2.5729
0	0.058476	0.11695	0.17543	0.2339	0.29238	0.35086	0.40933	0.46781	0.52628	0.58476	0.64324	0.70171	0.76019	0.81867	0.87714	0.93562	0.99409	1.0526	1.111	1.1695	1.228	1.2865	1.345	1.4034	1.4619	1.5204	1.5789	1.6373	1.6958	1.7543	1.8128	1.8712	1.9297	1.9882	2.0467	2.1051	2.1636	2.2221	2.2806	2.339	2.3975	2.456	2.5145	2.5729
0	0.058476	0.11695	0.17543	0.2339	0.29238	0.35086	0.40933	0.46781	0.52628	0.58476	0.64324	0.70171	0.76019	0.81867	0.87714	0.93562	0.99409	1.0526	1.111	1.1695	1.228	1.2865	1.345	1.4034	1.4619	1.5204	1.5789	1.6373	1.6958	1.7543	1.8128	1.8712	1.9297	1.9882	2.0467	2.1051	2.1636	2.2221	2.2806	2.339	2.3975	2.456	2.5145	2.5729
0	0.058476	0.11695	0.17543	0.2339	0.29238	0.35086	0.40933	0.46781	0.52628	0.58476	0.64324	0.70171	0.76019	0.81867	0.87714	0.93562	0.99409	1.0526	1.111	1.1695	1.228	1.2865	1.345	1.4034	1.4619	1.5204	1.5789	1.6373	1.6958	1.7543	1.8128	1.8712	1.9297	1.9882	2.0467	2.1051	2.1636	2.2221	2.2806	2.339	2.3975	2.456	2.5145	2.5729
0	0.058476	0.11695	0.17543	0.2339	0.29238	0.35086	0.40933	0.46781	0.52628	0.58476	0.64324	0.70171	0.76019	0.81867	0.87714	0.93562	0.99409	1.0526	1.111	1.1695	1.228	1.2865	1.345	1.4034	1.4619	1.5204	1.5789	1.6373	1.6958	1.7543	1.8128	1.8712	1.9297	1.9882	2.0467	2.1051	2.1636	2.2221	2.2806	2.339	2.3975	2.456	2.5145	2.5729
0	0.058476	0.11695	0.17543	0.2339	0.29238	0.35086	0.40933	0.46781	0.52628	0.58476	0.64324	0.70171	0.76019	0.81867	0.87714	0.93562	0.99409	1.0526	1.111	1.1695	1.228	1.2865	1.345	1.4034	1.4619	1.5204	1.5789	1.6373	1.6958	1.7543	1.8128	1.8712	1.9297	1.9882	2.0467	2.1051	2.1636	2.2221	2.2806	2.339	2.3975	2.456	2.5145	2.5729
0	0.058476	0.11695	0.17543	0.2339	0.29238	0.35086	0.40933	0.46781	0.52628	0.58476	0.64324	0.70171	0.76019	0.81867	0.87714	0.93562	0.99409	1.0526	1.111	1.1695	1.228	1.2865	1.345	1.4034	1.4619	1.5204	1.5789	1.6373	1.6958	1.7543	1.8128	1.8712	1.9297	1.9882	2.0467	2.1051	2.1636	2.2221	2.2806	2.339	2.3975	2.456	2.5145	2.5729
0	0.058476	0.11695	0.17543	0.2339	0.29238	0.35086	0.40933	0.46781	0.52628	0.58476	0.64324	0.70171	0.76019	0.81867	0.87714	0.93562	0.99409	1.0526	1.111	1.1695	1.228	1.2865	1.345	1.4034	1.4619	1.5204	1.5789	1.6373	1.6958	1.7543	1.8128	1.8712	1.9297	1.9882	2.0467	2.1051	2.1636	2.2221	2.2806	2.339	2.3975	2.456	2.5145	2.5729
0	0.058476	0.11695	0.17543	0.2339	0.29238	0.35086	0.40933	0.46781	0.52628	0.58476	0.64324	0.70171	0.76019	0.81867	0.87714	0.93562	0.99409	1.0526	1.111	1.1695	1.228	1.2865	1.345	1.4034	1.4619	1.5204	1.5789	1.6373	1.6958	1.7543	1.8128	1.8712	1.9297	1.9882	2.0467	2.1051	2.1636	2.2221	2.2806	2.339	2.3975	2.456	2.5145	2.5729
0	0.058476	0.11695	0.17543	0.2339	0.29238	0.35086	0.40933	0.46781	0.52628	0.58476	0.64324	0.70171	0.76019	0.81867	0.87714	0.93562	0.99409	1.0526	1.111	1.1695	1.228	1.2865	1.345	1.4034	1.4619	1.5204	1.5789	1.6373	1.6958	1.7543	1.8128	1.8712	1.9297	1.9882	2.0467	2.1051	2.1636	2.2221	2.2806	2.339	2.3975	2.456	2.5145	2.5729
0	0.058476	0.11695	0.17543	0.2339	0.29238	0.35086	0.40933	0.46781	0.52628	0.58476	0.64324	0.70171	0.76019	0.81867	0.87714	0.93562	0.99409	1.0526	1.111	1.1695	1.228	1.2865	1.345	1.4034	1.4619	1.5204	1.5789	1.6373	1.6958	1.7543	1.8128	1.8712	1.9297	1.9882	2.0467	2.1051	2.1636	2.2221	2.2806	2.339	2.3975	2.456	2.5145	2.5729
0	0.058476	0.11695	0.17543	0.2339	0.29238	0.35086	0.40933	0.46781	0.52628	0.58476	0.64324	0.70171	0.76019	0.81867	0.87714	0.93562	0.99409	1.0526	1.111	1.1695	1.228	1.2865	1.345	1.4034	1.4619	1.5204	1.5789	1.6373	1.6958	1.7543	1.8128	1.8712	1.9297	1.9882	2.0467	2.1051	2.1636	2.2221	2.2806	2.339	2.3975	2.456	2.5145	2.5729
0	0.058476	0.11695	0.17543	0.2339	0.29238	0.35086	0.40933	0.46781	0.52628	0.58476	0.64324	0.70171	0.76019	0.81867	0.87714	0.93562	0.99409	1.0526	1.111	1.1695	1.228	1.2865	1.345	1.4034	1.4619	1.5204	1.5789	1.6373	1.6958	1.7543	1.8128	1.8712	1.9297	1.9882	2.0467	2.1051	2.1636	2.2221	2.2806	2.339	2.3975	2.456	2.5145	2.5729
0	0.058476	0.11695	0.17543	0.2339	0.29238	0.35086	0.40933	0.46781	0.52628	0.58476	0.64324	0.70171	0.76019	0.81867	0.87714	0.93562	0.99409	1.0526	1.111	1.1695	1.228	1.2865	1.345	1.4034	1.4619	1.5204	1.5789	1.6373	1.6958	1.7543	1.8128	1.8712	1.9297	1.9882	2.0467	2.1051	2.1636	2.2221	2.2806	2.339	2.3975	2.456	2.5145	2.5729
0	0.058476	0.11695	0.17543	0.2339	0.29238	0.35086	0.40933	0.46781	0.52628	0.58476	0.64324	0.70171	0.76019	0.81867	0.87714	0.93562	0.99409	1.0526	1.111	1.1695	1.228	1.2865	1.345	1.4034	1.4619	1.5204	1.5789	1.6373	1.6958	1.7543	1.8128	1.8712	1.9297	1.9882	2.0467	2.1051	2.1636	2.2221	2.2806	2.339	2.3975	2.456	2.5145	2.5729
0	0.058476	0.11695	0.17543	0.2339	0.29238	0.35086	0.40933	0.46781	0.52628	0.58476	0.64324	0.70171	0.76019	0.81867	0.87714	0.93562	0.99409	1.0526	1.111	1.1695	1.228	1.2865	1.345	1.4034	1.4619	1.5204	1.5789	1.6373	1.6958	1.7543	1.8128	1.8712	1.9297	1.9882	2.0467	2.1051	2.1636	2.2221	2.2806	2.339	2.3975	2.456	2.5145	2.5729
0	0.058476	0.11695	0.17543	0.2339	0.29238	0.35086	0.40933	0.46781	0.52628	0.58476	0.64324	0.70171	0.76019	0.81867	0.87714	0.93562	0.99409	1.0526	1.111	1.1695	1.228	1.2865	1.345	1.4034	1.4619	1.5204	1.5789	1.6373	1.6958	1.7543	1.8128	1.8712	1.9297	1.9882	2.0467	2.1051	2.1636	2.2221	2.2806	2.339	2.3975	2.456	2.5145	2.5729
0	0.058476	0.11695	0.17543	0.2339	0.29238	0.35086	0.40933	0.46781	0.52628	0.58476	0.64324	0.70171	0.76019	0.81867	0.87714	0.93562	0.99409	1.0526	1.111	1.1695	1.228	1.2865	1.345	1.4034	1.4619	1.5204	1.5789	1.6373	1.6958	1.7543	1.8128	1.8712	1.9297	1.9882	2.0467	2.1051	2.1636	2.2221	2.2806	2.339	2.3975	2.456	2.5145	2.5729
0	0.058476	0.11695	0.17543	0.2339	0.29238	0.35086	0.40933	0.46781	0.52628	0.58476	0.64324	0.70171	0.76019	0.81867	0.87714	0.93562	0.99409	1.0526	1.111	1.1695	1.228	1.2865	1.345	1.4034	1.4619	1.5204	1.5789	1.6373	1.6958	1.7543	1.8128	1.8712	1.9297	1.9882	2.0467	2.1051	2.1636	2.2221	2.2806	2.339	2.3975	2.456	2.5145	2.5729
0	0.058476	0.11695	0.17543	0.2339	0.29238	0.35086	0.40933	0.46781	0.52628	0.58476	0.64324	0.70171	0.76019	0.81867	0.87714	0.93562	0.99409	1.0526	1.111	1.1695	1.228	1.2865	1.345	1.4034	1.4619	1.5204	1.5789	1.6373	1.6958	1.7543	1.8128	1.8712	1.9297	1.9882	2.0467	2.1051	2.1636	2.2221	2.2806	2.339	2.3975	2.456	2.5145	2.5729
0	0.058476	0.11695	0.17543	0.2339	0.29238	0.35086	0.40933	0.46781	0.52628	0.58476	0.64324	0.70171	0.76019	0.81867	0.87714	0.93562	0.99409	1.0526	1.111	1.1695	1.228	1.2865	1.345	1.4034	1.4619	1.5204	1.5789	1.6373	1.6958	1.7543	1.8128	1.8712	1.9297	1.9882	2.0467	2.1051	2.1636	2.2221	2.2806	2.339	2.3975	2.456	2.5145	2.5729
0	0.058476	0.11695	0.17543	0.2339	0.29238	0.35086	0.40933	0.46781	0.52628	0.58476	0.64324	0.70171	0.76019	0.81867	0.87714	0.93562	0.99409	1.0526	1.111	1.1695	1.228	1.2865	1.345	1.4034	1.4619	1.5204	1.5789	1.6373	1.6958	1.7543	1.8128	1.8712	1.9297	1.9882	2.0467	2.1051	2.1636	2.2221	2.2806	2.339	2.3975	2.456	2.5145	2.5729
0	0.058476	0.11695	0.17543	0.2339	0.29238	0.35086	0.40933	0.46781	0.52628	0.58476	0.64324	0.70171	0.76019	0.81867	0.87714	0.93562	0.99409	1.0526	1.111	1.1695	1.228	1.2865	1.345	1.4034	1.4619	1.5204	1.5789	1.6373	1.6958	1.7543	1.8128	1.8712	1.9297	1.9882	2.0467	2.1051	2.1636	2.2221	2.2806	2.339	2.3975	2.456	2.5145	2.5729
0	0.058476	0.11695	0.17543	0.2339	0.29238	0.35086	0.40933	0.46781	0.52628	0.58476	0.64324	0.70171	0.76019	0.81867	0.87714	0.93562	0.99409	1.0526	1.111	1.1695	1.228	1.2865	1.345	1.4034	1.4619	1.5204	1.5789	1.6373	1.6958	1.7543	1.8128	1.8712	1.9297	1.9882	2.0467	2.1051	2.1636	2.2221	2.2806	2.339	2.3975	2.456	2.5145	2.5729
0	0.058476	0.11695	0.17543	0.2339	0.29238	0.35086	0.40933	0.46781	0.52628	0.58476	0.64324	0.70171	0.76019	0.81867	0.87714	0.93562	0.99409	1.0526	1.111	1.1695	1.228	1.2865	1.345	1.4034	1.4619	1.5204	1.5789	1.6373	1.6958	1.7543	1.8128	1.8712	1.9297	1.9882	2.0467	2.1051	2.1636	2.2221	2.2806	2.339	2.3975	2.456	2.5145	2.5729
0	0.058476	0.11695	0.17543	0.2339	0.29238	0.35086	0.40933	0.46781	0.52628	0.58476	0.64324	0.70171	0.76019	0.81867	0.87714	0.93562	0.99409	1.0526	1.111	1.1695	1.228	1.2865	1.345	1.4034	1.4619	1.5204	1.5789	1.6373	1.6958	1.7543	1.8128	1.8712	1.9297	1.9882	2.0467	2.1051	2.1636	2.2221	2.2806	2.339	2.3975	2.456	2.5145	2.5729
0	0.058476	0.11695	0.17543	0.2339	0.29238	0.35086	0.40933	0.46781	0.52628	0.58476	0.64324	0.70171	0.76019	0.81867	0.87714	0.93562	0.99409	1.0526	1.111	1.1695	1.228	1.2865	1.345	1.4034	1.4619	1.5204	1.5789	1.6373	1.6958	1.7543	1.8128	1.8712	1.9297	1.9882	2.0467	2.1051	2.1636	2.2221	2.2806	2.339	2.3975	2.456	2.5145	2.5729
0	0.058476	0.11695	0.17543	0.2339	0.29238	0.35086	0.40933	0.46781	0.52628	0.58476	0.64324	0.70171	0.76019	0.81867	0.87714	0.93562	0.99409	1.0526	1.111	1.1695	1.228	1.2865	1.345	1.4034	1.4619	1.5204	1.5789	1.6373	1.6958	1.7543	1.8128	1.8712	1.9297	1.9882	2.0467	2.1051	2.1636	2.2221	2.2806	2.339	2.3975	2.456	2.5145	2.5729
0	0.058476	0.11695	0.17543	0.2339	0.29238	0.35086	0.40933	0.46781	0.52628	0.58476	0.64324	0.70171	0.76019	0.81867	0.87714	0.93562	0.99409	1.0526	1.111	1.1695	1.228	1.2865	1.345	1.4034	1.4619	1.5204	1.5789	1.6373	1.6958	1.7543	1.8128	1.8712	1.9297	1.9882	2.0467	2.1051	2.1636	2.2221	2.2806	2.339	2.3975	2.456	2.5145	2.5729
0	0.058476	0.11695	0.17543	0.2339	0.29238	0.35086	0.40933	0.46781	0.52628	0.58476	0.64324	0.70171	0.76019	0.81867	0.87714	0.93562	0.99409	1.0526	1.111	1.1695	1.228	1.2865	1.345	1.4034	1.4619	1.5204	1.5789	1.6373	1.6958	1.7543	1.8128	1.8712	1.9297	1.9882	2.0467	2.1051	2.1636	2.2221	2.2806	2.339	2.3975	2.456	2.5145	2.5729
0	0.058476	0.11695	0.17543	0.2339	0.29238	0.35086	0.40933	0.46781	0.52628	0.58476	0.64324	0.70171	0.76019	0.81867	0.87714	0.93562	0.99409	1.0526	1.111	1.1695	1.228	1.2865	1.345	1.4034	1.4619	1.5204	1.5789	1.6373	1.6958	1.7543	1.8128	1.8712	1.9297	1.9882	2.0467	2.1051	2.1636	2.2221	2.2806	2.339	2.3975	2.456	2.5145	2.5729
0	0.058476	0.11695	0.17543	0.2339	0.29238	0.35086	0.40933	0.46781	0.52628	0.58476	0.64324	0.70171	0.76019	0.81867	0.87714	0.93562	0.99409	1.0526	1.111	1.1695	1.228	1.2865	1.345	1.4034	1.4619	1.5204	1.5789	1.6373	1.6958	1.7543	1.8128	1.8712	1.9297	1.9882	2.0467	2.1051	2.1636	2.2221	2.2806	2.339	2.3975	2.456	2.5145	2.5729
0	0.058476	0.11695	0.17543	0.2339	0.29238	0.35086	0.40933	0.46781	0.52628	0.58476	0.64324	0.70171	0.76019	0.81867	0.87714	0.93562	0.99409	1.0526	1.111	1.1695	1.228	1.2865	1.345	1.4034	1.4619	1.5204	1.5789	1.6373	1.6958	1.7543	1.8128	1.8712	1.9297	1.9882	2.0467	2.1051	2.1636	2.2221	2.2806	2.339	2.3975	2.456	2.5145	2.5729
0	0.058476	0.11695	0.17543	0.2339	0.29238	0.35086	0.40933	0.46781	0.52628	0.58476	0.64324	0.70171	0.76019	0.81867	0.87714	0.93562	0.99409	1.0526	1.111	1.1695	1.228	1.2865	1.345	1.4034	1.4619	1.5204	1.5789	1.6373	1.6958	1.7543	1.8128	1.8712	1.9297	1.9882	2.0467	2.1051	2.1636	2.2221	2.2806	2.339	2.3975	2.456	2.5145	2.5729
0	0.058476	0.11695	0.17543	0.2339	0.29238	0.35086	0.40933	0.46781	0.52628	0.58476	0.64324	0.70171	0.76019	0.81867	0.87714	0.93562	0.99409	1.0526	1.111	1.1695	1.228	1.2865	1.345	1.4034	1.4619	1.5204	1.5789	1.6373	1.6958	1.7543	1.8128	1.8712	1.9297	1.9882	2.0467	2.1051	2.1636	2.2221	2.2806	2.339	2.3975	2.456	2.5145	2.5729
0	0.058476	0.11695	0.17543	0.2339	0.29238	0.35086	0.40933	0.46781	0.52628	0.58476	0.64324	0.70171	0.76019	0.81867	0.87714	0.93562	0.99409	1.0526	1.111	1.1695	1.228	1.2865	1.345	1.4034	1.4619	1.5204	1.5789	1.6373	1.6958	1.7543	1.8128	1.8712	1.9297	1.9882	2.0467	2.1051	2.1636	2.2221	2.2806	2.339	2.3975	2.456	2.5145	2.5729
0	0.058476	0.11695	0.17543	0.2339	0.29238	0.35086	0.40933	0.46781	0.52628	0.58476	0.64324	0.70171	0.76019	0.81867	0.87714	0.93562	0.99409	1.0526	1.111	1.1695	1.228	1.2865	1.345	1.4034	1.4619	1.5204	1.5789	1.6373	1.6958	1.7543	1.8128	1.8712	1.9297	1.9882	2.0467	2.1051	2.1636	2.2221	2.2806	2.339	2.3975	2.456	2.5145	2.5729
0	0.058476	0.11695	0.17543	0.2339	0.29238	0.35086	0.40933	0.46781	0.52628	0.58476	0.64324	0.70171	0.76019	0.81867	0.87714	0.93562	0.99409	1.0526	1.111	1.1695	1.228	1.2865	1.345	1.4034	1.4619	1.5204	1.5789	1.6373	1.6958	1.7543	1.8128	1.8712	1.9297	1.9882	2.0467	2.1051	2.1636	2.2221	2.2806	2.339	2.3975	2.456	2.5145	2.5729
0	0.058476	0.11695	0.17543	0.2339	0.29238	0.35086	0.40933	0.46781	0.52628	0.58476	0.64324	0.70171	0.76019	0.81867	0.87714	0.93562	0.99409	1.0526	1.111	1.1695	1.228	1.2865	1.345	1.4034	1.4619	1.5204	1.5789	1.6373	1.6958	1.7543	1.8128	1.8712	1.9297	1.9882	2.0467	2.1051	2.1636	2.2221	2.2806	2.339	2.3975	2.456	2.5145	2.5729
0	0.058476	0.11695	0.17543	0.2339	0.29238	0.35086	0.40933	0.46781	0.52628	0.58476	0.64324	0.70171	0.76019	0.81867	0.87714	0.93562	0.99409	1.0526	1.111	1.1695	1.228	1.2865	1.345	1.4034	1.4619	1.5204	1.5789	1.6373	1.6958	1.7543	1.8128	1.8712	1.9297	1.9882	2.0467	2.1051	2.1636	2.2221	2.2806	2.339	2.3975	2.456	2.5145	2.5729
0	0.058476	0.11695	0.17543	0.2339	0.29238	0.35086	0.40933	0.46781	0.52628	0.58476	0.64324	0.70171	0.76019	0.81867	0.87714	0.93562	0.99409	1.0526	1.111	1.1695	1.228	1.2865	1.345	1.4034	1.4619	1.5204	1.5789	1.6373	1.6958	1.7543	1.8128	1.8712	1.9297	1.9882	2.0467	2.1051	2.1636	2.2221	2.2806	2.339	2.3975	2.456	2.5145	2.5729
0	0.058476	0.11695	0.17543	0.2339	0.29238	0.35086	0.40933	0.46781	0.52628	0.58476	0.64324	0.70171	0.76019	0.81867	0.87714	0.93562	0.99409	1.0526	1.111	1.1695	1.228	1.2865	1.345	1.4034	1.4619	1.5204	1.5789	1.6373	1.6958	1.7543	1.8128	1.8712	1.9297	1.9882	2.0467	2.1051	2.1636	2.2221	2.2806	2.339	2.3975	2.456	2.5145	2.5729
0	0.058476	0.11695	0.17543	0.2339	0.29238	0.35086	0.40933	0.46781	0.52628	0.58476	0.64324	0.70171	0.76019	0.81867	0.87714	0.93562	0.99409	1.0526	1.111	1.1695	1.228	1.2865	1.345	1.4034	1.4619	1.5204	1.5789	1.6373	1.6958	1.7543	1.8128	1.8712	1.9297	1.9882	2.0467	2.1051	2.1636	2.2221	2.2806	2.339	2.3975	2.456	2.5145	2.5729
0	0.058476	0.11695	0.17543	0.2339	0.29238	0.35086	0.40933	0.46781	0.52628	0.58476	0.64324	0.70171	0.76019	0.81867	0.87714	0.93562	0.99409	1.0526	1.111	1.1695	1.228	1.2865	1.345	1.4034	1.4619	1.5204	1.5789	1.6373	1.6958	1.7543	1.8128	1.8712	1.9297	1.9882	2.0467	2.1051	2.1636	2.2221	2.2806	2.339	2.3975	2.456	2.5145	2.5729
0	0.058476	0.11695	0.17543	0.2339	0.29238	0.35086	0.40933	0.46781	0.52628	0.58476	0.64324	0.70171	0.76019	0.81867	0.87714	0.93562	0.99409	1.0526	1.111	1.1695	1.228	1.2865	1.345	1.4034	1.4619	1.5204	1.5789	1.6373	1.6958	1.7543	1.8128	1.8712	1.9297	1.9882	2.0467	2.1051	2.1636	2.2221	2.2806	2.339	2.3975	2.456	2.5145	2.5729
0	0.058476	0.11695	0.17543	0.2339	0.29238	0.35086	0.40933	0.46781	0.52628	0.58476	0.64324	0.70171	0.76019	0.81867	0.87714	0.93562	0.99409	1.0526	1.111	1.1695	1.228	1.2865	1.345	1.4034	1.4619	1.5204	1.5789	1.6373	1.6958	1.7543	1.8128	1.8712	1.9297	1.9882	2.0467	2.1051	2.1636	2.2221	2.2806	2.339	2.3975	2.456	2.5145	2.5729
0	0.058476	0.11695	0.17543	0.2339	0.29238	0.35086	0.40933	0.46781	0.52628	0.58476	0.64324	0.70171	0.76019	0.81867	0.87714	0.93562	0.99409	1.0526	1.111	1.1695	1.228	1.2865	1.345	1.4034	1.4619	1.5204	1.5789	1.6373	1.6958	1.7543	1.8128	1.8712	1.9297	1.9882	2.0467	2.1051	2.1636	2.2221	2.2806	2.339	2.3975	2.456	2.5145	2.5729
0	0.058476	0.11695	0.17543	0.2339	0.29238	0.35086	0.40933	0.46781	0.52628	0.58476	0.64324	0.70171	0.76019	0.81867	0.87714	0.93562	0.99409	1.0526	1.111	1.1695	1.228	1.2865	1.345	1.4034	1.4619	1.5204	1.5789	1.6373	1.6958	1.7543	1.8128	1.8712	1.9297	1.9882	2.0467	2.1051	2.1636	2.2221	2.2806	2.339	2.3975	2.456	2.5145	2.5729
0	0.058476	0.11695	0.17543	0.2339	0.29238	0.35086	0.40933	0.46781	0.52628	0.58476	0.64324	0.70171	0.76019	0.81867	0.87714	0.93562	0.99409	1.0526	1.111	1.1695	1.228	1.2865	1.345	1.4034	1.4619	1.5204	1.5789	1.6373	1.6958	1.7543	1.8128	1.8712	1.9297	1.9882	2.0467	2.1051	2.1636	2.2221	2.2806	2.339	2.3975	2.456	2.5145	2.5729
0	0.058476	0.11695	0.17543	0.2339	0.29238	0.35086	0.40933	0.46781	0.52628	0.58476	0.64324	0.70171	0.76019	0.81867	0.87714	0.93562	0.99409	1.0526	1.111	1.1695	1.228	1.2865	1.345	1.4034	1.4619	1.5204	1.5789	1.6373	1.6958	1.7543	1.8128	1.8712	1.9297	1.9882	2.0467	2.1051	2.1636	2.2221	2.2806	2.339	2.3975	2.456	2.5145	2.5729
0	0.058476	0.11695	0.17543	0.2339	0.29238	0.35086	0.40933	0.46781	0.52628	0.58476	0.64324	0.70171	0.76019	0.81867	0.87714	0.93562	0.99409	1.0526	1.111	1.1695	1.228	1.2865	1.345	1.4034	1.4619	1.5204	1.5789	1.6373	1.6958	1.7543	1.8128	1.8712	1.9297	1.9882	2.0467	2.1051	2.1636	2.2221	2.2806	2.339	2.3975	2.456	2.5145	2.5729
0	0.058476	0.11695	0.17543	0.2339	0.29238	0.35086	0.40933	0.46781	0.52628	0.58476	0.64324	0.70171	0.76019	0.81867	0.87714	0.93562	0.99409	1.0526	1.111	1.1695	1.228	1.2865	1.345	1.4034	1.4619	1.5204	1.5789	1.6373	1.6958	1.7543	1.8128	1.8712	1.9297	1.9882	2.0467	2.1051	2.1636	2.2221	2.2806	2.339	2.3975	2.456	2.5145	2.5729
0	0.058476	0.11695	0.17543	0.2339	0.29238	0.35086	0.40933	0.46781	0.52628	0.58476	0.64324	0.70171	0.76019	0.81867	0.87714	0.93562	0.99409	1.0526	1.111	1.1695	1.228	1.2865	1.345	1.4034	1.4619	1.5204	1.5789	1.6373	1.6958	1.7543	1.8128	1.8712	1.9297	1.9882	2.0467	2.1051	2.1636	2.2221	2.2806	2.339	2.3975	2.456	2.5145	2.5729
0	0.058476	0.11695	0.17543	0.2339	0.29238	0.35086	0.40933	0.46781	0.52628	0.58476	0.64324	0.70171	0.76019	0.81867	0.87714	0.93562	0.99409	1.0526	1.111	1.1695	1.228	1.2865	1.345	1.4034	1.4619	1.5204	1.5789	1.6373	1.6958	1.7543	1.8128	1.8712	1.9297	1.9882	2.0467	2.1051	2.1636	2.2221	2.2806	2.339	2.3975	2.456	2.5145	2.5729
0	0.058476	0.11695	0.17543	0.2339	0.29238	0.35086	0.40933	0.46781	0.52628	0.58476	0.64324	0.70171	0.76019	0.81867	0.87714	0.93562	0.99409	1.0526	1.111	1.1695	1.228	1.2865	1.345	1.4034	1.4619	1.5204	1.5789	1.6373	1.6958	1.7543	1.8128	1.8712	1.9297	1.9882	2.0467	2.1051	2.1636	2.2221	2.2806	2.339	2.3975	2.456	2.5145	2.5729
