# Supplementary material for: Spin waves and orbital contribution to ferromagnetism in a topological metal
Source: Nat Commun. 2024 Oct 16;15:8905. doi: 10.1038/s41467-024-53152-1 (PMC11484860; doi:10.1038/s41467-024-53152-1)
Supplement: Supplementary file 3 — Source Data [file 41467_2024_53152_MOESM3_ESM.zip › experiment_data/XMCD_sample_surface/with_field/TEY_CL.txt]

0.041047	0.044404	0.048981	0.052338	0.05539	0.054475	0.055695	0.053254	0.051423	0.049287	0.048066	0.04654	0.045624	0.041962	0.041352	0.042878	0.049287	0.06424	0.079805	0.078889	0.10391	0.10544	0.098116	0.089876	0.082246	0.071565	0.064546	0.061494	0.060273	0.059663	0.059663	0.059663	0.055695	0.052338	0.052644	0.051423	0.050202	0.049592	0.052033	0.053864	0.05539
0.042878	0.04593	0.048981	0.050202	0.051728	0.05417	0.053559	0.05417	0.049897	0.047761	0.049897	0.048371	0.044709	0.04715	0.043793	0.04715	0.053559	0.06302	0.092927	0.093843	0.12863	0.14298	0.14328	0.13138	0.11948	0.099947	0.073091	0.07187	0.067903	0.06302	0.062409	0.06363	0.060578	0.060578	0.055085	0.057221	0.056916	0.051423	0.053254	0.057832	0.055085
0.050202	0.048371	0.049897	0.053254	0.053864	0.055085	0.053254	0.049897	0.048676	0.044709	0.043793	0.040131	0.040742	0.039216	0.040742	0.044099	0.056306	0.064851	0.10605	0.12375	0.15854	0.1735	0.1796	0.15854	0.14267	0.10849	0.081025	0.077058	0.064851	0.067292	0.061189	0.062104	0.057527	0.059358	0.055085	0.057832	0.056001	0.056306	0.052644	0.054475	0.056001
0.04654	0.049897	0.052338	0.053254	0.053559	0.053559	0.05417	0.052338	0.047456	0.043183	0.041352	0.039216	0.035859	0.037995	0.037385	0.045014	0.057221	0.078584	0.11582	0.11826	0.17655	0.20035	0.20401	0.19883	0.17411	0.13474	0.094148	0.081941	0.069123	0.06302	0.056916	0.058137	0.060273	0.057527	0.058137	0.05417	0.05539	0.056611	0.05539	0.05478	0.057832
0.04715	0.050202	0.049287	0.055085	0.056916	0.052033	0.054475	0.048371	0.046845	0.042267	0.040131	0.035859	0.035248	0.039521	0.03769	0.049897	0.067292	0.078279	0.12558	0.13657	0.18387	0.21653	0.23209	0.22904	0.20645	0.15549	0.11398	0.099031	0.074617	0.06302	0.057527	0.05539	0.05478	0.053864	0.055085	0.05539	0.05539	0.056611	0.059358	0.060273	0.057832
0.048371	0.049897	0.050202	0.050813	0.050813	0.052033	0.051118	0.04593	0.044709	0.041962	0.041047	0.036774	0.041047	0.044404	0.041962	0.051728	0.066682	0.084993	0.13413	0.15335	0.20005	0.23941	0.262	0.25315	0.23819	0.19883	0.13169	0.11093	0.081331	0.067292	0.060273	0.056306	0.056306	0.05539	0.057832	0.061189	0.059968	0.056611	0.060883	0.062715	0.059358
0.052338	0.052033	0.052033	0.050202	0.051118	0.048981	0.047761	0.043183	0.039826	0.039826	0.037995	0.033417	0.034333	0.040131	0.043488	0.051118	0.066682	0.093233	0.13382	0.1622	0.2211	0.26932	0.28977	0.28519	0.26841	0.22965	0.14908	0.1268	0.10971	0.08957	0.06424	0.058442	0.058747	0.061189	0.058442	0.058442	0.059968	0.058137	0.059968	0.06424	0.060273
0.050507	0.053254	0.05478	0.05539	0.052338	0.050813	0.04654	0.045014	0.0383	0.037995	0.031586	0.033112	0.037385	0.042573	0.043488	0.050202	0.081331	0.10697	0.15885	0.17105	0.23545	0.27726	0.31571	0.29862	0.28367	0.23575	0.16648	0.14206	0.11002	0.084382	0.068513	0.061494	0.060273	0.059052	0.059663	0.061799	0.059663	0.064546	0.060273	0.061494	0.061189
0.051118	0.05417	0.055085	0.05478	0.051728	0.048981	0.04593	0.043793	0.0383	0.032197	0.033417	0.032502	0.040131	0.046235	0.056001	0.060883	0.074922	0.10208	0.15488	0.19059	0.24155	0.29404	0.3209	0.31876	0.29587	0.24308	0.18509	0.14237	0.12314	0.0795	0.068513	0.064851	0.060883	0.061799	0.063325	0.063325	0.060578	0.060273	0.061189	0.062104	0.062409
0.052033	0.054475	0.05539	0.052033	0.051728	0.047761	0.044099	0.040131	0.035554	0.034028	0.033112	0.036164	0.043488	0.049592	0.056001	0.06424	0.092927	0.1265	0.18204	0.19699	0.27359	0.31144	0.33494	0.34318	0.33341	0.28733	0.23209	0.19791	0.15366	0.098116	0.082246	0.066072	0.060883	0.061189	0.059052	0.058442	0.058137	0.058442	0.062715	0.062409	0.064546
0.05539	0.05417	0.055085	0.05478	0.052338	0.04654	0.041962	0.038911	0.036164	0.036164	0.0383	0.045014	0.045014	0.059663	0.065766	0.079194	0.12009	0.14664	0.22354	0.20798	0.2855	0.32578	0.35447	0.36698	0.36667	0.33921	0.29374	0.27146	0.22538	0.16281	0.11826	0.091402	0.074617	0.060883	0.057221	0.058747	0.060883	0.059968	0.064851	0.063325	0.064546
0.052338	0.053254	0.052644	0.049897	0.047456	0.044099	0.042878	0.039216	0.040742	0.041047	0.042878	0.050813	0.056001	0.08896	0.10208	0.12528	0.18967	0.22568	0.26963	0.29679	0.34592	0.37186	0.39078	0.38407	0.37827	0.3621	0.28824	0.27359	0.21347	0.1619	0.11948	0.093233	0.075532	0.064851	0.060883	0.059358	0.055085	0.059663	0.064546	0.066987	0.066682
0.05539	0.054475	0.056306	0.049592	0.051118	0.046235	0.041352	0.038911	0.039826	0.043183	0.046845	0.060578	0.073091	0.098116	0.11612	0.14694	0.20768	0.2446	0.29923	0.31235	0.35264	0.37675	0.38834	0.38895	0.38529	0.36759	0.30503	0.2855	0.24521	0.18173	0.13077	0.10483	0.081025	0.061189	0.05478	0.052033	0.052949	0.057221	0.061799	0.06424	0.066377
0.058442	0.058442	0.057527	0.053254	0.049897	0.047456	0.043793	0.041047	0.046235	0.05478	0.059968	0.087434	0.099641	0.15427	0.18326	0.21561	0.28275	0.30198	0.33158	0.34562	0.37552	0.39109	0.39933	0.39536	0.38743	0.37064	0.29282	0.26902	0.23239	0.15915	0.11551	0.08835	0.069734	0.061189	0.053559	0.050507	0.049897	0.055695	0.062104	0.067597	0.067292
0.059358	0.06424	0.057221	0.05417	0.051423	0.047456	0.044709	0.042573	0.045624	0.053559	0.068208	0.090791	0.13535	0.19028	0.21714	0.24949	0.30991	0.35264	0.37034	0.37125	0.3917	0.40452	0.40726	0.40391	0.39841	0.37644	0.29587	0.27237	0.24674	0.17227	0.11307	0.088655	0.072786	0.061799	0.046845	0.042878	0.044404	0.051423	0.057221	0.060883	0.065461
0.061494	0.060883	0.057832	0.05478	0.048066	0.049897	0.045014	0.050813	0.053864	0.078279	0.085298	0.13718	0.17777	0.24613	0.28702	0.3209	0.38193	0.39445	0.40879	0.40848	0.42039	0.42069	0.42191	0.41215	0.40452	0.38407	0.31083	0.27451	0.24125	0.16281	0.12284	0.092622	0.06424	0.056611	0.045624	0.036164	0.034943	0.042267	0.047761	0.055695	0.063325
0.060883	0.056916	0.057221	0.053559	0.055085	0.048066	0.046845	0.053864	0.063325	0.092927	0.097505	0.14328	0.21439	0.29221	0.31022	0.35538	0.39994	0.42313	0.42496	0.43076	0.43259	0.43229	0.4329	0.42374	0.41611	0.39841	0.32181	0.31144	0.24826	0.1619	0.14176	0.10391	0.073091	0.058137	0.04654	0.041047	0.032197	0.036774	0.041352	0.048676	0.059663
0.060883	0.058747	0.056306	0.051728	0.048371	0.048371	0.052338	0.06302	0.069734	0.099336	0.12741	0.18662	0.24369	0.30838	0.35325	0.38865	0.42435	0.42863	0.43442	0.439	0.44022	0.44175	0.43748	0.43015	0.4155	0.39567	0.32059	0.2742	0.2565	0.16434	0.12741	0.092927	0.072175	0.060883	0.046235	0.039826	0.034028	0.037079	0.045624	0.054475	0.057221
0.062715	0.058137	0.054475	0.051728	0.048676	0.047761	0.049287	0.062409	0.081025	0.11154	0.13169	0.20981	0.26535	0.32151	0.35721	0.39078	0.42954	0.44022	0.43595	0.43687	0.44022	0.44053	0.43931	0.4329	0.41642	0.374	0.29221	0.28183	0.24735	0.16892	0.11185	0.098116	0.070649	0.060273	0.050813	0.043183	0.035248	0.036774	0.042573	0.048371	0.059968
0.068818	0.061189	0.057221	0.05417	0.052338	0.057527	0.057832	0.095369	0.10452	0.16953	0.21927	0.27359	0.32059	0.37766	0.40757	0.42588	0.44633	0.44938	0.44999	0.45304	0.44846	0.44633	0.44755	0.43809	0.42374	0.39536	0.3209	0.26413	0.24399	0.11307	0.12528	0.07248	0.06363	0.058442	0.042267	0.037385	0.037079	0.042573	0.052033	0.057221	0.065156
0.066072	0.06363	0.060883	0.057832	0.058747	0.06424	0.070649	0.12345	0.12772	0.20645	0.21988	0.32609	0.36576	0.39567	0.4271	0.43992	0.44968	0.44663	0.44144	0.44327	0.44114	0.44144	0.43992	0.43931	0.42649	0.39658	0.33951	0.27604	0.23392	0.14725	0.13046	0.08896	0.060273	0.056916	0.049592	0.0383	0.035859	0.04654	0.052338	0.057527	0.066682
0.067903	0.068513	0.063935	0.064546	0.061799	0.070649	0.082856	0.13352	0.16861	0.23331	0.25895	0.33616	0.38163	0.41764	0.43748	0.4509	0.46159	0.46189	0.44816	0.44175	0.44175	0.44053	0.44114	0.43656	0.42771	0.40116	0.29587	0.27726	0.24186	0.14206	0.11337	0.088045	0.060883	0.052338	0.045014	0.0383	0.039216	0.046845	0.053864	0.064851	0.07187
0.073091	0.070344	0.067597	0.066072	0.069429	0.076448	0.095369	0.16068	0.19883	0.26139	0.28519	0.35599	0.4036	0.43046	0.44694	0.46189	0.46433	0.46494	0.4622	0.46525	0.45487	0.44816	0.43503	0.4332	0.41611	0.38743	0.3035	0.27085	0.22995	0.12711	0.09781	0.084077	0.060578	0.055085	0.04715	0.044709	0.042267	0.050202	0.059663	0.067903	0.070344
0.077668	0.077668	0.076143	0.076753	0.077974	0.096895	0.12955	0.21439	0.24002	0.32547	0.36301	0.40726	0.43565	0.45731	0.4622	0.46342	0.46586	0.46067	0.45335	0.44907	0.43687	0.41917	0.40024	0.38926	0.36088	0.32547	0.26017	0.20462	0.18753	0.11276	0.085908	0.069429	0.050813	0.045624	0.044099	0.040436	0.041962	0.050813	0.058137	0.069429	0.070954
0.081331	0.078584	0.078279	0.082551	0.095674	0.11337	0.15579	0.26139	0.27665	0.35752	0.39567	0.43168	0.44968	0.45792	0.46494	0.4741	0.47013	0.47105	0.46433	0.45426	0.44816	0.421	0.40696	0.39231	0.34684	0.32425	0.25437	0.19516	0.17716	0.10819	0.077668	0.067903	0.046235	0.037079	0.031586	0.033112	0.039521	0.049287	0.061494	0.065766	0.072175
0.082856	0.084993	0.095369	0.11521	0.13443	0.22263	0.26474	0.37705	0.38987	0.4448	0.43595	0.46494	0.4686	0.47257	0.47288	0.47105	0.46799	0.46952	0.4564	0.45792	0.4506	0.44175	0.44053	0.41581	0.37064	0.32578	0.2388	0.19821	0.15335	0.090791	0.074006	0.055085	0.036469	0.033417	0.032807	0.036774	0.042878	0.057221	0.065156	0.070039	0.074311
0.08835	0.094759	0.10361	0.121	0.18021	0.24155	0.31296	0.43076	0.44633	0.47654	0.47898	0.48508	0.48234	0.48203	0.47715	0.48081	0.48264	0.48631	0.48386	0.47776	0.47532	0.46799	0.46067	0.4448	0.41276	0.36728	0.28153	0.23087	0.1854	0.10727	0.08957	0.066682	0.043793	0.039216	0.039826	0.043793	0.052644	0.062104	0.070649	0.076753	0.074617
0.086213	0.094453	0.10666	0.14206	0.19577	0.28916	0.33494	0.45304	0.4799	0.49393	0.49668	0.4976	0.4921	0.4921	0.48508	0.48783	0.48997	0.49119	0.48722	0.49027	0.49058	0.48173	0.47593	0.47044	0.42893	0.3978	0.31174	0.25071	0.17807	0.11978	0.08957	0.076143	0.053864	0.052033	0.048981	0.053864	0.062104	0.070344	0.075837	0.074617	0.07187
0.08957	0.10025	0.14206	0.13657	0.21744	0.27024	0.36851	0.46921	0.48631	0.50767	0.51041	0.50919	0.50248	0.49546	0.49516	0.49638	0.4976	0.50278	0.49729	0.48936	0.48234	0.47623	0.48264	0.46036	0.44388	0.40391	0.32181	0.26658	0.2327	0.13352	0.12039	0.087434	0.065766	0.063935	0.067903	0.069123	0.077668	0.079805	0.076143	0.075227	0.070649
0.085603	0.090181	0.103	0.12406	0.18814	0.23239	0.31846	0.40787	0.44572	0.47837	0.48844	0.49516	0.49363	0.49088	0.49088	0.49699	0.49668	0.51072	0.50889	0.51286	0.5153	0.51102	0.50248	0.49912	0.4567	0.43015	0.34806	0.26596	0.22354	0.14633	0.11887	0.091707	0.075227	0.068818	0.070344	0.073396	0.075532	0.076143	0.074311	0.072175	0.07126
0.077668	0.081025	0.089876	0.10513	0.1622	0.20218	0.2977	0.42191	0.42588	0.4741	0.48142	0.49149	0.49546	0.48966	0.48936	0.49485	0.50065	0.51164	0.51194	0.52567	0.52079	0.51774	0.51072	0.49241	0.46098	0.41001	0.32883	0.23758	0.22568	0.12802	0.11551	0.094759	0.07126	0.069429	0.072786	0.073701	0.075532	0.074311	0.074006	0.07248	0.070649
0.076448	0.077974	0.090791	0.11124	0.16587	0.24552	0.33371	0.46036	0.49149	0.53086	0.52934	0.53758	0.53483	0.52659	0.51896	0.51865	0.51652	0.52842	0.51835	0.51713	0.51652	0.50706	0.49607	0.48142	0.43229	0.38132	0.32334	0.23026	0.19516	0.13077	0.10483	0.092317	0.066987	0.067903	0.068208	0.069734	0.070649	0.07187	0.074617	0.070344	0.070954
0.079194	0.083162	0.086213	0.10117	0.15213	0.2092	0.29038	0.4271	0.47288	0.53178	0.54185	0.55344	0.55283	0.5507	0.54582	0.54765	0.54673	0.54765	0.53819	0.54032	0.53574	0.52567	0.51499	0.49729	0.45518	0.3444	0.31296	0.21653	0.21103	0.12894	0.10575	0.085298	0.070649	0.068818	0.069734	0.072175	0.07187	0.070649	0.070039	0.070039	0.07187
0.08896	0.090791	0.095674	0.10208	0.14359	0.2388	0.31662	0.4445	0.49241	0.55802	0.55589	0.55985	0.5568	0.54582	0.54215	0.5449	0.54459	0.55009	0.54582	0.54337	0.54612	0.5391	0.52415	0.51286	0.4387	0.38376	0.31205	0.20737	0.20249	0.11826	0.095369	0.084993	0.073396	0.071565	0.073091	0.076143	0.078584	0.072175	0.073091	0.072175	0.074311
0.087434	0.092927	0.10025	0.1088	0.13962	0.23514	0.28641	0.43992	0.4979	0.54002	0.56291	0.56199	0.55863	0.55589	0.54887	0.55375	0.55375	0.54826	0.53849	0.53422	0.52811	0.52018	0.5034	0.49027	0.44388	0.36118	0.28305	0.20035	0.1735	0.11246	0.085603	0.079194	0.072786	0.075837	0.079194	0.077058	0.077668	0.074006	0.07187	0.076448	0.07126
0.082246	0.09659	0.10605	0.12314	0.1564	0.24063	0.30533	0.47623	0.50858	0.57053	0.5864	0.59678	0.59068	0.58	0.57786	0.57633	0.5742	0.56535	0.55436	0.55039	0.53971	0.52659	0.51499	0.48814	0.37369	0.33433	0.25742	0.18296	0.16281	0.10208	0.08957	0.076143	0.074006	0.073091	0.075837	0.07187	0.075532	0.070344	0.073091	0.070954	0.071565
0.085908	0.10147	0.12924	0.15305	0.20554	0.31846	0.37247	0.53239	0.58183	0.61662	0.63188	0.62821	0.61784	0.60716	0.59739	0.58976	0.58427	0.57877	0.56352	0.55772	0.55161	0.5391	0.52476	0.5037	0.4329	0.33677	0.2565	0.18479	0.16709	0.093233	0.083467	0.081941	0.077363	0.079805	0.079194	0.078889	0.075837	0.076448	0.073701	0.070649	0.07248
0.083162	0.096895	0.11826	0.14511	0.21683	0.32792	0.42679	0.58183	0.61448	0.65049	0.66209	0.65385	0.63645	0.62211	0.6096	0.60258	0.59709	0.5861	0.57359	0.56657	0.55619	0.5452	0.53025	0.48692	0.41764	0.33707	0.26841	0.18357	0.13901	0.091402	0.074617	0.064851	0.065156	0.072175	0.07248	0.079194	0.074617	0.072786	0.07248	0.072175	0.07126
0.073396	0.090181	0.10666	0.14817	0.21744	0.31998	0.4213	0.57816	0.63401	0.66484	0.67063	0.663	0.6453	0.63432	0.62119	0.61082	0.60014	0.58701	0.57908	0.57237	0.56779	0.55528	0.52781	0.49973	0.44297	0.3624	0.27695	0.17197	0.14847	0.11093	0.082856	0.073091	0.078279	0.081025	0.078889	0.078889	0.076753	0.074617	0.073396	0.070954	0.075532
0.076143	0.084382	0.093843	0.11948	0.17807	0.2797	0.34745	0.45426	0.53758	0.61906	0.66178	0.66453	0.6569	0.64347	0.6273	0.61631	0.60258	0.58824	0.57939	0.56474	0.55253	0.53605	0.51255	0.47745	0.41978	0.28885	0.24277	0.16556	0.15152	0.093843	0.065461	0.06363	0.066987	0.072786	0.071565	0.073091	0.07248	0.072786	0.073091	0.077363	0.074922
0.082246	0.082856	0.0795	0.084688	0.10513	0.13504	0.14969	0.27512	0.32853	0.42374	0.49424	0.53239	0.60563	0.61265	0.62242	0.62303	0.61051	0.59373	0.58701	0.56809	0.56138	0.53635	0.5034	0.4744	0.42618	0.34775	0.24582	0.15946	0.14054	0.085908	0.083162	0.068513	0.069123	0.07187	0.076448	0.075837	0.074922	0.074006	0.073701	0.072786	0.074006
0.082856	0.081025	0.081636	0.083162	0.095369	0.13077	0.15946	0.28367	0.32273	0.42069	0.49546	0.5452	0.60349	0.62577	0.62699	0.62638	0.61814	0.60227	0.59037	0.58091	0.57053	0.54856	0.52506	0.48539	0.42802	0.33341	0.25986	0.15946	0.13993	0.087739	0.077363	0.07187	0.071565	0.074617	0.078584	0.076753	0.075532	0.076753	0.075837	0.072786	0.074617
0.073091	0.074922	0.073091	0.073091	0.086213	0.12161	0.15244	0.30198	0.30533	0.43565	0.52506	0.55802	0.63188	0.64652	0.64714	0.64317	0.63035	0.60777	0.5977	0.58396	0.57511	0.56413	0.53452	0.51041	0.44846	0.34684	0.26749	0.15732	0.14664	0.092622	0.08072	0.068513	0.073091	0.08072	0.079805	0.081636	0.078279	0.077363	0.075532	0.075532	0.077668
0.061799	0.061189	0.060578	0.067903	0.078279	0.11643	0.14603	0.28489	0.33585	0.44694	0.53727	0.59281	0.64683	0.66484	0.66423	0.65538	0.63523	0.61326	0.60075	0.58824	0.58122	0.56535	0.53666	0.50217	0.44144	0.3389	0.25925	0.18112	0.13107	0.098116	0.083162	0.07126	0.077668	0.08072	0.08835	0.081941	0.083772	0.079194	0.077058	0.074617	0.074922
0.068208	0.062104	0.064546	0.069123	0.085908	0.10941	0.1622	0.29923	0.36881	0.4744	0.52995	0.58549	0.64622	0.66911	0.66972	0.6627	0.64805	0.62425	0.60594	0.59861	0.58274	0.56992	0.54246	0.51133	0.45731	0.35966	0.28641	0.18112	0.1326	0.1088	0.093843	0.0795	0.082551	0.086519	0.091707	0.084382	0.08011	0.078889	0.076143	0.077668	0.074617
0.070954	0.068513	0.069123	0.075227	0.087434	0.12863	0.17594	0.33585	0.35843	0.50553	0.5745	0.61173	0.6566	0.68009	0.67155	0.6688	0.65293	0.62943	0.61326	0.60197	0.59342	0.57633	0.55253	0.52354	0.45518	0.37461	0.31724	0.23667	0.16007	0.14572	0.11978	0.095674	0.092927	0.093233	0.098421	0.087434	0.083772	0.082551	0.081025	0.076448	0.077058
0.074311	0.067903	0.07248	0.080415	0.1088	0.14878	0.20066	0.33463	0.392	0.49149	0.59159	0.64042	0.67674	0.68742	0.67979	0.67552	0.66453	0.64408	0.62058	0.60716	0.59739	0.58152	0.56138	0.53727	0.47562	0.43839	0.38895	0.34409	0.27268	0.28885	0.25101	0.19303	0.16892	0.13748	0.12375	0.10208	0.088045	0.086824	0.078279	0.077363	0.075227
0.067597	0.070649	0.074617	0.081331	0.1091	0.1561	0.20249	0.34409	0.39017	0.49882	0.6157	0.63279	0.6804	0.69444	0.69261	0.68162	0.66819	0.64652	0.62577	0.6096	0.5919	0.57847	0.56321	0.533	0.50217	0.46281	0.44236	0.40818	0.36851	0.37186	0.33555	0.2623	0.23331	0.16648	0.14115	0.1149	0.090791	0.088655	0.081636	0.077668	0.076143
0.071565	0.070039	0.070344	0.084382	0.10666	0.1622	0.18418	0.32212	0.34623	0.44205	0.551	0.58427	0.63401	0.66697	0.67277	0.67247	0.66514	0.64683	0.62852	0.61387	0.5977	0.58335	0.57939	0.54429	0.52537	0.50675	0.49454	0.47868	0.44419	0.45975	0.42161	0.32914	0.27878	0.18479	0.16892	0.12436	0.093538	0.092622	0.083467	0.078889	0.077058
0.074006	0.07126	0.070954	0.081331	0.10178	0.14969	0.18357	0.27176	0.32364	0.41825	0.50309	0.55161	0.60746	0.65019	0.66606	0.67185	0.66972	0.66148	0.64652	0.63218	0.62638	0.61112	0.60807	0.57847	0.56291	0.53147	0.52415	0.53391	0.51591	0.52384	0.49302	0.39261	0.32761	0.23239	0.1857	0.13443	0.103	0.088045	0.086519	0.08072	0.0795
0.078584	0.070344	0.068818	0.075227	0.078889	0.12284	0.13199	0.19821	0.30137	0.36027	0.51347	0.56748	0.64134	0.68254	0.69291	0.70146	0.692	0.67796	0.66117	0.65415	0.64561	0.63035	0.62181	0.58549	0.57603	0.53178	0.51957	0.53391	0.54032	0.54795	0.51469	0.40757	0.33921	0.29465	0.20615	0.14694	0.103	0.096895	0.087434	0.086213	0.081331
0.083162	0.075532	0.069734	0.067597	0.075837	0.098726	0.12589	0.1735	0.19364	0.25711	0.33097	0.38132	0.46098	0.54704	0.59464	0.62913	0.65354	0.65995	0.66728	0.66087	0.65904	0.65019	0.64347	0.61295	0.58793	0.54429	0.51743	0.51682	0.51804	0.52171	0.50645	0.43137	0.35996	0.26719	0.1857	0.14359	0.10117	0.086213	0.08072	0.077974	0.077668
0.086824	0.077363	0.075837	0.078584	0.082246	0.12711	0.14389	0.22141	0.2446	0.34653	0.41733	0.49577	0.5272	0.61692	0.62303	0.67857	0.6804	0.68437	0.67308	0.67033	0.66758	0.65629	0.64469	0.61936	0.60929	0.57481	0.53819	0.53025	0.52049	0.52354	0.49363	0.40818	0.34226	0.28153	0.18692	0.14694	0.10422	0.086519	0.081331	0.077974	0.077668
0.091707	0.083467	0.082246	0.079805	0.087739	0.11917	0.15763	0.21256	0.2797	0.33249	0.43992	0.51682	0.5922	0.663	0.67979	0.70359	0.692	0.69108	0.67765	0.67765	0.6807	0.67491	0.66728	0.64317	0.61662	0.58762	0.55589	0.5507	0.52995	0.50278	0.48173	0.3917	0.34501	0.2388	0.16953	0.12039	0.090486	0.083467	0.079805	0.08072	0.076753
0.091402	0.083162	0.077974	0.08072	0.077974	0.092012	0.12833	0.15213	0.20157	0.23301	0.30564	0.36484	0.48722	0.55924	0.65232	0.6688	0.70665	0.71885	0.71427	0.71183	0.70909	0.69993	0.692	0.67765	0.63096	0.60258	0.53452	0.52415	0.51835	0.47501	0.45335	0.36118	0.31266	0.22599	0.16922	0.11185	0.092317	0.084382	0.0795	0.081941	0.078279
0.099031	0.087434	0.083162	0.0795	0.075837	0.087434	0.10849	0.12802	0.16556	0.19486	0.24918	0.30655	0.38437	0.49882	0.54917	0.61967	0.67185	0.68498	0.69718	0.69352	0.68559	0.68254	0.66819	0.64225	0.60838	0.56565	0.44144	0.40116	0.3331	0.27634	0.30594	0.25834	0.20462	0.15335	0.11215	0.10056	0.081941	0.08072	0.078889	0.079194	0.078279
0.10178	0.092317	0.084993	0.083772	0.094453	0.10575	0.1564	0.21347	0.24552	0.35538	0.33433	0.34379	0.44633	0.50126	0.54765	0.59525	0.64652	0.6743	0.70268	0.70695	0.72007	0.71641	0.72221	0.69749	0.6392	0.55558	0.49027	0.374	0.25742	0.21134	0.14908	0.09781	0.08896	0.085908	0.085603	0.086213	0.082551	0.079805	0.078279	0.077974	0.076448
0.11154	0.10239	0.10361	0.10605	0.12497	0.17044	0.24399	0.35508	0.46525	0.57603	0.68101	0.71275	0.77378	0.78172	0.74296	0.78599	0.77104	0.75669	0.71397	0.73411	0.74479	0.74754	0.75486	0.74846	0.72709	0.64775	0.55741	0.45731	0.33158	0.2681	0.1854	0.121	0.10666	0.094453	0.093233	0.086519	0.081331	0.08011	0.0795	0.082246	0.077363
0.11185	0.10697	0.10819	0.11124	0.13901	0.17288	0.26871	0.36271	0.55619	0.65843	0.72435	0.81865	0.8629	0.88273	0.87816	0.86717	0.85252	0.83848	0.81651	0.8101	0.8043	0.80522	0.80369	0.79606	0.78752	0.6978	0.6038	0.5034	0.38468	0.3154	0.22721	0.15457	0.11917	0.1033	0.10269	0.08896	0.08072	0.080415	0.0795	0.077668	0.078279
0.12467	0.11063	0.11093	0.11398	0.13016	0.17533	0.28031	0.38773	0.52659	0.63615	0.76097	0.81834	0.87449	0.89677	0.89647	0.89097	0.86534	0.83635	0.79515	0.7982	0.80461	0.8101	0.82963	0.82872	0.82322	0.75547	0.59983	0.53544	0.39719	0.31235	0.2089	0.13321	0.11429	0.098726	0.093233	0.087129	0.08072	0.082246	0.079194	0.077668	0.078889
0.11429	0.10178	0.094148	0.10391	0.12222	0.16648	0.27268	0.34562	0.46647	0.64591	0.76249	0.8275	0.89555	0.916	0.91844	0.92058	0.89677	0.87663	0.85466	0.84581	0.84001	0.8397	0.84825	0.85344	0.85557	0.78691	0.68589	0.5922	0.45731	0.32731	0.23362	0.14328	0.11704	0.090181	0.085298	0.082246	0.079805	0.079194	0.081636	0.079194	0.077974
0.1033	0.085908	0.084382	0.092622	0.11185	0.15763	0.26261	0.37491	0.52934	0.63279	0.74815	0.822	0.89586	0.92943	0.93462	0.94347	0.92149	0.90227	0.86503	0.85313	0.85008	0.85435	0.86564	0.87266	0.869	0.83848	0.69169	0.58305	0.46159	0.34836	0.22782	0.13748	0.10849	0.08835	0.088045	0.083467	0.083467	0.08072	0.08011	0.078279	0.082551
0.10849	0.091096	0.086824	0.084077	0.095064	0.11673	0.15091	0.19059	0.34165	0.34806	0.47196	0.68742	0.80125	0.90288	0.93584	0.96056	0.97307	0.95201	0.93065	0.93095	0.94224	0.93675	0.97124	0.95171	0.94285	0.8986	0.70329	0.67521	0.47868	0.39017	0.2916	0.15091	0.121	0.09781	0.089876	0.088655	0.080415	0.079805	0.078889	0.084688	0.078889
0.098116	0.085908	0.080415	0.075227	0.068818	0.072786	0.075837	0.089265	0.12222	0.15213	0.22782	0.37461	0.48173	0.64378	0.76951	0.8574	0.95995	0.99931	1.0127	1.0268	1.0481	1.0405	1.0491	1.0274	1.0182	0.95415	0.75151	0.54002	0.50523	0.37858	0.22721	0.1619	0.12802	0.0972	0.083772	0.083162	0.080415	0.078279	0.081331	0.079805	0.081331
0.095369	0.090486	0.086213	0.081636	0.077058	0.071565	0.076448	0.088655	0.1146	0.15457	0.22232	0.32609	0.46616	0.55924	0.68559	0.86381	0.99382	1.0411	1.0634	1.0805	1.104	1.1015	1.104	1.0634	1.0408	0.99687	0.74357	0.663	0.50492	0.41276	0.32059	0.16556	0.14298	0.10391	0.08835	0.084688	0.082246	0.083162	0.081025	0.08011	0.081331
0.11093	0.1033	0.10147	0.086519	0.073396	0.069429	0.066682	0.066682	0.090791	0.11368	0.15793	0.28885	0.42557	0.58488	0.72557	0.85191	0.98558	1.0564	1.0973	1.1293	1.1528	1.1489	1.1388	1.0945	1.0762	0.96513	0.73381	0.65507	0.52811	0.37064	0.27268	0.168	0.12924	0.10086	0.087129	0.085908	0.081331	0.082856	0.079194	0.078889	0.082856
0.11887	0.10208	0.095979	0.081941	0.066072	0.060578	0.057221	0.059358	0.075532	0.085603	0.11429	0.16739	0.20035	0.33585	0.4506	0.58885	0.76249	0.89738	1.0344	1.0784	1.1409	1.1406	1.1064	1.0134	0.97124	0.84733	0.5919	0.44327	0.42771	0.27298	0.22507	0.15732	0.11032	0.098421	0.085603	0.081941	0.083772	0.081025	0.078279	0.077974	0.079194
0.12741	0.11215	0.099641	0.089265	0.070649	0.066072	0.060578	0.059968	0.067903	0.076143	0.088045	0.12802	0.17929	0.23911	0.31266	0.43137	0.59678	0.72496	0.83696	0.92821	1.0109	1.0481	1.0274	0.93339	0.86717	0.72435	0.43381	0.34226	0.23697	0.16068	0.15366	0.10666	0.094453	0.086824	0.081025	0.083162	0.084077	0.078584	0.077974	0.081331	0.078584
0.11612	0.0972	0.091402	0.084688	0.070954	0.068513	0.069734	0.070954	0.075532	0.08896	0.094453	0.11063	0.14145	0.15824	0.24063	0.28733	0.40848	0.5272	0.67765	0.79973	0.90227	0.95384	0.93156	0.87236	0.79545	0.68315	0.327	0.31113	0.20035	0.14054	0.13291	0.094148	0.089265	0.085298	0.081941	0.08072	0.08011	0.078889	0.08072	0.078889	0.079805
0.11948	0.10208	0.093538	0.081636	0.072786	0.065156	0.066682	0.06363	0.070039	0.074922	0.089876	0.12192	0.15885	0.19821	0.22904	0.29374	0.39231	0.51011	0.60349	0.76829	0.85679	0.89006	0.87938	0.76036	0.67002	0.52995	0.30472	0.25498	0.2031	0.14145	0.12924	0.10483	0.094148	0.088045	0.082856	0.081331	0.079194	0.081025	0.078889	0.08011	0.0795
0.12467	0.10422	0.093233	0.084077	0.076143	0.068513	0.06424	0.06363	0.060273	0.064546	0.064851	0.077668	0.10513	0.12467	0.14054	0.17807	0.23331	0.31174	0.46403	0.57298	0.67521	0.70939	0.68223	0.63554	0.61784	0.52079	0.32609	0.28428	0.24765	0.18448	0.15549	0.103	0.095979	0.087739	0.08896	0.082246	0.08011	0.0795	0.081025	0.081331	0.084077
0.12589	0.11368	0.1033	0.094453	0.081025	0.07187	0.062715	0.059052	0.055085	0.057527	0.058137	0.061189	0.067903	0.073701	0.087434	0.10117	0.1323	0.19455	0.29892	0.42283	0.48173	0.5568	0.54826	0.51652	0.47929	0.41733	0.29801	0.26261	0.2269	0.17258	0.15427	0.12375	0.103	0.092927	0.083467	0.082246	0.08011	0.081025	0.079194	0.08011	0.084382
0.13138	0.11734	0.11032	0.10697	0.090181	0.088045	0.075532	0.066682	0.062409	0.061799	0.059968	0.060883	0.06363	0.064851	0.072175	0.076448	0.082551	0.10971	0.20493	0.25193	0.3209	0.36973	0.35355	0.3563	0.34409	0.29343	0.2092	0.2034	0.17441	0.14328	0.13413	0.11124	0.09781	0.092012	0.081941	0.083467	0.084993	0.0795	0.08011	0.081331	0.081941
0.13474	0.12619	0.11307	0.10483	0.090486	0.075227	0.068818	0.065461	0.063325	0.061189	0.063325	0.062104	0.060883	0.060273	0.059968	0.058747	0.057832	0.058442	0.076448	0.078279	0.096284	0.10849	0.1146	0.14115	0.15976	0.16007	0.15335	0.14725	0.14481	0.11795	0.11612	0.10117	0.090486	0.088655	0.082551	0.086213	0.079805	0.082856	0.08011	0.081331	0.083467
0.13657	0.12863	0.12192	0.10605	0.092622	0.084077	0.072786	0.066987	0.071565	0.065461	0.067292	0.067597	0.062104	0.062409	0.061189	0.05478	0.052338	0.051728	0.058747	0.056306	0.059663	0.066377	0.076143	0.091707	0.1088	0.12345	0.13077	0.13107	0.13748	0.11765	0.11215	0.096895	0.092317	0.086519	0.082246	0.085908	0.081636	0.080415	0.081025	0.08072	0.081941
0.1323	0.13169	0.12436	0.11887	0.1091	0.094759	0.087129	0.08072	0.074006	0.07248	0.073701	0.07126	0.065766	0.06363	0.061494	0.060273	0.057221	0.049897	0.047761	0.052033	0.049897	0.05539	0.060273	0.070954	0.087129	0.10819	0.11551	0.1207	0.12711	0.11429	0.10819	0.10056	0.091096	0.086213	0.083162	0.084077	0.081331	0.081941	0.081941	0.081636	0.083772
0.121	0.11582	0.11032	0.10819	0.10452	0.098116	0.099031	0.089265	0.090486	0.08957	0.086824	0.078279	0.076143	0.070039	0.066682	0.06424	0.066072	0.058137	0.05478	0.05478	0.05417	0.057832	0.065461	0.066987	0.0795	0.091707	0.10239	0.10727	0.11643	0.10727	0.11429	0.10452	0.093843	0.090791	0.085603	0.081636	0.081636	0.084077	0.082856	0.088045	0.084382
0.13382	0.12955	0.12802	0.12192	0.11856	0.11795	0.11337	0.11032	0.1088	0.10575	0.10727	0.098726	0.096284	0.08957	0.084077	0.083467	0.0795	0.069429	0.065156	0.066072	0.061799	0.060883	0.061494	0.069734	0.077363	0.09781	0.11185	0.11826	0.11246	0.10697	0.10391	0.091707	0.086213	0.083162	0.081331	0.080415	0.081636	0.082551	0.083467	0.087739	0.086824
0.13291	0.13535	0.12741	0.12619	0.12009	0.11063	0.10849	0.10636	0.11154	0.11856	0.12039	0.11856	0.12772	0.11765	0.11612	0.11948	0.1207	0.098421	0.082856	0.07248	0.062104	0.056916	0.05539	0.060273	0.077058	0.089265	0.10208	0.11032	0.11002	0.10361	0.10452	0.09659	0.088655	0.085603	0.081331	0.084688	0.081025	0.083772	0.084382	0.086213	0.085603
0.13596	0.1326	0.12436	0.12161	0.11307	0.1088	0.1088	0.10727	0.11368	0.1149	0.11978	0.12924	0.13657	0.13931	0.14176	0.14054	0.13535	0.12772	0.11887	0.10269	0.089265	0.075227	0.072175	0.070954	0.081025	0.09781	0.10269	0.10666	0.10819	0.10513	0.099947	0.094453	0.086824	0.088655	0.086519	0.082856	0.086824	0.085603	0.085908	0.08835	0.091096
0.1387	0.14145	0.13443	0.13291	0.11978	0.11978	0.11856	0.11032	0.11185	0.11612	0.12558	0.12528	0.13535	0.13504	0.14054	0.14267	0.14176	0.13352	0.12436	0.11734	0.10513	0.10056	0.091096	0.088655	0.093538	0.10147	0.10941	0.10941	0.1149	0.10849	0.10208	0.094759	0.087434	0.087129	0.084688	0.082246	0.083467	0.084993	0.085908	0.092012	0.092012
