# Supplementary material for: Spin waves and orbital contribution to ferromagnetism in a topological metal
Source: Nat Commun. 2024 Oct 16;15:8905. doi: 10.1038/s41467-024-53152-1 (PMC11484860; doi:10.1038/s41467-024-53152-1)
Supplement: Supplementary file 3 — Source Data [file 41467_2024_53152_MOESM3_ESM.zip › experiment_data/XMCD_sample_surface/with_field/TEY_CR.txt]

0.041962	0.044099	0.052033	0.051423	0.056611	0.057832	0.058442	0.060578	0.059358	0.05417	0.056306	0.054475	0.049287	0.045014	0.041962	0.045014	0.042573	0.043488	0.074006	0.087434	0.11246	0.11734	0.094453	0.0795	0.083162	0.080415	0.07248	0.064546	0.062409	0.059052	0.063935	0.061189	0.057527	0.055695	0.058747	0.053864	0.051423	0.052033	0.051118	0.053864	0.056306
0.044099	0.046235	0.050507	0.051423	0.052644	0.052644	0.058137	0.058137	0.058137	0.055695	0.050507	0.049592	0.048676	0.048066	0.046235	0.046235	0.050202	0.050507	0.083162	0.11856	0.15	0.18753	0.17838	0.16281	0.14725	0.13413	0.11368	0.084688	0.07126	0.063935	0.06302	0.06363	0.061494	0.061494	0.060578	0.061189	0.05539	0.053559	0.053254	0.053559	0.056611
0.047456	0.048066	0.051423	0.053864	0.056611	0.056306	0.056306	0.053864	0.055085	0.05417	0.050507	0.050202	0.044404	0.044709	0.046235	0.04715	0.050202	0.053254	0.11002	0.14755	0.19211	0.24125	0.24186	0.23819	0.20645	0.20371	0.14145	0.10361	0.0795	0.066682	0.063935	0.06302	0.061799	0.059663	0.060578	0.057832	0.060273	0.056611	0.054475	0.054475	0.056001
0.048981	0.050507	0.056306	0.053559	0.056611	0.057221	0.059052	0.055695	0.055695	0.05417	0.045624	0.042878	0.041657	0.037385	0.041962	0.042878	0.049592	0.060578	0.098726	0.15091	0.22446	0.26658	0.29282	0.29526	0.27573	0.25986	0.19638	0.12528	0.093843	0.070344	0.062104	0.060273	0.059052	0.057832	0.057527	0.056916	0.056916	0.055085	0.05539	0.054475	0.058137
0.052338	0.051728	0.052949	0.053559	0.053864	0.053864	0.054475	0.055695	0.052949	0.052338	0.04654	0.044709	0.038911	0.037995	0.041657	0.047456	0.053864	0.06302	0.12253	0.17319	0.24826	0.31968	0.33738	0.35325	0.33555	0.31601	0.24338	0.1738	0.11154	0.079194	0.064546	0.056611	0.058137	0.056306	0.056611	0.057527	0.056916	0.057527	0.059052	0.061494	0.059052
0.048981	0.052033	0.053559	0.056001	0.054475	0.05539	0.05417	0.051118	0.052033	0.049592	0.045014	0.041657	0.039521	0.038911	0.039521	0.046235	0.055085	0.074922	0.13199	0.24216	0.28214	0.36332	0.38285	0.40085	0.40543	0.38254	0.31632	0.22263	0.14206	0.10575	0.077974	0.063325	0.058442	0.060578	0.058442	0.063325	0.059358	0.061799	0.059052	0.060578	0.062104
0.048981	0.05417	0.055085	0.055085	0.059052	0.053864	0.050813	0.048981	0.048676	0.045624	0.043793	0.043793	0.037079	0.040436	0.042878	0.047456	0.067597	0.081636	0.15457	0.20554	0.29099	0.36454	0.4271	0.45029	0.45243	0.43107	0.35294	0.28519	0.20859	0.12985	0.10483	0.071565	0.064546	0.059052	0.061494	0.061494	0.063935	0.063325	0.060883	0.061189	0.06363
0.049592	0.056306	0.059052	0.059358	0.057832	0.056001	0.056306	0.052949	0.043793	0.043183	0.036469	0.034333	0.035248	0.03769	0.038911	0.048981	0.060273	0.085298	0.18631	0.23697	0.30106	0.38834	0.44541	0.48997	0.48386	0.4683	0.40024	0.28122	0.22812	0.16251	0.10269	0.072175	0.070649	0.060883	0.060883	0.063935	0.064851	0.064546	0.062409	0.067292	0.063935
0.050813	0.056001	0.059358	0.059052	0.057527	0.057221	0.051118	0.049287	0.04654	0.043488	0.034943	0.034638	0.035248	0.037995	0.045014	0.058137	0.074922	0.090181	0.17258	0.25132	0.31998	0.38987	0.46983	0.50248	0.51347	0.48569	0.42649	0.28855	0.24277	0.1619	0.11063	0.078279	0.071565	0.06424	0.065156	0.066377	0.065766	0.068818	0.064851	0.067597	0.065156
0.052338	0.061494	0.058747	0.058442	0.056611	0.055695	0.050813	0.045624	0.044709	0.041962	0.036469	0.036774	0.041047	0.041962	0.048066	0.062715	0.090486	0.10208	0.18967	0.25498	0.31998	0.4445	0.51438	0.53056	0.55161	0.54185	0.48173	0.37125	0.28702	0.19913	0.13474	0.094148	0.072786	0.065766	0.063935	0.066682	0.060883	0.065156	0.064546	0.063935	0.066072
0.050813	0.056611	0.057527	0.058137	0.05539	0.055085	0.052644	0.043793	0.043488	0.039521	0.038911	0.041962	0.042267	0.046235	0.054475	0.08011	0.14176	0.13779	0.22385	0.27146	0.37308	0.4802	0.54765	0.5626	0.59892	0.60838	0.57694	0.50736	0.4033	0.30014	0.20523	0.14725	0.11734	0.083772	0.070344	0.066072	0.060273	0.060273	0.061799	0.065766	0.066072
0.05417	0.057527	0.056916	0.056306	0.05478	0.051728	0.04715	0.043488	0.041657	0.040436	0.040742	0.044709	0.051423	0.068208	0.08072	0.1561	0.22995	0.23667	0.37705	0.44419	0.50767	0.56809	0.59648	0.61967	0.64134	0.64073	0.60197	0.52567	0.44846	0.36027	0.25467	0.15671	0.13352	0.086824	0.068208	0.070649	0.059968	0.060578	0.065461	0.066682	0.067903
0.059358	0.061799	0.061799	0.060273	0.056916	0.051423	0.051728	0.044099	0.047456	0.043183	0.045014	0.048371	0.058137	0.084077	0.11002	0.17105	0.25681	0.28519	0.42344	0.47044	0.5388	0.6157	0.63493	0.65202	0.66239	0.64805	0.61967	0.55192	0.44724	0.36362	0.24491	0.17899	0.13748	0.086519	0.070039	0.060578	0.056611	0.062409	0.065461	0.068513	0.073091
0.059968	0.065461	0.063935	0.064546	0.058747	0.052949	0.048676	0.045624	0.042878	0.043488	0.053559	0.067292	0.093843	0.15244	0.17472	0.28153	0.35996	0.37278	0.49821	0.53422	0.59678	0.63371	0.64927	0.66545	0.6685	0.65812	0.61082	0.53117	0.44266	0.36759	0.25376	0.15579	0.1268	0.081941	0.07187	0.059968	0.055085	0.05478	0.062715	0.067292	0.066682
0.061494	0.064851	0.067292	0.062409	0.059663	0.055085	0.054475	0.047456	0.045319	0.047456	0.067292	0.090486	0.13107	0.20523	0.24399	0.3331	0.45731	0.47929	0.58122	0.60655	0.64683	0.66789	0.67247	0.68376	0.68345	0.67491	0.61875	0.53391	0.44053	0.3801	0.23545	0.14878	0.11612	0.086824	0.070039	0.05478	0.052033	0.048676	0.055695	0.062409	0.068818
0.061799	0.065156	0.062715	0.066987	0.059358	0.058747	0.048981	0.048066	0.050202	0.052033	0.074617	0.1033	0.17929	0.27909	0.31907	0.43839	0.57603	0.58671	0.67399	0.68101	0.71397	0.71366	0.70268	0.70146	0.6978	0.67704	0.63767	0.55741	0.46128	0.36515	0.22812	0.1561	0.12406	0.079194	0.066987	0.04654	0.043183	0.040436	0.047456	0.053559	0.061799
0.063935	0.066377	0.063325	0.062104	0.059052	0.053864	0.055085	0.051118	0.05539	0.061799	0.10391	0.15854	0.23453	0.34043	0.39353	0.52537	0.63493	0.66972	0.73045	0.73442	0.74266	0.73838	0.73167	0.72526	0.71122	0.6804	0.64805	0.55589	0.48264	0.39261	0.22416	0.17746	0.13626	0.077974	0.070954	0.049287	0.040436	0.036774	0.042267	0.049592	0.056001
0.066377	0.066072	0.064851	0.060883	0.057527	0.055085	0.053559	0.053559	0.06363	0.069734	0.11612	0.18143	0.29343	0.4094	0.55772	0.58885	0.69596	0.70665	0.74235	0.75029	0.74388	0.74998	0.7332	0.72557	0.71366	0.67308	0.6392	0.55772	0.46006	0.34287	0.23026	0.1619	0.12375	0.085298	0.074311	0.053254	0.041962	0.039826	0.042878	0.049897	0.057832
0.069123	0.069734	0.065156	0.059052	0.056916	0.056306	0.052338	0.056306	0.066377	0.08011	0.12345	0.20401	0.29831	0.43259	0.49668	0.61234	0.70787	0.71183	0.74418	0.74449	0.74083	0.74113	0.73991	0.73045	0.71244	0.6688	0.6453	0.56138	0.45396	0.34806	0.21073	0.14115	0.11429	0.083467	0.069429	0.059052	0.040436	0.0383	0.041352	0.04654	0.05417
0.070039	0.069734	0.066682	0.064851	0.061799	0.057221	0.059052	0.067292	0.077363	0.10819	0.22782	0.27726	0.40909	0.52598	0.60502	0.67643	0.74327	0.74784	0.76463	0.757	0.75364	0.75456	0.74144	0.72953	0.72435	0.68986	0.65599	0.5211	0.46403	0.34684	0.23728	0.15854	0.11582	0.077058	0.066987	0.053864	0.043183	0.042267	0.045319	0.053254	0.056001
0.073396	0.073701	0.067292	0.068513	0.066377	0.067292	0.071565	0.085603	0.10422	0.14908	0.23941	0.38346	0.47532	0.59281	0.68254	0.71183	0.76341	0.75914	0.75029	0.73564	0.71489	0.72068	0.74418	0.74174	0.73075	0.69322	0.67552	0.60655	0.49424	0.33249	0.2266	0.1445	0.11124	0.07187	0.067597	0.04715	0.041657	0.043793	0.048676	0.05478	0.06302
0.076143	0.076143	0.074006	0.070344	0.066072	0.069123	0.081331	0.099641	0.16739	0.22385	0.34073	0.44938	0.52964	0.6627	0.72038	0.757	0.77104	0.76829	0.76158	0.74083	0.74052	0.73564	0.71733	0.72099	0.72129	0.67613	0.64225	0.57816	0.46128	0.28946	0.23941	0.14145	0.11978	0.069734	0.059968	0.047456	0.04654	0.044099	0.05417	0.061799	0.06363
0.077363	0.08011	0.076143	0.076753	0.073396	0.08072	0.10239	0.12314	0.18845	0.26383	0.38468	0.5034	0.57084	0.70848	0.74022	0.76982	0.78538	0.78264	0.77989	0.76493	0.75151	0.74113	0.72953	0.72038	0.70726	0.66087	0.61845	0.54246	0.40208	0.32212	0.23636	0.14572	0.10941	0.068208	0.066072	0.05478	0.049287	0.047456	0.056001	0.060273	0.066072
0.083467	0.089265	0.082856	0.082551	0.082246	0.096895	0.14115	0.18265	0.25864	0.35019	0.45457	0.57389	0.6566	0.72068	0.75761	0.77989	0.78508	0.78202	0.77317	0.75517	0.7274	0.70726	0.68132	0.65354	0.63554	0.56931	0.51652	0.46281	0.34318	0.23728	0.17258	0.11032	0.086824	0.062409	0.052644	0.048371	0.048371	0.051423	0.058137	0.062715	0.066987
0.084993	0.092317	0.088045	0.089876	0.09659	0.12253	0.20584	0.24338	0.327	0.47196	0.57145	0.65751	0.71946	0.76646	0.78416	0.79057	0.78752	0.79149	0.77836	0.74693	0.75029	0.7042	0.65324	0.64042	0.61112	0.54887	0.486	0.41947	0.28763	0.20371	0.14725	0.098421	0.079194	0.055085	0.041047	0.037995	0.039521	0.043488	0.056001	0.066682	0.07126
0.086213	0.092927	0.099336	0.12375	0.15518	0.26108	0.36606	0.42435	0.50065	0.54459	0.64439	0.70909	0.75517	0.78477	0.78843	0.78721	0.78264	0.77012	0.76066	0.75425	0.74479	0.72679	0.69474	0.67063	0.63798	0.55955	0.51499	0.40574	0.29252	0.19516	0.13077	0.092927	0.065461	0.050202	0.0383	0.036164	0.042573	0.050507	0.060578	0.069734	0.072786
0.088655	0.0972	0.10239	0.12589	0.16434	0.28031	0.45853	0.52689	0.63218	0.73045	0.77653	0.80644	0.81041	0.8043	0.80674	0.8043	0.80308	0.80217	0.79576	0.78264	0.78264	0.76127	0.72618	0.71031	0.69749	0.60014	0.56931	0.48569	0.3389	0.22416	0.16312	0.10575	0.074922	0.049287	0.043183	0.041962	0.050507	0.053559	0.068818	0.076143	0.081636
0.087739	0.096284	0.10819	0.14115	0.18814	0.33402	0.51408	0.60502	0.70146	0.78447	0.81498	0.82841	0.82658	0.81315	0.81102	0.80949	0.80613	0.80034	0.79484	0.7982	0.78111	0.79393	0.78141	0.76982	0.74357	0.65385	0.59464	0.49363	0.34073	0.21897	0.13718	0.098116	0.070954	0.060273	0.050813	0.051423	0.057221	0.066682	0.078584	0.0795	0.081025
0.089876	0.096895	0.10147	0.12833	0.16617	0.31632	0.51835	0.58183	0.71275	0.78965	0.82658	0.84733	0.83879	0.82536	0.82353	0.8217	0.82689	0.82414	0.81682	0.80278	0.81773	0.78782	0.75181	0.74357	0.72831	0.67796	0.6038	0.54398	0.42374	0.27359	0.20066	0.13596	0.093843	0.072786	0.07126	0.068513	0.074617	0.076143	0.082246	0.081331	0.077363
0.084077	0.089265	0.08957	0.11032	0.15702	0.26963	0.45426	0.55375	0.65873	0.7689	0.78294	0.83391	0.81987	0.81926	0.81682	0.80339	0.81346	0.82414	0.83299	0.83696	0.84092	0.83513	0.82506	0.81987	0.79149	0.7219	0.65202	0.55253	0.39719	0.25193	0.18601	0.14084	0.10575	0.081636	0.074006	0.075532	0.082551	0.081331	0.077974	0.077363	0.076143
0.079194	0.081941	0.084077	0.091707	0.13046	0.21561	0.36515	0.42893	0.54765	0.67155	0.70237	0.76768	0.77836	0.78416	0.79637	0.80003	0.81926	0.83574	0.83848	0.84367	0.85069	0.85863	0.8397	0.82444	0.78965	0.69657	0.60349	0.50614	0.39811	0.26627	0.21012	0.13016	0.10422	0.085298	0.077974	0.078279	0.08072	0.081331	0.079194	0.077974	0.075532
0.079194	0.08011	0.082551	0.096895	0.13199	0.24735	0.45518	0.54032	0.67216	0.75456	0.82017	0.83909	0.84886	0.82292	0.81895	0.83726	0.85618	0.84703	0.85008	0.84581	0.84825	0.83146	0.81895	0.79454	0.76799	0.68956	0.60563	0.51591	0.33768	0.22232	0.1622	0.12589	0.086824	0.07187	0.07126	0.073396	0.074311	0.08011	0.075837	0.077363	0.077974
0.084993	0.086824	0.088655	0.089876	0.11032	0.19516	0.34806	0.47501	0.62974	0.78325	0.83879	0.89006	0.90654	0.89097	0.89158	0.89464	0.89769	0.89372	0.89036	0.88548	0.88914	0.86625	0.83024	0.81315	0.78508	0.71336	0.62516	0.53147	0.37125	0.23941	0.17899	0.13199	0.094453	0.080415	0.072175	0.073396	0.074922	0.075227	0.073701	0.076448	0.074617
0.091402	0.094759	0.095979	0.10025	0.12253	0.19516	0.4033	0.50248	0.6566	0.80064	0.85496	0.90074	0.90471	0.89647	0.90074	0.88884	0.88914	0.89982	0.89982	0.89189	0.88853	0.88548	0.86961	0.84642	0.80278	0.69688	0.61631	0.4741	0.35477	0.19974	0.1445	0.11154	0.084993	0.076143	0.075837	0.077974	0.0795	0.077974	0.077363	0.074617	0.076143
0.087129	0.092012	0.098116	0.10361	0.13291	0.21012	0.38743	0.50675	0.61234	0.76707	0.82139	0.89738	0.90105	0.90288	0.90715	0.90318	0.90074	0.9102	0.89342	0.87572	0.86412	0.85588	0.85161	0.82383	0.78233	0.67948	0.56138	0.45548	0.3447	0.18112	0.12467	0.11276	0.084077	0.080415	0.083772	0.079805	0.078279	0.078889	0.076753	0.075532	0.077058
0.083467	0.093233	0.1033	0.12009	0.14359	0.22171	0.37613	0.48142	0.65751	0.80461	0.84276	0.90593	0.92393	0.91386	0.91295	0.9218	0.93309	0.92515	0.91356	0.90135	0.89219	0.86442	0.82506	0.78996	0.76524	0.67155	0.57389	0.43656	0.30838	0.17838	0.14725	0.1088	0.082246	0.080415	0.075837	0.077668	0.077668	0.077058	0.0795	0.074922	0.075532
0.085908	0.098116	0.1088	0.14908	0.20554	0.30472	0.50156	0.62882	0.75914	0.8751	0.92149	0.95689	0.97795	0.96025	0.96269	0.96574	0.95933	0.95079	0.93034	0.91325	0.89677	0.88212	0.86595	0.81682	0.79637	0.69902	0.58976	0.42954	0.30137	0.16098	0.11734	0.11215	0.082246	0.081941	0.084382	0.083162	0.081636	0.077974	0.0795	0.074922	0.075532
0.081331	0.085908	0.095064	0.13016	0.19394	0.30503	0.56474	0.66361	0.79912	0.95659	1.0042	1.0274	1.0192	1.0051	0.99321	0.9868	0.97612	0.96361	0.94835	0.93126	0.916	0.88701	0.85466	0.81407	0.76249	0.6511	0.52964	0.46403	0.29984	0.17868	0.12131	0.10544	0.067597	0.069429	0.074311	0.078279	0.081941	0.077363	0.077058	0.076143	0.076448
0.076448	0.084077	0.093538	0.13596	0.19547	0.28397	0.58213	0.66728	0.83482	0.99443	1.032	1.0518	1.0405	1.0231	1.0051	1.0011	0.98192	0.97246	0.95384	0.93523	0.9163	0.90745	0.87907	0.84184	0.80125	0.69993	0.56321	0.46952	0.29465	0.15946	0.11795	0.10086	0.083162	0.08011	0.086213	0.087739	0.08072	0.078584	0.077363	0.075227	0.074617
0.08072	0.081941	0.085908	0.095064	0.12741	0.2208	0.40726	0.76555	0.93248	0.99046	1.0323	1.0735	1.0677	1.0274	1.013	1.0063	0.98344	0.96605	0.9514	0.92943	0.90501	0.87968	0.86198	0.81834	0.75242	0.64591	0.51499	0.41154	0.28336	0.15854	0.11948	0.093233	0.070649	0.070954	0.073701	0.077058	0.0795	0.081025	0.077058	0.079194	0.075532
0.082246	0.085603	0.083467	0.081941	0.088045	0.10758	0.20462	0.21805	0.41276	0.58885	0.75273	0.93492	0.97154	1.0228	1.0137	1.0091	0.99748	0.97826	0.95964	0.93645	0.92119	0.88212	0.85771	0.7985	0.74601	0.65293	0.551	0.41367	0.29801	0.15976	0.10971	0.090486	0.070954	0.073091	0.08011	0.078889	0.078889	0.077058	0.081331	0.078584	0.078279
0.089876	0.086824	0.08835	0.080415	0.084382	0.10056	0.15702	0.20432	0.29068	0.42832	0.54582	0.6981	0.86137	0.95232	0.99748	1.0014	0.99931	0.98711	0.97551	0.95445	0.94163	0.91203	0.88731	0.83757	0.79454	0.6804	0.54612	0.39963	0.26078	0.15274	0.12375	0.1033	0.075837	0.078584	0.08072	0.083162	0.083467	0.08072	0.08072	0.077058	0.075837
0.074617	0.073701	0.070344	0.07126	0.074617	0.084382	0.13077	0.20737	0.31876	0.47349	0.5919	0.7332	0.90867	0.96788	1.0155	1.0265	1.0192	0.9987	0.98192	0.96086	0.94957	0.92485	0.90654	0.85252	0.80613	0.67399	0.54734	0.38193	0.27451	0.16648	0.11612	0.099641	0.075227	0.08072	0.081941	0.085908	0.087129	0.081025	0.08011	0.077974	0.080415
0.067903	0.064546	0.06424	0.063935	0.068513	0.08011	0.13962	0.21256	0.29679	0.51957	0.66941	0.80369	0.95567	0.99809	1.0341	1.046	1.0317	1.0024	0.98375	0.96666	0.95201	0.93675	0.9221	0.8632	0.77623	0.7039	0.59617	0.40146	0.28519	0.15457	0.12589	0.10117	0.0795	0.08011	0.086519	0.087434	0.086824	0.083772	0.083467	0.0795	0.078279
0.078889	0.075837	0.069734	0.070344	0.07126	0.091402	0.14939	0.2388	0.3328	0.50919	0.66789	0.83665	0.96605	1.0149	1.064	1.0658	1.0484	1.0219	0.99718	0.97734	0.95995	0.94072	0.92149	0.86656	0.79301	0.70298	0.57664	0.41672	0.28611	0.17166	0.13901	0.10178	0.08957	0.08896	0.089265	0.090486	0.089876	0.087739	0.085908	0.079805	0.078889
0.076753	0.071565	0.072786	0.07187	0.082856	0.094453	0.1677	0.32273	0.35264	0.54826	0.71763	0.83391	0.97093	1.0088	1.0445	1.0524	1.0423	1.0231	1.0051	0.98741	0.96086	0.94896	0.93095	0.87785	0.80278	0.73198	0.60624	0.4567	0.33433	0.215	0.16251	0.13016	0.099947	0.099336	0.095674	0.096284	0.092622	0.089265	0.084382	0.081636	0.082246
0.0795	0.074922	0.073091	0.076448	0.087739	0.11276	0.23301	0.34409	0.39536	0.57023	0.75486	0.87877	1.0005	1.0542	1.0674	1.0668	1.0567	1.0332	1.0134	0.98955	0.96818	0.94011	0.92241	0.87846	0.8336	0.75395	0.66239	0.58274	0.52598	0.42588	0.38041	0.3209	0.27054	0.1796	0.16464	0.12955	0.10636	0.087129	0.085298	0.083162	0.0795
0.074311	0.069734	0.068818	0.074006	0.092317	0.11093	0.2092	0.32029	0.42222	0.55741	0.76249	0.91936	1.0158	1.053	1.0854	1.0793	1.064	1.042	1.0134	0.99596	0.97459	0.94102	0.92576	0.88487	0.82261	0.78447	0.72587	0.68284	0.62242	0.57023	0.50919	0.47807	0.37064	0.30777	0.22354	0.16068	0.12955	0.095064	0.088045	0.085908	0.082246
0.087129	0.075837	0.074311	0.077974	0.099947	0.11307	0.19821	0.28855	0.36454	0.50004	0.70451	0.82139	0.92668	0.9987	1.0323	1.0481	1.0433	1.039	1.0188	0.99748	0.97398	0.94987	0.9276	0.90166	0.85832	0.82353	0.78538	0.77073	0.74083	0.69566	0.65324	0.56748	0.47257	0.35752	0.2385	0.16831	0.12802	0.098116	0.090791	0.091707	0.083162
0.088655	0.0795	0.076143	0.072175	0.093843	0.12375	0.17533	0.26413	0.30991	0.4155	0.57206	0.71366	0.87846	0.96178	0.98772	1.0243	1.0466	1.0463	1.0393	1.0268	1.0185	0.98161	0.963	0.93919	0.88914	0.85954	0.8275	0.8159	0.822	0.80888	0.78141	0.73442	0.5687	0.47044	0.33371	0.22049	0.16098	0.10513	0.10269	0.091096	0.084077
0.095369	0.083772	0.082551	0.070344	0.077668	0.093538	0.12558	0.22904	0.25437	0.40848	0.59281	0.71366	0.89342	0.98711	1.0558	1.0802	1.0851	1.086	1.0677	1.0539	1.0448	1.0103	1.0002	0.97429	0.91936	0.86534	0.82689	0.81346	0.82231	0.83177	0.84092	0.77378	0.63004	0.49058	0.32883	0.24613	0.15671	0.10544	0.10025	0.090486	0.089876
0.09781	0.091096	0.08072	0.075532	0.076143	0.084077	0.11307	0.14817	0.18173	0.22049	0.35416	0.55985	0.69963	0.82811	0.87388	0.916	1.0072	1.0243	1.0436	1.0491	1.0484	1.0445	1.0231	1.0057	0.94408	0.90471	0.8394	0.80339	0.78782	0.78813	0.79179	0.77775	0.59281	0.53178	0.37736	0.23392	0.17227	0.1033	0.096284	0.088655	0.085298
0.10483	0.08896	0.091096	0.081941	0.086213	0.10025	0.14359	0.18814	0.21347	0.25254	0.38529	0.48692	0.69718	0.75578	0.8751	0.94926	1.0195	1.0625	1.0692	1.0588	1.0588	1.046	1.042	1.0185	0.96696	0.91783	0.87572	0.82719	0.81102	0.78996	0.77836	0.73014	0.57908	0.46525	0.39048	0.2266	0.15579	0.099031	0.089876	0.086824	0.082856
0.10758	0.098116	0.093233	0.087739	0.089876	0.097505	0.16037	0.2266	0.26688	0.36393	0.54368	0.60349	0.82567	0.92119	0.98192	1.0094	1.0307	1.061	1.0668	1.0552	1.0707	1.0628	1.0494	1.0402	0.99321	0.95201	0.90501	0.8574	0.8278	0.80705	0.7866	0.73106	0.57847	0.47318	0.32547	0.23819	0.14908	0.10513	0.089265	0.08835	0.081941
0.10727	0.096895	0.091402	0.084993	0.079805	0.084382	0.12284	0.17441	0.20554	0.29129	0.43687	0.56016	0.69718	0.87633	0.90501	0.97673	1.0695	1.1019	1.1141	1.1138	1.1037	1.0988	1.097	1.0918	1.0463	1.0008	0.91722	0.83909	0.80278	0.7631	0.75425	0.69535	0.50767	0.40299	0.27695	0.20066	0.12802	0.098116	0.08957	0.083467	0.085603
0.11795	0.10758	0.10056	0.090486	0.081636	0.08957	0.10666	0.14206	0.16159	0.19059	0.25711	0.35203	0.48905	0.6511	0.69688	0.85161	0.96208	1.01	1.0582	1.0625	1.0573	1.061	1.0704	1.0469	0.99107	0.94285	0.86748	0.69505	0.53513	0.4976	0.49577	0.48631	0.29313	0.26352	0.23789	0.14694	0.11643	0.091096	0.086213	0.084688	0.085603
0.12222	0.11124	0.10239	0.099641	0.096284	0.08835	0.12589	0.17441	0.16464	0.20798	0.28641	0.36027	0.50034	0.64988	0.67552	0.82994	0.93797	0.99962	1.0649	1.0713	1.1012	1.1046	1.0753	1.089	1.0372	0.9929	0.92607	0.64286	0.47501	0.32578	0.23758	0.1735	0.10697	0.10208	0.095979	0.08957	0.08835	0.085908	0.086824	0.082551	0.081025
0.12436	0.11734	0.11582	0.11521	0.11704	0.13107	0.21744	0.35935	0.41917	0.49943	0.65904	0.69963	0.86503	0.95628	0.99229	1.0457	1.0051	1.0713	1.0942	1.1159	1.1388	1.125	1.1586	1.1565	1.1501	1.1232	1.0069	0.84611	0.61723	0.46494	0.29618	0.23667	0.14664	0.11307	0.10544	0.095979	0.090486	0.08896	0.084077	0.083467	0.08072
0.13138	0.12955	0.12131	0.12345	0.12345	0.15946	0.27756	0.48783	0.57481	0.70817	0.96757	1.1388	1.2639	1.3246	1.3429	1.3356	1.313	1.284	1.2569	1.2389	1.2264	1.2221	1.2096	1.2139	1.2224	1.1867	1.0793	0.91173	0.67704	0.56992	0.35447	0.25834	0.15427	0.12741	0.11154	0.10391	0.092927	0.089265	0.083467	0.085908	0.083772
0.13779	0.13016	0.12497	0.11856	0.12131	0.14725	0.24704	0.40909	0.60075	0.73045	1.0307	1.2035	1.3005	1.3677	1.3695	1.3561	1.3045	1.2642	1.2294	1.1983	1.2035	1.216	1.238	1.256	1.2706	1.2361	1.1864	0.92454	0.73808	0.53361	0.38926	0.2742	0.16251	0.12833	0.11093	0.096895	0.096284	0.084688	0.086824	0.085908	0.081941
0.12985	0.11368	0.10575	0.10025	0.11002	0.13107	0.24857	0.38407	0.59892	0.73686	1.0338	1.1843	1.3439	1.4061	1.3982	1.407	1.3756	1.332	1.2703	1.2667	1.2413	1.2706	1.2813	1.2996	1.3097	1.2844	1.2428	0.98589	0.77867	0.59922	0.40085	0.28702	0.16251	0.12314	0.10117	0.08896	0.087739	0.085908	0.084077	0.084077	0.083772
0.12375	0.11063	0.099947	0.092012	0.098726	0.13504	0.21897	0.39384	0.55222	0.70146	0.98741	1.1601	1.3133	1.415	1.4226	1.4321	1.4028	1.3695	1.2987	1.2621	1.2587	1.2319	1.22	1.2493	1.3027	1.2834	1.259	1.0967	0.82963	0.72313	0.46616	0.33738	0.18997	0.11612	0.10452	0.091707	0.087434	0.085603	0.084688	0.084077	0.082246
0.12467	0.11093	0.103	0.10025	0.094148	0.11032	0.16373	0.28122	0.48692	0.52171	0.85161	1.1073	1.3475	1.4241	1.4183	1.4617	1.4427	1.4553	1.4192	1.3954	1.4116	1.3655	1.3658	1.4022	1.4379	1.4269	1.3347	1.1672	0.83879	0.70756	0.4802	0.39139	0.23819	0.13321	0.11185	0.092012	0.088045	0.089265	0.08896	0.085603	0.083467
0.11124	0.10239	0.092622	0.08957	0.082551	0.076753	0.081025	0.099947	0.12436	0.16434	0.31113	0.48386	0.67582	0.90135	1.053	1.2245	1.4241	1.4372	1.5084	1.5129	1.5245	1.5267	1.5413	1.5627	1.5721	1.519	1.4559	1.1357	0.90867	0.7747	0.55619	0.32425	0.20462	0.1503	0.10605	0.096895	0.088655	0.084077	0.084382	0.083162	0.087129
0.11215	0.10605	0.1033	0.10117	0.095064	0.078889	0.076143	0.083772	0.096284	0.10056	0.17746	0.35569	0.47562	0.73564	0.92393	1.1629	1.3524	1.4482	1.621	1.6344	1.6551	1.6164	1.6127	1.6155	1.6005	1.5663	1.4391	1.1724	0.84581	0.80735	0.49027	0.37339	0.20829	0.14755	0.11154	0.094148	0.093538	0.086824	0.084688	0.088655	0.083467
0.1207	0.12345	0.1149	0.10971	0.09659	0.080415	0.079194	0.075532	0.086213	0.095979	0.18784	0.30838	0.5275	0.80583	0.84215	1.1901	1.3835	1.5148	1.6411	1.6933	1.7226	1.7192	1.7327	1.7235	1.6829	1.6231	1.5193	1.2227	0.93736	0.81773	0.55497	0.34165	0.22507	0.14115	0.10697	0.097505	0.091707	0.085298	0.085298	0.083162	0.084993
0.13931	0.12558	0.12314	0.10422	0.091707	0.07187	0.064851	0.063935	0.068513	0.076143	0.11154	0.17624	0.23362	0.43839	0.5156	0.75181	1.1354	1.1833	1.4272	1.5782	1.628	1.7165	1.7501	1.6796	1.5465	1.3985	1.1821	0.88121	0.59892	0.6154	0.37919	0.26993	0.17563	0.13321	0.098116	0.092622	0.08835	0.085603	0.083467	0.083162	0.084382
0.13382	0.12802	0.11765	0.10971	0.095064	0.074617	0.064546	0.060578	0.061494	0.070649	0.084382	0.11612	0.15335	0.23972	0.28946	0.43503	0.67216	0.85191	1.1177	1.2868	1.3762	1.5752	1.6332	1.5904	1.4788	1.3191	1.0546	0.71763	0.42527	0.32578	0.2388	0.16831	0.11826	0.11002	0.090791	0.088655	0.084993	0.083467	0.086519	0.087434	0.083467
0.12619	0.11551	0.10391	0.095064	0.08896	0.08011	0.07126	0.065766	0.065156	0.069429	0.077058	0.096895	0.11276	0.16464	0.1738	0.26963	0.45701	0.65538	0.86168	1.0472	1.2486	1.4009	1.5065	1.4568	1.3045	1.1522	0.81041	0.55711	0.32792	0.26291	0.17227	0.13016	0.1033	0.095064	0.087434	0.085298	0.083162	0.083162	0.084077	0.083772	0.087434
0.1326	0.12436	0.10971	0.10269	0.08835	0.07248	0.069123	0.068208	0.07126	0.074006	0.090791	0.11826	0.14054	0.1735	0.20615	0.28397	0.40269	0.51621	0.82414	0.98741	1.0967	1.2703	1.3732	1.317	1.2349	0.98619	0.78141	0.52293	0.25986	0.25528	0.16068	0.12741	0.11368	0.09659	0.091096	0.087434	0.084382	0.083772	0.082856	0.086213	0.084993
0.13199	0.12528	0.11185	0.1088	0.095674	0.078584	0.071565	0.066682	0.065461	0.067292	0.070039	0.079194	0.10239	0.1326	0.13993	0.16922	0.24491	0.31144	0.50034	0.67979	0.82567	1.0014	1.1577	1.1168	1.0051	0.85893	0.69108	0.54917	0.33097	0.30503	0.1799	0.12345	0.11673	0.099336	0.094759	0.088045	0.085298	0.084993	0.084688	0.085298	0.086213
0.13169	0.13107	0.12192	0.11734	0.10513	0.08957	0.076448	0.067903	0.064851	0.060883	0.061799	0.062715	0.067903	0.077668	0.079805	0.097505	0.12161	0.15366	0.34531	0.48264	0.58213	0.79179	0.92485	0.88884	0.83543	0.72862	0.59373	0.4509	0.32975	0.28092	0.23636	0.18296	0.12924	0.11002	0.092317	0.089265	0.084382	0.085603	0.083772	0.084077	0.084382
0.14359	0.13748	0.13138	0.11765	0.11398	0.10147	0.090791	0.075227	0.067292	0.070039	0.062104	0.061494	0.063935	0.067597	0.070954	0.071565	0.092317	0.11795	0.22293	0.27634	0.33982	0.57298	0.66819	0.61021	0.57359	0.50248	0.45853	0.31785	0.23453	0.21134	0.18143	0.12985	0.11551	0.10025	0.090486	0.088045	0.083772	0.086213	0.087739	0.083772	0.08835
0.13596	0.14023	0.13291	0.12833	0.1146	0.096895	0.084077	0.0795	0.078279	0.074311	0.070039	0.065156	0.064851	0.06424	0.066682	0.06302	0.064546	0.06302	0.073701	0.07187	0.075227	0.14328	0.21073	0.17899	0.19303	0.19303	0.19638	0.19089	0.16373	0.1619	0.13291	0.11887	0.10208	0.09659	0.088655	0.087129	0.084993	0.083772	0.087739	0.083772	0.087434
0.13443	0.14328	0.13993	0.13931	0.12222	0.092012	0.077363	0.072175	0.069123	0.066682	0.066072	0.068818	0.069429	0.068208	0.06302	0.060883	0.06302	0.054475	0.053864	0.058442	0.056916	0.070954	0.080415	0.086519	0.1088	0.12436	0.13504	0.14481	0.14023	0.1387	0.12039	0.11063	0.099031	0.091096	0.087434	0.087434	0.084382	0.085908	0.084993	0.085298	0.086519
0.12619	0.13077	0.13748	0.12772	0.12833	0.11002	0.094453	0.083772	0.076448	0.077974	0.077974	0.074311	0.072786	0.069429	0.066682	0.063325	0.059358	0.055085	0.050813	0.048981	0.048981	0.049897	0.059052	0.060883	0.07187	0.091707	0.099641	0.11826	0.12375	0.12894	0.11917	0.10941	0.096895	0.092622	0.091402	0.086519	0.085603	0.084688	0.084382	0.084993	0.086213
0.13565	0.12741	0.1265	0.12528	0.11734	0.10849	0.10636	0.09659	0.091707	0.089265	0.08835	0.083467	0.078584	0.073091	0.073396	0.074617	0.065766	0.06302	0.057527	0.059968	0.057832	0.052644	0.059052	0.063325	0.069123	0.082551	0.092622	0.10758	0.11612	0.11826	0.12253	0.11429	0.10269	0.0972	0.093233	0.086824	0.086519	0.08896	0.085603	0.090486	0.090181
0.13046	0.13565	0.14176	0.1387	0.13596	0.12711	0.11978	0.11093	0.10941	0.10941	0.10513	0.099947	0.093843	0.085908	0.088045	0.086519	0.076448	0.077363	0.071565	0.068208	0.065461	0.058747	0.059663	0.067903	0.066682	0.078584	0.092622	0.10697	0.11612	0.11765	0.10575	0.095979	0.093843	0.092317	0.084077	0.085298	0.087434	0.086824	0.086213	0.090486	0.088655
0.12802	0.13993	0.14542	0.13993	0.13199	0.12436	0.12131	0.11704	0.11795	0.11582	0.11734	0.12406	0.12222	0.1146	0.12161	0.12497	0.10941	0.11093	0.08835	0.082856	0.074922	0.061799	0.061494	0.059663	0.062409	0.07248	0.091707	0.099031	0.11093	0.1146	0.11124	0.10269	0.0972	0.095674	0.084382	0.088045	0.084688	0.083772	0.083772	0.086824	0.090486
0.14084	0.14511	0.14328	0.13931	0.12924	0.11856	0.11307	0.10758	0.11002	0.11276	0.12222	0.13596	0.13626	0.14237	0.15	0.14755	0.1442	0.14298	0.12802	0.11673	0.10849	0.080415	0.070344	0.06424	0.065156	0.076143	0.092317	0.10452	0.1088	0.11398	0.10575	0.10361	0.092622	0.089876	0.082856	0.086213	0.082551	0.084688	0.085603	0.086213	0.08835
0.13169	0.14298	0.14878	0.14786	0.14115	0.1323	0.12039	0.11582	0.11429	0.11673	0.11765	0.13321	0.12863	0.13535	0.14389	0.15	0.15152	0.1442	0.13565	0.12802	0.12436	0.099947	0.092927	0.089876	0.089876	0.095369	0.1033	0.10941	0.11337	0.11337	0.10849	0.10025	0.092317	0.091402	0.083467	0.083467	0.084077	0.085908	0.084382	0.085603	0.086519
