# Supplementary material for: Spin waves and orbital contribution to ferromagnetism in a topological metal
Source: Nat Commun. 2024 Oct 16;15:8905. doi: 10.1038/s41467-024-53152-1 (PMC11484860; doi:10.1038/s41467-024-53152-1)
Supplement: Supplementary file 3 — Source Data [file 41467_2024_53152_MOESM3_ESM.zip › experiment_data/XMCD_sample_surface/with_field/TEY_MCD.txt]

0.011029	-0.0034483	0.030211	-0.0088235	0.010899	0.029891	0.024064	0.064343	0.071625	0.047198	0.078947	0.07855	0.038585	0.035088	0.007326	0.024306	-0.07309	-0.19263	-0.037698	0.051376	0.039492	0.053425	-0.019017	-0.061261	0.0055351	0.058233	0.057906	0.024213	0.017413	-0.0051414	0.034568	0.012626	0.016173	0.031073	0.054795	0.023188	0.012012	0.024024	-0.0088757	0	0.0081967
0.014035	0.0033112	0.015337	0.012012	0.0087719	-0.014286	0.040984	0.035326	0.076271	0.076696	0.006079	0.012461	0.042484	0.0096154	0.027119	-0.0098039	-0.032353	-0.11022	-0.055459	0.11638	0.07667	0.13481	0.10911	0.10685	0.10412	0.14602	0.21732	0.081871	0.024123	0.0072115	0.0048662	0	0.0075	0.0075	0.047493	0.033505	-0.013587	0.020349	0	-0.038356	0.013661
-0.028125	-0.0031645	0.01506	0.005698	0.024862	0.010959	0.027855	0.038235	0.061765	0.095679	0.071197	0.11149	0.043011	0.065455	0.063158	0.033445	-0.057307	-0.098191	0.018362	0.087739	0.095735	0.16336	0.14772	0.20077	0.18269	0.30499	0.2716	0.14696	0.10148	-0.0045558	0.021951	0.0073171	0.035806	0.0025641	0.047493	0	0.036745	0.0027027	0.017094	0	0
0.025559	0.006079	0.036517	0.0028571	0.027701	0.033058	0.043127	0.031073	0.079882	0.11285	0.049123	0.04461	0.074803	-0.0080972	0.057692	-0.024306	-0.071429	-0.12939	-0.079659	0.12132	0.11948	0.14183	0.17875	0.19518	0.22592	0.31709	0.35189	0.20913	0.15169	0.05492	0.04359	0.018041	-0.01023	0.0026455	-0.005277	0.024725	0.013587	-0.013661	0	-0.0027933	0.0026316
0.052147	0.01497	0.035821	-0.014045	-0.027548	0.017291	0	0.070381	0.061162	0.10645	0.073944	0.10985	0.049383	-0.019685	0.05	-0.025078	-0.11083	-0.10799	-0.0123	0.11823	0.14901	0.19237	0.18489	0.21331	0.23818	0.34045	0.36208	0.27405	0.19836	0.11373	0.0575	0.010899	0.02973	0.022161	0.013661	0.018919	0.013587	0.0080214	-0.0025773	0.010025	0.010444
0.0062696	0.020958	0.032353	0.048571	0.034783	0.03125	0.028986	0.053459	0.07571	0.083333	0.046099	0.062257	-0.018939	-0.065934	-0.029963	-0.056075	-0.095238	-0.062977	-0.0080275	0.22454	0.17025	0.20557	0.18741	0.22585	0.25984	0.31601	0.41213	0.33486	0.27186	0.22222	0.12804	0.058673	0.018617	0.044737	0.0052493	0.017157	-0.0051151	0.043814	-0.015267	-0.017327	0.022613
-0.033133	0.020115	0.02849	0.046377	0.072022	0.047478	0.03096	0.062914	0.1	0.067857	0.070895	0.13439	0.038462	0.0037879	-0.0070671	-0.037152	0.0068181	-0.066318	0.071958	0.11784	0.13647	0.15022	0.19157	0.22448	0.25529	0.30485	0.40608	0.38444	0.31064	0.18359	0.24007	0.10094	0.04703	-0.017767	0.025445	0.025445	0.03202	0.042714	0.0075757	-0.024331	0.027094
-0.0091464	0.027855	0.037534	0.034574	0.049862	0.048571	0.094955	0.080997	0.066914	0.06391	0.071749	0.0181	-0.029412	-0.060837	-0.055556	-0.012308	-0.14871	-0.1127	0.079576	0.16156	0.1223	0.1669	0.17041	0.24265	0.26084	0.3303	0.41249	0.32877	0.34928	0.31644	0.19964	0.079909	0.079254	0.015267	0.010127	0.01699	0.041667	0	0.017413	0.045024	0.021951
-0.002994	0.01662	0.037333	0.037534	0.053073	0.077586	0.053459	0.059016	0.097122	0.14919	0.022321	0.031818	-0.064777	-0.097826	-0.10876	-0.023077	0	-0.061905	0.054054	0.13743	0.13967	0.14012	0.18834	0.22371	0.26885	0.33291	0.39471	0.33924	0.32694	0.34134	0.23509	0.093817	0.080645	0.01937	0.014252	0.023529	0.041063	0.066194	0.029056	0.042353	0.021531
0.002924	0.060526	0.029412	0.058011	0.04507	0.076696	0.07074	0.064057	0.11407	0.10442	0.048246	0.0083682	-0.028881	-0.083333	-0.076246	-0.012019	-0.013311	-0.10681	0.020525	0.12829	0.078149	0.17602	0.21128	0.21446	0.24655	0.30696	0.34972	0.30456	0.30263	0.33984	0.24191	0.17524	0.089041	0.036058	0.039702	0.065854	0.023077	0.054321	0.014389	0.012077	0.011682
-0.043103	0.022039	0.02168	0.02973	0.028329	0.084084	0.1129	0.059041	0.091954	0.044355	0.0079051	-0.035088	-0.031469	-0.1268	-0.093909	0.0057471	0.082751	-0.031116	0.00068212	0.1324	0.13299	0.19159	0.21414	0.21044	0.24052	0.28406	0.32527	0.3029	0.28301	0.29664	0.26887	0.23402	0.22258	0.15823	0.10287	0.05868	-0.0050378	0.0025381	-0.024096	0.018913	0.011682
0.017192	0.038568	0.038997	0.060345	0.071642	0.079618	0.047458	0.05166	0.011111	-0.0074906	-0.025547	-0.063898	-0.042614	-0.13204	-0.11686	0.10954	0.096	0.023762	0.16612	0.19893	0.18949	0.20877	0.20835	0.23472	0.25801	0.27785	0.35242	0.31539	0.355	0.37989	0.36134	0.25397	0.27737	0.14487	0.056738	0.086854	0.04244	0.0076142	0.0070423	-0.0022831	0.0090703
0.034574	0.062992	0.046512	0.097222	0.053672	0.053125	0.11148	0.0625	0.087413	0	-0.019934	-0.11204	-0.11395	-0.077052	-0.026991	0.075816	0.10578	0.076613	0.17188	0.20195	0.20883	0.24077	0.24098	0.25271	0.26449	0.27614	0.34026	0.31815	0.29176	0.33352	0.30382	0.26129	0.25838	0.17149	0.12225	0.075881	0.033426	0.043367	0.028777	0.032184	0.04814
0.012887	0.05665	0.052764	0.095855	0.081461	0.054711	0.052805	0.052817	-0.037671	-0.11491	-0.056452	-0.13018	-0.029968	-0.0059702	-0.02387	0.1326	0.12013	0.10493	0.20081	0.21436	0.22756	0.23675	0.23836	0.2546	0.26618	0.27944	0.35191	0.32761	0.31148	0.39571	0.37438	0.27625	0.29037	0.14499	0.14599	0.085635	0.049419	-0.0082873	0.00489	-0.0022624	-0.0045558
0.017677	0.0047281	0.080882	0.070681	0.074176	0.074405	0.098462	0.054237	-0.0033557	-0.060423	-0.0067568	-0.0016835	-0.016037	0.037809	0.05824	0.14353	0.19212	0.15224	0.22162	0.24064	0.24567	0.24559	0.24562	0.2573	0.26347	0.28389	0.35302	0.32438	0.28197	0.37624	0.35114	0.25321	0.2294	0.16838	0.19843	0.12187	0.079114	-0.027439	-0.013514	0.012376	0.025
0.0024752	0.033898	0.040506	0.10025	0.10511	0.081461	0.042208	-0.027778	-0.035191	-0.20141	-0.066794	-0.14086	0.0042735	0.062754	0.05287	0.15474	0.20261	0.19596	0.24493	0.25014	0.25881	0.25827	0.24966	0.2598	0.26606	0.2761	0.34459	0.34006	0.31321	0.38324	0.3	0.25521	0.31767	0.16629	0.1897	0.12546	0.10547	-0.02214	-0.0032052	-0.019553	-0.012195
0.02445	0.076733	0.050633	0.073879	0.034759	0.056886	0.080838	-0.026163	-0.066838	-0.20118	0.031818	0.050556	0.044867	0.076218	0.11839	0.193	0.22707	0.22564	0.2644	0.26061	0.26383	0.26147	0.25655	0.26242	0.26178	0.26139	0.33638	0.28184	0.32067	0.41607	0.22519	0.26139	0.30175	0.14574	0.20779	0.091216	0.11345	0	0.010949	0.0093168	-0.031662
0.043165	0.05868	0.070529	0.081301	0.086455	0.064897	0.011527	-0.081152	-0.045767	-0.17509	-0.046366	-0.014096	0.092614	0.14073	0.22446	0.20481	0.24244	0.24489	0.26167	0.26174	0.25644	0.25864	0.25261	0.25561	0.26405	0.25957	0.33196	0.34079	0.28407	0.35199	0.28754	0.27066	0.26324	0.16701	0.23291	0.14426	0.10442	0.035714	-0.031034	-0.04386	0.0053051
0.048611	0.090692	0.089286	0.066116	0.078035	0.082111	0.03003	-0.051414	-0.099379	-0.16401	-0.032297	-0.014012	0.058473	0.14731	0.16333	0.22087	0.2447	0.23576	0.26118	0.2604	0.25452	0.25439	0.25492	0.25577	0.26223	0.2827	0.37663	0.33152	0.2946	0.34652	0.30653	0.17985	0.23597	0.16136	0.15482	0.15522	0.068548	0.020325	-0.014545	-0.019293	-0.050802
0.0087912	0.065268	0.076355	0.089744	0.082888	-0.0026596	0.010444	-0.17261	-0.14933	-0.22088	0.019113	0.0066482	0.12129	0.16413	0.195	0.2273	0.24962	0.2493	0.25905	0.2512	0.25387	0.25667	0.24718	0.24961	0.26183	0.27137	0.34302	0.32724	0.31078	0.50829	0.30892	0.37252	0.29082	0.13739	0.22626	0.1806	0.076046	-0.0035971	-0.068965	-0.035912	-0.075567
0.052516	0.073333	0.05	0.084541	0.060976	0.023202	0.0064378	-0.18102	-0.10132	-0.16137	0.042525	0.08086	0.13026	0.19944	0.2302	0.23609	0.25862	0.25917	0.25915	0.24799	0.2368	0.24028	0.25696	0.25607	0.26292	0.27219	0.33103	0.37448	0.3575	0.38613	0.26923	0.23791	0.29715	0.11611	0.15365	0.10357	0.074803	-0.030405	-0.036254	-0.024457	-0.028235
0.057203	0.052743	0.073009	0.042986	0.033413	-0.010917	-0.0092937	-0.14529	-0.0036331	-0.020694	0.13639	0.14413	0.16242	0.22684	0.24433	0.25341	0.25105	0.24907	0.25908	0.2529	0.25271	0.25091	0.23841	0.24572	0.25551	0.25524	0.36923	0.35177	0.31207	0.34158	0.35727	0.23271	0.32601	0.1425	0.14244	0.10676	0.085409	-0.030201	0.0028249	-0.024096	-0.060811
0.028398	0.064909	0.059448	0.074786	0.027778	0.027184	0.035494	-0.13226	-0.026793	0.0046484	0.14852	0.17152	0.17163	0.24411	0.24704	0.25	0.2569	0.25465	0.25577	0.24361	0.24589	0.24634	0.25288	0.24894	0.25917	0.26084	0.34161	0.33396	0.27233	0.4341	0.41461	0.26826	0.28725	0.10644	0.16712	0.10123	0.076667	-0.028125	-0.031662	-0.059524	-0.03132
0.035985	0.06947	0.042226	0.036398	0.026667	0	0.042841	-0.079939	0.037332	0.036585	0.11198	0.16983	0.20229	0.22358	0.24218	0.25454	0.25518	0.2586	0.26076	0.25418	0.24954	0.25576	0.25988	0.25344	0.27565	0.27251	0.33006	0.38683	0.29327	0.35571	0.3353	0.2275	0.26164	0.15537	0.088328	0.089347	0.070946	0.0059702	0	-0.050808	-0.028761
0.022018	0.080357	0.058716	0.042478	0.0047619	0.03881	0.1384	-0.035671	0.083418	0.13797	0.18176	0.20734	0.23075	0.25199	0.25556	0.25024	0.25237	0.25381	0.2527	0.24365	0.2521	0.2517	0.2323	0.24025	0.27588	0.25725	0.31286	0.36495	0.23769	0.30626	0.30936	0.18349	0.26277	0.19536	0.13025	0.06867	0	-0.0625	-0.046753	0.0069124	-0.006383
0.019856	0.044597	0.020376	0.03576	0.071654	0.079495	0.16062	0.059025	0.1244	0.10086	0.19294	0.20795	0.23416	0.2483	0.25018	0.25127	0.25159	0.24249	0.25	0.24446	0.24611	0.24393	0.22392	0.23455	0.26505	0.26405	0.3664	0.34361	0.31212	0.36499	0.2772	0.25567	0.28443	0.20073	0.077253	-0.0083682	-0.0035715	-0.062323	-0.036408	-0.0021834	-0.010373
0.0017242	0.012719	-0.0059259	0.019778	-0.046058	0.074269	0.18869	0.10038	0.17233	0.21037	0.237	0.24882	0.25378	0.25053	0.25672	0.25172	0.24923	0.24514	0.24374	0.24189	0.2443	0.23858	0.22371	0.22985	0.25646	0.24069	0.33824	0.35562	0.29278	0.35267	0.29106	0.22655	0.26221	0.11379	0.040441	-0.021352	-0.02071	-0.073879	-0.013129	-0.003992	0.044922
0.0087719	0.0096	0.0071023	-0.0032327	-0.019873	0.071988	0.211	0.14364	0.18755	0.22726	0.24267	0.24948	0.25365	0.24597	0.25147	0.24794	0.24394	0.23937	0.23994	0.23899	0.22846	0.24474	0.24296	0.24139	0.26835	0.24347	0.31212	0.32636	0.31353	0.29279	0.20996	0.12609	0.13692	0.07337	0.018349	-0.023188	-0.040921	-0.026726	0.017787	0.031683	0.05988
0.0017007	-0.017028	-0.16667	-0.031106	-0.13365	0.078564	0.16896	0.10714	0.18885	0.21736	0.23648	0.24927	0.25074	0.24977	0.24902	0.24682	0.24862	0.24218	0.24315	0.24256	0.25798	0.2465	0.21805	0.23523	0.24265	0.25331	0.30465	0.34224	0.29103	0.34408	0.25	0.21721	0.17591	0.064732	0.024123	-0.0044346	-0.02004	-0.023483	0.038536	0.038986	0.045361
-0.0089928	-0.005102	-0.069731	-0.058594	-0.090186	0.074164	0.17575	0.1517	0.19287	0.23293	0.23164	0.25488	0.24837	0.25064	0.24924	0.23563	0.24179	0.2348	0.24153	0.24011	0.2401	0.24076	0.24299	0.24317	0.26822	0.25325	0.30394	0.35011	0.27974	0.26513	0.22022	0.21129	0.16863	0.085193	0.02537	0.014344	0.044402	0.032946	0.024048	0.034694	0.033126
0.0097276	0.005618	-0.033333	-0.068217	-0.10845	0.03214	0.10175	0.0082497	0.12508	0.17235	0.18665	0.21934	0.22209	0.23119	0.23878	0.23568	0.24139	0.24054	0.24181	0.23223	0.24054	0.24767	0.24362	0.25214	0.26281	0.25896	0.2946	0.3611	0.27642	0.35062	0.29053	0.15739	0.18783	0.10256	0.034413	0.03012	0.033203	0.045098	0.033865	0.036511	0.033403
0.017647	0.013513	-0.047535	-0.068915	-0.11373	0.0037152	0.15397	0.079902	0.15526	0.17403	0.21551	0.21902	0.22695	0.21958	0.22422	0.23498	0.24744	0.23164	0.24242	0.24116	0.24307	0.24236	0.24553	0.2454	0.27968	0.28783	0.30388	0.38282	0.26747	0.25929	0.21486	0.15385	0.12897	0.028384	0.021882	0.025586	0.025263	0.054217	0.0081136	0.047521	0.047131
0.035316	0.021544	0.013962	-0.059105	-0.1593	-0.034717	0.090344	0.053112	0.14226	0.19123	0.21508	0.23319	0.24237	0.23603	0.24055	0.24058	0.24297	0.2401	0.24653	0.24208	0.24802	0.24468	0.23435	0.24103	0.26599	0.34882	0.33279	0.42105	0.27516	0.29992	0.25723	0.21489	0.14418	0.07771	0.017204	0.0083857	0.02079	0.031381	0.025478	0.04375	0.01875
0.013536	0.021382	0.0015924	-0.0090498	-0.079128	-0.10056	0.12039	0.061231	0.1429	0.17857	0.21198	0.23339	0.23805	0.24312	0.24852	0.23989	0.24032	0.24121	0.24488	0.24282	0.23867	0.24314	0.24787	0.2454	0.29326	0.28975	0.32774	0.3914	0.27327	0.25624	0.20483	0.13509	0.073218	0.030992	0.018443	0.011881	0.0057915	0.038618	0.028398	0.016632	0.01217
-0.0017483	-0.0049505	-0.010769	-0.024425	-0.024636	-0.056203	0.14991	0.0706	0.10308	0.17371	0.18673	0.22982	0.23458	0.23787	0.24607	0.23984	0.23856	0.24817	0.24787	0.24221	0.24134	0.24396	0.25698	0.25383	0.27601	0.30587	0.3296	0.38902	0.33039	0.23389	0.18578	0.17488	0.071984	0.029297	0.02809	0.01751	0.0039139	0.031936	0.032854	-0.0060241	0.039095
0.0073665	-0.017685	-0.01312	-0.012547	-0.042726	-0.040924	0.1039	0.0054174	0.12772	0.17022	0.17937	0.20573	0.22003	0.22349	0.22477	0.2306	0.2381	0.2414	0.2447	0.24175	0.24616	0.24287	0.23138	0.23615	0.34378	0.33525	0.38069	0.40936	0.30894	0.27203	0.24356	0.17657	0.052734	0.047714	0	0.038776	0.013944	0.045549	0.042	0.027197	0.026971
0	-0.01682	-0.085897	-0.013131	0	-0.022037	0.1477	0.083049	0.13223	0.17328	0.18644	0.20735	0.22566	0.22527	0.23415	0.24171	0.24298	0.24322	0.24556	0.2417	0.23831	0.24136	0.24534	0.23712	0.29568	0.34973	0.3938	0.39841	0.28664	0.26651	0.16869	0.15566	0.030593	0.013208	0.031716	0.026365	0.036822	0.0098814	0.037849	0.02935	0.020619
-0.011132	-0.0601	-0.10873	-0.054324	-0.055721	-0.036162	0.13912	0.06567	0.13061	0.19047	0.20531	0.22218	0.23115	0.23537	0.23934	0.24174	0.24093	0.2436	0.24624	0.24348	0.2444	0.23865	0.23424	0.25147	0.29222	0.31779	0.32734	0.43308	0.36648	0.32316	0.23832	0.23835	0.018391	-0.019397	0.012474	-0.005814	0.046784	0.030488	0.030612	0.026749	0.035124
0.020367	-0.035026	-0.065549	-0.042965	-0.053215	-0.059626	0.16028	0.071551	0.13671	0.19864	0.21222	0.22673	0.23443	0.23458	0.23607	0.24214	0.24132	0.24716	0.24448	0.24069	0.23483	0.24077	0.24967	0.255	0.28796	0.31772	0.34072	0.46384	0.32989	0.17946	0.17477	0.15965	0.030246	-0.0056818	0.044362	0.053114	0.025194	0.025896	0.026316	0.029228	-0.0060976
0.029183	-0.014679	-0.044143	-0.1138	-0.16583	-0.11768	0.079256	0.25519	0.26863	0.23075	0.2187	0.23529	0.23819	0.22977	0.23516	0.24036	0.24014	0.24308	0.24302	0.24408	0.24183	0.24272	0.25422	0.26307	0.28378	0.38198	0.35924	0.42623	0.30316	0.25635	0.29208	0.18872	0.026608	-0.012739	0.014706	0.026423	0.046185	0.053571	0.026423	0.011696	0.0040568
0	0.016304	0.024345	-0.016483	-0.088468	-0.11321	0.15504	-0.11572	0.11363	0.16305	0.20729	0.27433	0.232	0.25079	0.23913	0.23654	0.24065	0.24461	0.24092	0.24483	0.24269	0.24376	0.26031	0.25462	0.27285	0.30497	0.383	0.44356	0.35908	0.30062	0.13766	0.1382	0.013072	0.0084211	0.023392	0.019724	0.025794	0.020202	0.049213	0.038306	0.028056
0.040636	0.034545	0.039497	-0.016791	-0.061121	-0.13061	-0.0077145	-0.1626	-0.052239	0.0089863	0.048359	0.12297	0.17604	0.20692	0.22807	0.23041	0.23566	0.24213	0.24596	0.24329	0.24541	0.24885	0.25648	0.26621	0.2998	0.34226	0.35517	0.42959	0.3016	0.2703	0.23065	0.17944	0.028985	0.025896	0.01341	0.040076	0.049904	0.025194	0.031189	0.028513	0.0081136
0.010331	-0.0082135	-0.019149	-0.012685	-0.072106	-0.18074	-0.076509	-0.18574	0.021516	0.041625	0.059836	0.13567	0.17968	0.19905	0.22155	0.22957	0.23571	0.24335	0.24324	0.24397	0.2456	0.24226	0.25815	0.25101	0.28509	0.32048	0.34345	0.41653	0.30362	0.28504	0.17984	0.18512	0.014403	0	0.013208	0.025501	0.053506	0.023121	0.029412	0.015905	0.017375
0.047059	0.026699	0.02934	-0.030093	-0.066528	-0.18478	-0.022436	-0.1454	-0.061746	0.07515	0.10951	0.15101	0.19273	0.2004	0.21779	0.2296	0.23782	0.24084	0.24172	0.24338	0.24184	0.24726	0.26423	0.26442	0.27494	0.35001	0.39386	0.37821	0.37023	0.22343	0.20438	0.17345	0.01165	-0.0037951	-0.010471	0.032432	0.017889	0.02809	0.039924	0.031683	0.021912
0.072614	0.099558	0.038636	0.0087527	-0.093204	-0.089666	-0.041136	-0.11231	-0.051327	0.035371	0.11516	0.17661	0.19837	0.20533	0.22742	0.23323	0.23601	0.24156	0.24405	0.24032	0.24451	0.24545	0.25891	0.25781	0.26849	0.32309	0.33628	0.39408	0.36662	0.22416	0.19397	0.1229	0.04078	0.013913	-0.013491	0.034904	0.057451	0.053114	0.060264	0.013566	0.027833
0.039256	0.021787	0.025806	-0.022822	-0.026882	-0.15321	-0.023979	-0.019926	-0.0081545	0.040544	0.11077	0.15368	0.19314	0.19462	0.21732	0.22287	0.2297	0.23823	0.24213	0.24251	0.2364	0.2443	0.25509	0.25283	0.27632	0.32295	0.31295	0.31734	0.35247	0.19205	0.15135	0.1527	0.036392	0.031696	-0.014151	0.048173	0.050173	0.039076	0.020295	0.032819	0.032567
0.03373	0.049145	0.0041929	-0.025292	-0.10714	-0.13769	0.074595	0.013939	0.0042635	0.074159	0.12126	0.15689	0.19305	0.21062	0.22183	0.22456	0.22784	0.23199	0.24038	0.23949	0.23684	0.23566	0.24332	0.241	0.27343	0.26465	0.26009	0.25749	0.31716	0.19172	0.20493	0.24881	0.23125	0.13282	0.1418	0.11858	0.094192	0.0017544	0.04291	0.036122	0.027613
0.047312	-0.0065217	-0.040426	-0.047151	-0.083333	-0.16914	0.016308	-0.035829	0.039444	0.055475	0.10651	0.18462	0.19773	0.2052	0.22091	0.22582	0.22851	0.23423	0.23646	0.24064	0.2443	0.2386	0.24349	0.24817	0.24188	0.25789	0.24269	0.25175	0.25624	0.21056	0.20556	0.29143	0.22739	0.29794	0.22594	0.16611	0.1759	0.034884	0.03777	0.050373	0.038536
0.098077	0.039749	0.027426	-0.039474	-0.032496	-0.17849	0.036712	-0.054973	0.025762	0.061548	0.12227	0.16869	0.18752	0.19916	0.21085	0.21834	0.22133	0.23262	0.23694	0.23807	0.23942	0.23905	0.23107	0.24715	0.24063	0.23813	0.22723	0.23376	0.25032	0.20417	0.2155	0.26583	0.25792	0.31851	0.17079	0.15016	0.15565	0.0288	0.042032	0.075134	0.038095
0.090056	0.054656	0.03527	-0.059642	-0.040562	-0.094866	-0.022959	-0.014237	-0.021676	-0.0032943	0.06415	0.12808	0.18238	0.1933	0.1945	0.20781	0.21959	0.22534	0.23298	0.23786	0.2384	0.23261	0.22591	0.23768	0.22467	0.23585	0.22443	0.20891	0.22879	0.21388	0.22629	0.30328	0.26898	0.33869	0.28496	0.24248	0.21965	0.088468	0.085484	0.060391	0.027985
0.096491	0.087129	0.090726	-0.033543	-0.0077973	-0.1354	-0.024881	0.072143	-0.084569	0.062723	0.071724	0.1141	0.16425	0.18242	0.2075	0.21257	0.22119	0.23131	0.23513	0.23405	0.23614	0.23158	0.2333	0.24927	0.22959	0.23875	0.22824	0.20747	0.20694	0.20571	0.24066	0.31	0.30006	0.24951	0.22932	0.25233	0.20682	0.042232	0.068293	0.02418	0.049911
0.080944	0.093407	0.073022	0.055437	0.0020081	-0.080134	-0.05364	-0.078748	-0.031707	-0.076677	0.033853	0.18969	0.20563	0.20439	0.19015	0.18566	0.21297	0.21634	0.21994	0.22702	0.22806	0.23267	0.2278	0.24265	0.23247	0.24874	0.23729	0.21706	0.20659	0.2034	0.21979	0.28647	0.24439	0.33117	0.34038	0.23929	0.26004	0.090177	0.087931	0.064103	0.046816
0.093949	0.069725	0.091408	0.020913	0.023551	-0.11812	-0.0010616	-0.081222	-0.067955	-0.1569	-0.039924	-0.0090062	0.13883	0.10116	0.16826	0.16629	0.19946	0.21646	0.22736	0.22467	0.22662	0.22894	0.23557	0.24371	0.22691	0.22981	0.23872	0.21875	0.2182	0.20283	0.22385	0.28284	0.25704	0.24602	0.35254	0.21324	0.19836	0.067434	0.049911	0.053704	0.032319
0.079632	0.080672	0.062609	0.047359	0.012027	-0.1	0.0086372	0.031967	-0.023451	0.045136	0.10549	0.077363	0.16466	0.16297	0.18182	0.17851	0.19663	0.21111	0.22306	0.21786	0.22269	0.22322	0.22258	0.23586	0.23393	0.23667	0.23898	0.21782	0.21938	0.23229	0.24038	0.30226	0.25281	0.32919	0.31504	0.32851	0.24459	0.11489	0.055957	0.045126	0.032692
0.079877	0.076271	0.079279	0.025783	0.011605	-0.043253	-0.021871	0.068224	0.0097451	0.11118	0.17674	0.21115	0.17727	0.22088	0.16226	0.18713	0.2043	0.21036	0.21866	0.22016	0.21768	0.22175	0.22637	0.23405	0.24763	0.24838	0.26361	0.23103	0.21529	0.23268	0.24918	0.31629	0.23772	0.28142	0.24145	0.28418	0.16205	0.075251	0.059567	0.0092251	0.044693
0.087201	0.10329	0.094684	0.064632	0.036822	0.012069	-0.0085106	0.051977	-0.012127	-0.011085	0.015672	0.069045	0.11985	0.13243	0.11854	0.15764	0.17762	0.19175	0.20567	0.21011	0.21327	0.21705	0.23135	0.23957	0.23927	0.25005	0.32548	0.2681	0.23269	0.28588	0.23677	0.30615	0.17781	0.26428	0.3592	0.18742	0.17385	0.060391	0.044362	0.03352	0.044693
0.091281	0.092954	0.092834	0.086522	0.0096	-0.089623	-0.10811	-0.10071	-0.19717	-0.26165	-0.077188	0.023407	0.05706	0.12911	0.10454	0.16467	0.18394	0.19435	0.20494	0.20491	0.20928	0.21317	0.19643	0.21917	0.23739	0.28242	0.30769	0.26441	0.29708	0.21307	0.22889	0.27897	0.0919	0.086039	0.057143	0.019097	0.033929	0.036832	0.051756	0.028517	0.02907
0.054334	0.068056	0.055633	0.041379	-0.032787	-0.13057	-0.05754	0.0059803	-0.052105	-0.071226	-0.016397	-0.0092913	0.05568	0.10044	0.14369	0.14179	0.13179	0.17212	0.2103	0.20637	0.20917	0.2016	0.211	0.21419	0.22533	0.26848	0.28736	0.29829	0.30106	0.26853	0.23004	0.32338	0.15783	0.089706	0.061444	0.051839	0.053286	0.052347	0.027985	0.0073665	0.021236
0.080301	0.095484	0.057181	0.052016	-0.059302	-0.040404	0.016201	0.14711	0.01646	0.0364	0.14376	0.16355	0.18855	0.20019	0.20926	0.21266	0.21266	0.20992	0.21239	0.20926	0.20784	0.20563	0.20161	0.20787	0.21637	0.25943	0.2825	0.28855	0.27537	0.28749	0.21878	0.25129	0.12835	0.1045	0.041311	0.077532	0.070299	0.052158	0.024345	0.050373	0.033898
0.05	0.081115	0.059508	0.019685	-0.035194	-0.087039	-0.063079	0.02681	0.065782	0.069004	0.15057	0.19049	0.19587	0.20795	0.20875	0.20698	0.20239	0.20369	0.2145	0.2004	0.19863	0.20033	0.19749	0.20495	0.21367	0.24134	0.32838	0.26651	0.30027	0.26154	0.30153	0.34607	0.1742	0.13038	0.086697	0.053068	0.087931	0.014625	0.045956	0.050373	0.018975
0.06375	0.055241	0.058015	-0.017937	-0.052562	-0.11897	-0.046253	0.052698	0.12432	0.065769	0.15104	0.17734	0.20019	0.21107	0.20709	0.20899	0.21072	0.20616	0.19561	0.19922	0.19282	0.20419	0.20335	0.20723	0.20973	0.24017	0.28877	0.24947	0.26	0.29348	0.26359	0.33404	0.16266	0.15451	0.085106	0.039216	0.047359	0.040665	0.014733	0.029907	0.035849
0.090054	0.12578	0.084437	-0.0033058	-0.062319	-0.077164	-0.090621	0.024613	0.021162	0.051464	0.13786	0.17059	0.18898	0.20711	0.20702	0.20568	0.20706	0.20567	0.20042	0.19333	0.19378	0.18095	0.16989	0.17748	0.19969	0.20969	0.29083	0.30578	0.28504	0.34976	0.34345	0.42095	0.27301	0.13582	0.085578	0.047038	0.023214	0.029358	0.027778	0.035714	-0.0018519
0.069372	0.098187	0.085209	0.087748	-0.0048387	-0.028226	0.040737	0.19211	0.17532	0.19965	0.28683	0.23397	0.25423	0.224	0.20495	0.20688	0.19442	0.20905	0.20792	0.19966	0.1994	0.18624	0.16884	0.19137	0.20792	0.22717	0.30982	0.26702	0.27334	0.28913	0.24437	0.44344	0.32625	0.15324	0.10893	0.018581	0.04529	0.055957	0.06	0.0053763	0.028195
0.062682	0.08752	0.070547	0.087037	0.090726	0.026531	0.033074	0.056452	0.0086634	0.038573	0.15459	0.12727	0.16768	0.1667	0.15556	0.17634	0.1947	0.17973	0.19659	0.19142	0.18517	0.18937	0.19003	0.20667	0.21383	0.22841	0.31909	0.35549	0.28534	0.34348	0.41995	0.33396	0.23028	0.21455	0.11736	0.076271	0.048736	0.035714	0.018416	0.020599	0.03442
0.080882	0.079193	0.090177	0.10684	0.10461	0.048682	-0.002	-0.028319	-0.086831	-0.21172	-0.11221	0.04342	0.010045	0.13622	0.14808	0.14757	0.15284	0.16354	0.20771	0.20402	0.19976	0.18942	0.18726	0.20608	0.2119	0.22217	0.31865	0.27752	0.25237	0.32341	0.20926	0.38562	0.18593	0.17354	0.11603	0.052901	0.064236	0.021544	0.022099	0.050633	0.012963
0.042161	0.088829	0.062059	0.1182	0.13645	0.07332	0.085774	0.062232	-0.025862	-0.084425	0.086496	0.032703	0.10695	0.15888	0.074362	0.1656	0.16798	0.17828	0.1986	0.19981	0.19815	0.19887	0.20682	0.2232	0.21989	0.25422	0.34864	0.30229	0.27926	0.37622	0.34108	0.34072	0.27046	0.16646	0.1022	0.063228	0.059965	0.014519	0.037106	0.026365	0.012727
0.079196	0.10322	0.12396	0.11967	0.16248	0.085253	0.0625	0.037129	-0.048729	-0.058491	-0.012162	0.025755	0.076653	0.13244	0.067277	0.12156	0.19649	0.13743	0.15956	0.18817	0.17591	0.20156	0.22532	0.24739	0.22848	0.24541	0.3327	0.33065	0.16677	0.38543	0.25505	0.26357	0.22839	0.1502	0.068106	0.061189	0.026596	0.027473	0.032075	0.032197	0.031716
0.024533	0.066074	0.082865	0.10276	0.14733	0.060738	0.031707	0.0050633	-0.049528	-0.037422	-0.021239	-0.04875	-0.077982	0.0012747	-0.03852	0.0042268	0.059404	0.080511	0.14364	0.16189	0.15303	0.20091	0.22769	0.26034	0.2607	0.29107	0.41706	0.35416	0.28433	0.3394	0.21695	0.2242	0.11191	0.11783	0.056838	0.031972	0.0054152	0.030132	0.051948	0.036166	0.030132
0.041562	0.086083	0.064063	0.057725	0.1126	0.078029	0.010823	-0.037946	-0.073753	-0.12331	-0.10142	-0.066177	-0.11285	0.019849	-0.16127	-0.031781	0.056065	0.10839	0.11955	0.13401	0.16104	0.18987	0.23582	0.25092	0.24241	0.25557	0.42501	0.2833	0.24148	0.30333	0.129	0.16054	0.0729	0.054146	0.032432	0.027574	0.018692	0.026365	0.02037	0.030019	0.04562
0.052058	0.098383	0.07958	0.11424	0.096591	0.053215	0.017978	0.034722	0.0086393	-0.0061475	0.0050676	-0.015248	-0.061162	-0.066502	-0.052595	-0.016904	0.013052	0.005947	0.15455	0.1248	0.12279	0.17601	0.21921	0.26796	0.29654	0.30093	0.43889	0.34445	0.12261	0.28692	0.10842	0.09724	0.093979	0.046281	0.047368	0.036166	0.031716	0.016667	0.024528	0.036697	0.033395
0.028537	0.091755	0.090774	0.12816	0.11368	0.068465	0.053933	0.023419	0.041262	0.020833	0.038462	0.0097276	-0.013235	0.030842	-0.0021763	-0.025483	0.02425	-0.00048976	0.037658	0.085262	0.10024	0.17071	0.25842	0.27464	0.23862	0.24508	0.35884	0.31783	0.14399	0.24626	0.072793	0.090296	0.097561	0.06199	0.031561	0.03405	0.031365	0.033395	0.022099	0.02381	0.012545
0.022512	0.071072	0.082656	0.10807	0.12951	0.10964	0.098684	0.069712	0.081425	0.02835	0.030534	0.012315	0	0.02621	-0.04562	-0.018433	-0.042067	-0.11744	0.072004	0.06606	0.094377	0.17425	0.25565	0.26493	0.27089	0.27164	0.33162	0.2639	0.18476	0.2389	0.21016	0.19303	0.11301	0.084211	0.050347	0.040925	0.025974	0.027473	0.02809	0.024164	0
0.044395	0.079042	0.087121	0.047554	0.11659	0.070853	0.091743	0.060215	0.037647	0.0625	0.0175	0.0049875	0.0023924	0.020737	-0.0085288	-0.03299	0.055846	0.036193	0.042083	0.046216	0.028637	0.2156	0.30795	0.26271	0.25008	0.26265	0.3734	0.21956	0.14701	0.19191	0.1499	0.077215	0.082976	0.042857	0.049558	0.02669	-0.0072333	0.040516	0.045455	0.014787	0.037634
0.0045096	0.052692	0.080645	0.10079	0.11756	0.12589	0.0998	0.096842	0.1056	0.096847	0.050343	0.023981	0.031553	0.031863	0.053012	0.035088	0.054863	0.037688	-0.018293	-0.042683	-0.12278	0.13818	0.2955	0.11821	0.094291	0.093345	0.12304	0.12906	0.061325	0.15703	0.067402	0.080444	0.060222	0.042834	0.035651	0.0052817	0.031481	0.0054945	0.045455	0.014787	0.023214
-0.0078829	0.053872	0.068765	0.13557	0.13778	0.045061	0.030488	0.037281	-0.017354	0.0092379	-0.0091533	0.0089486	0.055684	0.044393	0.014742	0.05277	0.092593	0.025862	-0.04336	0.018617	-0.02356	0.033333	0.02729	-0.02911	0	0.0036946	0.016073	0.049779	0.0098901	0.082143	0.035433	0.066177	0.035088	0.025773	0.030576	0.0088028	0.016544	0.033028	0.023897	0.027574	0.027174
-0.023613	-0.0034884	0.050117	0.035891	0.080977	0.074516	0.040336	0.018553	0.016227	0.036511	0.028169	0.020964	0.050661	0.043578	0.040476	0.024691	0.018325	0.049419	0.03096	-0.030211	-0.0092592	-0.052174	-0.01023	-0.076389	-0.095969	-0.082443	-0.073759	-0.010217	-0.013382	0.060226	0.048322	0.042151	0.030844	0.035836	0.047203	0.014311	0.025594	0.016483	0.014679	0.020147	0.014363
0.057075	0.047679	0.068299	0.073203	0.057772	0.050222	0.035661	0.039409	0.0067002	-0.0017065	0.0087108	0.032075	0.015779	0.021322	0.04793	0.074725	-0.0023148	0.040302	0.024457	0.045213	0.032698	-0.046961	-0.051471	-0.028103	-0.069815	-0.052539	-0.050078	0.0014204	-0.0013123	0.048714	0.034794	0.04463	0.045031	0.034091	0.042662	0.030797	0.029038	0.028219	0.016304	0.013675	0.033217
-0.012702	0.023015	0.050905	0.064403	0.068345	0.03736	0.027487	0.0027586	0.0027972	0.017021	-0.010057	0.0061444	-0.012841	-0.02087	0.02305	0.017953	-0.019569	0.054054	0.046875	0.015909	0.028777	-0.017857	-0.015113	-0.013304	-0.074152	-0.109	-0.09403	-0.050135	0.016021	0.047554	0.0087336	0.022764	0.042373	0.052174	0.016605	0.029466	0.034296	0.025225	0.016187	0.015411	0.010435
-0.018713	0.01663	0.065996	0.051606	0.047215	0.058442	0.055777	0.047814	0.027926	-0.011719	-0.012837	0.022642	-0.021978	-0.013141	0.023107	0.022472	-0.049072	0.059767	0.032086	0.066798	0.093541	0.041131	0.052219	-0.0050891	-0.10503	-0.10377	-0.053543	-0.053936	0.0041437	0.05035	0.031117	0.030628	0.045977	0.055556	0.018416	0.019435	0.022099	0	-0.0036298	0.0035273	0.02773
0.017641	0.045055	0.070696	0.067836	0.066751	0.042953	0.019257	0.0014204	-0.016371	-0.0093834	0.010088	0.025316	-0.0011186	0.010834	0.028243	0.024364	0.031659	0.05637	0.037083	0.063978	0.097222	0.033333	-0.012848	-0.049661	-0.10856	-0.12456	-0.053208	-0.010116	0.0028129	0.04039	0.02819	0.046225	0.032313	0.0068376	-0.021622	0.019856	-0.025225	-0.0053763	-0.0017794	-0.012238	-0.015306
-0.025959	0.0053648	0.050647	0.053261	0.081871	0.049637	0.0076628	0.024291	0.010796	0.0026212	-0.032622	0.030697	-0.025434	0.0011287	0.011803	0.025026	0.033299	0.038462	0.043427	0.043532	0.083777	-0.0030441	0.0099502	0.0068376	-0.019967	-0.031008	-0.028694	0	-0.0066845	0.022008	0.030435	0.028169	0.027165	0.023932	-0.0072595	0.0073665	0.003643	0.0053571	-0.0089606	-0.036082	-0.030769
