# Supplementary material for: Spin waves and orbital contribution to ferromagnetism in a topological metal
Source: Nat Commun. 2024 Oct 16;15:8905. doi: 10.1038/s41467-024-53152-1 (PMC11484860; doi:10.1038/s41467-024-53152-1)
Supplement: Supplementary file 3 — Source Data [file 41467_2024_53152_MOESM3_ESM.zip › experiment_data/XMCD_sample_surface/with_field/x_axis.txt]

0	0.029238	0.058476	0.087714	0.11695	0.14619	0.17543	0.20467	0.2339	0.26314	0.29238	0.32162	0.35086	0.38009	0.40933	0.43857	0.46781	0.49705	0.52628	0.55552	0.58476	0.614	0.64324	0.67248	0.70171	0.73095	0.76019	0.78943	0.81867	0.8479	0.87714	0.90638	0.93562	0.96486	0.99409	1.0233	1.0526	1.0818	1.111	1.1403	1.1695
0	0.029238	0.058476	0.087714	0.11695	0.14619	0.17543	0.20467	0.2339	0.26314	0.29238	0.32162	0.35086	0.38009	0.40933	0.43857	0.46781	0.49705	0.52628	0.55552	0.58476	0.614	0.64324	0.67248	0.70171	0.73095	0.76019	0.78943	0.81867	0.8479	0.87714	0.90638	0.93562	0.96486	0.99409	1.0233	1.0526	1.0818	1.111	1.1403	1.1695
0	0.029238	0.058476	0.087714	0.11695	0.14619	0.17543	0.20467	0.2339	0.26314	0.29238	0.32162	0.35086	0.38009	0.40933	0.43857	0.46781	0.49705	0.52628	0.55552	0.58476	0.614	0.64324	0.67248	0.70171	0.73095	0.76019	0.78943	0.81867	0.8479	0.87714	0.90638	0.93562	0.96486	0.99409	1.0233	1.0526	1.0818	1.111	1.1403	1.1695
0	0.029238	0.058476	0.087714	0.11695	0.14619	0.17543	0.20467	0.2339	0.26314	0.29238	0.32162	0.35086	0.38009	0.40933	0.43857	0.46781	0.49705	0.52628	0.55552	0.58476	0.614	0.64324	0.67248	0.70171	0.73095	0.76019	0.78943	0.81867	0.8479	0.87714	0.90638	0.93562	0.96486	0.99409	1.0233	1.0526	1.0818	1.111	1.1403	1.1695
0	0.029238	0.058476	0.087714	0.11695	0.14619	0.17543	0.20467	0.2339	0.26314	0.29238	0.32162	0.35086	0.38009	0.40933	0.43857	0.46781	0.49705	0.52628	0.55552	0.58476	0.614	0.64324	0.67248	0.70171	0.73095	0.76019	0.78943	0.81867	0.8479	0.87714	0.90638	0.93562	0.96486	0.99409	1.0233	1.0526	1.0818	1.111	1.1403	1.1695
0	0.029238	0.058476	0.087714	0.11695	0.14619	0.17543	0.20467	0.2339	0.26314	0.29238	0.32162	0.35086	0.38009	0.40933	0.43857	0.46781	0.49705	0.52628	0.55552	0.58476	0.614	0.64324	0.67248	0.70171	0.73095	0.76019	0.78943	0.81867	0.8479	0.87714	0.90638	0.93562	0.96486	0.99409	1.0233	1.0526	1.0818	1.111	1.1403	1.1695
0	0.029238	0.058476	0.087714	0.11695	0.14619	0.17543	0.20467	0.2339	0.26314	0.29238	0.32162	0.35086	0.38009	0.40933	0.43857	0.46781	0.49705	0.52628	0.55552	0.58476	0.614	0.64324	0.67248	0.70171	0.73095	0.76019	0.78943	0.81867	0.8479	0.87714	0.90638	0.93562	0.96486	0.99409	1.0233	1.0526	1.0818	1.111	1.1403	1.1695
0	0.029238	0.058476	0.087714	0.11695	0.14619	0.17543	0.20467	0.2339	0.26314	0.29238	0.32162	0.35086	0.38009	0.40933	0.43857	0.46781	0.49705	0.52628	0.55552	0.58476	0.614	0.64324	0.67248	0.70171	0.73095	0.76019	0.78943	0.81867	0.8479	0.87714	0.90638	0.93562	0.96486	0.99409	1.0233	1.0526	1.0818	1.111	1.1403	1.1695
0	0.029238	0.058476	0.087714	0.11695	0.14619	0.17543	0.20467	0.2339	0.26314	0.29238	0.32162	0.35086	0.38009	0.40933	0.43857	0.46781	0.49705	0.52628	0.55552	0.58476	0.614	0.64324	0.67248	0.70171	0.73095	0.76019	0.78943	0.81867	0.8479	0.87714	0.90638	0.93562	0.96486	0.99409	1.0233	1.0526	1.0818	1.111	1.1403	1.1695
0	0.029238	0.058476	0.087714	0.11695	0.14619	0.17543	0.20467	0.2339	0.26314	0.29238	0.32162	0.35086	0.38009	0.40933	0.43857	0.46781	0.49705	0.52628	0.55552	0.58476	0.614	0.64324	0.67248	0.70171	0.73095	0.76019	0.78943	0.81867	0.8479	0.87714	0.90638	0.93562	0.96486	0.99409	1.0233	1.0526	1.0818	1.111	1.1403	1.1695
0	0.029238	0.058476	0.087714	0.11695	0.14619	0.17543	0.20467	0.2339	0.26314	0.29238	0.32162	0.35086	0.38009	0.40933	0.43857	0.46781	0.49705	0.52628	0.55552	0.58476	0.614	0.64324	0.67248	0.70171	0.73095	0.76019	0.78943	0.81867	0.8479	0.87714	0.90638	0.93562	0.96486	0.99409	1.0233	1.0526	1.0818	1.111	1.1403	1.1695
0	0.029238	0.058476	0.087714	0.11695	0.14619	0.17543	0.20467	0.2339	0.26314	0.29238	0.32162	0.35086	0.38009	0.40933	0.43857	0.46781	0.49705	0.52628	0.55552	0.58476	0.614	0.64324	0.67248	0.70171	0.73095	0.76019	0.78943	0.81867	0.8479	0.87714	0.90638	0.93562	0.96486	0.99409	1.0233	1.0526	1.0818	1.111	1.1403	1.1695
0	0.029238	0.058476	0.087714	0.11695	0.14619	0.17543	0.20467	0.2339	0.26314	0.29238	0.32162	0.35086	0.38009	0.40933	0.43857	0.46781	0.49705	0.52628	0.55552	0.58476	0.614	0.64324	0.67248	0.70171	0.73095	0.76019	0.78943	0.81867	0.8479	0.87714	0.90638	0.93562	0.96486	0.99409	1.0233	1.0526	1.0818	1.111	1.1403	1.1695
0	0.029238	0.058476	0.087714	0.11695	0.14619	0.17543	0.20467	0.2339	0.26314	0.29238	0.32162	0.35086	0.38009	0.40933	0.43857	0.46781	0.49705	0.52628	0.55552	0.58476	0.614	0.64324	0.67248	0.70171	0.73095	0.76019	0.78943	0.81867	0.8479	0.87714	0.90638	0.93562	0.96486	0.99409	1.0233	1.0526	1.0818	1.111	1.1403	1.1695
0	0.029238	0.058476	0.087714	0.11695	0.14619	0.17543	0.20467	0.2339	0.26314	0.29238	0.32162	0.35086	0.38009	0.40933	0.43857	0.46781	0.49705	0.52628	0.55552	0.58476	0.614	0.64324	0.67248	0.70171	0.73095	0.76019	0.78943	0.81867	0.8479	0.87714	0.90638	0.93562	0.96486	0.99409	1.0233	1.0526	1.0818	1.111	1.1403	1.1695
0	0.029238	0.058476	0.087714	0.11695	0.14619	0.17543	0.20467	0.2339	0.26314	0.29238	0.32162	0.35086	0.38009	0.40933	0.43857	0.46781	0.49705	0.52628	0.55552	0.58476	0.614	0.64324	0.67248	0.70171	0.73095	0.76019	0.78943	0.81867	0.8479	0.87714	0.90638	0.93562	0.96486	0.99409	1.0233	1.0526	1.0818	1.111	1.1403	1.1695
0	0.029238	0.058476	0.087714	0.11695	0.14619	0.17543	0.20467	0.2339	0.26314	0.29238	0.32162	0.35086	0.38009	0.40933	0.43857	0.46781	0.49705	0.52628	0.55552	0.58476	0.614	0.64324	0.67248	0.70171	0.73095	0.76019	0.78943	0.81867	0.8479	0.87714	0.90638	0.93562	0.96486	0.99409	1.0233	1.0526	1.0818	1.111	1.1403	1.1695
0	0.029238	0.058476	0.087714	0.11695	0.14619	0.17543	0.20467	0.2339	0.26314	0.29238	0.32162	0.35086	0.38009	0.40933	0.43857	0.46781	0.49705	0.52628	0.55552	0.58476	0.614	0.64324	0.67248	0.70171	0.73095	0.76019	0.78943	0.81867	0.8479	0.87714	0.90638	0.93562	0.96486	0.99409	1.0233	1.0526	1.0818	1.111	1.1403	1.1695
0	0.029238	0.058476	0.087714	0.11695	0.14619	0.17543	0.20467	0.2339	0.26314	0.29238	0.32162	0.35086	0.38009	0.40933	0.43857	0.46781	0.49705	0.52628	0.55552	0.58476	0.614	0.64324	0.67248	0.70171	0.73095	0.76019	0.78943	0.81867	0.8479	0.87714	0.90638	0.93562	0.96486	0.99409	1.0233	1.0526	1.0818	1.111	1.1403	1.1695
0	0.029238	0.058476	0.087714	0.11695	0.14619	0.17543	0.20467	0.2339	0.26314	0.29238	0.32162	0.35086	0.38009	0.40933	0.43857	0.46781	0.49705	0.52628	0.55552	0.58476	0.614	0.64324	0.67248	0.70171	0.73095	0.76019	0.78943	0.81867	0.8479	0.87714	0.90638	0.93562	0.96486	0.99409	1.0233	1.0526	1.0818	1.111	1.1403	1.1695
0	0.029238	0.058476	0.087714	0.11695	0.14619	0.17543	0.20467	0.2339	0.26314	0.29238	0.32162	0.35086	0.38009	0.40933	0.43857	0.46781	0.49705	0.52628	0.55552	0.58476	0.614	0.64324	0.67248	0.70171	0.73095	0.76019	0.78943	0.81867	0.8479	0.87714	0.90638	0.93562	0.96486	0.99409	1.0233	1.0526	1.0818	1.111	1.1403	1.1695
0	0.029238	0.058476	0.087714	0.11695	0.14619	0.17543	0.20467	0.2339	0.26314	0.29238	0.32162	0.35086	0.38009	0.40933	0.43857	0.46781	0.49705	0.52628	0.55552	0.58476	0.614	0.64324	0.67248	0.70171	0.73095	0.76019	0.78943	0.81867	0.8479	0.87714	0.90638	0.93562	0.96486	0.99409	1.0233	1.0526	1.0818	1.111	1.1403	1.1695
0	0.029238	0.058476	0.087714	0.11695	0.14619	0.17543	0.20467	0.2339	0.26314	0.29238	0.32162	0.35086	0.38009	0.40933	0.43857	0.46781	0.49705	0.52628	0.55552	0.58476	0.614	0.64324	0.67248	0.70171	0.73095	0.76019	0.78943	0.81867	0.8479	0.87714	0.90638	0.93562	0.96486	0.99409	1.0233	1.0526	1.0818	1.111	1.1403	1.1695
0	0.029238	0.058476	0.087714	0.11695	0.14619	0.17543	0.20467	0.2339	0.26314	0.29238	0.32162	0.35086	0.38009	0.40933	0.43857	0.46781	0.49705	0.52628	0.55552	0.58476	0.614	0.64324	0.67248	0.70171	0.73095	0.76019	0.78943	0.81867	0.8479	0.87714	0.90638	0.93562	0.96486	0.99409	1.0233	1.0526	1.0818	1.111	1.1403	1.1695
0	0.029238	0.058476	0.087714	0.11695	0.14619	0.17543	0.20467	0.2339	0.26314	0.29238	0.32162	0.35086	0.38009	0.40933	0.43857	0.46781	0.49705	0.52628	0.55552	0.58476	0.614	0.64324	0.67248	0.70171	0.73095	0.76019	0.78943	0.81867	0.8479	0.87714	0.90638	0.93562	0.96486	0.99409	1.0233	1.0526	1.0818	1.111	1.1403	1.1695
0	0.029238	0.058476	0.087714	0.11695	0.14619	0.17543	0.20467	0.2339	0.26314	0.29238	0.32162	0.35086	0.38009	0.40933	0.43857	0.46781	0.49705	0.52628	0.55552	0.58476	0.614	0.64324	0.67248	0.70171	0.73095	0.76019	0.78943	0.81867	0.8479	0.87714	0.90638	0.93562	0.96486	0.99409	1.0233	1.0526	1.0818	1.111	1.1403	1.1695
0	0.029238	0.058476	0.087714	0.11695	0.14619	0.17543	0.20467	0.2339	0.26314	0.29238	0.32162	0.35086	0.38009	0.40933	0.43857	0.46781	0.49705	0.52628	0.55552	0.58476	0.614	0.64324	0.67248	0.70171	0.73095	0.76019	0.78943	0.81867	0.8479	0.87714	0.90638	0.93562	0.96486	0.99409	1.0233	1.0526	1.0818	1.111	1.1403	1.1695
0	0.029238	0.058476	0.087714	0.11695	0.14619	0.17543	0.20467	0.2339	0.26314	0.29238	0.32162	0.35086	0.38009	0.40933	0.43857	0.46781	0.49705	0.52628	0.55552	0.58476	0.614	0.64324	0.67248	0.70171	0.73095	0.76019	0.78943	0.81867	0.8479	0.87714	0.90638	0.93562	0.96486	0.99409	1.0233	1.0526	1.0818	1.111	1.1403	1.1695
0	0.029238	0.058476	0.087714	0.11695	0.14619	0.17543	0.20467	0.2339	0.26314	0.29238	0.32162	0.35086	0.38009	0.40933	0.43857	0.46781	0.49705	0.52628	0.55552	0.58476	0.614	0.64324	0.67248	0.70171	0.73095	0.76019	0.78943	0.81867	0.8479	0.87714	0.90638	0.93562	0.96486	0.99409	1.0233	1.0526	1.0818	1.111	1.1403	1.1695
0	0.029238	0.058476	0.087714	0.11695	0.14619	0.17543	0.20467	0.2339	0.26314	0.29238	0.32162	0.35086	0.38009	0.40933	0.43857	0.46781	0.49705	0.52628	0.55552	0.58476	0.614	0.64324	0.67248	0.70171	0.73095	0.76019	0.78943	0.81867	0.8479	0.87714	0.90638	0.93562	0.96486	0.99409	1.0233	1.0526	1.0818	1.111	1.1403	1.1695
0	0.029238	0.058476	0.087714	0.11695	0.14619	0.17543	0.20467	0.2339	0.26314	0.29238	0.32162	0.35086	0.38009	0.40933	0.43857	0.46781	0.49705	0.52628	0.55552	0.58476	0.614	0.64324	0.67248	0.70171	0.73095	0.76019	0.78943	0.81867	0.8479	0.87714	0.90638	0.93562	0.96486	0.99409	1.0233	1.0526	1.0818	1.111	1.1403	1.1695
0	0.029238	0.058476	0.087714	0.11695	0.14619	0.17543	0.20467	0.2339	0.26314	0.29238	0.32162	0.35086	0.38009	0.40933	0.43857	0.46781	0.49705	0.52628	0.55552	0.58476	0.614	0.64324	0.67248	0.70171	0.73095	0.76019	0.78943	0.81867	0.8479	0.87714	0.90638	0.93562	0.96486	0.99409	1.0233	1.0526	1.0818	1.111	1.1403	1.1695
0	0.029238	0.058476	0.087714	0.11695	0.14619	0.17543	0.20467	0.2339	0.26314	0.29238	0.32162	0.35086	0.38009	0.40933	0.43857	0.46781	0.49705	0.52628	0.55552	0.58476	0.614	0.64324	0.67248	0.70171	0.73095	0.76019	0.78943	0.81867	0.8479	0.87714	0.90638	0.93562	0.96486	0.99409	1.0233	1.0526	1.0818	1.111	1.1403	1.1695
0	0.029238	0.058476	0.087714	0.11695	0.14619	0.17543	0.20467	0.2339	0.26314	0.29238	0.32162	0.35086	0.38009	0.40933	0.43857	0.46781	0.49705	0.52628	0.55552	0.58476	0.614	0.64324	0.67248	0.70171	0.73095	0.76019	0.78943	0.81867	0.8479	0.87714	0.90638	0.93562	0.96486	0.99409	1.0233	1.0526	1.0818	1.111	1.1403	1.1695
0	0.029238	0.058476	0.087714	0.11695	0.14619	0.17543	0.20467	0.2339	0.26314	0.29238	0.32162	0.35086	0.38009	0.40933	0.43857	0.46781	0.49705	0.52628	0.55552	0.58476	0.614	0.64324	0.67248	0.70171	0.73095	0.76019	0.78943	0.81867	0.8479	0.87714	0.90638	0.93562	0.96486	0.99409	1.0233	1.0526	1.0818	1.111	1.1403	1.1695
0	0.029238	0.058476	0.087714	0.11695	0.14619	0.17543	0.20467	0.2339	0.26314	0.29238	0.32162	0.35086	0.38009	0.40933	0.43857	0.46781	0.49705	0.52628	0.55552	0.58476	0.614	0.64324	0.67248	0.70171	0.73095	0.76019	0.78943	0.81867	0.8479	0.87714	0.90638	0.93562	0.96486	0.99409	1.0233	1.0526	1.0818	1.111	1.1403	1.1695
0	0.029238	0.058476	0.087714	0.11695	0.14619	0.17543	0.20467	0.2339	0.26314	0.29238	0.32162	0.35086	0.38009	0.40933	0.43857	0.46781	0.49705	0.52628	0.55552	0.58476	0.614	0.64324	0.67248	0.70171	0.73095	0.76019	0.78943	0.81867	0.8479	0.87714	0.90638	0.93562	0.96486	0.99409	1.0233	1.0526	1.0818	1.111	1.1403	1.1695
0	0.029238	0.058476	0.087714	0.11695	0.14619	0.17543	0.20467	0.2339	0.26314	0.29238	0.32162	0.35086	0.38009	0.40933	0.43857	0.46781	0.49705	0.52628	0.55552	0.58476	0.614	0.64324	0.67248	0.70171	0.73095	0.76019	0.78943	0.81867	0.8479	0.87714	0.90638	0.93562	0.96486	0.99409	1.0233	1.0526	1.0818	1.111	1.1403	1.1695
0	0.029238	0.058476	0.087714	0.11695	0.14619	0.17543	0.20467	0.2339	0.26314	0.29238	0.32162	0.35086	0.38009	0.40933	0.43857	0.46781	0.49705	0.52628	0.55552	0.58476	0.614	0.64324	0.67248	0.70171	0.73095	0.76019	0.78943	0.81867	0.8479	0.87714	0.90638	0.93562	0.96486	0.99409	1.0233	1.0526	1.0818	1.111	1.1403	1.1695
0	0.029238	0.058476	0.087714	0.11695	0.14619	0.17543	0.20467	0.2339	0.26314	0.29238	0.32162	0.35086	0.38009	0.40933	0.43857	0.46781	0.49705	0.52628	0.55552	0.58476	0.614	0.64324	0.67248	0.70171	0.73095	0.76019	0.78943	0.81867	0.8479	0.87714	0.90638	0.93562	0.96486	0.99409	1.0233	1.0526	1.0818	1.111	1.1403	1.1695
0	0.029238	0.058476	0.087714	0.11695	0.14619	0.17543	0.20467	0.2339	0.26314	0.29238	0.32162	0.35086	0.38009	0.40933	0.43857	0.46781	0.49705	0.52628	0.55552	0.58476	0.614	0.64324	0.67248	0.70171	0.73095	0.76019	0.78943	0.81867	0.8479	0.87714	0.90638	0.93562	0.96486	0.99409	1.0233	1.0526	1.0818	1.111	1.1403	1.1695
0	0.029238	0.058476	0.087714	0.11695	0.14619	0.17543	0.20467	0.2339	0.26314	0.29238	0.32162	0.35086	0.38009	0.40933	0.43857	0.46781	0.49705	0.52628	0.55552	0.58476	0.614	0.64324	0.67248	0.70171	0.73095	0.76019	0.78943	0.81867	0.8479	0.87714	0.90638	0.93562	0.96486	0.99409	1.0233	1.0526	1.0818	1.111	1.1403	1.1695
0	0.029238	0.058476	0.087714	0.11695	0.14619	0.17543	0.20467	0.2339	0.26314	0.29238	0.32162	0.35086	0.38009	0.40933	0.43857	0.46781	0.49705	0.52628	0.55552	0.58476	0.614	0.64324	0.67248	0.70171	0.73095	0.76019	0.78943	0.81867	0.8479	0.87714	0.90638	0.93562	0.96486	0.99409	1.0233	1.0526	1.0818	1.111	1.1403	1.1695
0	0.029238	0.058476	0.087714	0.11695	0.14619	0.17543	0.20467	0.2339	0.26314	0.29238	0.32162	0.35086	0.38009	0.40933	0.43857	0.46781	0.49705	0.52628	0.55552	0.58476	0.614	0.64324	0.67248	0.70171	0.73095	0.76019	0.78943	0.81867	0.8479	0.87714	0.90638	0.93562	0.96486	0.99409	1.0233	1.0526	1.0818	1.111	1.1403	1.1695
0	0.029238	0.058476	0.087714	0.11695	0.14619	0.17543	0.20467	0.2339	0.26314	0.29238	0.32162	0.35086	0.38009	0.40933	0.43857	0.46781	0.49705	0.52628	0.55552	0.58476	0.614	0.64324	0.67248	0.70171	0.73095	0.76019	0.78943	0.81867	0.8479	0.87714	0.90638	0.93562	0.96486	0.99409	1.0233	1.0526	1.0818	1.111	1.1403	1.1695
0	0.029238	0.058476	0.087714	0.11695	0.14619	0.17543	0.20467	0.2339	0.26314	0.29238	0.32162	0.35086	0.38009	0.40933	0.43857	0.46781	0.49705	0.52628	0.55552	0.58476	0.614	0.64324	0.67248	0.70171	0.73095	0.76019	0.78943	0.81867	0.8479	0.87714	0.90638	0.93562	0.96486	0.99409	1.0233	1.0526	1.0818	1.111	1.1403	1.1695
0	0.029238	0.058476	0.087714	0.11695	0.14619	0.17543	0.20467	0.2339	0.26314	0.29238	0.32162	0.35086	0.38009	0.40933	0.43857	0.46781	0.49705	0.52628	0.55552	0.58476	0.614	0.64324	0.67248	0.70171	0.73095	0.76019	0.78943	0.81867	0.8479	0.87714	0.90638	0.93562	0.96486	0.99409	1.0233	1.0526	1.0818	1.111	1.1403	1.1695
0	0.029238	0.058476	0.087714	0.11695	0.14619	0.17543	0.20467	0.2339	0.26314	0.29238	0.32162	0.35086	0.38009	0.40933	0.43857	0.46781	0.49705	0.52628	0.55552	0.58476	0.614	0.64324	0.67248	0.70171	0.73095	0.76019	0.78943	0.81867	0.8479	0.87714	0.90638	0.93562	0.96486	0.99409	1.0233	1.0526	1.0818	1.111	1.1403	1.1695
0	0.029238	0.058476	0.087714	0.11695	0.14619	0.17543	0.20467	0.2339	0.26314	0.29238	0.32162	0.35086	0.38009	0.40933	0.43857	0.46781	0.49705	0.52628	0.55552	0.58476	0.614	0.64324	0.67248	0.70171	0.73095	0.76019	0.78943	0.81867	0.8479	0.87714	0.90638	0.93562	0.96486	0.99409	1.0233	1.0526	1.0818	1.111	1.1403	1.1695
0	0.029238	0.058476	0.087714	0.11695	0.14619	0.17543	0.20467	0.2339	0.26314	0.29238	0.32162	0.35086	0.38009	0.40933	0.43857	0.46781	0.49705	0.52628	0.55552	0.58476	0.614	0.64324	0.67248	0.70171	0.73095	0.76019	0.78943	0.81867	0.8479	0.87714	0.90638	0.93562	0.96486	0.99409	1.0233	1.0526	1.0818	1.111	1.1403	1.1695
0	0.029238	0.058476	0.087714	0.11695	0.14619	0.17543	0.20467	0.2339	0.26314	0.29238	0.32162	0.35086	0.38009	0.40933	0.43857	0.46781	0.49705	0.52628	0.55552	0.58476	0.614	0.64324	0.67248	0.70171	0.73095	0.76019	0.78943	0.81867	0.8479	0.87714	0.90638	0.93562	0.96486	0.99409	1.0233	1.0526	1.0818	1.111	1.1403	1.1695
0	0.029238	0.058476	0.087714	0.11695	0.14619	0.17543	0.20467	0.2339	0.26314	0.29238	0.32162	0.35086	0.38009	0.40933	0.43857	0.46781	0.49705	0.52628	0.55552	0.58476	0.614	0.64324	0.67248	0.70171	0.73095	0.76019	0.78943	0.81867	0.8479	0.87714	0.90638	0.93562	0.96486	0.99409	1.0233	1.0526	1.0818	1.111	1.1403	1.1695
0	0.029238	0.058476	0.087714	0.11695	0.14619	0.17543	0.20467	0.2339	0.26314	0.29238	0.32162	0.35086	0.38009	0.40933	0.43857	0.46781	0.49705	0.52628	0.55552	0.58476	0.614	0.64324	0.67248	0.70171	0.73095	0.76019	0.78943	0.81867	0.8479	0.87714	0.90638	0.93562	0.96486	0.99409	1.0233	1.0526	1.0818	1.111	1.1403	1.1695
0	0.029238	0.058476	0.087714	0.11695	0.14619	0.17543	0.20467	0.2339	0.26314	0.29238	0.32162	0.35086	0.38009	0.40933	0.43857	0.46781	0.49705	0.52628	0.55552	0.58476	0.614	0.64324	0.67248	0.70171	0.73095	0.76019	0.78943	0.81867	0.8479	0.87714	0.90638	0.93562	0.96486	0.99409	1.0233	1.0526	1.0818	1.111	1.1403	1.1695
0	0.029238	0.058476	0.087714	0.11695	0.14619	0.17543	0.20467	0.2339	0.26314	0.29238	0.32162	0.35086	0.38009	0.40933	0.43857	0.46781	0.49705	0.52628	0.55552	0.58476	0.614	0.64324	0.67248	0.70171	0.73095	0.76019	0.78943	0.81867	0.8479	0.87714	0.90638	0.93562	0.96486	0.99409	1.0233	1.0526	1.0818	1.111	1.1403	1.1695
0	0.029238	0.058476	0.087714	0.11695	0.14619	0.17543	0.20467	0.2339	0.26314	0.29238	0.32162	0.35086	0.38009	0.40933	0.43857	0.46781	0.49705	0.52628	0.55552	0.58476	0.614	0.64324	0.67248	0.70171	0.73095	0.76019	0.78943	0.81867	0.8479	0.87714	0.90638	0.93562	0.96486	0.99409	1.0233	1.0526	1.0818	1.111	1.1403	1.1695
0	0.029238	0.058476	0.087714	0.11695	0.14619	0.17543	0.20467	0.2339	0.26314	0.29238	0.32162	0.35086	0.38009	0.40933	0.43857	0.46781	0.49705	0.52628	0.55552	0.58476	0.614	0.64324	0.67248	0.70171	0.73095	0.76019	0.78943	0.81867	0.8479	0.87714	0.90638	0.93562	0.96486	0.99409	1.0233	1.0526	1.0818	1.111	1.1403	1.1695
0	0.029238	0.058476	0.087714	0.11695	0.14619	0.17543	0.20467	0.2339	0.26314	0.29238	0.32162	0.35086	0.38009	0.40933	0.43857	0.46781	0.49705	0.52628	0.55552	0.58476	0.614	0.64324	0.67248	0.70171	0.73095	0.76019	0.78943	0.81867	0.8479	0.87714	0.90638	0.93562	0.96486	0.99409	1.0233	1.0526	1.0818	1.111	1.1403	1.1695
0	0.029238	0.058476	0.087714	0.11695	0.14619	0.17543	0.20467	0.2339	0.26314	0.29238	0.32162	0.35086	0.38009	0.40933	0.43857	0.46781	0.49705	0.52628	0.55552	0.58476	0.614	0.64324	0.67248	0.70171	0.73095	0.76019	0.78943	0.81867	0.8479	0.87714	0.90638	0.93562	0.96486	0.99409	1.0233	1.0526	1.0818	1.111	1.1403	1.1695
0	0.029238	0.058476	0.087714	0.11695	0.14619	0.17543	0.20467	0.2339	0.26314	0.29238	0.32162	0.35086	0.38009	0.40933	0.43857	0.46781	0.49705	0.52628	0.55552	0.58476	0.614	0.64324	0.67248	0.70171	0.73095	0.76019	0.78943	0.81867	0.8479	0.87714	0.90638	0.93562	0.96486	0.99409	1.0233	1.0526	1.0818	1.111	1.1403	1.1695
0	0.029238	0.058476	0.087714	0.11695	0.14619	0.17543	0.20467	0.2339	0.26314	0.29238	0.32162	0.35086	0.38009	0.40933	0.43857	0.46781	0.49705	0.52628	0.55552	0.58476	0.614	0.64324	0.67248	0.70171	0.73095	0.76019	0.78943	0.81867	0.8479	0.87714	0.90638	0.93562	0.96486	0.99409	1.0233	1.0526	1.0818	1.111	1.1403	1.1695
0	0.029238	0.058476	0.087714	0.11695	0.14619	0.17543	0.20467	0.2339	0.26314	0.29238	0.32162	0.35086	0.38009	0.40933	0.43857	0.46781	0.49705	0.52628	0.55552	0.58476	0.614	0.64324	0.67248	0.70171	0.73095	0.76019	0.78943	0.81867	0.8479	0.87714	0.90638	0.93562	0.96486	0.99409	1.0233	1.0526	1.0818	1.111	1.1403	1.1695
0	0.029238	0.058476	0.087714	0.11695	0.14619	0.17543	0.20467	0.2339	0.26314	0.29238	0.32162	0.35086	0.38009	0.40933	0.43857	0.46781	0.49705	0.52628	0.55552	0.58476	0.614	0.64324	0.67248	0.70171	0.73095	0.76019	0.78943	0.81867	0.8479	0.87714	0.90638	0.93562	0.96486	0.99409	1.0233	1.0526	1.0818	1.111	1.1403	1.1695
0	0.029238	0.058476	0.087714	0.11695	0.14619	0.17543	0.20467	0.2339	0.26314	0.29238	0.32162	0.35086	0.38009	0.40933	0.43857	0.46781	0.49705	0.52628	0.55552	0.58476	0.614	0.64324	0.67248	0.70171	0.73095	0.76019	0.78943	0.81867	0.8479	0.87714	0.90638	0.93562	0.96486	0.99409	1.0233	1.0526	1.0818	1.111	1.1403	1.1695
0	0.029238	0.058476	0.087714	0.11695	0.14619	0.17543	0.20467	0.2339	0.26314	0.29238	0.32162	0.35086	0.38009	0.40933	0.43857	0.46781	0.49705	0.52628	0.55552	0.58476	0.614	0.64324	0.67248	0.70171	0.73095	0.76019	0.78943	0.81867	0.8479	0.87714	0.90638	0.93562	0.96486	0.99409	1.0233	1.0526	1.0818	1.111	1.1403	1.1695
0	0.029238	0.058476	0.087714	0.11695	0.14619	0.17543	0.20467	0.2339	0.26314	0.29238	0.32162	0.35086	0.38009	0.40933	0.43857	0.46781	0.49705	0.52628	0.55552	0.58476	0.614	0.64324	0.67248	0.70171	0.73095	0.76019	0.78943	0.81867	0.8479	0.87714	0.90638	0.93562	0.96486	0.99409	1.0233	1.0526	1.0818	1.111	1.1403	1.1695
0	0.029238	0.058476	0.087714	0.11695	0.14619	0.17543	0.20467	0.2339	0.26314	0.29238	0.32162	0.35086	0.38009	0.40933	0.43857	0.46781	0.49705	0.52628	0.55552	0.58476	0.614	0.64324	0.67248	0.70171	0.73095	0.76019	0.78943	0.81867	0.8479	0.87714	0.90638	0.93562	0.96486	0.99409	1.0233	1.0526	1.0818	1.111	1.1403	1.1695
0	0.029238	0.058476	0.087714	0.11695	0.14619	0.17543	0.20467	0.2339	0.26314	0.29238	0.32162	0.35086	0.38009	0.40933	0.43857	0.46781	0.49705	0.52628	0.55552	0.58476	0.614	0.64324	0.67248	0.70171	0.73095	0.76019	0.78943	0.81867	0.8479	0.87714	0.90638	0.93562	0.96486	0.99409	1.0233	1.0526	1.0818	1.111	1.1403	1.1695
0	0.029238	0.058476	0.087714	0.11695	0.14619	0.17543	0.20467	0.2339	0.26314	0.29238	0.32162	0.35086	0.38009	0.40933	0.43857	0.46781	0.49705	0.52628	0.55552	0.58476	0.614	0.64324	0.67248	0.70171	0.73095	0.76019	0.78943	0.81867	0.8479	0.87714	0.90638	0.93562	0.96486	0.99409	1.0233	1.0526	1.0818	1.111	1.1403	1.1695
0	0.029238	0.058476	0.087714	0.11695	0.14619	0.17543	0.20467	0.2339	0.26314	0.29238	0.32162	0.35086	0.38009	0.40933	0.43857	0.46781	0.49705	0.52628	0.55552	0.58476	0.614	0.64324	0.67248	0.70171	0.73095	0.76019	0.78943	0.81867	0.8479	0.87714	0.90638	0.93562	0.96486	0.99409	1.0233	1.0526	1.0818	1.111	1.1403	1.1695
0	0.029238	0.058476	0.087714	0.11695	0.14619	0.17543	0.20467	0.2339	0.26314	0.29238	0.32162	0.35086	0.38009	0.40933	0.43857	0.46781	0.49705	0.52628	0.55552	0.58476	0.614	0.64324	0.67248	0.70171	0.73095	0.76019	0.78943	0.81867	0.8479	0.87714	0.90638	0.93562	0.96486	0.99409	1.0233	1.0526	1.0818	1.111	1.1403	1.1695
0	0.029238	0.058476	0.087714	0.11695	0.14619	0.17543	0.20467	0.2339	0.26314	0.29238	0.32162	0.35086	0.38009	0.40933	0.43857	0.46781	0.49705	0.52628	0.55552	0.58476	0.614	0.64324	0.67248	0.70171	0.73095	0.76019	0.78943	0.81867	0.8479	0.87714	0.90638	0.93562	0.96486	0.99409	1.0233	1.0526	1.0818	1.111	1.1403	1.1695
0	0.029238	0.058476	0.087714	0.11695	0.14619	0.17543	0.20467	0.2339	0.26314	0.29238	0.32162	0.35086	0.38009	0.40933	0.43857	0.46781	0.49705	0.52628	0.55552	0.58476	0.614	0.64324	0.67248	0.70171	0.73095	0.76019	0.78943	0.81867	0.8479	0.87714	0.90638	0.93562	0.96486	0.99409	1.0233	1.0526	1.0818	1.111	1.1403	1.1695
0	0.029238	0.058476	0.087714	0.11695	0.14619	0.17543	0.20467	0.2339	0.26314	0.29238	0.32162	0.35086	0.38009	0.40933	0.43857	0.46781	0.49705	0.52628	0.55552	0.58476	0.614	0.64324	0.67248	0.70171	0.73095	0.76019	0.78943	0.81867	0.8479	0.87714	0.90638	0.93562	0.96486	0.99409	1.0233	1.0526	1.0818	1.111	1.1403	1.1695
0	0.029238	0.058476	0.087714	0.11695	0.14619	0.17543	0.20467	0.2339	0.26314	0.29238	0.32162	0.35086	0.38009	0.40933	0.43857	0.46781	0.49705	0.52628	0.55552	0.58476	0.614	0.64324	0.67248	0.70171	0.73095	0.76019	0.78943	0.81867	0.8479	0.87714	0.90638	0.93562	0.96486	0.99409	1.0233	1.0526	1.0818	1.111	1.1403	1.1695
0	0.029238	0.058476	0.087714	0.11695	0.14619	0.17543	0.20467	0.2339	0.26314	0.29238	0.32162	0.35086	0.38009	0.40933	0.43857	0.46781	0.49705	0.52628	0.55552	0.58476	0.614	0.64324	0.67248	0.70171	0.73095	0.76019	0.78943	0.81867	0.8479	0.87714	0.90638	0.93562	0.96486	0.99409	1.0233	1.0526	1.0818	1.111	1.1403	1.1695
0	0.029238	0.058476	0.087714	0.11695	0.14619	0.17543	0.20467	0.2339	0.26314	0.29238	0.32162	0.35086	0.38009	0.40933	0.43857	0.46781	0.49705	0.52628	0.55552	0.58476	0.614	0.64324	0.67248	0.70171	0.73095	0.76019	0.78943	0.81867	0.8479	0.87714	0.90638	0.93562	0.96486	0.99409	1.0233	1.0526	1.0818	1.111	1.1403	1.1695
0	0.029238	0.058476	0.087714	0.11695	0.14619	0.17543	0.20467	0.2339	0.26314	0.29238	0.32162	0.35086	0.38009	0.40933	0.43857	0.46781	0.49705	0.52628	0.55552	0.58476	0.614	0.64324	0.67248	0.70171	0.73095	0.76019	0.78943	0.81867	0.8479	0.87714	0.90638	0.93562	0.96486	0.99409	1.0233	1.0526	1.0818	1.111	1.1403	1.1695
0	0.029238	0.058476	0.087714	0.11695	0.14619	0.17543	0.20467	0.2339	0.26314	0.29238	0.32162	0.35086	0.38009	0.40933	0.43857	0.46781	0.49705	0.52628	0.55552	0.58476	0.614	0.64324	0.67248	0.70171	0.73095	0.76019	0.78943	0.81867	0.8479	0.87714	0.90638	0.93562	0.96486	0.99409	1.0233	1.0526	1.0818	1.111	1.1403	1.1695
0	0.029238	0.058476	0.087714	0.11695	0.14619	0.17543	0.20467	0.2339	0.26314	0.29238	0.32162	0.35086	0.38009	0.40933	0.43857	0.46781	0.49705	0.52628	0.55552	0.58476	0.614	0.64324	0.67248	0.70171	0.73095	0.76019	0.78943	0.81867	0.8479	0.87714	0.90638	0.93562	0.96486	0.99409	1.0233	1.0526	1.0818	1.111	1.1403	1.1695
0	0.029238	0.058476	0.087714	0.11695	0.14619	0.17543	0.20467	0.2339	0.26314	0.29238	0.32162	0.35086	0.38009	0.40933	0.43857	0.46781	0.49705	0.52628	0.55552	0.58476	0.614	0.64324	0.67248	0.70171	0.73095	0.76019	0.78943	0.81867	0.8479	0.87714	0.90638	0.93562	0.96486	0.99409	1.0233	1.0526	1.0818	1.111	1.1403	1.1695
