# Supplementary material for: Spin waves and orbital contribution to ferromagnetism in a topological metal
Source: Nat Commun. 2024 Oct 16;15:8905. doi: 10.1038/s41467-024-53152-1 (PMC11484860; doi:10.1038/s41467-024-53152-1)
Supplement: Supplementary file 3 — Source Data [file 41467_2024_53152_MOESM3_ESM.zip › experiment_data/XMCD_sample_surface/with_field/y_axis.txt]

0	0	0	0	0	0	0	0	0	0	0	0	0	0	0	0	0	0	0	0	0	0	0	0	0	0	0	0	0	0	0	0	0	0	0	0	0	0	0	0	0
0.0095	0.0095	0.0095	0.0095	0.0095	0.0095	0.0095	0.0095	0.0095	0.0095	0.0095	0.0095	0.0095	0.0095	0.0095	0.0095	0.0095	0.0095	0.0095	0.0095	0.0095	0.0095	0.0095	0.0095	0.0095	0.0095	0.0095	0.0095	0.0095	0.0095	0.0095	0.0095	0.0095	0.0095	0.0095	0.0095	0.0095	0.0095	0.0095	0.0095	0.0095
0.0195	0.0195	0.0195	0.0195	0.0195	0.0195	0.0195	0.0195	0.0195	0.0195	0.0195	0.0195	0.0195	0.0195	0.0195	0.0195	0.0195	0.0195	0.0195	0.0195	0.0195	0.0195	0.0195	0.0195	0.0195	0.0195	0.0195	0.0195	0.0195	0.0195	0.0195	0.0195	0.0195	0.0195	0.0195	0.0195	0.0195	0.0195	0.0195	0.0195	0.0195
0.0295	0.0295	0.0295	0.0295	0.0295	0.0295	0.0295	0.0295	0.0295	0.0295	0.0295	0.0295	0.0295	0.0295	0.0295	0.0295	0.0295	0.0295	0.0295	0.0295	0.0295	0.0295	0.0295	0.0295	0.0295	0.0295	0.0295	0.0295	0.0295	0.0295	0.0295	0.0295	0.0295	0.0295	0.0295	0.0295	0.0295	0.0295	0.0295	0.0295	0.0295
0.0402	0.0402	0.0402	0.0402	0.0402	0.0402	0.0402	0.0402	0.0402	0.0402	0.0402	0.0402	0.0402	0.0402	0.0402	0.0402	0.0402	0.0402	0.0402	0.0402	0.0402	0.0402	0.0402	0.0402	0.0402	0.0402	0.0402	0.0402	0.0402	0.0402	0.0402	0.0402	0.0402	0.0402	0.0402	0.0402	0.0402	0.0402	0.0402	0.0402	0.0402
0.0497	0.0497	0.0497	0.0497	0.0497	0.0497	0.0497	0.0497	0.0497	0.0497	0.0497	0.0497	0.0497	0.0497	0.0497	0.0497	0.0497	0.0497	0.0497	0.0497	0.0497	0.0497	0.0497	0.0497	0.0497	0.0497	0.0497	0.0497	0.0497	0.0497	0.0497	0.0497	0.0497	0.0497	0.0497	0.0497	0.0497	0.0497	0.0497	0.0497	0.0497
0.06	0.06	0.06	0.06	0.06	0.06	0.06	0.06	0.06	0.06	0.06	0.06	0.06	0.06	0.06	0.06	0.06	0.06	0.06	0.06	0.06	0.06	0.06	0.06	0.06	0.06	0.06	0.06	0.06	0.06	0.06	0.06	0.06	0.06	0.06	0.06	0.06	0.06	0.06	0.06	0.06
0.0698	0.0698	0.0698	0.0698	0.0698	0.0698	0.0698	0.0698	0.0698	0.0698	0.0698	0.0698	0.0698	0.0698	0.0698	0.0698	0.0698	0.0698	0.0698	0.0698	0.0698	0.0698	0.0698	0.0698	0.0698	0.0698	0.0698	0.0698	0.0698	0.0698	0.0698	0.0698	0.0698	0.0698	0.0698	0.0698	0.0698	0.0698	0.0698	0.0698	0.0698
0.0803	0.0803	0.0803	0.0803	0.0803	0.0803	0.0803	0.0803	0.0803	0.0803	0.0803	0.0803	0.0803	0.0803	0.0803	0.0803	0.0803	0.0803	0.0803	0.0803	0.0803	0.0803	0.0803	0.0803	0.0803	0.0803	0.0803	0.0803	0.0803	0.0803	0.0803	0.0803	0.0803	0.0803	0.0803	0.0803	0.0803	0.0803	0.0803	0.0803	0.0803
0.0892	0.0892	0.0892	0.0892	0.0892	0.0892	0.0892	0.0892	0.0892	0.0892	0.0892	0.0892	0.0892	0.0892	0.0892	0.0892	0.0892	0.0892	0.0892	0.0892	0.0892	0.0892	0.0892	0.0892	0.0892	0.0892	0.0892	0.0892	0.0892	0.0892	0.0892	0.0892	0.0892	0.0892	0.0892	0.0892	0.0892	0.0892	0.0892	0.0892	0.0892
0.0994	0.0994	0.0994	0.0994	0.0994	0.0994	0.0994	0.0994	0.0994	0.0994	0.0994	0.0994	0.0994	0.0994	0.0994	0.0994	0.0994	0.0994	0.0994	0.0994	0.0994	0.0994	0.0994	0.0994	0.0994	0.0994	0.0994	0.0994	0.0994	0.0994	0.0994	0.0994	0.0994	0.0994	0.0994	0.0994	0.0994	0.0994	0.0994	0.0994	0.0994
0.1107	0.1107	0.1107	0.1107	0.1107	0.1107	0.1107	0.1107	0.1107	0.1107	0.1107	0.1107	0.1107	0.1107	0.1107	0.1107	0.1107	0.1107	0.1107	0.1107	0.1107	0.1107	0.1107	0.1107	0.1107	0.1107	0.1107	0.1107	0.1107	0.1107	0.1107	0.1107	0.1107	0.1107	0.1107	0.1107	0.1107	0.1107	0.1107	0.1107	0.1107
0.1192	0.1192	0.1192	0.1192	0.1192	0.1192	0.1192	0.1192	0.1192	0.1192	0.1192	0.1192	0.1192	0.1192	0.1192	0.1192	0.1192	0.1192	0.1192	0.1192	0.1192	0.1192	0.1192	0.1192	0.1192	0.1192	0.1192	0.1192	0.1192	0.1192	0.1192	0.1192	0.1192	0.1192	0.1192	0.1192	0.1192	0.1192	0.1192	0.1192	0.1192
0.1307	0.1307	0.1307	0.1307	0.1307	0.1307	0.1307	0.1307	0.1307	0.1307	0.1307	0.1307	0.1307	0.1307	0.1307	0.1307	0.1307	0.1307	0.1307	0.1307	0.1307	0.1307	0.1307	0.1307	0.1307	0.1307	0.1307	0.1307	0.1307	0.1307	0.1307	0.1307	0.1307	0.1307	0.1307	0.1307	0.1307	0.1307	0.1307	0.1307	0.1307
0.1392	0.1392	0.1392	0.1392	0.1392	0.1392	0.1392	0.1392	0.1392	0.1392	0.1392	0.1392	0.1392	0.1392	0.1392	0.1392	0.1392	0.1392	0.1392	0.1392	0.1392	0.1392	0.1392	0.1392	0.1392	0.1392	0.1392	0.1392	0.1392	0.1392	0.1392	0.1392	0.1392	0.1392	0.1392	0.1392	0.1392	0.1392	0.1392	0.1392	0.1392
0.1508	0.1508	0.1508	0.1508	0.1508	0.1508	0.1508	0.1508	0.1508	0.1508	0.1508	0.1508	0.1508	0.1508	0.1508	0.1508	0.1508	0.1508	0.1508	0.1508	0.1508	0.1508	0.1508	0.1508	0.1508	0.1508	0.1508	0.1508	0.1508	0.1508	0.1508	0.1508	0.1508	0.1508	0.1508	0.1508	0.1508	0.1508	0.1508	0.1508	0.1508
0.1593	0.1593	0.1593	0.1593	0.1593	0.1593	0.1593	0.1593	0.1593	0.1593	0.1593	0.1593	0.1593	0.1593	0.1593	0.1593	0.1593	0.1593	0.1593	0.1593	0.1593	0.1593	0.1593	0.1593	0.1593	0.1593	0.1593	0.1593	0.1593	0.1593	0.1593	0.1593	0.1593	0.1593	0.1593	0.1593	0.1593	0.1593	0.1593	0.1593	0.1593
0.1706	0.1706	0.1706	0.1706	0.1706	0.1706	0.1706	0.1706	0.1706	0.1706	0.1706	0.1706	0.1706	0.1706	0.1706	0.1706	0.1706	0.1706	0.1706	0.1706	0.1706	0.1706	0.1706	0.1706	0.1706	0.1706	0.1706	0.1706	0.1706	0.1706	0.1706	0.1706	0.1706	0.1706	0.1706	0.1706	0.1706	0.1706	0.1706	0.1706	0.1706
0.1792	0.1792	0.1792	0.1792	0.1792	0.1792	0.1792	0.1792	0.1792	0.1792	0.1792	0.1792	0.1792	0.1792	0.1792	0.1792	0.1792	0.1792	0.1792	0.1792	0.1792	0.1792	0.1792	0.1792	0.1792	0.1792	0.1792	0.1792	0.1792	0.1792	0.1792	0.1792	0.1792	0.1792	0.1792	0.1792	0.1792	0.1792	0.1792	0.1792	0.1792
0.1909	0.1909	0.1909	0.1909	0.1909	0.1909	0.1909	0.1909	0.1909	0.1909	0.1909	0.1909	0.1909	0.1909	0.1909	0.1909	0.1909	0.1909	0.1909	0.1909	0.1909	0.1909	0.1909	0.1909	0.1909	0.1909	0.1909	0.1909	0.1909	0.1909	0.1909	0.1909	0.1909	0.1909	0.1909	0.1909	0.1909	0.1909	0.1909	0.1909	0.1909
0.1994	0.1994	0.1994	0.1994	0.1994	0.1994	0.1994	0.1994	0.1994	0.1994	0.1994	0.1994	0.1994	0.1994	0.1994	0.1994	0.1994	0.1994	0.1994	0.1994	0.1994	0.1994	0.1994	0.1994	0.1994	0.1994	0.1994	0.1994	0.1994	0.1994	0.1994	0.1994	0.1994	0.1994	0.1994	0.1994	0.1994	0.1994	0.1994	0.1994	0.1994
0.2107	0.2107	0.2107	0.2107	0.2107	0.2107	0.2107	0.2107	0.2107	0.2107	0.2107	0.2107	0.2107	0.2107	0.2107	0.2107	0.2107	0.2107	0.2107	0.2107	0.2107	0.2107	0.2107	0.2107	0.2107	0.2107	0.2107	0.2107	0.2107	0.2107	0.2107	0.2107	0.2107	0.2107	0.2107	0.2107	0.2107	0.2107	0.2107	0.2107	0.2107
0.22	0.22	0.22	0.22	0.22	0.22	0.22	0.22	0.22	0.22	0.22	0.22	0.22	0.22	0.22	0.22	0.22	0.22	0.22	0.22	0.22	0.22	0.22	0.22	0.22	0.22	0.22	0.22	0.22	0.22	0.22	0.22	0.22	0.22	0.22	0.22	0.22	0.22	0.22	0.22	0.22
0.2297	0.2297	0.2297	0.2297	0.2297	0.2297	0.2297	0.2297	0.2297	0.2297	0.2297	0.2297	0.2297	0.2297	0.2297	0.2297	0.2297	0.2297	0.2297	0.2297	0.2297	0.2297	0.2297	0.2297	0.2297	0.2297	0.2297	0.2297	0.2297	0.2297	0.2297	0.2297	0.2297	0.2297	0.2297	0.2297	0.2297	0.2297	0.2297	0.2297	0.2297
0.2395	0.2395	0.2395	0.2395	0.2395	0.2395	0.2395	0.2395	0.2395	0.2395	0.2395	0.2395	0.2395	0.2395	0.2395	0.2395	0.2395	0.2395	0.2395	0.2395	0.2395	0.2395	0.2395	0.2395	0.2395	0.2395	0.2395	0.2395	0.2395	0.2395	0.2395	0.2395	0.2395	0.2395	0.2395	0.2395	0.2395	0.2395	0.2395	0.2395	0.2395
0.2504	0.2504	0.2504	0.2504	0.2504	0.2504	0.2504	0.2504	0.2504	0.2504	0.2504	0.2504	0.2504	0.2504	0.2504	0.2504	0.2504	0.2504	0.2504	0.2504	0.2504	0.2504	0.2504	0.2504	0.2504	0.2504	0.2504	0.2504	0.2504	0.2504	0.2504	0.2504	0.2504	0.2504	0.2504	0.2504	0.2504	0.2504	0.2504	0.2504	0.2504
0.2591	0.2591	0.2591	0.2591	0.2591	0.2591	0.2591	0.2591	0.2591	0.2591	0.2591	0.2591	0.2591	0.2591	0.2591	0.2591	0.2591	0.2591	0.2591	0.2591	0.2591	0.2591	0.2591	0.2591	0.2591	0.2591	0.2591	0.2591	0.2591	0.2591	0.2591	0.2591	0.2591	0.2591	0.2591	0.2591	0.2591	0.2591	0.2591	0.2591	0.2591
0.2707	0.2707	0.2707	0.2707	0.2707	0.2707	0.2707	0.2707	0.2707	0.2707	0.2707	0.2707	0.2707	0.2707	0.2707	0.2707	0.2707	0.2707	0.2707	0.2707	0.2707	0.2707	0.2707	0.2707	0.2707	0.2707	0.2707	0.2707	0.2707	0.2707	0.2707	0.2707	0.2707	0.2707	0.2707	0.2707	0.2707	0.2707	0.2707	0.2707	0.2707
0.2792	0.2792	0.2792	0.2792	0.2792	0.2792	0.2792	0.2792	0.2792	0.2792	0.2792	0.2792	0.2792	0.2792	0.2792	0.2792	0.2792	0.2792	0.2792	0.2792	0.2792	0.2792	0.2792	0.2792	0.2792	0.2792	0.2792	0.2792	0.2792	0.2792	0.2792	0.2792	0.2792	0.2792	0.2792	0.2792	0.2792	0.2792	0.2792	0.2792	0.2792
0.2906	0.2906	0.2906	0.2906	0.2906	0.2906	0.2906	0.2906	0.2906	0.2906	0.2906	0.2906	0.2906	0.2906	0.2906	0.2906	0.2906	0.2906	0.2906	0.2906	0.2906	0.2906	0.2906	0.2906	0.2906	0.2906	0.2906	0.2906	0.2906	0.2906	0.2906	0.2906	0.2906	0.2906	0.2906	0.2906	0.2906	0.2906	0.2906	0.2906	0.2906
0.2994	0.2994	0.2994	0.2994	0.2994	0.2994	0.2994	0.2994	0.2994	0.2994	0.2994	0.2994	0.2994	0.2994	0.2994	0.2994	0.2994	0.2994	0.2994	0.2994	0.2994	0.2994	0.2994	0.2994	0.2994	0.2994	0.2994	0.2994	0.2994	0.2994	0.2994	0.2994	0.2994	0.2994	0.2994	0.2994	0.2994	0.2994	0.2994	0.2994	0.2994
0.3107	0.3107	0.3107	0.3107	0.3107	0.3107	0.3107	0.3107	0.3107	0.3107	0.3107	0.3107	0.3107	0.3107	0.3107	0.3107	0.3107	0.3107	0.3107	0.3107	0.3107	0.3107	0.3107	0.3107	0.3107	0.3107	0.3107	0.3107	0.3107	0.3107	0.3107	0.3107	0.3107	0.3107	0.3107	0.3107	0.3107	0.3107	0.3107	0.3107	0.3107
0.3191	0.3191	0.3191	0.3191	0.3191	0.3191	0.3191	0.3191	0.3191	0.3191	0.3191	0.3191	0.3191	0.3191	0.3191	0.3191	0.3191	0.3191	0.3191	0.3191	0.3191	0.3191	0.3191	0.3191	0.3191	0.3191	0.3191	0.3191	0.3191	0.3191	0.3191	0.3191	0.3191	0.3191	0.3191	0.3191	0.3191	0.3191	0.3191	0.3191	0.3191
0.3308	0.3308	0.3308	0.3308	0.3308	0.3308	0.3308	0.3308	0.3308	0.3308	0.3308	0.3308	0.3308	0.3308	0.3308	0.3308	0.3308	0.3308	0.3308	0.3308	0.3308	0.3308	0.3308	0.3308	0.3308	0.3308	0.3308	0.3308	0.3308	0.3308	0.3308	0.3308	0.3308	0.3308	0.3308	0.3308	0.3308	0.3308	0.3308	0.3308	0.3308
0.3396	0.3396	0.3396	0.3396	0.3396	0.3396	0.3396	0.3396	0.3396	0.3396	0.3396	0.3396	0.3396	0.3396	0.3396	0.3396	0.3396	0.3396	0.3396	0.3396	0.3396	0.3396	0.3396	0.3396	0.3396	0.3396	0.3396	0.3396	0.3396	0.3396	0.3396	0.3396	0.3396	0.3396	0.3396	0.3396	0.3396	0.3396	0.3396	0.3396	0.3396
0.3504	0.3504	0.3504	0.3504	0.3504	0.3504	0.3504	0.3504	0.3504	0.3504	0.3504	0.3504	0.3504	0.3504	0.3504	0.3504	0.3504	0.3504	0.3504	0.3504	0.3504	0.3504	0.3504	0.3504	0.3504	0.3504	0.3504	0.3504	0.3504	0.3504	0.3504	0.3504	0.3504	0.3504	0.3504	0.3504	0.3504	0.3504	0.3504	0.3504	0.3504
0.3603	0.3603	0.3603	0.3603	0.3603	0.3603	0.3603	0.3603	0.3603	0.3603	0.3603	0.3603	0.3603	0.3603	0.3603	0.3603	0.3603	0.3603	0.3603	0.3603	0.3603	0.3603	0.3603	0.3603	0.3603	0.3603	0.3603	0.3603	0.3603	0.3603	0.3603	0.3603	0.3603	0.3603	0.3603	0.3603	0.3603	0.3603	0.3603	0.3603	0.3603
0.3697	0.3697	0.3697	0.3697	0.3697	0.3697	0.3697	0.3697	0.3697	0.3697	0.3697	0.3697	0.3697	0.3697	0.3697	0.3697	0.3697	0.3697	0.3697	0.3697	0.3697	0.3697	0.3697	0.3697	0.3697	0.3697	0.3697	0.3697	0.3697	0.3697	0.3697	0.3697	0.3697	0.3697	0.3697	0.3697	0.3697	0.3697	0.3697	0.3697	0.3697
0.3803	0.3803	0.3803	0.3803	0.3803	0.3803	0.3803	0.3803	0.3803	0.3803	0.3803	0.3803	0.3803	0.3803	0.3803	0.3803	0.3803	0.3803	0.3803	0.3803	0.3803	0.3803	0.3803	0.3803	0.3803	0.3803	0.3803	0.3803	0.3803	0.3803	0.3803	0.3803	0.3803	0.3803	0.3803	0.3803	0.3803	0.3803	0.3803	0.3803	0.3803
0.3897	0.3897	0.3897	0.3897	0.3897	0.3897	0.3897	0.3897	0.3897	0.3897	0.3897	0.3897	0.3897	0.3897	0.3897	0.3897	0.3897	0.3897	0.3897	0.3897	0.3897	0.3897	0.3897	0.3897	0.3897	0.3897	0.3897	0.3897	0.3897	0.3897	0.3897	0.3897	0.3897	0.3897	0.3897	0.3897	0.3897	0.3897	0.3897	0.3897	0.3897
0.4001	0.4001	0.4001	0.4001	0.4001	0.4001	0.4001	0.4001	0.4001	0.4001	0.4001	0.4001	0.4001	0.4001	0.4001	0.4001	0.4001	0.4001	0.4001	0.4001	0.4001	0.4001	0.4001	0.4001	0.4001	0.4001	0.4001	0.4001	0.4001	0.4001	0.4001	0.4001	0.4001	0.4001	0.4001	0.4001	0.4001	0.4001	0.4001	0.4001	0.4001
0.4093	0.4093	0.4093	0.4093	0.4093	0.4093	0.4093	0.4093	0.4093	0.4093	0.4093	0.4093	0.4093	0.4093	0.4093	0.4093	0.4093	0.4093	0.4093	0.4093	0.4093	0.4093	0.4093	0.4093	0.4093	0.4093	0.4093	0.4093	0.4093	0.4093	0.4093	0.4093	0.4093	0.4093	0.4093	0.4093	0.4093	0.4093	0.4093	0.4093	0.4093
0.4197	0.4197	0.4197	0.4197	0.4197	0.4197	0.4197	0.4197	0.4197	0.4197	0.4197	0.4197	0.4197	0.4197	0.4197	0.4197	0.4197	0.4197	0.4197	0.4197	0.4197	0.4197	0.4197	0.4197	0.4197	0.4197	0.4197	0.4197	0.4197	0.4197	0.4197	0.4197	0.4197	0.4197	0.4197	0.4197	0.4197	0.4197	0.4197	0.4197	0.4197
0.4303	0.4303	0.4303	0.4303	0.4303	0.4303	0.4303	0.4303	0.4303	0.4303	0.4303	0.4303	0.4303	0.4303	0.4303	0.4303	0.4303	0.4303	0.4303	0.4303	0.4303	0.4303	0.4303	0.4303	0.4303	0.4303	0.4303	0.4303	0.4303	0.4303	0.4303	0.4303	0.4303	0.4303	0.4303	0.4303	0.4303	0.4303	0.4303	0.4303	0.4303
0.4399	0.4399	0.4399	0.4399	0.4399	0.4399	0.4399	0.4399	0.4399	0.4399	0.4399	0.4399	0.4399	0.4399	0.4399	0.4399	0.4399	0.4399	0.4399	0.4399	0.4399	0.4399	0.4399	0.4399	0.4399	0.4399	0.4399	0.4399	0.4399	0.4399	0.4399	0.4399	0.4399	0.4399	0.4399	0.4399	0.4399	0.4399	0.4399	0.4399	0.4399
0.4503	0.4503	0.4503	0.4503	0.4503	0.4503	0.4503	0.4503	0.4503	0.4503	0.4503	0.4503	0.4503	0.4503	0.4503	0.4503	0.4503	0.4503	0.4503	0.4503	0.4503	0.4503	0.4503	0.4503	0.4503	0.4503	0.4503	0.4503	0.4503	0.4503	0.4503	0.4503	0.4503	0.4503	0.4503	0.4503	0.4503	0.4503	0.4503	0.4503	0.4503
0.4601	0.4601	0.4601	0.4601	0.4601	0.4601	0.4601	0.4601	0.4601	0.4601	0.4601	0.4601	0.4601	0.4601	0.4601	0.4601	0.4601	0.4601	0.4601	0.4601	0.4601	0.4601	0.4601	0.4601	0.4601	0.4601	0.4601	0.4601	0.4601	0.4601	0.4601	0.4601	0.4601	0.4601	0.4601	0.4601	0.4601	0.4601	0.4601	0.4601	0.4601
0.4695	0.4695	0.4695	0.4695	0.4695	0.4695	0.4695	0.4695	0.4695	0.4695	0.4695	0.4695	0.4695	0.4695	0.4695	0.4695	0.4695	0.4695	0.4695	0.4695	0.4695	0.4695	0.4695	0.4695	0.4695	0.4695	0.4695	0.4695	0.4695	0.4695	0.4695	0.4695	0.4695	0.4695	0.4695	0.4695	0.4695	0.4695	0.4695	0.4695	0.4695
0.48	0.48	0.48	0.48	0.48	0.48	0.48	0.48	0.48	0.48	0.48	0.48	0.48	0.48	0.48	0.48	0.48	0.48	0.48	0.48	0.48	0.48	0.48	0.48	0.48	0.48	0.48	0.48	0.48	0.48	0.48	0.48	0.48	0.48	0.48	0.48	0.48	0.48	0.48	0.48	0.48
0.4905	0.4905	0.4905	0.4905	0.4905	0.4905	0.4905	0.4905	0.4905	0.4905	0.4905	0.4905	0.4905	0.4905	0.4905	0.4905	0.4905	0.4905	0.4905	0.4905	0.4905	0.4905	0.4905	0.4905	0.4905	0.4905	0.4905	0.4905	0.4905	0.4905	0.4905	0.4905	0.4905	0.4905	0.4905	0.4905	0.4905	0.4905	0.4905	0.4905	0.4905
0.4999	0.4999	0.4999	0.4999	0.4999	0.4999	0.4999	0.4999	0.4999	0.4999	0.4999	0.4999	0.4999	0.4999	0.4999	0.4999	0.4999	0.4999	0.4999	0.4999	0.4999	0.4999	0.4999	0.4999	0.4999	0.4999	0.4999	0.4999	0.4999	0.4999	0.4999	0.4999	0.4999	0.4999	0.4999	0.4999	0.4999	0.4999	0.4999	0.4999	0.4999
0.5095	0.5095	0.5095	0.5095	0.5095	0.5095	0.5095	0.5095	0.5095	0.5095	0.5095	0.5095	0.5095	0.5095	0.5095	0.5095	0.5095	0.5095	0.5095	0.5095	0.5095	0.5095	0.5095	0.5095	0.5095	0.5095	0.5095	0.5095	0.5095	0.5095	0.5095	0.5095	0.5095	0.5095	0.5095	0.5095	0.5095	0.5095	0.5095	0.5095	0.5095
0.5199	0.5199	0.5199	0.5199	0.5199	0.5199	0.5199	0.5199	0.5199	0.5199	0.5199	0.5199	0.5199	0.5199	0.5199	0.5199	0.5199	0.5199	0.5199	0.5199	0.5199	0.5199	0.5199	0.5199	0.5199	0.5199	0.5199	0.5199	0.5199	0.5199	0.5199	0.5199	0.5199	0.5199	0.5199	0.5199	0.5199	0.5199	0.5199	0.5199	0.5199
0.5305	0.5305	0.5305	0.5305	0.5305	0.5305	0.5305	0.5305	0.5305	0.5305	0.5305	0.5305	0.5305	0.5305	0.5305	0.5305	0.5305	0.5305	0.5305	0.5305	0.5305	0.5305	0.5305	0.5305	0.5305	0.5305	0.5305	0.5305	0.5305	0.5305	0.5305	0.5305	0.5305	0.5305	0.5305	0.5305	0.5305	0.5305	0.5305	0.5305	0.5305
0.5398	0.5398	0.5398	0.5398	0.5398	0.5398	0.5398	0.5398	0.5398	0.5398	0.5398	0.5398	0.5398	0.5398	0.5398	0.5398	0.5398	0.5398	0.5398	0.5398	0.5398	0.5398	0.5398	0.5398	0.5398	0.5398	0.5398	0.5398	0.5398	0.5398	0.5398	0.5398	0.5398	0.5398	0.5398	0.5398	0.5398	0.5398	0.5398	0.5398	0.5398
0.5494	0.5494	0.5494	0.5494	0.5494	0.5494	0.5494	0.5494	0.5494	0.5494	0.5494	0.5494	0.5494	0.5494	0.5494	0.5494	0.5494	0.5494	0.5494	0.5494	0.5494	0.5494	0.5494	0.5494	0.5494	0.5494	0.5494	0.5494	0.5494	0.5494	0.5494	0.5494	0.5494	0.5494	0.5494	0.5494	0.5494	0.5494	0.5494	0.5494	0.5494
0.5598	0.5598	0.5598	0.5598	0.5598	0.5598	0.5598	0.5598	0.5598	0.5598	0.5598	0.5598	0.5598	0.5598	0.5598	0.5598	0.5598	0.5598	0.5598	0.5598	0.5598	0.5598	0.5598	0.5598	0.5598	0.5598	0.5598	0.5598	0.5598	0.5598	0.5598	0.5598	0.5598	0.5598	0.5598	0.5598	0.5598	0.5598	0.5598	0.5598	0.5598
0.5703	0.5703	0.5703	0.5703	0.5703	0.5703	0.5703	0.5703	0.5703	0.5703	0.5703	0.5703	0.5703	0.5703	0.5703	0.5703	0.5703	0.5703	0.5703	0.5703	0.5703	0.5703	0.5703	0.5703	0.5703	0.5703	0.5703	0.5703	0.5703	0.5703	0.5703	0.5703	0.5703	0.5703	0.5703	0.5703	0.5703	0.5703	0.5703	0.5703	0.5703
0.58	0.58	0.58	0.58	0.58	0.58	0.58	0.58	0.58	0.58	0.58	0.58	0.58	0.58	0.58	0.58	0.58	0.58	0.58	0.58	0.58	0.58	0.58	0.58	0.58	0.58	0.58	0.58	0.58	0.58	0.58	0.58	0.58	0.58	0.58	0.58	0.58	0.58	0.58	0.58	0.58
0.5897	0.5897	0.5897	0.5897	0.5897	0.5897	0.5897	0.5897	0.5897	0.5897	0.5897	0.5897	0.5897	0.5897	0.5897	0.5897	0.5897	0.5897	0.5897	0.5897	0.5897	0.5897	0.5897	0.5897	0.5897	0.5897	0.5897	0.5897	0.5897	0.5897	0.5897	0.5897	0.5897	0.5897	0.5897	0.5897	0.5897	0.5897	0.5897	0.5897	0.5897
0.5994	0.5994	0.5994	0.5994	0.5994	0.5994	0.5994	0.5994	0.5994	0.5994	0.5994	0.5994	0.5994	0.5994	0.5994	0.5994	0.5994	0.5994	0.5994	0.5994	0.5994	0.5994	0.5994	0.5994	0.5994	0.5994	0.5994	0.5994	0.5994	0.5994	0.5994	0.5994	0.5994	0.5994	0.5994	0.5994	0.5994	0.5994	0.5994	0.5994	0.5994
0.6108	0.6108	0.6108	0.6108	0.6108	0.6108	0.6108	0.6108	0.6108	0.6108	0.6108	0.6108	0.6108	0.6108	0.6108	0.6108	0.6108	0.6108	0.6108	0.6108	0.6108	0.6108	0.6108	0.6108	0.6108	0.6108	0.6108	0.6108	0.6108	0.6108	0.6108	0.6108	0.6108	0.6108	0.6108	0.6108	0.6108	0.6108	0.6108	0.6108	0.6108
0.6202	0.6202	0.6202	0.6202	0.6202	0.6202	0.6202	0.6202	0.6202	0.6202	0.6202	0.6202	0.6202	0.6202	0.6202	0.6202	0.6202	0.6202	0.6202	0.6202	0.6202	0.6202	0.6202	0.6202	0.6202	0.6202	0.6202	0.6202	0.6202	0.6202	0.6202	0.6202	0.6202	0.6202	0.6202	0.6202	0.6202	0.6202	0.6202	0.6202	0.6202
0.6297	0.6297	0.6297	0.6297	0.6297	0.6297	0.6297	0.6297	0.6297	0.6297	0.6297	0.6297	0.6297	0.6297	0.6297	0.6297	0.6297	0.6297	0.6297	0.6297	0.6297	0.6297	0.6297	0.6297	0.6297	0.6297	0.6297	0.6297	0.6297	0.6297	0.6297	0.6297	0.6297	0.6297	0.6297	0.6297	0.6297	0.6297	0.6297	0.6297	0.6297
0.6406	0.6406	0.6406	0.6406	0.6406	0.6406	0.6406	0.6406	0.6406	0.6406	0.6406	0.6406	0.6406	0.6406	0.6406	0.6406	0.6406	0.6406	0.6406	0.6406	0.6406	0.6406	0.6406	0.6406	0.6406	0.6406	0.6406	0.6406	0.6406	0.6406	0.6406	0.6406	0.6406	0.6406	0.6406	0.6406	0.6406	0.6406	0.6406	0.6406	0.6406
0.6491	0.6491	0.6491	0.6491	0.6491	0.6491	0.6491	0.6491	0.6491	0.6491	0.6491	0.6491	0.6491	0.6491	0.6491	0.6491	0.6491	0.6491	0.6491	0.6491	0.6491	0.6491	0.6491	0.6491	0.6491	0.6491	0.6491	0.6491	0.6491	0.6491	0.6491	0.6491	0.6491	0.6491	0.6491	0.6491	0.6491	0.6491	0.6491	0.6491	0.6491
0.6597	0.6597	0.6597	0.6597	0.6597	0.6597	0.6597	0.6597	0.6597	0.6597	0.6597	0.6597	0.6597	0.6597	0.6597	0.6597	0.6597	0.6597	0.6597	0.6597	0.6597	0.6597	0.6597	0.6597	0.6597	0.6597	0.6597	0.6597	0.6597	0.6597	0.6597	0.6597	0.6597	0.6597	0.6597	0.6597	0.6597	0.6597	0.6597	0.6597	0.6597
0.6703	0.6703	0.6703	0.6703	0.6703	0.6703	0.6703	0.6703	0.6703	0.6703	0.6703	0.6703	0.6703	0.6703	0.6703	0.6703	0.6703	0.6703	0.6703	0.6703	0.6703	0.6703	0.6703	0.6703	0.6703	0.6703	0.6703	0.6703	0.6703	0.6703	0.6703	0.6703	0.6703	0.6703	0.6703	0.6703	0.6703	0.6703	0.6703	0.6703	0.6703
0.6805	0.6805	0.6805	0.6805	0.6805	0.6805	0.6805	0.6805	0.6805	0.6805	0.6805	0.6805	0.6805	0.6805	0.6805	0.6805	0.6805	0.6805	0.6805	0.6805	0.6805	0.6805	0.6805	0.6805	0.6805	0.6805	0.6805	0.6805	0.6805	0.6805	0.6805	0.6805	0.6805	0.6805	0.6805	0.6805	0.6805	0.6805	0.6805	0.6805	0.6805
0.6898	0.6898	0.6898	0.6898	0.6898	0.6898	0.6898	0.6898	0.6898	0.6898	0.6898	0.6898	0.6898	0.6898	0.6898	0.6898	0.6898	0.6898	0.6898	0.6898	0.6898	0.6898	0.6898	0.6898	0.6898	0.6898	0.6898	0.6898	0.6898	0.6898	0.6898	0.6898	0.6898	0.6898	0.6898	0.6898	0.6898	0.6898	0.6898	0.6898	0.6898
0.7002	0.7002	0.7002	0.7002	0.7002	0.7002	0.7002	0.7002	0.7002	0.7002	0.7002	0.7002	0.7002	0.7002	0.7002	0.7002	0.7002	0.7002	0.7002	0.7002	0.7002	0.7002	0.7002	0.7002	0.7002	0.7002	0.7002	0.7002	0.7002	0.7002	0.7002	0.7002	0.7002	0.7002	0.7002	0.7002	0.7002	0.7002	0.7002	0.7002	0.7002
0.7103	0.7103	0.7103	0.7103	0.7103	0.7103	0.7103	0.7103	0.7103	0.7103	0.7103	0.7103	0.7103	0.7103	0.7103	0.7103	0.7103	0.7103	0.7103	0.7103	0.7103	0.7103	0.7103	0.7103	0.7103	0.7103	0.7103	0.7103	0.7103	0.7103	0.7103	0.7103	0.7103	0.7103	0.7103	0.7103	0.7103	0.7103	0.7103	0.7103	0.7103
0.72	0.72	0.72	0.72	0.72	0.72	0.72	0.72	0.72	0.72	0.72	0.72	0.72	0.72	0.72	0.72	0.72	0.72	0.72	0.72	0.72	0.72	0.72	0.72	0.72	0.72	0.72	0.72	0.72	0.72	0.72	0.72	0.72	0.72	0.72	0.72	0.72	0.72	0.72	0.72	0.72
0.73	0.73	0.73	0.73	0.73	0.73	0.73	0.73	0.73	0.73	0.73	0.73	0.73	0.73	0.73	0.73	0.73	0.73	0.73	0.73	0.73	0.73	0.73	0.73	0.73	0.73	0.73	0.73	0.73	0.73	0.73	0.73	0.73	0.73	0.73	0.73	0.73	0.73	0.73	0.73	0.73
0.7399	0.7399	0.7399	0.7399	0.7399	0.7399	0.7399	0.7399	0.7399	0.7399	0.7399	0.7399	0.7399	0.7399	0.7399	0.7399	0.7399	0.7399	0.7399	0.7399	0.7399	0.7399	0.7399	0.7399	0.7399	0.7399	0.7399	0.7399	0.7399	0.7399	0.7399	0.7399	0.7399	0.7399	0.7399	0.7399	0.7399	0.7399	0.7399	0.7399	0.7399
0.7496	0.7496	0.7496	0.7496	0.7496	0.7496	0.7496	0.7496	0.7496	0.7496	0.7496	0.7496	0.7496	0.7496	0.7496	0.7496	0.7496	0.7496	0.7496	0.7496	0.7496	0.7496	0.7496	0.7496	0.7496	0.7496	0.7496	0.7496	0.7496	0.7496	0.7496	0.7496	0.7496	0.7496	0.7496	0.7496	0.7496	0.7496	0.7496	0.7496	0.7496
0.7593	0.7593	0.7593	0.7593	0.7593	0.7593	0.7593	0.7593	0.7593	0.7593	0.7593	0.7593	0.7593	0.7593	0.7593	0.7593	0.7593	0.7593	0.7593	0.7593	0.7593	0.7593	0.7593	0.7593	0.7593	0.7593	0.7593	0.7593	0.7593	0.7593	0.7593	0.7593	0.7593	0.7593	0.7593	0.7593	0.7593	0.7593	0.7593	0.7593	0.7593
0.7703	0.7703	0.7703	0.7703	0.7703	0.7703	0.7703	0.7703	0.7703	0.7703	0.7703	0.7703	0.7703	0.7703	0.7703	0.7703	0.7703	0.7703	0.7703	0.7703	0.7703	0.7703	0.7703	0.7703	0.7703	0.7703	0.7703	0.7703	0.7703	0.7703	0.7703	0.7703	0.7703	0.7703	0.7703	0.7703	0.7703	0.7703	0.7703	0.7703	0.7703
0.7796	0.7796	0.7796	0.7796	0.7796	0.7796	0.7796	0.7796	0.7796	0.7796	0.7796	0.7796	0.7796	0.7796	0.7796	0.7796	0.7796	0.7796	0.7796	0.7796	0.7796	0.7796	0.7796	0.7796	0.7796	0.7796	0.7796	0.7796	0.7796	0.7796	0.7796	0.7796	0.7796	0.7796	0.7796	0.7796	0.7796	0.7796	0.7796	0.7796	0.7796
0.7908	0.7908	0.7908	0.7908	0.7908	0.7908	0.7908	0.7908	0.7908	0.7908	0.7908	0.7908	0.7908	0.7908	0.7908	0.7908	0.7908	0.7908	0.7908	0.7908	0.7908	0.7908	0.7908	0.7908	0.7908	0.7908	0.7908	0.7908	0.7908	0.7908	0.7908	0.7908	0.7908	0.7908	0.7908	0.7908	0.7908	0.7908	0.7908	0.7908	0.7908
0.7998	0.7998	0.7998	0.7998	0.7998	0.7998	0.7998	0.7998	0.7998	0.7998	0.7998	0.7998	0.7998	0.7998	0.7998	0.7998	0.7998	0.7998	0.7998	0.7998	0.7998	0.7998	0.7998	0.7998	0.7998	0.7998	0.7998	0.7998	0.7998	0.7998	0.7998	0.7998	0.7998	0.7998	0.7998	0.7998	0.7998	0.7998	0.7998	0.7998	0.7998
