# Supplementary material for: Spin waves and orbital contribution to ferromagnetism in a topological metal
Source: Nat Commun. 2024 Oct 16;15:8905. doi: 10.1038/s41467-024-53152-1 (PMC11484860; doi:10.1038/s41467-024-53152-1)
Supplement: Supplementary file 3 — Source Data [file 41467_2024_53152_MOESM3_ESM.zip › figure_source_data/fig2/fig2a-d.xlsx]

## Sheet: fig2a
alpha = 20			alpha = 45			alpha = 70			alpha = 90
E_i	mu_CR	mu_CL	E_i	mu_CR	mu_CL	E_i	mu_CR	mu_CL	E_i	mu_CR	mu_CL
702.017	0.0925	0.091	704	0.0919	0.0904	704.002	0.0921	0.0946	704.028	0.0946	0.0931
702.52	0.0928	0.0912	704.1	0.0933	0.0909	704.097	0.0928	0.0945	704.131	0.0944	0.0932
703.019	0.0934	0.0912	704.2	0.0942	0.0923	704.203	0.0936	0.0955	704.229	0.0955	0.0948
703.518	0.094	0.0914	704.299	0.0937	0.0932	704.301	0.0935	0.0961	704.333	0.0958	0.0946
704.017	0.0953	0.0915	704.399	0.0938	0.0923	704.399	0.0938	0.095	704.433	0.0967	0.0949
704.117	0.0952	0.0914	704.498	0.0948	0.0925	704.502	0.0947	0.0962	704.528	0.0979	0.0953
704.22	0.0952	0.0916	704.6	0.0954	0.0934	704.601	0.0946	0.0972	704.632	0.0962	0.096
704.32	0.0957	0.0918	704.7	0.096	0.0945	704.701	0.0954	0.0966	704.731	0.0971	0.0963
704.42	0.096	0.0921	704.805	0.0959	0.0949	704.8	0.0958	0.0959	704.83	0.0974	0.0983
704.521	0.0966	0.0923	704.901	0.0971	0.0944	704.899	0.0969	0.0972	704.935	0.0992	0.0979
704.62	0.0968	0.0924	705	0.0982	0.0953	704.997	0.0982	0.0978	705.03	0.0997	0.1
704.718	0.097	0.0925	705.099	0.0985	0.0959	705.101	0.0977	0.1001	705.131	0.0995	0.0992
704.818	0.0978	0.093	705.199	0.1	0.0959	705.201	0.0985	0.1006	705.23	0.1009	0.1002
704.918	0.0985	0.093	705.3	0.1009	0.0973	705.301	0.0998	0.1	705.327	0.1026	0.1016
705.017	0.0993	0.0934	705.4	0.102	0.0977	705.399	0.1011	0.1017	705.432	0.1031	0.1036
705.116	0.1001	0.0937	705.5	0.1036	0.0989	705.5	0.1021	0.1034	705.53	0.1037	0.1037
705.219	0.101	0.0943	705.597	0.1049	0.1006	705.593	0.1036	0.1037	705.629	0.1055	0.1063
705.319	0.1015	0.0951	705.698	0.1071	0.101	705.697	0.1065	0.1051	705.728	0.1073	0.1079
705.42	0.1033	0.0952	705.794	0.1099	0.1027	705.794	0.1091	0.1078	705.826	0.1097	0.1099
705.519	0.1049	0.096	705.899	0.1126	0.1047	705.902	0.112	0.1101	705.93	0.1132	0.1131
705.617	0.1063	0.0976	706	0.1163	0.1081	706.002	0.1157	0.1129	706.021	0.116	0.1156
705.72	0.1085	0.0984	706.102	0.1232	0.1125	706.097	0.1207	0.1182	706.128	0.1217	0.1217
705.817	0.1112	0.1	706.2	0.1333	0.1194	706.199	0.1291	0.1257	706.227	0.1326	0.13
705.916	0.1142	0.1016	706.299	0.149	0.1297	706.303	0.1446	0.1406	706.327	0.1456	0.1443
706.016	0.1184	0.1037	706.399	0.1746	0.1501	706.394	0.1653	0.1597	706.427	0.1701	0.1699
706.116	0.1252	0.1077	706.496	0.2049	0.174	706.5	0.1961	0.1879	706.525	0.2	0.2003
706.219	0.1374	0.1135	706.597	0.2379	0.1985	706.595	0.2256	0.2141	706.624	0.2285	0.2296
706.319	0.1551	0.1244	706.7	0.2712	0.2189	706.695	0.2562	0.2392	706.727	0.2573	0.2572
706.42	0.1843	0.1423	706.799	0.303	0.2363	706.797	0.2855	0.2631	706.83	0.2828	0.2855
706.519	0.2183	0.1656	706.901	0.3358	0.252	706.899	0.3136	0.2828	706.926	0.3048	0.3086
706.62	0.2514	0.187	707	0.3645	0.2648	706.999	0.3391	0.3003	707.031	0.3261	0.3291
706.721	0.2869	0.2046	707.097	0.3874	0.2735	707.103	0.3606	0.3114	707.13	0.3426	0.3448
706.818	0.3223	0.2184	707.196	0.4045	0.2813	707.2	0.3751	0.3205	707.23	0.3518	0.3546
706.918	0.3579	0.2314	707.296	0.4147	0.285	707.301	0.3834	0.3259	707.33	0.3569	0.3619
707.019	0.3903	0.2414	707.399	0.4184	0.288	707.403	0.3864	0.3273	707.43	0.3581	0.3629
707.118	0.4182	0.2501	707.497	0.4176	0.2914	707.5	0.3879	0.3278	707.526	0.3586	0.361
707.219	0.4387	0.2575	707.598	0.4149	0.2925	707.597	0.3864	0.3294	707.629	0.3579	0.3618
707.322	0.45	0.2634	707.697	0.4121	0.2929	707.695	0.3833	0.3277	707.729	0.356	0.36
707.416	0.4534	0.2659	707.8	0.4069	0.2934	707.799	0.3809	0.3264	707.828	0.3543	0.3579
707.52	0.4525	0.2697	707.903	0.3997	0.2933	707.894	0.377	0.3265	707.927	0.3515	0.3556
707.619	0.4501	0.2724	708	0.391	0.2927	708.001	0.3695	0.3231	708.025	0.3452	0.3509
707.719	0.4443	0.2751	708.097	0.3822	0.2901	708.099	0.3617	0.3181	708.13	0.3389	0.3445
707.818	0.4376	0.2769	708.2	0.3709	0.2876	708.2	0.3523	0.3138	708.228	0.3319	0.3374
707.919	0.4281	0.2769	708.298	0.3589	0.2831	708.305	0.3413	0.3071	708.331	0.3246	0.3295
708.026	0.417	0.2758	708.399	0.3461	0.2779	708.395	0.3311	0.2993	708.424	0.315	0.3205
708.118	0.4062	0.2744	708.496	0.332	0.273	708.499	0.3194	0.2927	708.528	0.3053	0.3114
708.224	0.3916	0.2726	708.599	0.3179	0.2667	708.598	0.3077	0.2847	708.63	0.295	0.3003
708.319	0.379	0.27	708.697	0.3043	0.261	708.698	0.2968	0.2759	708.728	0.2866	0.29
708.417	0.3637	0.2668	708.799	0.2913	0.2535	708.799	0.2859	0.2684	708.828	0.2774	0.2799
708.522	0.3482	0.2623	708.899	0.2802	0.2477	708.899	0.2759	0.2591	708.929	0.2671	0.2701
708.616	0.3332	0.2582	708.999	0.2697	0.2426	709	0.2657	0.2519	709.029	0.259	0.2629
708.721	0.3173	0.2528	709.099	0.2602	0.2383	709.101	0.2567	0.2457	709.125	0.2526	0.2555
708.818	0.3034	0.2485	709.199	0.2523	0.2333	709.201	0.2495	0.2407	709.226	0.2457	0.2494
708.919	0.2902	0.2429	709.301	0.2458	0.2287	709.298	0.2439	0.2368	709.332	0.2415	0.2447
709.017	0.2786	0.2384	709.402	0.2415	0.226	709.396	0.2397	0.2341	709.429	0.2373	0.2395
709.117	0.2692	0.2338	709.502	0.2377	0.2244	709.503	0.2357	0.2297	709.532	0.2335	0.2362
709.218	0.2599	0.2298	709.602	0.2339	0.2221	709.6	0.2321	0.2284	709.632	0.2311	0.2342
709.319	0.2531	0.2262	709.699	0.2311	0.2192	709.701	0.2296	0.2265	709.735	0.2289	0.2314
709.417	0.2481	0.2234	709.799	0.2283	0.2185	709.803	0.2276	0.2229	709.829	0.2281	0.2281
709.521	0.2441	0.2207	709.898	0.2255	0.2159	709.896	0.2255	0.2221	709.928	0.2253	0.2266
709.618	0.2401	0.2193	710	0.2231	0.2145	710.001	0.2224	0.2203	710.031	0.2222	0.2247
709.72	0.238	0.2176	710.099	0.2199	0.2128	710.106	0.2195	0.2182	710.13	0.2207	0.2227
709.824	0.2344	0.2164	710.203	0.2174	0.2119	710.2	0.2178	0.2175	710.226	0.2172	0.2217
709.917	0.2316	0.2157	710.305	0.2152	0.2103	710.301	0.2151	0.2156	710.329	0.2157	0.2178
710.02	0.229	0.214	710.404	0.2126	0.2074	710.4	0.2132	0.211	710.428	0.2135	0.2164
710.116	0.2264	0.2123	710.503	0.2088	0.2069	710.5	0.211	0.2099	710.53	0.2111	0.2126
710.218	0.2232	0.2112	710.601	0.2055	0.2047	710.6	0.2072	0.2073	710.63	0.2078	0.211
710.319	0.2205	0.2094	710.7	0.2032	0.2013	710.701	0.2041	0.2051	710.73	0.2053	0.2088
710.419	0.2163	0.208	710.801	0.2	0.1989	710.799	0.2017	0.2031	710.833	0.2024	0.2055
710.522	0.2134	0.205	710.9	0.1965	0.1962	710.901	0.1995	0.201	710.928	0.1992	0.2031
710.619	0.209	0.2031	710.998	0.1937	0.1937	710.998	0.1966	0.1964	711.033	0.1971	0.2013
710.719	0.2056	0.2004	711.098	0.1905	0.1914	711.101	0.1933	0.1954	711.13	0.1952	0.1978
710.819	0.2021	0.1987	711.203	0.1885	0.1892	711.201	0.1909	0.1927	711.231	0.1923	0.1957
710.92	0.1987	0.1958	711.3	0.1854	0.1878	711.304	0.1892	0.1896	711.328	0.1908	0.1934
711.019	0.1961	0.1939	711.4	0.1828	0.1852	711.402	0.1874	0.1877	711.43	0.188	0.1897
711.12	0.1928	0.1916	711.501	0.181	0.1823	711.5	0.1846	0.1862	711.531	0.1853	0.1871
711.22	0.1902	0.189	711.6	0.1798	0.1805	711.602	0.1824	0.1847	711.635	0.1832	0.1857
711.319	0.1874	0.1867	711.696	0.1783	0.1792	711.702	0.1809	0.1805	711.733	0.1824	0.1854
711.419	0.1849	0.1842	711.802	0.1768	0.1778	711.8	0.1801	0.1816	711.828	0.1809	0.1832
711.517	0.183	0.1824	711.9	0.1754	0.1771	711.896	0.1784	0.1784	711.927	0.1793	0.1812
711.621	0.1811	0.1807	711.999	0.1743	0.1756	711.998	0.1775	0.1773	712.032	0.1788	0.1799
711.717	0.1794	0.1793
711.818	0.1775	0.1771
711.918	0.1766	0.1757
712.019	0.1749	0.1741
712.12	0.1734	0.1732
712.22	0.1725	0.1718
712.322	0.1711	0.1709
712.418	0.1703	0.1699
712.524	0.169	0.169
712.618	0.1682	0.1679
712.719	0.1671	0.1668
712.821	0.166	0.165
712.92	0.165	0.1641
713.022	0.1633	0.1631
713.324	0.1601	0.1593
713.617	0.1577	0.1565
713.919	0.156	0.155
714.22	0.1544	0.1529
714.521	0.1529	0.1514
714.815	0.1513	0.15
715.117	0.1497	0.1482
715.428	0.1482	0.1471
715.719	0.1466	0.1453
716.016	0.1457	0.1439
716.32	0.1445	0.1428
716.621	0.1429	0.1419
716.923	0.142	0.1407
717.021	0.142	0.1406
717.125	0.1415	0.1406
717.221	0.1414	0.1405
717.314	0.1414	0.1409
717.419	0.1418	0.1408
717.521	0.1417	0.1409
717.615	0.1414	0.1412
717.722	0.1416	0.1413
717.82	0.1416	0.1419
717.924	0.1417	0.1422
718.022	0.1416	0.1424
718.12	0.1418	0.1426
718.219	0.1421	0.143
718.319	0.1423	0.1437
718.425	0.1425	0.1448
718.519	0.1436	0.1459
718.618	0.1444	0.147
718.716	0.1453	0.149
718.82	0.146	0.1507
718.921	0.1481	0.1539
719.022	0.1507	0.1579
719.118	0.1533	0.1638
719.22	0.1583	0.1717
719.317	0.1637	0.1804
719.421	0.1697	0.192
719.521	0.1756	0.202
719.618	0.1809	0.2114
719.721	0.1864	0.219
719.821	0.1907	0.226
719.922	0.1936	0.2321
720.02	0.1965	0.2364
720.121	0.1991	0.2405
720.22	0.1996	0.2423
720.321	0.2011	0.2442
720.424	0.2015	0.2452
720.518	0.2018	0.2454
720.62	0.2009	0.2447
720.725	0.2011	0.2439
720.822	0.2008	0.2427
720.919	0.1998	0.2416
721.019	0.1988	0.2395
721.12	0.198	0.2368
721.223	0.197	0.234
721.318	0.1953	0.2308
721.421	0.1936	0.227
721.522	0.1918	0.2237
721.621	0.1903	0.2202
721.719	0.189	0.2171
721.821	0.1872	0.2139
721.919	0.1861	0.2104
722.02	0.1845	0.2078
722.119	0.1834	0.2052
722.218	0.1813	0.2033
722.317	0.1809	0.201
722.42	0.1793	0.1989
722.521	0.1789	0.1979
722.62	0.1782	0.1966
722.718	0.1775	0.1949
722.817	0.1761	0.1931
722.918	0.176	0.1913
723.021	0.1749	0.19
723.124	0.1735	0.1882
723.219	0.1727	0.1871
723.321	0.1721	0.1848
723.422	0.1716	0.1835
723.521	0.1703	0.1813
723.619	0.1691	0.1807
723.722	0.1687	0.1791
723.82	0.1683	0.178
723.917	0.1679	0.1763
724.02	0.1671	0.176
724.12	0.1667	0.1753
724.22	0.1666	0.1742
724.318	0.1656	0.1742
724.417	0.1651	0.1727
724.521	0.1647	0.172
724.623	0.1641	0.1715
724.718	0.1629	0.1706
724.82	0.1627	0.1701
724.918	0.1625	0.1689
725.015	0.1616	0.1686
725.117	0.1611	0.1679
725.22	0.1608	0.1667
725.319	0.1606	0.1665
725.417	0.1601	0.1662
725.516	0.1597	0.165
725.619	0.1591	0.1647
725.721	0.1586	0.1637
725.82	0.1585	0.163
725.921	0.158	0.1623
726.019	0.1569	0.1616
726.115	0.1562	0.1609
726.22	0.1564	0.1602
726.319	0.1552	0.1595
726.419	0.1552	0.1594
726.519	0.155	0.159
726.617	0.1552	0.1592
726.715	0.1554	0.1583
726.821	0.1546	0.1583
726.919	0.1548	0.1581
727.016	0.1548	0.1582
727.12	0.1547	0.1579
727.219	0.1542	0.1573
727.32	0.1543	0.1572
727.42	0.1537	0.1566
727.521	0.1533	0.1564
727.619	0.153	0.1554
727.719	0.1526	0.1551
727.818	0.1523	0.1545
727.92	0.1516	0.1545
728.015	0.152	0.1544

## Sheet: fig2b
E_i	CR_70	CL_70	CR_45	CL_45	CR_20	CL_20
704.028	-0.0023	0.0015	-0.0023	-0.0026	0.0007	-0.0016
704.131	-0.0013	0.0016	-0.0008	-0.0019	0.0009	-0.0018
704.229	-0.0019	0.0009	-0.0015	-0.0023	-0.0003	-0.0032
704.333	-0.0022	0.0011	-0.0021	-0.0017	-0.0001	-0.0028
704.433	-0.0026	0.0005	-0.0025	-0.0025	-0.0007	-0.0028
704.528	-0.0032	0.0011	-0.0029	-0.0026	-0.0013	-0.003
704.632	-0.0014	0.001	-0.0006	-0.0022	0.0006	-0.0036
704.731	-0.0016	0.0001	-0.0011	-0.0016	0	-0.0037
704.83	-0.0013	-0.002	-0.0011	-0.0035	0.0005	-0.0053
704.935	-0.0018	-0.0004	-0.0017	-0.0031	-0.0006	-0.0048
705.03	-0.0016	-0.0014	-0.0014	-0.0045	-0.0003	-0.0065
705.131	-0.0015	0.0011	-0.0005	-0.0033	0.0007	-0.0054
705.23	-0.002	0.0003	-0.0006	-0.0038	0.0002	-0.0057
705.327	-0.0024	-0.0012	-0.0014	-0.0042	-0.0009	-0.0066
705.432	-0.0017	-0.0013	-0.0006	-0.0055	0.0004	-0.0083
705.53	-0.0011	-0.0002	0.0003	-0.0043	0.0013	-0.0076
705.629	-0.001	-0.0022	0.0001	-0.0056	0.001	-0.0087
705.728	0.0001	-0.002	0.0007	-0.0064	0.0015	-0.0094
705.826	0.0003	-0.0014	0.001	-0.0066	0.0018	-0.0097
705.93	-0.0001	-0.0022	0.0006	-0.0073	0.0016	-0.0112
706.021	0.0007	-0.0017	0.0018	-0.0065	0.0027	-0.0116
706.128	0.0015	-0.0012	0.0041	-0.0074	0.0049	-0.0133
706.227	0.0008	-0.0002	0.0051	-0.0078	0.0063	-0.0156
706.327	0.0046	0.0014	0.0108	-0.0088	0.012	-0.0184
706.427	0.0048	-0.0014	0.0134	-0.0129	0.0169	-0.0258
706.525	0.0039	-0.0055	0.0143	-0.0193	0.0202	-0.0335
706.624	0.0059	-0.0083	0.0179	-0.0259	0.0242	-0.042
706.727	0.008	-0.0105	0.0225	-0.0335	0.032	-0.0517
706.83	0.0116	-0.0161	0.0299	-0.0445	0.0435	-0.0656
706.926	0.0159	-0.021	0.0384	-0.0533	0.0557	-0.0764
707.031	0.0195	-0.0255	0.0456	-0.0615	0.0674	-0.0866
707.13	0.0221	-0.0309	0.0506	-0.0687	0.0781	-0.0939
707.23	0.0258	-0.0324	0.0562	-0.072	0.0882	-0.0964
707.33	0.0273	-0.0356	0.059	-0.0759	0.0934	-0.0983
707.43	0.0287	-0.0355	0.0601	-0.0739	0.0951	-0.0965
707.526	0.0289	-0.0328	0.0582	-0.0694	0.0938	-0.0912
707.629	0.0275	-0.0329	0.0561	-0.0691	0.0916	-0.0891
707.729	0.0265	-0.0327	0.0544	-0.0669	0.0876	-0.0847
707.828	0.0254	-0.0315	0.0506	-0.0646	0.0823	-0.0811
707.927	0.0232	-0.0301	0.046	-0.0624	0.0759	-0.0787
708.025	0.0224	-0.029	0.0435	-0.0589	0.072	-0.0751
708.13	0.0199	-0.0278	0.0396	-0.0552	0.0655	-0.0703
708.228	0.0175	-0.0255	0.0355	-0.0511	0.0591	-0.0649
708.331	0.0138	-0.0247	0.0302	-0.0481	0.0525	-0.0599
708.424	0.0128	-0.023	0.0275	-0.0439	0.0476	-0.054
708.528	0.0106	-0.021	0.0223	-0.0404	0.0419	-0.0493
708.63	0.0092	-0.0184	0.0186	-0.0354	0.0361	-0.0428
708.728	0.007	-0.0164	0.0138	-0.0313	0.0297	-0.0376
708.828	0.0056	-0.0143	0.0107	-0.0281	0.0246	-0.0319
708.929	0.0058	-0.0131	0.01	-0.0239	0.022	-0.0276
709.029	0.004	-0.0128	0.0078	-0.0217	0.0184	-0.0251
709.125	0.0024	-0.011	0.0056	-0.0185	0.0159	-0.022
709.226	0.0024	-0.0097	0.0049	-0.0173	0.0137	-0.0199
709.332	0.001	-0.0088	0.0031	-0.0168	0.011	-0.0189
709.429	0.0012	-0.0067	0.0032	-0.0139	0.0104	-0.0164
709.532	0.0011	-0.0069	0.003	-0.0125	0.0102	-0.0156
709.632	0.0002	-0.0064	0.0019	-0.013	0.0087	-0.0152
709.735	0	-0.0061	0.0012	-0.0125	0.0086	-0.014
709.829	-0.0011	-0.0054	-0.0006	-0.0104	0.0061	-0.0118
709.928	-0.0008	-0.005	-0.0005	-0.0111	0.006	-0.0111
710.031	-0.0006	-0.005	0	-0.0107	0.0066	-0.0109
710.13	-0.0016	-0.0046	-0.0016	-0.0101	0.0053	-0.0105
710.226	0	-0.0047	-0.0003	-0.0102	0.0058	-0.0106
710.329	-0.0011	-0.0035	-0.0012	-0.0082	0.0043	-0.0086
710.428	-0.001	-0.0057	-0.0018	-0.0092	0.0025	-0.0087
710.53	-0.0012	-0.0034	-0.0032	-0.0063	0.002	-0.0077
710.63	-0.0015	-0.0044	-0.003	-0.0074	0.0008	-0.0082
710.73	-0.0019	-0.0043	-0.0031	-0.0082	-0.0002	-0.0086
710.833	-0.0014	-0.0031	-0.0035	-0.0075	-0.0007	-0.0072
710.928	-0.0006	-0.0033	-0.0035	-0.0076	-0.0007	-0.0074
711.033	-0.0016	-0.0052	-0.0045	-0.0084	-0.0015	-0.0077
711.13	-0.0026	-0.0032	-0.0053	-0.007	-0.0026	-0.0064
711.231	-0.0019	-0.004	-0.0047	-0.0069	-0.0024	-0.007
711.328	-0.002	-0.0042	-0.0061	-0.0063	-0.0036	-0.0069
711.43	-0.0013	-0.0025	-0.0057	-0.0054	-0.0033	-0.0057
711.531	-0.0013	-0.0014	-0.0046	-0.0053	-0.0025	-0.005
711.635	-0.0013	-0.0024	-0.0039	-0.0057	-0.0023	-0.0053
711.733	-0.0018	-0.0045	-0.0047	-0.0067	-0.0033	-0.0064
711.828	-0.0013	-0.0025	-0.0045	-0.0056	-0.0034	-0.0063
711.927	-0.0012	-0.0032	-0.0043	-0.0045	-0.0029	-0.0057
712.032	-0.0017	-0.0029	-0.0049	-0.0048	-0.0041	-0.0059

## Sheet: fig2c
E_i	mu_CR	mu_CL
702.017	0.0926	0.091
702.52	0.0929	0.0912
703.019	0.0935	0.0911
703.518	0.0941	0.0913
704.017	0.0954	0.0914
704.117	0.0954	0.0913
704.22	0.0953	0.0914
704.32	0.0958	0.0916
704.42	0.0961	0.0919
704.521	0.0967	0.0922
704.62	0.097	0.0922
704.718	0.0971	0.0923
704.818	0.0979	0.0928
704.918	0.0986	0.0928
705.017	0.0995	0.0932
705.116	0.1003	0.0935
705.219	0.1013	0.0941
705.319	0.1017	0.0948
705.42	0.1036	0.0949
705.519	0.1052	0.0957
705.617	0.1066	0.0973
705.72	0.1089	0.0981
705.817	0.1116	0.0997
705.916	0.1147	0.1011
706.016	0.1188	0.1032
706.116	0.1258	0.1071
706.219	0.1382	0.1127
706.319	0.1561	0.1233
706.42	0.1857	0.1409
706.519	0.2201	0.1638
706.62	0.2536	0.1848
706.721	0.2896	0.2018
706.818	0.3258	0.2149
706.918	0.3621	0.2272
707.019	0.3953	0.2365
707.118	0.4239	0.2445
707.219	0.4448	0.2514
707.322	0.4562	0.2571
707.416	0.4596	0.2596
707.52	0.4586	0.2635
707.619	0.456	0.2664
707.719	0.4499	0.2694
707.818	0.443	0.2715
707.919	0.4332	0.2719
708.026	0.4218	0.2711
708.118	0.4106	0.27
708.224	0.3955	0.2687
708.319	0.3826	0.2663
708.417	0.367	0.2635
708.522	0.3511	0.2595
708.616	0.3357	0.2557
708.721	0.3195	0.2506
708.818	0.3052	0.2467
708.919	0.2918	0.2414
709.017	0.2799	0.237
709.117	0.2704	0.2326
709.218	0.2609	0.2288
709.319	0.254	0.2253
709.417	0.249	0.2226
709.521	0.2449	0.2199
709.618	0.2408	0.2186
709.72	0.2387	0.2169
709.824	0.235	0.2158
709.917	0.2322	0.2152
710.02	0.2295	0.2135
710.116	0.2268	0.2119
710.218	0.2236	0.2108
710.319	0.2208	0.209
710.419	0.2166	0.2077
710.522	0.2137	0.2047
710.619	0.2092	0.2029
710.719	0.2057	0.2002
710.819	0.2023	0.1986
710.92	0.1988	0.1957
711.019	0.1961	0.1938
711.12	0.1928	0.1915
711.22	0.1903	0.189
711.319	0.1874	0.1867
711.419	0.1849	0.1842
711.517	0.183	0.1824
711.621	0.1811	0.1806
711.717	0.1794	0.1793
711.818	0.1775	0.177
711.918	0.1766	0.1757
712.019	0.1749	0.1741
712.12	0.1734	0.1732
712.22	0.1726	0.1717
712.322	0.1711	0.1709
712.418	0.1703	0.1699
712.524	0.169	0.169
712.618	0.1682	0.1679
712.719	0.1671	0.1668
712.821	0.1661	0.165
712.92	0.165	0.1641
713.022	0.1634	0.163
713.324	0.1601	0.1593
713.617	0.1577	0.1565
713.919	0.1561	0.1549
714.22	0.1544	0.1528
714.521	0.153	0.1513
714.815	0.1513	0.1499
715.117	0.1497	0.1482
715.428	0.1482	0.1471
715.719	0.1467	0.1452
716.016	0.1457	0.1439
716.32	0.1445	0.1427
716.621	0.1429	0.1419
716.923	0.1421	0.1407
717.021	0.1421	0.1405
717.125	0.1416	0.1406
717.221	0.1415	0.1404
717.314	0.1414	0.1409
717.419	0.1418	0.1408
717.521	0.1418	0.1409
717.615	0.1414	0.1412
717.722	0.1416	0.1413
717.82	0.1416	0.1419
717.924	0.1417	0.1422
718.022	0.1416	0.1424
718.12	0.1418	0.1427
718.219	0.142	0.1431
718.319	0.1423	0.1437
718.425	0.1424	0.1449
718.519	0.1435	0.1459
718.618	0.1443	0.1471
718.716	0.1452	0.1492
718.82	0.1459	0.1509
718.921	0.1479	0.1541
719.022	0.1504	0.1582
719.118	0.153	0.1641
719.22	0.1578	0.1721
719.317	0.1632	0.181
719.421	0.169	0.1928
719.521	0.1748	0.2029
719.618	0.1799	0.2124
719.721	0.1853	0.2201
719.821	0.1895	0.2271
719.922	0.1924	0.2334
720.02	0.1951	0.2377
720.121	0.1977	0.2419
720.22	0.1982	0.2438
720.321	0.1997	0.2456
720.424	0.2001	0.2467
720.518	0.2003	0.2468
720.62	0.1994	0.2461
720.725	0.1997	0.2454
720.822	0.1994	0.2441
720.919	0.1984	0.243
721.019	0.1974	0.2409
721.12	0.1967	0.2381
721.223	0.1958	0.2352
721.318	0.1941	0.232
721.421	0.1925	0.2281
721.522	0.1908	0.2248
721.621	0.1893	0.2212
721.719	0.188	0.218
721.821	0.1863	0.2148
721.919	0.1853	0.2112
722.02	0.1837	0.2085
722.119	0.1827	0.206
722.218	0.1806	0.2041
722.317	0.1802	0.2017
722.42	0.1787	0.1996
722.521	0.1783	0.1985
722.62	0.1776	0.1972
722.718	0.1769	0.1955
722.817	0.1755	0.1937
722.918	0.1755	0.1918
723.021	0.1744	0.1905
723.124	0.173	0.1887
723.219	0.1722	0.1876
723.321	0.1717	0.1852
723.422	0.1712	0.1839
723.521	0.17	0.1817
723.619	0.1687	0.1811
723.722	0.1683	0.1794
723.82	0.1679	0.1784
723.917	0.1676	0.1766
724.02	0.1668	0.1763
724.12	0.1664	0.1756
724.22	0.1664	0.1744
724.318	0.1653	0.1745
724.417	0.1648	0.173
724.521	0.1645	0.1722
724.623	0.1639	0.1717
724.718	0.1627	0.1709
724.82	0.1624	0.1704
724.918	0.1623	0.1691
725.015	0.1614	0.1688
725.117	0.1608	0.1681
725.22	0.1606	0.1669
725.319	0.1604	0.1667
725.417	0.1599	0.1664
725.516	0.1595	0.1652
725.619	0.1589	0.1649
725.721	0.1584	0.1638
725.82	0.1584	0.1632
725.921	0.1579	0.1625
726.019	0.1568	0.1617
726.115	0.156	0.161
726.22	0.1563	0.1603
726.319	0.1551	0.1596
726.419	0.155	0.1595
726.519	0.1549	0.1591
726.617	0.1551	0.1594
726.715	0.1553	0.1584
726.821	0.1545	0.1584
726.919	0.1546	0.1582
727.016	0.1547	0.1583
727.12	0.1546	0.158
727.219	0.1541	0.1574
727.32	0.1542	0.1573
727.42	0.1536	0.1567
727.521	0.1532	0.1565
727.619	0.1529	0.1554
727.719	0.1526	0.1551
727.818	0.1523	0.1546
727.92	0.1515	0.1546
728.015	0.1519	0.1545

## Sheet: fig2d
Field				No field
Eloss	Intensity CL	Eloss	Intensity CR	Eloss	Intensity CL	Eloss	Intensity CR
-18.0445	1.15417	-17.8153	1.32083	-14.2974	1.39833	-14.079	1.53167
-18.0367	1.125	-17.8075	1.4625	-14.2896	1.53833	-14.0712	1.53333
-18.0289	1.19167	-17.7997	1.34583	-14.2818	1.51	-14.0634	1.51833
-18.0211	1.01667	-17.7919	1.39167	-14.274	1.26833	-14.0556	1.55
-18.0133	1.14167	-17.7841	1.4375	-14.2662	1.38667	-14.0478	1.51
-18.0055	0.979167	-17.7763	1.32083	-14.2584	1.43833	-14.04	1.41333
-17.9977	1.34583	-17.7685	1.29583	-14.2506	1.74167	-14.0322	1.46333
-17.9899	1.23333	-17.7607	1.45	-14.2428	1.52	-14.0244	1.48667
-17.9821	1.025	-17.7529	1.37083	-14.235	1.575	-14.0166	1.31833
-17.9743	1.25417	-17.7451	1.41667	-14.2272	1.53833	-14.0088	1.43
-17.9665	1.05	-17.7373	1.575	-14.2194	1.46167	-14.001	1.655
-17.9587	1.03333	-17.7295	1.50833	-14.2116	1.44333	-13.9932	1.33
-17.9509	1.07917	-17.7217	1.16667	-14.2038	1.23167	-13.9854	1.445
-17.9431	1.25833	-17.7139	1.5	-14.196	1.31833	-13.9776	1.51167
-17.9353	1.33333	-17.7061	1.45833	-14.1882	1.26333	-13.9698	1.71833
-17.9275	1.25	-17.6983	1.375	-14.1804	1.65167	-13.962	1.485
-17.9197	1.1	-17.6905	1.50833	-14.1726	1.33833	-13.9542	1.61167
-17.9119	1.06667	-17.6827	1.12083	-14.1648	1.69667	-13.9464	1.56333
-17.9041	1.1125	-17.6749	1.5	-14.157	1.39833	-13.9386	1.45167
-17.8963	1.22917	-17.6671	1.3625	-14.1492	1.61167	-13.9308	1.74333
-17.8885	1.28333	-17.6593	1.4375	-14.1414	1.26	-13.923	1.66
-17.8807	1.25417	-17.6515	1.53333	-14.1336	1.82667	-13.9152	1.685
-17.8729	1.07083	-17.6437	1.4875	-14.1258	1.48	-13.9074	1.685
-17.8651	1.2375	-17.6359	1.4375	-14.118	1.33833	-13.8996	1.50667
-17.8573	1.225	-17.6281	1.32083	-14.1102	1.33333	-13.8918	1.505
-17.8495	1.18333	-17.6203	1.43333	-14.1024	1.32667	-13.884	1.51333
-17.8417	1.22083	-17.6125	1.46667	-14.0946	1.61	-13.8762	1.27333
-17.8339	1.05417	-17.6047	1.26667	-14.0868	1.62833	-13.8684	1.56167
-17.8261	1.1	-17.5969	1.26667	-14.079	1.51833	-13.8606	1.67333
-17.8183	1.225	-17.5891	1.2875	-14.0712	1.59833	-13.8528	1.51667
-17.8105	1	-17.5813	1.35833	-14.0634	1.38167	-13.845	1.5
-17.8027	1.1625	-17.5735	1.59167	-14.0556	1.49333	-13.8372	1.77
-17.7949	1.21667	-17.5657	1.29167	-14.0478	1.68333	-13.8294	1.71333
-17.7871	1.21667	-17.5579	1.4125	-14.04	1.66333	-13.8216	1.63
-17.7793	1.05	-17.5501	1.45417	-14.0322	1.62	-13.8138	1.385
-17.7715	1.01667	-17.5423	1.52917	-14.0244	1.505	-13.806	1.39667
-17.7637	1.2375	-17.5345	1.50833	-14.0166	1.545	-13.7982	1.475
-17.7559	1.22917	-17.5267	1.37083	-14.0088	1.49167	-13.7904	1.38833
-17.7481	1.30417	-17.5189	1.3	-14.001	1.76833	-13.7826	1.43167
-17.7403	1.12083	-17.5111	1.34583	-13.9932	1.56	-13.7748	1.36667
-17.7325	1.11667	-17.5033	1.33333	-13.9854	1.61333	-13.767	1.49833
-17.7247	1.34167	-17.4955	1.5875	-13.9776	1.57667	-13.7592	1.72667
-17.7169	1.175	-17.4877	1.52917	-13.9698	1.47333	-13.7514	1.57
-17.7091	1.35	-17.4799	1.32083	-13.962	1.49167	-13.7436	1.69333
-17.7013	1.34583	-17.4721	1.45417	-13.9542	1.48333	-13.7358	1.545
-17.6935	1.2375	-17.4643	1.49167	-13.9464	1.68667	-13.728	1.43333
-17.6857	1.3375	-17.4565	1.3375	-13.9386	1.68667	-13.7202	1.53667
-17.6779	1.20417	-17.4487	1.13333	-13.9308	1.48167	-13.7124	1.52333
-17.6701	1.19583	-17.4409	1.43333	-13.923	1.81333	-13.7046	1.505
-17.6623	1.15	-17.4331	1.37917	-13.9152	1.79667	-13.6968	1.58333
-17.6545	1	-17.4253	1.5	-13.9074	1.64667	-13.689	1.86333
-17.6467	1.09583	-17.4175	1.33333	-13.8996	1.86167	-13.6812	1.64667
-17.6389	1.15	-17.4097	1.57917	-13.8918	1.47	-13.6734	1.69667
-17.6311	1.02917	-17.4019	1.56667	-13.884	1.505	-13.6656	1.65167
-17.6233	1.14167	-17.3941	1.46667	-13.8762	1.33667	-13.6578	1.745
-17.6155	1.425	-17.3863	1.17917	-13.8684	1.70167	-13.65	1.75167
-17.6077	1.05833	-17.3785	1.23333	-13.8606	1.805	-13.6422	1.49667
-17.5999	1.1625	-17.3707	1.79167	-13.8528	1.47333	-13.6344	1.7
-17.5921	1.425	-17.3629	1.725	-13.845	1.57667	-13.6266	1.57167
-17.5843	1.34583	-17.3551	1.47917	-13.8372	1.73833	-13.6188	1.64167
-17.5765	1.30417	-17.3473	1.5	-13.8294	1.48	-13.611	1.65333
-17.5687	1.31667	-17.3395	1.21667	-13.8216	1.375	-13.6032	1.86333
-17.5609	1.10833	-17.3317	1.37083	-13.8138	1.25833	-13.5954	1.7
-17.5531	1.12083	-17.3239	1.18333	-13.806	1.35	-13.5876	1.95167
-17.5453	1.12083	-17.3161	1.525	-13.7982	1.385	-13.5798	1.79167
-17.5375	0.995833	-17.3083	1.41667	-13.7904	1.66167	-13.572	1.60667
-17.5297	0.9375	-17.3005	1.20417	-13.7826	1.90333	-13.5642	1.675
-17.5219	1.10833	-17.2927	1.4	-13.7748	1.60167	-13.5564	1.72833
-17.5141	1.06667	-17.2849	1.60417	-13.767	1.61667	-13.5486	1.68167
-17.5063	1.0375	-17.2771	1.6125	-13.7592	1.53667	-13.5408	1.59333
-17.4985	1.33333	-17.2693	1.35	-13.7514	1.59167	-13.533	1.92167
-17.4907	1.26667	-17.2615	1.51667	-13.7436	1.61667	-13.5252	1.77167
-17.4829	1.225	-17.2537	1.40417	-13.7358	1.64167	-13.5174	1.42833
-17.4751	1.05	-17.2459	1.35833	-13.728	1.62667	-13.5096	1.52667
-17.4673	1.12083	-17.2381	1.49167	-13.7202	1.645	-13.5018	1.80667
-17.4595	1.2625	-17.2303	1.5	-13.7124	1.76	-13.494	1.56667
-17.4517	1.14583	-17.2225	1.3625	-13.7046	1.70667	-13.4862	1.85833
-17.4439	1.025	-17.2147	1.5625	-13.6968	1.52333	-13.4784	1.63
-17.4361	1.02917	-17.2069	1.77083	-13.689	1.54833	-13.4706	1.355
-17.4283	1.17917	-17.1991	1.425	-13.6812	1.84833	-13.4628	1.535
-17.4205	1.33333	-17.1913	1.4375	-13.6734	1.82833	-13.455	1.52333
-17.4127	1.25417	-17.1835	1.825	-13.6656	1.75167	-13.4472	1.50833
-17.4049	1.0375	-17.1757	1.25	-13.6578	1.825	-13.4394	1.66
-17.3971	1.05	-17.1679	1.38333	-13.65	1.66333	-13.4316	1.835
-17.3893	1.075	-17.1601	1.4625	-13.6422	1.82667	-13.4238	1.72333
-17.3815	1.1625	-17.1523	1.59583	-13.6344	1.62667	-13.416	1.55667
-17.3737	1.125	-17.1445	1.26667	-13.6266	1.635	-13.4082	1.735
-17.3659	1.22083	-17.1367	1.4	-13.6188	1.57	-13.4004	1.66333
-17.3581	1.00417	-17.1289	1.52917	-13.611	1.495	-13.3926	1.99
-17.3503	0.9375	-17.1211	1.32083	-13.6032	1.81667	-13.3848	1.53333
-17.3425	1.1	-17.1133	1.51667	-13.5954	1.63333	-13.377	1.65167
-17.3347	1.175	-17.1055	1.57917	-13.5876	1.75	-13.3692	1.84167
-17.3269	0.9875	-17.0977	1.34583	-13.5798	1.68833	-13.3614	1.61833
-17.3191	1.1375	-17.0899	1.45417	-13.572	1.57333	-13.3536	1.665
-17.3113	1.19583	-17.0821	1.275	-13.5642	1.88667	-13.3458	1.96333
-17.3035	1.30417	-17.0743	1.0625	-13.5564	1.60833	-13.338	1.795
-17.2957	1.15417	-17.0665	1.38333	-13.5486	1.73833	-13.3302	1.85833
-17.2879	1.20833	-17.0587	1.49167	-13.5408	1.56833	-13.3224	1.75667
-17.2801	1.25833	-17.0509	1.52917	-13.533	1.60833	-13.3146	1.49333
-17.2723	1.26667	-17.0431	1.6125	-13.5252	1.42333	-13.3068	1.64333
-17.2645	1.25	-17.0353	1.49167	-13.5174	1.77333	-13.299	1.65333
-17.2567	1.25417	-17.0275	1.32917	-13.5096	1.83667	-13.2912	1.655
-17.2489	1.1625	-17.0197	1.39167	-13.5018	1.53667	-13.2834	1.715
-17.2411	1.225	-17.0119	1.6625	-13.494	1.59167	-13.2756	1.78833
-17.2333	1.15833	-17.0041	1.34583	-13.4862	1.61167	-13.2678	1.48833
-17.2255	1.15833	-16.9963	1.74167	-13.4784	1.635	-13.26	1.53833
-17.2177	1.09167	-16.9885	1.32083	-13.4706	1.57333	-13.2522	1.615
-17.2099	1.10417	-16.9807	1.49583	-13.4628	1.48667	-13.2444	1.77
-17.2021	1.075	-16.9729	1.4375	-13.455	1.63667	-13.2366	1.89833
-17.1943	1.05417	-16.9651	1.525	-13.4472	1.72	-13.2288	1.72833
-17.1865	1.03333	-16.9573	1.5875	-13.4394	1.95833	-13.221	1.84333
-17.1787	1.32083	-16.9495	1.7	-13.4316	1.745	-13.2132	2.24167
-17.1709	1.1625	-16.9417	1.45	-13.4238	1.61	-13.2054	1.71333
-17.1631	1.09167	-16.9339	1.34167	-13.416	1.67667	-13.1976	1.62
-17.1553	1.225	-16.9261	1.38333	-13.4082	1.72	-13.1898	1.77833
-17.1475	1.15833	-16.9183	1.4375	-13.4004	1.715	-13.182	1.95333
-17.1397	1.36667	-16.9105	1.3875	-13.3926	1.645	-13.1742	1.85333
-17.1319	1.39583	-16.9027	1.44167	-13.3848	1.57167	-13.1664	1.91667
-17.1241	1.475	-16.8949	1.64167	-13.377	1.78	-13.1586	1.85833
-17.1163	1.07083	-16.8871	1.68333	-13.3692	1.74333	-13.1508	2.23167
-17.1085	1.1	-16.8793	1.63333	-13.3614	1.74833	-13.143	1.86333
-17.1007	1.14167	-16.8715	1.62917	-13.3536	1.71833	-13.1352	2.215
-17.0929	1.26667	-16.8637	1.44167	-13.3458	1.85333	-13.1274	1.875
-17.0851	1.14583	-16.8559	1.475	-13.338	1.57667	-13.1196	1.57333
-17.0773	1.24583	-16.8481	1.45	-13.3302	1.62667	-13.1118	1.84167
-17.0695	1.42083	-16.8403	1.54583	-13.3224	1.595	-13.104	1.98
-17.0617	1.35417	-16.8325	1.47083	-13.3146	1.76333	-13.0962	1.78
-17.0539	1.45	-16.8247	1.6625	-13.3068	1.72833	-13.0884	1.81833
-17.0461	1.0625	-16.8169	1.37083	-13.299	1.77333	-13.0806	2.02833
-17.0383	1.2875	-16.8091	1.40833	-13.2912	1.645	-13.0728	1.69667
-17.0305	1.23333	-16.8013	1.53333	-13.2834	1.78167	-13.065	1.71833
-17.0227	1.27083	-16.7935	1.15417	-13.2756	1.76833	-13.0572	1.37833
-17.0149	1.1375	-16.7857	1.5125	-13.2678	2.03333	-13.0494	1.62833
-17.0071	1.1875	-16.7779	1.49167	-13.26	2.02667	-13.0416	1.78667
-16.9993	0.995833	-16.7701	1.60417	-13.2522	1.96167	-13.0338	1.79333
-16.9915	1.2	-16.7623	1.47917	-13.2444	2.035	-13.026	1.87
-16.9837	1.04583	-16.7545	1.26667	-13.2366	1.61833	-13.0182	2.09667
-16.9759	0.929167	-16.7467	1.27083	-13.2288	1.61167	-13.0104	1.80833
-16.9681	1.00833	-16.7389	1.42083	-13.221	1.92667	-13.0026	1.74833
-16.9603	1.08333	-16.7311	1.44583	-13.2132	1.995	-12.9948	1.96167
-16.9525	1.35	-16.7233	1.42917	-13.2054	1.68833	-12.987	1.76667
-16.9447	1.4	-16.7155	1.65417	-13.1976	1.88667	-12.9792	1.93167
-16.9369	1.14583	-16.7077	1.67917	-13.1898	1.84333	-12.9714	1.74
-16.9291	1.2125	-16.6999	1.65417	-13.182	1.85	-12.9636	2.015
-16.9213	1.47083	-16.6921	1.55417	-13.1742	1.55667	-12.9558	1.87167
-16.9135	1.30417	-16.6843	1.41667	-13.1664	1.93167	-12.948	1.96667
-16.9057	1.11667	-16.6765	1.4125	-13.1586	1.95333	-12.9402	2.04833
-16.8979	1.15417	-16.6687	1.5375	-13.1508	1.84167	-12.9324	1.95667
-16.8901	1.40833	-16.6609	1.39583	-13.143	1.69167	-12.9246	1.90333
-16.8823	1.42917	-16.6531	1.6125	-13.1352	1.93667	-12.9168	1.78833
-16.8745	1.31667	-16.6453	1.57917	-13.1274	1.72	-12.909	1.61333
-16.8667	1.1625	-16.6375	1.475	-13.1196	1.80667	-12.9012	1.66833
-16.8589	1.22083	-16.6297	1.74167	-13.1118	1.68667	-12.8934	1.94833
-16.8511	1.1625	-16.6219	1.7375	-13.104	1.75	-12.8856	1.62667
-16.8433	1.11667	-16.6141	1.725	-13.0962	1.59	-12.8778	1.77167
-16.8355	1.15417	-16.6063	1.3625	-13.0884	1.855	-12.87	2.11833
-16.8277	1.17083	-16.5985	1.3625	-13.0806	2.04333	-12.8622	1.95167
-16.8199	1.37083	-16.5907	1.52083	-13.0728	1.79833	-12.8544	1.83667
-16.8121	1.30833	-16.5829	1.27917	-13.065	1.865	-12.8466	1.84
-16.8043	1.27083	-16.5751	1.5	-13.0572	1.69833	-12.8388	1.81
-16.7965	1.19583	-16.5673	1.8	-13.0494	2.03167	-12.831	1.85
-16.7887	1.2625	-16.5595	1.55417	-13.0416	1.89333	-12.8232	2.00833
-16.7809	1.17083	-16.5517	1.64167	-13.0338	1.91667	-12.8154	2.11833
-16.7731	1.4875	-16.5439	1.57083	-13.026	1.945	-12.8076	1.91833
-16.7653	1.37917	-16.5361	1.63333	-13.0182	1.955	-12.7998	1.55833
-16.7575	1.40833	-16.5283	1.45	-13.0104	2.07167	-12.792	1.75833
-16.7497	1.48333	-16.5205	1.39167	-13.0026	1.98333	-12.7842	2.075
-16.7419	1.2875	-16.5127	1.62083	-12.9948	1.64167	-12.7764	1.89167
-16.7341	1.29583	-16.5049	1.45833	-12.987	1.82833	-12.7686	1.81333
-16.7263	1.41667	-16.4971	1.59167	-12.9792	1.84833	-12.7608	1.79833
-16.7185	1.37917	-16.4893	1.43333	-12.9714	2.06	-12.753	2.01
-16.7107	1.1875	-16.4815	1.4	-12.9636	1.75333	-12.7452	1.84833
-16.7029	1.19583	-16.4737	1.32917	-12.9558	2.085	-12.7374	1.95167
-16.6951	1.25417	-16.4659	1.50833	-12.948	1.87833	-12.7296	1.88833
-16.6873	1.21667	-16.4581	1.47917	-12.9402	1.78667	-12.7218	1.88333
-16.6795	1.1625	-16.4503	1.53333	-12.9324	1.80333	-12.714	1.83167
-16.6717	1.15833	-16.4425	1.6625	-12.9246	1.86	-12.7062	2.01667
-16.6639	1.19583	-16.4347	1.4375	-12.9168	1.78167	-12.6984	1.675
-16.6561	1.27083	-16.4269	1.525	-12.909	1.84667	-12.6906	2.02167
-16.6483	1.37917	-16.4191	1.53333	-12.9012	1.80667	-12.6828	1.76833
-16.6405	1.32917	-16.4113	1.825	-12.8934	1.97667	-12.675	2.34333
-16.6327	1.1375	-16.4035	1.575	-12.8856	2.07167	-12.6672	2.09
-16.6249	1.3625	-16.3957	1.52917	-12.8778	2.10833	-12.6594	1.88
-16.6171	1.25	-16.3879	1.3875	-12.87	1.985	-12.6516	1.85167
-16.6093	1.0625	-16.3801	1.57083	-12.8622	1.895	-12.6438	2.05667
-16.6015	1.39167	-16.3723	1.7625	-12.8544	1.865	-12.636	1.98667
-16.5937	1.32083	-16.3645	1.60833	-12.8466	1.81167	-12.6282	1.89333
-16.5859	1.4	-16.3567	1.60417	-12.8388	1.69333	-12.6204	2.04333
-16.5781	1.17917	-16.3489	1.53333	-12.831	1.98167	-12.6126	2
-16.5703	1.00833	-16.3411	1.72917	-12.8232	1.9	-12.6048	1.84333
-16.5625	1.12917	-16.3333	1.69583	-12.8154	1.82	-12.597	1.94333
-16.5547	1.18333	-16.3255	1.67083	-12.8076	2.035	-12.5892	1.88
-16.5469	1.15	-16.3177	1.67083	-12.7998	1.66333	-12.5814	1.86333
-16.5391	1.34167	-16.3099	1.68333	-12.792	1.62667	-12.5736	1.75667
-16.5313	1.24167	-16.3021	1.84167	-12.7842	1.855	-12.5658	2.18833
-16.5235	1.24583	-16.2943	1.625	-12.7764	2.105	-12.558	1.91
-16.5157	1.3125	-16.2865	1.56667	-12.7686	1.91333	-12.5502	1.90667
-16.5079	1.4	-16.2787	1.65417	-12.7608	1.66	-12.5424	2.12167
-16.5001	1.3125	-16.2709	1.51667	-12.753	2.06667	-12.5346	1.89333
-16.4923	1.27917	-16.2631	1.74583	-12.7452	2.025	-12.5268	2.305
-16.4845	1.18333	-16.2553	1.60417	-12.7374	1.89	-12.519	2.08833
-16.4767	1.24167	-16.2475	1.73333	-12.7296	1.945	-12.5112	1.92833
-16.4689	1.20417	-16.2397	1.63333	-12.7218	1.92333	-12.5034	2.07833
-16.4611	1.35833	-16.2319	1.70833	-12.714	1.83167	-12.4956	2.06833
-16.4533	1.35833	-16.2241	1.55417	-12.7062	1.86333	-12.4878	2.00667
-16.4455	1.5125	-16.2163	1.69583	-12.6984	2.01	-12.48	2.06333
-16.4377	1.19583	-16.2085	1.51667	-12.6906	1.86333	-12.4722	2.01667
-16.4299	1.34167	-16.2007	1.49583	-12.6828	1.96	-12.4644	2.165
-16.4221	1.22083	-16.1929	1.54583	-12.675	1.84833	-12.4566	2.12833
-16.4143	1.3	-16.1851	1.3375	-12.6672	2.05667	-12.4488	1.95333
-16.4065	1.3625	-16.1773	1.54583	-12.6594	1.75333	-12.441	2.12333
-16.3987	1.21667	-16.1695	1.54167	-12.6516	2.03167	-12.4332	2.05667
-16.3909	1.22083	-16.1617	1.7625	-12.6438	1.92667	-12.4254	1.785
-16.3831	1.56667	-16.1539	1.6875	-12.636	1.755	-12.4176	2.31
-16.3753	1.67083	-16.1461	1.6875	-12.6282	2.14833	-12.4098	2.09667
-16.3675	1.47917	-16.1383	1.625	-12.6204	1.94667	-12.402	2.015
-16.3597	1.45	-16.1305	1.82083	-12.6126	1.69333	-12.3942	2.44167
-16.3519	1.37917	-16.1227	1.71667	-12.6048	1.595	-12.3864	2.17833
-16.3441	1.28333	-16.1149	1.49583	-12.597	1.835	-12.3786	2.15833
-16.3363	1.4125	-16.1071	1.475	-12.5892	2.03333	-12.3708	1.98
-16.3285	1.15833	-16.0993	1.675	-12.5814	1.84167	-12.363	2.17167
-16.3207	1.08333	-16.0915	1.55833	-12.5736	1.99667	-12.3552	1.97667
-16.3129	1.07917	-16.0837	1.62083	-12.5658	1.85	-12.3474	2.01667
-16.3051	1.22917	-16.0759	1.625	-12.558	2.04833	-12.3396	2.07333
-16.2973	1.30417	-16.0681	1.58333	-12.5502	2.04167	-12.3318	1.945
-16.2895	1.26667	-16.0603	1.6875	-12.5424	1.99667	-12.324	2.56667
-16.2817	1.10833	-16.0525	1.59583	-12.5346	1.845	-12.3162	2.20333
-16.2739	1.38333	-16.0447	1.45833	-12.5268	1.98333	-12.3084	2.12667
-16.2661	1.2	-16.0369	1.7875	-12.519	2.3	-12.3006	1.92333
-16.2583	1.21667	-16.0291	1.6125	-12.5112	1.95	-12.2928	1.89667
-16.2505	1.275	-16.0213	1.40417	-12.5034	2.065	-12.285	1.78833
-16.2427	1.3125	-16.0135	1.55833	-12.4956	2.255	-12.2772	2.00667
-16.2349	1.25	-16.0057	1.7	-12.4878	2.24667	-12.2694	2.115
-16.2271	1.2875	-15.9979	1.56667	-12.48	1.81167	-12.2616	1.83333
-16.2193	1.29167	-15.9901	1.60417	-12.4722	2.16	-12.2538	1.825
-16.2115	1.38333	-15.9823	1.70417	-12.4644	1.985	-12.246	2.14167
-16.2037	1.4125	-15.9745	1.55417	-12.4566	1.98333	-12.2382	2.04167
-16.1959	1.34167	-15.9667	1.64583	-12.4488	1.84167	-12.2304	2.17333
-16.1881	1.47083	-15.9589	1.74167	-12.441	1.91167	-12.2226	2.22
-16.1803	1.32917	-15.9511	1.45	-12.4332	1.84667	-12.2148	2.15167
-16.1725	1.425	-15.9433	1.7375	-12.4254	1.93	-12.207	2.03333
-16.1647	1.575	-15.9355	1.55417	-12.4176	1.955	-12.1992	2.13333
-16.1569	1.29167	-15.9277	1.52917	-12.4098	2.31167	-12.1914	2.35333
-16.1491	1.44167	-15.9199	1.67083	-12.402	1.84833	-12.1836	2.19833
-16.1413	1.4	-15.9121	1.77917	-12.3942	1.91833	-12.1758	2.18667
-16.1335	1.17917	-15.9043	1.92083	-12.3864	1.81833	-12.168	1.94
-16.1257	1.23333	-15.8965	1.65	-12.3786	2.03	-12.1602	2.24667
-16.1179	1.19583	-15.8887	1.70417	-12.3708	2.21	-12.1524	2.18
-16.1101	1.17917	-15.8809	1.77917	-12.363	2.17	-12.1446	2.26667
-16.1023	1.24583	-15.8731	1.725	-12.3552	1.98667	-12.1368	2.09167
-16.0945	1.28333	-15.8653	1.37083	-12.3474	2.22333	-12.129	2.355
-16.0867	1.43333	-15.8575	1.47083	-12.3396	1.91167	-12.1212	2.14167
-16.0789	1.53333	-15.8497	1.7375	-12.3318	2.13	-12.1134	2.05333
-16.0711	1.425	-15.8419	1.7125	-12.324	2.23833	-12.1056	2.34667
-16.0633	1.34583	-15.8341	1.67083	-12.3162	1.91333	-12.0978	2.52167
-16.0555	1.275	-15.8263	1.69167	-12.3084	1.92167	-12.09	2.23833
-16.0477	1.25	-15.8185	1.72083	-12.3006	2.04833	-12.0822	2.12667
-16.0399	1.29167	-15.8107	1.73333	-12.2928	1.94667	-12.0744	2.11333
-16.0321	1.38333	-15.8029	1.54583	-12.285	2.22833	-12.0666	2.14
-16.0243	1.23333	-15.7951	1.55417	-12.2772	2.34667	-12.0588	2.20667
-16.0165	1.38333	-15.7873	1.70417	-12.2694	2.105	-12.051	2.18667
-16.0087	1.24167	-15.7795	1.34583	-12.2616	1.99833	-12.0432	2.13333
-16.0009	1.27917	-15.7717	1.70833	-12.2538	2.06667	-12.0354	2.43167
-15.9931	1.39167	-15.7639	1.72083	-12.246	2.16167	-12.0276	2.23833
-15.9853	1.275	-15.7561	1.59583	-12.2382	2.25167	-12.0198	2.06667
-15.9775	1.33333	-15.7483	1.44583	-12.2304	2.22333	-12.012	2.395
-15.9697	1.32917	-15.7405	1.725	-12.2226	2.20667	-12.0042	2.315
-15.9619	1.21667	-15.7327	1.675	-12.2148	2.26833	-11.9964	2.36167
-15.9541	1.24583	-15.7249	1.375	-12.207	2.16833	-11.9886	2.26833
-15.9463	1.30417	-15.7171	1.51667	-12.1992	2.40167	-11.9808	2.25833
-15.9385	1.05417	-15.7093	1.85417	-12.1914	2.205	-11.973	2.35167
-15.9307	1.39583	-15.7015	1.62083	-12.1836	2.08667	-11.9652	1.93167
-15.9229	1.49167	-15.6937	1.72917	-12.1758	2.32833	-11.9574	2.16667
-15.9151	1.63333	-15.6859	1.75833	-12.168	2.20333	-11.9496	2.34167
-15.9073	1.50417	-15.6781	1.93333	-12.1602	2.17333	-11.9418	2.21
-15.8995	1.46667	-15.6703	1.9375	-12.1524	2.22	-11.934	2.13
-15.8917	1.45833	-15.6625	1.89167	-12.1446	2.20667	-11.9262	2.06667
-15.8839	1.39583	-15.6547	1.78333	-12.1368	2.30333	-11.9184	1.95167
-15.8761	1.34167	-15.6469	1.6375	-12.129	2.50333	-11.9106	2.30667
-15.8683	1.225	-15.6391	1.83333	-12.1212	1.945	-11.9028	2.13833
-15.8605	1.42083	-15.6313	1.71667	-12.1134	2.01167	-11.895	2.25
-15.8527	1.34583	-15.6235	1.825	-12.1056	2.35167	-11.8872	2.21
-15.8449	1.49583	-15.6157	1.75	-12.0978	2.25833	-11.8794	1.98667
-15.8371	1.37917	-15.6079	1.95833	-12.09	2.14167	-11.8716	2.155
-15.8293	1.47083	-15.6001	1.8125	-12.0822	2.185	-11.8638	2.05
-15.8215	1.50833	-15.5923	1.7375	-12.0744	2.26	-11.856	2.11833
-15.8137	1.2875	-15.5845	1.88333	-12.0666	2.11833	-11.8482	2.25
-15.8059	1.35417	-15.5767	1.7375	-12.0588	2.16333	-11.8404	2.085
-15.7981	1.37083	-15.5689	1.625	-12.051	2.20667	-11.8326	2.03333
-15.7903	1.36667	-15.5611	1.62917	-12.0432	2.21333	-11.8248	2.45833
-15.7825	1.45417	-15.5533	1.88333	-12.0354	2.28333	-11.817	2.585
-15.7747	1.3625	-15.5455	1.78333	-12.0276	2.44833	-11.8092	2.05833
-15.7669	1.3625	-15.5377	1.8125	-12.0198	2.26167	-11.8014	2.355
-15.7591	1.25417	-15.5299	1.9875	-12.012	2.18833	-11.7936	2.20333
-15.7513	1.45833	-15.5221	1.84583	-12.0042	2.055	-11.7858	2.50167
-15.7435	1.39583	-15.5143	1.59167	-11.9964	2.34167	-11.778	2.35667
-15.7357	1.35	-15.5065	1.70833	-11.9886	2.275	-11.7702	2.19667
-15.7279	1.5375	-15.4987	1.77917	-11.9808	2.37	-11.7624	2.36
-15.7201	1.5625	-15.4909	1.8875	-11.973	2.25667	-11.7546	2.27833
-15.7123	1.55	-15.4831	1.81667	-11.9652	2.42833	-11.7468	2.27
-15.7045	1.50417	-15.4753	1.75833	-11.9574	2.25333	-11.739	2.40667
-15.6967	1.32083	-15.4675	1.8125	-11.9496	2.30833	-11.7312	2.43
-15.6889	1.25833	-15.4597	1.76667	-11.9418	2.20333	-11.7234	2.30833
-15.6811	1.43333	-15.4519	1.7	-11.934	2.04667	-11.7156	2.28
-15.6733	1.39167	-15.4441	1.83333	-11.9262	2.145	-11.7078	2.41
-15.6655	1.27917	-15.4363	1.7	-11.9184	2.21667	-11.7	2.22833
-15.6577	1.32083	-15.4285	1.81667	-11.9106	2.33667	-11.6922	2.28333
-15.6499	1.27083	-15.4207	1.70833	-11.9028	2.35833	-11.6844	2.015
-15.6421	1.30833	-15.4129	1.55417	-11.895	2.19	-11.6766	2.325
-15.6343	1.52917	-15.4051	1.95417	-11.8872	2.15167	-11.6688	2.38667
-15.6265	1.675	-15.3973	1.81667	-11.8794	2.42333	-11.661	2.40333
-15.6187	1.40833	-15.3895	1.65833	-11.8716	2.175	-11.6532	2.74333
-15.6109	1.26667	-15.3817	1.6375	-11.8638	2.02333	-11.6454	2.215
-15.6031	1.44167	-15.3739	1.6125	-11.856	2.15167	-11.6376	2.05167
-15.5953	1.49583	-15.3661	1.89583	-11.8482	2.32833	-11.6298	2.115
-15.5875	1.54583	-15.3583	1.8	-11.8404	2.37333	-11.622	2.52333
-15.5797	1.32917	-15.3505	1.8	-11.8326	1.965	-11.6142	2.37333
-15.5719	1.3125	-15.3427	1.98333	-11.8248	2.68167	-11.6064	2.30833
-15.5641	1.40417	-15.3349	1.97917	-11.817	2.28833	-11.5986	2.27833
-15.5563	1.17917	-15.3271	1.57083	-11.8092	1.92667	-11.5908	2.42167
-15.5485	1.375	-15.3193	2.025	-11.8014	2.27333	-11.583	2.39
-15.5407	1.52083	-15.3115	1.94583	-11.7936	2.38333	-11.5752	2.45167
-15.5329	1.325	-15.3037	1.76667	-11.7858	2.44333	-11.5674	2.38167
-15.5251	1.4375	-15.2959	1.75417	-11.778	2.64167	-11.5596	2.25667
-15.5173	1.45833	-15.2881	1.56667	-11.7702	2.39667	-11.5518	2.19667
-15.5095	1.55417	-15.2803	1.6125	-11.7624	2.415	-11.544	2.44333
-15.5017	1.4375	-15.2725	1.78333	-11.7546	2.28667	-11.5362	2.31
-15.4939	1.48333	-15.2647	1.75833	-11.7468	2.14	-11.5284	2.355
-15.4861	1.3875	-15.2569	1.89167	-11.739	2.34	-11.5206	2.66167
-15.4783	1.39583	-15.2491	1.88333	-11.7312	2.16	-11.5128	2.48667
-15.4705	1.42083	-15.2413	1.7625	-11.7234	2.28333	-11.505	2.49167
-15.4627	1.31667	-15.2335	1.76667	-11.7156	2.24167	-11.4972	2.24667
-15.4549	1.35	-15.2257	1.6625	-11.7078	2.71	-11.4894	2.395
-15.4471	1.4625	-15.2179	1.87917	-11.7	2.20833	-11.4816	2.52833
-15.4393	1.25833	-15.2101	2.04167	-11.6922	2.36	-11.4738	2.46167
-15.4315	1.425	-15.2023	1.49583	-11.6844	2.74167	-11.466	2.58667
-15.4237	1.60417	-15.1945	1.7125	-11.6766	2.67333	-11.4582	2.5
-15.4159	1.3875	-15.1867	1.6625	-11.6688	2.24833	-11.4504	2.28
-15.4081	1.24167	-15.1789	1.6625	-11.661	2.565	-11.4426	2.56
-15.4003	1.47083	-15.1711	1.90833	-11.6532	2.33333	-11.4348	2.37667
-15.3925	1.45833	-15.1633	1.99167	-11.6454	2.62833	-11.427	2.56333
-15.3847	1.62083	-15.1555	1.75417	-11.6376	2.60833	-11.4192	2.645
-15.3769	1.575	-15.1477	1.77917	-11.6298	2.51	-11.4114	2.48833
-15.3691	1.38333	-15.1399	1.68333	-11.622	2.53833	-11.4036	2.61167
-15.3613	1.53333	-15.1321	1.88333	-11.6142	2.36167	-11.3958	2.775
-15.3535	1.375	-15.1243	1.4125	-11.6064	2.65667	-11.388	2.35167
-15.3457	1.4625	-15.1165	1.32083	-11.5986	2.305	-11.3802	2.24833
-15.3379	1.4375	-15.1087	1.6625	-11.5908	2.41833	-11.3724	2.62333
-15.3301	1.475	-15.1009	1.7375	-11.583	2.67333	-11.3646	2.555
-15.3223	1.40833	-15.0931	1.95833	-11.5752	2.05	-11.3568	2.585
-15.3145	1.35417	-15.0853	2.10417	-11.5674	2.62167	-11.349	2.63
-15.3067	1.42083	-15.0775	1.87917	-11.5596	2.69667	-11.3412	2.24167
-15.2989	1.56667	-15.0697	1.9	-11.5518	2.53833	-11.3334	2.45167
-15.2911	1.5625	-15.0619	1.77083	-11.544	2.67167	-11.3256	2.655
-15.2833	1.72083	-15.0541	1.9375	-11.5362	2.24667	-11.3178	2.57333
-15.2755	1.40833	-15.0463	2.12917	-11.5284	2.53667	-11.31	2.63
-15.2677	1.53333	-15.0385	2.01667	-11.5206	2.335	-11.3022	2.47833
-15.2599	1.39167	-15.0307	1.6125	-11.5128	2.68833	-11.2944	2.785
-15.2521	1.30833	-15.0229	1.63333	-11.505	2.27667	-11.2866	2.50833
-15.2443	1.45	-15.0151	1.82083	-11.4972	2.77167	-11.2788	2.615
-15.2365	1.55417	-15.0073	1.62083	-11.4894	2.97667	-11.271	2.53833
-15.2287	1.44167	-14.9995	2.1	-11.4816	2.59167	-11.2632	2.59667
-15.2209	1.43333	-14.9917	1.77083	-11.4738	2.51	-11.2554	2.57
-15.2131	1.62083	-14.9839	1.725	-11.466	2.84333	-11.2476	2.51
-15.2053	1.65	-14.9761	1.8125	-11.4582	2.38833	-11.2398	2.41167
-15.1975	1.53333	-14.9683	1.8	-11.4504	2.46667	-11.232	2.37167
-15.1897	1.2875	-14.9605	1.6	-11.4426	2.45833	-11.2242	2.56167
-15.1819	1.4375	-14.9527	1.74583	-11.4348	2.52667	-11.2164	2.6
-15.1741	1.50833	-14.9449	1.96667	-11.427	2.565	-11.2086	2.91667
-15.1663	1.4125	-14.9371	1.87917	-11.4192	2.36167	-11.2008	2.69
-15.1585	1.63333	-14.9293	1.95	-11.4114	2.725	-11.193	2.70833
-15.1507	1.7375	-14.9215	1.76667	-11.4036	2.80833	-11.1852	2.77333
-15.1429	1.41667	-14.9137	1.92083	-11.3958	2.75333	-11.1774	2.87167
-15.1351	1.49583	-14.9059	1.69583	-11.388	2.37	-11.1696	2.42667
-15.1273	1.32083	-14.8981	1.60833	-11.3802	2.70167	-11.1618	2.49833
-15.1195	1.62917	-14.8903	1.775	-11.3724	2.545	-11.154	2.48333
-15.1117	1.675	-14.8825	1.77917	-11.3646	2.71333	-11.1462	2.67333
-15.1039	1.54167	-14.8747	1.58333	-11.3568	2.465	-11.1384	2.55667
-15.0961	1.40833	-14.8669	2.14583	-11.349	2.585	-11.1306	2.25667
-15.0883	1.34167	-14.8591	1.775	-11.3412	2.49167	-11.1228	2.30667
-15.0805	1.30417	-14.8513	1.77917	-11.3334	2.63333	-11.115	2.705
-15.0727	1.57917	-14.8435	1.9875	-11.3256	2.49667	-11.1072	2.54167
-15.0649	1.575	-14.8357	1.85	-11.3178	2.315	-11.0994	2.63667
-15.0571	1.57917	-14.8279	2.06667	-11.31	2.585	-11.0916	2.75
-15.0493	1.49583	-14.8201	1.90833	-11.3022	2.76333	-11.0838	2.62333
-15.0415	1.5	-14.8123	1.975	-11.2944	2.45167	-11.076	2.75
-15.0337	1.49167	-14.8045	1.84167	-11.2866	2.44833	-11.0682	2.73333
-15.0259	1.5	-14.7967	1.9	-11.2788	2.51	-11.0604	2.82167
-15.0181	1.62917	-14.7889	1.7875	-11.271	2.64833	-11.0526	3.00833
-15.0103	1.64583	-14.7811	2.075	-11.2632	2.54667	-11.0448	2.41167
-15.0025	1.3875	-14.7733	1.97083	-11.2554	2.49833	-11.037	2.845
-14.9947	1.45	-14.7655	1.8625	-11.2476	2.48	-11.0292	2.885
-14.9869	1.44583	-14.7577	2.02083	-11.2398	2.505	-11.0214	2.525
-14.9791	1.50417	-14.7499	1.89167	-11.232	2.81167	-11.0136	2.79333
-14.9713	1.5	-14.7421	1.94583	-11.2242	2.52667	-11.0058	3.17833
-14.9635	1.59583	-14.7343	1.70417	-11.2164	2.675	-10.998	2.55667
-14.9557	1.64583	-14.7265	1.6875	-11.2086	2.89	-10.9902	2.56667
-14.9479	1.45417	-14.7187	2.03333	-11.2008	2.83	-10.9824	3.02833
-14.9401	1.40833	-14.7109	1.85417	-11.193	2.85833	-10.9746	2.80333
-14.9323	1.55	-14.7031	1.8375	-11.1852	2.66333	-10.9668	2.95667
-14.9245	1.6625	-14.6953	2.0375	-11.1774	2.535	-10.959	2.84667
-14.9167	1.64583	-14.6875	2.0875	-11.1696	2.93	-10.9512	3.05833
-14.9089	1.65	-14.6797	1.96667	-11.1618	2.98333	-10.9434	2.8
-14.9011	1.57083	-14.6719	1.9625	-11.154	2.68167	-10.9356	2.83333
-14.8933	1.55	-14.6641	2.00833	-11.1462	2.57667	-10.9278	2.84167
-14.8855	1.44583	-14.6563	1.99167	-11.1384	2.54667	-10.92	2.63167
-14.8777	1.56667	-14.6485	1.99583	-11.1306	2.965	-10.9122	2.85667
-14.8699	1.54167	-14.6407	1.72917	-11.1228	2.81333	-10.9044	2.81833
-14.8621	1.54583	-14.6329	1.88333	-11.115	2.77167	-10.8966	3.00833
-14.8543	1.51667	-14.6251	1.82917	-11.1072	2.40333	-10.8888	2.86167
-14.8465	1.6125	-14.6173	1.7125	-11.0994	2.88667	-10.881	2.67167
-14.8387	1.47917	-14.6095	1.7125	-11.0916	2.69	-10.8732	2.745
-14.8309	1.62083	-14.6017	1.8625	-11.0838	2.60833	-10.8654	2.75167
-14.8231	1.40833	-14.5939	1.875	-11.076	2.80833	-10.8576	2.735
-14.8153	1.74583	-14.5861	1.95417	-11.0682	2.82833	-10.8498	2.635
-14.8075	1.50417	-14.5783	1.74167	-11.0604	2.84833	-10.842	2.83833
-14.7997	1.475	-14.5705	2.17083	-11.0526	2.84167	-10.8342	2.89
-14.7919	1.62917	-14.5627	2.02083	-11.0448	2.67833	-10.8264	3.03167
-14.7841	1.8	-14.5549	2.05	-11.037	2.86	-10.8186	3.15333
-14.7763	1.7125	-14.5471	2.2125	-11.0292	2.64333	-10.8108	3.05333
-14.7685	1.57083	-14.5393	1.94583	-11.0214	2.53167	-10.803	2.88333
-14.7607	1.21667	-14.5315	2.125	-11.0136	2.835	-10.7952	2.765
-14.7529	1.60417	-14.5237	1.89167	-11.0058	2.79833	-10.7874	2.9
-14.7451	1.7	-14.5159	1.9125	-10.998	2.85667	-10.7796	3.10667
-14.7373	1.57917	-14.5081	1.87917	-10.9902	2.75667	-10.7718	2.78833
-14.7295	1.45417	-14.5003	2.00833	-10.9824	2.83667	-10.764	2.50833
-14.7217	1.52917	-14.4925	1.99583	-10.9746	2.90167	-10.7562	2.85167
-14.7139	1.5125	-14.4847	2	-10.9668	2.76	-10.7484	3.04167
-14.7061	1.67083	-14.4769	2.02083	-10.959	2.685	-10.7406	2.90667
-14.6983	1.73333	-14.4691	1.88333	-10.9512	2.825	-10.7328	2.63667
-14.6905	1.85417	-14.4613	1.85417	-10.9434	2.85333	-10.725	2.88167
-14.6827	1.71667	-14.4535	2.09583	-10.9356	2.79667	-10.7172	2.945
-14.6749	1.77917	-14.4457	1.92083	-10.9278	2.96167	-10.7094	2.82
-14.6671	1.5625	-14.4379	2.04583	-10.92	2.835	-10.7016	2.92333
-14.6593	1.42917	-14.4301	2.25417	-10.9122	2.99167	-10.6938	2.935
-14.6515	1.57083	-14.4223	2.10833	-10.9044	2.93	-10.686	3.095
-14.6437	1.7	-14.4145	1.79583	-10.8966	2.69	-10.6782	3.19667
-14.6359	1.69167	-14.4067	2.04583	-10.8888	2.84333	-10.6704	3.29833
-14.6281	1.5	-14.3989	1.85	-10.881	2.83	-10.6626	3.17833
-14.6203	1.5625	-14.3911	1.95	-10.8732	2.835	-10.6548	2.99667
-14.6125	1.50833	-14.3833	2.07917	-10.8654	3.065	-10.647	2.96
-14.6047	1.55833	-14.3755	1.95	-10.8576	2.71833	-10.6392	3.015
-14.5969	1.85417	-14.3677	2.325	-10.8498	3.27333	-10.6314	3.16
-14.5891	1.55	-14.3599	1.85417	-10.842	2.87833	-10.6236	3.28167
-14.5813	1.46667	-14.3521	1.97083	-10.8342	3.04833	-10.6158	3.06667
-14.5735	1.74167	-14.3443	1.90417	-10.8264	2.97	-10.608	3.42667
-14.5657	1.75	-14.3365	2.10833	-10.8186	3.075	-10.6002	3.17667
-14.5579	1.67917	-14.3287	2.05	-10.8108	3.14	-10.5924	3.03833
-14.5501	1.66667	-14.3209	2.07083	-10.803	2.95	-10.5846	3.06833
-14.5423	1.79583	-14.3131	2.31667	-10.7952	3.035	-10.5768	2.95167
-14.5345	1.9	-14.3053	2.39583	-10.7874	3.17	-10.569	3.45167
-14.5267	1.81667	-14.2975	2.20833	-10.7796	2.75	-10.5612	3.01333
-14.5189	1.69583	-14.2897	2.25833	-10.7718	2.88833	-10.5534	3.13833
-14.5111	1.58333	-14.2819	1.94167	-10.764	2.95833	-10.5456	3.105
-14.5033	1.63333	-14.2741	1.85417	-10.7562	3.11333	-10.5378	2.86167
-14.4955	1.70833	-14.2663	2.22083	-10.7484	2.99167	-10.53	3.00667
-14.4877	1.65417	-14.2585	1.95417	-10.7406	3.06833	-10.5222	3.025
-14.4799	1.72083	-14.2507	2.07917	-10.7328	2.64	-10.5144	3.04
-14.4721	1.71667	-14.2429	1.98333	-10.725	2.65333	-10.5066	3.09667
-14.4643	1.775	-14.2351	2.15833	-10.7172	2.98833	-10.4988	3.295
-14.4565	1.65833	-14.2273	2.31667	-10.7094	3.12833	-10.491	3.01
-14.4487	1.85833	-14.2195	2.0375	-10.7016	2.71667	-10.4832	3.21
-14.4409	1.7125	-14.2117	2.15417	-10.6938	2.82167	-10.4754	3.12333
-14.4331	1.7125	-14.2039	2.0125	-10.686	2.87833	-10.4676	2.69667
-14.4253	1.97917	-14.1961	2.07917	-10.6782	3.13333	-10.4598	3.10167
-14.4175	1.70417	-14.1883	1.60833	-10.6704	3.11333	-10.452	2.915
-14.4097	1.675	-14.1805	2.00833	-10.6626	3.05	-10.4442	2.84833
-14.4019	1.925	-14.1727	1.97917	-10.6548	2.88333	-10.4364	3.135
-14.3941	1.77917	-14.1649	1.90833	-10.647	2.78167	-10.4286	3.16833
-14.3863	1.73333	-14.1571	2.3	-10.6392	2.86	-10.4208	3.06167
-14.3785	1.66667	-14.1493	2.08333	-10.6314	2.855	-10.413	3.17833
-14.3707	1.53333	-14.1415	2.34583	-10.6236	3.565	-10.4052	3.06167
-14.3629	1.72083	-14.1337	2.41667	-10.6158	3.02167	-10.3974	3.59333
-14.3551	1.5875	-14.1259	2.05417	-10.608	3.15167	-10.3896	2.86833
-14.3473	1.78333	-14.1181	2.03333	-10.6002	3.12833	-10.3818	3.50667
-14.3395	1.97917	-14.1103	1.88333	-10.5924	3.01	-10.374	3.52667
-14.3317	1.55417	-14.1025	2.1375	-10.5846	3.29833	-10.3662	2.97667
-14.3239	1.65417	-14.0947	2.2875	-10.5768	3.38333	-10.3584	2.915
-14.3161	1.69583	-14.0869	2.00417	-10.569	3.14667	-10.3506	3.3
-14.3083	1.62917	-14.0791	2.00833	-10.5612	2.78333	-10.3428	3.48167
-14.3005	1.7125	-14.0713	2.29583	-10.5534	3.28167	-10.335	2.92333
-14.2927	1.775	-14.0635	2.10833	-10.5456	3.17	-10.3272	3.10167
-14.2849	1.69167	-14.0557	2.05833	-10.5378	2.90667	-10.3194	3.48
-14.2771	1.8125	-14.0479	2.28333	-10.53	3.47333	-10.3116	3.18667
-14.2693	1.7875	-14.0401	2.37083	-10.5222	3.01	-10.3038	3.38667
-14.2615	1.55833	-14.0323	2.07083	-10.5144	2.95333	-10.296	2.985
-14.2537	1.67917	-14.0245	2.16667	-10.5066	3.47667	-10.2882	3.13667
-14.2459	1.60833	-14.0167	2.0625	-10.4988	3.3	-10.2804	3.16833
-14.2381	1.4875	-14.0089	1.97917	-10.491	3.18333	-10.2726	3.52333
-14.2303	1.5375	-14.0011	2.07083	-10.4832	3.11833	-10.2648	3.71833
-14.2225	1.78333	-13.9933	2.49583	-10.4754	2.99333	-10.257	3.60333
-14.2147	1.74167	-13.9855	1.79583	-10.4676	3.36667	-10.2492	3.53667
-14.2069	1.69583	-13.9777	2.05833	-10.4598	3.26	-10.2414	3.465
-14.1991	1.62083	-13.9699	2.40417	-10.452	3.14167	-10.2336	3.10833
-14.1913	1.54583	-13.9621	2.20417	-10.4442	3.145	-10.2258	3.14833
-14.1835	1.8375	-13.9543	1.82917	-10.4364	3.19833	-10.218	3.41333
-14.1757	1.79167	-13.9465	2.27917	-10.4286	3.395	-10.2102	3.535
-14.1679	2.03333	-13.9387	2.08333	-10.4208	3.215	-10.2024	3.35167
-14.1601	1.72083	-13.9309	2.0375	-10.413	2.96333	-10.1946	3.22667
-14.1523	1.70833	-13.9231	2.28333	-10.4052	3.06667	-10.1868	3.425
-14.1445	1.7	-13.9153	2.025	-10.3974	3.1	-10.179	3.345
-14.1367	1.79167	-13.9075	2.00417	-10.3896	3.07	-10.1712	3.32667
-14.1289	1.8125	-13.8997	2.13333	-10.3818	3.45333	-10.1634	3.35
-14.1211	1.68333	-13.8919	2.29583	-10.374	3.20333	-10.1556	3.81167
-14.1133	1.54167	-13.8841	2.29583	-10.3662	2.99667	-10.1478	3.25833
-14.1055	1.68333	-13.8763	2.21667	-10.3584	3.10333	-10.14	3.42167
-14.0977	1.6875	-13.8685	1.95833	-10.3506	3.24333	-10.1322	3.65833
-14.0899	1.7125	-13.8607	2.14583	-10.3428	3.47833	-10.1244	3.37333
-14.0821	1.83333	-13.8529	2.275	-10.335	3.28833	-10.1166	3.6
-14.0743	1.65	-13.8451	2.29583	-10.3272	3.13	-10.1088	3.09667
-14.0665	1.675	-13.8373	2.2125	-10.3194	3.39833	-10.101	3.72167
-14.0587	1.56667	-13.8295	2.43333	-10.3116	3.095	-10.0932	3.69667
-14.0509	1.8375	-13.8217	2.47083	-10.3038	3.18667	-10.0854	3.41167
-14.0431	1.99167	-13.8139	2.1375	-10.296	3.145	-10.0776	3.55
-14.0353	1.99583	-13.8061	2.025	-10.2882	3.23667	-10.0698	3.95333
-14.0275	1.97083	-13.7983	2.025	-10.2804	3.03	-10.062	3.365
-14.0197	1.85417	-13.7905	2.30833	-10.2726	3.425	-10.0542	3.57167
-14.0119	1.83333	-13.7827	2.51667	-10.2648	3.63667	-10.0464	3.225
-14.0041	1.65417	-13.7749	2.52917	-10.257	3.38167	-10.0386	3.52167
-13.9963	1.99167	-13.7671	1.97917	-10.2492	3.17167	-10.0308	3.645
-13.9885	1.81667	-13.7593	2.03333	-10.2414	3.21833	-10.023	3.6
-13.9807	1.77917	-13.7515	2.06667	-10.2336	3.53833	-10.0152	3.36833
-13.9729	1.74583	-13.7437	2.2125	-10.2258	3.43	-10.0074	3.65333
-13.9651	1.7125	-13.7359	2.09167	-10.218	3.70333	-9.9996	3.84167
-13.9573	1.725	-13.7281	2.09583	-10.2102	3.49167	-9.9918	3.47333
-13.9495	1.57083	-13.7203	2.28333	-10.2024	3.40167	-9.984	3.31833
-13.9417	1.52917	-13.7125	2.29167	-10.1946	3.16	-9.9762	3.245
-13.9339	1.64167	-13.7047	2.1125	-10.1868	3.23667	-9.9684	3.99667
-13.9261	1.66667	-13.6969	2.42083	-10.179	3.03167	-9.9606	3.805
-13.9183	1.7375	-13.6891	2.42917	-10.1712	3.32833	-9.9528	3.43667
-13.9105	1.67083	-13.6813	1.975	-10.1634	3.49833	-9.945	3.575
-13.9027	1.74167	-13.6735	2.0625	-10.1556	3.445	-9.9372	3.79667
-13.8949	1.76667	-13.6657	2.19583	-10.1478	3.55333	-9.9294	3.78667
-13.8871	1.77917	-13.6579	2.05	-10.14	3.33	-9.9216	3.38167
-13.8793	1.69583	-13.6501	2.27083	-10.1322	3.72833	-9.9138	3.57333
-13.8715	1.65833	-13.6423	2.45417	-10.1244	4.07167	-9.906	3.685
-13.8637	1.94583	-13.6345	2.24583	-10.1166	3.50667	-9.8982	3.555
-13.8559	1.88333	-13.6267	2.14583	-10.1088	3.62667	-9.8904	3.45333
-13.8481	1.925	-13.6189	2.34583	-10.101	3.62	-9.8826	3.91833
-13.8403	1.75	-13.6111	2.17917	-10.0932	3.22667	-9.8748	3.20167
-13.8325	1.82917	-13.6033	2.30417	-10.0854	3.25167	-9.867	3.255
-13.8247	1.6375	-13.5955	2.20833	-10.0776	3.72333	-9.8592	3.34333
-13.8169	1.8625	-13.5877	2.22917	-10.0698	3.625	-9.8514	4.08333
-13.8091	1.875	-13.5799	2.49583	-10.062	3.42167	-9.8436	3.865
-13.8013	1.67917	-13.5721	2.225	-10.0542	3.40333	-9.8358	4.07833
-13.7935	1.70833	-13.5643	2.2	-10.0464	3.63667	-9.828	3.86
-13.7857	1.95417	-13.5565	2.21667	-10.0386	3.725	-9.8202	3.39833
-13.7779	1.79167	-13.5487	2.17917	-10.0308	3.565	-9.8124	3.42667
-13.7701	1.70833	-13.5409	2.45	-10.023	3.39833	-9.8046	3.585
-13.7623	1.825	-13.5331	2.45833	-10.0152	3.89667	-9.7968	3.60167
-13.7545	1.99583	-13.5253	2.25833	-10.0074	3.565	-9.789	3.63667
-13.7467	1.84583	-13.5175	2.1125	-9.9996	3.78333	-9.7812	3.49167
-13.7389	1.6375	-13.5097	1.96667	-9.9918	3.42667	-9.7734	3.59333
-13.7311	1.82917	-13.5019	2.19167	-9.984	3.915	-9.7656	4.03333
-13.7233	1.82917	-13.4941	2.525	-9.9762	3.82167	-9.7578	3.99167
-13.7155	1.9125	-13.4863	2.3875	-9.9684	3.435	-9.75	3.715
-13.7077	2.05833	-13.4785	2.01667	-9.9606	3.39833	-9.7422	3.58333
-13.6999	1.72917	-13.4707	2.0125	-9.9528	3.78167	-9.7344	3.905
-13.6921	1.7875	-13.4629	2.375	-9.945	3.66667	-9.7266	3.63333
-13.6843	1.72917	-13.4551	2.1875	-9.9372	3.86167	-9.7188	3.365
-13.6765	1.91667	-13.4473	2.2125	-9.9294	3.87333	-9.711	3.81667
-13.6687	1.83333	-13.4395	2.23333	-9.9216	3.67167	-9.7032	3.92
-13.6609	1.8125	-13.4317	2.2125	-9.9138	3.63	-9.6954	3.82167
-13.6531	1.87083	-13.4239	2.44583	-9.906	3.8	-9.6876	3.66833
-13.6453	1.80417	-13.4161	2.20833	-9.8982	3.77667	-9.6798	3.44833
-13.6375	1.62083	-13.4083	2.30833	-9.8904	3.505	-9.672	3.46333
-13.6297	1.77917	-13.4005	2.40833	-9.8826	3.82667	-9.6642	3.65833
-13.6219	2	-13.3927	2.45417	-9.8748	3.775	-9.6564	4.41833
-13.6141	2.175	-13.3849	2.29167	-9.867	3.47167	-9.6486	4.125
-13.6063	1.875	-13.3771	2.50417	-9.8592	3.55	-9.6408	3.67167
-13.5985	1.9625	-13.3693	2.42917	-9.8514	3.735	-9.633	3.85667
-13.5907	1.875	-13.3615	2.3375	-9.8436	3.50167	-9.6252	3.815
-13.5829	2.0125	-13.3537	2.60833	-9.8358	3.78333	-9.6174	3.93333
-13.5751	2.04583	-13.3459	2.15833	-9.828	3.81833	-9.6096	3.83833
-13.5673	1.92083	-13.3381	2.29583	-9.8202	4.04333	-9.6018	3.99667
-13.5595	1.67917	-13.3303	2.3375	-9.8124	3.8	-9.594	4.095
-13.5517	1.925	-13.3225	2.39583	-9.8046	3.56833	-9.5862	4.19833
-13.5439	1.7625	-13.3147	2.24167	-9.7968	3.71333	-9.5784	4.08667
-13.5361	1.77917	-13.3069	2.2	-9.789	3.93	-9.5706	4.05
-13.5283	1.79583	-13.2991	2.5	-9.7812	3.95833	-9.5628	4.05667
-13.5205	1.94583	-13.2913	2.5	-9.7734	3.81333	-9.555	4.20667
-13.5127	1.8375	-13.2835	2.19583	-9.7656	3.71833	-9.5472	3.94333
-13.5049	1.98333	-13.2757	2.78333	-9.7578	4.19167	-9.5394	3.79
-13.4971	1.93333	-13.2679	2.30417	-9.75	3.80167	-9.5316	3.82667
-13.4893	1.61667	-13.2601	2.53333	-9.7422	3.43167	-9.5238	4.17667
-13.4815	1.89583	-13.2523	2.21667	-9.7344	4.14667	-9.516	4.35833
-13.4737	1.79167	-13.2445	2.29167	-9.7266	3.505	-9.5082	4.375
-13.4659	1.91667	-13.2367	2.4	-9.7188	3.79333	-9.5004	3.92667
-13.4581	1.925	-13.2289	2.29167	-9.711	4.08	-9.4926	4.165
-13.4503	1.8625	-13.2211	2.48333	-9.7032	3.925	-9.4848	3.89667
-13.4425	1.96667	-13.2133	2.50833	-9.6954	3.91833	-9.477	3.91167
-13.4347	1.94583	-13.2055	2.33333	-9.6876	4.05667	-9.4692	4.14
-13.4269	1.9375	-13.1977	2.475	-9.6798	4.25	-9.4614	4.02333
-13.4191	1.95833	-13.1899	2.5375	-9.672	3.87667	-9.4536	4.12
-13.4113	1.86667	-13.1821	2.6375	-9.6642	3.93	-9.4458	4.25833
-13.4035	1.875	-13.1743	2.4875	-9.6564	4.33	-9.438	3.60833
-13.3957	1.90833	-13.1665	2.85417	-9.6486	3.79333	-9.4302	4.195
-13.3879	2.06667	-13.1587	2.50833	-9.6408	4.24	-9.4224	4.125
-13.3801	1.9625	-13.1509	2.67917	-9.633	4.22833	-9.4146	4.245
-13.3723	2.02917	-13.1431	2.32083	-9.6252	3.96833	-9.4068	3.455
-13.3645	2.24583	-13.1353	2.39583	-9.6174	3.86833	-9.399	4.19667
-13.3567	2.23333	-13.1275	2.6875	-9.6096	4.18667	-9.3912	4.32
-13.3489	2.04583	-13.1197	2.75	-9.6018	3.88333	-9.3834	4.045
-13.3411	2.05417	-13.1119	2.45	-9.594	4.115	-9.3756	4.23333
-13.3333	1.80833	-13.1041	2.67083	-9.5862	4.27333	-9.3678	4.53667
-13.3255	1.91667	-13.0963	2.65833	-9.5784	3.81667	-9.36	4.34333
-13.3177	2.01667	-13.0885	2.47083	-9.5706	4.15667	-9.3522	4.165
-13.3099	2.00833	-13.0807	2.38333	-9.5628	4.57667	-9.3444	4.35667
-13.3021	1.9625	-13.0729	2.22083	-9.555	4.11667	-9.3366	4.44833
-13.2943	1.95833	-13.0651	2.61667	-9.5472	3.96333	-9.3288	3.85833
-13.2865	1.82917	-13.0573	2.70833	-9.5394	4.22167	-9.321	4.09
-13.2787	1.94583	-13.0495	2.48333	-9.5316	3.93	-9.3132	3.82667
-13.2709	2.05	-13.0417	2.52083	-9.5238	3.93167	-9.3054	4.00833
-13.2631	1.87917	-13.0339	2.69583	-9.516	4.01833	-9.2976	4.17833
-13.2553	1.95833	-13.0261	2.26667	-9.5082	4.01167	-9.2898	4.225
-13.2475	2.125	-13.0183	2.51667	-9.5004	4.29833	-9.282	4.105
-13.2397	1.82917	-13.0105	2.7	-9.4926	3.90833	-9.2742	4.37667
-13.2319	1.7625	-13.0027	2.7375	-9.4848	3.96667	-9.2664	4.17833
-13.2241	1.89583	-12.9949	2.55	-9.477	4.275	-9.2586	4.27
-13.2163	2.00417	-12.9871	2.50417	-9.4692	3.80333	-9.2508	4.345
-13.2085	2.0875	-12.9793	2.775	-9.4614	4.28833	-9.243	4.315
-13.2007	1.85	-12.9715	2.93333	-9.4536	4.04833	-9.2352	4.01833
-13.1929	2.1375	-12.9637	2.55	-9.4458	4.465	-9.2274	3.99
-13.1851	1.94583	-12.9559	2.44167	-9.438	4.105	-9.2196	4.35333
-13.1773	1.79167	-12.9481	2.40417	-9.4302	4.37	-9.2118	4.45833
-13.1695	1.9125	-12.9403	2.58333	-9.4224	3.73333	-9.204	3.93333
-13.1617	1.97083	-12.9325	2.49583	-9.4146	3.94167	-9.1962	4.34167
-13.1539	1.9875	-12.9247	2.29583	-9.4068	3.78	-9.1884	4.15833
-13.1461	2.05417	-12.9169	2.53333	-9.399	3.72333	-9.1806	4.24667
-13.1383	1.71667	-12.9091	2.47917	-9.3912	4.00333	-9.1728	4.68333
-13.1305	1.88333	-12.9013	2.5	-9.3834	4.6	-9.165	4.20333
-13.1227	2.1375	-12.8935	2.7625	-9.3756	3.92	-9.1572	4.54833
-13.1149	2.03333	-12.8857	2.6625	-9.3678	4.08667	-9.1494	4.325
-13.1071	2.12917	-12.8779	2.42917	-9.36	4.38333	-9.1416	3.90667
-13.0993	2.24167	-12.8701	2.89583	-9.3522	4.15333	-9.1338	4.13167
-13.0915	2.2125	-12.8623	2.45	-9.3444	4.21167	-9.126	4.66667
-13.0837	2.0875	-12.8545	2.76667	-9.3366	4.19167	-9.1182	4.905
-13.0759	1.95833	-12.8467	2.475	-9.3288	4.40333	-9.1104	4.65833
-13.0681	2.09167	-12.8389	2.49167	-9.321	4.555	-9.1026	4.07
-13.0603	2.32083	-12.8311	2.32083	-9.3132	4.185	-9.0948	3.89333
-13.0525	2.19583	-12.8233	2.53333	-9.3054	3.77833	-9.087	4.28333
-13.0447	1.8875	-12.8155	2.58333	-9.2976	4.49	-9.0792	4.33167
-13.0369	2.15417	-12.8077	2.4375	-9.2898	4.20667	-9.0714	4.19667
-13.0291	2.25	-12.7999	2.42083	-9.282	3.96	-9.0636	4.13333
-13.0213	2.18333	-12.7921	2.48333	-9.2742	4.17667	-9.0558	3.995
-13.0135	2.30833	-12.7843	2.94583	-9.2664	4.23333	-9.048	4.065
-13.0057	2.49167	-12.7765	2.57083	-9.2586	4.32333	-9.0402	4.40167
-12.9979	2.40833	-12.7687	2.57917	-9.2508	4.18167	-9.0324	4.04167
-12.9901	2.04167	-12.7609	2.68333	-9.243	4.575	-9.0246	4.49167
-12.9823	1.9375	-12.7531	2.525	-9.2352	4.29833	-9.0168	4.39
-12.9745	2.27917	-12.7453	2.55417	-9.2274	4.50167	-9.009	4.28333
-12.9667	2.40417	-12.7375	2.96667	-9.2196	4.26	-9.0012	4.37667
-12.9589	2.2875	-12.7297	2.62917	-9.2118	3.97167	-8.9934	4.95
-12.9511	2.27917	-12.7219	2.52917	-9.204	4.00667	-8.9856	4.435
-12.9433	1.8125	-12.7141	2.45833	-9.1962	3.99167	-8.9778	4.34333
-12.9355	2.33333	-12.7063	2.53333	-9.1884	4.65833	-8.97	4.48833
-12.9277	2.21667	-12.6985	2.675	-9.1806	4.52833	-8.9622	4.61
-12.9199	2.24583	-12.6907	2.45417	-9.1728	4.20667	-8.9544	4.84833
-12.9121	2.05833	-12.6829	2.75417	-9.165	4.31833	-8.9466	4.72833
-12.9043	1.9625	-12.6751	2.76667	-9.1572	4.33167	-8.9388	4.835
-12.8965	1.9875	-12.6673	2.89583	-9.1494	3.58667	-8.931	4.36833
-12.8887	2.08333	-12.6595	2.6	-9.1416	4.195	-8.9232	4.83167
-12.8809	2.06667	-12.6517	2.575	-9.1338	4.47	-8.9154	4.395
-12.8731	2.2125	-12.6439	2.53333	-9.126	3.92833	-8.9076	4.86
-12.8653	2.15	-12.6361	2.8	-9.1182	4.27167	-8.8998	4.63667
-12.8575	1.95833	-12.6283	2.46667	-9.1104	4.76833	-8.892	4.66667
-12.8497	2.2375	-12.6205	2.42917	-9.1026	4.47167	-8.8842	4.55833
-12.8419	2.49167	-12.6127	2.59583	-9.0948	4.46	-8.8764	4.16333
-12.8341	2.24583	-12.6049	2.72917	-9.087	4.39667	-8.8686	4.44667
-12.8263	2.1125	-12.5971	2.54167	-9.0792	3.7	-8.8608	4.875
-12.8185	2.1	-12.5893	2.80833	-9.0714	4.24667	-8.853	4.45667
-12.8107	2.2875	-12.5815	2.37083	-9.0636	4.37	-8.8452	4.79667
-12.8029	2.3875	-12.5737	2.53333	-9.0558	4.39	-8.8374	5.10167
-12.7951	1.94583	-12.5659	2.47917	-9.048	4.29833	-8.8296	4.83833
-12.7873	2.11667	-12.5581	2.56667	-9.0402	4.12833	-8.8218	5.04833
-12.7795	2.34167	-12.5503	2.57083	-9.0324	4.64833	-8.814	4.895
-12.7717	2.025	-12.5425	2.65417	-9.0246	4.29667	-8.8062	5.18167
-12.7639	2.075	-12.5347	2.86667	-9.0168	4.82167	-8.7984	4.61833
-12.7561	2.3125	-12.5269	2.70833	-9.009	4.62333	-8.7906	4.21333
-12.7483	2.14583	-12.5191	2.88333	-9.0012	4.78333	-8.7828	4.315
-12.7405	2.34167	-12.5113	2.79583	-8.9934	4.57167	-8.775	4.85
-12.7327	2.525	-12.5035	2.65	-8.9856	4.315	-8.7672	4.43
-12.7249	2.28333	-12.4957	2.87083	-8.9778	4.365	-8.7594	4.41
-12.7171	2.075	-12.4879	2.9625	-8.97	5.06333	-8.7516	4.64667
-12.7093	2.075	-12.4801	3.00417	-8.9622	4.78667	-8.7438	4.52333
-12.7015	2.32083	-12.4723	2.7875	-8.9544	4.50667	-8.736	5.145
-12.6937	2.1375	-12.4645	2.66667	-8.9466	4.50833	-8.7282	4.72833
-12.6859	2.01667	-12.4567	2.8	-8.9388	4.51167	-8.7204	4.47333
-12.6781	1.90833	-12.4489	2.75833	-8.931	4.54333	-8.7126	4.74
-12.6703	2.28333	-12.4411	2.85833	-8.9232	4.80667	-8.7048	5.00167
-12.6625	2.64583	-12.4333	2.9	-8.9154	4.66833	-8.697	4.75667
-12.6547	2.26667	-12.4255	2.4875	-8.9076	4.5	-8.6892	4.62167
-12.6469	2.00417	-12.4177	2.9625	-8.8998	4.90833	-8.6814	4.86833
-12.6391	2.23333	-12.4099	2.6625	-8.892	4.57833	-8.6736	4.99167
-12.6313	2.175	-12.4021	2.91667	-8.8842	4.52833	-8.6658	4.73167
-12.6235	1.95	-12.3943	3.1375	-8.8764	4.41667	-8.658	4.90333
-12.6157	2.06667	-12.3865	2.95833	-8.8686	4.82	-8.6502	4.645
-12.6079	2.325	-12.3787	2.65833	-8.8608	4.37167	-8.6424	4.54667
-12.6001	2.07083	-12.3709	2.5	-8.853	4.57167	-8.6346	4.82
-12.5923	1.9875	-12.3631	2.79583	-8.8452	4.27167	-8.6268	5.155
-12.5845	2.0875	-12.3553	2.92083	-8.8374	4.72167	-8.619	5
-12.5767	2.24167	-12.3475	2.80833	-8.8296	4.655	-8.6112	4.805
-12.5689	2.125	-12.3397	3.11667	-8.8218	4.60667	-8.6034	5.05667
-12.5611	2.15833	-12.3319	3.09583	-8.814	4.91667	-8.5956	5.11
-12.5533	2.55	-12.3241	3.09583	-8.8062	4.96333	-8.5878	4.84167
-12.5455	2.4125	-12.3163	2.94583	-8.7984	4.36833	-8.58	4.895
-12.5377	2.2	-12.3085	3.0625	-8.7906	4.40333	-8.5722	4.84333
-12.5299	2.3875	-12.3007	3.025	-8.7828	4.745	-8.5644	5.31167
-12.5221	2.47917	-12.2929	2.85	-8.775	4.89333	-8.5566	5.39
-12.5143	2.275	-12.2851	3.28333	-8.7672	4.49333	-8.5488	5.125
-12.5065	1.87917	-12.2773	2.89167	-8.7594	4.67	-8.541	4.58833
-12.4987	2.1	-12.2695	2.8625	-8.7516	4.86333	-8.5332	4.64167
-12.4909	2.1875	-12.2617	2.74583	-8.7438	4.45	-8.5254	5.08167
-12.4831	2.47917	-12.2539	3.1125	-8.736	5.07667	-8.5176	4.90167
-12.4753	2.1875	-12.2461	3.0125	-8.7282	5.005	-8.5098	5.16167
-12.4675	2.19583	-12.2383	3.025	-8.7204	4.795	-8.502	4.80667
-12.4597	2.16667	-12.2305	2.85417	-8.7126	5.225	-8.4942	4.93333
-12.4519	2.45833	-12.2227	3.1125	-8.7048	4.88	-8.4864	5.245
-12.4441	2.3375	-12.2149	3.0375	-8.697	4.77833	-8.4786	4.99333
-12.4363	2.3375	-12.2071	3.04167	-8.6892	4.495	-8.4708	4.99
-12.4285	2.46667	-12.1993	2.925	-8.6814	4.25	-8.463	5.46
-12.4207	2.375	-12.1915	2.65417	-8.6736	4.79833	-8.4552	4.915
-12.4129	2.22917	-12.1837	2.77083	-8.6658	5.375	-8.4474	5.065
-12.4051	2.3125	-12.1759	3.00417	-8.658	4.51167	-8.4396	5.05333
-12.3973	2.08333	-12.1681	2.89167	-8.6502	4.825	-8.4318	5.085
-12.3895	2.3375	-12.1603	2.975	-8.6424	4.75833	-8.424	4.96333
-12.3817	2.32083	-12.1525	3.16667	-8.6346	4.79833	-8.4162	5.13833
-12.3739	2.41667	-12.1447	3.00417	-8.6268	4.61833	-8.4084	5.1
-12.3661	2.27083	-12.1369	2.66667	-8.619	4.63167	-8.4006	5.595
-12.3583	2.0875	-12.1291	2.98333	-8.6112	5.05333	-8.3928	5.285
-12.3505	2.25	-12.1213	2.67917	-8.6034	4.95333	-8.385	5.00833
-12.3427	2.58333	-12.1135	2.80833	-8.5956	5.25167	-8.3772	4.985
-12.3349	2.27083	-12.1057	3.28333	-8.5878	4.84	-8.3694	5.68167
-12.3271	2.2375	-12.0979	3.25	-8.58	4.86	-8.3616	5.30167
-12.3193	2.5375	-12.0901	2.92917	-8.5722	4.57	-8.3538	5.3
-12.3115	2.83333	-12.0823	2.8	-8.5644	4.89167	-8.346	5.10833
-12.3037	2.79167	-12.0745	2.64167	-8.5566	4.97167	-8.3382	4.97833
-12.2959	2.43333	-12.0667	2.62917	-8.5488	5.16333	-8.3304	5.25667
-12.2881	2.45417	-12.0589	2.96667	-8.541	5.23667	-8.3226	5.34
-12.2803	2.46667	-12.0511	2.875	-8.5332	5.5	-8.3148	4.79833
-12.2725	2.57083	-12.0433	2.9125	-8.5254	5.22	-8.307	5.34167
-12.2647	2.62917	-12.0355	2.97083	-8.5176	4.93667	-8.2992	5.36667
-12.2569	2.57083	-12.0277	3.0375	-8.5098	5.03167	-8.2914	5.54833
-12.2491	2.69583	-12.0199	3.10833	-8.502	4.94333	-8.2836	4.795
-12.2413	2.64583	-12.0121	3.00833	-8.4942	5.165	-8.2758	4.865
-12.2335	2.5375	-12.0043	3.06667	-8.4864	5.25833	-8.268	5.41
-12.2257	2.35417	-11.9965	3.1875	-8.4786	5.01167	-8.2602	5.79
-12.2179	2.575	-11.9887	3.19583	-8.4708	4.99833	-8.2524	5.75667
-12.2101	2.31667	-11.9809	3.025	-8.463	5.08833	-8.2446	5.56833
-12.2023	2.37083	-11.9731	3.22083	-8.4552	5.25833	-8.2368	5.22333
-12.1945	2.51667	-11.9653	3.00417	-8.4474	5.15667	-8.229	5.55833
-12.1867	2.32917	-11.9575	2.825	-8.4396	5.43667	-8.2212	5.65167
-12.1789	2.47083	-11.9497	3.28333	-8.4318	5.175	-8.2134	5.75667
-12.1711	2.42083	-11.9419	2.925	-8.424	5.30833	-8.2056	5.77667
-12.1633	2.375	-11.9341	2.78333	-8.4162	5.57	-8.1978	5.8
-12.1555	2.4375	-11.9263	3.0375	-8.4084	5.02	-8.19	5.615
-12.1477	2.50417	-11.9185	2.91667	-8.4006	5.3	-8.1822	5.17833
-12.1399	2.45	-11.9107	2.92917	-8.3928	5.16833	-8.1744	5.34333
-12.1321	2.64583	-11.9029	3.25	-8.385	5.36667	-8.1666	5.605
-12.1243	2.55833	-11.8951	3.18333	-8.3772	5.35167	-8.1588	5.29167
-12.1165	2.12083	-11.8873	3.19583	-8.3694	5.585	-8.151	5.41833
-12.1087	2.69167	-11.8795	3.19583	-8.3616	5.44833	-8.1432	5.60167
-12.1009	2.67083	-11.8717	2.8375	-8.3538	5.135	-8.1354	5.45
-12.0931	2.4	-11.8639	3.02917	-8.346	5.15667	-8.1276	5.65667
-12.0853	2.5375	-11.8561	2.97083	-8.3382	5.23167	-8.1198	5.64167
-12.0775	2.45	-11.8483	3.20417	-8.3304	4.98167	-8.112	5.985
-12.0697	2.25833	-11.8405	3.36667	-8.3226	5.04	-8.1042	6.21833
-12.0619	2.57083	-11.8327	3.0625	-8.3148	5.79	-8.0964	5.58833
-12.0541	2.45417	-11.8249	3.0375	-8.307	4.825	-8.0886	5.38167
-12.0463	2.53333	-11.8171	3.04583	-8.2992	5.54667	-8.0808	5.80667
-12.0385	2.57917	-11.8093	3.22917	-8.2914	5.305	-8.073	5.54667
-12.0307	2.42917	-11.8015	3.24167	-8.2836	5.185	-8.0652	5.43667
-12.0229	2.375	-11.7937	3.24583	-8.2758	5.36333	-8.0574	6.02833
-12.0151	2.72917	-11.7859	2.9875	-8.268	5.82667	-8.0496	6.03
-12.0073	2.34167	-11.7781	3.05833	-8.2602	5.73833	-8.0418	5.96833
-11.9995	2.775	-11.7703	3.2125	-8.2524	5.2	-8.034	5.93667
-11.9917	2.65833	-11.7625	3.025	-8.2446	5.76667	-8.0262	5.58333
-11.9839	2.70833	-11.7547	3.12917	-8.2368	5.595	-8.0184	5.82
-11.9761	2.775	-11.7469	3.34167	-8.229	6.07667	-8.0106	5.58667
-11.9683	2.45417	-11.7391	3.25833	-8.2212	5.61667	-8.0028	6.12
-11.9605	2.38333	-11.7313	3.125	-8.2134	5.26167	-7.995	5.59167
-11.9527	2.50417	-11.7235	3.17083	-8.2056	5.54167	-7.9872	5.85333
-11.9449	2.64583	-11.7157	3.36667	-8.1978	6.05167	-7.9794	6.245
-11.9371	2.75833	-11.7079	2.85833	-8.19	6.085	-7.9716	6.29667
-11.9293	2.625	-11.7001	3.5	-8.1822	5.52333	-7.9638	6.02167
-11.9215	2.45833	-11.6923	3.12917	-8.1744	5.53833	-7.956	6.22833
-11.9137	2.5	-11.6845	3.26667	-8.1666	5.86333	-7.9482	6.05167
-11.9059	2.675	-11.6767	3.2625	-8.1588	5.72833	-7.9404	5.905
-11.8981	2.6625	-11.6689	3.41667	-8.151	6.26167	-7.9326	6.31667
-11.8903	2.625	-11.6611	3.37917	-8.1432	5.69167	-7.9248	6.42333
-11.8825	2.475	-11.6533	3.82083	-8.1354	5.86167	-7.917	6.70833
-11.8747	2.6375	-11.6455	3.30417	-8.1276	5.70833	-7.9092	6.42
-11.8669	2.475	-11.6377	3.26667	-8.1198	5.89	-7.9014	6.75833
-11.8591	2.59167	-11.6299	3.45	-8.112	5.97333	-7.8936	6.19333
-11.8513	2.8	-11.6221	3.625	-8.1042	6.315	-7.8858	6.24667
-11.8435	2.58333	-11.6143	3.38333	-8.0964	6.085	-7.878	6.16167
-11.8357	2.59583	-11.6065	3.1	-8.0886	5.69	-7.8702	6.45167
-11.8279	2.55	-11.5987	3.37917	-8.0808	6.01	-7.8624	6.33333
-11.8201	2.41667	-11.5909	3.6125	-8.073	5.915	-7.8546	6.265
-11.8123	2.51667	-11.5831	3.3625	-8.0652	5.785	-7.8468	6.28333
-11.8045	2.53333	-11.5753	3.39583	-8.0574	5.26667	-7.839	6.69333
-11.7967	2.57083	-11.5675	3.075	-8.0496	5.75	-7.8312	6.48
-11.7889	2.7125	-11.5597	3.07083	-8.0418	6.08	-7.8234	6.40667
-11.7811	2.86667	-11.5519	3.44583	-8.034	5.905	-7.8156	6.62333
-11.7733	2.47917	-11.5441	3.1125	-8.0262	5.89333	-7.8078	5.79
-11.7655	2.7375	-11.5363	3.09583	-8.0184	6.09167	-7.8	6.28833
-11.7577	2.69583	-11.5285	3.34167	-8.0106	5.84333	-7.7922	6.41833
-11.7499	2.575	-11.5207	3.12083	-8.0028	5.83333	-7.7844	5.91667
-11.7421	2.57083	-11.5129	3.525	-7.995	6.19333	-7.7766	6.69667
-11.7343	2.5875	-11.5051	3.56667	-7.9872	5.58667	-7.7688	6.38667
-11.7265	2.8875	-11.4973	3.5375	-7.9794	5.89667	-7.761	6.27167
-11.7187	2.825	-11.4895	3.70417	-7.9716	6.16333	-7.7532	6.63333
-11.7109	2.5	-11.4817	3.42083	-7.9638	5.59167	-7.7454	6.73833
-11.7031	2.79583	-11.4739	3.64167	-7.956	6.14333	-7.7376	6.825
-11.6953	2.825	-11.4661	3.175	-7.9482	6.15333	-7.7298	6.67833
-11.6875	2.675	-11.4583	3.26667	-7.9404	6.175	-7.722	6.81667
-11.6797	2.65417	-11.4505	3.44583	-7.9326	6.535	-7.7142	6.49667
-11.6719	2.82917	-11.4427	3.4625	-7.9248	6.01167	-7.7064	6.20167
-11.6641	3.0375	-11.4349	3.35417	-7.917	6.15833	-7.6986	6.40833
-11.6563	2.675	-11.4271	3.14583	-7.9092	6.09833	-7.6908	7.13167
-11.6485	2.95833	-11.4193	3.26667	-7.9014	5.95833	-7.683	6.82
-11.6407	2.93333	-11.4115	3.84167	-7.8936	6.11333	-7.6752	6.76833
-11.6329	2.725	-11.4037	3.3875	-7.8858	6.245	-7.6674	6.94333
-11.6251	2.50417	-11.3959	3.44167	-7.878	6.25667	-7.6596	6.45833
-11.6173	2.59583	-11.3881	3.35833	-7.8702	6.28	-7.6518	7.05167
-11.6095	2.77917	-11.3803	3.47917	-7.8624	6.16833	-7.644	6.92
-11.6017	2.6625	-11.3725	3.67917	-7.8546	6.14167	-7.6362	7.11
-11.5939	2.65	-11.3647	3.58333	-7.8468	6.05	-7.6284	6.895
-11.5861	2.87083	-11.3569	3.64583	-7.839	6.29333	-7.6206	6.91333
-11.5783	2.8625	-11.3491	3.48333	-7.8312	6.56667	-7.6128	6.79667
-11.5705	2.5375	-11.3413	3.40417	-7.8234	6.28667	-7.605	7.37833
-11.5627	2.9	-11.3335	3.4625	-7.8156	6.53167	-7.5972	6.93333
-11.5549	2.87917	-11.3257	3.6375	-7.8078	6.315	-7.5894	7.365
-11.5471	2.65417	-11.3179	3.69167	-7.8	6.685	-7.5816	6.64667
-11.5393	2.27917	-11.3101	3.82083	-7.7922	6.735	-7.5738	6.49833
-11.5315	2.69583	-11.3023	3.8625	-7.7844	6.68167	-7.566	7.18
-11.5237	2.775	-11.2945	3.72083	-7.7766	7.175	-7.5582	7.165
-11.5159	2.86667	-11.2867	3.7625	-7.7688	6.82167	-7.5504	6.77333
-11.5081	2.98333	-11.2789	3.17083	-7.761	6.61333	-7.5426	7.23333
-11.5003	2.72917	-11.2711	3.21667	-7.7532	7.10167	-7.5348	7.515
-11.4925	2.875	-11.2633	3.9625	-7.7454	7.02333	-7.527	7.69333
-11.4847	2.80833	-11.2555	3.9375	-7.7376	7.30333	-7.5192	6.92667
-11.4769	2.64583	-11.2477	3.6875	-7.7298	6.795	-7.5114	7.31333
-11.4691	3.07083	-11.2399	3.74583	-7.722	6.59667	-7.5036	7.43
-11.4613	2.93333	-11.2321	3.67083	-7.7142	6.735	-7.4958	7.09833
-11.4535	2.8	-11.2243	3.55	-7.7064	6.89667	-7.488	7.34333
-11.4457	2.92917	-11.2165	3.65833	-7.6986	6.62	-7.4802	7.43667
-11.4379	2.75	-11.2087	3.80833	-7.6908	6.42667	-7.4724	7.53333
-11.4301	2.925	-11.2009	3.94167	-7.683	6.47	-7.4646	7.71833
-11.4223	2.825	-11.1931	3.44583	-7.6752	6.87167	-7.4568	7.66167
-11.4145	2.925	-11.1853	3.72083	-7.6674	6.86	-7.449	7.49833
-11.4067	2.5	-11.1775	3.86667	-7.6596	7.085	-7.4412	7.85333
-11.3989	2.9375	-11.1697	3.45	-7.6518	6.95333	-7.4334	7.91
-11.3911	3.14583	-11.1619	3.47083	-7.644	6.59833	-7.4256	7.015
-11.3833	2.85	-11.1541	3.57083	-7.6362	6.65667	-7.4178	7.90833
-11.3755	2.4	-11.1463	3.575	-7.6284	6.80667	-7.41	7.96667
-11.3677	3.10417	-11.1385	3.62083	-7.6206	6.83167	-7.4022	7.375
-11.3599	2.8375	-11.1307	3.73333	-7.6128	7.10333	-7.3944	6.72167
-11.3521	3.1375	-11.1229	3.70417	-7.605	7.055	-7.3866	8.07667
-11.3443	2.79167	-11.1151	3.69167	-7.5972	7.03	-7.3788	7.99333
-11.3365	2.82083	-11.1073	3.84583	-7.5894	6.825	-7.371	8.015
-11.3287	3.0375	-11.0995	3.7875	-7.5816	7.23333	-7.3632	7.61333
-11.3209	3.39583	-11.0917	4.00417	-7.5738	7.14833	-7.3554	8.32167
-11.3131	2.9625	-11.0839	3.99167	-7.566	7.16167	-7.3476	7.80833
-11.3053	3.0875	-11.0761	3.72917	-7.5582	7.01833	-7.3398	7.66333
-11.2975	2.86667	-11.0683	3.675	-7.5504	7.21	-7.332	8.38167
-11.2897	3.00417	-11.0605	3.6875	-7.5426	6.955	-7.3242	8.26833
-11.2819	3.04583	-11.0527	4.20417	-7.5348	7.02167	-7.3164	7.92
-11.2741	2.92083	-11.0449	3.73333	-7.527	7.00333	-7.3086	7.69167
-11.2663	2.8125	-11.0371	3.62083	-7.5192	7.60667	-7.3008	7.965
-11.2585	3.15417	-11.0293	3.8875	-7.5114	7.46667	-7.293	7.84333
-11.2507	2.85417	-11.0215	3.60833	-7.5036	8.115	-7.2852	7.58333
-11.2429	2.8375	-11.0137	3.57917	-7.4958	7.35333	-7.2774	8.28333
-11.2351	3.0875	-11.0059	4.0375	-7.488	7.51833	-7.2696	7.90333
-11.2273	2.89167	-10.9981	3.59167	-7.4802	6.85833	-7.2618	7.92
-11.2195	3.0125	-10.9903	4.0125	-7.4724	6.89833	-7.254	8.12833
-11.2117	3.0875	-10.9825	3.8875	-7.4646	7.31333	-7.2462	7.65333
-11.2039	2.94583	-10.9747	4.2625	-7.4568	7.38667	-7.2384	8.26667
-11.1961	3.23333	-10.9669	4.06667	-7.449	7.19	-7.2306	8.12833
-11.1883	3.04167	-10.9591	3.80833	-7.4412	7.42833	-7.2228	8.07
-11.1805	3.18333	-10.9513	3.76667	-7.4334	7.12833	-7.215	8.14333
-11.1727	3.175	-10.9435	3.61667	-7.4256	7.215	-7.2072	7.75
-11.1649	3.37917	-10.9357	4.15417	-7.4178	7.07333	-7.1994	8.34833
-11.1571	3.05	-10.9279	3.775	-7.41	7.71333	-7.1916	8.51
-11.1493	3.23333	-10.9201	3.94167	-7.4022	7.60667	-7.1838	8.20167
-11.1415	3.04167	-10.9123	3.43333	-7.3944	7.61	-7.176	8.38167
-11.1337	2.90417	-10.9045	3.76667	-7.3866	7.57333	-7.1682	8.615
-11.1259	2.9875	-10.8967	3.8125	-7.3788	7.83833	-7.1604	8.56
-11.1181	2.94583	-10.8889	3.64583	-7.371	7.735	-7.1526	8.78667
-11.1103	3.20417	-10.8811	3.8375	-7.3632	7.60833	-7.1448	8.57833
-11.1025	2.95833	-10.8733	3.75833	-7.3554	8.08333	-7.137	8.32833
-11.0947	3.1375	-10.8655	3.58333	-7.3476	7.66833	-7.1292	8.47833
-11.0869	3.3625	-10.8577	3.92083	-7.3398	7.97	-7.1214	8.62667
-11.0791	3.2125	-10.8499	4.14167	-7.332	7.98	-7.1136	8.20833
-11.0713	3.3	-10.8421	3.77917	-7.3242	7.65333	-7.1058	8.575
-11.0635	3.2625	-10.8343	3.89583	-7.3164	7.32667	-7.098	9.12
-11.0557	3.19583	-10.8265	4.2125	-7.3086	7.605	-7.0902	9.13167
-11.0479	3.17083	-10.8187	3.95833	-7.3008	7.86167	-7.0824	8.605
-11.0401	3.1875	-10.8109	4.125	-7.293	8.165	-7.0746	8.97167
-11.0323	3.17083	-10.8031	3.70833	-7.2852	7.595	-7.0668	8.50667
-11.0245	3.06667	-10.7953	3.52917	-7.2774	7.87167	-7.059	9.29
-11.0167	3.28333	-10.7875	3.9375	-7.2696	7.43667	-7.0512	8.72
-11.0089	3.2625	-10.7797	3.75417	-7.2618	8.77	-7.0434	8.51333
-11.0011	3.1625	-10.7719	3.81667	-7.254	8.125	-7.0356	9.05333
-10.9933	2.975	-10.7641	3.87917	-7.2462	7.64167	-7.0278	9.605
-10.9855	2.95	-10.7563	4.3375	-7.2384	7.87	-7.02	9.01
-10.9777	2.9875	-10.7485	4.02917	-7.2306	8.125	-7.0122	8.92833
-10.9699	3.0875	-10.7407	3.79583	-7.2228	7.91	-7.0044	9.43667
-10.9621	3.05417	-10.7329	4.2	-7.215	8.38833	-6.9966	9.98
-10.9543	3.29583	-10.7251	4.00833	-7.2072	8.56333	-6.9888	9.405
-10.9465	3.3625	-10.7173	3.79583	-7.1994	8.64	-6.981	9.48667
-10.9387	3.4375	-10.7095	3.87083	-7.1916	8.37333	-6.9732	9.46667
-10.9309	3.40417	-10.7017	3.84167	-7.1838	8.72167	-6.9654	9.81667
-10.9231	3.0375	-10.6939	4.31667	-7.176	9.14	-6.9576	9.04833
-10.9153	3.225	-10.6861	4.25833	-7.1682	8.43167	-6.9498	9.545
-10.9075	3.5125	-10.6783	3.96667	-7.1604	8.54667	-6.942	9.68167
-10.8997	3.58333	-10.6705	4.3375	-7.1526	8.70167	-6.9342	9.03167
-10.8919	3.3625	-10.6627	3.95833	-7.1448	8.95833	-6.9264	9.07167
-10.8841	3.15833	-10.6549	4.29167	-7.137	8.79	-6.9186	9.39333
-10.8763	3.175	-10.6471	3.85	-7.1292	8.87167	-6.9108	9.115
-10.8685	3.4	-10.6393	4.26667	-7.1214	8.48667	-6.903	9.59
-10.8607	3.30417	-10.6315	3.87917	-7.1136	8.45667	-6.8952	9.65333
-10.8529	3.16667	-10.6237	4.4875	-7.1058	9.415	-6.8874	10.19
-10.8451	3.21667	-10.6159	4.38333	-7.098	8.795	-6.8796	9.88833
-10.8373	3.1625	-10.6081	3.87083	-7.0902	9.03833	-6.8718	9.75167
-10.8295	3.23333	-10.6003	4.17917	-7.0824	8.98667	-6.864	10.045
-10.8217	3.22083	-10.5925	3.64167	-7.0746	8.76667	-6.8562	9.935
-10.8139	3.27083	-10.5847	4.07083	-7.0668	8.54667	-6.8484	9.78333
-10.8061	3.55417	-10.5769	4.375	-7.059	9.79667	-6.8406	9.53167
-10.7983	3.24583	-10.5691	4.37083	-7.0512	9.21167	-6.8328	9.50833
-10.7905	3.40833	-10.5613	4.22083	-7.0434	8.92667	-6.825	9.65167
-10.7827	3.51667	-10.5535	4.19583	-7.0356	8.9	-6.8172	10.445
-10.7749	3.49167	-10.5457	4.45833	-7.0278	8.50833	-6.8094	9.98
-10.7671	2.91667	-10.5379	3.89583	-7.02	8.845	-6.8016	10.515
-10.7593	3.15	-10.5301	4.41667	-7.0122	8.64333	-6.7938	10.1167
-10.7515	3.27917	-10.5223	4.35	-7.0044	9.315	-6.786	9.66833
-10.7437	3.10417	-10.5145	3.78333	-6.9966	9.25	-6.7782	9.745
-10.7359	3.40417	-10.5067	3.94167	-6.9888	9.09167	-6.7704	10.2017
-10.7281	3.09167	-10.4989	3.9875	-6.981	9.17833	-6.7626	10.285
-10.7203	3.02917	-10.4911	4.4625	-6.9732	8.405	-6.7548	10.2733
-10.7125	3.4	-10.4833	4.25833	-6.9654	8.78833	-6.747	10.1717
-10.7047	3.38333	-10.4755	4.47083	-6.9576	9.44333	-6.7392	10.245
-10.6969	3.2625	-10.4677	4.68333	-6.9498	9.73667	-6.7314	11.1167
-10.6891	3.52083	-10.4599	4.35833	-6.942	9.91667	-6.7236	10.6517
-10.6813	3.54583	-10.4521	4.49167	-6.9342	9.11833	-6.7158	10.695
-10.6735	3.475	-10.4443	4.375	-6.9264	9.585	-6.708	10.725
-10.6657	3.35833	-10.4365	4.55833	-6.9186	9.92667	-6.7002	10.7933
-10.6579	3.4875	-10.4287	4.53333	-6.9108	10.195	-6.6924	9.945
-10.6501	3.70417	-10.4209	4.36667	-6.903	9.57833	-6.6846	10.9433
-10.6423	3.1125	-10.4131	4.325	-6.8952	9.70167	-6.6768	10.4517
-10.6345	3.15833	-10.4053	4.62083	-6.8874	9.61333	-6.669	10.7417
-10.6267	3.25833	-10.3975	4.00833	-6.8796	9.19833	-6.6612	11.135
-10.6189	3.2	-10.3897	4.10417	-6.8718	9.72333	-6.6534	10.8183
-10.6111	3.44167	-10.3819	4.60833	-6.864	10.0383	-6.6456	10.1083
-10.6033	3.30417	-10.3741	4.425	-6.8562	9.605	-6.6378	10.8067
-10.5955	3.45833	-10.3663	4.27083	-6.8484	9.805	-6.63	11.165
-10.5877	3.55833	-10.3585	4.33333	-6.8406	10.1883	-6.6222	11.1867
-10.5799	3.63333	-10.3507	4.025	-6.8328	9.89167	-6.6144	10.7367
-10.5721	3.25417	-10.3429	4.32083	-6.825	9.55833	-6.6066	10.5567
-10.5643	3.19167	-10.3351	4.52917	-6.8172	9.33667	-6.5988	11.2883
-10.5565	3.40417	-10.3273	4.49583	-6.8094	9.96333	-6.591	10.9583
-10.5487	3.62083	-10.3195	4.43333	-6.8016	9.715	-6.5832	11.08
-10.5409	3.56667	-10.3117	4.38333	-6.7938	10.33	-6.5754	10.1117
-10.5331	3.36667	-10.3039	4.375	-6.786	10.4533	-6.5676	11.1467
-10.5253	3.38333	-10.2961	4.52917	-6.7782	10.2	-6.5598	11.3517
-10.5175	3.6375	-10.2883	4.67917	-6.7704	10.0083	-6.552	11.735
-10.5097	3.7625	-10.2805	4.6875	-6.7626	10.0183	-6.5442	11.5067
-10.5019	3.45833	-10.2727	4.74583	-6.7548	10.195	-6.5364	10.59
-10.4941	3.74583	-10.2649	4.35833	-6.747	10.4	-6.5286	11.4783
-10.4863	3.55	-10.2571	4.43333	-6.7392	10.165	-6.5208	11.84
-10.4785	3.52917	-10.2493	4.8125	-6.7314	10.28	-6.513	12.27
-10.4707	3.21667	-10.2415	4.50833	-6.7236	10.145	-6.5052	12.2533
-10.4629	3.31667	-10.2337	4.77917	-6.7158	10.8983	-6.4974	11.47
-10.4551	3.59583	-10.2259	4.7125	-6.708	10.2233	-6.4896	11.335
-10.4473	3.74167	-10.2181	4.4125	-6.7002	10.31	-6.4818	10.7017
-10.4395	3.52917	-10.2103	4.40833	-6.6924	10.1217	-6.474	11.8867
-10.4317	3.6625	-10.2025	4.7125	-6.6846	10.6367	-6.4662	12.175
-10.4239	3.30417	-10.1947	4.6625	-6.6768	10.5167	-6.4584	11.8417
-10.4161	3.19583	-10.1869	4.72083	-6.669	10.3417	-6.4506	11.7033
-10.4083	3.69167	-10.1791	4.675	-6.6612	10.895	-6.4428	12.0667
-10.4005	3.65417	-10.1713	4.67917	-6.6534	11.295	-6.435	11.9317
-10.3927	3.82917	-10.1635	4.6125	-6.6456	10.8767	-6.4272	12.4717
-10.3849	3.45	-10.1557	4.47917	-6.6378	10.44	-6.4194	12.1917
-10.3771	3.27083	-10.1479	4.65417	-6.63	10.8383	-6.4116	12.2767
-10.3693	3.48333	-10.1401	4.35833	-6.6222	10.6633	-6.4038	12.5117
-10.3615	3.58333	-10.1323	4.84583	-6.6144	11.775	-6.396	13.44
-10.3537	3.60833	-10.1245	4.71667	-6.6066	11.2983	-6.3882	12.4483
-10.3459	3.875	-10.1167	4.40833	-6.5988	10.8367	-6.3804	12.5033
-10.3381	3.61667	-10.1089	4.35833	-6.591	11.5967	-6.3726	12.515
-10.3303	3.575	-10.1011	4.60833	-6.5832	11.8633	-6.3648	13.0517
-10.3225	3.725	-10.0933	4.9875	-6.5754	11.07	-6.357	12.1283
-10.3147	3.76667	-10.0855	4.50417	-6.5676	11.7817	-6.3492	12.895
-10.3069	4.01667	-10.0777	4.7375	-6.5598	11.2867	-6.3414	13.1183
-10.2991	3.40833	-10.0699	4.57083	-6.552	11.5067	-6.3336	12.8383
-10.2913	3.31667	-10.0621	4.58333	-6.5442	10.9967	-6.3258	12.4183
-10.2835	3.69583	-10.0543	4.72917	-6.5364	10.8183	-6.318	12.96
-10.2757	3.64583	-10.0465	5.275	-6.5286	11.1183	-6.3102	12.8817
-10.2679	3.27917	-10.0387	5.37917	-6.5208	11.84	-6.3024	13.1
-10.2601	3.5	-10.0309	4.7625	-6.513	11.92	-6.2946	12.9333
-10.2523	3.8875	-10.0231	4.80417	-6.5052	11.1683	-6.2868	12.795
-10.2445	3.94167	-10.0153	4.60833	-6.4974	11.96	-6.279	13.0333
-10.2367	3.7375	-10.0075	4.9125	-6.4896	11.0733	-6.2712	13.1967
-10.2289	3.80417	-9.99967	4.84167	-6.4818	11.8283	-6.2634	12.9667
-10.2211	3.9	-9.99187	4.64167	-6.474	11.8483	-6.2556	12.9117
-10.2133	3.96667	-9.98407	4.65833	-6.4662	11.7117	-6.2478	13.7817
-10.2055	3.70833	-9.97627	4.80417	-6.4584	11.8933	-6.24	13.3233
-10.1977	4.19167	-9.96847	4.94583	-6.4506	11.8333	-6.2322	13.115
-10.1899	3.74167	-9.96067	4.91667	-6.4428	11.2767	-6.2244	13.2717
-10.1821	3.75833	-9.95287	5.2	-6.435	11.28	-6.2166	13.88
-10.1743	3.8125	-9.94507	4.7875	-6.4272	12.42	-6.2088	13.1317
-10.1665	3.67083	-9.93727	4.85833	-6.4194	12.6783	-6.201	14.1567
-10.1587	3.77917	-9.92947	4.6125	-6.4116	11.9017	-6.1932	14.1417
-10.1509	3.6	-9.92167	4.86667	-6.4038	12.655	-6.1854	13.105
-10.1431	3.55833	-9.91387	4.65417	-6.396	12.225	-6.1776	12.9517
-10.1353	3.55833	-9.90607	4.34583	-6.3882	12.4467	-6.1698	14.32
-10.1275	3.87917	-9.89827	4.72917	-6.3804	11.9433	-6.162	14.0483
-10.1197	3.72917	-9.89047	4.825	-6.3726	12.42	-6.1542	14.0183
-10.1119	3.59167	-9.88267	5.19167	-6.3648	12.875	-6.1464	14.4567
-10.1041	3.93333	-9.87487	4.96667	-6.357	12.38	-6.1386	14.0317
-10.0963	3.74583	-9.86707	4.90833	-6.3492	12.365	-6.1308	13.7883
-10.0885	4.21667	-9.85927	4.825	-6.3414	12.6867	-6.123	14.8667
-10.0807	4.12917	-9.85147	4.625	-6.3336	12.4433	-6.1152	13.8633
-10.0729	4.05417	-9.84367	4.76667	-6.3258	13.04	-6.1074	14.6533
-10.0651	4.00417	-9.83587	5.125	-6.318	13.285	-6.0996	14.3383
-10.0573	3.97917	-9.82807	5.1375	-6.3102	12.9117	-6.0918	14.3517
-10.0495	4.21667	-9.82027	5.24167	-6.3024	13.045	-6.084	14.2517
-10.0417	3.93333	-9.81247	4.78333	-6.2946	12.9117	-6.0762	14.4433
-10.0339	3.93333	-9.80467	5.13333	-6.2868	12.6483	-6.0684	14.7317
-10.0261	4.17917	-9.79687	5.30833	-6.279	13.39	-6.0606	14.3017
-10.0183	4.11667	-9.78907	5.1625	-6.2712	13.3167	-6.0528	14.1183
-10.0105	4.2	-9.78127	5.44583	-6.2634	13.5533	-6.045	15.295
-10.0027	3.90417	-9.77347	5.2125	-6.2556	13.6	-6.0372	14.4617
-9.99489	4.06667	-9.76567	5.19167	-6.2478	12.825	-6.0294	13.7517
-9.98709	4.01667	-9.75787	5	-6.24	13.77	-6.0216	14.8267
-9.97929	4.25	-9.75007	4.8	-6.2322	12.9467	-6.0138	14.6617
-9.97149	4.3375	-9.74227	4.80833	-6.2244	13.445	-6.006	15.14
-9.96369	4.1625	-9.73447	5.10417	-6.2166	13.0833	-5.9982	14.8
-9.95589	4.25	-9.72667	5.15833	-6.2088	13.5467	-5.9904	14.4567
-9.94809	4.29583	-9.71887	4.95	-6.201	13.0167	-5.9826	15.7833
-9.94029	4.18333	-9.71107	4.9875	-6.1932	13.6683	-5.9748	15.965
-9.93249	4.28333	-9.70327	4.98333	-6.1854	13.37	-5.967	15.2583
-9.92469	4.26667	-9.69547	4.9875	-6.1776	14.0283	-5.9592	14.7867
-9.91689	4.225	-9.68767	5.21667	-6.1698	13.725	-5.9514	15.9383
-9.90909	4.0625	-9.67987	5.16667	-6.162	13.67	-5.9436	15.7
-9.90129	3.69167	-9.67207	5.18333	-6.1542	14.5467	-5.9358	15.42
-9.89349	3.97083	-9.66427	5.55833	-6.1464	14.4967	-5.928	15.025
-9.88569	4.42083	-9.65647	4.47917	-6.1386	14.48	-5.9202	15.8133
-9.87789	4.43333	-9.64867	5.09167	-6.1308	13.3833	-5.9124	15.3767
-9.87009	4.21667	-9.64087	5.39583	-6.123	14.2617	-5.9046	16.1533
-9.86229	4.27917	-9.63307	5.1375	-6.1152	14.195	-5.8968	16.555
-9.85449	4.4375	-9.62527	5.33333	-6.1074	14.4783	-5.889	16.6567
-9.84669	4.24583	-9.61747	5.275	-6.0996	14.035	-5.8812	15.5667
-9.83889	4.03333	-9.60967	5.21667	-6.0918	14.215	-5.8734	15.8
-9.83109	4.125	-9.60187	5.44167	-6.084	14.2767	-5.8656	16.6283
-9.82329	4.15417	-9.59407	5.3875	-6.0762	13.475	-5.8578	16.2817
-9.81549	4.1375	-9.58627	5.1875	-6.0684	14.415	-5.85	16.5767
-9.80769	4.20417	-9.57847	5.1875	-6.0606	14.4767	-5.8422	16.2733
-9.79989	4.14167	-9.57067	4.99583	-6.0528	14.7233	-5.8344	16.8683
-9.79209	4.05417	-9.56287	5.37917	-6.045	14.1333	-5.8266	15.5067
-9.78429	4.1875	-9.55507	5.49583	-6.0372	14.415	-5.8188	16.4067
-9.77649	3.85	-9.54727	5.19583	-6.0294	15.0583	-5.811	16.7967
-9.76869	4.34167	-9.53947	5.35	-6.0216	14.9967	-5.8032	17.0917
-9.76089	4.25833	-9.53167	5.5	-6.0138	15.0083	-5.7954	17.36
-9.75309	3.91667	-9.52387	5.1375	-6.006	14.5167	-5.7876	16.6067
-9.74529	3.975	-9.51607	5.3625	-5.9982	15.1417	-5.7798	17.24
-9.73749	3.78333	-9.50827	5.77083	-5.9904	14.955	-5.772	15.93
-9.72969	4.0875	-9.50047	5.12083	-5.9826	15.1583	-5.7642	16.7133
-9.72189	4.325	-9.49267	5.57917	-5.9748	15.425	-5.7564	17.3967
-9.71409	4.25833	-9.48487	5.2	-5.967	14.845	-5.7486	17.6233
-9.70629	4.2	-9.47707	5.35	-5.9592	15.17	-5.7408	17.5317
-9.69849	4.32083	-9.46927	5.03333	-5.9514	15.1183	-5.733	17.9883
-9.69069	4.13333	-9.46147	5.5625	-5.9436	14.9333	-5.7252	17.52
-9.68289	4.42917	-9.45367	5.4	-5.9358	14.8817	-5.7174	17.6817
-9.67509	4.0875	-9.44587	5.45417	-5.928	14.6	-5.7096	17.4233
-9.66729	4.37083	-9.43807	5.4625	-5.9202	15.6783	-5.7018	17.8333
-9.65949	4.39167	-9.43027	5.425	-5.9124	16.2067	-5.694	17.8767
-9.65169	4.59167	-9.42247	5.37917	-5.9046	16.8183	-5.6862	17.2883
-9.64389	4.75417	-9.41467	5.30833	-5.8968	16.9217	-5.6784	17.09
-9.63609	4.65833	-9.40687	5.18333	-5.889	16.0717	-5.6706	17.9583
-9.62829	4.59167	-9.39907	5.31667	-5.8812	15.845	-5.6628	17.715
-9.62049	4.11667	-9.39127	5.4125	-5.8734	15.6983	-5.655	17.3617
-9.61269	4.6125	-9.38347	5.2125	-5.8656	16.0467	-5.6472	18.75
-9.60489	4.58333	-9.37567	5.225	-5.8578	16.465	-5.6394	18.5967
-9.59709	4.55417	-9.36787	5.38333	-5.85	15.675	-5.6316	18.1733
-9.58929	3.99167	-9.36007	5.42083	-5.8422	16.445	-5.6238	18.3767
-9.58149	4.37917	-9.35227	5.6375	-5.8344	16.2667	-5.616	18.6
-9.57369	4.19583	-9.34447	5.37917	-5.8266	16.51	-5.6082	18.0533
-9.56589	4.3625	-9.33667	6.04167	-5.8188	16.3567	-5.6004	18.3983
-9.55809	4.35833	-9.32887	5.46667	-5.811	16.8367	-5.5926	19.4533
-9.55029	4.7	-9.32107	5.4875	-5.8032	16.6883	-5.5848	18.7133
-9.54249	4.325	-9.31327	5.91667	-5.7954	16.0067	-5.577	18.24
-9.53469	4.23333	-9.30547	5.44167	-5.7876	16.1233	-5.5692	19.2583
-9.52689	4.5	-9.29767	5.59167	-5.7798	16.2417	-5.5614	20.0967
-9.51909	4.93333	-9.28987	5.62917	-5.772	16.6617	-5.5536	19.3483
-9.51129	4.5625	-9.28207	5.49167	-5.7642	17.0783	-5.5458	19.625
-9.50349	4.04167	-9.27427	5.375	-5.7564	17.405	-5.538	19.9
-9.49569	4.26667	-9.26647	6.05417	-5.7486	17.5117	-5.5302	19.6717
-9.48789	4.65833	-9.25867	6.27917	-5.7408	17.8017	-5.5224	19.7717
-9.48009	4.27917	-9.25087	5.35833	-5.733	17.4317	-5.5146	20.3633
-9.47229	4.19167	-9.24307	5.82083	-5.7252	17.9333	-5.5068	19.8817
-9.46449	4.62917	-9.23527	5.35417	-5.7174	17.2867	-5.499	19.6833
-9.45669	4.60417	-9.22747	6.01667	-5.7096	17.51	-5.4912	20.15
-9.44889	4.62083	-9.21967	5.7125	-5.7018	17.595	-5.4834	20.0967
-9.44109	4.50833	-9.21187	6	-5.694	17.065	-5.4756	20.3783
-9.43329	4.67917	-9.20407	5.67917	-5.6862	17.7083	-5.4678	19.3883
-9.42549	5.05	-9.19627	5.85833	-5.6784	18.4033	-5.46	20.8667
-9.41769	4.67917	-9.18847	5.69583	-5.6706	19.1467	-5.4522	20.0867
-9.40989	4.17083	-9.18067	5.9125	-5.6628	17.85	-5.4444	21.035
-9.40209	4.40417	-9.17287	5.67083	-5.655	17.5333	-5.4366	20.1417
-9.39429	4.81667	-9.16507	6	-5.6472	18.56	-5.4288	20.9417
-9.38649	5.04167	-9.15727	6.23333	-5.6394	19.0833	-5.421	21.4033
-9.37869	4.65	-9.14947	5.84167	-5.6316	18.7333	-5.4132	20.5733
-9.37089	4.25417	-9.14167	6.12917	-5.6238	19.1483	-5.4054	20.9717
-9.36309	4.625	-9.13387	6.6	-5.616	18.82	-5.3976	21.0233
-9.35529	4.82083	-9.12607	5.775	-5.6082	19.0583	-5.3898	20.8433
-9.34749	5.10833	-9.11827	5.875	-5.6004	18.4833	-5.382	20.9867
-9.33969	4.675	-9.11047	6.08333	-5.5926	18.3233	-5.3742	20.8383
-9.33189	4.625	-9.10267	5.97917	-5.5848	19.6367	-5.3664	21.54
-9.32409	4.23333	-9.09487	6.1375	-5.577	18.6217	-5.3586	22.7633
-9.31629	4.68333	-9.08707	5.57083	-5.5692	18.4833	-5.3508	21.3017
-9.30849	4.54167	-9.07927	5.85	-5.5614	19.0417	-5.343	21.0733
-9.30069	4.90417	-9.07147	5.75	-5.5536	19.72	-5.3352	21.2167
-9.29289	4.90417	-9.06367	5.55417	-5.5458	18.6017	-5.3274	21.4383
-9.28509	4.65	-9.05587	5.3125	-5.538	18.815	-5.3196	22.3517
-9.27729	4.4875	-9.04807	6.3625	-5.5302	18.1217	-5.3118	21.8867
-9.26949	4.3875	-9.04027	6.00833	-5.5224	19.61	-5.304	21.9167
-9.26169	4.775	-9.03247	5.80833	-5.5146	18.8633	-5.2962	21.1483
-9.25389	4.50417	-9.02467	6.275	-5.5068	19.5833	-5.2884	21.645
-9.24609	4.7875	-9.01687	6.2375	-5.499	20.3483	-5.2806	21.98
-9.23829	4.75	-9.00907	5.6	-5.4912	19.9067	-5.2728	23.14
-9.23049	4.37917	-9.00127	5.69583	-5.4834	19.3633	-5.265	22.3883
-9.22269	4.92917	-8.99347	6.04167	-5.4756	19.8267	-5.2572	22.1817
-9.21489	4.64167	-8.98567	6.37083	-5.4678	19.7767	-5.2494	23.37
-9.20709	5.10417	-8.97787	6.64583	-5.46	20.0933	-5.2416	24.12
-9.19929	5.04583	-8.97007	6.2625	-5.4522	20.4233	-5.2338	22.5283
-9.19149	4.75	-8.96227	6.05833	-5.4444	20.5167	-5.226	23.175
-9.18369	4.80417	-8.95447	6.12083	-5.4366	20.4267	-5.2182	23.6417
-9.17589	4.87917	-8.94667	6.80417	-5.4288	20.6867	-5.2104	23.5667
-9.16809	5.14583	-8.93887	5.59583	-5.421	20.4517	-5.2026	23.5233
-9.16029	4.98333	-8.93107	5.79583	-5.4132	20.7517	-5.1948	22.8267
-9.15249	5.1	-8.92327	6.09167	-5.4054	21.12	-5.187	23.3417
-9.14469	5.0875	-8.91547	5.925	-5.3976	20.8583	-5.1792	22.9867
-9.13689	4.875	-8.90767	5.86667	-5.3898	20.68	-5.1714	23.8617
-9.12909	4.8375	-8.89987	6.25417	-5.382	21.5983	-5.1636	23.5733
-9.12129	4.70417	-8.89207	6.37083	-5.3742	20.6817	-5.1558	24.3633
-9.11349	4.92083	-8.88427	6.59583	-5.3664	21.4533	-5.148	24.3517
-9.10569	5.10417	-8.87647	5.48333	-5.3586	21.185	-5.1402	24.55
-9.09789	4.92083	-8.86867	5.55417	-5.3508	21.5283	-5.1324	25.9733
-9.09009	5	-8.86087	5.94583	-5.343	21.505	-5.1246	24.755
-9.08229	5.35833	-8.85307	6.27917	-5.3352	22.0683	-5.1168	24.4083
-9.07449	5.31667	-8.84527	5.925	-5.3274	22.395	-5.109	25.555
-9.06669	5.09583	-8.83747	5.61667	-5.3196	21.9633	-5.1012	25.2933
-9.05889	4.97917	-8.82967	5.87083	-5.3118	22.2983	-5.0934	25.3967
-9.05109	4.675	-8.82187	6.05833	-5.304	22.4467	-5.0856	25.1133
-9.04329	5	-8.81407	5.95833	-5.2962	22.3	-5.0778	25.6283
-9.03549	5.00833	-8.80627	6.12083	-5.2884	22.455	-5.07	26.275
-9.02769	4.8375	-8.79847	5.75833	-5.2806	22.4783	-5.0622	26.1517
-9.01989	5.17917	-8.79067	5.60417	-5.2728	22.7467	-5.0544	25.2017
-9.01209	5.23333	-8.78287	6.13333	-5.265	23.2633	-5.0466	25.9867
-9.00429	4.925	-8.77507	5.90417	-5.2572	22.83	-5.0388	26.3367
-8.99649	4.86667	-8.76727	6.89583	-5.2494	22.7167	-5.031	25.86
-8.98869	4.77917	-8.75947	6.5875	-5.2416	22.7267	-5.0232	27.4583
-8.98089	4.96667	-8.75167	5.75	-5.2338	23.4933	-5.0154	26.5567
-8.97309	5.0375	-8.74387	6.55417	-5.226	22.7133	-5.0076	26.2833
-8.96529	4.94167	-8.73607	6.07083	-5.2182	22.5917	-4.9998	27.8017
-8.95749	5.41667	-8.72827	6.15833	-5.2104	23.7717	-4.992	25.92
-8.94969	5.12917	-8.72047	6.29583	-5.2026	23.675	-4.9842	26.54
-8.94189	4.775	-8.71267	6.03333	-5.1948	23.795	-4.9764	27.6867
-8.93409	5.06667	-8.70487	6.40833	-5.187	24.0233	-4.9686	26.8617
-8.92629	5.3375	-8.69707	6.64167	-5.1792	24.205	-4.9608	27.25
-8.91849	4.97917	-8.68927	6.57083	-5.1714	24.7283	-4.953	27.5083
-8.91069	5.19583	-8.68147	6.14583	-5.1636	24.7533	-4.9452	27.2033
-8.90289	5.175	-8.67367	6.2125	-5.1558	24.9533	-4.9374	29.9367
-8.89509	5.01667	-8.66587	6.20833	-5.148	24.965	-4.9296	28.3233
-8.88729	5.45417	-8.65807	6.7375	-5.1402	23.5417	-4.9218	28.39
-8.87949	5.55833	-8.65027	6.78333	-5.1324	24.795	-4.914	27.6817
-8.87169	5.27083	-8.64247	6.64583	-5.1246	23.7133	-4.9062	28.2367
-8.86389	5.42083	-8.63467	6.55	-5.1168	24.2083	-4.8984	29.2467
-8.85609	5.26667	-8.62687	6.55417	-5.109	25.495	-4.8906	28.9917
-8.84829	5.46667	-8.61907	6.49583	-5.1012	25.4717	-4.8828	27.6483
-8.84049	5.49167	-8.61127	6.0375	-5.0934	25.5433	-4.875	27.6117
-8.83269	5.67917	-8.60347	6.50833	-5.0856	25.3367	-4.8672	28.71
-8.82489	5.06667	-8.59567	6.76667	-5.0778	25.0883	-4.8594	29.8
-8.81709	5.49167	-8.58787	6.45	-5.07	25.545	-4.8516	29.0017
-8.80929	5.45417	-8.58007	6.8875	-5.0622	26.265	-4.8438	28.435
-8.80149	5.22083	-8.57227	7.025	-5.0544	26.7867	-4.836	29.3633
-8.79369	5.36667	-8.56447	6.52917	-5.0466	26.2067	-4.8282	29.505
-8.78589	4.69167	-8.55667	6.64583	-5.0388	25.5683	-4.8204	30.305
-8.77809	5.22917	-8.54887	6.81667	-5.031	26.19	-4.8126	29.8833
-8.77029	5.6125	-8.54107	7	-5.0232	25.3983	-4.8048	30.2867
-8.76249	5.27917	-8.53327	6.79167	-5.0154	26.0467	-4.797	30.6133
-8.75469	5.25833	-8.52547	7.00833	-5.0076	25.8067	-4.7892	30.315
-8.74689	5.0375	-8.51767	6.76667	-4.9998	26.1767	-4.7814	30.0083
-8.73909	5.13333	-8.50987	6.80833	-4.992	27.5517	-4.7736	30.795
-8.73129	5.29167	-8.50207	6.80833	-4.9842	26.8433	-4.7658	31.265
-8.72349	5.70833	-8.49427	6.39583	-4.9764	26.4033	-4.758	31.91
-8.71569	5.14583	-8.48647	6.26667	-4.9686	27.1433	-4.7502	30.6983
-8.70789	5.3375	-8.47867	6.73333	-4.9608	27.0333	-4.7424	32.405
-8.70009	5.5	-8.47087	7.25833	-4.953	28.3767	-4.7346	30.5817
-8.69229	5.21667	-8.46307	6.97917	-4.9452	27.9483	-4.7268	31.7317
-8.68449	5.225	-8.45527	7.0625	-4.9374	27.5017	-4.719	31.9517
-8.67669	5.39167	-8.44747	6.97917	-4.9296	28.7217	-4.7112	31.6017
-8.66889	5.37083	-8.43967	5.99583	-4.9218	28.8	-4.7034	33.1983
-8.66109	4.94583	-8.43187	6.59167	-4.914	28.9433	-4.6956	32.465
-8.65329	5.1375	-8.42407	7.1125	-4.9062	28.3767	-4.6878	33.2867
-8.64549	5.24583	-8.41627	7.1875	-4.8984	28.3583	-4.68	32.9783
-8.63769	5.525	-8.40847	7.2125	-4.8906	28.6183	-4.6722	32.8733
-8.62989	5.44583	-8.40067	6.5625	-4.8828	28.9233	-4.6644	33.34
-8.62209	5.82083	-8.39287	6.65833	-4.875	28.3967	-4.6566	33.79
-8.61429	5.45	-8.38507	6.95	-4.8672	28.14	-4.6488	33.12
-8.60649	5.34167	-8.37727	7.0625	-4.8594	29.105	-4.641	34.345
-8.59869	5.3875	-8.36947	7.22083	-4.8516	27.9967	-4.6332	32.4717
-8.59089	5.33333	-8.36167	7.34167	-4.8438	28.79	-4.6254	33.6983
-8.58309	5.37083	-8.35387	6.7125	-4.836	29.285	-4.6176	34.8683
-8.57529	5.69583	-8.34607	7	-4.8282	29.7433	-4.6098	34.6617
-8.56749	5.8125	-8.33827	6.9375	-4.8204	30.5083	-4.602	33.805
-8.55969	5.93333	-8.33047	7.27917	-4.8126	29.6917	-4.5942	34.5433
-8.55189	5.45	-8.32267	6.93333	-4.8048	30.5433	-4.5864	33.4483
-8.54409	5.4125	-8.31487	6.7375	-4.797	29.4567	-4.5786	34.1783
-8.53629	5.6375	-8.30707	7.1125	-4.7892	29.9067	-4.5708	35.6
-8.52849	5.89583	-8.29927	7.00417	-4.7814	30.8967	-4.563	35.7867
-8.52069	6.09167	-8.29147	6.94583	-4.7736	30.9767	-4.5552	35.105
-8.51289	5.35	-8.28367	7.0625	-4.7658	30.7517	-4.5474	36.7017
-8.50509	5.57083	-8.27587	7.05	-4.758	31.1117	-4.5396	37.055
-8.49729	5.95	-8.26807	7.275	-4.7502	31.3517	-4.5318	36.17
-8.48949	5.60833	-8.26027	7.425	-4.7424	31.0733	-4.524	36.0617
-8.48169	5.64167	-8.25247	7.2	-4.7346	32.0933	-4.5162	35.46
-8.47389	5.425	-8.24467	7.15	-4.7268	31.8567	-4.5084	36.675
-8.46609	5.72917	-8.23687	6.925	-4.719	32.6783	-4.5006	37.7
-8.45829	5.92083	-8.22907	7.12083	-4.7112	33.5817	-4.4928	36.435
-8.45049	5.93333	-8.22127	6.87083	-4.7034	33.4533	-4.485	36.9883
-8.44269	5.64583	-8.21347	7.075	-4.6956	32.24	-4.4772	36.55
-8.43489	5.59583	-8.20567	7.43333	-4.6878	32.2133	-4.4694	36.2283
-8.42709	5.35833	-8.19787	7.60417	-4.68	32.875	-4.4616	37.2167
-8.41929	5.80417	-8.19007	7.22083	-4.6722	33.0967	-4.4538	37.485
-8.41149	5.85	-8.18227	6.92917	-4.6644	33.8667	-4.446	38.2733
-8.40369	5.8	-8.17447	6.95833	-4.6566	32.7333	-4.4382	37.9233
-8.39589	5.875	-8.16667	7.55	-4.6488	32.045	-4.4304	36.795
-8.38809	6.04583	-8.15887	7.6375	-4.641	33.6283	-4.4226	38.7517
-8.38029	5.89167	-8.15107	7.42917	-4.6332	32.0583	-4.4148	38.7083
-8.37249	5.80833	-8.14327	7.65	-4.6254	32.9167	-4.407	38.2417
-8.36469	5.46667	-8.13547	7.40417	-4.6176	34.495	-4.3992	38.8917
-8.35689	5.94167	-8.12767	7.47083	-4.6098	34.6333	-4.3914	38.8517
-8.34909	6.17083	-8.11987	7.625	-4.602	33.5767	-4.3836	38.9633
-8.34129	5.92083	-8.11207	7.625	-4.5942	35.5733	-4.3758	39.9617
-8.33349	5.89167	-8.10427	7.9125	-4.5864	35.3933	-4.368	39
-8.32569	5.75417	-8.09647	7.1375	-4.5786	35.8267	-4.3602	39.495
-8.31789	5.79583	-8.08867	7.42083	-4.5708	36.245	-4.3524	39.835
-8.31009	6.10833	-8.08087	7.575	-4.563	35.2983	-4.3446	41.9667
-8.30229	5.9875	-8.07307	7.70833	-4.5552	36.05	-4.3368	41.19
-8.29449	5.79583	-8.06527	7.58333	-4.5474	35.7533	-4.329	42.2767
-8.28669	6.2625	-8.05747	7.1875	-4.5396	34.7317	-4.3212	41.4617
-8.27889	6.21667	-8.04967	7.46667	-4.5318	35.365	-4.3134	42.2883
-8.27109	5.775	-8.04187	7.88333	-4.524	36.7783	-4.3056	41.4433
-8.26329	5.82917	-8.03407	7.74583	-4.5162	37.3283	-4.2978	41.6283
-8.25549	5.74167	-8.02627	8.24167	-4.5084	36.2883	-4.29	42.0367
-8.24769	6.08333	-8.01847	8.37917	-4.5006	37.0833	-4.2822	42.7333
-8.23989	6.09167	-8.01067	7.64167	-4.4928	35.7883	-4.2744	43.1617
-8.23209	6.3	-8.00287	7.70833	-4.485	36.4067	-4.2666	44.6417
-8.22429	6.09583	-7.99507	7.74167	-4.4772	37.735	-4.2588	43.0383
-8.21649	6.29583	-7.98727	7.58333	-4.4694	36.9183	-4.251	43.0167
-8.20869	6.62083	-7.97947	7.95833	-4.4616	36.9983	-4.2432	42.5433
-8.20089	6.55	-7.97167	8.00833	-4.4538	38.1933	-4.2354	43.52
-8.19309	6.3625	-7.96387	7.425	-4.446	38.33	-4.2276	44.215
-8.18529	6.15833	-7.95607	7.50833	-4.4382	37.7233	-4.2198	43.6283
-8.17749	6.2125	-7.94827	7.44167	-4.4304	37.7633	-4.212	43.6717
-8.16969	5.82083	-7.94047	7.85	-4.4226	38.49	-4.2042	44.705
-8.16189	5.95417	-7.93267	7.53333	-4.4148	38.5667	-4.1964	44.2033
-8.15409	6.825	-7.92487	7.70417	-4.407	39.405	-4.1886	44.2633
-8.14629	6.49583	-7.91707	8.31667	-4.3992	39.355	-4.1808	44.9567
-8.13849	5.92917	-7.90927	8.35	-4.3914	40.8717	-4.173	46.0383
-8.13069	6.87917	-7.90147	8.27917	-4.3836	40.1917	-4.1652	45.2933
-8.12289	6.12083	-7.89367	8.09583	-4.3758	40.4583	-4.1574	46.5783
-8.11509	6.11667	-7.88587	7.9125	-4.368	38.6	-4.1496	47.1483
-8.10729	6.275	-7.87807	8.08333	-4.3602	40.3617	-4.1418	46.53
-8.09949	6.07917	-7.87027	7.775	-4.3524	40.69	-4.134	45.895
-8.09169	6.18333	-7.86247	8.17917	-4.3446	41.8267	-4.1262	46.0483
-8.08389	6.19583	-7.85467	7.76667	-4.3368	41.3733	-4.1184	47.5083
-8.07609	6.85833	-7.84687	7.93333	-4.329	40.31	-4.1106	48.425
-8.06829	6.725	-7.83907	8.0875	-4.3212	41.5333	-4.1028	47.1333
-8.06049	6.87083	-7.83127	8.4875	-4.3134	41.4283	-4.095	47.7483
-8.05269	6.69167	-7.82347	8.15833	-4.3056	41.3633	-4.0872	47.7217
-8.04489	6.525	-7.81567	8.15417	-4.2978	41.0317	-4.0794	45.8433
-8.03709	6.40833	-7.80787	7.20833	-4.29	41.9067	-4.0716	47.9633
-8.02929	6.35	-7.80007	8.425	-4.2822	42.835	-4.0638	48.465
-8.02149	6.41667	-7.79227	8	-4.2744	42.5433	-4.056	47.5717
-8.01369	6.59167	-7.78447	8.35	-4.2666	43.2217	-4.0482	49.5217
-8.00589	6.47917	-7.77667	7.9375	-4.2588	43.29	-4.0404	48.725
-7.99809	6.65	-7.76887	8.20417	-4.251	44.15	-4.0326	47.8083
-7.99029	6.68333	-7.76107	8.64167	-4.2432	43.1183	-4.0248	49.245
-7.98249	6.675	-7.75327	8.25	-4.2354	42.52	-4.017	49.42
-7.97469	7.05833	-7.74547	8.75	-4.2276	42.8583	-4.0092	50.3633
-7.96689	6.425	-7.73767	8.7375	-4.2198	43.7383	-4.0014	48.9183
-7.95909	6.8125	-7.72987	8.81667	-4.212	44.325	-3.9936	51.35
-7.95129	7.25417	-7.72207	8.35	-4.2042	44.01	-3.9858	50.2167
-7.94349	6.99167	-7.71427	8.39167	-4.1964	44.6783	-3.978	49.1033
-7.93569	6.67083	-7.70647	8.21667	-4.1886	44.9933	-3.9702	52.475
-7.92789	6.7625	-7.69867	8.82083	-4.1808	44.5783	-3.9624	52.565
-7.92009	6.41667	-7.69087	9.075	-4.173	45.8817	-3.9546	51.9883
-7.91229	6.52083	-7.68307	9.29583	-4.1652	45.475	-3.9468	51.13
-7.90449	7.02083	-7.67527	8.82083	-4.1574	45.955	-3.939	53.2517
-7.89669	7.4375	-7.66747	9.08333	-4.1496	46.8483	-3.9312	52.9417
-7.88889	6.78333	-7.65967	9.48333	-4.1418	46.745	-3.9234	52.555
-7.88109	6.75417	-7.65187	8.71667	-4.134	45.81	-3.9156	54.0317
-7.87329	6.95417	-7.64407	8.44583	-4.1262	47.7233	-3.9078	52.83
-7.86549	6.97083	-7.63627	8.67917	-4.1184	47.02	-3.9	55.5217
-7.85769	7.25417	-7.62847	8.77917	-4.1106	47.4217	-3.8922	53.7967
-7.84989	7.00833	-7.62067	8.89583	-4.1028	46.7917	-3.8844	54.0833
-7.84209	6.78333	-7.61287	9.0875	-4.095	48.065	-3.8766	53.8583
-7.83429	7.02917	-7.60507	9.09167	-4.0872	47.0933	-3.8688	55.0117
-7.82649	6.69167	-7.59727	8.7375	-4.0794	47.5367	-3.861	54.8367
-7.81869	6.65417	-7.58947	8.57083	-4.0716	49.405	-3.8532	52.8317
-7.81089	7.05833	-7.58167	9.18333	-4.0638	49.1417	-3.8454	55.9983
-7.80309	7.23333	-7.57387	9.34583	-4.056	49.01	-3.8376	56.4617
-7.79529	7.24583	-7.56607	9.47917	-4.0482	48.765	-3.8298	56.3667
-7.78749	7.3	-7.55827	9.3125	-4.0404	49.735	-3.822	56.0933
-7.77969	7.1	-7.55047	9.09583	-4.0326	49.365	-3.8142	57.85
-7.77189	7.17083	-7.54267	8.975	-4.0248	50.3983	-3.8064	54.8317
-7.76409	7.0375	-7.53487	9.34583	-4.017	50.9433	-3.7986	57.2583
-7.75629	7.72083	-7.52707	9.0125	-4.0092	49.675	-3.7908	58.0417
-7.74849	7.33333	-7.51927	9.55417	-4.0014	51.1017	-3.783	59.355
-7.74069	7.075	-7.51147	9.66667	-3.9936	50.2783	-3.7752	57.1367
-7.73289	7.075	-7.50367	9.0375	-3.9858	50.525	-3.7674	58.045
-7.72509	7.4625	-7.49587	9.93333	-3.978	53.1767	-3.7596	57.17
-7.71729	7.27083	-7.48807	9.73333	-3.9702	52.9767	-3.7518	58.1917
-7.70949	7.08333	-7.48027	9.36667	-3.9624	51.5033	-3.744	58.6483
-7.70169	7.04583	-7.47247	9.05	-3.9546	51.16	-3.7362	58.2417
-7.69389	7.25833	-7.46467	9.475	-3.9468	51.045	-3.7284	60.4483
-7.68609	7.34583	-7.45687	8.80833	-3.939	51.9067	-3.7206	58.2033
-7.67829	7.49167	-7.44907	9.91667	-3.9312	52.765	-3.7128	59.405
-7.67049	7.04583	-7.44127	9.70833	-3.9234	53.1117	-3.705	59.15
-7.66269	6.97083	-7.43347	9.60833	-3.9156	52.8383	-3.6972	60.0433
-7.65489	7.10417	-7.42567	9.08333	-3.9078	54.255	-3.6894	59.665
-7.64709	7.5875	-7.41787	9.6375	-3.9	54.3167	-3.6816	58.605
-7.63929	7.41667	-7.41007	9.79583	-3.8922	52.515	-3.6738	59.01
-7.63149	7.00417	-7.40227	9.7875	-3.8844	53.655	-3.666	60.925
-7.62369	7.375	-7.39447	9.44167	-3.8766	53.16	-3.6582	60.7917
-7.61589	7.72083	-7.38667	10.0833	-3.8688	54.655	-3.6504	61.085
-7.60809	7.89583	-7.37887	9.9875	-3.861	53.5183	-3.6426	60.3483
-7.60029	7.82917	-7.37107	9.52917	-3.8532	56.9317	-3.6348	61.3767
-7.59249	7.40833	-7.36327	9.19167	-3.8454	55.7733	-3.627	60.995
-7.58469	7.33333	-7.35547	10.2958	-3.8376	54.55	-3.6192	61.0883
-7.57689	7.58333	-7.34767	10.1875	-3.8298	56.86	-3.6114	59.1317
-7.56909	7.99167	-7.33987	9.65417	-3.822	56.63	-3.6036	61.6817
-7.56129	7.78333	-7.33207	9.52917	-3.8142	57.2033	-3.5958	63.075
-7.55349	7.87083	-7.32427	9.90833	-3.8064	56.5367	-3.588	61.23
-7.54569	7.81667	-7.31647	9.875	-3.7986	56.5517	-3.5802	62.4567
-7.53789	7.9125	-7.30867	9.91667	-3.7908	56.3217	-3.5724	61.9017
-7.53009	8.20833	-7.30087	9.57917	-3.783	57.5917	-3.5646	61.8467
-7.52229	7.9625	-7.29307	9.8	-3.7752	56.705	-3.5568	63.345
-7.51449	7.925	-7.28527	9.625	-3.7674	59.2017	-3.549	64.19
-7.50669	7.975	-7.27747	9.225	-3.7596	57.775	-3.5412	63.2417
-7.49889	8.15833	-7.26967	9.67083	-3.7518	58.14	-3.5334	63.6
-7.49109	8.12917	-7.26187	10.2708	-3.744	58.7967	-3.5256	62.645
-7.48329	8.1	-7.25407	9.91667	-3.7362	58.9033	-3.5178	64.155
-7.47549	8.52083	-7.24627	10.2208	-3.7284	59.3033	-3.51	65.3467
-7.46769	8.25417	-7.23847	9.6875	-3.7206	59.11	-3.5022	65.035
-7.45989	8.26667	-7.23067	9.825	-3.7128	58.875	-3.4944	66.04
-7.45209	7.87083	-7.22287	10.325	-3.705	59.69	-3.4866	68.4
-7.44429	8.01667	-7.21507	9.975	-3.6972	59.2083	-3.4788	65.4467
-7.43649	8.1125	-7.20727	10.1208	-3.6894	60.9583	-3.471	64.4017
-7.42869	7.59583	-7.19947	10.775	-3.6816	59.87	-3.4632	65.4183
-7.42089	8.09583	-7.19167	9.69583	-3.6738	59.935	-3.4554	66.095
-7.41309	8.77917	-7.18387	10.0417	-3.666	59.2667	-3.4476	66.555
-7.40529	7.87917	-7.17607	10.8042	-3.6582	60.7383	-3.4398	67.04
-7.39749	8.2875	-7.16827	10.9125	-3.6504	61.4567	-3.432	66.8083
-7.38969	7.55417	-7.16047	10.5542	-3.6426	59.955	-3.4242	66.725
-7.38189	7.78333	-7.15267	11.0792	-3.6348	60.7217	-3.4164	67.5933
-7.37409	8.20833	-7.14487	10.8958	-3.627	61.2383	-3.4086	66.3033
-7.36629	7.76667	-7.13707	10.9917	-3.6192	61.4917	-3.4008	66.3217
-7.35849	8.0125	-7.12927	10.2458	-3.6114	62.9	-3.393	67.0317
-7.35069	8.15417	-7.12147	10.9375	-3.6036	61.3883	-3.3852	68.405
-7.34289	8.125	-7.11367	10.8875	-3.5958	62.94	-3.3774	68.75
-7.33509	8.56667	-7.10587	10.8292	-3.588	64.3833	-3.3696	67.1417
-7.32729	8.77917	-7.09807	10.8625	-3.5802	62.6583	-3.3618	68.8933
-7.31949	8.6125	-7.09027	11.2042	-3.5724	63.4783	-3.354	67.8733
-7.31169	8.7125	-7.08247	10.8667	-3.5646	62.605	-3.3462	67.7767
-7.30389	8.72917	-7.07467	11.2708	-3.5568	63.58	-3.3384	67.5083
-7.29609	8.775	-7.06687	11.0875	-3.549	65.6733	-3.3306	69.2017
-7.28829	8.85417	-7.05907	11.0208	-3.5412	64.725	-3.3228	70.345
-7.28049	8.575	-7.05127	11.6958	-3.5334	65.045	-3.315	69.6533
-7.27269	8.12917	-7.04347	11.3375	-3.5256	64.4583	-3.3072	70.415
-7.26489	8.9625	-7.03567	11.2583	-3.5178	64.3833	-3.2994	70.2917
-7.25709	8.6375	-7.02787	11.4208	-3.51	65.6267	-3.2916	67.9783
-7.24929	8.5125	-7.02007	11.1625	-3.5022	65.3	-3.2838	69.995
-7.24149	8.91667	-7.01227	11.2875	-3.4944	64.3483	-3.276	71.335
-7.23369	9.31667	-7.00447	11.9833	-3.4866	65.4167	-3.2682	73.1017
-7.22589	9.15417	-6.99667	11.1875	-3.4788	65.5117	-3.2604	71.7667
-7.21809	8.81667	-6.98887	11.95	-3.471	65.3083	-3.2526	72.0783
-7.21029	9.29583	-6.98107	11.4125	-3.4632	64.4367	-3.2448	71.4383
-7.20249	8.88333	-6.97327	11.1792	-3.4554	65.2933	-3.237	71.03
-7.19469	8.66667	-6.96547	11.825	-3.4476	66.59	-3.2292	71.675
-7.18689	8.88333	-6.95767	11.1125	-3.4398	67.185	-3.2214	72.24
-7.17909	9.00417	-6.94987	11.15	-3.432	67.54	-3.2136	71.64
-7.17129	9.65833	-6.94207	11.4833	-3.4242	66.39	-3.2058	73.125
-7.16349	9.3	-6.93427	11.2875	-3.4164	66.8283	-3.198	75.2567
-7.15569	8.3375	-6.92647	12.0417	-3.4086	67.355	-3.1902	74.5217
-7.14789	8.6875	-6.91867	12.4792	-3.4008	67.7067	-3.1824	72.935
-7.14009	8.91667	-6.91087	11.7958	-3.393	65.8783	-3.1746	72.7467
-7.13229	9.5625	-6.90307	11.525	-3.3852	66.9517	-3.1668	73.1117
-7.12449	9.33333	-6.89527	12.325	-3.3774	68.2833	-3.159	75.11
-7.11669	9.02083	-6.88747	11.3833	-3.3696	68.375	-3.1512	75.7083
-7.10889	9.04167	-6.87967	11.9417	-3.3618	67.7617	-3.1434	75.73
-7.10109	9.54167	-6.87187	11.8875	-3.354	68.6517	-3.1356	76.2867
-7.09329	9.60833	-6.86407	12.0417	-3.3462	67.98	-3.1278	76.54
-7.08549	10.1542	-6.85627	11.7167	-3.3384	68.3817	-3.12	77.3517
-7.07769	10.0958	-6.84847	12.2958	-3.3306	69.6117	-3.1122	74.5933
-7.06989	9.91667	-6.84067	12.475	-3.3228	70.1583	-3.1044	75.6083
-7.06209	9.87083	-6.83287	11.4917	-3.315	71.07	-3.0966	75.56
-7.05429	9.3125	-6.82507	12.1542	-3.3072	68.5167	-3.0888	76.4817
-7.04649	9.24583	-6.81727	12.0583	-3.2994	67.3133	-3.081	79.6433
-7.03869	9.57917	-6.80947	12.2125	-3.2916	70.5267	-3.0732	77.8583
-7.03089	9.85	-6.80167	12.2375	-3.2838	71.1683	-3.0654	80.2517
-7.02309	9.97083	-6.79387	12.5292	-3.276	69.6017	-3.0576	78.995
-7.01529	9.91667	-6.78607	12.7833	-3.2682	68.6183	-3.0498	79.1567
-7.00749	9.72917	-6.77827	12.9875	-3.2604	72.0583	-3.042	79.565
-6.99969	9.8375	-6.77047	12.1958	-3.2526	73.1633	-3.0342	80.665
-6.99189	9.82083	-6.76267	12.9125	-3.2448	71.7283	-3.0264	80.1033
-6.98409	9.70417	-6.75487	12.4125	-3.237	71.81	-3.0186	80.2983
-6.97629	9.99167	-6.74707	12.6833	-3.2292	74.01	-3.0108	81.6917
-6.96849	10.2333	-6.73927	12.5292	-3.2214	71.8983	-3.003	80.6817
-6.96069	9.87917	-6.73147	12.7625	-3.2136	75.0533	-2.9952	80.54
-6.95289	9.6125	-6.72367	12.7375	-3.2058	73.3533	-2.9874	83.59
-6.94509	10.075	-6.71587	13.8083	-3.198	73.4467	-2.9796	82.3233
-6.93729	10.475	-6.70807	13.2167	-3.1902	74.5567	-2.9718	84.0333
-6.92949	9.88333	-6.70027	13.3458	-3.1824	74.1267	-2.964	83.7567
-6.92169	10.3542	-6.69247	12.7542	-3.1746	73.5783	-2.9562	84.3083
-6.91389	10.5792	-6.68467	12.7	-3.1668	76.6967	-2.9484	83.65
-6.90609	9.95417	-6.67687	13.6042	-3.159	74.8917	-2.9406	84.725
-6.89829	9.92083	-6.66907	13.0875	-3.1512	75.8933	-2.9328	86.3333
-6.89049	10.3875	-6.66127	13.1417	-3.1434	75.8	-2.925	85.495
-6.88269	10.3833	-6.65347	13.525	-3.1356	77.6433	-2.9172	85.2783
-6.87489	10.6875	-6.64567	13.6708	-3.1278	74.1233	-2.9094	85.4933
-6.86709	10.3208	-6.63787	13.4417	-3.12	77.0483	-2.9016	83.9833
-6.85929	10.7458	-6.63007	13.4	-3.1122	78.5617	-2.8938	86.8267
-6.85149	10.7	-6.62227	13.8958	-3.1044	78.2467	-2.886	87.2483
-6.84369	10.275	-6.61447	13.2833	-3.0966	77.8917	-2.8782	86.1817
-6.83589	10.7833	-6.60667	13.9458	-3.0888	78.1883	-2.8704	86.9467
-6.82809	11.1708	-6.59887	13.8042	-3.081	79.7383	-2.8626	86.32
-6.82029	11.0958	-6.59107	14.325	-3.0732	79.8333	-2.8548	87.78
-6.81249	10.6417	-6.58327	13.8667	-3.0654	79.2717	-2.847	87.615
-6.80469	10.7375	-6.57547	13.6917	-3.0576	81.67	-2.8392	87.8
-6.79689	10.5583	-6.56767	13.5833	-3.0498	79.7117	-2.8314	91.5283
-6.78909	10.225	-6.55987	14.3667	-3.042	80.9183	-2.8236	88.7933
-6.78129	11.0333	-6.55207	13.425	-3.0342	83.0233	-2.8158	90.64
-6.77349	10.5792	-6.54427	13.9042	-3.0264	83.1833	-2.808	92.6717
-6.76569	10.8458	-6.53647	13.7875	-3.0186	84.535	-2.8002	91.6
-6.75789	11.1458	-6.52867	14.4417	-3.0108	82.5283	-2.7924	92.035
-6.75009	10.5542	-6.52087	14.5917	-3.003	81.715	-2.7846	93.1583
-6.74229	11.0458	-6.51307	15.0833	-2.9952	82.4633	-2.7768	91.3983
-6.73449	11.5667	-6.50527	14.0417	-2.9874	83.9067	-2.769	91.5733
-6.72669	11.7167	-6.49747	14.6042	-2.9796	84.7683	-2.7612	95.145
-6.71889	12.025	-6.48967	14.0042	-2.9718	83.75	-2.7534	93.3733
-6.71109	11.2708	-6.48187	14.7083	-2.964	82.98	-2.7456	92.5383
-6.70329	10.8875	-6.47407	14.7375	-2.9562	85.48	-2.7378	93.8883
-6.69549	10.7792	-6.46627	14.0792	-2.9484	85.6733	-2.73	94.4983
-6.68769	10.3333	-6.45847	15.1042	-2.9406	85.4683	-2.7222	92.66
-6.67989	11.1375	-6.45067	14.7167	-2.9328	86.235	-2.7144	92.8817
-6.67209	11.65	-6.44287	15.0625	-2.925	86.385	-2.7066	93.06
-6.66429	11.8542	-6.43507	14.8833	-2.9172	85.4767	-2.6988	94.0833
-6.65649	11.6708	-6.42727	14.9583	-2.9094	86.6567	-2.691	97.2283
-6.64869	11.5167	-6.41947	14.9208	-2.9016	86.4783	-2.6832	97.3033
-6.64089	11.7833	-6.41167	15.0375	-2.8938	89.6233	-2.6754	94.7917
-6.63309	11.8083	-6.40387	15.2792	-2.886	87.6	-2.6676	96.4283
-6.62529	12.1917	-6.39607	15.4417	-2.8782	88.1617	-2.6598	92.4067
-6.61749	11.9542	-6.38827	15.2458	-2.8704	91.2333	-2.652	96.5367
-6.60969	11.7917	-6.38047	15.5958	-2.8626	88.1933	-2.6442	96.5367
-6.60189	11.7125	-6.37267	15.4583	-2.8548	88.7417	-2.6364	96.1517
-6.59409	11.8042	-6.36487	15.5375	-2.847	88.07	-2.6286	97.0833
-6.58629	12.025	-6.35707	15.6958	-2.8392	89.785	-2.6208	97.235
-6.57849	12.55	-6.34927	15.9917	-2.8314	90.62	-2.613	97.0167
-6.57069	12.1333	-6.34147	15.1583	-2.8236	90.655	-2.6052	98.075
-6.56289	11.7375	-6.33367	15.025	-2.8158	92.1317	-2.5974	98.4783
-6.55509	12.3542	-6.32587	15.6625	-2.808	91.5933	-2.5896	98.8117
-6.54729	12.7708	-6.31807	15.0458	-2.8002	89.9433	-2.5818	97.0367
-6.53949	12.2708	-6.31027	15.775	-2.7924	91.8833	-2.574	99.3283
-6.53169	12.2042	-6.30247	15.6083	-2.7846	95.1783	-2.5662	98.66
-6.52389	12.5917	-6.29467	15.3542	-2.7768	93.0117	-2.5584	99.68
-6.51609	12.1333	-6.28687	16.0333	-2.769	93.6867	-2.5506	99.175
-6.50829	12.5833	-6.27907	16.6542	-2.7612	93.67	-2.5428	100.133
-6.50049	12.1167	-6.27127	16.3958	-2.7534	94.5233	-2.535	99.5217
-6.49269	12.1	-6.26347	15.925	-2.7456	94.6833	-2.5272	100.895
-6.48489	12.7833	-6.25567	16.0583	-2.7378	95.49	-2.5194	102.367
-6.47709	12.975	-6.24787	15.9042	-2.73	95.6267	-2.5116	100.008
-6.46929	12.7458	-6.24007	16.3167	-2.7222	95.8783	-2.5038	101.067
-6.46149	12.4708	-6.23227	16.7333	-2.7144	97.055	-2.496	100.377
-6.45369	12.8583	-6.22447	16.8833	-2.7066	96.6783	-2.4882	100.962
-6.44589	13.025	-6.21667	16.675	-2.6988	98.6183	-2.4804	100.84
-6.43809	13.0667	-6.20887	16.3833	-2.691	95.9	-2.4726	101.712
-6.43029	12.7042	-6.20107	16.2208	-2.6832	98.955	-2.4648	99.9367
-6.42249	13.5	-6.19327	16.7	-2.6754	96.1667	-2.457	101.618
-6.41469	12.7125	-6.18547	17.1917	-2.6676	98.7617	-2.4492	99.665
-6.40689	13.35	-6.17767	16.5708	-2.6598	98.4217	-2.4414	100.842
-6.39909	12.9875	-6.16987	16.6625	-2.652	96.3383	-2.4336	104.047
-6.39129	13.0542	-6.16207	16.3083	-2.6442	98.535	-2.4258	101.828
-6.38349	13.9417	-6.15427	17	-2.6364	100.365	-2.418	101.87
-6.37569	13.4333	-6.14647	17.5292	-2.6286	100.518	-2.4102	102.378
-6.36789	13.05	-6.13867	17.4917	-2.6208	98.675	-2.4024	102.887
-6.36009	13.1375	-6.13087	17.0083	-2.613	101.438	-2.3946	101.67
-6.35229	13.3208	-6.12307	18.0375	-2.6052	100.432	-2.3868	99.8783
-6.34449	13.5958	-6.11527	18.225	-2.5974	99.8667	-2.379	101.208
-6.33669	14.2792	-6.10747	18.1125	-2.5896	101.233	-2.3712	103.348
-6.32889	14.8333	-6.09967	17.2875	-2.5818	100.093	-2.3634	102.412
-6.32109	14.2917	-6.09187	17.575	-2.574	100.6	-2.3556	102.765
-6.31329	13.975	-6.08407	17.9875	-2.5662	102.205	-2.3478	102.057
-6.30549	13.7208	-6.07627	18.1375	-2.5584	101.753	-2.34	101.222
-6.29769	13.7833	-6.06847	18.45	-2.5506	100.43	-2.3322	102.798
-6.28989	13.3167	-6.06067	17.7333	-2.5428	102.755	-2.3244	101.92
-6.28209	14.4167	-6.05287	18.1125	-2.535	102.248	-2.3166	101.547
-6.27429	14.0625	-6.04507	17.9833	-2.5272	103.543	-2.3088	100.485
-6.26649	14.8167	-6.03727	17.9125	-2.5194	101.893	-2.301	102.357
-6.25869	14.4375	-6.02947	17.725	-2.5116	101.015	-2.2932	103.908
-6.25089	13.6292	-6.02167	19.1875	-2.5038	101.44	-2.2854	104.585
-6.24309	14.0667	-6.01387	19.125	-2.496	103.088	-2.2776	100.95
-6.23529	14.3292	-6.00607	19.1417	-2.4882	103.672	-2.2698	103.643
-6.22749	14.5542	-5.99827	18.4292	-2.4804	102.27	-2.262	102.792
-6.21969	14.3167	-5.99047	18.4125	-2.4726	102.307	-2.2542	100.645
-6.21189	14.6583	-5.98267	18.3333	-2.4648	105.035	-2.2464	102.912
-6.20409	15	-5.97487	18.35	-2.457	102.41	-2.2386	101.845
-6.19629	14.4542	-5.96707	19.6458	-2.4492	103.322	-2.2308	102.648
-6.18849	14.2292	-5.95927	19.1417	-2.4414	103.52	-2.223	102.243
-6.18069	15.0917	-5.95147	19.6292	-2.4336	104.95	-2.2152	100.268
-6.17289	14.5125	-5.94367	18.5417	-2.4258	103.577	-2.2074	100.245
-6.16509	15.4583	-5.93587	18.2667	-2.418	103.598	-2.1996	103.552
-6.15729	15.6625	-5.92807	18.7292	-2.4102	101.872	-2.1918	101.185
-6.14949	15.3583	-5.92027	19.2292	-2.4024	101.465	-2.184	102.462
-6.14169	14.5333	-5.91247	19.375	-2.3946	102.002	-2.1762	99.5917
-6.13389	14.8125	-5.90467	19.7958	-2.3868	102.618	-2.1684	101.485
-6.12609	15.9	-5.89687	19.525	-2.379	102.445	-2.1606	102.628
-6.11829	15.6333	-5.88907	19.4917	-2.3712	104.745	-2.1528	104.928
-6.11049	15.8917	-5.88127	19.3125	-2.3634	103.418	-2.145	100.748
-6.10269	15.0125	-5.87347	19.4917	-2.3556	102.307	-2.1372	99.88
-6.09489	14.8583	-5.86567	20.35	-2.3478	103.04	-2.1294	104.218
-6.08709	16.1208	-5.85787	19.9417	-2.34	105.778	-2.1216	102.748
-6.07929	15.9667	-5.85007	21.3625	-2.3322	105.463	-2.1138	101.057
-6.07149	15.7083	-5.84227	20.7208	-2.3244	105.533	-2.106	103.978
-6.06369	16.4292	-5.83447	20.1583	-2.3166	104.223	-2.0982	102.74
-6.05589	16.0917	-5.82667	20.5917	-2.3088	103.048	-2.0904	101.34
-6.04809	15.3417	-5.81887	20.7583	-2.301	102.023	-2.0826	102.84
-6.04029	15.3625	-5.81107	21.1125	-2.2932	103.563	-2.0748	102.283
-6.03249	15.9875	-5.80327	19.7333	-2.2854	106.678	-2.067	103.175
-6.02469	15.5125	-5.79547	20.3792	-2.2776	104.132	-2.0592	101.91
-6.01689	15.55	-5.78767	20.9542	-2.2698	105.153	-2.0514	99.095
-6.00909	15.7	-5.77987	20.65	-2.262	104.432	-2.0436	101.455
-6.00129	16.775	-5.77207	20.9125	-2.2542	104.092	-2.0358	100.003
-5.99349	16.35	-5.76427	20.6208	-2.2464	104.233	-2.028	101.908
-5.98569	16.0792	-5.75647	19.8542	-2.2386	104.468	-2.0202	103.115
-5.97789	16.4458	-5.74867	20.9	-2.2308	104.287	-2.0124	99.43
-5.97009	16.4417	-5.74087	21.5208	-2.223	103.725	-2.0046	100.542
-5.96229	16.875	-5.73307	20.9583	-2.2152	105.967	-1.9968	100.987
-5.95449	16.7708	-5.72527	21.6792	-2.2074	104.63	-1.989	100.343
-5.94669	17.2292	-5.71747	20.5292	-2.1996	103.673	-1.9812	98.7633
-5.93889	16.6042	-5.70967	21.0292	-2.1918	103.177	-1.9734	100.525
-5.93109	16.2875	-5.70187	21.6833	-2.184	101.505	-1.9656	99.7883
-5.92329	17.0542	-5.69407	20.3625	-2.1762	100.463	-1.9578	100.72
-5.91549	16.4542	-5.68627	20.5042	-2.1684	105.388	-1.95	99.4967
-5.90769	16.9667	-5.67847	22.0792	-2.1606	104.502	-1.9422	99.26
-5.89989	18.1833	-5.67067	21.6375	-2.1528	103.322	-1.9344	100.22
-5.89209	17.425	-5.66287	22.3375	-2.145	102.66	-1.9266	99.0233
-5.88429	18.0375	-5.65507	22.1917	-2.1372	105.302	-1.9188	99.2833
-5.87649	16.825	-5.64727	21.9417	-2.1294	104.208	-1.911	97.4633
-5.86869	16.7333	-5.63947	22.6417	-2.1216	102.548	-1.9032	97.9083
-5.86089	17.3458	-5.63167	21.7917	-2.1138	103.823	-1.8954	96.8317
-5.85309	17.9417	-5.62387	22.6167	-2.106	102.777	-1.8876	96.82
-5.84529	17.4792	-5.61607	22.8208	-2.0982	103.372	-1.8798	97.63
-5.83749	17.9292	-5.60827	22.5708	-2.0904	103.185	-1.872	96.0183
-5.82969	17.8417	-5.60047	22.6417	-2.0826	104.862	-1.8642	97.1667
-5.82189	17.825	-5.59267	22.6417	-2.0748	102.328	-1.8564	98.1883
-5.81409	17.5667	-5.58487	23.0417	-2.067	103.433	-1.8486	98.0767
-5.80629	17.6583	-5.57707	22.9792	-2.0592	102.695	-1.8408	96.4733
-5.79849	17.9	-5.56927	22.5917	-2.0514	103.61	-1.833	94.74
-5.79069	18.3667	-5.56147	22.8167	-2.0436	99.5167	-1.8252	93.5883
-5.78289	17.5125	-5.55367	23.5167	-2.0358	101.88	-1.8174	94.3417
-5.77509	17.6708	-5.54587	23.3833	-2.028	103.237	-1.8096	94.3367
-5.76729	17.975	-5.53807	23.0125	-2.0202	103.813	-1.8018	94.3467
-5.75949	17.4292	-5.53027	23.7333	-2.0124	100.887	-1.794	94.3433
-5.75169	18.7333	-5.52247	24.675	-2.0046	101.455	-1.7862	93.375
-5.74389	18.8875	-5.51467	23.1083	-1.9968	99.2783	-1.7784	93.4033
-5.73609	19.2333	-5.50687	23.1292	-1.989	100.408	-1.7706	92.715
-5.72829	18.6333	-5.49907	24.2583	-1.9812	99.9133	-1.7628	93.3633
-5.72049	18.9667	-5.49127	23.7167	-1.9734	101.757	-1.755	93.6733
-5.71269	18.45	-5.48347	24.525	-1.9656	97.7317	-1.7472	92.7233
-5.70489	18.7792	-5.47567	24.1958	-1.9578	98.0333	-1.7394	91.9183
-5.69709	19.175	-5.46787	25.1458	-1.95	101.075	-1.7316	90.6883
-5.68929	18.6083	-5.46007	24.8125	-1.9422	100.918	-1.7238	92.3283
-5.68149	18.7542	-5.45227	23.8792	-1.9344	99.3217	-1.716	89.1867
-5.67369	18.1625	-5.44447	24.8958	-1.9266	100.768	-1.7082	91.3367
-5.66589	18.9625	-5.43667	24.9542	-1.9188	100.488	-1.7004	88.8433
-5.65809	19.8625	-5.42887	24.4417	-1.911	98.4583	-1.6926	90.4217
-5.65029	19.8958	-5.42107	25.0208	-1.9032	99.2167	-1.6848	87.835
-5.64249	19.2417	-5.41327	24.4667	-1.8954	100.06	-1.677	87.7783
-5.63469	19.8917	-5.40547	25.2792	-1.8876	100.463	-1.6692	86.7983
-5.62689	20.7708	-5.39767	25.4583	-1.8798	98.425	-1.6614	87.1933
-5.61909	19.8125	-5.38987	25.6333	-1.872	96.6483	-1.6536	85.94
-5.61129	19.4333	-5.38207	25.9125	-1.8642	97.1	-1.6458	84.8333
-5.60349	19.2917	-5.37427	25.2958	-1.8564	98.42	-1.638	84.4633
-5.59569	19.9458	-5.36647	25.925	-1.8486	96.8183	-1.6302	86.3
-5.58789	20.0042	-5.35867	26.2458	-1.8408	94.1433	-1.6224	84.1967
-5.58009	20.4667	-5.35087	25.7292	-1.833	97.1	-1.6146	83.4317
-5.57229	20.8292	-5.34307	25.7125	-1.8252	96.0567	-1.6068	84.4017
-5.56449	20.9667	-5.33527	25.925	-1.8174	95.0767	-1.599	81.46
-5.55669	21.2083	-5.32747	26.6292	-1.8096	95.635	-1.5912	81.7683
-5.54889	21.4375	-5.31967	26.8333	-1.8018	95.8217	-1.5834	79.0817
-5.54109	20.8417	-5.31187	26.7625	-1.794	94.8183	-1.5756	80.5617
-5.53329	20.5667	-5.30407	26.7208	-1.7862	94.5083	-1.5678	79.995
-5.52549	21.1042	-5.29627	26.6	-1.7784	92.38	-1.56	78.4617
-5.51769	21.0667	-5.28847	26.7875	-1.7706	91.3333	-1.5522	78.0183
-5.50989	20.7167	-5.28067	26.8875	-1.7628	92.5383	-1.5444	78.615
-5.50209	20.875	-5.27287	26.3458	-1.755	93.6583	-1.5366	78.57
-5.49429	21.2458	-5.26507	26.5625	-1.7472	91.6967	-1.5288	75.305
-5.48649	21.2458	-5.25727	27.4083	-1.7394	89.225	-1.521	73.8033
-5.47869	21.1667	-5.24947	27.9708	-1.7316	90.63	-1.5132	75.5117
-5.47089	21.6833	-5.24167	27.8917	-1.7238	89.9183	-1.5054	72.4117
-5.46309	21.7792	-5.23387	28.3583	-1.716	90.5133	-1.4976	72.6067
-5.45529	20.6875	-5.22607	27.3417	-1.7082	90.185	-1.4898	71.7017
-5.44749	22.075	-5.21827	27.025	-1.7004	89.2817	-1.482	71.6883
-5.43969	21.4625	-5.21047	28.6833	-1.6926	88.09	-1.4742	69.89
-5.43189	21.6083	-5.20267	28.8	-1.6848	86.4933	-1.4664	67.7183
-5.42409	21.4458	-5.19487	27.525	-1.677	87.3467	-1.4586	68.2067
-5.41629	22.1	-5.18707	27.75	-1.6692	86.8083	-1.4508	67.47
-5.40849	22.5875	-5.17927	29.5625	-1.6614	84.4483	-1.443	66.1617
-5.40069	22.3042	-5.17147	28.2167	-1.6536	86.4183	-1.4352	65.98
-5.39289	22.125	-5.16367	29.8542	-1.6458	84.8333	-1.4274	63.8783
-5.38509	22.15	-5.15587	29.1833	-1.638	85.57	-1.4196	61.6583
-5.37729	22.2917	-5.14807	28.9875	-1.6302	85.8133	-1.4118	61.7417
-5.36949	22.9875	-5.14027	29.1917	-1.6224	83.8633	-1.404	61.3317
-5.36169	22.6125	-5.13247	30.2292	-1.6146	82.0533	-1.3962	59.3767
-5.35389	23.0333	-5.12467	29.4333	-1.6068	82.8967	-1.3884	60.87
-5.34609	23.7042	-5.11687	29.7792	-1.599	80.72	-1.3806	60.4733
-5.33829	22.85	-5.10907	29.9	-1.5912	78.4967	-1.3728	58.6767
-5.33049	23.3417	-5.10127	30.3417	-1.5834	79.7683	-1.365	57.7017
-5.32269	22.8	-5.09347	29.4958	-1.5756	79.2483	-1.3572	57.48
-5.31489	22.9458	-5.08567	29.6167	-1.5678	78.1667	-1.3494	56.1817
-5.30709	23.7875	-5.07787	30.3625	-1.56	78.1317	-1.3416	56.755
-5.29929	24.2958	-5.07007	30.4833	-1.5522	74.5983	-1.3338	52.6417
-5.29149	24.2208	-5.06227	30.7125	-1.5444	76.49	-1.326	53.545
-5.28369	23.9083	-5.05447	29.9458	-1.5366	75.8367	-1.3182	52.7583
-5.27589	23.3417	-5.04667	31.2042	-1.5288	73.805	-1.3104	52.9983
-5.26809	23.9875	-5.03887	31.5292	-1.521	74.215	-1.3026	52.7483
-5.26029	23.625	-5.03107	31.4125	-1.5132	73.1517	-1.2948	50.6733
-5.25249	23.9833	-5.02327	31.6333	-1.5054	70.8083	-1.287	52.5733
-5.24469	25.3292	-5.01547	32.8625	-1.4976	71.5433	-1.2792	49.7033
-5.23689	24.6292	-5.00767	31.8667	-1.4898	70.005	-1.2714	48.6033
-5.22909	24.5208	-4.99987	31.4417	-1.482	68.385	-1.2636	49.52
-5.22129	24.7625	-4.99207	32.7375	-1.4742	68.885	-1.2558	49.005
-5.21349	24.9042	-4.98427	32.4333	-1.4664	67.22	-1.248	48.03
-5.20569	24.9917	-4.97647	32.8417	-1.4586	66.3683	-1.2402	46.93
-5.19789	25.0458	-4.96867	32.1583	-1.4508	64.4433	-1.2324	45.67
-5.19009	25.0875	-4.96087	31.3542	-1.443	63.2833	-1.2246	45.5133
-5.18229	25.9833	-4.95307	32.2167	-1.4352	63.1	-1.2168	45.4233
-5.17449	25.6792	-4.94527	33.225	-1.4274	62.3433	-1.209	44.5817
-5.16669	25.3583	-4.93747	33.4875	-1.4196	61.0867	-1.2012	43.4467
-5.15889	24.9125	-4.92967	34.1083	-1.4118	60.1533	-1.1934	44.2217
-5.15109	25.3417	-4.92187	32.2708	-1.404	58.6933	-1.1856	43.3717
-5.14329	25.9375	-4.91407	33.25	-1.3962	58.835	-1.1778	42.6917
-5.13549	25.7083	-4.90627	33.9458	-1.3884	57.3067	-1.17	44.3067
-5.12769	25.4417	-4.89847	33.8917	-1.3806	55.54	-1.1622	42.8167
-5.11989	25.75	-4.89067	34.1792	-1.3728	55.5983	-1.1544	40.7567
-5.11209	26.7542	-4.88287	33.7292	-1.365	54.6933	-1.1466	41.81
-5.10429	26.9542	-4.87507	34.0167	-1.3572	52.9183	-1.1388	40.9667
-5.09649	26.2542	-4.86727	33.6	-1.3494	53.7233	-1.131	39.8
-5.08869	25.5583	-4.85947	34.7125	-1.3416	53.98	-1.1232	38.95
-5.08089	26.9667	-4.85167	34.7917	-1.3338	53.0067	-1.1154	39.755
-5.07309	26.775	-4.84387	34.8583	-1.326	52.9317	-1.1076	38.14
-5.06529	26.4333	-4.83607	35.7	-1.3182	52.15	-1.0998	38.1233
-5.05749	27.025	-4.82827	35.3958	-1.3104	51.0867	-1.092	36.1333
-5.04969	27.575	-4.82047	35.7167	-1.3026	49.3033	-1.0842	37.665
-5.04189	28.3917	-4.81267	37.2708	-1.2948	49.44	-1.0764	35.905
-5.03409	27.8292	-4.80487	35.5042	-1.287	49.845	-1.0686	35.4067
-5.02629	27.9083	-4.79707	37.4375	-1.2792	49.5417	-1.0608	34.3267
-5.01849	27.9542	-4.78927	37.1042	-1.2714	47.9167	-1.053	34.0117
-5.01069	27.1125	-4.78147	35.825	-1.2636	47.0567	-1.0452	32.94
-5.00289	27.6667	-4.77367	36.1708	-1.2558	47.135	-1.0374	34.09
-4.99509	27.8583	-4.76587	37.6875	-1.248	45.3117	-1.0296	33.755
-4.98729	27.775	-4.75807	36.45	-1.2402	45.0183	-1.0218	32.945
-4.97949	28.1042	-4.75027	35.8333	-1.2324	45.0217	-1.014	32.0967
-4.97169	28.5667	-4.74247	36.1083	-1.2246	43.4583	-1.0062	31.99
-4.96389	29.175	-4.73467	38.375	-1.2168	43.495	-0.9984	30.6917
-4.95609	28.9583	-4.72687	37.575	-1.209	41.8617	-0.9906	31.6117
-4.94829	28.2292	-4.71907	38.5625	-1.2012	42.705	-0.9828	31.6483
-4.94049	28.5375	-4.71127	38.5125	-1.1934	41.88	-0.975	30.5867
-4.93269	29.0708	-4.70347	37.9333	-1.1856	41.3433	-0.9672	28.9483
-4.92489	28.9208	-4.69567	38.9	-1.1778	40.83	-0.9594	28.1567
-4.91709	29.4875	-4.68787	37.6708	-1.17	41.2083	-0.9516	29.0733
-4.90929	29.9542	-4.68007	38.6125	-1.1622	41.3867	-0.9438	28.64
-4.90149	29.8083	-4.67227	38.1542	-1.1544	40.4783	-0.936	28.17
-4.89369	29.7375	-4.66447	38.5167	-1.1466	39.1917	-0.9282	26.6717
-4.88589	30.2458	-4.65667	39.5208	-1.1388	38.2183	-0.9204	27.5
-4.87809	30.125	-4.64887	40.4167	-1.131	38.1033	-0.9126	26.4817
-4.87029	30.6083	-4.64107	39.725	-1.1232	37.8617	-0.9048	26.045
-4.86249	30.9875	-4.63327	40.125	-1.1154	37.05	-0.897	25.4967
-4.85469	31.275	-4.62547	40.9292	-1.1076	36.9517	-0.8892	25.1333
-4.84689	30.375	-4.61767	40.5667	-1.0998	36.3083	-0.8814	24.7717
-4.83909	30.9625	-4.60987	41.175	-1.092	35.4583	-0.8736	24.475
-4.83129	31.1958	-4.60207	40.5917	-1.0842	34.7167	-0.8658	24.5383
-4.82349	31.4083	-4.59427	40.7458	-1.0764	33.12	-0.858	24.1367
-4.81569	31.7875	-4.58647	41.4125	-1.0686	33.5767	-0.8502	22.5833
-4.80789	31.5792	-4.57867	42.3292	-1.0608	33.7633	-0.8424	23.125
-4.80009	30.2958	-4.57087	42.0875	-1.053	32.725	-0.8346	22.7817
-4.79229	31.9458	-4.56307	42.9042	-1.0452	31.66	-0.8268	22.7617
-4.78449	31.6333	-4.55527	43.3958	-1.0374	31.6483	-0.819	22.6667
-4.77669	32.9042	-4.54747	44.1708	-1.0296	31.9817	-0.8112	21.75
-4.76889	32.2125	-4.53967	41.6417	-1.0218	31.415	-0.8034	22.08
-4.76109	32.825	-4.53187	42.6458	-1.014	31.305	-0.7956	21.1783
-4.75329	32.9667	-4.52407	42.7792	-1.0062	30.625	-0.7878	19.3717
-4.74549	32.7375	-4.51627	42.7417	-0.9984	30.6467	-0.78	20.8
-4.73769	32.6042	-4.50847	42.2708	-0.9906	30.1283	-0.7722	20.515
-4.72989	32.2708	-4.50067	43.0708	-0.9828	29.8633	-0.7644	20.8417
-4.72209	33.0542	-4.49287	43.5167	-0.975	28.3767	-0.7566	19.7283
-4.71429	33.7208	-4.48507	44.9583	-0.9672	27.6583	-0.7488	19.12
-4.70649	33.125	-4.47727	44.1708	-0.9594	27.0117	-0.741	18.7117
-4.69869	32.6208	-4.46947	43.7	-0.9516	27.2167	-0.7332	18.6
-4.69089	33.6292	-4.46167	45.9833	-0.9438	27.1733	-0.7254	19.125
-4.68309	33.6833	-4.45387	45.825	-0.936	27.3317	-0.7176	17.9233
-4.67529	33.9	-4.44607	45.725	-0.9282	26.41	-0.7098	17.4683
-4.66749	33.5083	-4.43827	44.6417	-0.9204	26.4033	-0.702	17.3617
-4.65969	34.8333	-4.43047	45.1667	-0.9126	25.6833	-0.6942	17.1533
-4.65189	34.1625	-4.42267	46.45	-0.9048	24.3567	-0.6864	17.1917
-4.64409	33.8208	-4.41487	46.95	-0.897	25.42	-0.6786	17.1867
-4.63629	35.975	-4.40707	46.05	-0.8892	25.045	-0.6708	16.0267
-4.62849	36.15	-4.39927	46.6417	-0.8814	23.425	-0.663	16.3983
-4.62069	36.1125	-4.39147	46.4417	-0.8736	23.6767	-0.6552	16.005
-4.61289	36.4125	-4.38367	46.3417	-0.8658	23.4117	-0.6474	15.41
-4.60509	35.7417	-4.37587	47.8375	-0.858	23.12	-0.6396	14.9833
-4.59729	36.3542	-4.36807	46.4875	-0.8502	22.2167	-0.6318	14.845
-4.58949	37.0625	-4.36027	47.3417	-0.8424	22.4917	-0.624	14.3883
-4.58169	36.8292	-4.35247	47.2625	-0.8346	22.725	-0.6162	14.8517
-4.57389	36.9042	-4.34467	48.1333	-0.8268	21.82	-0.6084	14.38
-4.56609	37.6833	-4.33687	50.2417	-0.819	21.3383	-0.6006	14.3917
-4.55829	38.0792	-4.32907	49.25	-0.8112	20.9717	-0.5928	13.7717
-4.55049	38.3125	-4.32127	49.0042	-0.8034	21.0583	-0.585	13.2967
-4.54269	37.2042	-4.31347	47.6833	-0.7956	19.8567	-0.5772	13.4533
-4.53489	37.3625	-4.30567	49.0333	-0.7878	20.495	-0.5694	13.005
-4.52709	37.6208	-4.29787	49.4	-0.78	19.5433	-0.5616	13.0917
-4.51929	37.2458	-4.29007	50.2208	-0.7722	19.67	-0.5538	12.2233
-4.51149	37.9667	-4.28227	49.875	-0.7644	19.455	-0.546	12.255
-4.50369	38.525	-4.27447	48.6208	-0.7566	18.945	-0.5382	12.5117
-4.49589	38.2875	-4.26667	50.3208	-0.7488	18.1267	-0.5304	12.5783
-4.48809	38.325	-4.25887	49.4792	-0.741	18.5783	-0.5226	12.9833
-4.48029	38.0667	-4.25107	50.4208	-0.7332	18.4333	-0.5148	12.0817
-4.47249	39.3625	-4.24327	52.7917	-0.7254	17.75	-0.507	11.8367
-4.46469	40.7792	-4.23547	52.2958	-0.7176	16.77	-0.4992	12.1783
-4.45689	38.0375	-4.22767	52.5917	-0.7098	17.3983	-0.4914	12.175
-4.44909	38.4625	-4.21987	50.6792	-0.702	17.325	-0.4836	11.19
-4.44129	39.7292	-4.21207	51.2792	-0.6942	16.8833	-0.4758	11.1383
-4.43349	39.45	-4.20427	50.725	-0.6864	15.9817	-0.468	10.7733
-4.42569	39.5292	-4.19647	52.5167	-0.6786	15.7133	-0.4602	11.29
-4.41789	39.7	-4.18867	53.9625	-0.6708	15.94	-0.4524	10.3683
-4.41009	40.7042	-4.18087	54.5167	-0.663	15.39	-0.4446	10.715
-4.40229	39.8333	-4.17307	54.4292	-0.6552	15.7267	-0.4368	10.1817
-4.39449	40.8833	-4.16527	54.0167	-0.6474	15.85	-0.429	10.7467
-4.38669	40.2375	-4.15747	53.7667	-0.6396	15.3467	-0.4212	10.7967
-4.37889	41.1542	-4.14967	54.5708	-0.6318	14.8083	-0.4134	10.12
-4.37109	42.2083	-4.14187	54.4958	-0.624	15.2233	-0.4056	9.68
-4.36329	41.6833	-4.13407	55.45	-0.6162	14.005	-0.3978	9.17667
-4.35549	40.925	-4.12627	55.2375	-0.6084	13.73	-0.39	10.0717
-4.34769	42.7458	-4.11847	55.675	-0.6006	13.6367	-0.3822	9.72
-4.33989	42.4542	-4.11067	54.8125	-0.5928	13.6717	-0.3744	9.68667
-4.33209	41.8167	-4.10287	55.7167	-0.585	13.5583	-0.3666	9.19333
-4.32429	43.7292	-4.09507	57.4792	-0.5772	12.9417	-0.3588	8.91
-4.31649	43.3792	-4.08727	56.4833	-0.5694	13.7083	-0.351	9.46333
-4.30869	43.9875	-4.07947	59.2333	-0.5616	13.3217	-0.3432	10.0483
-4.30089	43.2542	-4.07167	57.9083	-0.5538	12.76	-0.3354	9.35667
-4.29309	44.35	-4.06387	59.0583	-0.546	12.8967	-0.3276	9.485
-4.28529	45	-4.05607	59.2417	-0.5382	12.875	-0.3198	9.295
-4.27749	43.3792	-4.04827	57.6333	-0.5304	12.3633	-0.312	9.11667
-4.26969	43.45	-4.04047	58.6958	-0.5226	11.9467	-0.3042	9.045
-4.26189	44.3625	-4.03267	58.3583	-0.5148	11.73	-0.2964	9.38333
-4.25409	45.0083	-4.02487	59.825	-0.507	11.6717	-0.2886	9.07333
-4.24629	45.6125	-4.01707	60.4792	-0.4992	11.975	-0.2808	8.73833
-4.23849	44.85	-4.00927	58.7292	-0.4914	11.2833	-0.273	8.46667
-4.23069	44.7167	-4.00147	60.5292	-0.4836	11.115	-0.2652	9.11167
-4.22289	44.9667	-3.99367	60.6792	-0.4758	11.4833	-0.2574	9.39667
-4.21509	46.5875	-3.98587	62.6125	-0.468	11.1117	-0.2496	8.93833
-4.20729	45.6542	-3.97807	61.3667	-0.4602	11.41	-0.2418	9.145
-4.19949	46.4792	-3.97027	61.2625	-0.4524	11.785	-0.234	8.68
-4.19169	45.3792	-3.96247	60.8083	-0.4446	11.5833	-0.2262	9.15667
-4.18389	46.4875	-3.95467	60.9	-0.4368	11.0217	-0.2184	9.96667
-4.17609	48.4375	-3.94687	62.65	-0.429	10.6267	-0.2106	10.08
-4.16829	47.5958	-3.93907	61.6458	-0.4212	10.6817	-0.2028	10.8767
-4.16049	47.8917	-3.93127	63.9542	-0.4134	10.2883	-0.195	11.1383
-4.15269	47.9917	-3.92347	63.5292	-0.4056	10.5983	-0.1872	11.165
-4.14489	46.8042	-3.91567	62.8542	-0.3978	10.27	-0.1794	11.525
-4.13709	46.4417	-3.90787	63.2042	-0.39	10.18	-0.1716	12.1367
-4.12929	47.75	-3.90007	63.6583	-0.3822	10.7883	-0.1638	12.0133
-4.12149	47.6667	-3.89227	65.9667	-0.3744	10.1667	-0.156	11.855
-4.11369	48.4417	-3.88447	65.8333	-0.3666	10.2183	-0.1482	12.5767
-4.10589	48.7833	-3.87667	65.8417	-0.3588	10.215	-0.1404	12.5333
-4.09809	47.9583	-3.86887	65.9708	-0.351	10.1833	-0.1326	12.2367
-4.09029	49.2875	-3.86107	66.1833	-0.3432	9.39167	-0.1248	12.2
-4.08249	49.7417	-3.85327	67.3625	-0.3354	9.82167	-0.117	12.3117
-4.07469	49.8625	-3.84547	66.7042	-0.3276	10.3183	-0.1092	12.36
-4.06689	49.7583	-3.83767	68.5625	-0.3198	10.2333	-0.1014	13.685
-4.05909	50.8167	-3.82987	70.2	-0.312	10.4567	-0.0936	13.93
-4.05129	49.575	-3.82207	68.7	-0.3042	10.58	-0.0858	15.4883
-4.04349	50.3958	-3.81427	69.5958	-0.2964	10.2317	-0.078	17.3867
-4.03569	52.0333	-3.80647	68.1792	-0.2886	10.2483	-0.0702	19.58
-4.02789	51.1333	-3.79867	68.1667	-0.2808	10.8867	-0.0624	23.4183
-4.02009	52.5917	-3.79087	69.3417	-0.273	10.8867	-0.0546	27.6367
-4.01229	51.8875	-3.78307	69.1	-0.2652	10.3083	-0.0468	31.4883
-4.00449	52.7875	-3.77527	71.0708	-0.2574	11.2867	-0.039	35.8967
-3.99669	53.325	-3.76747	70.2708	-0.2496	11.8433	-0.0312	40.5317
-3.98889	53.3	-3.75967	70.8875	-0.2418	12.0867	-0.0234	44.1183
-3.98109	53.6458	-3.75187	69.85	-0.234	12.7233	-0.0156	45.8733
-3.97329	52.7375	-3.74407	71.7208	-0.2262	13.3383	-0.0078	45.5817
-3.96549	53.0042	-3.73627	71.8792	-0.2184	14.485	0	45.6483
-3.95769	53.1083	-3.72847	72.7583	-0.2106	14.6133	0.0078	43.3417
-3.94989	53.975	-3.72067	72.9833	-0.2028	14.59	0.0156	37.6383
-3.94209	55.1292	-3.71287	71.8542	-0.195	15.2167	0.0234	32.2783
-3.93429	54.2625	-3.70507	72.3708	-0.1872	15.955	0.0312	28.6017
-3.92649	56.2542	-3.69727	73.6125	-0.1794	16.68	0.039	21.8167
-3.91869	56.3167	-3.68947	74.5708	-0.1716	16.63	0.0468	17.4583
-3.91089	54.9458	-3.68167	74.0583	-0.1638	17.6017	0.0546	13.15
-3.90309	54.7583	-3.67387	74.3583	-0.156	18.13	0.0624	9.96833
-3.89529	55.7375	-3.66607	76.6458	-0.1482	18.3017	0.0702	7.59667
-3.88749	57.4333	-3.65827	76.6208	-0.1404	18.1917	0.078	5.89
-3.87969	57.7375	-3.65047	76.1958	-0.1326	19.2017	0.0858	4.205
-3.87189	56.9417	-3.64267	77.0833	-0.1248	19.225	0.0936	3.715
-3.86409	55.6	-3.63487	76.8792	-0.117	20.4567	0.1014	2.98667
-3.85629	57.5792	-3.62707	77.2792	-0.1092	20.9467	0.1092	2.63333
-3.84849	59.6417	-3.61927	77.5208	-0.1014	23.0367	0.117	1.99167
-3.84069	59.8	-3.61147	77.3792	-0.0936	25.535	0.1248	1.63667
-3.83289	59.0333	-3.60367	77.3667	-0.0858	28.0583	0.1326	1.42833
-3.82509	57.4792	-3.59587	78.4333	-0.078	31.7117	0.1404	1.695
-3.81729	58.7083	-3.58807	79.1417	-0.0702	36.7	0.1482	1.63167
-3.80949	58.2542	-3.58027	78.3833	-0.0624	42.9083	0.156	1.43833
-3.80169	59	-3.57247	78.1833	-0.0546	49.3683	0.1638	1.12667
-3.79389	59.3375	-3.56467	78.8875	-0.0468	55.0533	0.1716	1.13667
-3.78609	57.7083	-3.55687	79.5042	-0.039	62.4333	0.1794	1.12667
-3.77829	60.1833	-3.54907	80.1292	-0.0312	67.48	0.1872	1.305
-3.77049	59.7458	-3.54127	78.9167	-0.0234	70.7267	0.195	1.16167
-3.76269	60.5542	-3.53347	80.9292	-0.0156	70.105	0.2028	1.27833
-3.75489	60.7375	-3.52567	81.0167	-0.0078	70.63	0.2106	1.13
-3.74709	60.4917	-3.51787	81.3667	0	66.57	0.2184	0.968333
-3.73929	61.525	-3.51007	82.5708	0.0078	60.5067	0.2262	1.055
-3.73149	61.3583	-3.50227	81.5625	0.0156	53.93	0.234	0.995
-3.72369	62.5583	-3.49447	82.4042	0.0234	46.6033	0.2418	0.806667
-3.71589	61.7917	-3.48667	83.9375	0.0312	40.2117	0.2496	0.896667
-3.70809	63.0583	-3.47887	81.7625	0.039	31.17	0.2574	0.963333
-3.70029	64.3083	-3.47107	82.1708	0.0468	26.2867	0.2652	0.893333
-3.69249	62.8792	-3.46327	84.2542	0.0546	20.725	0.273	0.968333
-3.68469	64.3708	-3.45547	82.7375	0.0624	16.0083	0.2808	0.77
-3.67689	63.7917	-3.44767	83.7292	0.0702	12.6417	0.2886	0.885
-3.66909	63.7792	-3.43987	83.7458	0.078	10.2383	0.2964	0.958333
-3.66129	64.0125	-3.43207	84.6667	0.0858	8.16333	0.3042	0.765
-3.65349	64.6542	-3.42427	84.6042	0.0936	6.41	0.312	1.01
-3.64569	64.5458	-3.41647	84.4208	0.1014	5.545	0.3198	0.786667
-3.63789	65.2583	-3.40867	84.5542	0.1092	4.825	0.3276	0.83
-3.63009	66.3375	-3.40087	86.65	0.117	4.35333	0.3354	0.725
-3.62229	66.9125	-3.39307	86.7542	0.1248	3.74833	0.3432	0.891667
-3.61449	66.4583	-3.38527	87.0583	0.1326	3.38667	0.351	0.998333
-3.60669	67.2125	-3.37747	86.9708	0.1404	3.15833	0.3588	0.841667
-3.59889	67.425	-3.36967	86.3958	0.1482	2.63667	0.3666	0.711667
-3.59109	67.2417	-3.36187	87.35	0.156	2.73333	0.3744	0.751667
-3.58329	66.7708	-3.35407	88.4792	0.1638	2.59333	0.3822	0.868333
-3.57549	66.6625	-3.34627	87.6458	0.1716	2.625	0.39	0.68
-3.56769	67.5667	-3.33847	88.0542	0.1794	2.28167	0.3978	0.685
-3.55989	68.55	-3.33067	89.6917	0.1872	2.16833	0.4056	0.693333
-3.55209	68.9042	-3.32287	89.5458	0.195	2.21167	0.4134	0.788333
-3.54429	68.6292	-3.31507	89.7542	0.2028	1.65167	0.4212	0.7
-3.53649	67.925	-3.30727	90.2417	0.2106	1.63	0.429	0.706667
-3.52869	69.675	-3.29947	88.35	0.2184	1.56833	0.4368	0.843333
-3.52089	71.2625	-3.29167	89.8833	0.2262	1.76333	0.4446	0.845
-3.51309	69.0958	-3.28387	91.2458	0.234	1.715	0.4524	0.746667
-3.50529	70.3167	-3.27607	89.3083	0.2418	1.80333	0.4602	0.653333
-3.49749	69.0083	-3.26827	91.4042	0.2496	1.61	0.468	0.796667
-3.48969	71.2	-3.26047	90.9458	0.2574	1.28833	0.4758	0.718333
-3.48189	70.9083	-3.25267	92.5708	0.2652	1.25333	0.4836	0.805
-3.47409	71.8792	-3.24487	92.2542	0.273	1.32167	0.4914	0.716667
-3.46629	72.2708	-3.23707	91.3417	0.2808	1.02667	0.4992	0.638333
-3.45849	70.5042	-3.22927	92.0625	0.2886	0.846667	0.507	0.651667
-3.45069	70.85	-3.22147	94.925	0.2964	1.20333	0.5148	0.668333
-3.44289	71.6542	-3.21367	94.6875	0.3042	1.15167	0.5226	0.596667
-3.43509	72.3542	-3.20587	91.95	0.312	1.08833	0.5304	0.568333
-3.42729	72.0958	-3.19807	93.3417	0.3198	1.05167	0.5382	0.646667
-3.41949	72.9833	-3.19027	93.3417	0.3276	1.19667	0.546	0.735
-3.41169	72.8167	-3.18247	95.3	0.3354	0.906667	0.5538	0.603333
-3.40389	73.7	-3.17467	95.0958	0.3432	0.928333	0.5616	0.596667
-3.39609	73.4917	-3.16687	94.9167	0.351	1.13833	0.5694	0.58
-3.38829	74.3833	-3.15907	95.6458	0.3588	1.25667	0.5772	0.596667
-3.38049	75.3292	-3.15127	96.0583	0.3666	0.995	0.585	0.46
-3.37269	73.7958	-3.14347	95.5875	0.3744	0.903333	0.5928	0.741667
-3.36489	74.525	-3.13567	94.7167	0.3822	0.873333	0.6006	0.653333
-3.35709	74.725	-3.12787	96.2042	0.39	0.97	0.6084	0.51
-3.34929	75.7292	-3.12007	97.6	0.3978	0.996667	0.6162	0.58
-3.34149	74.9667	-3.11227	97.8042	0.4056	0.881667	0.624	0.53
-3.33369	75.8042	-3.10447	96.7042	0.4134	0.853333	0.6318	0.6
-3.32589	74.9417	-3.09667	96.5208	0.4212	0.933333	0.6396	0.586667
-3.31809	76.4833	-3.08887	98.6125	0.429	0.903333	0.6474	0.571667
-3.31029	76.9667	-3.08107	98.6042	0.4368	0.768333	0.6552	0.408333
-3.30249	77.6958	-3.07327	99.225	0.4446	0.788333	0.663	0.528333
-3.29469	77.1333	-3.06547	98.4667	0.4524	0.756667	0.6708	0.408333
-3.28689	77.8042	-3.05767	97.9125	0.4602	0.645	0.6786	0.515
-3.27909	77.1708	-3.04987	99.8708	0.468	0.966667	0.6864	0.506667
-3.27129	76.1167	-3.04207	98.3625	0.4758	0.825	0.6942	0.49
-3.26349	76.875	-3.03427	98.9458	0.4836	0.731667	0.702	0.763333
-3.25569	78.3958	-3.02647	100.746	0.4914	0.85	0.7098	0.598333
-3.24789	78.7125	-3.01867	99.5375	0.4992	0.831667	0.7176	0.606667
-3.24009	78.475	-3.01087	102.675	0.507	0.763333	0.7254	0.658333
-3.23229	77.7458	-3.00307	102.604	0.5148	0.763333	0.7332	0.653333
-3.22449	78.7125	-2.99527	102.771	0.5226	0.623333	0.741	0.651667
-3.21669	78.4792	-2.98747	103.283	0.5304	0.69	0.7488	0.668333
-3.20889	78.775	-2.97967	102.263	0.5382	0.648333	0.7566	0.561667
-3.20109	79.1875	-2.97187	104.312	0.546	0.663333	0.7644	0.431667
-3.19329	79.5708	-2.96407	103.154	0.5538	0.786667	0.7722	0.496667
-3.18549	79.8458	-2.95627	103.542	0.5616	0.655	0.78	0.438333
-3.17769	79.9708	-2.94847	103.796	0.5694	0.606667	0.7878	0.463333
-3.16989	80.05	-2.94067	103.5	0.5772	0.733333	0.7956	0.353333
-3.16209	80.5958	-2.93287	102.092	0.585	0.696667	0.8034	0.296667
-3.15429	81.875	-2.92507	104.271	0.5928	0.648333	0.8112	0.518333
-3.14649	79.6292	-2.91727	105.596	0.6006	0.691667	0.819	0.486667
-3.13869	80.5708	-2.90947	105.958	0.6084	0.56	0.8268	0.366667
-3.13089	80.9333	-2.90167	108.237	0.6162	0.581667	0.8346	0.571667
-3.12309	81.7292	-2.89387	106.062	0.624	0.658333	0.8424	0.478333
-3.11529	82.1458	-2.88607	106.392	0.6318	0.65	0.8502	0.478333
-3.10749	81.8375	-2.87827	107.975	0.6396	0.571667	0.858	0.58
-3.09969	81.6458	-2.87047	107.896	0.6474	0.54	0.8658	0.593333
-3.09189	82.3375	-2.86267	110.171	0.6552	0.675	0.8736	0.508333
-3.08409	83.0333	-2.85487	110.167	0.663	0.565	0.8814	0.585
-3.07629	84.125	-2.84707	110.542	0.6708	0.515	0.8892	0.513333
-3.06849	83.8458	-2.83927	110.812	0.6786	0.52	0.897	0.458333
-3.06069	85.0333	-2.83147	111.433	0.6864	0.713333	0.9048	0.481667
-3.05289	84.4917	-2.82367	111.662	0.6942	0.661667	0.9126	0.575
-3.04509	84.8542	-2.81587	111.883	0.702	0.59	0.9204	0.395
-3.03729	86.5542	-2.80807	113.875	0.7098	0.56	0.9282	0.391667
-3.02949	85.5958	-2.80027	112.683	0.7176	0.608333	0.936	0.455
-3.02169	83.9958	-2.79247	113.6	0.7254	0.611667	0.9438	0.403333
-3.01389	84.1958	-2.78467	115.158	0.7332	0.63	0.9516	0.498333
-3.00609	85.7458	-2.77687	114.275	0.741	0.428333	0.9594	0.51
-2.99829	85.7333	-2.76907	114.883	0.7488	0.433333	0.9672	0.346667
-2.99049	84.4375	-2.76127	117.629	0.7566	0.603333	0.975	0.333333
-2.98269	86.4542	-2.75347	116.483	0.7644	0.65	0.9828	0.473333
-2.97489	89.2	-2.74567	118.6	0.7722	0.625	0.9906	0.493333
-2.96709	88.0625	-2.73787	115.633	0.78	0.46	0.9984	0.501667
-2.95929	88.7708	-2.73007	117.463	0.7878	0.64	1.0062	0.385
-2.95149	89.9	-2.72227	117.142	0.7956	0.61	1.014	0.316667
-2.94369	90.35	-2.71447	116.846	0.8034	0.496667	1.0218	0.416667
-2.93589	89.5083	-2.70667	118.721	0.8112	0.503333	1.0296	0.388333
-2.92809	89.4417	-2.69887	121.046	0.819	0.35	1.0374	0.471667
-2.92029	89.0833	-2.69107	122.933	0.8268	0.551667	1.0452	0.436667
-2.91249	92.3042	-2.68327	122.033	0.8346	0.62	1.053	0.438333
-2.90469	90.7708	-2.67547	121.963	0.8424	0.586667	1.0608	0.436667
-2.89689	91.325	-2.66767	124.058	0.8502	0.635	1.0686	0.483333
-2.88909	91.775	-2.65987	123.138	0.858	0.573333	1.0764	0.395
-2.88129	92.625	-2.65207	123.108	0.8658	0.54	1.0842	0.336667
-2.87349	92.7083	-2.64427	125.45	0.8736	0.571667	1.092	0.473333
-2.86569	91.4125	-2.63647	126.692	0.8814	0.546667	1.0998	0.326667
-2.85789	92.8875	-2.62867	125.796	0.8892	0.636667	1.1076	0.298333
-2.85009	93.7125	-2.62087	128.137	0.897	0.596667	1.1154	0.441667
-2.84229	94.5333	-2.61307	127.542	0.9048	0.626667	1.1232	0.425
-2.83449	93.6167	-2.60527	127.125	0.9126	0.45	1.131	0.34
-2.82669	93.525	-2.59747	126.304	0.9204	0.518333	1.1388	0.373333
-2.81889	94.6958	-2.58967	125.933	0.9282	0.505	1.1466	0.468333
-2.81109	95.7333	-2.58187	129.504	0.936	0.586667	1.1544	0.406667
-2.80329	95.2708	-2.57407	129.192	0.9438	0.386667	1.1622	0.28
-2.79549	95.5542	-2.56627	132.108	0.9516	0.611667	1.17	0.301667
-2.78769	96.8125	-2.55847	132.512	0.9594	0.588333	1.1778	0.331667
-2.77989	97.425	-2.55067	133.275	0.9672	0.573333	1.1856	0.455
-2.77209	95.5292	-2.54287	133.55	0.975	0.533333	1.1934	0.315
-2.76429	97.175	-2.53507	132.679	0.9828	0.465	1.2012	0.316667
-2.75649	97.7833	-2.52727	134.104	0.9906	0.476667	1.209	0.443333
-2.74869	96.7958	-2.51947	135.304	0.9984	0.513333	1.2168	0.558333
-2.74089	97.5292	-2.51167	134.667	1.0062	0.468333	1.2246	0.48
-2.73309	98.7417	-2.50387	138.033	1.014	0.56	1.2324	0.365
-2.72529	99.5333	-2.49607	138.162	1.0218	0.458333	1.2402	0.333333
-2.71749	102.067	-2.48827	135.363	1.0296	0.39	1.248	0.536667
-2.70969	100.479	-2.48047	137.054	1.0374	0.436667	1.2558	0.44
-2.70189	100.371	-2.47267	136.871	1.0452	0.486667	1.2636	0.416667
-2.69409	101.554	-2.46487	139.454	1.053	0.481667	1.2714	0.333333
-2.68629	104.271	-2.45707	139.625	1.0608	0.46	1.2792	0.318333
-2.67849	104.6	-2.44927	141.792	1.0686	0.438333	1.287	0.295
-2.67069	102	-2.44147	141.417	1.0764	0.355	1.2948	0.49
-2.66289	104.454	-2.43367	140.083	1.0842	0.356667	1.3026	0.556667
-2.65509	104.067	-2.42587	140.762	1.092	0.501667	1.3104	0.365
-2.64729	104.058	-2.41807	140.062	1.0998	0.461667	1.3182	0.476667
-2.63949	104.583	-2.41027	139.938	1.1076	0.348333	1.326	0.458333
-2.63169	105.121	-2.40247	143.075	1.1154	0.395	1.3338	0.363333
-2.62389	105.158	-2.39467	144.075	1.1232	0.361667	1.3416	0.373333
-2.61609	105.421	-2.38687	143.429	1.131	0.386667	1.3494	0.395
-2.60829	106.567	-2.37907	145.262	1.1388	0.391667	1.3572	0.335
-2.60049	107.854	-2.37127	143.896	1.1466	0.468333	1.365	0.346667
-2.59269	106.767	-2.36347	145.35	1.1544	0.373333	1.3728	0.301667
-2.58489	109.125	-2.35567	143.404	1.1622	0.403333	1.3806	0.35
-2.57709	109.092	-2.34787	144.142	1.17	0.32	1.3884	0.365
-2.56929	109.346	-2.34007	147.7	1.1778	0.536667	1.3962	0.316667
-2.56149	111.783	-2.33227	145.217	1.1856	0.335	1.404	0.323333
-2.55369	108.529	-2.32447	146.646	1.1934	0.423333	1.4118	0.275
-2.54589	107.329	-2.31667	146.4	1.2012	0.451667	1.4196	0.406667
-2.53809	111.896	-2.30887	145.438	1.209	0.443333	1.4274	0.303333
-2.53029	112.046	-2.30107	146.796	1.2168	0.39	1.4352	0.378333
-2.52249	110.525	-2.29327	148.279	1.2246	0.45	1.443	0.333333
-2.51469	111.983	-2.28547	146.667	1.2324	0.458333	1.4508	0.263333
-2.50689	113.4	-2.27767	148.642	1.2402	0.261667	1.4586	0.308333
-2.49909	111.775	-2.26987	146.729	1.248	0.451667	1.4664	0.43
-2.49129	112.7	-2.26207	150.208	1.2558	0.536667	1.4742	0.401667
-2.48349	113.846	-2.25427	151.054	1.2636	0.306667	1.482	0.325
-2.47569	116.079	-2.24647	148.696	1.2714	0.413333	1.4898	0.428333
-2.46789	116.429	-2.23867	150.55	1.2792	0.406667	1.4976	0.438333
[truncated: 797 more rows]
