# Supplementary material for: Spin waves and orbital contribution to ferromagnetism in a topological metal
Source: Nat Commun. 2024 Oct 16;15:8905. doi: 10.1038/s41467-024-53152-1 (PMC11484860; doi:10.1038/s41467-024-53152-1)
Supplement: Supplementary file 3 — Source Data [file 41467_2024_53152_MOESM3_ESM.zip › figure_source_data/fig3.xlsx]

## Sheet: fig3a&b
[H, K, L]	(-0.163, 0, 1.92)				(0.017, 0, 2.04)				(0.042, 0, 2.03)				(0.083, 0, 2.01)				(0.123, 0, 1.97)				(0.2, 0, 1.85)				(0.239, 0, 1.77)				(0.273, 0, 1.67)				(0.307, 0, 1.56)				(0.336, 0, 1.44)				(0.39, 0, 1.17)
pol.	CR		CL		CR		CL		CR		CL		CR		CL		CR		CL		CR		CL		CR		CL		CR		CL		CR		CL		CR		CL		CR		CL
	Eloss	Intensity	Eloss	Intensity	Eloss	Intensity	Eloss	Intensity	Eloss	Intensity	Eloss	Intensity	Eloss	Intensity	Eloss	Intensity	Eloss	Intensity	Eloss	Intensity	Eloss	Intensity	Eloss	Intensity	Eloss	Intensity	Eloss	Intensity	Eloss	Intensity	Eloss	Intensity	Eloss	Intensity	Eloss	Intensity	Eloss	Intensity	Eloss	Intensity	Eloss	Intensity	Eloss	Intensity
	-9.99641	3.11008	-9.99623	3.01274	-9.99717	3.59937	-9.9988	2.80003	-9.99748	3.77346	-9.99952	2.51163	-9.99248	3.60984	-9.99551	2.60613	-9.9966	3.83349	-9.99511	2.25512	-9.99967	3.9948	-9.99489	2.31402	-9.99768	3.89206	-9.99627	2.23758	-9.99906	4.03732	-9.99314	2.16687	-9.9984	4.09091	-9.99914	2.36876	-9.99889	3.59941	-9.99543	2.16804	-9.9932	4.16239	-9.99632	1.90083
	-9.98861	3.42068	-9.98843	3.12462	-9.98937	3.77077	-9.991	2.7665	-9.98968	3.62595	-9.99172	2.61822	-9.98468	3.93614	-9.98771	2.54816	-9.9888	3.8163	-9.98731	2.3136	-9.99187	3.82978	-9.98709	2.28557	-9.98988	3.83852	-9.98847	2.25477	-9.99126	4.20497	-9.98534	2.19124	-9.9906	4.47395	-9.99134	2.28304	-9.99109	4.20575	-9.98763	1.80525	-9.9854	4.22988	-9.98852	1.9292
	-9.98081	3.08524	-9.98063	2.98078	-9.98157	3.61309	-9.9832	2.95373	-9.98188	3.8798	-9.98392	2.67015	-9.97688	4.08039	-9.97991	2.64039	-9.981	3.86787	-9.97951	2.3975	-9.98407	3.84353	-9.97929	2.41834	-9.98208	4.13506	-9.98067	2.42319	-9.98346	3.83546	-9.97754	2.12478	-9.9828	3.84065	-9.98354	2.1916	-9.98329	4.28685	-9.97983	2.02873	-9.9776	4.22538	-9.98072	1.9623
	-9.97301	3.1018	-9.97283	3.37635	-9.97377	3.68507	-9.9754	2.78047	-9.97408	3.73573	-9.97612	2.71934	-9.96908	3.99109	-9.97211	2.64039	-9.9732	4.04665	-9.97171	2.38224	-9.97627	3.96386	-9.97149	2.46813	-9.97428	4.13918	-9.97287	2.21696	-9.97566	4.02364	-9.96974	2.04723	-9.975	4.09601	-9.97574	2.24304	-9.97549	4.22892	-9.97203	2.17094	-9.9698	4.17139	-9.97292	2.11597
	-9.96521	2.93615	-9.96503	3.1446	-9.96597	3.58909	-9.9676	2.54574	-9.96628	3.56078	-9.96832	2.63462	-9.96128	4.26243	-9.96431	2.49809	-9.9654	3.70972	-9.96391	2.58564	-9.96847	4.08075	-9.96369	2.36855	-9.96648	4.40277	-9.96507	2.33039	-9.96786	4.09891	-9.96194	2.19346	-9.9672	4.05516	-9.96794	2.19446	-9.96769	4.28299	-9.96423	2.02873	-9.962	4.15789	-9.96512	1.86064
	-9.95741	3.27988	-9.95723	3.1446	-9.95817	3.55481	-9.9598	2.72738	-9.95848	4.01016	-9.96052	2.7904	-9.95348	4.02544	-9.95651	2.89336	-9.9576	3.71316	-9.95611	2.42546	-9.96067	4.05668	-9.95589	2.41834	-9.95868	3.76851	-9.95727	2.5538	-9.96006	4.21524	-9.95414	2.25771	-9.9594	4.42799	-9.96014	2.22875	-9.95989	4.10148	-9.95643	1.88071	-9.9542	4.31988	-9.95732	1.7637
	-9.94961	3.38755	-9.94943	2.99676	-9.95037	3.75364	-9.952	2.61001	-9.95068	3.6534	-9.95272	2.69748	-9.94568	3.87432	-9.94871	2.47174	-9.9498	3.861	-9.94831	2.35173	-9.95287	4.29046	-9.94809	2.44442	-9.95088	3.7232	-9.94947	2.2857	-9.95226	4.21524	-9.94634	2.03615	-9.9516	4.24413	-9.95234	2.21732	-9.95209	4.63444	-9.94863	1.95617	-9.9464	4.42338	-9.94952	1.85354
	-9.94181	3.36685	-9.94163	3.19255	-9.94257	3.56853	-9.9442	2.79445	-9.94288	3.66369	-9.94492	2.76854	-9.93788	3.89493	-9.94091	2.50073	-9.942	3.85068	-9.94051	2.35174	-9.94507	3.95011	-9.94029	2.38041	-9.94308	3.6779	-9.94167	2.30633	-9.94446	3.7944	-9.93854	2.12478	-9.9438	4.40245	-9.94454	2.17732	-9.94429	4.35637	-9.94083	1.96488	-9.9386	4.28388	-9.94172	1.87955
	-9.93401	3.15979	-9.93383	3.1446	-9.93477	3.66451	-9.9364	2.64634	-9.93508	3.77003	-9.93712	2.90519	-9.93008	3.82967	-9.93311	2.56398	-9.9342	3.68909	-9.93271	2.47886	-9.93727	4.00855	-9.93249	2.43731	-9.93528	4.30805	-9.93387	2.42319	-9.93666	4.0818	-9.93074	2.16909	-9.936	4.34627	-9.93674	1.92587	-9.93649	4.34865	-9.93303	2.07807	-9.9308	4.35588	-9.93392	2.16089
	-9.92621	3.59876	-9.92603	3.23251	-9.92697	4.07587	-9.9286	2.74136	-9.92728	3.969	-9.92932	2.85326	-9.92228	3.70945	-9.92531	2.4085	-9.9264	3.56188	-9.92491	2.35174	-9.92947	3.80572	-9.92469	2.42783	-9.92748	4.39042	-9.92607	2.406	-9.92886	4.0168	-9.92294	2.25772	-9.9282	4.33606	-9.92894	2.21446	-9.92869	3.56466	-9.92523	2.00551	-9.923	4.04089	-9.92612	1.9883
	-9.91841	3.31302	-9.91823	3.23251	-9.91917	3.64737	-9.9208	2.69385	-9.91948	3.45101	-9.92152	2.64282	-9.91448	3.51368	-9.91751	2.5508	-9.9186	4.09823	-9.91711	2.66445	-9.92167	4.01543	-9.91689	2.40412	-9.91968	3.81793	-9.91827	2.25133	-9.92106	3.95179	-9.91514	2.07382	-9.9204	4.27988	-9.92114	2.06874	-9.92089	3.98948	-9.91743	2.15353	-9.9152	4.13989	-9.91832	1.87719
	-9.91061	3.2716	-9.91043	3.03672	-9.91137	3.91818	-9.913	2.87829	-9.91168	3.74259	-9.91372	2.8314	-9.90668	3.83997	-9.90971	2.50337	-9.9108	4.13261	-9.90931	2.55513	-9.91387	3.8401	-9.90909	2.31165	-9.91188	3.88795	-9.91047	2.45413	-9.91326	3.83204	-9.90734	2.27323	-9.9126	3.95301	-9.91334	2.24875	-9.91309	3.97789	-9.90963	1.9968	-9.9074	4.44588	-9.91052	1.93629
	-9.90281	3.28403	-9.90263	3.2485	-9.90357	4.04502	-9.9052	2.93697	-9.90388	3.97586	-9.90592	2.73301	-9.89888	3.87432	-9.90191	2.73526	-9.903	4.00884	-9.90151	2.49411	-9.90607	3.5857	-9.90129	2.10064	-9.90408	3.96621	-9.90267	2.3682	-9.90546	3.63017	-9.89954	2.22448	-9.9048	3.81512	-9.90554	2.34305	-9.90529	4.15555	-9.90183	1.94456	-9.8996	4.56288	-9.90272	1.92211
	-9.89501	3.43726	-9.89483	3.00876	-9.89577	3.64395	-9.8974	2.5681	-9.89608	3.95185	-9.89812	2.5335	-9.89108	3.63046	-9.89411	2.61405	-9.8952	3.56189	-9.89371	2.38479	-9.89827	3.90198	-9.89349	2.25949	-9.89628	3.59965	-9.89487	2.56068	-9.89766	4.25288	-9.89174	2.35742	-9.897	4.27988	-9.89774	2.39162	-9.89749	4.24824	-9.89403	1.93876	-9.8918	4.29739	-9.89492	1.92447
	-9.88721	3.1805	-9.88703	3.00876	-9.88797	3.75707	-9.8896	2.80284	-9.88828	3.70143	-9.89032	2.71935	-9.88328	3.89493	-9.88631	2.79851	-9.8874	3.9779	-9.88591	2.30598	-9.89047	3.98106	-9.88569	2.51555	-9.88848	4.11859	-9.88707	2.40601	-9.88986	3.9689	-9.88394	2.26658	-9.8892	3.79469	-9.88994	2.19161	-9.88969	4.17872	-9.88623	2.07227	-9.884	4.10839	-9.88712	1.91265
	-9.87941	3.07283	-9.87923	3.02474	-9.88017	3.68509	-9.8818	2.57928	-9.88048	3.7769	-9.88252	2.53624	-9.87548	3.44842	-9.87851	2.71682	-9.8796	3.83694	-9.87811	2.56022	-9.88267	4.28359	-9.87789	2.52267	-9.88068	4.15154	-9.87927	2.60193	-9.88206	4.27683	-9.87614	2.27544	-9.8814	4.12666	-9.88214	2.29733	-9.88189	4.27527	-9.87843	2.04034	-9.8762	4.18039	-9.87932	1.72351
	-9.87161	3.19707	-9.87143	3.2485	-9.87237	3.83249	-9.874	2.63517	-9.87268	3.71515	-9.87472	2.69202	-9.86768	3.74724	-9.87071	2.67993	-9.8718	3.75786	-9.87031	2.59073	-9.87487	4.09794	-9.87009	2.39938	-9.87288	3.9868	-9.87147	2.33039	-9.87426	4.01338	-9.86834	2.30425	-9.8736	4.53014	-9.87434	2.15732	-9.87409	4.50699	-9.87063	1.85749	-9.8684	4.11289	-9.87152	2.01668
	-9.86381	3.28818	-9.86363	3.31243	-9.86457	3.63367	-9.8662	2.68827	-9.86488	3.698	-9.86692	2.75762	-9.85988	3.82624	-9.86291	3.10155	-9.864	3.91258	-9.86251	2.65683	-9.86707	4.04982	-9.86229	2.43494	-9.86508	3.8097	-9.86367	2.18947	-9.86646	3.8731	-9.86054	2.15137	-9.8658	4.58121	-9.86654	2.42591	-9.86629	4.3332	-9.86283	2.02002	-9.8606	3.8789	-9.86372	1.93156
	-9.85601	3.31303	-9.85583	3.2525	-9.85677	3.74336	-9.8584	2.61002	-9.85708	4.08221	-9.85912	2.79861	-9.85208	3.47247	-9.85511	2.87229	-9.8562	3.7613	-9.85471	2.48649	-9.85927	3.98106	-9.85449	2.52504	-9.85728	3.70674	-9.85587	2.38195	-9.85866	3.97917	-9.85274	2.23335	-9.858	4.72932	-9.85874	2.13732	-9.85849	4.42589	-9.85503	1.97939	-9.8528	4.13989	-9.85592	1.8039
	-9.84821	3.44141	-9.84803	3.19656	-9.84897	3.82564	-9.8506	2.86153	-9.84928	4.06163	-9.85132	2.55264	-9.84428	3.56521	-9.84731	3.08574	-9.8484	4.11199	-9.84691	2.61616	-9.85147	3.81604	-9.84669	2.41598	-9.84948	4.04858	-9.84807	2.35789	-9.85086	3.89021	-9.84494	2.127	-9.8502	4.55567	-9.85094	2.48592	-9.85069	4.27914	-9.84723	1.96198	-9.845	4.44588	-9.84812	1.89137
	-9.84041	3.22606	-9.84023	3.11665	-9.84117	3.91819	-9.8428	2.68827	-9.84148	3.87639	-9.84352	2.61823	-9.83648	4.12506	-9.83951	2.81696	-9.8406	3.91602	-9.83911	2.32632	-9.84367	3.93293	-9.83889	2.29506	-9.84168	3.99092	-9.84027	2.68442	-9.84306	4.03049	-9.83714	2.08933	-9.8424	4.45353	-9.84314	2.34305	-9.84289	4.13624	-9.83943	2.09839	-9.8372	4.61238	-9.84032	2.01668
	-9.83261	3.60706	-9.83243	2.95682	-9.83337	3.76051	-9.835	2.83917	-9.83368	4.04791	-9.83572	2.65923	-9.82868	3.77472	-9.83171	2.40851	-9.8328	4.05698	-9.83131	2.53226	-9.83587	4.22859	-9.83109	2.34722	-9.83388	4.31629	-9.83247	2.33727	-9.83526	4.21183	-9.82934	2.2267	-9.8346	4.62207	-9.83534	2.21447	-9.83509	4.20962	-9.83163	2.19417	-9.8294	4.45038	-9.83252	1.79208
	-9.82481	3.58636	-9.82463	3.05672	-9.82557	3.95248	-9.8272	2.76652	-9.82588	4.06163	-9.82792	2.72482	-9.82088	3.88463	-9.82391	2.37689	-9.825	3.92977	-9.82351	2.48649	-9.82807	4.2389	-9.82329	2.36382	-9.82608	4.22568	-9.82467	2.61568	-9.82746	4.30079	-9.82154	2.23557	-9.8268	4.05006	-9.82754	2.18875	-9.82729	4.14783	-9.82383	2.21739	-9.8216	4.32889	-9.82472	1.78262
	-9.81701	3.27162	-9.81683	2.92086	-9.81777	3.85649	-9.8194	2.73019	-9.81808	4.1474	-9.82012	2.77129	-9.81308	3.91555	-9.81611	2.52446	-9.8172	3.70286	-9.81571	2.37209	-9.82027	4.32485	-9.81549	2.35434	-9.81828	4.55517	-9.81687	2.65693	-9.81966	4.25973	-9.81374	2.4106	-9.819	4.22881	-9.81974	2.31162	-9.81949	3.91224	-9.81603	1.96198	-9.8138	4.53588	-9.81692	1.88428
	-9.80921	3.49939	-9.80903	3.39635	-9.80997	3.73309	-9.8116	2.5737	-9.81028	3.76319	-9.81232	2.90247	-9.80528	3.92242	-9.80831	2.88811	-9.8094	3.67535	-9.80791	2.47633	-9.81247	3.94668	-9.80769	2.39227	-9.81048	4.41926	-9.80907	2.53663	-9.81186	4.0476	-9.80594	2.21563	-9.8112	4.4995	-9.81194	2.21161	-9.81169	3.92383	-9.80823	2.16224	-9.806	4.57638	-9.80912	1.95284
	-9.80141	3.4	-9.80123	3.25651	-9.80217	3.82222	-9.8038	2.94816	-9.80248	3.51277	-9.80452	2.71116	-9.79748	3.75068	-9.80051	2.75899	-9.8016	4.21858	-9.80011	2.41022	-9.80467	4.23547	-9.79989	2.35671	-9.80268	4.2298	-9.80127	2.52975	-9.80406	4.27342	-9.79814	2.19125	-9.8034	4.01431	-9.80414	2.3402	-9.80389	4.22121	-9.80043	2.03164	-9.7982	4.16239	-9.80132	1.85355
	-9.79361	3.3296	-9.79343	3.36439	-9.79437	3.99362	-9.796	3.00126	-9.79468	3.73575	-9.79672	2.81775	-9.78968	4.09072	-9.79271	2.60352	-9.7938	4.33891	-9.79231	2.39243	-9.79687	4.37986	-9.79209	2.30692	-9.79488	4.39455	-9.79347	2.36821	-9.79626	4.33843	-9.79034	2.34413	-9.7956	3.55466	-9.79634	2.33448	-9.79609	4.54948	-9.79263	2.20868	-9.7904	4.45038	-9.79352	1.79917
	-9.78581	3.71888	-9.78563	3.45629	-9.78657	3.62339	-9.7882	2.94816	-9.78688	3.83523	-9.78892	2.83415	-9.78188	4.34145	-9.78491	2.60352	-9.786	4.23233	-9.78451	2.58057	-9.78907	4.25953	-9.78429	2.38279	-9.78708	4.14331	-9.78567	2.32352	-9.78846	4.48213	-9.78254	2.32419	-9.7878	4.19817	-9.78854	2.19733	-9.78829	4.58038	-9.78483	2.14193	-9.7826	4.41889	-9.78572	1.81572
	-9.77801	3.53253	-9.77783	3.4483	-9.77877	4.11017	-9.7804	3.03479	-9.77908	4.12682	-9.78112	2.71936	-9.77408	3.89494	-9.77711	2.76426	-9.7782	4.32516	-9.77671	2.50684	-9.78127	4.49331	-9.77649	2.19075	-9.77928	3.93739	-9.77787	2.06917	-9.78066	4.44107	-9.77474	2.27988	-9.78	4.6425	-9.78074	1.87444	-9.78049	4.2019	-9.77703	1.97069	-9.7748	4.70688	-9.77792	2.10652
	-9.77021	3.429	-9.77003	3.37239	-9.77097	4.1136	-9.7726	3.08509	-9.77128	4.10967	-9.77332	2.94074	-9.76628	4.0289	-9.76931	3.01724	-9.7704	4.29078	-9.76891	2.40006	-9.77347	4.30079	-9.76869	2.47052	-9.77148	4.25452	-9.77007	2.46101	-9.77286	4.18788	-9.76694	2.34192	-9.7722	4.56079	-9.77294	2.02017	-9.77269	4.36024	-9.76923	2.26092	-9.767	4.33339	-9.77012	1.96939
	-9.76241	3.52011	-9.76223	3.27649	-9.76317	3.87364	-9.7648	3.09907	-9.76348	4.02391	-9.76552	2.93801	-9.75848	4.1972	-9.76151	2.75109	-9.7626	3.77506	-9.76111	2.52972	-9.76567	4.2836	-9.76089	2.4231	-9.76368	4.05683	-9.76227	2.2376	-9.76506	4.13314	-9.75914	2.18239	-9.7644	4.24414	-9.76514	2.21733	-9.76489	4.51859	-9.76143	2.29865	-9.7592	4.57638	-9.76232	2.03796
	-9.75461	3.429	-9.75443	3.42833	-9.75537	3.84965	-9.757	3.11025	-9.75568	3.70145	-9.75772	2.81502	-9.75068	3.95677	-9.75371	2.62724	-9.7548	4.32517	-9.75331	2.57294	-9.75787	4.12546	-9.75309	2.22868	-9.75588	4.36984	-9.75447	2.70161	-9.75726	4.37264	-9.75134	2.43055	-9.7566	4.16242	-9.75734	2.30877	-9.75709	4.34866	-9.75363	2.18256	-9.7514	4.27939	-9.75452	1.87955
	-9.74681	3.48284	-9.74663	3.28049	-9.74757	3.95249	-9.7492	2.56253	-9.74788	3.82495	-9.74992	2.82049	-9.74288	4.15599	-9.74591	2.80379	-9.747	4.31829	-9.74551	2.76871	-9.75007	3.96044	-9.74529	2.26188	-9.74808	4.1845	-9.74667	2.39227	-9.74946	4.5095	-9.74354	2.38845	-9.7488	4.81615	-9.74954	2.4002	-9.74929	4.44135	-9.74583	1.91555	-9.7436	4.32439	-9.74672	1.79917
	-9.73901	3.65677	-9.73883	3.22855	-9.73977	3.60626	-9.7414	2.7805	-9.74008	3.94501	-9.74212	2.95987	-9.73508	4.19377	-9.73811	2.80906	-9.7392	4.24953	-9.73771	2.80939	-9.74227	3.96732	-9.73749	2.15281	-9.74028	4.29571	-9.73887	2.75317	-9.74166	4.28711	-9.73574	2.16246	-9.741	4.44332	-9.74174	2.20876	-9.74149	4.21735	-9.73803	2.13903	-9.7358	4.39189	-9.73892	2.01904
	-9.73121	3.18881	-9.73103	3.38438	-9.73197	3.92849	-9.7336	2.8308	-9.73228	4.06851	-9.73432	2.62645	-9.72728	4.23499	-9.73031	2.92501	-9.7314	4.19452	-9.72991	2.71532	-9.73447	4.21141	-9.72969	2.32589	-9.73248	4.22981	-9.73107	2.50913	-9.73386	4.56083	-9.72794	2.30204	-9.7332	4.24414	-9.73394	2.32591	-9.73369	4.59197	-9.73023	2.29575	-9.728	4.42339	-9.73112	2.20345
	-9.72341	3.53254	-9.72323	3.42434	-9.72417	3.82565	-9.7258	2.79168	-9.72448	3.93815	-9.72652	2.7303	-9.71948	4.09073	-9.72251	2.83278	-9.7236	4.14295	-9.72211	2.63651	-9.72667	4.2561	-9.72189	2.46104	-9.72468	4.17215	-9.72327	2.55382	-9.72606	4.85507	-9.72014	2.42612	-9.7254	4.40247	-9.72614	2.28305	-9.72589	4.31776	-9.72243	2.00552	-9.7202	4.72938	-9.72332	2.04269
	-9.71561	3.76859	-9.71543	3.18859	-9.71637	3.88393	-9.718	2.83639	-9.71668	4.17142	-9.71872	2.63738	-9.71168	4.30368	-9.71471	2.97245	-9.7158	3.84727	-9.71431	2.89838	-9.71887	4.08421	-9.71409	2.4231	-9.71688	4.21746	-9.71547	2.70506	-9.71826	4.84481	-9.71234	2.41061	-9.7176	3.89685	-9.71834	2.40878	-9.71809	4.46066	-9.71463	2.07518	-9.7124	4.1129	-9.71552	2.04505
	-9.70781	3.37103	-9.70763	3.35642	-9.70857	4.14103	-9.7102	3.27233	-9.70888	3.94845	-9.71092	2.82869	-9.70388	4.1766	-9.70691	2.92238	-9.708	3.751	-9.70651	2.6721	-9.71107	4.11515	-9.70629	2.38991	-9.70908	4.36161	-9.70767	2.44039	-9.71046	4.25632	-9.70454	2.33528	-9.7098	4.33097	-9.71054	2.39449	-9.71029	4.15942	-9.70683	2.13613	-9.7046	4.1579	-9.70772	2.22946
	-9.70001	3.39588	-9.69983	3.60815	-9.70077	3.98677	-9.7024	2.61284	-9.70108	4.02049	-9.70312	2.7549	-9.69608	4.06326	-9.69911	2.68785	-9.7002	4.22547	-9.69871	2.37972	-9.70327	4.11171	-9.69849	2.45867	-9.70128	4.49341	-9.69987	2.04512	-9.70266	4.56425	-9.69674	2.40396	-9.702	4.51483	-9.70274	2.29734	-9.70249	4.38728	-9.69903	2.30156	-9.6968	4.19839	-9.69992	2.0616
	-9.69221	3.41659	-9.69203	3.57619	-9.69297	4.02791	-9.6946	3.00965	-9.69328	4.11311	-9.69532	3.24685	-9.68828	4.12508	-9.69131	2.64833	-9.6924	3.86447	-9.69091	2.50939	-9.69547	4.11515	-9.69069	2.35198	-9.69348	4.18451	-9.69207	2.4129	-9.69486	4.41713	-9.68894	2.29761	-9.6942	4.33097	-9.69494	2.22305	-9.69469	4.52632	-9.69123	2.11291	-9.689	4.52239	-9.69212	2.05924
	-9.68441	3.16811	-9.68423	3.39238	-9.68517	3.7331	-9.6868	3.0907	-9.68548	3.8867	-9.68752	2.99541	-9.68048	3.90526	-9.68351	2.76954	-9.6846	4.30455	-9.68311	2.52719	-9.68767	4.30424	-9.68289	2.52031	-9.68568	4.57578	-9.68427	2.73943	-9.68706	4.1571	-9.68114	2.17797	-9.6864	4.19818	-9.68714	2.48307	-9.68689	4.44521	-9.68343	2.08388	-9.6812	4.50439	-9.68432	2.05214
	-9.67661	3.18882	-9.67643	2.84097	-9.67737	4.05877	-9.679	3.06555	-9.67768	3.96217	-9.67972	2.60732	-9.67268	3.84344	-9.67571	2.49285	-9.6768	4.01575	-9.67531	2.48651	-9.67987	4.26298	-9.67509	2.3259	-9.67788	4.90939	-9.67647	2.41977	-9.67926	4.32133	-9.67334	2.27103	-9.6786	4.29011	-9.67934	2.36021	-9.67909	4.59583	-9.67563	2.15064	-9.6734	4.65288	-9.67652	2.0025
	-9.66881	3.30478	-9.66863	3.63213	-9.66957	4.15475	-9.6712	2.65755	-9.66988	3.84211	-9.67192	2.73304	-9.66488	4.00144	-9.66791	2.73792	-9.669	4.48333	-9.66751	2.5577	-9.67207	4.27674	-9.66729	2.48712	-9.67008	4.26277	-9.66867	2.22385	-9.67146	4.30764	-9.66554	2.50367	-9.6708	4.17775	-9.67154	2.23162	-9.67129	4.61128	-9.66783	2.23481	-9.6656	4.50439	-9.66872	2.05687
	-9.66101	3.70649	-9.66083	3.15264	-9.66177	3.64398	-9.6634	2.66035	-9.66208	3.69117	-9.66412	2.71664	-9.65708	4.39643	-9.66011	2.84333	-9.6612	4.0742	-9.65971	2.71025	-9.66427	4.58615	-9.65949	2.49898	-9.66228	4.5799	-9.66087	2.35791	-9.66366	4.54373	-9.65774	2.16911	-9.663	4.17264	-9.66374	2.42307	-9.66349	4.8739	-9.66003	2.03455	-9.6578	4.27489	-9.66092	2.10179
	-9.65321	3.55326	-9.65303	3.20859	-9.65397	3.86337	-9.6556	2.86714	-9.65428	4.38412	-9.65632	2.8451	-9.64928	3.95335	-9.65231	2.76428	-9.6534	4.08795	-9.65191	2.5755	-9.65647	3.69573	-9.65169	2.61279	-9.65448	4.66227	-9.65307	2.54008	-9.65586	4.65664	-9.64994	2.31312	-9.6552	4.41779	-9.65594	2.2802	-9.65569	4.24053	-9.65223	2.08679	-9.65	4.35139	-9.65312	2.13489
	-9.64541	3.94669	-9.64523	3.12867	-9.64617	4.09991	-9.6478	2.6855	-9.64648	4.32238	-9.64852	2.8943	-9.64148	4.25217	-9.64451	2.91185	-9.6456	3.99168	-9.64411	2.70008	-9.64867	4.20111	-9.64389	2.70525	-9.64668	4.63756	-9.64527	2.54695	-9.64806	4.45135	-9.64214	2.26438	-9.6474	4.13689	-9.64814	2.35735	-9.64789	4.31005	-9.64443	2.26383	-9.6422	4.46839	-9.64532	2.02141
	-9.63761	3.4663	-9.63743	3.58819	-9.63837	4.02449	-9.64	2.87273	-9.63868	4.08911	-9.64072	3.02548	-9.63368	4.26248	-9.63671	3.00144	-9.6378	3.92636	-9.63631	2.52465	-9.64087	4.45207	-9.63609	2.65072	-9.63888	4.43987	-9.63747	2.46446	-9.64026	3.99287	-9.63434	2.23779	-9.6396	4.11136	-9.64034	2.4145	-9.64009	4.71556	-9.63663	1.98811	-9.6344	4.1669	-9.63752	2.11598
	-9.62981	3.18469	-9.62963	3.59218	-9.63057	3.86338	-9.6322	2.83361	-9.63088	4.12684	-9.63292	2.80411	-9.62588	3.94649	-9.62891	2.75638	-9.63	4.11202	-9.62851	2.70008	-9.63307	4.23892	-9.62829	2.61279	-9.63108	4.44811	-9.62967	2.23073	-9.63246	4.40687	-9.62654	2.31977	-9.6318	4.28501	-9.63254	2.25163	-9.63229	4.81211	-9.62883	2.30447	-9.6266	4.49089	-9.62972	2.04978
	-9.62201	3.64023	-9.62183	3.64413	-9.62277	4.00393	-9.6244	2.86156	-9.62308	3.85241	-9.62512	2.72758	-9.61808	4.16974	-9.62111	2.91185	-9.6222	4.11546	-9.62071	2.77381	-9.62527	4.40051	-9.62049	2.3425	-9.62328	4.37809	-9.62187	2.35103	-9.62466	4.34186	-9.61874	2.38846	-9.624	4.7702	-9.62474	2.64881	-9.62449	4.7117	-9.62103	2.32478	-9.6188	4.66639	-9.62192	2.0285
	-9.61421	3.81417	-9.61403	3.34445	-9.61497	4.10334	-9.6166	2.92304	-9.61528	4.09254	-9.61732	2.56907	-9.61028	3.96366	-9.61331	2.86969	-9.6144	4.17391	-9.61291	2.69754	-9.61747	4.35238	-9.61269	2.62464	-9.61548	4.56343	-9.61407	2.43696	-9.61686	4.58821	-9.61094	2.28654	-9.6162	4.65273	-9.61694	2.64309	-9.61669	4.57653	-9.61323	2.27254	-9.611	4.36489	-9.61412	2.13253
	-9.60641	3.18055	-9.60623	3.44435	-9.60717	4.03478	-9.6088	2.91745	-9.60748	3.90044	-9.60952	2.8779	-9.60248	3.89153	-9.60551	2.60881	-9.6066	4.13953	-9.60511	2.72042	-9.60967	4.30425	-9.60489	2.60805	-9.60768	4.8888	-9.60627	2.43353	-9.60906	4.24264	-9.60314	2.31313	-9.6084	4.63741	-9.60914	2.44593	-9.60889	4.56881	-9.60543	1.92716	-9.6032	4.64839	-9.60632	2.26493
	-9.59861	3.35449	-9.59843	3.16864	-9.59937	4.04507	-9.601	2.97334	-9.59968	4.10627	-9.60172	3.08288	-9.59468	3.91901	-9.59771	2.72212	-9.5988	4.39395	-9.59731	2.62381	-9.60187	4.4899	-9.59709	2.59145	-9.59988	4.69523	-9.59847	2.74288	-9.60126	4.19474	-9.59534	2.36187	-9.6006	4.08072	-9.60134	2.29735	-9.60109	4.55336	-9.59763	2.05196	-9.5954	4.41439	-9.59852	2.09707
	-9.59081	3.57812	-9.59063	3.44435	-9.59157	4.17191	-9.5932	3.00129	-9.59188	4.1097	-9.59392	2.8861	-9.58688	3.9671	-9.58991	2.82489	-9.591	4.22205	-9.58951	2.65941	-9.59407	4.4452	-9.58929	2.27137	-9.59208	4.34927	-9.59067	2.50227	-9.59346	4.19132	-9.58754	2.47266	-9.5928	4.22372	-9.59354	2.25735	-9.59329	4.90481	-9.58983	2.35381	-9.5876	4.55389	-9.59072	2.07343
	-9.58301	3.13086	-9.58283	3.27253	-9.58377	4.17534	-9.5854	2.94819	-9.58408	4.44246	-9.58612	2.79045	-9.57908	4.00145	-9.58211	2.71158	-9.5832	4.26331	-9.58171	2.64415	-9.58627	4.28019	-9.58149	2.49187	-9.58428	4.23395	-9.58287	2.41978	-9.58566	4.25291	-9.57974	2.51254	-9.585	4.74977	-9.58574	2.36878	-9.58549	4.58039	-9.58203	2.32479	-9.5798	4.3199	-9.58292	1.89374
	-9.57521	3.54085	-9.57503	3.35245	-9.57597	4.1582	-9.5776	2.7945	-9.57628	4.45618	-9.57832	2.81231	-9.57128	4.35866	-9.57431	3.0199	-9.5754	4.16704	-9.57391	2.75602	-9.57847	4.28019	-9.57369	2.38755	-9.57648	4.46871	-9.57507	2.52977	-9.57786	4.3316	-9.57194	2.53913	-9.5772	4.7651	-9.57794	2.38879	-9.57769	4.46839	-9.57423	2.10131	-9.572	4.63039	-9.57512	1.91739
	-9.56741	3.69409	-9.56723	3.46034	-9.56817	4.05879	-9.5698	3.01806	-9.56848	3.94504	-9.57052	2.9763	-9.56348	3.89841	-9.56651	3.08314	-9.5676	3.88511	-9.56611	2.73568	-9.57067	4.12204	-9.56589	2.48239	-9.56868	4.44812	-9.56727	2.3751	-9.57006	4.4582	-9.56414	2.32864	-9.5694	4.78042	-9.57014	2.3145	-9.56989	4.19033	-9.56643	2.19128	-9.5642	4.75639	-9.56732	1.80863
	-9.55961	3.89287	-9.55943	3.50829	-9.56037	4.11707	-9.562	2.85039	-9.56068	3.93132	-9.56272	3.09655	-9.55568	4.1148	-9.55871	2.71422	-9.5598	4.17048	-9.55831	2.57805	-9.56287	4.43833	-9.55809	2.48002	-9.56088	4.60051	-9.55947	2.60883	-9.56226	4.58137	-9.55634	2.43499	-9.5616	4.45866	-9.56234	2.18306	-9.56209	4.37957	-9.55863	2.17387	-9.5564	4.3559	-9.55952	2.05924
	-9.55181	3.45803	-9.55163	3.47233	-9.55257	3.89425	-9.5542	3.11307	-9.55288	3.90045	-9.55492	3.15942	-9.54788	4.55788	-9.55091	2.71686	-9.552	4.40084	-9.55051	2.78653	-9.55507	4.53459	-9.55029	2.67444	-9.55308	4.82703	-9.55167	2.40604	-9.55446	4.6806	-9.54854	2.34858	-9.5538	4.31566	-9.55454	2.43165	-9.55429	4.23667	-9.55083	2.36252	-9.5486	4.56739	-9.55172	2.02141
	-9.54401	3.27167	-9.54383	3.01681	-9.54477	3.73313	-9.5464	3.06277	-9.54508	4.04453	-9.54712	3.05283	-9.54008	3.98085	-9.54311	3.20173	-9.5442	3.98138	-9.54271	2.87298	-9.54727	4.28707	-9.54249	2.46106	-9.54528	4.33692	-9.54387	2.65008	-9.54666	4.19475	-9.54074	2.24888	-9.546	4.73446	-9.54674	2.63167	-9.54649	4.52633	-9.54303	2.31608	-9.5408	4.51789	-9.54392	2.3264
	-9.53621	3.57814	-9.53603	3.08075	-9.53697	4.02794	-9.5386	3.24442	-9.53728	4.25379	-9.53932	2.94624	-9.53228	3.98428	-9.53531	3.0568	-9.5364	3.97795	-9.53491	2.75603	-9.53947	4.41427	-9.53469	2.4089	-9.53748	4.90529	-9.53607	2.76351	-9.53886	4.64981	-9.53294	2.48817	-9.5382	4.89789	-9.53894	2.21163	-9.53869	4.79281	-9.53523	2.5889	-9.533	4.4594	-9.53612	2.05215
	-9.52841	3.71066	-9.52823	3.4124	-9.52917	4.11364	-9.5308	2.73582	-9.52948	4.03424	-9.53152	2.77953	-9.52448	4.39302	-9.52751	2.81963	-9.5286	4.38365	-9.52711	2.50941	-9.53167	4.53804	-9.52689	2.56064	-9.52968	4.76937	-9.52827	2.71195	-9.53106	4.94063	-9.52514	2.35302	-9.5304	4.30545	-9.53114	2.10305	-9.53089	4.58812	-9.52743	2.13323	-9.5252	4.60339	-9.52832	1.95994
	-9.52061	4.00056	-9.52043	3.68811	-9.52137	3.91825	-9.523	2.92305	-9.52168	4.09256	-9.52372	2.82326	-9.51668	4.33806	-9.51971	2.91977	-9.5208	4.10172	-9.51931	2.92129	-9.52387	4.23894	-9.51909	2.80722	-9.52188	4.36575	-9.52047	2.84256	-9.52326	4.3624	-9.51734	2.31535	-9.5226	4.64253	-9.52334	2.39165	-9.52309	4.41819	-9.51963	2.07229	-9.5174	4.2839	-9.52052	2.16327
	-9.51281	3.29653	-9.51263	3.00483	-9.51357	4.20963	-9.5152	3.12426	-9.51388	3.83871	-9.51592	3.08017	-9.50888	4.28311	-9.51191	2.86443	-9.513	4.22206	-9.51151	2.93909	-9.51607	4.42459	-9.51129	2.5962	-9.51408	4.55933	-9.51267	2.49885	-9.51546	4.38978	-9.50954	2.4638	-9.5148	4.72425	-9.51554	2.5088	-9.51529	4.94343	-9.51183	2.586	-9.5096	4.3514	-9.51272	2.07579
	-9.50501	3.15158	-9.50483	3.50031	-9.50577	4.39475	-9.5074	3.11029	-9.50608	3.85929	-9.50812	3.01731	-9.50108	3.85034	-9.50411	3.02518	-9.5052	4.06734	-9.50371	2.80688	-9.50827	4.7615	-9.50349	2.29984	-9.50628	4.44401	-9.50487	2.81163	-9.50766	4.77641	-9.50174	2.48817	-9.507	4.85704	-9.50774	2.4888	-9.50749	4.7735	-9.50403	2.65566	-9.5018	5.04888	-9.50492	2.0025
	-9.49721	3.83077	-9.49703	3.8919	-9.49797	4.32619	-9.4996	3.03204	-9.49828	3.92104	-9.50032	2.88065	-9.49328	4.46172	-9.49631	2.80646	-9.4974	4.4421	-9.49591	2.51958	-9.50047	4.22519	-9.49569	2.42787	-9.49848	4.59228	-9.49707	2.43698	-9.49986	4.2666	-9.49394	2.50368	-9.4992	4.72425	-9.49994	2.50023	-9.49969	4.68081	-9.49623	2.18548	-9.494	4.5314	-9.49712	2.17036
	-9.48941	3.68996	-9.48923	3.68013	-9.49017	4.2782	-9.4918	3.1075	-9.49048	4.58999	-9.49252	3.08837	-9.48548	4.76741	-9.48851	2.88288	-9.4896	4.39397	-9.48811	2.89587	-9.49267	4.60336	-9.48789	2.65074	-9.49068	4.85175	-9.48927	2.50572	-9.49206	4.32477	-9.48614	2.49482	-9.4914	4.41781	-9.49214	2.58881	-9.49189	4.62675	-9.48843	2.37994	-9.4862	4.62589	-9.48932	2.194
	-9.48161	3.58643	-9.48143	3.4244	-9.48237	4.34333	-9.484	3.07955	-9.48268	4.19548	-9.48472	2.8014	-9.47768	4.19725	-9.48071	2.96721	-9.4818	4.27364	-9.48031	2.85519	-9.48487	4.29051	-9.48009	2.43498	-9.48288	4.55933	-9.48147	2.52635	-9.48426	4.489	-9.47834	2.68315	-9.4836	4.42292	-9.48434	2.51166	-9.48409	4.28302	-9.48063	2.20289	-9.4784	4.89589	-9.48152	2.25547
	-9.47381	3.67755	-9.47363	3.60821	-9.47457	4.31934	-9.4762	3.11309	-9.47488	4.33613	-9.47692	2.81233	-9.46988	4.35868	-9.47291	2.93559	-9.474	4.46961	-9.47251	2.94672	-9.47707	4.41428	-9.47229	2.38519	-9.47508	4.61287	-9.47367	2.31668	-9.47646	4.63613	-9.47054	2.41063	-9.4758	4.4791	-9.47654	2.26307	-9.47629	4.92413	-9.47283	2.15065	-9.4706	4.64839	-9.47372	2.3004
	-9.46601	3.3628	-9.46583	3.22461	-9.46677	4.11709	-9.4684	2.91189	-9.46708	4.10629	-9.46912	3.09931	-9.46208	4.38273	-9.46511	2.70897	-9.4662	4.32177	-9.46471	2.69248	-9.46927	4.153	-9.46449	2.63415	-9.46728	4.44401	-9.46587	2.24106	-9.46866	4.54717	-9.46274	2.24889	-9.468	5.01026	-9.46874	2.14592	-9.46849	4.56496	-9.46503	2.26965	-9.4628	4.2344	-9.46592	2.25311
	-9.45821	3.28412	-9.45803	3.30053	-9.45897	4.25421	-9.4606	2.96498	-9.45928	3.77354	-9.46132	2.98452	-9.45428	4.58194	-9.45731	2.65626	-9.4584	4.33553	-9.45691	2.82977	-9.46147	4.58962	-9.45669	2.61992	-9.45948	4.78174	-9.45807	2.49541	-9.46086	4.69087	-9.45494	2.27105	-9.4602	4.78043	-9.46094	2.59167	-9.46069	4.95502	-9.45723	2.29287	-9.455	4.81039	-9.45812	2.09944
	-9.45041	3.64856	-9.45023	3.1407	-9.45117	4.02796	-9.4528	2.95101	-9.45148	3.92448	-9.45352	3.05558	-9.44648	4.57164	-9.44951	3.041	-9.4506	4.42492	-9.44911	2.74079	-9.45367	4.45554	-9.44889	2.62941	-9.45168	4.617	-9.45027	2.57103	-9.45306	4.5198	-9.44714	2.41949	-9.4524	5.02558	-9.45314	2.58882	-9.45289	4.73103	-9.44943	2.41187	-9.4472	4.4369	-9.45032	2.21765
	-9.44261	3.53675	-9.44243	3.5283	-9.44337	3.94569	-9.445	2.92586	-9.44368	4.27782	-9.44572	2.96539	-9.43868	4.42051	-9.44171	2.75904	-9.4428	4.08798	-9.44131	2.56027	-9.44587	4.50023	-9.44109	2.56539	-9.44388	4.63347	-9.44247	2.73258	-9.44526	4.50612	-9.43934	2.1647	-9.4446	5.1788	-9.44534	2.27164	-9.44509	5.12109	-9.44163	2.10131	-9.4394	4.72489	-9.44252	2.05688
	-9.43481	4.07099	-9.43463	3.25259	-9.43557	4.21993	-9.4372	3.02647	-9.43588	4.16119	-9.43792	2.93806	-9.43088	3.86065	-9.43391	2.78803	-9.435	4.13956	-9.43351	2.92385	-9.43807	4.50711	-9.43329	2.6626	-9.43608	4.67466	-9.43467	2.46104	-9.43746	4.6943	-9.43154	2.42836	-9.4368	4.6834	-9.43754	2.44595	-9.43729	4.61517	-9.43383	2.40316	-9.4316	4.5584	-9.43472	1.98123
	-9.42701	3.62372	-9.42683	3.60023	-9.42777	4.2645	-9.4294	2.83085	-9.42808	3.9828	-9.43012	2.68388	-9.42308	4.48234	-9.42611	3.04364	-9.4272	4.4318	-9.42571	2.80435	-9.43027	4.47617	-9.42549	2.87362	-9.42828	4.66642	-9.42687	2.5951	-9.42966	4.55402	-9.42374	2.21344	-9.429	4.90301	-9.42974	2.36308	-9.42949	4.79668	-9.42603	2.50765	-9.4238	4.75189	-9.42692	1.98832
	-9.41921	3.50362	-9.41903	3.50433	-9.41997	4.50447	-9.4216	2.82526	-9.42028	4.00682	-9.42232	2.8916	-9.41528	4.30717	-9.41831	3.33615	-9.4194	4.27365	-9.41791	2.59587	-9.42247	4.43835	-9.41769	2.6626	-9.42048	4.93414	-9.41907	2.83227	-9.42186	4.84827	-9.41594	2.48818	-9.4212	4.51486	-9.42194	2.3888	-9.42169	4.57655	-9.41823	2.33931	-9.416	5.02189	-9.41912	2.04033
	-9.41141	3.56574	-9.41123	3.3405	-9.41217	4.15823	-9.4138	3.13546	-9.41248	4.21608	-9.41452	3.26057	-9.40748	4.32435	-9.41051	2.87236	-9.4116	4.34241	-9.41011	2.56028	-9.41467	4.37991	-9.40989	2.37335	-9.41268	4.77351	-9.41127	2.7704	-9.41406	4.49928	-9.40814	2.51699	-9.4134	4.35653	-9.41414	2.34023	-9.41389	4.87779	-9.41043	2.04617	-9.4082	4.96339	-9.41132	2.27203
	-9.40361	3.80181	-9.40343	3.4404	-9.40437	3.9834	-9.406	3.19135	-9.40468	4.26411	-9.40672	3.26877	-9.39968	4.29687	-9.40271	2.72215	-9.4038	4.17051	-9.40231	2.71028	-9.40687	4.27677	-9.40209	2.50612	-9.40488	4.73233	-9.40347	2.62603	-9.40626	4.55402	-9.40034	2.49483	-9.4056	4.58636	-9.40634	2.53167	-9.40609	4.99751	-9.40263	2.54828	-9.4004	4.78789	-9.40352	2.19874
	-9.39581	3.87221	-9.39563	3.22863	-9.39657	4.2508	-9.3982	3.03486	-9.39688	4.04113	-9.39892	3.17038	-9.39188	4.41365	-9.39491	2.86973	-9.396	4.35273	-9.39451	2.7891	-9.39907	4.38679	-9.39429	2.74085	-9.39708	4.71585	-9.39567	2.60541	-9.39846	4.56087	-9.39254	2.57238	-9.3978	4.44336	-9.39854	2.56311	-9.39829	5.20607	-9.39483	2.33351	-9.3926	4.5944	-9.39572	2.09944
	-9.38801	3.7107	-9.38783	3.57227	-9.38877	4.06568	-9.3904	2.95941	-9.38908	4.73066	-9.39112	3.04739	-9.38408	4.5167	-9.38711	3.01203	-9.3882	4.40431	-9.38671	2.9747	-9.39127	4.46586	-9.38649	2.86888	-9.38928	4.51816	-9.38787	2.45761	-9.39066	4.44454	-9.38474	2.42172	-9.39	5.01027	-9.39074	2.43167	-9.39049	4.76193	-9.38703	2.4525	-9.3848	5.09389	-9.38792	2.2342
	-9.38021	3.48293	-9.38003	3.62022	-9.38097	4.15824	-9.3826	3.28078	-9.38128	4.53512	-9.38332	3.4027	-9.37628	4.59226	-9.37931	2.94088	-9.3804	4.36649	-9.37891	2.75351	-9.38347	4.30084	-9.37869	2.64601	-9.38148	5.00828	-9.38007	2.72228	-9.38286	4.16055	-9.37694	2.48597	-9.3822	4.7549	-9.38294	2.53453	-9.38269	5.00138	-9.37923	2.47863	-9.377	4.8149	-9.38012	1.99069
	-9.37241	3.6403	-9.37223	3.5483	-9.37317	4.37764	-9.3748	3.21651	-9.37348	4.29156	-9.37552	3.20591	-9.36848	4.38962	-9.37151	2.89872	-9.3726	4.54527	-9.37111	2.83233	-9.37567	4.31116	-9.37089	2.42077	-9.37368	4.48521	-9.37227	2.83571	-9.37506	4.54034	-9.36914	2.30429	-9.3744	4.7498	-9.37514	2.50882	-9.37489	4.75807	-9.37143	2.18259	-9.3692	4.7519	-9.37232	2.3335
	-9.36461	3.61546	-9.36443	3.29656	-9.36537	4.27137	-9.367	3.10752	-9.36568	4.62775	-9.36772	2.81782	-9.36068	4.6747	-9.36371	3.13852	-9.3648	4.45244	-9.36331	2.80436	-9.36787	4.4418	-9.36309	2.63179	-9.36588	4.73645	-9.36447	2.49886	-9.36726	4.68747	-9.36134	2.26884	-9.3666	4.48422	-9.36734	2.5774	-9.36709	4.71559	-9.36363	1.99683	-9.3614	5.01739	-9.36452	2.28149
	-9.35681	3.60303	-9.35663	3.68416	-9.35757	4.09311	-9.3592	3.23048	-9.35788	4.3739	-9.35992	2.74403	-9.35288	4.6644	-9.35591	2.87237	-9.357	4.71375	-9.35551	2.64673	-9.36007	4.47274	-9.35529	2.74323	-9.35808	4.99593	-9.35667	2.75322	-9.35946	4.97487	-9.35354	2.50148	-9.3588	4.77023	-9.35954	2.31451	-9.35929	4.87779	-9.35583	2.16517	-9.3536	5.06689	-9.35672	2.05925
	-9.34901	3.78112	-9.34883	3.68017	-9.34977	4.25766	-9.3514	3.28638	-9.35008	3.92793	-9.35212	3.33711	-9.34508	4.24193	-9.34811	2.88818	-9.3492	4.54184	-9.34771	2.70012	-9.35227	4.65152	-9.34749	2.90683	-9.35028	5.0124	-9.34887	2.67073	-9.35166	4.99883	-9.34574	2.63221	-9.351	4.89281	-9.35174	2.62883	-9.35149	4.61517	-9.34803	2.34802	-9.3458	4.5944	-9.34892	2.20347
	-9.34121	3.45395	-9.34103	3.4604	-9.34197	3.98685	-9.3436	3.10194	-9.34228	4.048	-9.34432	3.24145	-9.33728	4.2488	-9.34031	3.0094	-9.3414	4.28054	-9.33991	2.79928	-9.34447	4.43837	-9.33969	2.66024	-9.34248	4.8559	-9.34107	2.65698	-9.34386	4.82091	-9.33794	2.66988	-9.3432	5.45972	-9.34394	2.50596	-9.34369	5.02069	-9.34023	2.0781	-9.338	4.35591	-9.34112	2.2011
	-9.33341	3.53264	-9.33323	3.58427	-9.33417	4.32966	-9.3358	3.19975	-9.33448	4.18522	-9.33652	3.38631	-9.32948	4.55793	-9.33251	2.91981	-9.3336	4.43526	-9.33211	2.87556	-9.33667	4.985	-9.33189	2.63179	-9.33468	4.7694	-9.33327	2.54699	-9.33606	4.99883	-9.33014	2.51257	-9.3354	5.1635	-9.33614	2.68884	-9.33589	4.90097	-9.33243	2.34512	-9.3302	4.8284	-9.33332	2.23184
	-9.32561	3.91779	-9.32543	3.50835	-9.32637	4.27824	-9.328	3.10474	-9.32668	4.38419	-9.32872	3.40544	-9.32168	4.44802	-9.32471	2.86447	-9.3258	4.59342	-9.32431	2.85013	-9.32887	4.51057	-9.32409	2.40892	-9.32688	4.72822	-9.32547	2.7601	-9.32826	4.88934	-9.32234	2.52808	-9.3276	4.61191	-9.32834	2.40595	-9.32809	4.9589	-9.32463	2.36254	-9.3224	4.8644	-9.32552	2.09708
	-9.31781	3.76456	-9.31763	3.58428	-9.31857	4.11712	-9.3202	3.17181	-9.31888	4.64835	-9.32092	3.09114	-9.31388	4.55793	-9.31691	2.92244	-9.318	4.56935	-9.31651	2.76369	-9.32107	4.52776	-9.31629	2.66499	-9.31908	4.53876	-9.31767	2.62261	-9.32046	4.87566	-9.31454	2.33975	-9.3198	4.63234	-9.32054	2.7117	-9.32029	5.16745	-9.31683	2.73114	-9.3146	4.8599	-9.31772	1.96705
	-9.31001	3.66103	-9.30983	4.02382	-9.31077	4.18225	-9.3124	3.24447	-9.31108	4.44595	-9.31312	3.34805	-9.30608	4.37589	-9.30911	2.87238	-9.3102	4.65187	-9.30871	2.85776	-9.31327	4.88187	-9.30849	2.58438	-9.31128	4.42756	-9.30987	2.7601	-9.31266	4.42744	-9.30674	2.39514	-9.312	4.94388	-9.31274	2.46882	-9.31249	4.99366	-9.30903	2.17679	-9.3068	5.05339	-9.30992	2.24839
	-9.30221	3.70244	-9.30203	3.84801	-9.30297	4.61077	-9.3046	2.91471	-9.30328	4.59689	-9.30532	3.39725	-9.29828	3.94998	-9.30131	2.9936	-9.3024	4.47996	-9.30091	2.57809	-9.30547	4.48994	-9.30069	2.79065	-9.30348	4.70763	-9.30207	2.69136	-9.30486	4.57799	-9.29894	2.46161	-9.3042	4.55573	-9.30494	2.63741	-9.30469	4.7349	-9.30123	2.29578	-9.299	5.08489	-9.30212	2.29568
	-9.29441	3.82669	-9.29423	3.67219	-9.29517	4.30224	-9.2968	3.00973	-9.29548	4.59003	-9.29752	3.05288	-9.29048	4.3965	-9.29351	2.95407	-9.2946	4.61749	-9.29311	2.84505	-9.29767	4.61371	-9.29289	2.79066	-9.29568	4.81884	-9.29427	2.72917	-9.29706	5.26571	-9.29114	2.404	-9.2964	4.85706	-9.29714	2.63455	-9.29689	4.61904	-9.29343	2.41478	-9.2912	4.9814	-9.29432	2.18219
	-9.28661	3.41669	-9.28643	3.81605	-9.28737	4.44622	-9.289	3.14387	-9.28768	3.90393	-9.28972	2.79323	-9.28268	4.88424	-9.28571	2.89873	-9.2868	4.53154	-9.28531	2.95438	-9.28987	4.64465	-9.28509	2.64603	-9.28788	4.6994	-9.28647	2.79448	-9.28926	4.75591	-9.28334	2.3752	-9.2886	4.78045	-9.28934	2.47168	-9.28909	4.6538	-9.28563	2.55119	-9.2834	5.17489	-9.28652	2.43517
	-9.27881	3.5078	-9.27863	3.74812	-9.27957	4.55935	-9.2812	3.29198	-9.27988	4.29158	-9.28192	2.92443	-9.27488	4.38964	-9.27791	2.94353	-9.279	4.43871	-9.27751	2.82472	-9.28207	4.5312	-9.27729	2.55356	-9.28008	4.71999	-9.27867	2.8426	-9.28146	4.66011	-9.27554	2.65216	-9.2808	4.28504	-9.28154	2.63741	-9.28129	4.56884	-9.27783	2.47573	-9.2756	5.0264	-9.27872	2.38788
	-9.27101	3.55336	-9.27083	3.69218	-9.27177	4.59021	-9.2734	3.09357	-9.27208	4.66551	-9.27412	3.20594	-9.26708	4.2076	-9.27011	3.20969	-9.2712	4.59343	-9.26971	2.8298	-9.27427	4.43494	-9.26949	2.49666	-9.27228	4.43168	-9.27087	2.72573	-9.27366	4.64984	-9.26774	2.82498	-9.273	4.90303	-9.27374	2.40882	-9.27349	4.59973	-9.27003	2.74275	-9.2678	5.0804	-9.27092	2.2744
	-9.26321	3.81013	-9.26303	3.54434	-9.26397	4.80961	-9.2656	3.17182	-9.26428	4.44939	-9.26632	3.14854	-9.25928	4.43086	-9.26231	3.02259	-9.2634	4.6175	-9.26191	2.80946	-9.26647	4.99533	-9.26169	2.71716	-9.26448	4.49347	-9.26307	2.69824	-9.26586	4.25637	-9.25994	2.41065	-9.2652	5.22479	-9.26594	2.62027	-9.26569	4.27532	-9.26223	2.51637	-9.26	4.9409	-9.26312	2.18929
	-9.25541	3.55751	-9.25523	3.56432	-9.25617	4.24055	-9.2578	3.52114	-9.25648	4.3945	-9.25852	3.48472	-9.25148	4.55451	-9.25451	3.08584	-9.2556	4.67939	-9.25411	2.88828	-9.25867	5.18098	-9.25389	2.56305	-9.25668	4.62526	-9.25527	2.60543	-9.25806	4.8175	-9.25214	2.63665	-9.2574	4.6732	-9.25814	2.71742	-9.25789	4.66153	-9.25443	2.39447	-9.2522	5.44939	-9.25532	2.28858
	-9.24761	3.47882	-9.24743	3.6802	-9.24837	4.48051	-9.25	3.35067	-9.24868	4.37735	-9.25072	3.27974	-9.24368	4.55451	-9.24671	3.08321	-9.2478	4.75159	-9.24631	2.88066	-9.25087	4.42119	-9.24609	2.72428	-9.24888	4.86415	-9.24747	2.8426	-9.25026	4.56431	-9.24434	2.63665	-9.2496	4.84685	-9.25034	2.52597	-9.25009	4.63449	-9.24663	2.1826	-9.2444	5.34139	-9.24752	2.30513
	-9.23981	3.95923	-9.23963	3.90797	-9.24057	4.33996	-9.2422	3.183	-9.24088	4.36706	-9.24292	3.37813	-9.23588	4.40682	-9.23891	3.19916	-9.24	4.54874	-9.23851	2.7637	-9.24307	4.80281	-9.23829	2.70294	-9.24108	5.23071	-9.23967	2.58825	-9.24246	4.40692	-9.23654	2.59456	-9.2418	4.88771	-9.24254	2.31738	-9.24229	4.62291	-9.23883	2.50766	-9.2366	5.1074	-9.23972	2.36188
	-9.23201	4.01722	-9.23183	3.66422	-9.23277	4.61764	-9.2344	3.25846	-9.23308	4.68954	-9.23512	3.39726	-9.22808	4.49613	-9.23111	3.22815	-9.2322	4.68971	-9.23071	3.07389	-9.23527	4.41776	-9.23049	2.49192	-9.23328	4.81473	-9.23187	2.46794	-9.23466	4.5301	-9.22874	2.59234	-9.234	5.35248	-9.23474	2.57455	-9.23449	5.11339	-9.23103	2.27838	-9.2288	4.39191	-9.23192	2.2744
	-9.22421	3.57823	-9.22403	3.82006	-9.22497	4.52166	-9.2266	3.22213	-9.22528	4.62093	-9.22732	3.17042	-9.22028	4.424	-9.22331	3.30457	-9.2244	4.36652	-9.22291	2.79422	-9.22747	4.96439	-9.22269	2.80489	-9.22548	5.07009	-9.22407	2.51263	-9.22686	4.84488	-9.22094	2.64109	-9.2262	5.62317	-9.22694	2.70028	-9.22669	5.12498	-9.22323	2.22613	-9.221	4.76541	-9.22412	2.10181
	-9.21641	3.7853	-9.21623	3.93195	-9.21717	4.24741	-9.2188	2.99298	-9.21748	4.62093	-9.21952	2.88071	-9.21248	4.45148	-9.21551	3.16754	-9.2166	4.5178	-9.21511	3.04593	-9.21967	4.71342	-9.21489	2.6413	-9.21768	4.86827	-9.21627	2.66043	-9.21906	4.76618	-9.21314	2.47491	-9.2184	4.21866	-9.21914	2.64313	-9.21889	5.03229	-9.21543	2.31901	-9.2132	4.48191	-9.21632	2.13491
	-9.20861	3.70662	-9.20843	3.57632	-9.20937	4.60051	-9.211	3.32553	-9.20968	4.68268	-9.21172	2.96544	-9.20468	4.41713	-9.20771	2.98308	-9.2088	4.62439	-9.20731	3.10186	-9.21187	4.95064	-9.20709	2.90448	-9.20988	5.23484	-9.20847	2.68449	-9.21126	4.66354	-9.20534	2.44389	-9.2106	4.84175	-9.21134	2.38311	-9.21109	4.89326	-9.20763	2.48154	-9.2054	4.56291	-9.20852	2.10654
	-9.20081	3.62793	-9.20063	3.71218	-9.20157	4.21999	-9.2032	3.18581	-9.20188	4.45284	-9.20392	3.23328	-9.19688	4.71253	-9.19991	2.80125	-9.201	4.229	-9.19951	2.89338	-9.20407	4.68592	-9.19929	2.87129	-9.20208	5.16894	-9.20067	2.73262	-9.20346	4.36929	-9.19754	2.85158	-9.2028	5.34227	-9.20354	2.44597	-9.20329	4.90485	-9.19983	2.56572	-9.1976	4.45941	-9.20072	2.32878
	-9.19301	3.61551	-9.19283	3.7921	-9.19377	4.172	-9.1954	3.01255	-9.19408	4.49058	-9.19612	3.46287	-9.18908	4.61292	-9.19211	2.99626	-9.1932	4.64846	-9.19171	2.94169	-9.19627	4.83376	-9.19149	2.70295	-9.19428	5.50667	-9.19287	2.52982	-9.19566	4.68065	-9.18974	2.38629	-9.195	4.60171	-9.19574	2.33167	-9.19549	4.72333	-9.19203	2.0578	-9.1898	4.9634	-9.19292	2.04034
	-9.18521	3.46642	-9.18503	3.892	-9.18597	4.38112	-9.1876	3.09638	-9.18628	4.29504	-9.18832	3.13763	-9.18128	4.1664	-9.18431	2.89612	-9.1854	4.75505	-9.18391	2.79931	-9.18847	4.69968	-9.18369	2.73377	-9.18648	5.09481	-9.18507	2.91823	-9.18786	4.78672	-9.18194	2.48378	-9.1872	4.83665	-9.18794	2.44312	-9.18769	4.6654	-9.18423	2.47864	-9.182	5.2379	-9.18512	2.16801
	-9.17741	3.80602	-9.17723	3.84805	-9.17817	4.42568	-9.1798	3.13272	-9.17848	3.976	-9.18052	3.0857	-9.17348	4.4034	-9.17651	3.08059	-9.1776	4.535	-9.17611	2.70778	-9.18067	4.87845	-9.17589	2.77645	-9.17868	4.91359	-9.17727	2.74981	-9.18006	5.16651	-9.17414	2.57241	-9.1794	5.19416	-9.18014	2.37168	-9.17989	5.05933	-9.17643	2.62667	-9.1742	5.1029	-9.17732	2.23421
	-9.16961	4.15805	-9.16943	4.10379	-9.17037	4.40512	-9.172	3.20817	-9.17068	4.00344	-9.17272	2.91625	-9.16568	4.76406	-9.16871	3.08322	-9.1698	4.53157	-9.16831	2.89847	-9.17287	4.67905	-9.16809	2.92819	-9.17088	4.72001	-9.16947	2.70856	-9.17226	4.83804	-9.16634	2.74745	-9.1716	5.17884	-9.17234	2.48312	-9.17209	5.19837	-9.16863	2.45543	-9.1664	4.73391	-9.16952	2.1822
	-9.16181	3.90542	-9.16163	4.03187	-9.16257	4.25771	-9.1642	3.13551	-9.16288	4.73758	-9.16492	3.23329	-9.15788	4.59575	-9.16091	2.90666	-9.162	4.70692	-9.16051	2.75101	-9.16507	4.95065	-9.16029	2.83573	-9.16308	4.86828	-9.16167	2.657	-9.16446	4.90647	-9.15854	2.51037	-9.1638	5.21459	-9.16454	2.5517	-9.16429	4.7465	-9.16083	2.40028	-9.1586	4.65741	-9.16172	2.41153
	-9.15401	3.79361	-9.15383	3.74816	-9.15477	4.88506	-9.1564	2.95107	-9.15508	4.22986	-9.15712	3.20323	-9.15008	4.67475	-9.15311	3.09904	-9.1542	5.16076	-9.15271	2.87051	-9.15727	5.14318	-9.15249	2.90212	-9.15528	4.86005	-9.15387	2.75325	-9.15666	4.88937	-9.15074	2.44612	-9.156	5.02562	-9.15674	2.56027	-9.15649	4.75037	-9.15303	2.39448	-9.1508	4.95441	-9.15392	2.23894
	-9.14621	3.49128	-9.14603	3.76415	-9.14697	4.81307	-9.1486	3.5044	-9.14728	4.45971	-9.14932	3.1513	-9.14228	4.67476	-9.14531	2.99363	-9.1464	4.61065	-9.14491	2.97475	-9.14947	4.82002	-9.14469	2.895	-9.14748	4.39052	-9.14607	2.53326	-9.14886	4.67039	-9.14294	2.55469	-9.1482	4.81622	-9.14894	2.75744	-9.14869	5.6232	-9.14523	2.38287	-9.143	4.72941	-9.14612	2.14437
	-9.13841	3.49956	-9.13823	3.53239	-9.13917	4.47026	-9.1408	3.41777	-9.13948	4.30534	-9.14152	3.04471	-9.13448	4.42745	-9.13751	3.00417	-9.1386	4.57283	-9.13711	2.93407	-9.14167	5.05724	-9.13689	2.77408	-9.13968	4.77356	-9.13827	2.92855	-9.14106	4.58143	-9.13514	2.63667	-9.1404	5.10734	-9.14114	2.54599	-9.14089	5.43782	-9.13743	2.52509	-9.1352	5.08941	-9.13832	1.93159
	-9.13061	3.92614	-9.13043	3.73219	-9.13137	4.39484	-9.133	3.28084	-9.13168	4.60723	-9.13372	3.2825	-9.12668	4.58889	-9.12971	3.04107	-9.1308	4.65879	-9.12931	3.0968	-9.13387	5.44573	-9.12909	2.75275	-9.13188	4.95066	-9.13047	2.80481	-9.13326	4.64986	-9.12734	2.50151	-9.1326	5.10734	-9.13334	2.71744	-9.13309	4.74651	-9.12963	2.19712	-9.1274	5.2289	-9.13052	2.28623
	-9.12281	3.98827	-9.12263	3.44848	-9.12357	4.27829	-9.1252	3.11596	-9.12388	4.3225	-9.12592	3.03105	-9.11888	4.54768	-9.12191	2.99364	-9.123	4.33216	-9.12151	2.94679	-9.12607	4.76501	-9.12129	2.67688	-9.12408	5.06187	-9.12267	2.88043	-9.12546	4.82779	-9.11954	2.65218	-9.1248	4.89794	-9.12554	2.75173	-9.12529	5.14044	-9.12183	2.56863	-9.1196	4.88241	-9.12272	2.13492
	-9.11501	3.97585	-9.11483	3.58435	-9.11577	4.316	-9.1174	2.98462	-9.11608	4.24703	-9.11812	3.20051	-9.11108	4.61294	-9.11411	3.39946	-9.1152	4.16025	-9.11371	3.20104	-9.11827	4.84753	-9.11349	2.80017	-9.11628	5.08246	-9.11487	2.60545	-9.11766	4.83463	-9.11174	2.6832	-9.117	4.99498	-9.11774	2.46884	-9.11749	4.91258	-9.11403	2.25807	-9.1118	5.08941	-9.11492	2.27204
	-9.10721	3.97171	-9.10703	3.89603	-9.10797	4.54912	-9.1096	3.32277	-9.10828	4.61067	-9.11032	3.25517	-9.10328	4.37594	-9.10631	3.14648	-9.1074	4.43875	-9.10591	3.22393	-9.11047	5.01943	-9.10569	2.9045	-9.10848	5.14013	-9.10707	2.79794	-9.10986	5.10835	-9.10394	2.68985	-9.1092	5.52615	-9.10994	2.39741	-9.10969	4.8392	-9.10623	2.52509	-9.104	4.86441	-9.10712	2.40444
	-9.09941	3.9013	-9.09923	3.52841	-9.10017	4.71024	-9.1018	3.33395	-9.10048	4.72731	-9.10252	3.17045	-9.09548	4.53738	-9.09851	3.31778	-9.0996	4.84102	-9.09811	3.17054	-9.10267	4.93348	-9.09789	2.80017	-9.10068	5.0454	-9.09927	2.91137	-9.10206	4.84832	-9.09614	2.75411	-9.1014	5.21971	-9.10214	2.7003	-9.10189	4.94348	-9.09843	2.70504	-9.0962	5.4089	-9.09932	2.14674
	-9.09161	4.03384	-9.09143	3.56837	-9.09237	4.44285	-9.094	3.40381	-9.09268	4.26076	-9.09472	3.06112	-9.08768	4.9839	-9.09071	3.01472	-9.0918	4.48345	-9.09031	2.94425	-9.09487	5.06412	-9.09009	2.84522	-9.09288	4.81887	-9.09147	2.92512	-9.09426	4.83463	-9.08834	2.74081	-9.0936	5.30654	-9.09434	2.78316	-9.09409	4.74265	-9.09063	2.67602	-9.0884	5.24241	-9.09152	2.39026
	-9.08381	4.05041	-9.08363	3.62432	-9.08457	4.67939	-9.0862	3.22496	-9.08488	4.6244	-9.08692	2.84521	-9.07988	4.86025	-9.08291	3.18338	-9.084	4.66912	-9.08251	3.19596	-9.08707	4.59656	-9.08229	3.04913	-9.08508	4.91772	-9.08367	2.74295	-9.08646	4.76278	-9.08054	2.57464	-9.0858	4.94902	-9.08654	2.77459	-9.08629	4.86238	-9.08283	2.46414	-9.0806	5.08041	-9.08372	2.32642
	-9.07601	3.97172	-9.07583	3.87207	-9.07677	4.42571	-9.0784	3.23614	-9.07708	4.42886	-9.07912	3.17319	-9.07208	4.72973	-9.07511	3.29406	-9.0762	4.79977	-9.07471	3.00019	-9.07927	4.82691	-9.07449	3.02542	-9.07728	5.02893	-9.07587	2.83919	-9.07866	4.82437	-9.07274	2.55248	-9.078	5.05628	-9.07874	2.59172	-9.07849	5.37217	-9.07503	2.38578	-9.0728	4.97241	-9.07592	2.25549
	-9.06821	3.89303	-9.06803	3.85609	-9.06897	4.39829	-9.0706	3.17466	-9.06928	4.63126	-9.07132	3.62416	-9.06428	4.99422	-9.06731	3.18866	-9.0684	4.84791	-9.06691	3.0663	-9.07147	4.7444	-9.06669	2.89976	-9.06948	4.91773	-9.06807	2.74295	-9.07086	4.90991	-9.06494	2.43948	-9.0702	5.44955	-9.07094	2.60315	-9.07069	5.22928	-9.06723	2.45834	-9.065	4.65292	-9.06812	2.26495
	-9.06041	4.22022	-9.06023	3.93201	-9.06117	4.20975	-9.0628	3.30042	-9.06148	4.76163	-9.06352	3.40551	-9.05648	4.9633	-9.05951	3.09642	-9.0606	4.85135	-9.05911	3.08918	-9.06367	4.58281	-9.05889	2.83337	-9.06168	4.69944	-9.06027	2.63983	-9.06306	4.99887	-9.05714	2.49931	-9.0624	5.44444	-9.06314	2.63172	-9.06289	4.88169	-9.05943	2.58314	-9.0572	4.89141	-9.06032	2.30042
	-9.05261	3.57828	-9.05243	3.60435	-9.05337	4.07605	-9.055	3.13275	-9.05368	4.5558	-9.05572	3.29892	-9.04868	4.558	-9.05171	3.39421	-9.0528	4.60724	-9.05131	2.99765	-9.05587	4.38341	-9.05109	2.66029	-9.05388	5.24311	-9.05247	2.71545	-9.05526	4.72515	-9.04934	2.63446	-9.0546	5.2095	-9.05534	2.66316	-9.05509	5.38376	-9.05163	2.51929	-9.0494	5.04441	-9.05252	2.29569
	-9.04481	3.82264	-9.04463	3.60435	-9.04557	4.22346	-9.0472	3.35632	-9.04588	4.50777	-9.04792	3.28525	-9.04088	4.75722	-9.04391	3.02264	-9.045	4.55223	-9.04351	3.02817	-9.04807	5.24978	-9.04329	2.84523	-9.04608	5.21016	-9.04467	2.88045	-9.04746	4.99888	-9.04154	2.59237	-9.0468	5.57213	-9.04754	2.81175	-9.04729	5.4919	-9.04383	2.65861	-9.0416	4.95891	-9.04472	2.10655
	-9.03701	3.90133	-9.03683	3.84011	-9.03777	4.73083	-9.0394	3.36191	-9.03808	4.61755	-9.04012	3.44651	-9.03308	4.479	-9.03611	3.22556	-9.0372	4.52128	-9.03571	2.86799	-9.04027	4.95756	-9.03549	2.84998	-9.03828	4.7118	-9.03687	2.93544	-9.03966	4.94413	-9.03374	2.65884	-9.039	5.31165	-9.03974	2.48885	-9.03949	5.09797	-9.03603	2.48446	-9.0338	5.42691	-9.03692	2.20821
	-9.02921	3.68183	-9.02903	3.57239	-9.02997	4.78568	-9.0316	3.55474	-9.03028	4.6793	-9.03232	3.11854	-9.02528	4.71944	-9.02831	3.35205	-9.0294	4.79634	-9.02791	2.95952	-9.03247	4.79254	-9.02769	2.75276	-9.03048	5.09072	-9.02907	2.78077	-9.03186	4.89281	-9.02594	2.80508	-9.0312	5.21461	-9.03194	2.34027	-9.03169	4.90873	-9.02823	2.49608	-9.026	5.10741	-9.02912	2.23658
	-9.02141	3.84749	-9.02123	3.81614	-9.02217	4.92967	-9.0238	3.44575	-9.02248	4.96061	-9.02452	3.46838	-9.01748	4.8534	-9.02051	3.41794	-9.0216	4.84792	-9.02011	3.14513	-9.02467	5.17759	-9.01989	2.94719	-9.02268	4.88067	-9.02127	2.8942	-9.02406	5.06731	-9.01814	2.85382	-9.0234	5.22994	-9.02414	2.59458	-9.02389	4.8817	-9.02043	2.51349	-9.0182	5.01292	-9.02132	2.15147
	-9.01361	3.68598	-9.01343	3.92404	-9.01437	4.44287	-9.016	3.51562	-9.01468	4.88171	-9.01672	3.47385	-9.00968	4.49275	-9.01271	3.36523	-9.0138	4.94076	-9.01231	3.17818	-9.01687	5.14665	-9.01209	2.97802	-9.01488	5.13191	-9.01347	2.79796	-9.01626	5.25208	-9.01034	2.64998	-9.0156	5.09204	-9.01634	2.6003	-9.01609	4.95508	-9.01263	2.49027	-9.0104	4.95892	-9.01352	2.43755
	-9.00581	4.08771	-9.00563	3.60037	-9.00657	4.37774	-9.0082	3.42899	-9.00688	4.86456	-9.00892	3.61324	-9.00188	4.70914	-9.00491	3.42848	-9.006	4.86168	-9.00451	2.74087	-9.00907	4.62064	-9.00429	2.80256	-9.00708	5.09484	-9.00567	3.07982	-9.00846	4.8586	-9.00254	2.75855	-9.0078	5.15333	-9.00854	2.60601	-9.00829	5.28722	-9.00483	2.54832	-9.0026	5.05342	-9.00572	2.46119
	-8.99801	3.98003	-8.99783	3.7682	-8.99877	4.44973	-9.0004	3.49327	-8.99908	4.59698	-9.00112	3.45199	-8.99408	5.0698	-8.99711	3.3626	-8.9982	4.46284	-8.99671	3.09683	-9.00127	4.69972	-8.99649	2.76937	-8.99928	5.21429	-8.99787	2.80827	-9.00066	5.01257	-8.99474	2.57243	-9	4.86732	-9.00074	2.66888	-9.00049	5.3915	-8.99703	2.5164	-8.9948	5.38191	-8.99792	2.62432
	-8.99021	4.26995	-8.99003	3.70827	-8.99097	4.54573	-8.9926	3.24734	-8.99128	4.86114	-8.99332	3.49846	-8.98628	5.08698	-8.98931	3.16759	-8.9904	4.92013	-8.98891	3.17819	-8.99347	4.98507	-8.98869	2.71958	-8.99148	4.75711	-8.99007	2.6261	-8.99286	4.55751	-8.98694	2.61453	-8.9922	4.63238	-8.99294	2.67459	-8.99269	4.97825	-8.98923	2.45835	-8.987	5.47191	-8.99012	2.50611
	-8.98241	4.26167	-8.98223	3.64833	-8.98317	5.02224	-8.9848	3.16071	-8.98348	4.6656	-8.98552	3.11855	-8.97848	5.1969	-8.98151	3.05955	-8.9826	5.14362	-8.98111	2.78664	-8.98567	5.25667	-8.98089	2.82628	-8.98368	5.18134	-8.98227	2.60891	-8.98506	5.081	-8.97914	2.74304	-8.9844	4.9235	-8.98514	2.85462	-8.98489	5.29108	-8.98143	2.36257	-8.9792	5.12542	-8.98232	2.32643
	-8.97461	4.31551	-8.97443	3.64034	-8.97537	4.676	-8.977	3.27529	-8.97568	4.53867	-8.97772	3.37273	-8.97068	5.09042	-8.97371	3.12543	-8.9748	4.73791	-8.97331	2.87817	-8.97787	5.48358	-8.97309	2.86658	-8.97588	5.27607	-8.97447	2.95952	-8.97726	5.14259	-8.97134	2.69652	-8.9766	4.852	-8.97734	2.70889	-8.97709	4.95122	-8.97363	2.39159	-8.9714	5.21542	-8.97452	2.10419
	-8.96681	3.60316	-8.96663	4.12386	-8.96757	4.6143	-8.9692	3.52402	-8.96788	4.53867	-8.96992	3.4766	-8.96288	4.78816	-8.96591	3.11226	-8.967	4.7276	-8.96551	2.99259	-8.97007	5.16729	-8.96529	2.81205	-8.96808	5.21017	-8.96667	2.79453	-8.96946	5.45738	-8.96354	2.46387	-8.9688	5.27081	-8.96954	3.00321	-8.96929	5.10957	-8.96583	2.42352	-8.9636	5.31891	-8.96672	2.11128
	-8.95901	4.16228	-8.95883	3.61237	-8.95977	4.44632	-8.9614	3.78951	-8.96008	4.59013	-8.96212	3.16228	-8.95508	4.91868	-8.95811	3.03057	-8.9592	5.0336	-8.95771	3.15023	-8.96227	4.99883	-8.95749	3.08235	-8.96028	5.03719	-8.95887	2.69141	-8.96166	5.72426	-8.95574	2.60124	-8.961	5.64875	-8.96174	2.49172	-8.96149	5.38378	-8.95803	2.69345	-8.9558	5.57991	-8.95892	2.22004
	-8.95121	4.18713	-8.95103	3.76423	-8.95197	4.70001	-8.9536	3.47092	-8.95228	4.43233	-8.95432	3.32354	-8.94728	5.05951	-8.95031	3.02266	-8.9514	4.87888	-8.94991	2.83241	-8.95447	5.0504	-8.94969	2.91875	-8.95248	4.94246	-8.95107	2.74641	-8.95386	4.99547	-8.94794	2.67215	-8.9532	5.4751	-8.95394	2.56316	-8.95369	5.26792	-8.95023	2.65572	-8.948	5.04892	-8.95112	2.59832
	-8.94341	4.03804	-8.94323	3.84814	-8.94417	4.75143	-8.9458	3.39268	-8.94448	4.64845	-8.94652	3.64333	-8.93948	5.19347	-8.94251	3.21504	-8.9436	4.71041	-8.94211	3.11209	-8.94667	5.61423	-8.94189	2.71722	-8.94468	5.27196	-8.94327	2.9664	-8.94606	5.06733	-8.94014	2.54142	-8.9454	4.96948	-8.94614	2.73747	-8.94589	5.18681	-8.94243	2.55413	-8.9402	5.17042	-8.94332	2.39972
	-8.93561	4.23684	-8.93543	4.20779	-8.93637	4.71372	-8.938	3.34797	-8.93668	4.63817	-8.93872	3.66793	-8.93168	4.7229	-8.93471	3.58135	-8.9358	4.63133	-8.93431	3.0587	-8.93887	4.61722	-8.93409	2.88319	-8.93688	4.92187	-8.93547	2.9664	-8.93826	5.22472	-8.93234	2.69431	-8.9376	5.09716	-8.93834	2.89749	-8.93809	5.18295	-8.93463	2.40321	-8.9324	5.40442	-8.93552	2.49666
	-8.92781	3.71914	-8.92763	3.92407	-8.92857	4.37434	-8.9302	3.50726	-8.92888	5.00524	-8.93092	3.24429	-8.92388	4.36568	-8.92691	3.16497	-8.928	4.82388	-8.92651	3.0104	-8.93107	4.78225	-8.92629	3.03731	-8.92908	5.42024	-8.92767	2.85297	-8.93046	5.24525	-8.92454	2.54364	-8.9298	5.21974	-8.93054	2.92892	-8.93029	5.0864	-8.92683	2.18262	-8.9246	4.90042	-8.92772	2.59832
	-8.92001	3.91794	-8.91983	4.03197	-8.92077	4.48061	-8.9224	3.33679	-8.92108	5.07729	-8.92312	3.44381	-8.91608	4.63017	-8.91911	3.29147	-8.9202	4.85139	-8.91871	3.16295	-8.92327	5.02634	-8.91849	2.8334	-8.92128	5.3667	-8.91987	2.90797	-8.92266	5.18366	-8.91674	2.89815	-8.922	5.33721	-8.92274	2.75176	-8.92249	5.23702	-8.91903	2.73699	-8.9168	4.97242	-8.91992	2.2957
	-8.91221	4.00078	-8.91203	4.11189	-8.91297	4.7583	-8.9146	3.80909	-8.91328	4.81656	-8.91532	3.7964	-8.90828	4.71261	-8.91131	3.4127	-8.9124	4.9511	-8.91091	2.84767	-8.91547	4.88883	-8.91069	2.9567	-8.91348	5.27197	-8.91207	2.99734	-8.91486	5.63873	-8.90894	2.86935	-8.9142	5.43425	-8.91494	2.68889	-8.91469	5.32199	-8.91123	2.37419	-8.909	5.20192	-8.91212	2.51321
	-8.90441	3.8931	-8.90423	3.93607	-8.90517	4.55604	-8.9068	3.4402	-8.90548	4.84058	-8.90752	3.37002	-8.90048	5.13166	-8.90351	3.14653	-8.9046	4.88234	-8.90311	3.15533	-8.90767	4.8407	-8.90289	2.94484	-8.90568	5.33787	-8.90427	3.01453	-8.90706	5.14603	-8.90114	2.81174	-8.9064	5.61812	-8.90714	2.76319	-8.90689	5.32199	-8.90343	2.46126	-8.9012	4.99042	-8.90432	2.39972
	-8.89661	4.19958	-8.89643	3.85216	-8.89737	4.59375	-8.899	3.51845	-8.89768	5.01211	-8.89972	3.19237	-8.89268	4.90496	-8.89571	3.37844	-8.8968	4.68292	-8.89531	3.046	-8.89987	5.16043	-8.89509	2.85474	-8.89788	5.1031	-8.89647	2.86672	-8.89926	5.07076	-8.89334	2.67659	-8.8986	5.43425	-8.89934	2.64317	-8.89909	5.37606	-8.89563	2.85309	-8.8934	5.39542	-8.89652	2.20586
	-8.88881	4.35696	-8.88863	3.9201	-8.88957	4.38463	-8.8912	3.42902	-8.88988	4.42205	-8.89192	3.56135	-8.88488	5.27593	-8.88791	3.31256	-8.889	4.57977	-8.88751	3.05617	-8.89207	5.2567	-8.88729	3.10371	-8.89008	5.1237	-8.88867	2.9561	-8.89146	5.32053	-8.88554	2.60569	-8.8908	4.94395	-8.89154	2.84034	-8.89129	5.44172	-8.88783	2.71668	-8.8856	5.35042	-8.88872	2.35008
	-8.88101	3.98008	-8.88083	3.98803	-8.88177	4.81316	-8.8834	3.64701	-8.88208	4.46665	-8.88412	3.19237	-8.87708	4.91184	-8.88011	3.15445	-8.8812	5.09208	-8.87971	3.18839	-8.88427	5.44235	-8.87949	3.16298	-8.88228	5.21431	-8.88087	3.1589	-8.88366	5.24868	-8.87774	2.89373	-8.883	5.12271	-8.88374	2.92893	-8.88349	5.546	-8.88003	2.84729	-8.8778	5.07143	-8.88092	2.39027
	-8.87321	4.45223	-8.87303	4.09593	-8.87397	4.90915	-8.8756	3.72526	-8.87428	5.06701	-8.87632	3.34543	-8.86928	4.66453	-8.87231	3.18871	-8.8734	4.90297	-8.87191	3.09686	-8.87647	4.52441	-8.87169	2.99938	-8.87448	5.18136	-8.87307	3.25858	-8.87586	5.08787	-8.86994	2.78516	-8.8752	5.2555	-8.87594	2.78034	-8.87569	5.38765	-8.87223	2.45836	-8.87	4.97693	-8.87312	2.30752
	-8.86541	3.92625	-8.86523	3.93609	-8.86617	4.48406	-8.8678	3.34799	-8.86648	5.14592	-8.86852	3.67342	-8.86148	5.15915	-8.86451	3.30203	-8.8656	5.21586	-8.86411	3.14008	-8.86867	4.58286	-8.86389	3.08474	-8.86668	4.93424	-8.86527	3.19671	-8.86806	5.53952	-8.86214	2.99122	-8.8674	5.32701	-8.86814	2.9175	-8.86789	5.04779	-8.86443	2.78924	-8.8622	5.04893	-8.86532	2.34062
	-8.85761	4.1499	-8.85743	4.02401	-8.85837	4.35379	-8.86	3.69173	-8.85868	4.54556	-8.86072	3.81281	-8.85368	5.18663	-8.85671	3.46542	-8.8578	4.60729	-8.85631	3.02821	-8.86087	4.90603	-8.85609	2.99702	-8.85888	4.96719	-8.85747	2.92173	-8.86026	5.26579	-8.85434	2.71426	-8.8596	5.58238	-8.86034	2.86892	-8.86009	5.66573	-8.85663	2.63251	-8.8544	5.50792	-8.85752	2.47066
	-8.84981	4.3487	-8.84963	3.96806	-8.85057	4.74118	-8.8522	3.49052	-8.85088	4.94352	-8.85292	3.78822	-8.84588	4.78476	-8.84891	3.41271	-8.85	4.94768	-8.84851	3.14009	-8.85307	5.18107	-8.84829	3.11083	-8.85108	5.24727	-8.84967	2.68799	-8.85246	5.22816	-8.84654	2.85385	-8.8518	5.40873	-8.85254	2.87464	-8.85229	5.63869	-8.84883	2.64702	-8.8466	5.22893	-8.84972	2.45411
	-8.84201	4.40254	-8.84183	3.86417	-8.84277	4.46693	-8.8444	3.48493	-8.84308	4.88863	-8.84512	3.53403	-8.83808	5.02177	-8.84111	3.3521	-8.8422	5.1471	-8.84071	3.38926	-8.84527	4.88884	-8.84049	3.12506	-8.84328	5.2967	-8.84187	2.95267	-8.84466	5.3616	-8.83874	2.72313	-8.844	4.82649	-8.84474	2.86321	-8.84449	5.74683	-8.84103	2.26971	-8.8388	5.75992	-8.84192	2.395
	-8.83421	4.22446	-8.83403	4.19185	-8.83497	4.8646	-8.8366	3.30049	-8.83528	4.86462	-8.83732	3.08852	-8.83028	5.20038	-8.83331	3.51813	-8.8344	5.05083	-8.83291	3.35367	-8.83747	4.63443	-8.83269	3.23176	-8.83548	5.91039	-8.83407	3.07298	-8.83686	5.29659	-8.83094	2.83391	-8.8362	5.36276	-8.83694	2.9718	-8.83669	5.6889	-8.83323	2.56576	-8.831	5.52142	-8.83412	2.41155
	-8.82641	4.17476	-8.82623	4.03201	-8.82717	4.91602	-8.8288	3.51847	-8.82748	4.67594	-8.82952	3.50397	-8.82248	5.32747	-8.82551	3.25724	-8.8266	4.84798	-8.82511	3.29265	-8.82967	4.84415	-8.82489	2.88321	-8.82768	4.9672	-8.82627	2.96298	-8.82906	5.7106	-8.82314	2.58354	-8.8284	5.32701	-8.82914	2.79749	-8.82889	5.37221	-8.82543	2.95468	-8.8232	5.46742	-8.82632	2.45884
	-8.81861	3.59079	-8.81843	3.69235	-8.81937	4.63492	-8.821	3.68895	-8.81968	4.92981	-8.82172	3.27438	-8.81468	4.98399	-8.81771	3.21771	-8.8188	5.15055	-8.81731	3.26722	-8.82187	4.99887	-8.81709	3.12506	-8.81988	4.68713	-8.81847	2.73612	-8.82126	5.6456	-8.81534	2.59683	-8.8206	5.87351	-8.82134	2.52603	-8.82109	4.98986	-8.81763	2.43805	-8.8154	5.35943	-8.81852	2.55814
	-8.81081	4.41912	-8.81063	3.75629	-8.81157	4.30581	-8.8132	3.47097	-8.81188	4.98813	-8.81392	3.64337	-8.80688	4.68516	-8.80991	3.26778	-8.811	5.10585	-8.80951	3.27231	-8.81407	4.91636	-8.80929	3.10372	-8.81208	4.82305	-8.81067	3.1486	-8.81346	5.62165	-8.80754	2.74529	-8.8128	5.96544	-8.81354	2.80606	-8.81329	5.52284	-8.80983	2.79795	-8.8076	5.53493	-8.81072	2.46593
	-8.80301	4.11265	-8.80283	3.8482	-8.80377	5.10458	-8.8054	3.14958	-8.80408	5.13908	-8.80612	3.73357	-8.79908	4.8569	-8.80211	3.21244	-8.8032	4.92362	-8.80171	3.17061	-8.80627	5.05044	-8.80149	2.97095	-8.80428	5.65092	-8.80287	2.91143	-8.80566	5.26238	-8.79974	2.94249	-8.805	5.73561	-8.80574	2.82321	-8.80549	5.12118	-8.80203	2.62091	-8.7998	5.57993	-8.80292	2.48721
	-8.79521	4.00083	-8.79503	3.9601	-8.79597	4.99488	-8.7976	3.31727	-8.79628	4.88865	-8.79832	3.68437	-8.79128	5.06643	-8.79431	3.38111	-8.7954	5.18494	-8.79391	2.88076	-8.79847	4.75133	-8.79369	3.05394	-8.79648	5.53148	-8.79507	3.04205	-8.79786	5.27265	-8.79194	2.77853	-8.7972	5.56707	-8.79794	2.80607	-8.79769	5.73526	-8.79423	2.75732	-8.792	5.32343	-8.79512	2.58651
	-8.78741	4.07538	-8.78723	4.17589	-8.78817	4.93661	-8.7898	3.66381	-8.78848	5.03274	-8.79052	3.61878	-8.78348	4.74012	-8.78651	3.36003	-8.7876	5.29496	-8.78611	2.95958	-8.79067	4.62413	-8.78589	2.66982	-8.78868	5.37908	-8.78727	2.78081	-8.79006	5.25897	-8.78414	2.75637	-8.7894	5.46492	-8.79014	2.70034	-8.78989	5.03621	-8.78643	2.8473	-8.7842	5.15243	-8.78732	2.32408
	-8.77961	4.00498	-8.77943	4.11595	-8.78037	5.23144	-8.782	3.40391	-8.78068	5.02245	-8.78272	3.46845	-8.77568	4.68173	-8.77871	3.28887	-8.7798	5.78664	-8.77831	3.37402	-8.78287	5.06076	-8.77809	2.97569	-8.78088	5.60562	-8.77947	2.71894	-8.78226	5.43347	-8.77634	2.76302	-8.7816	5.45471	-8.78234	2.96323	-8.78209	5.90905	-8.77863	2.7283	-8.7764	5.54843	-8.77952	2.38555
	-8.77181	4.6635	-8.77163	4.06001	-8.77257	4.53209	-8.7742	3.55762	-8.77288	5.31406	-8.77492	3.41926	-8.76788	5.02179	-8.77091	3.38375	-8.772	5.13681	-8.77051	3.36131	-8.77507	4.87167	-8.77029	3.19383	-8.77308	5.51501	-8.77167	2.99737	-8.77446	5.19054	-8.76854	2.79847	-8.7738	5.99609	-8.77454	2.87179	-8.77429	5.4765	-8.77083	2.89954	-8.7686	5.60243	-8.77172	2.4281
	-8.76401	4.57653	-8.76383	3.9721	-8.76477	4.76178	-8.7664	3.56321	-8.76508	5.18026	-8.76712	3.16781	-8.76008	5.09049	-8.76311	3.65782	-8.7642	5.16088	-8.76271	3.22401	-8.76727	5.68992	-8.76249	3.00415	-8.76528	5.76213	-8.76387	2.93206	-8.76666	5.03999	-8.76074	3.02226	-8.766	5.09208	-8.76674	2.83179	-8.76649	5.22932	-8.76303	3.04467	-8.7608	5.05794	-8.76392	2.64325
	-8.75621	4.33632	-8.75603	4.06801	-8.75697	4.98119	-8.7586	3.39832	-8.75728	5.15282	-8.75932	3.4794	-8.75228	5.14202	-8.75531	3.447	-8.7564	5.67319	-8.75491	3.12994	-8.75947	5.43551	-8.75469	2.9923	-8.75748	5.66329	-8.75607	3.03518	-8.75886	5.26239	-8.75294	2.89375	-8.7582	5.75094	-8.75894	2.90609	-8.75869	5.29498	-8.75523	2.8473	-8.753	5.07594	-8.75612	2.55105
	-8.74841	4.54341	-8.74823	3.78029	-8.74917	4.89206	-8.7508	3.40112	-8.74948	4.97443	-8.75152	3.49853	-8.74448	4.83631	-8.74751	3.58667	-8.7486	5.07149	-8.74711	3.03078	-8.75167	4.74447	-8.74689	2.86663	-8.74968	5.59327	-8.74827	3.05237	-8.75106	5.34109	-8.74514	3.17737	-8.7504	5.59772	-8.75114	2.77178	-8.75089	5.95154	-8.74743	2.93438	-8.7452	5.65643	-8.74832	2.41392
	-8.74061	4.08783	-8.74043	3.86821	-8.74137	5.24174	-8.743	3.40671	-8.74168	4.7137	-8.74372	3.29081	-8.73668	5.29316	-8.73971	3.36795	-8.7408	4.66577	-8.73931	3.36641	-8.74387	5.40801	-8.73909	2.92117	-8.74188	5.40381	-8.74047	3.04893	-8.74326	5.22134	-8.73734	3.21725	-8.7426	5.99099	-8.74334	3.01753	-8.74309	5.82409	-8.73963	2.86182	-8.7374	5.60243	-8.74052	2.75201
	-8.73281	4.25764	-8.73263	3.8802	-8.73357	4.78579	-8.7352	3.45702	-8.73388	4.85093	-8.73592	3.48214	-8.72888	4.92563	-8.73191	3.31788	-8.733	4.72422	-8.73151	3.64609	-8.73607	5.0092	-8.73129	3.01127	-8.73408	5.37498	-8.73267	3.14518	-8.73546	5.30346	-8.72954	2.92699	-8.7348	5.69987	-8.73554	2.90895	-8.73529	5.4765	-8.73183	3.10562	-8.7296	5.67893	-8.73272	2.58179
	-8.72501	4.3529	-8.72483	3.83625	-8.72577	5.09776	-8.7274	3.90697	-8.72608	5.00875	-8.72812	3.73906	-8.72108	4.81228	-8.72411	3.15449	-8.7252	4.97522	-8.72371	3.41218	-8.72827	5.0814	-8.72349	3.24838	-8.72628	4.74481	-8.72487	3.25518	-8.72766	5.66615	-8.72174	2.95358	-8.727	5.54154	-8.72774	2.83465	-8.72749	5.75458	-8.72403	2.37711	-8.7218	5.57993	-8.72492	2.45175
	-8.71721	3.71923	-8.71703	3.66842	-8.71797	4.73437	-8.7196	3.37039	-8.71828	4.87495	-8.72032	3.39468	-8.71328	4.91189	-8.71631	3.18611	-8.7174	5.13339	-8.71591	3.26979	-8.72047	5.19486	-8.71569	2.92829	-8.71848	5.25554	-8.71707	2.86676	-8.71986	5.64562	-8.71394	2.84058	-8.7192	5.49558	-8.71994	2.83751	-8.71969	5.18685	-8.71623	2.54255	-8.714	5.38644	-8.71712	2.55814
	-8.70941	4.47716	-8.70923	3.7923	-8.71017	4.60067	-8.7118	3.56323	-8.71048	4.54218	-8.71252	3.44388	-8.70548	4.94624	-8.70851	3.75008	-8.7096	5.10588	-8.70811	3.17572	-8.71267	4.97827	-8.70789	3.03736	-8.71068	5.40794	-8.70927	3.06956	-8.71206	5.4198	-8.70614	3.00898	-8.7114	5.28107	-8.71214	2.81751	-8.71189	5.54989	-8.70843	2.80667	-8.7062	5.66993	-8.70932	2.65508
	-8.70161	4.12098	-8.70143	4.12398	-8.70237	4.89893	-8.704	3.39275	-8.70268	4.94357	-8.70472	3.60241	-8.69768	5.08708	-8.70071	3.32579	-8.7018	5.15058	-8.70031	3.18081	-8.70487	5.28769	-8.70009	3.12983	-8.70288	5.3338	-8.70147	3.13831	-8.70426	5.15634	-8.69834	2.88712	-8.7036	5.56198	-8.70434	2.74893	-8.70409	5.31044	-8.70063	2.45548	-8.6984	5.27394	-8.70152	2.52504
	-8.69381	4.22452	-8.69363	4.05205	-8.69457	4.71381	-8.6962	3.58	-8.69488	4.76175	-8.69692	3.49308	-8.68988	4.87412	-8.69291	3.34951	-8.694	5.62851	-8.69251	3.27488	-8.69707	5.48022	-8.69229	2.9686	-8.69508	5.49855	-8.69367	3.12113	-8.69646	5.26583	-8.69054	2.91814	-8.6958	5.55687	-8.69654	2.84895	-8.69629	5.54989	-8.69283	2.82409	-8.6906	5.41794	-8.69372	2.75438
	-8.68601	4.54344	-8.68583	4.3198	-8.68677	4.7001	-8.6884	3.64428	-8.68708	5.0019	-8.68912	3.69534	-8.68208	4.67146	-8.68511	3.53399	-8.6862	4.96836	-8.68471	3.54695	-8.68927	5.42178	-8.68449	2.97334	-8.68728	5.44913	-8.68587	2.97332	-8.68866	5.39585	-8.68274	2.77633	-8.688	5.88885	-8.68874	2.88038	-8.68849	5.73914	-8.68503	2.91407	-8.6828	5.48094	-8.68592	2.77093
	-8.67821	4.39848	-8.67803	4.13598	-8.67897	4.53212	-8.6806	3.71415	-8.67928	5.01906	-8.68132	3.58602	-8.67428	4.86382	-8.67731	3.70529	-8.6784	4.97868	-8.67691	3.26472	-8.68147	5.0711	-8.67669	3.06819	-8.67948	5.31321	-8.67807	3.13832	-8.68086	5.68327	-8.67494	2.86496	-8.6802	5.82757	-8.68094	2.93753	-8.68069	5.69665	-8.67723	2.80958	-8.675	5.57994	-8.67812	2.69291
	-8.67041	4.46061	-8.67023	4.15197	-8.67117	4.80295	-8.6728	3.80358	-8.67148	4.97789	-8.67352	3.22523	-8.66648	5.4031	-8.66951	3.83969	-8.6706	5.03025	-8.66911	3.42236	-8.67367	5.12611	-8.66889	3.05633	-8.67168	5.38735	-8.67027	3.29644	-8.67306	5.41638	-8.66714	3.11091	-8.6724	5.47005	-8.67314	2.70607	-8.67289	5.75845	-8.66943	2.67897	-8.6672	5.65644	-8.67032	2.6669
	-8.66261	4.05473	-8.66243	4.50763	-8.66337	4.83381	-8.665	4.04393	-8.66368	5.19403	-8.66572	3.58329	-8.65868	5.34814	-8.66171	3.31263	-8.6628	5.05432	-8.66131	3.3766	-8.66587	5.12268	-8.66109	2.81449	-8.66388	5.4862	-8.66247	3.20019	-8.66526	5.47797	-8.65934	2.88048	-8.6646	5.35258	-8.66534	2.98897	-8.66509	5.6928	-8.66163	2.62383	-8.6594	5.40894	-8.66252	2.56288
	-8.65481	4.64285	-8.65463	3.98414	-8.65557	5.13893	-8.6572	3.98525	-8.65588	5.01906	-8.65792	3.60516	-8.65088	5.10427	-8.65391	3.37588	-8.655	5.27094	-8.65351	2.91384	-8.65807	5.55931	-8.65329	2.92356	-8.65608	5.9022	-8.65467	3.13489	-8.65746	5.14266	-8.65154	2.76083	-8.6568	5.55688	-8.65754	2.91753	-8.65729	5.90135	-8.65383	2.57449	-8.6516	5.29194	-8.65472	2.31936
	-8.64701	4.58487	-8.64683	3.81631	-8.64777	5.22121	-8.6494	3.72814	-8.64808	4.86469	-8.65012	3.76916	-8.64308	5.0287	-8.64611	3.46285	-8.6472	4.92367	-8.64571	3.33846	-8.65027	5.59713	-8.64549	2.98521	-8.64828	5.58506	-8.64687	3.30332	-8.64966	5.35822	-8.64374	2.91815	-8.649	5.5671	-8.64974	3.14614	-8.64949	6.00563	-8.64603	2.74863	-8.6438	5.67894	-8.64692	2.6409
	-8.63921	4.43992	-8.63903	4.20393	-8.63997	5.23492	-8.6416	3.72534	-8.64028	4.87498	-8.64232	3.68169	-8.63528	5.01497	-8.63831	3.23621	-8.6394	5.19186	-8.63791	3.20371	-8.64247	5.48368	-8.63769	3.14407	-8.64048	5.36677	-8.63907	3.52675	-8.64186	5.59089	-8.63594	2.88713	-8.6412	5.86844	-8.64194	2.74894	-8.64169	5.62714	-8.63823	2.84732	-8.636	5.25594	-8.63912	2.49904
	-8.63141	4.40265	-8.63123	4.43571	-8.63217	5.20407	-8.6338	3.42352	-8.63248	5.08426	-8.63452	3.61883	-8.62748	5.15236	-8.63051	3.3996	-8.6316	4.85491	-8.63011	3.22405	-8.63467	5.4046	-8.62989	3.09902	-8.63268	5.37912	-8.63127	3.12458	-8.63406	5.49851	-8.62814	3.27045	-8.6334	5.88887	-8.63414	2.91468	-8.63389	5.71984	-8.63043	2.56578	-8.6282	5.71494	-8.63132	2.69055
	-8.62361	4.39437	-8.62343	4.25589	-8.62437	4.95381	-8.626	3.49339	-8.62468	5.62288	-8.62672	3.54777	-8.61968	4.92223	-8.62271	3.58144	-8.6238	5.10935	-8.62231	3.25456	-8.62687	5.40804	-8.62209	3.31242	-8.62488	5.25968	-8.62347	3.4202	-8.62626	5.10503	-8.62034	2.86719	-8.6256	5.80204	-8.62634	2.92325	-8.62609	5.75846	-8.62263	2.91698	-8.6204	6.02994	-8.62352	2.61489
	-8.61581	4.62631	-8.61563	4.50366	-8.61657	5.09095	-8.6182	3.68623	-8.61688	5.58857	-8.61892	3.93316	-8.61188	5.08367	-8.61491	3.42069	-8.616	5.31221	-8.61451	3.3105	-8.61907	5.35991	-8.61429	3.1014	-8.61708	5.28028	-8.61567	3.21395	-8.61846	5.49167	-8.61254	2.91815	-8.6178	5.51092	-8.61854	2.90611	-8.61829	5.93998	-8.61483	2.98664	-8.6126	5.88594	-8.61572	2.48722
	-8.60801	3.95535	-8.60783	4.30385	-8.60877	5.10466	-8.6104	3.61636	-8.60908	5.32441	-8.61112	3.67351	-8.60408	5.2829	-8.60711	3.53928	-8.6082	5.20219	-8.60671	3.37916	-8.61127	4.98173	-8.60649	3.03975	-8.60928	4.86016	-8.60787	3.01459	-8.61066	5.64222	-8.60474	2.91594	-8.61	5.83269	-8.61074	3.0547	-8.61049	5.49584	-8.60703	2.86764	-8.6048	5.73744	-8.60792	2.6409
	-8.60021	4.72572	-8.60003	4.19197	-8.60097	4.98125	-8.6026	3.57444	-8.60128	5.19405	-8.60332	3.78011	-8.59628	5.36191	-8.59931	3.64997	-8.6004	5.16437	-8.59891	3.28508	-8.60347	5.37023	-8.59869	3.06584	-8.60148	5.74159	-8.60007	3.03865	-8.60286	5.43009	-8.59694	2.92259	-8.6022	5.79694	-8.60294	3.08042	-8.60269	5.34135	-8.59923	2.76315	-8.597	6.15594	-8.60012	2.61962
	-8.59241	4.75057	-8.59223	4.76342	-8.59317	5.32065	-8.5948	3.71418	-8.59348	5.03624	-8.59552	3.61885	-8.58848	5.00468	-8.59151	3.71849	-8.5926	4.97527	-8.59111	3.52155	-8.59567	5.58339	-8.59089	3.03501	-8.59368	5.53153	-8.59227	3.07646	-8.59506	5.30007	-8.58914	2.94696	-8.5944	5.56711	-8.59514	3.10328	-8.59489	5.99019	-8.59143	2.53096	-8.5892	5.87694	-8.59232	2.58416
	-8.58461	4.55592	-8.58443	4.55163	-8.58537	5.03954	-8.587	3.42353	-8.58568	4.8304	-8.58772	3.66258	-8.58068	5.01499	-8.58371	3.59727	-8.5848	5.47039	-8.58331	3.63597	-8.58787	5.3221	-8.58309	3.05636	-8.58588	5.77866	-8.58447	3.33427	-8.58726	5.63881	-8.58134	2.93367	-8.5866	5.33217	-8.58734	3.37475	-8.58709	6.08675	-8.58363	2.9286	-8.5814	5.90394	-8.58452	2.51796
	-8.57681	4.27014	-8.57663	4.43175	-8.57757	4.98812	-8.5792	3.75331	-8.57788	5.15289	-8.57992	3.30453	-8.57288	5.36535	-8.57591	3.49186	-8.577	5.19876	-8.57551	3.50121	-8.58007	5.6831	-8.57529	3.2413	-8.57808	5.6551	-8.57667	3.2999	-8.57946	5.4951	-8.57354	2.9935	-8.5788	5.65904	-8.57954	3.09471	-8.57929	5.91295	-8.57583	2.71962	-8.5736	5.72395	-8.57672	2.4754
	-8.56901	4.5435	-8.56883	4.35982	-8.56977	5.26924	-8.5714	3.71978	-8.57008	5.29355	-8.57212	3.55599	-8.56508	5.38596	-8.56811	3.38645	-8.5692	5.71795	-8.56771	3.39951	-8.57227	5.79656	-8.56749	3.3077	-8.57028	5.70452	-8.56887	3.4099	-8.57166	5.69014	-8.56574	3.01122	-8.571	5.72033	-8.57174	2.83468	-8.57149	5.72371	-8.56803	2.65286	-8.5658	5.93544	-8.56892	2.83478
	-8.56121	4.3447	-8.56103	3.98019	-8.56197	5.49893	-8.5636	3.79804	-8.56228	5.23867	-8.56432	3.53959	-8.55728	5.29666	-8.56031	3.48396	-8.5614	5.37412	-8.55991	3.20881	-8.56447	5.38743	-8.55969	3.37646	-8.56248	5.68393	-8.56107	3.24834	-8.56386	5.56012	-8.55794	3.11093	-8.5632	6.13404	-8.56394	3.22045	-8.56369	5.73916	-8.56023	2.62964	-8.558	5.30545	-8.56112	2.91516
	-8.55341	4.53522	-8.55323	4.12006	-8.55417	4.81328	-8.5558	3.79804	-8.55448	5.34845	-8.55652	3.58879	-8.54948	5.34475	-8.55251	3.62363	-8.5536	5.72484	-8.55211	3.34866	-8.55667	5.4837	-8.55189	3.10141	-8.55468	5.32148	-8.55327	3.14522	-8.55606	5.76884	-8.55014	2.9226	-8.5554	5.17895	-8.55614	3.00613	-8.55589	5.91296	-8.55243	2.90538	-8.5502	5.63395	-8.55332	2.70947
	-8.54561	4.48139	-8.54543	4.28391	-8.54637	5.28296	-8.548	3.67787	-8.54668	5.07057	-8.54872	3.6626	-8.54168	5.5268	-8.54471	3.47606	-8.5458	5.43602	-8.54431	3.29527	-8.54887	5.62466	-8.54409	3.08008	-8.54688	5.92695	-8.54547	3.27584	-8.54826	5.88175	-8.54234	2.82289	-8.5476	5.86846	-8.54834	3.00899	-8.54809	5.97862	-8.54463	2.73123	-8.5424	5.24245	-8.54552	2.58416
	-8.53781	4.67191	-8.53763	4.16802	-8.53857	5.17326	-8.5402	3.51019	-8.53888	5.06028	-8.54092	3.5232	-8.53388	5.21079	-8.53691	3.58147	-8.538	5.44634	-8.53651	3.39443	-8.54107	5.77594	-8.53629	3.20812	-8.53908	5.51095	-8.53767	2.91836	-8.54046	5.53959	-8.53454	3.10208	-8.5398	5.6948	-8.54054	3.50621	-8.54029	5.99793	-8.53683	2.84153	-8.5346	5.81845	-8.53772	2.51796
	-8.53001	4.42755	-8.52983	4.45975	-8.53077	5.38239	-8.5324	3.64713	-8.53108	4.95393	-8.53312	3.72547	-8.52608	5.43063	-8.52911	3.54985	-8.5302	4.89964	-8.52871	3.36647	-8.53327	5.60404	-8.52849	3.35513	-8.53128	5.86929	-8.52987	3.25179	-8.53266	5.59092	-8.52674	2.73648	-8.532	5.77653	-8.53274	3.009	-8.53249	5.89365	-8.52903	3.18693	-8.5268	5.69245	-8.52992	2.55816
	-8.52221	4.56838	-8.52203	4.02816	-8.52297	4.96757	-8.5246	3.78687	-8.52328	5.21467	-8.52532	3.67354	-8.51828	5.10775	-8.52131	3.28368	-8.5224	5.13001	-8.52091	3.58005	-8.52547	5.78282	-8.52069	3.46657	-8.52348	5.91872	-8.52207	3.11429	-8.52486	5.46432	-8.51894	3.0622	-8.5242	5.56712	-8.52494	2.87469	-8.52469	6.02497	-8.52123	2.73704	-8.519	6.11995	-8.52212	2.8466
	-8.51441	4.10036	-8.51423	4.5157	-8.51517	4.88872	-8.5168	3.80364	-8.51548	5.57146	-8.51752	3.38654	-8.51048	5.40659	-8.51351	3.57358	-8.5146	5.01311	-8.51311	3.50886	-8.51767	5.58342	-8.51289	3.04452	-8.51568	5.79104	-8.51427	2.8943	-8.51706	5.52249	-8.51114	3.30372	-8.5164	5.57734	-8.51714	2.87184	-8.51689	5.0517	-8.51343	2.96053	-8.5112	6.05245	-8.51432	2.80641
	-8.50661	4.41514	-8.50643	4.48773	-8.50737	5.10128	-8.509	3.9322	-8.50768	5.28672	-8.50972	3.55328	-8.50268	5.88749	-8.50571	3.61574	-8.5068	5.03375	-8.50531	3.35885	-8.50987	5.6178	-8.50509	3.17019	-8.50788	5.74573	-8.50647	3.33085	-8.50926	5.47117	-8.50334	2.94476	-8.5086	5.54159	-8.50934	2.74896	-8.50909	5.75462	-8.50563	2.83573	-8.5034	6.13795	-8.50652	2.65273
	-8.49881	4.36544	-8.49863	4.17603	-8.49957	5.28984	-8.5012	3.85395	-8.49988	5.19066	-8.50192	3.75554	-8.49488	5.07685	-8.49791	3.62365	-8.499	5.33289	-8.49751	3.66397	-8.50207	5.6178	-8.49729	3.38596	-8.50008	5.68807	-8.49867	3.01117	-8.50146	5.6662	-8.49554	3.1331	-8.5008	5.89911	-8.50154	3.0833	-8.50129	5.73917	-8.49783	3.01278	-8.4956	5.77345	-8.49872	2.71893
	-8.49101	4.58496	-8.49083	4.16005	-8.49177	5.58124	-8.4934	3.54654	-8.49208	5.68812	-8.49412	3.95234	-8.48708	5.18677	-8.49011	3.7238	-8.4912	5.271	-8.48971	3.60803	-8.49427	5.27744	-8.48949	3.19153	-8.49228	5.63865	-8.49087	2.87712	-8.49366	5.95704	-8.48774	2.90045	-8.493	5.54159	-8.49374	3.03472	-8.49349	6.05587	-8.49003	3.16371	-8.4878	5.74645	-8.49092	2.70948
	-8.48321	4.7962	-8.48303	4.14407	-8.48397	5.15614	-8.4856	3.73099	-8.48428	5.0157	-8.48632	3.98241	-8.47928	5.33447	-8.48231	3.75543	-8.4834	5.8177	-8.48191	3.21138	-8.48647	5.17086	-8.48169	3.2105	-8.48448	5.53156	-8.48307	3.07993	-8.48586	5.76886	-8.47994	3.25941	-8.4852	6.21067	-8.48594	3.15474	-8.48569	5.53448	-8.48223	2.63256	-8.48	5.91295	-8.48312	2.7544
	-8.47541	4.31575	-8.47523	4.1161	-8.47617	5.4544	-8.4778	3.89589	-8.47648	4.92994	-8.47852	3.81842	-8.47148	5.62301	-8.47451	3.85294	-8.4756	5.80051	-8.47411	3.12493	-8.47867	5.55592	-8.47389	3.08721	-8.47668	5.62629	-8.47527	3.27586	-8.47806	5.80307	-8.47214	3.15305	-8.4774	6.01148	-8.47814	3.36334	-8.47789	5.36068	-8.47443	2.87347	-8.4722	6.02995	-8.47532	2.89862
	-8.46761	3.98855	-8.46743	4.41183	-8.46837	5.33785	-8.47	4.01327	-8.46868	5.2833	-8.47072	3.70362	-8.46368	5.34822	-8.46671	3.6263	-8.4678	5.1988	-8.46631	3.50125	-8.47087	5.98912	-8.46609	3.2603	-8.46888	5.61806	-8.46747	3.23118	-8.47026	5.86466	-8.46434	3.15305	-8.4696	5.8838	-8.47034	3.03187	-8.47009	5.51131	-8.46663	3.12308	-8.4644	5.84546	-8.46752	2.75913
	-8.45981	4.25363	-8.45963	4.17605	-8.46057	5.35156	-8.4622	3.70305	-8.46088	5.34163	-8.46292	3.66809	-8.45588	5.46501	-8.45891	3.88721	-8.46	5.15754	-8.45851	3.3792	-8.46307	5.75878	-8.45829	3.36937	-8.46108	5.51509	-8.45967	2.97681	-8.46246	5.69016	-8.45654	3.14641	-8.4618	5.83272	-8.46254	3.02044	-8.46229	5.48041	-8.45883	2.65578	-8.4566	5.67446	-8.45972	2.54634
	-8.45201	4.12524	-8.45183	4.37587	-8.45277	5.37899	-8.4544	3.76175	-8.45308	5.41025	-8.45512	3.6271	-8.44808	5.48562	-8.45111	3.44183	-8.4522	5.21256	-8.45071	3.50634	-8.45527	5.82754	-8.45049	3.37649	-8.45328	6.16998	-8.45187	3.20712	-8.45466	5.71412	-8.44874	3.17965	-8.454	5.74079	-8.45474	2.84041	-8.45449	5.73145	-8.45103	2.86186	-8.4488	5.76896	-8.45192	2.60545
	-8.44421	4.51043	-8.44403	4.37987	-8.44497	4.97446	-8.4466	3.97695	-8.44528	5.33134	-8.44732	3.6845	-8.44028	5.51311	-8.44331	3.70537	-8.4444	5.85554	-8.44291	3.55211	-8.44747	5.75878	-8.44269	3.21288	-8.44548	5.61395	-8.44407	3.64024	-8.44686	5.70385	-8.44094	3.12868	-8.4462	5.51606	-8.44694	3.08331	-8.44669	5.47655	-8.44323	3.09116	-8.441	5.75546	-8.44412	2.76149
	-8.43641	4.58913	-8.43623	4.49576	-8.43717	5.13902	-8.4388	3.56891	-8.43748	5.53376	-8.43952	3.8895	-8.43248	5.4341	-8.43551	3.7818	-8.4366	5.25039	-8.43511	3.54957	-8.43967	4.9474	-8.43489	3.18443	-8.43768	5.84872	-8.43627	2.96994	-8.43906	5.70728	-8.43314	3.21289	-8.4384	5.63354	-8.43914	3.06331	-8.43889	5.90526	-8.43543	2.83574	-8.4332	5.49446	-8.43632	2.81114
	-8.42861	4.78794	-8.42843	4.33192	-8.42937	5.40986	-8.431	3.67791	-8.42968	5.225	-8.43172	3.83757	-8.42468	5.25206	-8.42771	3.81343	-8.4288	5.17475	-8.42731	3.20631	-8.43187	5.43904	-8.42709	3.04928	-8.42988	5.52334	-8.42847	3.06619	-8.43126	5.45408	-8.42534	3.39015	-8.4306	6.34348	-8.43134	2.76612	-8.43109	6.36485	-8.42763	2.85896	-8.4254	5.99846	-8.42852	2.88444
	-8.42081	4.36548	-8.42063	4.18806	-8.42157	5.27273	-8.4232	3.75058	-8.42188	5.32449	-8.42392	3.85124	-8.41688	5.08718	-8.41991	3.61841	-8.421	5.04409	-8.41951	3.23174	-8.42407	5.86881	-8.41929	3.30299	-8.42208	5.62219	-8.42067	3.57149	-8.42346	5.61148	-8.41754	3.08881	-8.4228	6.34859	-8.42354	2.909	-8.42329	5.79326	-8.41983	2.76608	-8.4176	6.02996	-8.42072	2.8206
	-8.41301	4.40691	-8.41283	4.48779	-8.41377	5.06361	-8.4154	4.23408	-8.41408	5.94889	-8.41612	4.04804	-8.40908	5.01505	-8.41211	3.72119	-8.4132	5.39481	-8.41171	3.39956	-8.41627	5.9307	-8.41149	3.32908	-8.41428	5.67574	-8.41287	3.25869	-8.41566	6.05971	-8.40974	3.24834	-8.415	5.99617	-8.41574	3.26048	-8.41549	5.92071	-8.41203	2.82994	-8.4098	6.33146	-8.41292	2.71421
	-8.40521	4.80453	-8.40503	4.06818	-8.40597	5.36187	-8.4076	4.09714	-8.40628	5.35881	-8.40832	3.84305	-8.40128	5.3345	-8.40431	3.83979	-8.4054	5.42576	-8.40391	3.39956	-8.40847	5.95133	-8.40369	3.30063	-8.40648	5.5357	-8.40507	2.9837	-8.40786	6.1213	-8.40194	3.17301	-8.4072	5.8072	-8.40794	3.01759	-8.40769	6.39189	-8.40423	3.08536	-8.402	5.68796	-8.40512	2.78514
	-8.39741	4.61401	-8.39723	4.33594	-8.39817	5.26588	-8.3998	4.01889	-8.39848	5.46859	-8.40052	3.63532	-8.39348	5.02536	-8.39651	3.82134	-8.3976	5.73177	-8.39611	3.42753	-8.40067	5.41499	-8.39589	3.34331	-8.39868	6.28533	-8.39727	3.24838	-8.40006	5.79967	-8.39414	3.40345	-8.3994	6.72144	-8.40014	3.11189	-8.39989	6.08292	-8.39643	3.02441	-8.3942	5.74196	-8.39732	2.85134
	-8.38961	4.48561	-8.38943	4.49979	-8.39037	5.17675	-8.392	4.32911	-8.39068	5.34852	-8.39272	3.69272	-8.38568	5.62305	-8.38871	3.97684	-8.3898	5.48765	-8.38831	3.19361	-8.39287	5.49407	-8.38809	3.44053	-8.39088	5.53159	-8.38947	3.82587	-8.39226	5.28985	-8.38634	3.15307	-8.3916	6.18515	-8.39234	3.29192	-8.39209	5.98637	-8.38863	3.0157	-8.3864	5.89496	-8.38952	2.97665
	-8.38181	4.66786	-8.38163	4.4958	-8.38257	5.54358	-8.3842	4.14745	-8.38288	5.36568	-8.38492	3.76926	-8.37788	5.65053	-8.38091	3.81608	-8.382	5.5186	-8.38051	3.56993	-8.38507	5.73474	-8.38029	3.3528	-8.38308	5.68398	-8.38167	3.44432	-8.38446	5.88522	-8.37854	3.0312	-8.3838	5.6029	-8.38454	2.84043	-8.38429	6.07906	-8.38083	3.16663	-8.3786	6.08396	-8.38172	2.7284
	-8.37401	4.37379	-8.37383	4.33595	-8.37477	5.26247	-8.3764	3.75898	-8.37508	5.68817	-8.37712	3.99612	-8.37008	5.58183	-8.37311	3.78182	-8.3742	5.79024	-8.37271	3.61824	-8.37727	5.82757	-8.37249	3.30538	-8.37528	5.6428	-8.37387	3.3137	-8.37666	5.46436	-8.37074	3.12648	-8.376	6.25156	-8.37674	2.98902	-8.37649	6.01341	-8.37303	2.99829	-8.3708	6.37646	-8.37392	2.74495
	-8.36621	4.4235	-8.36603	4.45185	-8.36697	5.03963	-8.3686	3.77575	-8.36728	5.64701	-8.36932	3.89499	-8.36228	5.50627	-8.36531	3.58417	-8.3664	5.81087	-8.36491	3.48602	-8.36947	5.95822	-8.36469	3.11095	-8.36748	6.21532	-8.36607	3.35151	-8.36886	5.55674	-8.36294	2.96916	-8.3682	6.19027	-8.36894	3.44909	-8.36869	6.16403	-8.36523	3.14342	-8.363	6.01647	-8.36612	2.73549
	-8.35841	4.58918	-8.35823	4.34395	-8.35917	4.99506	-8.3608	3.76458	-8.35948	5.76366	-8.36152	3.71733	-8.35448	5.33109	-8.35751	3.63688	-8.3586	5.6252	-8.35711	3.80386	-8.36167	6.05792	-8.35689	3.38126	-8.35968	5.7087	-8.35827	3.54401	-8.36106	6.135	-8.35514	3.06223	-8.3604	6.08301	-8.36114	2.98902	-8.36089	6.06362	-8.35743	2.8909	-8.3552	6.15597	-8.35832	2.67875
	-8.35061	4.77142	-8.35043	4.28002	-8.35137	5.5196	-8.353	3.99096	-8.35168	6.14447	-8.35372	3.76107	-8.34668	5.75359	-8.34971	3.79237	-8.3508	5.58738	-8.34931	3.68436	-8.35387	5.53877	-8.34909	3.51167	-8.35188	5.7293	-8.35047	3.28277	-8.35326	6.18633	-8.34734	3.2683	-8.3526	5.89915	-8.35334	3.34908	-8.35309	5.95162	-8.34963	2.72546	-8.3474	5.84547	-8.35052	2.65747
	-8.34281	4.69273	-8.34263	4.44387	-8.34357	5.37904	-8.3452	4.0776	-8.34388	5.93177	-8.34592	4.0754	-8.33888	5.45819	-8.34191	3.56573	-8.343	5.56331	-8.34151	3.55977	-8.34607	5.77601	-8.34129	3.36941	-8.34408	5.53984	-8.34267	3.5337	-8.34546	5.83732	-8.33954	3.27052	-8.3448	6.49672	-8.34554	2.96617	-8.34529	5.73148	-8.34183	3.05925	-8.3396	6.02097	-8.34272	2.5298
	-8.33501	4.61404	-8.33483	4.59173	-8.33577	5.30705	-8.3374	3.78136	-8.33608	5.73965	-8.33812	3.75287	-8.33108	5.22461	-8.33411	3.76602	-8.3352	5.9381	-8.33371	3.70979	-8.33827	5.72444	-8.33349	3.35281	-8.33628	5.68812	-8.33487	3.48902	-8.33766	5.95366	-8.33174	3.2262	-8.337	6.8185	-8.33774	3.3348	-8.33749	5.64651	-8.33403	2.86478	-8.3318	6.00297	-8.33492	2.75677
	-8.32721	5.14835	-8.32703	4.87548	-8.32797	5.23163	-8.3296	4.01053	-8.32828	5.69506	-8.33032	3.94968	-8.32328	5.61277	-8.32631	3.82401	-8.3274	5.84183	-8.32591	3.49112	-8.33047	6.00636	-8.32569	3.27457	-8.32848	5.95173	-8.32707	3.50621	-8.32986	5.97762	-8.32394	3.24836	-8.3292	6.05748	-8.32994	3.29193	-8.32969	5.95548	-8.32623	3.00991	-8.324	6.05697	-8.32712	2.62674
	-8.31941	4.92055	-8.31923	4.77158	-8.32017	5.21792	-8.3218	3.60809	-8.32048	5.55783	-8.32252	3.78295	-8.31548	5.76391	-8.31851	3.76866	-8.3196	5.38453	-8.31811	3.75302	-8.32267	5.721	-8.31789	3.29828	-8.32068	5.58927	-8.31927	3.34465	-8.32206	6.24451	-8.31614	3.1974	-8.3214	6.85425	-8.32214	3.36623	-8.32189	5.79327	-8.31843	3.19857	-8.3162	6.01197	-8.31932	2.7024
	-8.31161	4.87499	-8.31143	4.49983	-8.31237	5.22821	-8.314	3.7087	-8.31268	5.91463	-8.31472	3.82942	-8.30768	5.88758	-8.31071	3.82401	-8.3118	5.68023	-8.31031	4.13952	-8.31487	5.55942	-8.31009	3.47612	-8.31288	5.73755	-8.31147	3.72621	-8.31426	5.71758	-8.30834	3.1974	-8.3136	6.26689	-8.31434	3.19764	-8.31409	6.27991	-8.31063	3.35821	-8.3084	6.20097	-8.31152	2.83716
	-8.30381	4.71761	-8.30363	4.62372	-8.30457	5.6019	-8.3062	4.12233	-8.30488	6.02442	-8.30692	3.63262	-8.29988	5.34485	-8.30291	4.05857	-8.304	5.98625	-8.30251	4.02255	-8.30707	5.86885	-8.30229	3.40736	-8.30508	5.87347	-8.30367	3.52684	-8.30646	5.88182	-8.30054	3.41234	-8.3058	5.90426	-8.30654	3.60342	-8.30629	5.66196	-8.30283	3.14633	-8.3006	6.01197	-8.30372	2.8017
	-8.29601	4.74661	-8.29583	4.7676	-8.29677	5.1048	-8.2984	3.69753	-8.29708	5.82201	-8.29912	3.75289	-8.29208	5.32081	-8.29511	3.66589	-8.2962	5.90374	-8.29471	3.74795	-8.29927	5.77946	-8.29449	3.29829	-8.29728	6.33479	-8.29587	3.92903	-8.29866	5.85102	-8.29274	3.23508	-8.298	5.80722	-8.29874	3.16906	-8.29849	6.58889	-8.29503	3.31758	-8.2928	5.70598	-8.29592	2.8017
	-8.28821	4.30343	-8.28803	4.67169	-8.28897	5.23851	-8.2906	3.90994	-8.28928	5.72595	-8.29132	3.82123	-8.28428	5.74332	-8.28731	3.86619	-8.2884	5.51176	-8.28691	3.60047	-8.29147	5.73133	-8.28669	3.56386	-8.28948	5.73344	-8.28807	3.29653	-8.29086	5.80654	-8.28494	3.31706	-8.2902	5.75615	-8.29094	2.97475	-8.29069	6.86697	-8.28723	3.10279	-8.285	5.92198	-8.28812	2.77569
	-8.28041	4.97442	-8.28023	4.70366	-8.28117	5.54363	-8.2828	3.80374	-8.28148	5.7088	-8.28352	3.69003	-8.27648	5.53378	-8.27951	3.73178	-8.2806	5.88311	-8.27911	3.46317	-8.28367	5.8276	-8.27889	3.53778	-8.28168	6.27713	-8.28027	3.34122	-8.28306	5.73469	-8.27714	3.2661	-8.2824	6.50185	-8.28314	3.40339	-8.28289	6.06364	-8.27943	2.88801	-8.2772	6.29097	-8.28032	2.79461
	-8.27261	5.07383	-8.27243	4.70767	-8.27337	5.23852	-8.275	3.84007	-8.27368	5.51325	-8.27572	3.9989	-8.26868	5.64714	-8.27171	3.82666	-8.2728	5.73526	-8.27131	3.80898	-8.27587	5.81729	-8.27109	3.28644	-8.27388	5.93115	-8.27247	3.4306	-8.27526	5.8613	-8.26934	3.14423	-8.2746	5.72551	-8.27534	3.46054	-8.27509	6.1795	-8.27163	3.01282	-8.2694	6.03448	-8.27252	2.91282
	-8.26481	5.35134	-8.26463	4.66771	-8.26557	5.10138	-8.2672	3.96584	-8.26588	5.36573	-8.26792	3.88957	-8.26088	5.78111	-8.26391	3.658	-8.265	5.57022	-8.26351	3.65642	-8.26807	6.00295	-8.26329	3.31726	-8.26608	5.83642	-8.26467	3.49248	-8.26746	6.0666	-8.26154	3.25503	-8.2668	5.9911	-8.26754	3.31195	-8.26729	5.80101	-8.26383	3.40176	-8.2616	6.06148	-8.26472	2.82535
	-8.25701	5.06141	-8.25683	4.48388	-8.25777	5.38937	-8.2594	4.18943	-8.25808	5.60932	-8.26012	4.11097	-8.25308	5.5544	-8.25611	3.85039	-8.2572	6.00347	-8.25571	3.70219	-8.26027	6.12672	-8.25549	3.26747	-8.25828	6.23183	-8.25687	3.18654	-8.25966	5.94684	-8.25374	3.03788	-8.259	6.02175	-8.25974	3.57199	-8.25949	5.97481	-8.25603	3.01863	-8.2538	5.67898	-8.25692	2.71186
	-8.24921	5.34721	-8.24903	4.51186	-8.24997	5.34823	-8.2516	3.67519	-8.25028	5.5956	-8.25232	4.02624	-8.24528	5.79829	-8.24831	3.64219	-8.2494	5.7112	-8.24791	3.85476	-8.25247	5.94107	-8.24769	3.46191	-8.25048	6.23183	-8.24907	3.50279	-8.25186	6.1453	-8.24594	3.35917	-8.2512	6.33331	-8.25194	3.12621	-8.25169	5.92847	-8.24823	3.23922	-8.246	6.09748	-8.24912	2.73787
	-8.24141	5.16911	-8.24123	4.88352	-8.24217	5.51965	-8.2438	4.14193	-8.24248	5.52013	-8.24452	3.84311	-8.23748	5.83952	-8.24051	3.65273	-8.2416	5.79029	-8.24011	3.92341	-8.24467	5.89981	-8.23989	3.46665	-8.24268	6.40071	-8.24127	3.59561	-8.24406	6.0974	-8.23814	3.27497	-8.2434	6.37417	-8.24414	3.14907	-8.24389	6.31082	-8.24043	3.10861	-8.2382	6.69148	-8.24132	2.73314
	-8.23361	4.67623	-8.23343	4.45992	-8.23437	5.74593	-8.236	3.95468	-8.23468	5.63335	-8.23672	4.19299	-8.22968	5.66434	-8.23271	3.8135	-8.2338	5.71465	-8.23231	3.98444	-8.23687	5.71416	-8.23209	3.58522	-8.23488	5.73757	-8.23347	3.48905	-8.23626	6.21716	-8.23034	3.19742	-8.2356	6.0524	-8.23634	3.08335	-8.23609	6.11385	-8.23263	3.46852	-8.2304	5.76898	-8.23352	3.11616
	-8.22581	4.95374	-8.22563	4.66773	-8.22657	5.51281	-8.2282	4.08324	-8.22688	5.37604	-8.22892	4.24492	-8.22188	5.34145	-8.22491	3.75552	-8.226	5.8625	-8.22451	3.90816	-8.22907	5.87575	-8.22429	3.46903	-8.22708	6.26891	-8.22567	3.48217	-8.22846	5.91605	-8.22254	3.07555	-8.2278	5.56208	-8.22854	3.2891	-8.22829	5.49977	-8.22483	2.95477	-8.2226	5.79598	-8.22572	3.20364
	-8.21801	5.13599	-8.21783	4.89553	-8.21877	5.90364	-8.2204	4.1615	-8.21908	5.19078	-8.22112	4.09459	-8.21408	5.45137	-8.21711	3.8056	-8.2182	5.57712	-8.21671	3.78357	-8.22127	5.66947	-8.21649	3.58285	-8.21928	6.0053	-8.21787	3.56468	-8.22066	6.24112	-8.21474	3.37912	-8.22	6.53251	-8.22074	3.43484	-8.22049	5.95937	-8.21703	3.51206	-8.2148	6.47548	-8.21792	3.09725
	-8.21021	5.09044	-8.21003	4.91552	-8.21097	5.41682	-8.2126	3.97146	-8.21128	5.19422	-8.21332	4.06726	-8.20628	5.60595	-8.20931	3.95582	-8.2104	5.9691	-8.20891	3.46828	-8.21347	5.83794	-8.20869	3.7678	-8.21148	6.44191	-8.21007	3.63687	-8.21286	6.63461	-8.20694	3.3902	-8.2122	6.16477	-8.21294	3.14336	-8.21269	6.03661	-8.20923	3.2073	-8.207	6.50248	-8.21012	3.05232
	-8.20241	4.74666	-8.20223	4.71171	-8.20317	5.84194	-8.2048	3.77023	-8.20348	5.42065	-8.20552	3.68459	-8.19848	5.89793	-8.20151	3.63167	-8.2026	5.81781	-8.20111	3.79375	-8.20567	6.13362	-8.20089	3.7275	-8.20368	5.92293	-8.20227	3.70905	-8.20506	6.29587	-8.19914	3.37469	-8.2044	6.2516	-8.20514	3.38055	-8.20489	6.46146	-8.20143	3.18118	-8.1992	6.77698	-8.20232	2.97667
	-8.19461	4.77152	-8.19443	4.6158	-8.19537	5.42368	-8.197	4.05531	-8.19568	5.43781	-8.19772	3.97707	-8.19068	5.86358	-8.19371	3.77135	-8.1948	5.63902	-8.19331	3.70476	-8.19787	6.27458	-8.19309	3.6208	-8.19588	5.85703	-8.19447	3.73656	-8.19726	6.48064	-8.19134	3.23288	-8.1966	5.94515	-8.19734	3.48628	-8.19709	6.28766	-8.19363	3.32921	-8.1914	6.51148	-8.19452	2.92938
	-8.18681	5.08217	-8.18663	4.39201	-8.18757	5.7151	-8.1892	4.17269	-8.18788	5.84951	-8.18992	4.19847	-8.18288	5.58192	-8.18591	3.81088	-8.187	6.02069	-8.18551	3.96412	-8.19007	5.95828	-8.18529	3.50461	-8.18808	6.02591	-8.18667	3.69531	-8.18946	6.74411	-8.18354	3.22181	-8.1888	6.6602	-8.18954	3.29482	-8.18929	6.0289	-8.18583	3.22472	-8.1836	6.41699	-8.18672	3.09725
	-8.17901	4.75496	-8.17883	4.59183	-8.17977	5.95509	-8.1814	4.41864	-8.18008	5.96273	-8.18212	4.06727	-8.17508	5.65405	-8.17811	3.78717	-8.1792	5.60464	-8.17771	4.06583	-8.18227	5.71761	-8.17749	3.53544	-8.18028	6.38013	-8.17887	3.44781	-8.18166	6.36089	-8.17574	3.42123	-8.181	6.44058	-8.18174	3.1748	-8.18149	6.44988	-8.17803	3.33211	-8.1758	6.24599	-8.17892	2.83718
	-8.17121	5.40525	-8.17103	4.89556	-8.17197	5.56426	-8.1736	4.20065	-8.17228	5.49614	-8.17432	3.89507	-8.16728	5.84298	-8.17031	3.64749	-8.1714	5.50837	-8.16991	3.71239	-8.17447	5.74168	-8.16969	3.31255	-8.17248	6.44604	-8.17107	3.64031	-8.17386	6.39853	-8.16794	3.50765	-8.1732	6.52741	-8.17394	3.19767	-8.17369	6.17952	-8.17023	3.25375	-8.168	6.15149	-8.17112	2.84427
	-8.16341	4.93307	-8.16323	4.40801	-8.16417	5.75968	-8.1658	4.32083	-8.16448	5.95245	-8.16652	4.17662	-8.15948	5.99069	-8.16251	3.98483	-8.1636	6.1995	-8.16211	3.79631	-8.16667	6.2299	-8.16189	3.38843	-8.16468	6.29776	-8.16327	3.41	-8.16606	6.27877	-8.16014	3.40129	-8.1654	6.08306	-8.16614	3.31197	-8.16589	5.94393	-8.16243	3.11442	-8.1602	6.26849	-8.16332	2.91047
	-8.15561	4.81296	-8.15543	4.66378	-8.15637	5.69797	-8.158	4.23979	-8.15668	5.80149	-8.15872	4.02902	-8.15168	5.02545	-8.15471	3.90577	-8.1558	5.91755	-8.15431	4.05567	-8.15887	6.3021	-8.15409	3.88401	-8.15688	5.74584	-8.15547	3.32751	-8.15826	6.15901	-8.15234	3.30823	-8.1576	6.05753	-8.15834	3.41485	-8.15809	6.21815	-8.15463	3.25085	-8.1524	6.52049	-8.15552	2.90574
	-8.14781	5.24787	-8.14763	5.43908	-8.14857	5.44085	-8.1502	4.48574	-8.14888	5.42411	-8.15092	4.08369	-8.14388	5.54071	-8.14691	4.00592	-8.148	6.1548	-8.14651	4.04296	-8.15107	6.1302	-8.14629	3.69669	-8.14908	6.03004	-8.14767	3.26563	-8.15046	6.26167	-8.14454	3.59629	-8.1498	7.14543	-8.15054	3.53487	-8.15029	6.44988	-8.14683	3.0796	-8.1446	6.25499	-8.14772	2.98377
	-8.14001	5.26031	-8.13983	5.0914	-8.14077	5.52656	-8.1424	4.22861	-8.14108	5.45499	-8.14312	4.1985	-8.13608	5.73995	-8.13911	4.18514	-8.1402	6.11698	-8.13871	3.8548	-8.14327	6.31242	-8.13849	3.37421	-8.14128	6.11654	-8.13987	3.4822	-8.14266	6.49776	-8.13674	3.15534	-8.142	6.91559	-8.14274	3.27769	-8.14249	6.61982	-8.13903	3.38437	-8.1368	6.45749	-8.13992	2.85846
	-8.13221	5.20647	-8.13203	5.01548	-8.13297	5.42029	-8.1346	4.06652	-8.13328	5.59223	-8.13532	4.03996	-8.12828	6.01132	-8.13131	3.95059	-8.1324	6.00352	-8.13091	3.81666	-8.13547	6.10958	-8.13069	3.91484	-8.13348	6.2607	-8.13207	3.45814	-8.13486	6.36774	-8.12894	3.27722	-8.1342	6.66533	-8.13494	3.25483	-8.13469	6.39195	-8.13123	3.34663	-8.129	6.38549	-8.13212	2.84427
	-8.12441	5.23961	-8.12423	4.74373	-8.12517	5.46486	-8.1268	4.42147	-8.12548	5.6334	-8.12752	3.82949	-8.12048	6.14529	-8.12351	4.06128	-8.1246	6.24765	-8.12311	4.12688	-8.12767	6.16459	-8.12289	3.48329	-8.12568	6.77969	-8.12427	3.60252	-8.12706	6.06664	-8.12114	3.29273	-8.1264	6.7113	-8.12714	3.38914	-8.12689	6.33788	-8.12343	3.4221	-8.1212	6.84449	-8.12432	3.17055
	-8.11661	5.25204	-8.11643	4.87561	-8.11737	5.53343	-8.119	4.37396	-8.11768	5.5991	-8.11972	4.0919	-8.11268	5.70904	-8.11571	4.00857	-8.1168	6.06198	-8.11531	3.86752	-8.11987	6.2918	-8.11509	3.48092	-8.11788	6.14538	-8.11647	3.43408	-8.11926	6.40539	-8.11334	3.31267	-8.1186	6.89006	-8.11934	3.27769	-8.11909	6.643	-8.11563	3.19861	-8.1134	6.91649	-8.11652	3.16109
	-8.10881	5.14849	-8.10863	4.5599	-8.10957	5.9997	-8.1112	3.93517	-8.10988	6.03481	-8.11192	4.22038	-8.10488	6.31018	-8.10791	3.81091	-8.109	5.55997	-8.10751	3.82684	-8.11207	6.29181	-8.10729	3.57103	-8.11008	6.49549	-8.10867	3.52346	-8.11146	6.22746	-8.10554	3.61624	-8.1108	7.15055	-8.11154	3.56345	-8.11129	6.17181	-8.10783	3.23924	-8.1056	6.93449	-8.10872	3.01687
	-8.10101	5.29347	-8.10083	4.59188	-8.10177	5.76314	-8.1034	4.20627	-8.10208	5.97992	-8.10412	4.16571	-8.09708	6.29301	-8.10011	3.67914	-8.1012	5.80754	-8.09971	3.8065	-8.10427	6.52904	-8.09949	3.45958	-8.10228	6.26071	-8.10087	3.79159	-8.10366	6.36091	-8.09774	3.68272	-8.103	7.06883	-8.10374	3.44629	-8.10349	6.69321	-8.10003	3.35535	-8.0978	6.3675	-8.10092	2.95776
	-8.09321	4.72602	-8.09303	4.53194	-8.09397	5.84886	-8.0956	4.0833	-8.09428	5.68831	-8.09632	4.22038	-8.08928	6.24492	-8.09231	3.86627	-8.0934	5.98978	-8.09191	3.76073	-8.09647	5.88955	-8.09169	3.51887	-8.09448	5.98063	-8.09307	3.40315	-8.09586	6.68939	-8.08994	3.52983	-8.0952	6.19034	-8.09594	3.28341	-8.09569	6.60438	-8.09223	3.07961	-8.09	6.3405	-8.09312	3.16346
	-8.08541	4.93727	-8.08523	4.77972	-8.08617	5.90714	-8.0878	4.10008	-8.08648	5.83241	-8.08852	4.23952	-8.08148	6.03195	-8.08451	4.00331	-8.0856	6.50899	-8.08411	3.68191	-8.08867	6.12335	-8.08389	3.52598	-8.08668	6.47078	-8.08527	3.50971	-8.08806	6.38144	-8.08214	3.45893	-8.0874	6.69088	-8.08814	3.66633	-8.08789	6.58121	-8.08443	3.15217	-8.0822	6.5925	-8.08532	3.23912
	-8.07761	4.62662	-8.07743	4.87164	-8.07837	5.57459	-8.08	4.251	-8.07868	5.97994	-8.08072	3.88691	-8.07368	5.76402	-8.07671	4.36438	-8.0778	6.25799	-8.07631	3.64632	-8.08087	6.25056	-8.07609	3.90301	-8.07888	6.67673	-8.07747	3.49597	-8.08026	5.99137	-8.07434	3.38359	-8.0796	6.31292	-8.08034	3.34628	-8.08009	6.70094	-8.07663	3.20152	-8.0744	6.3675	-8.07752	3.0547
	-8.06981	5.3639	-8.06963	4.82769	-8.07057	5.73916	-8.0722	4.49416	-8.07088	5.75694	-8.07292	4.13839	-8.06588	5.88769	-8.06891	4.27741	-8.07	6.12045	-8.06851	3.87771	-8.07307	6.36059	-8.06829	3.82713	-8.07108	6.33486	-8.06967	3.66784	-8.07246	6.36776	-8.06654	3.37251	-8.0718	6.45083	-8.07254	3.60347	-8.07229	6.20658	-8.06883	3.31182	-8.0666	6.498	-8.06972	2.74971
	-8.06201	5.15267	-8.06183	4.81171	-8.06277	5.50603	-8.0644	4.19511	-8.06308	5.96279	-8.06512	4.47461	-8.05808	6.0938	-8.06111	4.05603	-8.0622	5.94854	-8.06071	3.93874	-8.06527	6.25744	-8.06049	3.91013	-8.06328	6.49962	-8.06187	3.7916	-8.06466	6.91181	-8.05874	3.5941	-8.064	6.4304	-8.06474	3.34343	-8.06449	6.63529	-8.06103	3.2944	-8.0588	6.3405	-8.06192	2.9554
	-8.05421	4.85031	-8.05403	4.92361	-8.05497	5.86602	-8.0566	4.41032	-8.05528	6.07944	-8.05732	4.12473	-8.05028	5.67472	-8.05331	3.89527	-8.0544	6.23049	-8.05291	4.1981	-8.05747	5.93082	-8.05269	3.80817	-8.05548	5.84472	-8.05407	3.57847	-8.05686	6.51832	-8.05094	3.7337	-8.0562	6.72153	-8.05694	3.40916	-8.05669	6.83999	-8.05323	3.23055	-8.051	6.462	-8.05412	3.13982
	-8.04641	4.98286	-8.04623	4.68383	-8.04717	5.53004	-8.0488	4.16438	-8.04748	5.85644	-8.04952	4.29694	-8.04248	5.96327	-8.04551	4.02705	-8.0466	6.1686	-8.04511	3.93366	-8.04967	6.16118	-8.04489	3.71332	-8.04768	6.18247	-8.04627	3.61629	-8.04906	6.4362	-8.04314	3.49661	-8.0484	6.49169	-8.04914	3.5006	-8.04889	6.94041	-8.04543	3.30892	-8.0432	6.3765	-8.04632	2.94831
	-8.03861	4.69706	-8.03843	5.02753	-8.03937	5.77689	-8.041	4.58641	-8.03968	5.81185	-8.04172	4.16574	-8.03468	6.50601	-8.03771	3.82148	-8.0388	6.22018	-8.03731	4.36339	-8.04187	6.505	-8.03709	3.64693	-8.03988	6.44609	-8.03847	3.6541	-8.04126	6.35408	-8.03534	3.48774	-8.0406	6.7675	-8.04134	3.44345	-8.04109	6.67392	-8.03763	3.57015	-8.0354	6.4575	-8.03852	3.29587
	-8.03081	5.62902	-8.03063	4.99557	-8.03157	6.04431	-8.0332	4.65349	-8.03188	5.82214	-8.03392	4.25048	-8.02688	6.56441	-8.02991	4.01124	-8.031	6.54684	-8.02951	4.16506	-8.03407	6.39154	-8.02929	3.61373	-8.03208	6.49552	-8.03067	3.53379	-8.03346	6.28223	-8.02754	3.44786	-8.0328	6.95649	-8.03354	3.41773	-8.03329	6.44991	-8.02983	3.46566	-8.0276	6.78151	-8.03072	3.34315
	-8.02301	5.24796	-8.02283	5.14344	-8.02377	5.85575	-8.0254	4.3209	-8.02408	6.14121	-8.02612	4.29149	-8.01908	6.03542	-8.02211	4.11667	-8.0232	6.20644	-8.02171	4.22609	-8.02627	6.80069	-8.02149	3.65168	-8.02428	6.33076	-8.02287	3.63348	-8.02566	6.22749	-8.01974	3.44786	-8.025	6.90031	-8.02574	3.31486	-8.02549	6.67392	-8.02203	3.12316	-8.0198	6.66001	-8.02292	3.19184
	-8.01521	5.14442	-8.01503	5.17941	-8.01597	6.22945	-8.0176	4.14762	-8.01628	6.00055	-8.01832	4.27782	-8.01128	5.89802	-8.01431	4.66222	-8.0154	5.98294	-8.01391	3.69719	-8.01847	6.91415	-8.01369	3.75127	-8.01648	5.91476	-8.01507	3.65411	-8.01786	6.88446	-8.01194	3.54093	-8.0172	6.54789	-8.01794	3.5349	-8.01769	7.14125	-8.01423	3.17541	-8.012	6.42151	-8.01512	3.25568
	-8.00741	5.37638	-8.00723	5.03155	-8.00817	6.38374	-8.0098	4.36283	-8.00848	5.98684	-8.01052	4.3735	-8.00348	5.98046	-8.00651	4.44875	-8.0076	6.47465	-8.00611	3.87773	-8.01067	6.3056	-8.00589	3.68725	-8.00868	6.30194	-8.00727	3.79849	-8.01006	6.67573	-8.00414	3.50105	-8.0094	6.72155	-8.01014	3.4406	-8.00989	6.59668	-8.00643	3.1638	-8.0042	6.54301	-8.00732	3.00033
	-7.99961	5.31425	-7.99943	5.19941	-8.00037	5.67406	-8.002	4.21191	-8.00068	6.28875	-8.00272	4.62224	-7.99568	6.15222	-7.99871	4.39341	-7.9998	6.68096	-7.99831	4.07607	-8.00287	6.36061	-7.99809	3.78447	-8.00088	6.58202	-7.99947	3.87756	-8.00226	6.5286	-7.99634	3.58304	-8.0016	6.26187	-8.00234	3.73208	-8.00209	6.37267	-7.99863	3.55274	-7.9964	6.79501	-7.99952	3.02634
	-7.99181	5.35153	-7.99163	5.04755	-7.99257	5.83177	-7.9942	4.43271	-7.99288	5.60259	-7.99492	4.48011	-7.98788	6.18314	-7.99091	4.33543	-7.992	6.29585	-7.99051	4.03793	-7.99507	6.38812	-7.99029	3.80344	-7.99308	6.70559	-7.99167	4.156	-7.99446	6.05641	-7.98854	3.52321	-7.9938	6.91053	-7.99454	3.83782	-7.99429	7.14126	-7.99083	3.45696	-7.9886	6.85801	-7.99172	2.74262
	-7.98401	5.19828	-7.98383	4.58796	-7.98477	5.86263	-7.9864	4.61159	-7.98508	5.56485	-7.98712	4.36531	-7.98008	6.28276	-7.98311	4.26427	-7.9842	6.23396	-7.98271	4.13202	-7.98727	6.25747	-7.98249	3.7987	-7.98528	6.53672	-7.98387	4.12506	-7.98666	6.43964	-7.98074	3.66724	-7.986	6.83392	-7.98674	3.37774	-7.98649	7.01767	-7.98303	3.64853	-7.9808	6.66451	-7.98392	3.08308
	-7.97621	5.60421	-7.97603	4.84374	-7.97697	5.84206	-7.9786	4.3321	-7.97728	6.60098	-7.97932	4.51292	-7.97228	5.98392	-7.97531	4.00863	-7.9764	6.03797	-7.97491	3.99471	-7.97947	6.56691	-7.97469	4.01686	-7.97748	7.14221	-7.97607	3.80537	-7.97886	6.73391	-7.97294	3.36367	-7.9782	6.79817	-7.97894	3.43489	-7.97869	6.76663	-7.97523	3.33215	-7.973	6.75901	-7.97612	3.04526
	-7.96841	5.52552	-7.96823	5.25938	-7.96917	6.25348	-7.9708	4.75693	-7.96948	6.10694	-7.97152	4.23684	-7.96448	6.43048	-7.96751	4.14305	-7.9686	6.27179	-7.96711	3.98963	-7.97167	6.60817	-7.96689	3.65644	-7.96968	6.74679	-7.96827	4.08382	-7.97106	6.5731	-7.96514	3.87997	-7.9704	6.3487	-7.97114	3.74923	-7.97089	6.47696	-7.96743	3.37279	-7.9652	6.49351	-7.96832	3.02871
	-7.96061	5.30599	-7.96043	4.93966	-7.96137	5.85921	-7.963	4.68986	-7.96168	5.94569	-7.96372	4.31612	-7.95668	6.04919	-7.95971	4.56737	-7.9608	6.29587	-7.95931	4.17017	-7.96387	6.12683	-7.95909	3.87696	-7.96188	6.51614	-7.96047	3.71257	-7.96326	6.337	-7.95734	3.71157	-7.9626	6.885	-7.96334	3.67208	-7.96309	6.54648	-7.95963	3.45987	-7.9574	6.75451	-7.96052	3.04053
	-7.95281	5.44683	-7.95263	4.75983	-7.95357	5.6398	-7.9552	4.81284	-7.95388	6.1241	-7.95592	4.45006	-7.94888	6.12477	-7.95191	4.33018	-7.953	6.40934	-7.95151	4.44734	-7.95607	6.1956	-7.95129	4.12832	-7.95408	6.54497	-7.95267	3.52694	-7.95546	6.35753	-7.94954	3.69827	-7.9548	6.42532	-7.95554	3.38917	-7.95529	6.60828	-7.95183	3.64563	-7.9496	6.64652	-7.95272	3.23677
	-7.94501	5.28115	-7.94483	5.28737	-7.94577	5.92093	-7.9474	4.54733	-7.94608	5.98344	-7.94812	4.28879	-7.94108	6.245	-7.94411	4.04291	-7.9452	6.31307	-7.94371	4.34055	-7.94827	6.14059	-7.94349	3.97893	-7.94628	6.78387	-7.94487	3.85007	-7.94766	6.90843	-7.94174	3.70271	-7.947	6.39979	-7.94774	3.6978	-7.94749	6.81298	-7.94403	3.66305	-7.9418	6.66902	-7.94492	3.12565
	-7.93721	5.65395	-7.93703	5.47121	-7.93797	6.14379	-7.9396	4.29299	-7.93828	6.22017	-7.94032	4.67694	-7.93328	5.77783	-7.93631	4.32755	-7.9374	6.15834	-7.93591	4.21087	-7.94047	6.47754	-7.93569	3.79635	-7.93848	7.08456	-7.93707	3.87758	-7.93986	6.73393	-7.93394	3.50993	-7.9392	6.62963	-7.93994	3.58636	-7.93969	6.94044	-7.93623	3.68337	-7.934	6.50252	-7.93712	3.18239
	-7.92941	5.07406	-7.92923	5.46323	-7.93017	5.76666	-7.9318	4.70106	-7.93048	6.16528	-7.93252	4.3954	-7.92548	5.7744	-7.92851	4.1088	-7.9296	6.37841	-7.92811	4.22613	-7.93267	6.21624	-7.92789	3.84852	-7.93068	6.47496	-7.92927	3.72289	-7.93206	6.76472	-7.92614	3.47226	-7.9314	6.09844	-7.93214	3.5835	-7.93189	6.71257	-7.92843	3.6021	-7.9262	6.49352	-7.92932	3.13983
	-7.92161	5.33087	-7.92143	4.89973	-7.92237	6.17122	-7.924	4.74578	-7.92268	6.03491	-7.92472	4.77262	-7.91768	5.79501	-7.92071	4.38027	-7.9218	5.69415	-7.92031	3.99982	-7.92487	6.35721	-7.92009	3.65171	-7.92288	6.38846	-7.92147	3.94977	-7.92426	6.92897	-7.91834	3.29721	-7.9236	6.82372	-7.92434	3.57493	-7.92409	7.06017	-7.92063	3.42795	-7.9184	6.45752	-7.92152	2.80883
	-7.91381	5.31431	-7.91363	4.90373	-7.91457	6.0478	-7.9162	4.42996	-7.91488	6.12412	-7.91692	4.35987	-7.90988	5.93585	-7.91291	4.12199	-7.914	6.10677	-7.91251	4.0278	-7.91707	6.86262	-7.91229	3.71099	-7.91508	6.46261	-7.91367	3.9704	-7.91646	6.67234	-7.91054	3.59414	-7.9158	6.92588	-7.91654	3.76354	-7.91629	6.57353	-7.91283	3.48019	-7.9106	6.85802	-7.91372	3.26751
	-7.90601	5.77823	-7.90583	4.74787	-7.90677	5.99295	-7.9084	4.63958	-7.90708	6.14128	-7.90912	4.19314	-7.90208	6.23128	-7.90511	4.17734	-7.9062	6.24432	-7.90471	3.92609	-7.90927	6.89013	-7.90449	3.99554	-7.90728	6.51616	-7.90587	4.03228	-7.90866	6.49442	-7.90274	3.85783	-7.908	6.67561	-7.90874	3.59208	-7.90849	6.91341	-7.90503	3.24509	-7.9028	7.19102	-7.90592	3.29115
	-7.89821	5.86522	-7.89803	5.0676	-7.89897	6.13352	-7.9006	4.7961	-7.89928	6.24764	-7.90132	4.34075	-7.89428	6.47517	-7.89731	4.30121	-7.8984	6.36467	-7.89691	4.23885	-7.90147	6.83168	-7.89669	4.23267	-7.89948	6.47085	-7.89807	4.07353	-7.90086	7.01452	-7.89494	3.68943	-7.9002	6.15974	-7.90094	3.80926	-7.90069	7.04473	-7.89723	3.35248	-7.895	6.51602	-7.89812	3.22022
	-7.89041	5.05338	-7.89023	4.87577	-7.89117	6.1781	-7.8928	4.58369	-7.89148	6.11041	-7.89352	4.51023	-7.88648	6.79464	-7.88951	4.08246	-7.8906	6.39218	-7.88911	4.29734	-7.89367	6.68041	-7.88889	3.86039	-7.89168	6.58618	-7.89027	4.0701	-7.89306	6.75105	-7.88714	3.89994	-7.8924	6.95142	-7.89314	3.49206	-7.89289	7.05245	-7.88943	3.52664	-7.8872	6.91203	-7.89032	3.1091
	-7.88261	5.45931	-7.88243	4.83581	-7.88337	5.7324	-7.885	4.5809	-7.88368	6.19962	-7.88572	4.40909	-7.87868	6.1832	-7.88171	4.33284	-7.8828	6.33717	-7.88131	4.12952	-7.88587	6.52913	-7.88109	3.84379	-7.88388	6.55735	-7.88247	3.79165	-7.88526	6.29254	-7.87934	3.80244	-7.8846	6.85438	-7.88534	3.70353	-7.88509	7.39619	-7.88163	3.23929	-7.8794	7.19553	-7.88252	3.06654
	-7.87481	5.11552	-7.87463	5.1915	-7.87557	6.27068	-7.8772	4.43277	-7.87588	6.14816	-7.87792	4.42276	-7.87088	6.16259	-7.87391	4.24851	-7.875	6.56755	-7.87351	4.16258	-7.87807	6.6701	-7.87329	3.95762	-7.87608	7.24934	-7.87467	3.77447	-7.87746	6.38493	-7.87154	3.7271	-7.8768	7.04336	-7.87754	3.96073	-7.87729	6.99452	-7.87383	3.37571	-7.8716	6.85803	-7.87472	3.34554
	-7.86701	5.03682	-7.86683	5.44329	-7.86777	6.20211	-7.8694	4.72345	-7.86808	6.15159	-7.87012	4.35443	-7.86308	6.30687	-7.86611	4.36184	-7.8672	6.39563	-7.86571	4.04307	-7.87027	6.41568	-7.86549	3.9671	-7.86828	7.12165	-7.86687	3.92573	-7.86966	7.04875	-7.86374	3.66063	-7.869	7.21191	-7.86974	3.79784	-7.86949	7.02542	-7.86603	3.30315	-7.8638	7.05603	-7.86692	3.21786
	-7.85921	5.19837	-7.85903	5.4393	-7.85997	6.01355	-7.8616	4.47191	-7.86028	6.41578	-7.86232	4.55945	-7.85528	6.34122	-7.85831	4.41192	-7.8594	6.66727	-7.85791	4.13462	-7.86247	6.74918	-7.85769	4.12835	-7.86048	6.86216	-7.85907	3.86729	-7.86186	7.04533	-7.85594	3.67393	-7.8612	7.16084	-7.86194	3.39777	-7.86169	6.93273	-7.85823	3.57889	-7.856	6.79053	-7.85912	3.07364
	-7.85141	5.67887	-7.85123	5.49526	-7.85217	6.34269	-7.8538	4.21757	-7.85248	6.30599	-7.85452	4.52938	-7.84748	6.73627	-7.85051	4.33286	-7.8516	6.3028	-7.85011	3.59554	-7.85467	6.40881	-7.84989	3.98845	-7.85268	7.01457	-7.85127	4.02886	-7.85406	6.92899	-7.84814	3.47671	-7.8534	6.65519	-7.85414	3.52351	-7.85389	7.31509	-7.85043	3.72112	-7.8482	7.11903	-7.85132	3.26752
	-7.84361	5.88598	-7.84343	5.19952	-7.84437	6.43183	-7.846	4.28186	-7.84468	6.26826	-7.84672	4.48018	-7.83968	6.2107	-7.84271	4.40666	-7.8438	6.40596	-7.84231	3.94137	-7.84687	6.54634	-7.84209	3.86041	-7.84488	7.26171	-7.84347	4.01167	-7.84626	6.59709	-7.84034	3.63404	-7.8456	6.91568	-7.84634	3.99503	-7.84609	6.83232	-7.84263	3.70661	-7.8404	6.95703	-7.84352	3.31717
	-7.83581	5.75758	-7.83563	5.40735	-7.83657	6.01356	-7.8382	4.3182	-7.83688	6.00065	-7.83892	4.73987	-7.83188	6.56109	-7.83491	4.65177	-7.836	6.79107	-7.83451	3.93629	-7.83907	6.67355	-7.83429	4.00031	-7.83708	7.09283	-7.83567	3.69198	-7.83846	6.7408	-7.83254	3.69387	-7.8378	7.11999	-7.83854	3.88644	-7.83829	6.92501	-7.83483	3.83723	-7.8326	7.09653	-7.83572	3.30062
	-7.82801	5.17354	-7.82783	5.64315	-7.82877	6.3427	-7.8304	4.69273	-7.82908	6.48441	-7.83112	4.84921	-7.82408	6.71567	-7.82711	4.50155	-7.8282	6.74982	-7.82671	3.95917	-7.83127	7.00363	-7.82649	3.80824	-7.82928	7.12579	-7.82787	4.05293	-7.83066	6.95295	-7.82474	3.79581	-7.83	6.92079	-7.83074	3.82357	-7.83049	6.73963	-7.82703	3.6863	-7.8248	6.91653	-7.82792	3.21314
	-7.82021	5.79073	-7.82003	5.23551	-7.82097	6.56556	-7.8226	4.68714	-7.82128	6.16877	-7.82332	4.64967	-7.81628	6.87026	-7.81931	4.47256	-7.8204	6.48161	-7.81891	4.29992	-7.82347	6.73201	-7.81869	3.7869	-7.82148	7.07636	-7.82007	3.8673	-7.82286	6.70659	-7.81694	3.88888	-7.8222	6.9923	-7.82294	3.6664	-7.82269	6.84777	-7.81923	3.62534	-7.817	6.76803	-7.82012	3.04764
	-7.81241	5.73274	-7.81223	5.40337	-7.81317	6.209	-7.8148	4.45516	-7.81348	6.24083	-7.81552	4.70161	-7.80848	6.56797	-7.81151	4.54636	-7.8126	6.29594	-7.81111	4.13464	-7.81567	6.72858	-7.81089	4.01692	-7.81368	6.67271	-7.81227	3.81574	-7.81506	6.79214	-7.80914	3.81354	-7.8144	6.44068	-7.81514	3.62068	-7.81489	7.04861	-7.81143	3.64857	-7.8092	7.07854	-7.81232	3.35264
	-7.80461	5.59192	-7.80443	5.13161	-7.80537	6.37357	-7.807	4.46635	-7.80568	6.5702	-7.80772	4.56221	-7.80068	6.22789	-7.80371	4.48047	-7.8048	6.4438	-7.80331	4.01004	-7.80787	5.9481	-7.80309	4.11652	-7.80588	6.91985	-7.80447	3.68855	-7.80726	6.94612	-7.80134	3.94428	-7.8066	7.15064	-7.80734	3.46922	-7.80709	6.81688	-7.80363	3.81111	-7.8014	6.85804	-7.80452	3.36682
	-7.79681	5.74518	-7.79663	5.12362	-7.79757	6.76786	-7.7992	4.67877	-7.79788	6.22025	-7.79992	4.49934	-7.79288	6.88401	-7.79591	4.22746	-7.797	6.29251	-7.79551	4.28467	-7.80007	6.95207	-7.79529	4.12363	-7.79808	6.86219	-7.79667	4.00138	-7.79946	6.81952	-7.79354	4.15479	-7.7988	7.13021	-7.79954	4.08077	-7.79929	7.2649	-7.79583	3.61374	-7.7936	6.32704	-7.79672	3.56543
	-7.78901	5.7369	-7.78883	5.23153	-7.78977	6.28787	-7.7914	4.6089	-7.79008	6.43297	-7.79212	4.8629	-7.78508	6.35844	-7.78811	4.50684	-7.7892	6.62949	-7.78771	4.40927	-7.79227	6.60137	-7.78749	4.15446	-7.79028	6.45441	-7.78887	4.04263	-7.79166	6.89138	-7.78574	3.7094	-7.791	7.73802	-7.79174	3.70927	-7.79149	7.60478	-7.78803	3.66889	-7.7858	7.21354	-7.78892	3.09729
	-7.78121	5.2937	-7.78103	5.23154	-7.78197	6.42502	-7.7836	5.11759	-7.78228	6.16193	-7.78432	4.71256	-7.77728	6.5989	-7.78031	4.5411	-7.7814	6.50914	-7.77991	4.09396	-7.78447	6.89018	-7.77969	4.04064	-7.78248	7.26997	-7.78107	4.04951	-7.78386	7.27119	-7.77794	3.65179	-7.7832	7.42135	-7.78394	3.96647	-7.78369	7.50823	-7.78023	3.85176	-7.778	7.20454	-7.78112	3.20132
	-7.77341	5.74106	-7.77323	5.73512	-7.77417	6.47302	-7.7758	4.7263	-7.77448	6.92017	-7.77652	4.6579	-7.76948	6.67104	-7.77251	4.49103	-7.7736	6.66732	-7.77211	4.19568	-7.77667	6.5498	-7.77189	4.08096	-7.77468	7.03519	-7.77327	4.08389	-7.77606	6.87427	-7.77014	3.58753	-7.7754	7.55926	-7.77614	3.89503	-7.77589	7.17994	-7.77243	3.43959	-7.7702	6.75454	-7.77332	3.26516
	-7.76561	5.46768	-7.76543	5.39142	-7.76637	6.66845	-7.768	4.63127	-7.76668	6.62855	-7.76872	4.5923	-7.76168	6.74319	-7.76471	4.2591	-7.7658	6.66732	-7.76431	4.59491	-7.76887	6.76985	-7.76409	4.00508	-7.76688	7.00225	-7.76547	4.13202	-7.76826	6.88112	-7.76234	3.85122	-7.7676	7.31921	-7.76834	3.61783	-7.76809	7.28422	-7.76463	3.52667	-7.7624	7.15954	-7.76552	3.24152
	-7.75781	5.59609	-7.75763	5.39142	-7.75857	6.23303	-7.7602	4.96108	-7.75888	6.78638	-7.76092	4.45016	-7.75388	6.45464	-7.75691	4.1774	-7.758	6.7808	-7.75651	4.32283	-7.76107	7.13087	-7.75629	4.39397	-7.75908	6.84573	-7.75767	4.2764	-7.76046	7.07274	-7.75454	4.02185	-7.7598	6.99232	-7.76054	3.39779	-7.76029	7.07952	-7.75683	3.97657	-7.7546	6.96604	-7.75772	3.49687
	-7.75001	5.79078	-7.74983	5.62723	-7.75077	6.74389	-7.7524	4.87724	-7.75108	6.8104	-7.75312	4.43923	-7.74608	6.61609	-7.74911	4.63863	-7.7502	6.59168	-7.74871	4.29995	-7.75327	6.80768	-7.74849	4.17345	-7.75128	7.20408	-7.74987	4.05296	-7.75266	7.23356	-7.74674	4.126	-7.752	7.53373	-7.75274	3.69785	-7.75249	7.0718	-7.74903	3.72405	-7.7468	7.06055	-7.74992	3.59617
	-7.74221	6.17601	-7.74203	5.32349	-7.74297	6.9496	-7.7446	4.46638	-7.74328	6.54622	-7.74532	4.88753	-7.73828	6.24167	-7.74131	4.29338	-7.7424	6.63639	-7.74091	4.27452	-7.74547	7.22027	-7.74069	4.02643	-7.74348	7.17937	-7.74207	3.84326	-7.74486	6.83322	-7.73894	4.07947	-7.7442	7.2426	-7.74494	3.82359	-7.74469	7.31899	-7.74123	3.59924	-7.739	7.05155	-7.74212	3.43067
	-7.73441	6.25472	-7.73423	5.11567	-7.73517	6.49704	-7.7368	4.68998	-7.73548	6.41585	-7.73752	4.33809	-7.73048	6.41686	-7.73351	4.19586	-7.7346	6.798	-7.73311	4.38387	-7.73767	7.20996	-7.73289	4.02643	-7.73568	6.80867	-7.73427	4.17672	-7.73706	6.73742	-7.73114	3.7626	-7.7364	8.13643	-7.73714	3.95219	-7.73689	7.57776	-7.73343	3.52087	-7.7312	7.16405	-7.73432	3.37393
	-7.72661	6.05176	-7.72643	5.39544	-7.72737	6.43876	-7.729	4.58657	-7.72768	6.80355	-7.72972	4.42284	-7.72268	6.39282	-7.72571	4.7388	-7.7268	6.72236	-7.72531	4.3025	-7.72987	7.27529	-7.72509	4.24697	-7.72788	6.77572	-7.72647	4.14922	-7.72926	6.92561	-7.72334	3.81578	-7.7286	7.42137	-7.72934	4.15509	-7.72909	7.49279	-7.72563	3.62827	-7.7234	6.61505	-7.72652	3.42121
	-7.71881	6.02277	-7.71863	5.47938	-7.71957	6.54848	-7.7212	4.75987	-7.71988	7.06774	-7.72192	4.66339	-7.71488	6.8394	-7.71791	4.60439	-7.719	6.82208	-7.71751	4.44999	-7.72207	6.89021	-7.71729	4.13789	-7.72008	7.30295	-7.71867	3.73327	-7.72146	7.22331	-7.71554	3.93101	-7.7208	7.25793	-7.72154	3.74358	-7.72129	7.6666	-7.71783	3.96497	-7.7156	7.37555	-7.71872	3.52997
	-7.71101	5.71211	-7.71083	5.82709	-7.71177	6.90162	-7.7134	4.8577	-7.71208	6.85159	-7.71412	4.63606	-7.70708	6.75009	-7.71011	4.31711	-7.7112	7.33443	-7.70971	4.77039	-7.71427	6.9246	-7.70949	4.03118	-7.71228	7.28648	-7.71087	3.99797	-7.71366	7.07618	-7.70774	3.88891	-7.713	7.68186	-7.71374	3.42638	-7.71349	7.64729	-7.71003	3.65439	-7.7078	7.63206	-7.71092	3.34792
	-7.70321	5.89438	-7.70303	5.49937	-7.70397	6.51078	-7.7056	4.65646	-7.70428	6.68691	-7.70632	4.90942	-7.69928	7.00086	-7.70231	4.65974	-7.7034	6.84272	-7.70191	4.54663	-7.70647	6.7802	-7.70169	4.00985	-7.70448	7.45124	-7.70307	4.31079	-7.70586	7.42862	-7.69994	4.208	-7.7052	7.43159	-7.70594	3.79217	-7.70569	7.33831	-7.70223	3.70664	-7.7	7.10105	-7.70312	3.63637
	-7.69541	5.57129	-7.69523	5.49538	-7.69617	6.55192	-7.6978	5.10087	-7.69648	6.92708	-7.69852	4.90396	-7.69148	6.54742	-7.69451	4.75199	-7.6956	7.02153	-7.69411	4.26437	-7.69867	7.27874	-7.69389	4.13078	-7.69668	7.48831	-7.69527	3.84328	-7.69806	7.27122	-7.69214	4.00857	-7.6974	7.01788	-7.69814	4.06937	-7.69789	7.38466	-7.69443	3.8779	-7.6922	6.92555	-7.69532	3.57726
	-7.68761	5.80326	-7.68743	5.56333	-7.68837	6.59307	-7.69	4.67044	-7.68868	6.69378	-7.69072	4.77822	-7.68368	6.64361	-7.68671	4.70983	-7.6878	6.99746	-7.68631	4.29743	-7.69087	7.48848	-7.68609	4.18058	-7.68888	7.0517	-7.68747	3.98766	-7.69026	7.05908	-7.68434	3.76483	-7.6896	7.54397	-7.69034	4.26655	-7.69009	7.59708	-7.68663	3.47734	-7.6844	7.18206	-7.68752	3.38575
	-7.67981	5.55887	-7.67963	5.54335	-7.68057	6.89822	-7.6822	4.6956	-7.68088	6.70751	-7.68292	5.01604	-7.67588	7.15202	-7.67891	4.33294	-7.68	6.89087	-7.67851	4.82381	-7.68307	7.67071	-7.67829	4.26358	-7.68108	7.55834	-7.67967	4.12861	-7.68246	7.18226	-7.67654	4.16369	-7.6818	7.60526	-7.68254	3.97221	-7.68229	7.45032	-7.67883	3.81114	-7.6766	7.53306	-7.67972	3.52761
	-7.67201	5.67486	-7.67183	5.39948	-7.67277	6.57594	-7.6744	4.68163	-7.67308	6.73496	-7.67512	5.04065	-7.66808	6.92874	-7.67111	4.67821	-7.6722	7.09719	-7.67071	4.94333	-7.67527	7.27875	-7.67049	4.00986	-7.67328	7.50068	-7.67187	4.12517	-7.67466	7.53813	-7.66874	3.91773	-7.674	7.1609	-7.67474	4.39515	-7.67449	7.56233	-7.67103	3.83727	-7.6688	7.55106	-7.67192	3.52052
	-7.66421	6.14709	-7.66403	5.67925	-7.66497	6.20566	-7.6666	5.02263	-7.66528	6.61832	-7.66732	4.63609	-7.66028	7.0421	-7.66331	4.62814	-7.6644	6.89432	-7.66291	4.55682	-7.66747	7.49537	-7.66269	3.96718	-7.66548	8.00732	-7.66407	4.63051	-7.66686	7.79818	-7.66094	4.11716	-7.6662	6.91573	-7.66694	4.06366	-7.66669	7.57778	-7.66323	3.90113	-7.661	7.11006	-7.66412	3.49215
	-7.65641	5.81985	-7.65623	5.80316	-7.65717	6.61709	-7.6588	5.02822	-7.65748	6.81732	-7.65952	4.52675	-7.65248	6.62645	-7.65551	5.00503	-7.6566	7.05594	-7.65511	4.81111	-7.65967	7.82544	-7.65489	4.04306	-7.65768	7.87552	-7.65627	4.42769	-7.65906	7.41153	-7.65314	4.3587	-7.6584	7.0894	-7.65914	4.01794	-7.65889	7.02934	-7.65543	3.8663	-7.6532	7.15506	-7.65632	3.39285
	-7.64861	5.53405	-7.64843	5.7592	-7.64937	6.7371	-7.651	5.12046	-7.64968	6.98887	-7.65172	4.63609	-7.64468	6.99746	-7.64771	4.70194	-7.6488	6.84619	-7.64731	4.64582	-7.65187	7.19281	-7.64709	4.31814	-7.64988	7.3071	-7.64847	4.37269	-7.65126	7.53472	-7.64534	4.14597	-7.6506	8.24373	-7.65134	4.10939	-7.65109	7.98718	-7.64763	4.12173	-7.6454	7.30806	-7.64852	3.55599
	-7.64081	6.04355	-7.64063	5.8911	-7.64157	6.19539	-7.6432	4.89687	-7.64188	6.8036	-7.64392	4.91765	-7.63688	7.12456	-7.63991	4.64923	-7.641	6.60205	-7.63951	4.82637	-7.64407	6.96933	-7.63929	4.22091	-7.64208	7.50893	-7.64067	4.14237	-7.64346	7.72634	-7.63754	4.03075	-7.6428	7.67167	-7.64354	4.23227	-7.64329	7.87904	-7.63983	3.90113	-7.6376	7.33956	-7.64072	3.69785
	-7.63301	5.65004	-7.63283	5.66729	-7.63377	6.64453	-7.6354	4.377	-7.63408	6.66294	-7.63612	4.82472	-7.62908	7.07304	-7.63211	4.87326	-7.6332	6.78086	-7.63171	4.56954	-7.63627	7.16187	-7.63149	3.98616	-7.63428	7.14646	-7.63287	3.82955	-7.63566	7.22334	-7.62974	4.20581	-7.635	7.71254	-7.63574	3.98651	-7.63549	7.49668	-7.63203	3.58765	-7.6298	7.46107	-7.63292	3.53708
	-7.62521	5.26896	-7.62503	5.51942	-7.62597	6.17483	-7.6276	4.84377	-7.62628	6.99575	-7.62832	4.95867	-7.62128	7.06274	-7.62431	4.92862	-7.6254	6.93216	-7.62391	4.34832	-7.62847	7.24439	-7.62369	4.19721	-7.62648	7.07232	-7.62507	4.38301	-7.62786	7.47655	-7.62194	3.92217	-7.6272	7.81469	-7.62794	4.23228	-7.62769	7.85587	-7.62423	3.88372	-7.622	7.21357	-7.62512	3.70968
	-7.61741	5.90273	-7.61723	5.87913	-7.61817	6.81254	-7.6198	4.91924	-7.61848	7.04035	-7.62052	4.96687	-7.61348	6.75358	-7.61651	4.9418	-7.6176	6.8634	-7.61611	4.45512	-7.62067	7.34067	-7.61589	4.39403	-7.61868	7.15059	-7.61727	4.12176	-7.62006	7.69555	-7.61414	4.05735	-7.6194	7.67679	-7.62014	4.24085	-7.61989	7.40785	-7.61643	3.8634	-7.6142	7.67707	-7.61732	3.75697
	-7.60961	5.99801	-7.60943	5.69529	-7.61037	7.03198	-7.612	5.15682	-7.61068	6.96488	-7.61272	5.01061	-7.60568	7.04901	-7.60871	4.71514	-7.6098	7.33793	-7.60831	4.40173	-7.61287	7.49883	-7.60809	4.49363	-7.61088	7.80551	-7.60947	4.43802	-7.61226	7.18913	-7.60634	4.13048	-7.6116	7.73297	-7.61234	4.34373	-7.61209	7.58938	-7.60863	3.58185	-7.6064	7.53307	-7.60952	3.44014
	-7.60181	6.00216	-7.60163	5.87514	-7.60257	7.03541	-7.6042	4.87732	-7.60288	7.00606	-7.60492	5.1965	-7.59788	7.37535	-7.60091	4.58073	-7.602	7.6027	-7.60051	4.49582	-7.60507	7.50227	-7.60029	4.45569	-7.60308	7.59957	-7.60167	4.3624	-7.60446	7.46288	-7.59854	4.09059	-7.6038	7.40609	-7.60454	4.00081	-7.60429	8.53178	-7.60083	3.88663	-7.5986	8.02808	-7.60172	3.45197
	-7.59401	6.29627	-7.59383	5.48347	-7.59477	6.77827	-7.5964	4.96956	-7.59508	6.71786	-7.59712	5.10903	-7.59008	7.07993	-7.59311	4.87856	-7.5942	7.21758	-7.59271	4.42208	-7.59727	7.21002	-7.59249	4.21619	-7.59528	7.476	-7.59387	4.13208	-7.59666	7.49368	-7.59074	4.01082	-7.596	7.84535	-7.59674	4.08654	-7.59649	8.15328	-7.59303	3.91275	-7.5908	7.47457	-7.59392	3.27464
	-7.58621	6.11401	-7.58603	5.53943	-7.58697	6.83314	-7.5886	4.57826	-7.58728	6.88941	-7.58932	4.93682	-7.58228	6.82573	-7.58531	4.79686	-7.5864	7.19008	-7.58491	4.17796	-7.58947	7.0725	-7.58469	4.17351	-7.58748	7.70255	-7.58607	4.5446	-7.58886	7.76742	-7.58294	3.8956	-7.5882	8.10584	-7.58894	4.16656	-7.58869	7.94086	-7.58523	3.518	-7.583	7.63208	-7.58612	3.98395
	-7.57841	5.99804	-7.57823	5.39156	-7.57917	6.70971	-7.5808	5.46429	-7.57948	7.1536	-7.58152	5.36326	-7.57448	6.96314	-7.57751	5.06042	-7.5786	6.86686	-7.57711	4.48311	-7.58167	7.57793	-7.57689	4.31579	-7.57968	8.22979	-7.57827	4.4896	-7.58106	7.83244	-7.57514	3.94213	-7.5804	6.84936	-7.58114	3.86079	-7.58089	7.74774	-7.57743	3.76182	-7.5752	7.32607	-7.57832	3.83736
	-7.57061	5.93591	-7.57043	5.62737	-7.57137	6.90172	-7.573	5.08697	-7.57168	7.24281	-7.57372	4.91496	-7.56668	7.11086	-7.56971	4.91547	-7.5708	7.49268	-7.56931	4.71452	-7.57387	7.71202	-7.56909	4.54818	-7.57188	7.66548	-7.57047	4.07708	-7.57326	7.46631	-7.56734	3.94878	-7.5726	7.52868	-7.57334	4.12942	-7.57309	7.78251	-7.56963	3.82568	-7.5674	7.68158	-7.57052	3.77589
	-7.56281	5.94006	-7.56263	5.37958	-7.56357	7.26515	-7.5652	5.43915	-7.56388	6.93403	-7.56592	4.93683	-7.55888	7.45782	-7.56191	4.76788	-7.563	7.30013	-7.56151	4.54924	-7.56607	7.82205	-7.56129	4.42962	-7.56408	7.5378	-7.56267	4.46554	-7.56546	7.25416	-7.55954	3.93771	-7.5648	8.05477	-7.56554	4.4009	-7.56529	8.24985	-7.56183	3.65152	-7.5596	7.31258	-7.56272	3.75224
	-7.55501	6.70225	-7.55483	5.78725	-7.55577	7.19659	-7.5574	5.16244	-7.55608	7.06441	-7.55812	4.9341	-7.55108	7.26202	-7.55411	4.87858	-7.5552	6.6468	-7.55371	4.41701	-7.55827	7.68452	-7.55349	4.47942	-7.55628	7.20416	-7.55487	4.75087	-7.55766	7.64083	-7.55174	4.10169	-7.557	8.22333	-7.55774	4.50378	-7.55749	7.50443	-7.55403	3.83729	-7.5518	7.34408	-7.55492	3.83736
	-7.54721	6.50757	-7.54703	5.50349	-7.54797	6.67888	-7.5496	5.37208	-7.54828	7.12274	-7.55032	5.14733	-7.54328	7.57807	-7.54631	4.57548	-7.5474	7.12821	-7.54591	4.91288	-7.55047	7.50574	-7.54569	4.4486	-7.54848	7.11355	-7.54707	4.40023	-7.54986	8.03091	-7.54394	4.22135	-7.5492	8.34081	-7.54994	4.17515	-7.54969	7.55078	-7.54623	4.05499	-7.544	7.98759	-7.54712	3.62457
	-7.53941	6.29217	-7.53923	5.64738	-7.54017	7.42974	-7.5418	5.33016	-7.54048	6.87229	-7.54252	4.98878	-7.53548	7.55746	-7.53851	4.68091	-7.5396	7.53053	-7.53811	4.85185	-7.54267	7.40603	-7.53789	4.50314	-7.54068	7.50898	-7.53927	4.47243	-7.54206	7.53134	-7.53614	4.52272	-7.5414	7.60531	-7.54214	4.25516	-7.54189	7.43877	-7.53843	3.91567	-7.5362	7.98759	-7.53932	3.68604
	-7.53161	6.80583	-7.53143	6.09502	-7.53237	7.25832	-7.534	5.27985	-7.53268	7.31489	-7.53472	5.0626	-7.52768	6.66774	-7.53071	4.57813	-7.5318	7.75404	-7.53031	4.61537	-7.53487	7.71204	-7.53009	4.67151	-7.53288	7.925	-7.53147	4.59275	-7.53426	7.45606	-7.52834	4.17039	-7.5336	7.5338	-7.53434	4.05227	-7.53409	7.65506	-7.53063	4.06951	-7.5284	7.15508	-7.53152	3.6293
	-7.52381	6.13478	-7.52363	5.71534	-7.52457	6.75089	-7.5262	5.80812	-7.52488	7.25314	-7.52692	5.24575	-7.51988	7.07654	-7.52291	4.91022	-7.524	7.27264	-7.52251	4.88746	-7.52707	7.43698	-7.52229	4.5316	-7.52508	7.8591	-7.52367	4.40368	-7.52646	8.3423	-7.52054	4.21693	-7.5258	8.12119	-7.52654	4.52951	-7.52629	7.80569	-7.52283	4.44686	-7.5206	7.32158	-7.52372	3.67895
	-7.51601	6.56559	-7.51583	5.79128	-7.51677	6.92233	-7.5184	5.23234	-7.51708	7.58938	-7.51912	4.75098	-7.51208	7.19334	-7.51511	5.31875	-7.5162	7.31047	-7.51471	4.76286	-7.51927	7.88396	-7.51449	4.51027	-7.51728	8.15979	-7.51587	4.35212	-7.51866	7.9488	-7.51274	4.00863	-7.518	7.58999	-7.51874	4.19802	-7.51849	7.32677	-7.51503	4.02017	-7.5128	8.08659	-7.51592	3.6033
	-7.50821	6.35848	-7.50803	5.61943	-7.50897	6.87433	-7.5106	5.37769	-7.50928	7.60654	-7.51132	4.78652	-7.50428	7.25174	-7.50731	5.0262	-7.5084	7.50304	-7.50691	4.95613	-7.51147	7.9768	-7.50669	4.53872	-7.50948	7.55842	-7.50807	4.30743	-7.51086	8.0104	-7.50494	4.08397	-7.5102	8.29996	-7.51094	4.44664	-7.51069	7.95247	-7.50723	4.25819	-7.505	7.73559	-7.50812	3.70496
	-7.50041	6.42062	-7.50023	6.17898	-7.50117	7.10748	-7.5028	5.27708	-7.50148	7.71291	-7.50352	4.65531	-7.49648	7.36511	-7.49951	4.99721	-7.5006	7.19013	-7.49911	4.79084	-7.50367	7.45762	-7.49889	4.64307	-7.50168	7.63668	-7.50027	4.29712	-7.50306	7.98303	-7.49714	4.16818	-7.5024	8.27442	-7.50314	4.42664	-7.50289	7.45037	-7.49943	3.88085	-7.4972	7.60509	-7.50032	3.92958
	-7.49261	6.0271	-7.49243	6.15901	-7.49337	7.05263	-7.495	5.15969	-7.49368	6.92035	-7.49572	4.99428	-7.48868	7.39603	-7.49171	5.19225	-7.4928	7.32424	-7.49131	4.65099	-7.49587	8.19686	-7.49109	4.62647	-7.49388	7.99916	-7.49247	4.19055	-7.49526	7.78114	-7.48934	4.33438	-7.4946	8.0548	-7.49534	4.43522	-7.49509	7.43878	-7.49163	4.07533	-7.4894	7.72659	-7.49252	3.89884
	-7.48481	6.30051	-7.48463	6.31888	-7.48557	7.11092	-7.4872	5.29386	-7.48588	7.39384	-7.48792	4.79746	-7.48088	7.55406	-7.48391	4.91815	-7.485	7.76782	-7.48351	4.84934	-7.48807	8.03182	-7.48329	4.60987	-7.48608	7.59962	-7.48467	4.33838	-7.48746	7.76404	-7.48154	4.28785	-7.4868	8.1876	-7.48754	4.49523	-7.48729	7.98723	-7.48383	4.02889	-7.4816	7.74459	-7.48472	3.86811
	-7.47701	6.49935	-7.47683	6.51873	-7.47777	7.16578	-7.4794	5.19324	-7.47808	7.19141	-7.48012	4.98609	-7.47308	7.15214	-7.47611	4.99459	-7.4772	7.40677	-7.47571	4.83408	-7.48027	7.72926	-7.47549	4.84938	-7.47828	7.42662	-7.47687	4.25931	-7.47966	7.65797	-7.47374	4.47621	-7.479	8.79031	-7.47974	4.70099	-7.47949	8.12242	-7.47603	3.65154	-7.4738	7.65459	-7.47692	3.97923
	-7.46921	6.63605	-7.46903	6.20699	-7.46997	7.42636	-7.4716	5.29107	-7.47028	6.9238	-7.47232	5.13097	-7.46528	7.31704	-7.46831	5.05258	-7.4694	7.06979	-7.46791	4.93072	-7.47247	7.46795	-7.46769	4.69762	-7.47048	7.92503	-7.46907	4.22838	-7.47186	7.87696	-7.46594	4.30558	-7.4712	8.62687	-7.47194	4.56954	-7.47169	7.84819	-7.46823	4.21756	-7.466	8.1271	-7.46912	3.96741
	-7.46141	6.41237	-7.46123	6.26295	-7.46217	7.01836	-7.4638	5.48114	-7.46248	7.31837	-7.46452	5.3442	-7.45748	7.23803	-7.46051	4.87599	-7.4616	7.21766	-7.46011	4.82392	-7.46467	7.81866	-7.45989	4.70474	-7.46268	7.92503	-7.46127	4.43808	-7.46406	8.54079	-7.45814	4.27678	-7.4634	8.14675	-7.46414	4.19803	-7.46389	8.01041	-7.46043	3.72411	-7.4582	8.0461	-7.46132	3.90831
	-7.45361	6.63192	-7.45343	6.07911	-7.45437	7.0218	-7.456	5.43642	-7.45468	7.38699	-7.45672	5.13098	-7.44968	7.36858	-7.45271	5.08685	-7.4538	7.54433	-7.45231	5.0121	-7.45687	7.26854	-7.45209	4.47946	-7.45488	8.45227	-7.45347	4.57215	-7.45626	7.92487	-7.45034	4.12609	-7.4556	8.47364	-7.45634	4.48953	-7.45609	7.58556	-7.45263	3.817	-7.4504	8.33861	-7.45352	3.75226
	-7.44581	6.94675	-7.44563	5.93523	-7.44657	7.29952	-7.4482	5.95911	-7.44688	7.06448	-7.44892	5.21846	-7.44188	7.47164	-7.44491	5.1422	-7.446	7.3724	-7.44451	4.79341	-7.44907	8.18313	-7.44429	4.56246	-7.44708	8.0033	-7.44567	5.21501	-7.44846	7.54848	-7.44254	4.28121	-7.4478	9.00484	-7.44854	4.53525	-7.44829	8.19967	-7.44483	3.97955	-7.4426	8.27561	-7.44572	3.63641
	-7.43801	6.39168	-7.43783	6.23499	-7.43877	7.29953	-7.4404	5.64327	-7.43908	7.20859	-7.44112	5.60117	-7.43408	7.35141	-7.43711	5.04996	-7.4382	7.31395	-7.43671	4.93328	-7.44127	8.01122	-7.43649	4.61701	-7.43928	7.79735	-7.43787	4.89187	-7.44066	7.30896	-7.43474	4.12832	-7.44	8.85162	-7.44074	4.46095	-7.44049	8.56273	-7.43703	4.12178	-7.4348	8.10011	-7.43792	3.90831
	-7.43021	6.01887	-7.43003	6.09911	-7.43097	7.2481	-7.4326	5.71036	-7.43128	7.46249	-7.43332	5.57384	-7.42628	7.54379	-7.42931	5.14485	-7.4304	7.84694	-7.42891	5.02483	-7.43347	7.9287	-7.42869	4.32297	-7.43148	7.5049	-7.43007	4.85406	-7.43286	7.68878	-7.42694	4.11502	-7.4322	7.99353	-7.43294	4.18375	-7.43269	8.42755	-7.42923	4.12178	-7.427	8.37461	-7.43012	3.85629
	-7.42241	6.24257	-7.42223	5.89528	-7.42317	7.29268	-7.4248	5.3498	-7.42348	7.00617	-7.42552	5.40163	-7.41848	7.48539	-7.42151	5.274	-7.4226	8.0292	-7.42111	5.34778	-7.42567	7.49548	-7.42089	4.60753	-7.42368	7.79736	-7.42227	4.72686	-7.42506	7.57244	-7.41914	4.36986	-7.4244	7.61556	-7.42514	4.14089	-7.42489	8.64771	-7.42143	3.99697	-7.4192	7.90661	-7.42232	3.66478
	-7.41461	6.75209	-7.41443	5.97922	-7.41537	7.34411	-7.417	5.64329	-7.41568	7.05421	-7.41772	5.32236	-7.41068	7.57815	-7.41371	4.90237	-7.4148	7.85383	-7.41331	5.16724	-7.41787	7.95278	-7.41309	4.99644	-7.41588	7.99508	-7.41447	4.55498	-7.41726	8.12678	-7.41134	4.11724	-7.4166	8.13144	-7.41734	4.32379	-7.41709	8.28079	-7.41363	4.32207	-7.4114	7.91111	-7.41452	3.85866
	-7.40681	6.59054	-7.40663	6.29497	-7.40757	7.47784	-7.4092	5.34981	-7.40788	7.43849	-7.40992	5.16655	-7.40288	7.43044	-7.40591	5.00781	-7.407	7.84008	-7.40551	5.03755	-7.41007	8.08344	-7.40529	4.48423	-7.40808	7.96213	-7.40667	4.74406	-7.40946	7.7059	-7.40354	4.59811	-7.4088	8.2336	-7.40954	4.47811	-7.40929	8.19196	-7.40583	4.69942	-7.4036	8.09561	-7.40672	4.00525
	-7.39901	6.73139	-7.39883	6.59474	-7.39977	7.48813	-7.4014	5.85852	-7.40008	7.82621	-7.40212	5.46452	-7.39508	7.92169	-7.39811	5.28983	-7.3992	8.2149	-7.39771	5.23082	-7.40227	8.07657	-7.39749	4.71662	-7.40028	8.01156	-7.39887	5.06377	-7.40166	7.66142	-7.39574	4.50061	-7.401	8.99975	-7.40174	4.4381	-7.40149	8.27693	-7.39803	4.08696	-7.3958	8.32511	-7.39892	3.91541
	-7.39121	6.43729	-7.39103	6.4109	-7.39197	7.26527	-7.3936	5.3023	-7.39228	7.88797	-7.39432	5.27863	-7.38728	7.79802	-7.39031	5.00518	-7.3914	8.28024	-7.38991	4.8443	-7.39447	7.79119	-7.38969	4.29927	-7.39248	8.76535	-7.39107	5.11534	-7.39386	7.93174	-7.38794	4.68232	-7.3932	8.25403	-7.39394	4.6753	-7.39369	8.02588	-7.39023	3.87797	-7.388	7.99211	-7.39112	3.95797
	-7.38341	6.6817	-7.38323	6.21906	-7.38417	7.38871	-7.3858	5.39454	-7.38448	7.87768	-7.38652	5.52193	-7.37948	7.38923	-7.38251	5.3241	-7.3836	7.69223	-7.38211	4.99434	-7.38667	8.32069	-7.38189	4.4297	-7.38468	7.69852	-7.38327	4.85064	-7.38606	7.72644	-7.38014	4.6513	-7.3854	8.26425	-7.38614	4.75532	-7.38589	8.48936	-7.38243	4.21178	-7.3802	8.48712	-7.38332	4.01944
	-7.37561	6.87225	-7.37543	6.51483	-7.37637	7.31671	-7.378	5.48399	-7.37668	7.77133	-7.37872	5.24857	-7.37168	7.47512	-7.37471	5.39263	-7.3758	7.50999	-7.37431	4.91042	-7.37887	8.24162	-7.37409	4.67158	-7.37688	7.79738	-7.37547	4.73376	-7.37826	7.4219	-7.37234	4.52056	-7.3776	8.19275	-7.37834	4.82105	-7.37809	9.06485	-7.37463	4.17695	-7.3724	8.50512	-7.37552	4.36701
	-7.36781	6.47459	-7.36763	6.47487	-7.36857	6.83671	-7.3702	5.5399	-7.36888	7.59978	-7.37092	5.36066	-7.36388	8.17592	-7.36691	5.13171	-7.368	7.51	-7.36651	5.07826	-7.37107	7.86341	-7.36629	4.42022	-7.36908	7.90448	-7.36767	4.4003	-7.37046	8.26367	-7.36454	4.52721	-7.3698	8.45324	-7.37054	4.53813	-7.37029	8.77518	-7.36683	4.17695	-7.3646	8.46012	-7.36772	4.12821
	-7.36001	6.1722	-7.35983	6.85058	-7.36077	7.35444	-7.3624	5.6545	-7.36108	7.39735	-7.36312	5.3716	-7.35608	8.145	-7.35911	5.35047	-7.3602	7.79197	-7.35871	5.05538	-7.36327	7.58491	-7.35849	4.56013	-7.36128	8.2546	-7.35987	4.66157	-7.36266	8.00019	-7.35674	4.49619	-7.362	8.11614	-7.36274	4.60672	-7.36249	8.33488	-7.35903	4.4498	-7.3568	8.07762	-7.35992	3.93906
	-7.35221	6.48703	-7.35203	6.03123	-7.35297	7.51216	-7.3546	6.02905	-7.35328	7.51058	-7.35532	5.31146	-7.34828	7.69155	-7.35131	5.36629	-7.3524	7.6613	-7.35091	5.32494	-7.35547	8.49606	-7.35069	4.64076	-7.35348	8.66651	-7.35207	4.87815	-7.35486	8.40055	-7.34894	4.56489	-7.3542	8.45325	-7.35494	4.42954	-7.35469	8.75974	-7.35123	4.60075	-7.349	8.35212	-7.35212	4.00526
	-7.34441	6.69416	-7.34423	6.41094	-7.34517	7.92703	-7.3468	6.07937	-7.34548	7.43853	-7.34752	5.63677	-7.34048	7.87019	-7.34351	5.41901	-7.3446	8.07051	-7.34311	5.14693	-7.34767	8.40667	-7.34289	4.62416	-7.34568	8.40702	-7.34427	4.97097	-7.34706	8.47925	-7.34114	4.82638	-7.3464	8.40217	-7.34714	4.41812	-7.34689	8.24219	-7.34343	4.41498	-7.3412	8.38813	-7.34432	4.09747
	-7.33661	6.6776	-7.33643	6.36298	-7.33737	7.46417	-7.339	5.88651	-7.33768	7.80909	-7.33972	5.55477	-7.33268	7.59194	-7.33571	5.46382	-7.3368	7.80574	-7.33531	5.19017	-7.33987	7.96657	-7.33509	4.87553	-7.33788	8.37819	-7.33647	4.95723	-7.33926	8.64692	-7.33334	4.67791	-7.3386	8.45325	-7.33934	4.40097	-7.33909	8.7636	-7.33563	4.63558	-7.3334	8.49613	-7.33652	3.92724
	-7.32881	6.39178	-7.32863	6.56283	-7.32957	7.74533	-7.3312	5.73838	-7.32988	7.73705	-7.33192	5.44816	-7.32488	7.52324	-7.32791	5.39266	-7.329	8.06708	-7.32751	4.78838	-7.33207	7.86343	-7.32729	4.99647	-7.33008	8.53883	-7.32867	4.97786	-7.33146	8.27053	-7.32554	4.95269	-7.3308	8.57584	-7.33154	4.52672	-7.33129	8.70567	-7.32783	4.44981	-7.3256	8.55913	-7.32872	4.27953
	-7.32101	7.15814	-7.32083	6.21112	-7.32177	7.82419	-7.3234	5.71602	-7.32208	8.20368	-7.32412	5.44816	-7.31708	7.71562	-7.32011	5.54554	-7.3212	7.7129	-7.31971	5.26392	-7.32427	8.17632	-7.31949	4.90162	-7.32228	8.62946	-7.32087	4.94004	-7.32366	7.96599	-7.31774	4.49842	-7.323	9.35732	-7.32374	4.71247	-7.32349	8.44304	-7.32003	4.78072	-7.3178	8.77514	-7.32092	4.01945
	-7.31321	6.78118	-7.31303	6.44294	-7.31397	7.63219	-7.3156	5.34987	-7.31428	7.70961	-7.31632	5.68873	-7.30928	7.69158	-7.31231	5.72741	-7.3134	7.82638	-7.31191	5.11898	-7.31647	8.14882	-7.31169	4.95854	-7.31448	8.53884	-7.31307	4.94692	-7.31586	8.6264	-7.30994	4.16603	-7.3152	9.15813	-7.31594	4.92109	-7.31569	8.3542	-7.31223	3.98829	-7.31	8.81564	-7.31312	4.13767
	-7.30541	7.4067	-7.30523	6.95055	-7.30617	7.57048	-7.3078	5.81386	-7.30648	7.56208	-7.30852	5.62039	-7.30148	7.82212	-7.30451	5.52446	-7.3056	8.11524	-7.30411	5.15204	-7.30867	8.1832	-7.30389	4.96803	-7.30668	8.32053	-7.30527	4.96755	-7.30806	8.80434	-7.30214	4.55826	-7.3074	8.59117	-7.30814	4.86394	-7.30789	8.40055	-7.30443	4.58915	-7.3022	8.74814	-7.30532	4.42376
	-7.29761	7.10845	-7.29743	6.37101	-7.29837	7.83792	-7.3	5.63777	-7.29868	7.77481	-7.30072	5.3443	-7.29368	7.95267	-7.29671	5.564	-7.2978	7.34842	-7.29631	5.08593	-7.30087	7.9047	-7.29609	4.99412	-7.29888	8.46059	-7.29747	4.94349	-7.30026	8.70169	-7.29434	4.76878	-7.2996	9.38798	-7.30034	4.77535	-7.30009	8.76362	-7.29663	4.17407	-7.2944	8.67164	-7.29752	3.81612
	-7.28981	7.29072	-7.28963	6.74673	-7.29057	7.81736	-7.2922	6.00394	-7.29088	8.0596	-7.29292	5.28963	-7.28588	8.29277	-7.28891	5.2609	-7.29	8.01208	-7.28851	5.08085	-7.29307	8.08694	-7.28829	5.03918	-7.29108	8.13518	-7.28967	5.07413	-7.29246	8.63668	-7.28654	4.63582	-7.2918	9.07131	-7.29254	4.48672	-7.29229	8.55119	-7.28883	4.48756	-7.2866	8.38813	-7.28972	4.08802
	-7.28201	7.05461	-7.28183	6.38702	-7.28277	7.63222	-7.2844	5.91171	-7.28308	7.93608	-7.28512	5.74069	-7.27808	8.19659	-7.28111	5.17129	-7.2822	7.43096	-7.28071	5.1546	-7.28527	7.94253	-7.28049	4.8803	-7.28328	7.73152	-7.28187	4.77849	-7.28466	8.42111	-7.27874	4.65577	-7.284	9.03555	-7.28474	4.64676	-7.28449	8.9297	-7.28103	4.60657	-7.2788	8.50964	-7.28192	4.19915
	-7.27421	6.29241	-7.27403	6.17918	-7.27497	7.63908	-7.2766	5.78314	-7.27528	7.96697	-7.27732	5.28964	-7.27028	7.69847	-7.27331	5.58247	-7.2744	8.36972	-7.27291	5.12408	-7.27747	7.61246	-7.27269	4.62656	-7.27548	8.85603	-7.27407	4.92631	-7.27686	8.42111	-7.27094	4.73555	-7.2762	9.07131	-7.27694	4.20095	-7.27669	9.3198	-7.27323	4.43822	-7.271	8.49614	-7.27412	4.04547
	-7.26641	6.32141	-7.26623	6.71478	-7.26717	7.83795	-7.2688	5.85302	-7.26748	8.06304	-7.26952	5.51381	-7.26248	7.80497	-7.26551	5.29781	-7.2666	7.98803	-7.26511	5.27412	-7.26967	7.98036	-7.26489	5.10084	-7.26768	8.44824	-7.26627	4.73724	-7.26906	8.60247	-7.26314	4.72225	-7.2684	8.99981	-7.26914	4.46958	-7.26889	9.0224	-7.26543	4.28728	-7.2632	8.17664	-7.26632	3.95562
	-7.25861	7.19548	-7.25843	6.86666	-7.25937	8.53398	-7.261	6.04589	-7.25968	8.26892	-7.26172	5.78718	-7.25468	8.09354	-7.25771	5.36371	-7.2588	8.16341	-7.25731	5.36313	-7.26187	8.47549	-7.25709	4.91588	-7.25988	8.31232	-7.25847	5.06727	-7.26126	8.67433	-7.25534	4.68902	-7.2606	8.50947	-7.26134	4.85824	-7.26109	9.25028	-7.25763	4.415	-7.2554	8.01913	-7.25852	4.24171
	-7.25081	7.77129	-7.25063	6.47098	-7.25157	8.33512	-7.2532	6.00117	-7.25188	7.82974	-7.25392	6.05235	-7.24688	7.21755	-7.24991	5.45069	-7.251	8.21843	-7.24951	5.07069	-7.25407	8.18323	-7.24929	4.84474	-7.25208	7.93749	-7.25067	5.34917	-7.25346	8.3082	-7.24754	4.83971	-7.2528	8.9947	-7.25354	4.78966	-7.25329	8.84088	-7.24983	4.17117	-7.2476	8.37014	-7.25072	4.13295
	-7.24301	7.1665	-7.24283	6.23117	-7.24377	7.97168	-7.2454	5.56234	-7.24408	7.9464	-7.24612	5.69971	-7.23908	7.84621	-7.24211	5.65365	-7.2432	8.02587	-7.24171	5.18513	-7.24627	8.43423	-7.24149	5.07477	-7.24428	8.71188	-7.24287	4.63068	-7.24566	8.7154	-7.23974	4.84193	-7.245	9.01003	-7.24574	4.68964	-7.24549	8.78294	-7.24203	4.47015	-7.2398	8.75265	-7.24292	4.41195
	-7.23521	6.97181	-7.23503	6.25516	-7.23597	7.95455	-7.2376	5.89217	-7.23628	7.64791	-7.23832	5.85827	-7.23128	7.84965	-7.23431	5.41907	-7.2354	8.14623	-7.23391	5.414	-7.23847	7.99413	-7.23369	5.30243	-7.23648	8.96727	-7.23507	5.06728	-7.23786	8.86597	-7.23194	4.74664	-7.2372	8.66271	-7.23794	4.87254	-7.23769	8.99151	-7.23423	4.50499	-7.232	8.60865	-7.23512	4.23699
	-7.22741	6.63213	-7.22723	6.45901	-7.22817	7.77626	-7.2298	6.20803	-7.22848	7.98759	-7.23052	5.72432	-7.22348	8.60886	-7.22651	5.09488	-7.2276	8.4282	-7.22611	5.59202	-7.23067	8.1076	-7.22589	5.20995	-7.22868	8.48534	-7.22727	5.07072	-7.23006	9.06101	-7.22414	5.21643	-7.2294	8.84148	-7.23014	4.59533	-7.22989	9.10739	-7.22643	4.87363	-7.2242	8.64915	-7.22732	4.10931
	-7.21961	7.63877	-7.21943	6.36709	-7.22037	7.70426	-7.222	5.81112	-7.22068	7.79202	-7.22272	5.61771	-7.21568	7.96303	-7.21871	5.63258	-7.2198	8.54169	-7.21831	5.63271	-7.22287	8.5202	-7.21809	5.01787	-7.22088	8.45651	-7.21947	4.91258	-7.22226	8.74279	-7.21634	4.58488	-7.2216	9.01515	-7.22234	4.68393	-7.22209	8.90268	-7.21863	4.49048	-7.2164	8.82465	-7.21952	4.06675
	-7.21181	6.96769	-7.21163	6.37109	-7.21257	7.79342	-7.2142	5.79995	-7.21288	8.28611	-7.21492	5.88562	-7.20788	8.12793	-7.21091	5.96732	-7.212	8.29754	-7.21051	5.55388	-7.21507	8.23139	-7.21029	5.29058	-7.21308	8.95904	-7.21167	5.03979	-7.21446	8.27058	-7.20854	4.63807	-7.2138	8.24388	-7.21454	5.14118	-7.21429	9.07263	-7.21083	4.74592	-7.2086	9.18916	-7.21172	4.35521
	-7.20401	7.33224	-7.20383	6.26718	-7.20477	7.6837	-7.2064	5.82511	-7.20508	8.2518	-7.20712	5.64506	-7.20008	8.38215	-7.20311	5.5667	-7.2042	8.15312	-7.20271	5.18515	-7.20727	8.35173	-7.20249	5.05582	-7.20528	8.9714	-7.20387	5.28731	-7.20666	8.7907	-7.20074	5.00592	-7.206	8.95897	-7.20674	4.81825	-7.20649	9.96483	-7.20303	4.57756	-7.2008	8.44215	-7.20392	4.35048
	-7.19621	7.35296	-7.19603	6.47902	-7.19697	8.41059	-7.1986	5.8335	-7.19728	7.75773	-7.19932	5.9157	-7.19228	8.16229	-7.19531	5.77492	-7.1964	8.53826	-7.19491	5.38605	-7.19947	8.89156	-7.19469	4.93251	-7.19748	9.05791	-7.19607	5.13949	-7.19886	8.92073	-7.19294	4.67353	-7.1982	9.45442	-7.19894	4.84397	-7.19869	9.15761	-7.19523	4.79527	-7.193	8.81116	-7.19612	4.34103
	-7.18841	7.61394	-7.18823	7.02261	-7.18917	8.30774	-7.1908	6.1242	-7.18948	7.93958	-7.19152	5.64507	-7.18448	8.07298	-7.18751	5.65368	-7.1886	8.22535	-7.18711	5.29197	-7.19167	8.00103	-7.18689	5.05582	-7.18968	9.08262	-7.18827	4.59632	-7.19106	9.01313	-7.18514	4.77325	-7.1904	9.56169	-7.19114	4.92399	-7.19089	8.94518	-7.18743	4.70239	-7.1852	9.32417	-7.18832	4.31502
	-7.18061	7.47311	-7.18043	6.95867	-7.18137	8.08488	-7.183	5.98445	-7.18168	8.45769	-7.18372	5.90478	-7.17668	8.88372	-7.17971	5.89618	-7.1808	8.6827	-7.17931	5.55899	-7.18387	8.28642	-7.17909	5.1246	-7.18188	8.96317	-7.18047	4.92979	-7.18326	8.63673	-7.17734	4.95718	-7.1826	9.08156	-7.18334	5.11833	-7.18309	9.21941	-7.17963	4.41502	-7.1774	8.96866	-7.18052	4.27483
	-7.17281	7.45654	-7.17263	6.65891	-7.17357	7.76944	-7.1752	5.74966	-7.17388	8.293	-7.17592	5.90478	-7.16888	8.60203	-7.17191	5.74331	-7.173	8.23223	-7.17151	5.25892	-7.17607	8.91564	-7.17129	5.49691	-7.17408	8.53067	-7.17267	4.77853	-7.17546	8.48275	-7.16954	4.73337	-7.1748	8.89769	-7.17554	4.78683	-7.17529	9.43184	-7.17183	4.76915	-7.1696	8.85616	-7.17272	4.19917
	-7.16501	7.01744	-7.16483	6.9387	-7.16577	8.1809	-7.1674	6.23323	-7.16608	8.6018	-7.16812	5.97313	-7.16108	7.93558	-7.16411	5.35586	-7.1652	8.08781	-7.16371	5.83364	-7.16827	9.00504	-7.16349	5.29298	-7.16628	8.84785	-7.16487	5.07762	-7.16766	8.80783	-7.16174	4.83974	-7.167	9.38803	-7.16774	5.04117	-7.16749	9.2619	-7.16403	4.70239	-7.1618	8.64466	-7.16492	4.42142
	-7.15721	7.31986	-7.15703	6.71488	-7.15797	8.16719	-7.1596	6.31709	-7.15828	7.91216	-7.16032	6.11255	-7.15328	8.26881	-7.15631	5.82503	-7.1574	8.34572	-7.15591	5.77007	-7.16047	8.70935	-7.15569	4.74518	-7.15848	8.81078	-7.15707	5.47985	-7.15986	9.3519	-7.15394	4.90844	-7.1592	9.5617	-7.15994	4.66109	-7.15969	8.78683	-7.15623	4.71691	-7.154	9.13967	-7.15712	4.74298
	-7.14941	7.07545	-7.14923	6.28721	-7.15017	8.4312	-7.1518	6.57426	-7.15048	8.48516	-7.15252	6.21917	-7.14548	8.33753	-7.14851	5.56409	-7.1496	8.41106	-7.14811	5.5234	-7.15267	9.14258	-7.14789	4.94439	-7.15068	8.60895	-7.14927	5.14295	-7.15206	9.16713	-7.14614	5.12118	-7.1514	9.90903	-7.15214	4.85256	-7.15189	8.77911	-7.14843	4.52533	-7.1462	8.97767	-7.14932	4.41906
	-7.14161	7.41515	-7.14143	7.02266	-7.14237	8.64379	-7.144	5.84472	-7.14268	8.56408	-7.14472	6.12897	-7.13768	8.43028	-7.14071	5.75651	-7.1418	8.583	-7.14031	5.28436	-7.14487	8.9913	-7.14009	5.07482	-7.14288	8.79431	-7.14147	5.14295	-7.14426	8.7394	-7.13834	5.16328	-7.1436	9.31654	-7.14434	4.79541	-7.14409	8.89499	-7.14063	4.39761	-7.1384	8.68517	-7.14152	4.19208
	-7.13381	7.2826	-7.13363	6.91875	-7.13457	7.7249	-7.1362	6.16058	-7.13488	7.86414	-7.13692	6.14538	-7.12988	8.19325	-7.13291	5.8514	-7.134	8.88217	-7.13251	5.42423	-7.13707	9.07039	-7.13229	5.44239	-7.13508	8.88494	-7.13367	5.1292	-7.13646	8.58884	-7.13054	5.53779	-7.1358	8.8926	-7.13654	4.88115	-7.13629	9.09969	-7.13283	4.5921	-7.1306	8.98217	-7.13372	4.23464
	-7.12601	7.08376	-7.12583	7.18655	-7.12677	8.54094	-7.1284	6.01803	-7.12708	8.3994	-7.12912	6.24926	-7.12208	8.14516	-7.12511	5.71171	-7.1262	8.53487	-7.12471	5.52087	-7.12927	8.45493	-7.12449	5.31197	-7.12728	9.21447	-7.12587	5.14296	-7.12866	8.81127	-7.12274	5.02368	-7.128	9.50042	-7.12874	5.21837	-7.12849	9.58249	-7.12503	4.53404	-7.1228	9.50868	-7.12592	4.50891
	-7.11821	8.14012	-7.11803	7.38641	-7.11897	8.19465	-7.1206	5.59037	-7.11928	8.13178	-7.12132	5.99503	-7.11428	8.61237	-7.11731	6.17561	-7.1184	8.27353	-7.11691	5.63277	-7.12147	9.0257	-7.11669	5.13411	-7.11948	9.36276	-7.11807	5.19797	-7.12086	9.5367	-7.11494	5.21205	-7.1202	9.53107	-7.12094	4.97546	-7.12069	9.65974	-7.11723	4.6995	-7.115	9.78319	-7.11812	4.3765
	-7.11041	7.81287	-7.11023	7.02269	-7.11117	8.5101	-7.1128	5.95096	-7.11148	8.27246	-7.11352	5.95403	-7.10648	9.20669	-7.10951	5.97266	-7.1106	9.21574	-7.10911	5.84384	-7.11367	8.98444	-7.10889	5.14597	-7.11168	9.12386	-7.11027	5.12921	-7.11306	8.64702	-7.10714	5.0259	-7.1124	9.78646	-7.11314	4.93545	-7.11289	9.67519	-7.10943	4.4847	-7.1072	9.60769	-7.11032	4.44271
	-7.10261	7.80873	-7.10243	7.0187	-7.10337	8.58211	-7.105	6.08793	-7.10368	8.58813	-7.10572	6.08252	-7.09868	8.48871	-7.10171	5.98057	-7.1028	9.48397	-7.10131	5.89217	-7.10587	8.93631	-7.10109	5.43055	-7.10388	8.96733	-7.10247	5.23923	-7.10526	9.02343	-7.09934	5.13671	-7.1046	9.17864	-7.10534	5.29268	-7.10509	8.85251	-7.10163	4.73724	-7.0994	9.48619	-7.10252	4.33631
	-7.09481	8.16086	-7.09463	6.76291	-7.09557	8.25981	-7.0972	6.25565	-7.09588	8.82145	-7.09792	6.44885	-7.09088	8.49559	-7.09391	6.24943	-7.095	9.2639	-7.09351	5.71925	-7.09807	8.96382	-7.09329	5.4685	-7.09608	9.25568	-7.09467	5.28736	-7.09746	9.41353	-7.09154	5.2187	-7.0968	9.27059	-7.09754	5.47844	-7.09729	9.08039	-7.09383	4.8011	-7.0916	9.31969	-7.09472	4.47581
	-7.08701	7.3075	-7.08683	6.92679	-7.08777	8.29753	-7.0894	6.10471	-7.08808	8.54354	-7.09012	6.5336	-7.08308	8.554	-7.08611	6.33114	-7.0872	8.65181	-7.08571	5.75231	-7.09027	9.24577	-7.08549	5.77916	-7.08828	9.07444	-7.08687	5.1361	-7.08966	9.26981	-7.08374	5.21427	-7.089	9.25527	-7.08974	5.10693	-7.08949	9.25034	-7.08603	4.96366	-7.0838	9.02718	-7.08692	4.42853
	-7.07921	7.71762	-7.07903	6.46315	-7.07997	8.46212	-7.0816	6.40939	-7.08028	8.95185	-7.08232	5.84197	-7.07528	9.02464	-7.07831	5.98586	-7.0794	8.8719	-7.07791	5.59973	-7.08247	8.96727	-7.07769	5.74596	-7.08048	9.2804	-7.07907	5.57271	-7.08186	9.36905	-7.07594	4.9683	-7.0812	9.19398	-7.08194	5.01548	-7.08169	9.62499	-7.07823	4.67919	-7.076	9.5852	-7.07912	4.25593
	-7.07141	7.10453	-7.07123	7.25056	-7.07217	8.47927	-7.0738	6.2948	-7.07248	8.55384	-7.07452	5.9814	-7.06748	9.13458	-7.07051	5.86989	-7.0716	9.23297	-7.07011	5.88456	-7.07467	9.3008	-7.06989	5.64399	-7.07268	9.62229	-7.07127	5.76179	-7.07406	9.65991	-7.06814	4.93063	-7.0734	9.68432	-7.07414	4.71256	-7.07389	9.60182	-7.07043	5.17847	-7.0682	9.6752	-7.07132	4.67679
	-7.06361	7.6845	-7.06343	7.22659	-7.06437	8.79815	-7.066	6.1187	-7.06468	8.50581	-7.06672	6.39966	-7.05968	8.85289	-7.06271	5.55887	-7.0638	9.67313	-7.06231	5.77521	-7.06687	9.14951	-7.06209	5.61791	-7.06488	9.25981	-7.06347	5.39738	-7.06626	9.73177	-7.06034	5.16332	-7.0656	9.91928	-7.06634	5.19839	-7.06609	9.56706	-7.06263	4.84465	-7.0604	9.7472	-7.06352	5.00308
	-7.05581	7.83364	-7.05563	7.54236	-7.05657	8.56843	-7.0582	6.12989	-7.05688	8.8009	-7.05892	6.3696	-7.05188	8.54371	-7.05491	6.06495	-7.056	9.2708	-7.05451	5.53109	-7.05907	9.0945	-7.05429	5.30014	-7.05708	9.58111	-7.05567	4.94016	-7.05846	9.547	-7.05254	5.03479	-7.0578	9.73541	-7.05854	5.16696	-7.05829	9.19628	-7.05483	5.0014	-7.0526	9.5357	-7.05572	4.70044
	-7.04801	8.11535	-7.04783	6.72698	-7.04877	8.73302	-7.0504	6.06561	-7.04908	8.52298	-7.05112	6.40788	-7.04408	9.44722	-7.04711	5.8251	-7.0482	9.07824	-7.04671	5.68367	-7.05127	9.65152	-7.04649	5.26221	-7.04928	9.86945	-7.04787	5.08799	-7.05066	9.41697	-7.04474	4.86638	-7.05	9.62815	-7.05074	5.30985	-7.05049	9.83743	-7.04703	5.01011	-7.0448	9.91371	-7.04792	4.22756
	-7.04021	7.4774	-7.04003	7.31855	-7.04097	8.51701	-7.0426	6.36191	-7.04128	8.48524	-7.04332	6.59104	-7.03628	8.8907	-7.03931	6.00697	-7.0404	8.9235	-7.03891	5.64044	-7.04347	9.35583	-7.03869	5.45192	-7.04148	9.40811	-7.04007	4.89547	-7.04286	9.53332	-7.03694	5.19435	-7.0422	9.58218	-7.04294	5.30985	-7.04269	9.59024	-7.03923	4.90272	-7.037	9.99921	-7.04012	4.52075
	-7.03241	7.66382	-7.03223	7.45445	-7.03317	8.48616	-7.0348	6.35912	-7.03348	8.57446	-7.03552	6.29034	-7.02848	8.86322	-7.03151	6.73446	-7.0326	8.92695	-7.03111	5.98376	-7.03567	9.2905	-7.03089	5.60607	-7.03368	9.35457	-7.03227	5.47647	-7.03506	9.26984	-7.02914	5.20543	-7.0344	10.0776	-7.03514	4.90119	-7.03489	9.69839	-7.03143	4.73146	-7.0292	9.77421	-7.03232	4.66734
	-7.02461	7.52712	-7.02443	7.14669	-7.02537	8.33187	-7.027	6.50168	-7.02568	8.83867	-7.02772	6.42703	-7.02068	9.02812	-7.02371	6.29692	-7.0248	8.84442	-7.02331	5.732	-7.02787	9.42461	-7.02309	5.67485	-7.02588	9.02092	-7.02447	5.38365	-7.02726	9.63256	-7.02134	5.15225	-7.0266	10.3994	-7.02734	4.92405	-7.02709	9.6675	-7.02363	4.59793	-7.0214	10.3997	-7.02452	4.81157
	-7.01681	7.84197	-7.01663	6.99881	-7.01757	8.80848	-7.0192	6.26968	-7.01788	9.07542	-7.01992	6.17826	-7.01288	10.0416	-7.01591	6.41817	-7.017	8.27704	-7.01551	5.71421	-7.02007	9.21143	-7.01529	5.64402	-7.01808	9.25984	-7.01667	5.5968	-7.01946	9.64625	-7.01354	5.33175	-7.0188	10.4761	-7.01954	5.48133	-7.01929	9.78337	-7.01583	5.08269	-7.0136	9.81921	-7.01672	4.49474
	-7.00901	8.07397	-7.00883	6.99482	-7.00977	8.58904	-7.0114	5.98737	-7.01008	8.97593	-7.01212	6.1646	-7.00508	9.40259	-7.00811	6.09925	-7.0092	9.12641	-7.00771	5.84899	-7.01227	9.31459	-7.00749	5.53731	-7.01028	9.30515	-7.00887	5.47992	-7.01166	9.6223	-7.00574	5.18993	-7.011	10.2615	-7.01174	5.57279	-7.01149	9.7293	-7.00803	5.03625	-7.0058	9.59871	-7.00892	4.57513
	-7.00121	7.97455	-7.00103	7.32658	-7.00197	9.00736	-7.0036	6.49611	-7.00228	8.75977	-7.00432	6.5774	-6.99728	8.956	-7.00031	5.98328	-7.0014	9.42559	-6.99991	5.66336	-7.00447	9.8888	-6.99969	5.59897	-7.00248	10.0466	-7.00107	5.45242	-7.00386	9.69417	-6.99794	5.20323	-7.0032	10.0725	-7.00394	5.41275	-7.00369	10.1696	-7.00023	4.70824	-6.998	9.73821	-7.00112	4.32214
	-6.99341	7.51887	-6.99323	7.48647	-6.99417	8.6782	-6.9958	6.55481	-6.99448	8.41666	-6.99652	6.57741	-6.98948	8.98692	-6.99251	6.2864	-6.9936	8.89947	-6.99211	5.50315	-6.99667	9.23208	-6.99189	5.58949	-6.99468	9.43286	-6.99327	5.55212	-6.99606	9.78656	-6.99014	5.18107	-6.9954	9.91932	-6.99614	5.38703	-6.99589	9.51688	-6.99243	5.03045	-6.9902	9.50871	-6.99332	4.42618
	-6.98561	7.64316	-6.98543	7.17471	-6.98637	8.89765	-6.988	6.86789	-6.98668	8.7838	-6.98872	6.16462	-6.98168	9.13808	-6.98471	6.36021	-6.9858	9.22615	-6.98431	5.92021	-6.98887	9.86131	-6.98409	5.5231	-6.98688	9.94775	-6.98547	5.69995	-6.98826	8.99269	-6.98234	5.25199	-6.9876	10.1032	-6.98834	5.15841	-6.98809	9.77566	-6.98463	5.17559	-6.9824	9.55821	-6.98552	5.13314
	-6.97781	7.90415	-6.97763	7.12675	-6.97857	8.81194	-6.9802	6.52967	-6.97888	9.11663	-6.98092	6.74145	-6.97388	8.89074	-6.97691	6.24424	-6.978	8.81695	-6.97651	6.2737	-6.98107	9.41776	-6.97629	5.68673	-6.97908	10.0384	-6.97767	5.46962	-6.98046	10.139	-6.97454	5.50905	-6.9798	9.82738	-6.98054	5.43562	-6.98029	9.70228	-6.97683	5.10302	-6.9746	8.9777	-6.97772	4.79976
	-6.97001	7.9953	-6.96983	7.31063	-6.97077	8.79823	-6.9724	6.35078	-6.97108	8.89018	-6.97312	6.51729	-6.96608	8.76021	-6.96911	5.94903	-6.9702	9.01296	-6.96871	5.73458	-6.97327	9.22521	-6.96849	5.82428	-6.97128	10.1537	-6.96987	5.8581	-6.97266	10.0911	-6.96674	5.39604	-6.972	9.6384	-6.97274	5.68426	-6.97249	10.0229	-6.96903	5.2859	-6.9668	9.11721	-6.96992	4.78084
	-6.96221	7.5769	-6.96203	7.55446	-6.96297	8.82567	-6.9646	6.68621	-6.96328	8.86617	-6.96532	6.36147	-6.95828	9.45759	-6.96131	6.09137	-6.9624	9.24336	-6.96091	6.11604	-6.96547	9.75817	-6.96069	5.62271	-6.96348	10.4585	-6.96207	5.62089	-6.96486	9.7592	-6.95894	5.78828	-6.9642	10.1952	-6.96494	5.58709	-6.96469	9.77953	-6.96123	5.19011	-6.959	10.1387	-6.96212	4.89434
	-6.95441	7.98289	-6.95423	7.6504	-6.95517	8.33536	-6.9568	6.79524	-6.95548	9.22645	-6.95752	6.26032	-6.95048	9.19995	-6.95351	6.13619	-6.9546	9.17116	-6.95311	6.15928	-6.95767	9.17021	-6.95289	5.47094	-6.95568	9.89834	-6.95427	5.93718	-6.95706	9.79342	-6.95114	5.37167	-6.9564	9.59244	-6.95714	5.69284	-6.95689	9.93403	-6.95343	5.48039	-6.9512	10.0892	-6.95432	4.64844
	-6.94661	8.4096	-6.94643	7.42257	-6.94737	8.91826	-6.949	6.96575	-6.94768	8.94167	-6.94972	6.44623	-6.94268	9.16216	-6.94571	6.33915	-6.9468	9.51504	-6.94531	6.31441	-6.94987	9.20116	-6.94509	5.73418	-6.94788	10.0013	-6.94647	5.8203	-6.94926	10.4162	-6.94334	5.41156	-6.9486	9.75078	-6.94934	5.54709	-6.94909	9.64821	-6.94563	5.24817	-6.9434	10.2467	-6.94652	4.90143
	-6.93881	8.00362	-6.93863	7.95819	-6.93957	9.19257	-6.9412	6.78966	-6.93988	8.94168	-6.94192	6.64306	-6.93488	9.6019	-6.93791	6.25481	-6.939	9.65603	-6.93751	6.16438	-6.94207	9.47624	-6.93729	5.96184	-6.94008	10.1125	-6.93867	5.18773	-6.94146	9.93031	-6.93554	5.45589	-6.9408	10.3893	-6.94154	5.57853	-6.94129	9.37399	-6.93783	5.31203	-6.9356	9.78773	-6.93872	4.84942
	-6.93101	8.4469	-6.93083	7.61445	-6.93177	9.06571	-6.9334	6.68904	-6.93208	8.94511	-6.93412	6.52552	-6.92708	9.3683	-6.93011	6.48677	-6.9312	9.4222	-6.92971	6.22033	-6.93427	9.31464	-6.92949	5.6251	-6.93228	9.74183	-6.93087	5.65185	-6.93366	10.228	-6.92774	5.53345	-6.933	9.99085	-6.93374	5.67284	-6.93349	9.77954	-6.93003	5.13787	-6.9278	10.5662	-6.93092	4.58697
	-6.92321	8.62504	-6.92303	7.86628	-6.92397	8.96971	-6.9256	6.54928	-6.92428	8.91081	-6.92632	6.53099	-6.91928	8.93545	-6.92231	6.47096	-6.9234	9.36375	-6.92191	6.2534	-6.92647	9.93699	-6.92169	5.89308	-6.92448	9.61002	-6.92307	6.42537	-6.92586	9.83793	-6.91994	5.76171	-6.9252	10.2462	-6.92594	5.46136	-6.92569	9.66754	-6.92223	5.05079	-6.92	10.3997	-6.92312	4.61298
	-6.91541	8.61263	-6.91523	7.82631	-6.91617	9.05201	-6.9178	6.88751	-6.91648	8.52995	-6.91852	6.62941	-6.91148	9.59161	-6.91451	6.38135	-6.9156	9.86582	-6.91411	6.14659	-6.91867	10.298	-6.91389	6.02114	-6.91668	10.092	-6.91527	5.77562	-6.91806	9.99876	-6.91214	5.51795	-6.9174	10.139	-6.91814	5.64713	-6.91789	10.104	-6.91443	5.164	-6.9122	10.4628	-6.91532	4.86124
	-6.90761	8.28951	-6.90743	7.80634	-6.90837	9.56634	-6.91	7.21177	-6.90868	8.89367	-6.91072	6.62942	-6.90368	9.73247	-6.90671	6.5685	-6.9078	9.27435	-6.90631	5.92281	-6.91087	9.73414	-6.90609	5.66543	-6.90888	9.71301	-6.90747	5.86501	-6.91026	9.69764	-6.90434	5.65534	-6.9096	10.2667	-6.91034	5.71286	-6.91009	10.2005	-6.90663	5.06241	-6.9044	9.81024	-6.90752	4.59406
	-6.89981	8.08652	-6.89963	7.83832	-6.90057	9.10346	-6.9022	7.3152	-6.90088	8.91426	-6.90292	6.38885	-6.89588	9.46108	-6.89891	6.83472	-6.9	9.57697	-6.89851	6.12626	-6.90307	9.51065	-6.89829	5.64646	-6.90108	9.66358	-6.89967	5.755	-6.90246	9.6908	-6.89654	5.54676	-6.9018	10.2769	-6.90254	5.43851	-6.90229	10.5984	-6.89883	5.20174	-6.8966	10.1432	-6.89972	5.0504
	-6.89201	7.73026	-6.89183	8.01021	-6.89277	8.93888	-6.8944	7.22017	-6.89308	9.60051	-6.89512	6.65677	-6.88808	9.46453	-6.89111	6.25748	-6.8922	10.1513	-6.89071	5.98894	-6.89527	10.1708	-6.89049	5.91207	-6.89328	9.91074	-6.89187	5.54873	-6.89466	9.48207	-6.88874	5.61546	-6.894	10.2156	-6.89474	5.29848	-6.89449	10.1117	-6.89103	5.38462	-6.8888	10.4358	-6.89192	4.4924
	-6.88421	8.5671	-6.88403	7.67047	-6.88497	9.24405	-6.8866	7.12234	-6.88528	9.83727	-6.88732	6.86181	-6.88028	9.63287	-6.88331	6.42618	-6.8844	9.95869	-6.88291	6.25851	-6.88747	9.39375	-6.88269	5.9097	-6.88548	10.3803	-6.88407	6.11943	-6.88686	10.0262	-6.88094	5.75065	-6.8862	10.4608	-6.88694	5.53569	-6.88669	9.91088	-6.88323	5.41655	-6.881	10.0892	-6.88412	4.7383
	-6.87641	8.4884	-6.87623	8.0582	-6.87717	9.59723	-6.8788	7.14751	-6.87748	9.76522	-6.87952	6.99031	-6.87248	9.20688	-6.87551	6.31285	-6.8766	9.23311	-6.87511	6.00675	-6.87967	9.8545	-6.87489	6.08282	-6.87768	10.3803	-6.87627	5.94754	-6.87906	10.3957	-6.87314	6.04538	-6.8784	10.7826	-6.87914	5.7386	-6.87889	10.0963	-6.87543	5.54137	-6.8732	9.72474	-6.87632	4.75958
	-6.86861	8.77839	-6.86843	7.60653	-6.86937	10.1801	-6.871	6.81488	-6.86968	9.82356	-6.87172	6.72514	-6.86468	9.38897	-6.86771	6.65551	-6.8688	9.76269	-6.86731	6.35261	-6.87187	9.80981	-6.86709	5.87414	-6.86988	10.6934	-6.86847	5.97161	-6.87126	10.6729	-6.86534	5.52683	-6.8706	9.68952	-6.87134	5.76146	-6.87109	10.6177	-6.86763	5.39334	-6.8654	10.0218	-6.86852	4.76195
	-6.86081	8.30614	-6.86063	8.01425	-6.86157	9.1755	-6.8632	6.91551	-6.86188	9.8819	-6.86392	7.15435	-6.85688	9.39928	-6.85991	6.85057	-6.861	9.61827	-6.85951	6.27887	-6.86407	9.93704	-6.85929	6.11603	-6.86208	10.4257	-6.86067	6.02318	-6.86346	10.5018	-6.85754	5.83265	-6.8628	10.0777	-6.86354	5.81577	-6.86329	10.7645	-6.85983	5.41656	-6.8576	10.0353	-6.86072	4.82106
	-6.85301	8.08244	-6.85283	7.5386	-6.85377	9.06579	-6.8554	6.83725	-6.85408	9.87504	-6.85612	6.68414	-6.84908	9.60541	-6.85211	6.62917	-6.8532	9.09902	-6.85171	6.49758	-6.85627	9.66884	-6.85149	6.08995	-6.85428	10.195	-6.85287	5.91317	-6.85566	10.3752	-6.84974	5.45371	-6.855	9.98578	-6.85574	5.92437	-6.85549	10.6525	-6.85203	5.4514	-6.8498	10.0848	-6.85292	4.59407
	-6.84521	8.51743	-6.84503	7.19885	-6.84597	9.27838	-6.8476	6.97423	-6.84628	9.54909	-6.84832	6.93839	-6.84128	9.63634	-6.84431	6.32605	-6.8454	10.1135	-6.84391	6.40095	-6.84847	10.1468	-6.84369	5.84807	-6.84648	10.1785	-6.84507	5.82035	-6.84786	9.968	-6.84194	5.36507	-6.8472	10.3025	-6.84794	5.59	-6.84769	10.4864	-6.84423	5.38754	-6.842	10.4718	-6.84512	4.88254
	-6.83741	8.19846	-6.83723	8.1182	-6.83817	9.85786	-6.8398	7.34042	-6.83848	9.98486	-6.84052	7.28833	-6.83348	10.2169	-6.83651	6.72143	-6.8376	10.0344	-6.83611	6.46199	-6.84067	10.2946	-6.83589	6.13739	-6.83868	10.2609	-6.83727	5.9785	-6.84006	9.76611	-6.83414	5.61327	-6.8394	10.1339	-6.84014	5.65859	-6.83989	11.0812	-6.83643	5.42238	-6.8342	10.4628	-6.83732	4.98184
	-6.82961	8.6086	-6.82943	7.92635	-6.83037	9.66928	-6.832	7.28172	-6.83068	10.0912	-6.83272	7.00948	-6.82568	10.1895	-6.82871	6.77943	-6.8298	9.6183	-6.82831	6.61204	-6.83287	9.48319	-6.82809	6.35794	-6.83088	10.7264	-6.82947	5.54189	-6.83226	9.86877	-6.82634	5.84596	-6.8316	9.81724	-6.83234	5.42711	-6.83209	10.4362	-6.82863	5.4427	-6.8264	10.3818	-6.82952	5.16154
	-6.82181	8.43047	-6.82163	7.55462	-6.82257	9.4087	-6.8242	7.09724	-6.82288	9.86135	-6.82492	6.56115	-6.81788	10.0898	-6.82091	7.04829	-6.822	9.91748	-6.82051	6.60187	-6.82507	10.0299	-6.82029	6.31526	-6.82308	10.8747	-6.82167	6.00601	-6.82446	10.146	-6.81854	5.99887	-6.8238	10.7009	-6.82454	5.59001	-6.82429	10.0461	-6.82083	5.06534	-6.8186	10.6158	-6.82172	5.1379
	-6.81401	8.49262	-6.81383	7.53864	-6.81477	9.12412	-6.8164	6.86245	-6.81508	10.1908	-6.81712	6.70878	-6.81008	10.3578	-6.81311	6.82689	-6.8142	9.84527	-6.81271	6.12123	-6.81727	9.95082	-6.81249	6.05677	-6.81528	10.6728	-6.81387	6.36356	-6.81666	10.6319	-6.81074	5.80165	-6.816	10.9461	-6.81674	5.58144	-6.81649	10.3783	-6.81303	5.70686	-6.8108	10.0263	-6.81392	5.01259
	-6.80621	8.4512	-6.80603	7.67456	-6.80697	9.60416	-6.8086	7.29572	-6.80728	9.93342	-6.80932	7.36217	-6.80228	10.1551	-6.80531	6.71882	-6.8064	10.1892	-6.80491	6.3018	-6.80947	10.0781	-6.80469	6.11132	-6.80748	10.6028	-6.80607	6.10572	-6.80886	10.5463	-6.80294	5.75068	-6.8082	9.82746	-6.80894	5.40711	-6.80869	10.05	-6.80523	5.15243	-6.803	10.4358	-6.80612	5.11426
	-6.79841	8.84063	-6.79823	8.48599	-6.79917	10.2556	-6.8008	7.20908	-6.79948	9.55599	-6.80152	7.32937	-6.79448	9.95931	-6.79751	6.68193	-6.7986	10.5193	-6.79711	6.84603	-6.80167	10.0987	-6.79689	6.00935	-6.79968	10.6111	-6.79827	5.71037	-6.80106	10.9878	-6.79514	5.54681	-6.8004	10.6039	-6.80114	6.04157	-6.80089	11.201	-6.79743	5.31789	-6.7952	10.4133	-6.79832	5.23484
	-6.79061	8.57965	-6.79043	8.33411	-6.79137	9.9162	-6.793	7.44948	-6.79168	9.27807	-6.79372	6.83456	-6.78668	9.87343	-6.78971	6.87172	-6.7908	9.99316	-6.78931	6.54595	-6.79387	10.3394	-6.78909	5.81964	-6.79188	10.6399	-6.79047	6.30169	-6.79326	10.9433	-6.78734	5.64654	-6.7926	11.1708	-6.79334	5.79008	-6.79309	10.7413	-6.78963	5.75041	-6.7874	10.2693	-6.79052	4.88964
	-6.78281	8.31452	-6.78263	8.20621	-6.78357	10.0808	-6.7852	7.52496	-6.78388	9.33984	-6.78592	7.16536	-6.77888	9.66388	-6.78191	6.82691	-6.783	9.77996	-6.78151	6.44423	-6.78607	10.5491	-6.78129	6.27972	-6.78408	10.5616	-6.78267	6.4564	-6.78546	10.6456	-6.77954	5.77729	-6.7848	10.7367	-6.78554	6.00156	-6.78529	11.0001	-6.78183	5.44271	-6.7796	10.8948	-6.78272	4.8991
	-6.77501	8.72881	-6.77483	7.93441	-6.77577	10.3002	-6.7774	7.34607	-6.77608	9.77562	-6.77812	7.09975	-6.77108	10.1002	-6.77411	6.74521	-6.7752	10.2752	-6.77371	6.58411	-6.77827	10.7176	-6.77349	6.02123	-6.77628	10.5822	-6.77487	6.31889	-6.77766	10.7722	-6.77174	5.77508	-6.777	11.2781	-6.77774	5.92441	-6.77749	10.7568	-6.77403	4.9028	-6.7718	10.6293	-6.77492	5.37908
	-6.76721	9.41238	-6.76703	7.6866	-6.76797	9.78593	-6.7696	7.31533	-6.76828	9.91288	-6.77032	7.53991	-6.76328	10.6773	-6.76631	6.60288	-6.7674	10.0998	-6.76591	6.34506	-6.77047	10.0643	-6.76569	6.17301	-6.76848	10.3186	-6.76707	6.14356	-6.76986	10.4711	-6.76394	5.78838	-6.7692	10.9614	-6.76994	6.41882	-6.76969	11.5988	-6.76623	5.45433	-6.764	10.7688	-6.76712	5.28923
	-6.75941	9.30468	-6.75923	8.50603	-6.76017	10.3757	-6.7618	7.40479	-6.76048	9.98837	-6.76252	7.19818	-6.75548	10.4781	-6.75851	6.67932	-6.7596	11.2071	-6.75811	6.49257	-6.76267	10.6557	-6.75789	6.34376	-6.76068	10.5864	-6.75927	5.97167	-6.76206	10.4916	-6.75614	5.85043	-6.7614	10.2361	-6.76214	6.28737	-6.76189	10.4633	-6.75843	5.63721	-6.7562	10.5483	-6.75932	5.21594
	-6.75161	9.04784	-6.75143	8.54602	-6.75237	10.0843	-6.754	7.55854	-6.75268	10.1325	-6.75472	6.81545	-6.74768	9.83225	-6.75071	7.07999	-6.7518	10.595	-6.75031	6.94779	-6.75487	10.2431	-6.75009	6.00701	-6.75288	10.9159	-6.75147	5.87885	-6.75426	10.6559	-6.74834	6.22274	-6.7536	9.94497	-6.75434	6.2245	-6.75409	11.1237	-6.75063	5.75623	-6.7484	10.8858	-6.75152	4.9724
	-6.74381	8.77443	-6.74363	8.23025	-6.74457	9.77567	-6.7462	7.50543	-6.74488	9.62468	-6.74692	6.81546	-6.73988	10.0109	-6.74291	6.53964	-6.744	10.509	-6.74251	6.49767	-6.74707	10.4666	-6.74229	6.28686	-6.74508	10.2816	-6.74367	6.32235	-6.74646	10.5601	-6.74054	6.16734	-6.7458	10.8133	-6.74654	6.13019	-6.74629	10.6989	-6.74283	5.4108	-6.7406	10.8678	-6.74372	5.13319
	-6.73601	8.32701	-6.73583	8.43412	-6.73677	10.2249	-6.7384	7.54458	-6.73708	9.88546	-6.73912	7.40871	-6.73208	10.2273	-6.73511	7.12217	-6.7362	10.9767	-6.73471	6.78504	-6.73927	10.3394	-6.73449	6.5833	-6.73728	10.5164	-6.73587	6.47018	-6.73866	10.9775	-6.73274	6.18286	-6.738	11.1147	-6.73874	5.86727	-6.73849	11.1817	-6.73503	5.54433	-6.7328	11.3898	-6.73592	5.17102
	-6.72821	9.2633	-6.72803	8.4781	-6.72897	9.95056	-6.7306	7.72069	-6.72928	10.1462	-6.73132	7.39232	-6.72428	9.92159	-6.72731	7.2408	-6.7284	10.6122	-6.72691	6.71893	-6.73147	10.532	-6.72669	6.66868	-6.72948	10.7512	-6.72807	6.44268	-6.73086	10.4848	-6.72494	6.02995	-6.7302	10.609	-6.73094	5.933	-6.73069	11.595	-6.72723	5.14085	-6.725	10.5978	-6.72812	5.27978
	-6.72041	8.94017	-6.72023	8.41416	-6.72117	10.2455	-6.7228	7.47471	-6.72148	9.89234	-6.72352	7.07246	-6.71648	10.4129	-6.71951	6.88759	-6.7206	10.2202	-6.71911	6.7876	-6.72367	10.5114	-6.71889	6.84418	-6.72168	10.3228	-6.72027	6.42206	-6.72306	10.1939	-6.71714	5.91694	-6.7224	11.4467	-6.72314	6.09591	-6.72289	11.4907	-6.71943	5.5066	-6.7172	10.8588	-6.72032	5.57298
	-6.71261	9.84746	-6.71243	8.48612	-6.71337	11.0958	-6.715	7.97229	-6.71368	10.184	-6.71572	6.93851	-6.70868	11.0897	-6.71171	7.15646	-6.7128	10.6947	-6.71131	6.86136	-6.71587	11.3951	-6.71109	6.41494	-6.71388	10.1374	-6.71247	6.26736	-6.71526	10.6011	-6.70934	6.23827	-6.7146	11.2168	-6.71534	5.95301	-6.71509	11.3362	-6.71163	5.72722	-6.7094	10.9848	-6.71252	5.5186
	-6.70481	9.27991	-6.70463	9.14967	-6.70557	10.3723	-6.7072	7.66761	-6.70588	10.2423	-6.70792	7.15723	-6.70088	10.6465	-6.70391	6.89024	-6.705	11.1487	-6.70351	6.57908	-6.70807	10.9068	-6.70329	6.19677	-6.70608	10.5699	-6.70467	6.62147	-6.70746	10.7825	-6.70154	6.01224	-6.7068	11.2628	-6.70754	6.22452	-6.70729	10.977	-6.70383	6.03492	-6.7016	11.7228	-6.70472	5.32944
	-6.69701	9.25092	-6.69683	8.49813	-6.69777	9.66943	-6.6994	7.53064	-6.69808	10.5752	-6.70012	7.17911	-6.69308	10.4885	-6.69611	6.95351	-6.6972	10.595	-6.69571	6.93004	-6.70027	11.0134	-6.69549	6.13511	-6.69828	11.0643	-6.69687	6.59397	-6.69966	10.6491	-6.69374	5.97013	-6.699	11.8962	-6.69974	6.03876	-6.69949	11.4173	-6.69603	5.89558	-6.6938	11.0748	-6.69692	5.3791
	-6.68921	9.02722	-6.68903	8.93384	-6.68997	10.0775	-6.6916	7.58656	-6.69028	10.0228	-6.69232	7.35135	-6.68528	11.0141	-6.68831	7.21184	-6.6894	10.2718	-6.68791	7.05211	-6.69247	10.5251	-6.68769	5.88136	-6.69048	11.0972	-6.68907	6.98934	-6.69186	10.8133	-6.68594	6.09424	-6.6912	11.0381	-6.69194	6.07592	-6.69169	11.7804	-6.68823	5.86075	-6.686	11.1963	-6.68912	5.56589
	-6.68141	9.04794	-6.68123	8.41421	-6.68217	10.4992	-6.6838	7.59495	-6.68248	9.96444	-6.68452	7.68489	-6.67748	10.6465	-6.68051	7.13013	-6.6816	10.4575	-6.68011	6.96311	-6.68467	10.4804	-6.67989	6.33907	-6.68268	10.9036	-6.68127	6.89996	-6.68406	11.0597	-6.67814	5.99009	-6.6834	11.319	-6.68414	6.13594	-6.68389	11.6568	-6.68043	5.51242	-6.6782	11.2278	-6.68132	5.47368
	-6.67361	8.7041	-6.67343	8.68204	-6.67437	10.4718	-6.676	8.06458	-6.67468	10.2595	-6.67672	7.62475	-6.66968	10.9695	-6.67271	6.91927	-6.6738	10.8323	-6.67231	6.85122	-6.67687	11.2266	-6.67209	6.63078	-6.67488	11.0519	-6.67347	6.58711	-6.67626	11.1316	-6.67034	5.89037	-6.6756	11.1096	-6.67634	6.04735	-6.67609	11.259	-6.67263	5.91591	-6.6704	11.3178	-6.67352	5.12138
	-6.66581	9.09768	-6.66563	8.36227	-6.66657	10.7633	-6.6682	7.63969	-6.66688	10.2081	-6.66892	7.00691	-6.66188	10.3923	-6.66491	7.0827	-6.666	10.8667	-6.66451	7.21998	-6.66907	10.8002	-6.66429	6.74699	-6.66708	10.8995	-6.66567	6.63525	-6.66846	11.3164	-6.66254	5.92805	-6.6678	11.3344	-6.66854	6.07307	-6.66829	11.1354	-6.66483	6.03493	-6.6626	11.0523	-6.66572	5.48787
	-6.65801	9.83098	-6.65783	7.82265	-6.65877	10.273	-6.6604	8.04503	-6.65908	10.7708	-6.66112	7.43887	-6.65408	10.5263	-6.65711	7.11434	-6.6582	11.1866	-6.65671	6.68084	-6.66127	10.8449	-6.65649	6.64265	-6.65928	11.5586	-6.65787	6.6387	-6.66066	11.4943	-6.65474	6.20506	-6.66	11.4314	-6.66074	6.31314	-6.66049	11.2976	-6.65703	6.03494	-6.6548	10.7598	-6.65792	5.82835
	-6.65021	9.53685	-6.65003	8.59813	-6.65097	10.5061	-6.6526	7.72916	-6.65128	10.6748	-6.65332	7.71499	-6.64628	10.516	-6.64931	7.37794	-6.6504	11.0765	-6.64891	6.85378	-6.65347	11.1613	-6.64869	6.5549	-6.65148	11.0272	-6.65007	6.71777	-6.65286	11.3848	-6.64694	6.45105	-6.6522	12.0035	-6.65294	6.31029	-6.65269	11.5795	-6.64923	6.07268	-6.647	11.2683	-6.65012	5.599
	-6.64241	9.628	-6.64223	9.32165	-6.64317	10.9348	-6.6448	7.96678	-6.64348	10.4208	-6.64552	7.58378	-6.63848	10.6672	-6.64151	7.49656	-6.6426	10.5882	-6.64111	7.19457	-6.64567	11.2816	-6.64089	6.70669	-6.64368	11.2043	-6.64227	6.6834	-6.64506	11.4156	-6.63914	6.19842	-6.6444	12.1516	-6.64514	6.9276	-6.64489	11.4869	-6.64143	5.76498	-6.6392	11.0703	-6.64232	5.40748
	-6.63461	9.22616	-6.63443	8.65412	-6.63537	10.6742	-6.637	7.718	-6.63568	10.3831	-6.63772	8.04034	-6.63068	10.5813	-6.63371	7.57038	-6.6348	11.2141	-6.63331	7.04962	-6.63787	11.0925	-6.63309	6.72092	-6.63588	11.3774	-6.63447	6.69716	-6.63726	10.6696	-6.63134	6.18735	-6.6366	11.8758	-6.63734	6.3646	-6.63709	11.6838	-6.63363	6.27588	-6.6314	11.6419	-6.63452	5.94421
	-6.62681	9.75232	-6.62663	8.854	-6.62757	11.0171	-6.6292	7.91368	-6.62788	10.4861	-6.62992	7.49904	-6.62288	10.6775	-6.62591	7.72854	-6.627	10.4232	-6.62551	7.1717	-6.63007	11.0582	-6.62529	6.93911	-6.62808	11.3733	-6.62667	6.87594	-6.62946	11.4327	-6.62354	6.43112	-6.6288	12.6982	-6.62954	6.36174	-6.62929	11.3826	-6.62583	6.02624	-6.6236	11.8084	-6.62672	5.7527
	-6.61901	9.88905	-6.61883	9.00591	-6.61977	10.3107	-6.6214	7.88854	-6.62008	10.9184	-6.62212	7.90093	-6.61508	11.186	-6.61811	7.28571	-6.6192	10.9081	-6.61771	7.18951	-6.62227	11.4673	-6.61749	6.80394	-6.62028	11.4268	-6.61887	7.10285	-6.62166	11.6244	-6.61574	6.51312	-6.621	11.6306	-6.62174	6.29316	-6.62149	11.9079	-6.61803	6.22654	-6.6158	11.3809	-6.61892	5.49024
	-6.61121	9.2842	-6.61103	8.65416	-6.61197	10.8491	-6.6136	8.20163	-6.61228	10.8738	-6.61432	7.65763	-6.60728	11.1619	-6.61031	6.92724	-6.6114	10.7602	-6.60991	7.23784	-6.61447	10.9619	-6.60969	6.71146	-6.61248	11.7728	-6.61107	6.68686	-6.61386	11.5525	-6.60794	6.3026	-6.6132	11.4314	-6.61394	6.22171	-6.61369	11.344	-6.61023	6.31072	-6.608	10.8993	-6.61112	5.61083
	-6.60341	10.2578	-6.60323	8.82605	-6.60417	10.6982	-6.6058	8.41129	-6.60448	10.7606	-6.60652	7.54281	-6.59948	11.3818	-6.60251	7.29364	-6.6036	10.1859	-6.60211	7.19207	-6.60667	11.5086	-6.60189	6.6664	-6.60468	12.1806	-6.60327	6.74531	-6.60606	11.4738	-6.60014	6.60178	-6.6054	11.9473	-6.60614	6.34175	-6.60589	11.4598	-6.60243	6.29331	-6.6002	11.9524	-6.60332	5.51862
	-6.59561	9.90566	-6.59543	8.54626	-6.59637	10.2696	-6.598	7.76836	-6.59668	11.0008	-6.59872	7.56743	-6.59168	11.1654	-6.59471	7.98163	-6.5958	10.7293	-6.59431	7.45911	-6.59887	11.3917	-6.59409	6.71858	-6.59688	12.3042	-6.59547	6.85533	-6.59826	11.248	-6.59234	6.62395	-6.5976	12.8974	-6.59834	6.73615	-6.59809	11.8693	-6.59463	5.81145	-6.5924	11.6419	-6.59552	5.68177
	-6.58781	9.81039	-6.58763	9.06992	-6.58857	10.2319	-6.5902	7.992	-6.58888	10.4552	-6.59092	7.30498	-6.58388	10.9043	-6.58691	7.90256	-6.588	10.9012	-6.58651	7.24549	-6.59107	11.8215	-6.58629	6.84428	-6.58908	12.1724	-6.58767	7.14757	-6.59046	12.3156	-6.58454	6.31148	-6.5898	12.7646	-6.59054	6.37034	-6.59029	11.9967	-6.58683	5.7563	-6.5846	11.6689	-6.58772	5.87566
	-6.58001	9.8974	-6.57983	8.87806	-6.58077	10.3245	-6.5824	8.09824	-6.58108	10.8155	-6.58312	7.76702	-6.57608	11.4677	-6.57911	7.60998	-6.5802	11.2657	-6.57871	7.19972	-6.58327	11.4433	-6.57849	7.1431	-6.58128	12.02	-6.57987	6.99286	-6.58266	11.6723	-6.57674	6.40678	-6.582	11.9882	-6.58274	6.55897	-6.58249	12.0006	-6.57903	6.064	-6.5768	11.8714	-6.57992	5.62739
	-6.57221	9.41684	-6.57203	9.26182	-6.57297	10.9143	-6.5746	7.78237	-6.57328	11.0283	-6.57532	8.13064	-6.56828	11.296	-6.57131	7.37275	-6.5724	11.001	-6.57091	7.40318	-6.57547	11.2989	-6.57069	6.90595	-6.57348	12.1683	-6.57207	6.37403	-6.57486	11.0221	-6.56894	6.29598	-6.5742	11.0892	-6.57494	6.49324	-6.57469	12.2169	-6.57123	6.03207	-6.569	11.5024	-6.57212	5.63685
	-6.56441	9.48314	-6.56423	8.93804	-6.56517	11.0754	-6.5668	8.21287	-6.56548	10.62	-6.56752	7.96935	-6.56048	11.0727	-6.56351	7.75497	-6.5646	12.0258	-6.56311	7.20991	-6.56767	11.2095	-6.56289	6.68066	-6.56568	12.1766	-6.56427	6.35685	-6.56706	11.8263	-6.56114	6.30485	-6.5664	12.1925	-6.56714	6.65043	-6.56689	12.1242	-6.56343	5.85791	-6.5612	12.4429	-6.56432	5.8
	-6.55661	10.0714	-6.55643	8.91008	-6.55737	10.7943	-6.559	8.06193	-6.55768	11.0935	-6.55972	8.60909	-6.55268	11.3063	-6.55571	7.72335	-6.5568	11.3999	-6.55531	6.93525	-6.55987	11.856	-6.55509	7.03166	-6.55788	12.226	-6.55647	6.95163	-6.55926	11.7887	-6.55334	6.27826	-6.5586	11.6767	-6.55934	6.47896	-6.55909	12.1744	-6.55563	6.14529	-6.5534	12.1909	-6.55652	5.82601
	-6.54881	9.68203	-6.54863	8.93008	-6.54957	11.1749	-6.5512	8.06194	-6.54988	11.1793	-6.55192	8.03498	-6.54488	11.6155	-6.54791	7.77871	-6.549	10.4783	-6.54751	7.03699	-6.55207	11.0789	-6.54729	7.26882	-6.55008	11.7523	-6.54867	6.74879	-6.55146	11.7134	-6.54554	6.3248	-6.5508	12.4275	-6.55154	6.26747	-6.55129	13.0937	-6.54783	6.38333	-6.5456	12.4429	-6.54872	5.66996
	-6.54101	9.97619	-6.54083	8.83815	-6.54177	11.6481	-6.5434	8.36105	-6.54208	11.2102	-6.54412	8.20996	-6.53708	11.2239	-6.54011	7.91843	-6.5412	11.7851	-6.53971	7.23028	-6.54427	11.4743	-6.53949	6.98424	-6.54228	11.7647	-6.54087	7.05478	-6.54366	11.2651	-6.53774	6.77911	-6.543	12.1721	-6.54374	6.76476	-6.54349	12.2903	-6.54003	6.27012	-6.5378	12.0919	-6.54092	5.82129
	-6.53321	9.86849	-6.53303	9.72558	-6.53397	11.5144	-6.5356	8.28559	-6.53428	11.3749	-6.53632	8.11428	-6.52928	11.6877	-6.53231	7.80773	-6.5334	11.9054	-6.53191	7.21248	-6.53647	11.378	-6.53169	6.9463	-6.53448	12.6833	-6.53307	6.8932	-6.53586	11.7305	-6.52994	6.79906	-6.5352	12.3101	-6.53594	6.75619	-6.53569	11.7959	-6.53223	6.00306	-6.53	12.3439	-6.53312	5.72908
	-6.52541	10.4817	-6.52523	9.29788	-6.52617	10.9726	-6.5278	8.40301	-6.52648	11.67	-6.52852	7.88464	-6.52148	11.272	-6.52451	7.99225	-6.5256	11.2417	-6.52411	7.40069	-6.52867	11.9179	-6.52389	7.16687	-6.52668	12.4855	-6.52527	7.00322	-6.52806	12.7537	-6.52214	6.58632	-6.5274	12.1211	-6.52814	6.52185	-6.52789	12.2787	-6.52443	5.95662	-6.5222	11.8579	-6.52532	5.92769
	-6.51761	9.62822	-6.51743	9.31788	-6.51837	11.0447	-6.52	7.3156	-6.51868	11.3509	-6.52072	7.96394	-6.51368	11.6602	-6.51671	7.82883	-6.5178	11.5822	-6.51631	7.42104	-6.52087	12.0417	-6.51609	6.906	-6.51888	12.5844	-6.51747	7.17513	-6.52026	12.4149	-6.51434	6.50876	-6.5196	12.5961	-6.52034	6.38181	-6.52009	12.4062	-6.51663	6.32529	-6.5144	11.8219	-6.51752	6.01754
	-6.50981	10.0632	-6.50963	9.28591	-6.51057	11.1647	-6.5122	8.6658	-6.51088	12.147	-6.51292	8.45059	-6.50588	11.2686	-6.50891	8.06344	-6.51	11.5513	-6.50851	7.60416	-6.51307	12.4474	-6.50829	7.16214	-6.51108	13.0211	-6.50967	6.61818	-6.51246	11.8058	-6.50654	6.53093	-6.5118	12.1006	-6.51254	6.45041	-6.51229	12.7963	-6.50883	6.20918	-6.5066	11.4889	-6.50972	6.19488
	-6.50201	10.6391	-6.50183	8.77026	-6.50277	11.2916	-6.5044	8.81397	-6.50308	11.7421	-6.50512	8.11706	-6.49808	11.8354	-6.50111	7.59688	-6.5022	10.9048	-6.50071	7.46175	-6.50527	11.5878	-6.50049	6.89653	-6.50328	12.0036	-6.50187	6.7557	-6.50466	11.9187	-6.49874	6.60185	-6.504	12.1619	-6.50474	6.64475	-6.50449	12.7075	-6.50103	6.41819	-6.4988	12.3844	-6.50192	5.75509
	-6.49421	10.664	-6.49403	9.72565	-6.49497	10.8424	-6.4966	9.00686	-6.49528	11.3475	-6.49732	8.16628	-6.49028	10.9628	-6.49331	8.17154	-6.4944	11.9674	-6.49291	7.58383	-6.49747	12.052	-6.49269	6.88705	-6.49548	12.0201	-6.49407	7.433	-6.49686	12.1035	-6.49094	7.12265	-6.4962	13.1171	-6.49694	6.77622	-6.49669	12.7036	-6.49323	6.70557	-6.491	12.3844	-6.49412	5.71254
	-6.48641	9.55371	-6.48623	9.40588	-6.48717	11.0653	-6.4888	8.32479	-6.48748	11.0112	-6.48952	8.37407	-6.48248	11.193	-6.48551	8.36134	-6.4866	11.3965	-6.48511	7.79238	-6.48967	11.5569	-6.48489	7.276	-6.48768	12.568	-6.48627	7.17859	-6.48906	12.107	-6.48314	6.78137	-6.4884	12.448	-6.48914	6.86197	-6.48889	12.5568	-6.48543	6.75202	-6.4832	13.037	-6.48632	5.92534
	-6.47861	10.0799	-6.47843	9.31795	-6.47937	10.3589	-6.481	8.2018	-6.47968	11.8794	-6.48172	8.08155	-6.47468	11.595	-6.47771	8.06348	-6.4788	11.5031	-6.47731	7.44651	-6.48187	12.138	-6.47709	7.3851	-6.47988	11.6535	-6.47847	7.55678	-6.48126	12.2302	-6.47534	6.64619	-6.4806	11.8197	-6.48134	7.2478	-6.48109	12.4101	-6.47763	6.51399	-6.4754	12.4834	-6.47852	6.01283
	-6.47081	10.4196	-6.47063	9.27399	-6.47157	11.3362	-6.4732	8.71617	-6.47188	11.6495	-6.47392	8.6967	-6.46688	12.0176	-6.46991	8.4378	-6.471	12.0087	-6.46951	7.03961	-6.47407	12.1621	-6.46929	7.25467	-6.47208	12.5927	-6.47067	7.47084	-6.47346	11.8982	-6.46754	6.839	-6.4728	12.4582	-6.47354	6.72765	-6.47329	12.6148	-6.46983	6.3137	-6.4676	12.4114	-6.47072	6.58267
	-6.46301	10.2249	-6.46283	9.84564	-6.46377	10.839	-6.4654	8.49534	-6.46408	11.8211	-6.46612	8.91816	-6.45908	12.1481	-6.46211	8.52216	-6.4632	12.4248	-6.46171	7.21256	-6.46627	11.6188	-6.46149	7.09815	-6.46428	12.4815	-6.46287	6.79012	-6.46566	12.7161	-6.45974	6.89219	-6.465	12.494	-6.46574	6.99631	-6.46549	12.4371	-6.46203	6.52271	-6.4598	12.2539	-6.46292	6.33676
	-6.45521	9.67806	-6.45503	9.51787	-6.45597	11.1442	-6.4576	8.30247	-6.45628	11.7387	-6.45832	8.6311	-6.45128	12.0176	-6.45431	8.24539	-6.4554	12.1531	-6.45391	7.79242	-6.45847	12.4647	-6.45369	7.31871	-6.45648	12.1231	-6.45507	7.42616	-6.45786	12.6853	-6.45194	6.95425	-6.4572	12.918	-6.45794	6.69623	-6.45769	12.6264	-6.45423	6.09599	-6.452	12.4879	-6.45512	5.96318
	-6.44741	10.7428	-6.44723	9.76972	-6.44817	11.2402	-6.4498	8.56246	-6.44848	11.4539	-6.45052	8.86077	-6.44348	11.8424	-6.44651	7.93436	-6.4476	12.019	-6.44611	7.70341	-6.45067	12.1449	-6.44589	7.41359	-6.44868	12.4897	-6.44727	7.52243	-6.45006	11.9667	-6.44414	7.01852	-6.4494	13.1734	-6.45014	7.34499	-6.44989	12.7384	-6.44643	6.76946	-6.4442	12.2584	-6.44732	5.68181
	-6.43961	9.93496	-6.43943	9.54588	-6.44037	11.5111	-6.442	8.18229	-6.44068	11.5432	-6.44272	8.57371	-6.43568	12.1379	-6.43871	7.64968	-6.4398	11.8884	-6.43831	7.69325	-6.44287	12.4303	-6.43809	7.43731	-6.44088	12.6875	-6.43947	7.30584	-6.44226	11.7751	-6.43634	7.15815	-6.4416	13.0303	-6.44234	7.17924	-6.44209	12.6071	-6.43863	6.64755	-6.4364	12.542	-6.43952	6.21618
	-6.43181	10.0303	-6.43163	9.66982	-6.43257	11.1819	-6.4342	8.97062	-6.43288	12.2706	-6.43492	8.1937	-6.42788	12.0382	-6.43091	7.47835	-6.432	12.1944	-6.43051	8.10018	-6.43507	12.2825	-6.43029	7.23099	-6.43308	12.5639	-6.43167	7.72873	-6.43446	12.6648	-6.42854	6.63293	-6.4338	12.9078	-6.43454	7.27355	-6.43429	12.6341	-6.43083	7.0046	-6.4286	11.9209	-6.43172	6.55194
	-6.42401	10.7512	-6.42383	9.62186	-6.42477	11.6483	-6.4264	8.80849	-6.42508	12.2226	-6.42712	8.72137	-6.42008	11.6981	-6.42311	7.92648	-6.4242	11.8471	-6.42271	7.52287	-6.42727	12.3444	-6.42249	7.68397	-6.42528	12.3374	-6.42387	6.86579	-6.42666	12.5998	-6.42074	6.70828	-6.426	12.6575	-6.42674	7.24212	-6.42649	13.1131	-6.42303	6.96977	-6.4208	12.335	-6.42392	6.02703
	-6.41621	10.718	-6.41603	9.75779	-6.41697	11.2128	-6.4186	8.11523	-6.41728	11.8589	-6.41932	8.69404	-6.41228	11.7634	-6.41531	8.25072	-6.4164	12.2151	-6.41491	7.86368	-6.41947	12.3134	-6.41469	7.23575	-6.41748	12.5928	-6.41607	6.84173	-6.41886	12.9044	-6.41294	6.98309	-6.4182	12.6217	-6.41894	7.40503	-6.41869	12.5955	-6.41523	6.5895	-6.413	12.6455	-6.41612	6.06014
	-6.40841	10.1795	-6.40823	10.1456	-6.40917	11.4289	-6.4108	8.52058	-6.40948	11.2207	-6.41152	8.57649	-6.40448	12.4402	-6.40751	7.91068	-6.4086	12.2461	-6.40711	8.09258	-6.41167	12.4097	-6.40689	7.59861	-6.40968	12.3415	-6.40827	7.29212	-6.41106	12.2405	-6.40514	6.98531	-6.4104	12.7801	-6.41114	7.68512	-6.41089	13.1556	-6.40743	6.51693	-6.4052	11.8804	-6.40832	5.96556
	-6.40061	10.5814	-6.40043	9.66588	-6.40137	11.9878	-6.403	8.65478	-6.40168	12.0408	-6.40372	8.65032	-6.39668	12.1104	-6.39971	8.54861	-6.4008	11.9262	-6.39931	8.07478	-6.40387	12.6092	-6.39909	7.39229	-6.40188	12.5063	-6.40047	7.80096	-6.40326	12.7196	-6.39734	6.66841	-6.4026	13.2449	-6.40334	7.19641	-6.40309	13.1363	-6.39963	6.65918	-6.3974	12.7985	-6.40052	6.14053
	-6.39281	9.71547	-6.39263	9.9897	-6.39357	11.5935	-6.3952	8.70231	-6.39388	11.9035	-6.39592	8.57378	-6.38888	12.0314	-6.39191	8.75687	-6.393	11.7371	-6.39151	7.9044	-6.39607	12.7433	-6.39129	7.43024	-6.39408	12.1232	-6.39267	8.08289	-6.39546	12.7435	-6.38954	6.98533	-6.3948	13.3369	-6.39554	7.16784	-6.39529	13.1788	-6.39183	6.68531	-6.3896	12.6545	-6.39272	6.32969
	-6.38501	10.3287	-6.38483	9.82182	-6.38577	12.2142	-6.3874	9.25024	-6.38608	12.082	-6.38812	8.37694	-6.38108	12.4781	-6.38411	8.47482	-6.3852	12.0501	-6.38371	8.18925	-6.38827	12.5817	-6.38349	7.9354	-6.38628	12.5228	-6.38487	7.52937	-6.38766	12.8086	-6.38174	7.12717	-6.387	13.4544	-6.38774	7.4565	-6.38749	13.171	-6.38403	6.40664	-6.3818	12.6635	-6.38492	6.75294
	-6.37721	10.4281	-6.37703	10.1976	-6.37797	11.1306	-6.3796	8.789	-6.37828	11.6805	-6.38032	8.38242	-6.37328	12.1036	-6.37631	8.60136	-6.3774	12.958	-6.37591	7.92985	-6.38047	12.8705	-6.37569	7.64608	-6.37848	12.7988	-6.37707	7.63252	-6.37986	12.3021	-6.37394	7.38646	-6.3792	12.6422	-6.37994	7.58798	-6.37969	12.8427	-6.37623	6.91465	-6.374	12.605	-6.37712	6.20911
	-6.36941	10.0138	-6.36923	9.56201	-6.37017	11.6141	-6.3718	8.77783	-6.37048	11.6874	-6.37252	8.67497	-6.36548	12.2376	-6.36851	8.58292	-6.3696	12.676	-6.36811	7.54328	-6.37267	12.7571	-6.36789	7.4279	-6.37068	12.8523	-6.36927	7.67378	-6.37206	12.2611	-6.36614	7.24907	-6.3714	13.4442	-6.37214	7.53082	-6.37189	13.6152	-6.36843	6.62436	-6.3662	11.9885	-6.36932	6.19729
	-6.36161	10.5483	-6.36143	10.4855	-6.36237	12.0565	-6.364	9.12448	-6.36268	12.432	-6.36472	9.01127	-6.35768	12.1964	-6.36071	8.46168	-6.3618	12.5419	-6.36031	7.75693	-6.36487	12.8224	-6.36009	7.47771	-6.36288	12.8977	-6.36147	7.68411	-6.36426	12.9626	-6.35834	7.02968	-6.3636	13.3726	-6.36434	6.98495	-6.36409	13.229	-6.36063	6.49374	-6.3584	12.4025	-6.36152	6.10981
	-6.35381	10.5732	-6.35363	10.0378	-6.35457	12.1662	-6.3562	9.00149	-6.35488	12.2742	-6.35692	8.60118	-6.34988	12.6911	-6.35291	8.72529	-6.354	12.4765	-6.35251	8.0723	-6.35707	12.9531	-6.35229	7.58207	-6.35508	12.5269	-6.35367	7.60504	-6.35646	13.1953	-6.35054	6.87012	-6.3558	12.3102	-6.35654	7.03926	-6.35629	12.8891	-6.35283	7.24849	-6.3506	12.9785	-6.35372	6.2966
	-6.34601	10.6933	-6.34583	10.1137	-6.34677	12.0736	-6.3484	8.71636	-6.34708	12.1781	-6.34912	8.74063	-6.34208	12.9935	-6.34511	8.36417	-6.3462	12.5694	-6.34471	8.06214	-6.34927	13.1972	-6.34449	7.7386	-6.34728	13.0048	-6.34587	7.51909	-6.34866	13.6402	-6.34274	7.29785	-6.348	13.485	-6.34874	7.4994	-6.34849	13.2831	-6.34503	7.29204	-6.3428	13.1945	-6.34592	6.07671
	-6.33821	11.0082	-6.33803	10.5495	-6.33897	12.2074	-6.3406	8.95958	-6.33928	12.6586	-6.34132	8.55746	-6.33428	12.9351	-6.33731	8.67259	-6.3384	12.5694	-6.33691	8.61658	-6.34147	12.5095	-6.33669	8.12756	-6.33948	13.4991	-6.33807	7.6635	-6.34086	13.4109	-6.33494	7.32888	-6.3402	13.9192	-6.34094	7.46226	-6.34069	13.1827	-6.33723	7.16142	-6.335	13.7255	-6.33812	6.43139
	-6.33041	10.5277	-6.33023	10.2976	-6.33117	12.42	-6.3328	9.06303	-6.33148	12.9365	-6.33352	8.48912	-6.32648	12.6671	-6.32951	8.27984	-6.3306	12.2083	-6.32911	8.82005	-6.33367	12.3995	-6.32889	8.44299	-6.33168	13.6639	-6.33027	8.03139	-6.33306	13.1235	-6.32714	7.65466	-6.3324	13.5004	-6.33314	7.48513	-6.33289	13.8702	-6.32943	7.04531	-6.3272	13.496	-6.33032	6.43375
	-6.32261	10.3702	-6.32243	10.1098	-6.32337	12.252	-6.325	8.62415	-6.32368	12.1507	-6.32572	8.57662	-6.31868	12.4095	-6.32171	8.60935	-6.3228	12.9477	-6.32131	8.43603	-6.32587	12.9256	-6.32109	8.13469	-6.32388	13.1119	-6.32247	8.19298	-6.32526	13.1303	-6.31934	7.207	-6.3246	13.3625	-6.32534	7.04786	-6.32509	13.4183	-6.32163	7.07724	-6.3194	13.469	-6.32252	6.30844
	-6.31481	10.7431	-6.31463	10.4256	-6.31557	12.5881	-6.3172	8.59062	-6.31588	11.9998	-6.31792	8.59577	-6.31088	12.5331	-6.31391	8.56455	-6.315	13.2435	-6.31351	7.92484	-6.31807	12.4167	-6.31329	7.95446	-6.31608	13.0172	-6.31467	7.69447	-6.31746	13.4759	-6.31154	7.47295	-6.3168	13.0356	-6.31754	7.51372	-6.31729	14.0131	-6.31383	7.09176	-6.3116	13.9056	-6.31472	6.70804
	-6.30701	10.7307	-6.30683	10.0978	-6.30777	12.5538	-6.3094	9.54111	-6.30808	12.4116	-6.31012	9.1672	-6.30308	13.289	-6.30611	8.63837	-6.3072	13.7834	-6.30571	8.13086	-6.31027	13.0185	-6.30549	7.8098	-6.30828	13.2067	-6.30687	7.99015	-6.30966	13.1406	-6.30374	7.70788	-6.309	14.1134	-6.30974	7.52802	-6.30949	13.9475	-6.30603	7.00178	-6.3038	13.7796	-6.30692	6.39356
	-6.29921	10.8799	-6.29903	10.1578	-6.29997	12.9379	-6.3016	9.31748	-6.30028	13.0532	-6.30232	8.88014	-6.29528	13.0313	-6.29831	8.80182	-6.2994	13.3123	-6.29791	8.82264	-6.30247	12.8809	-6.29769	7.84538	-6.30048	13.0666	-6.29907	7.72887	-6.30186	13.6094	-6.29594	7.45967	-6.3012	13.7865	-6.30194	7.46515	-6.30169	13.7698	-6.29823	6.52281	-6.296	13.9236	-6.29912	6.0318
	-6.29141	11.2984	-6.29123	9.95795	-6.29217	12.523	-6.2938	9.21685	-6.29248	13.0052	-6.29452	9.23011	-6.28748	12.7771	-6.29051	8.74384	-6.2916	12.4388	-6.29011	8.12325	-6.29467	12.6712	-6.28989	7.57977	-6.29268	13.3138	-6.29127	7.95235	-6.29406	13.0414	-6.28814	7.45303	-6.2934	14.1951	-6.29414	7.40799	-6.29389	13.7196	-6.29043	7.13823	-6.2882	13.5096	-6.29132	6.48815
	-6.28361	11.17	-6.28343	9.86602	-6.28437	12.8487	-6.286	8.8814	-6.28468	12.7719	-6.28672	9.28754	-6.27968	12.9283	-6.28271	8.76494	-6.2838	12.965	-6.28231	8.54545	-6.28687	13.2317	-6.28209	8.20589	-6.28488	12.8195	-6.28347	7.91798	-6.28626	13.3322	-6.28034	7.57936	-6.2856	13.7814	-6.28634	7.61092	-6.28609	14.1522	-6.28263	7.04244	-6.2804	13.9011	-6.28352	6.72697
	-6.27581	11.4186	-6.27563	10.4097	-6.27657	12.4201	-6.2782	9.10786	-6.27688	12.9469	-6.27892	9.70312	-6.27188	12.8081	-6.27491	8.77286	-6.276	12.4939	-6.27451	8.00628	-6.27907	13.7441	-6.27429	8.00431	-6.27708	13.182	-6.27567	7.98331	-6.27846	13.2467	-6.27254	7.4464	-6.2778	13.3165	-6.27854	7.47088	-6.27829	14.2719	-6.27483	6.90601	-6.2726	13.3386	-6.27572	6.75771
	-6.26801	10.9545	-6.26783	10.3857	-6.26877	12.6019	-6.2704	9.61386	-6.26908	12.6038	-6.27112	8.69974	-6.26408	12.9593	-6.26711	9.19201	-6.2682	12.5936	-6.26671	8.47935	-6.27127	13.5309	-6.26649	8.43359	-6.26928	13.5486	-6.26787	7.96613	-6.27066	14.1193	-6.26474	7.55721	-6.27	13.5209	-6.27074	7.99105	-6.27049	13.8703	-6.26703	7.36177	-6.2648	14.0001	-6.26792	6.60638
	-6.26021	11.1452	-6.26003	10.5617	-6.26097	12.6225	-6.2626	9.53281	-6.26128	12.1852	-6.26332	8.97863	-6.25628	13.4162	-6.25931	9.33174	-6.2604	13.2573	-6.25891	8.57092	-6.26347	13.1423	-6.25869	8.21778	-6.26148	14.0594	-6.26007	8.31339	-6.26286	13.76	-6.25694	7.57273	-6.2622	13.5209	-6.26294	7.76527	-6.26269	13.3759	-6.25923	6.93795	-6.257	13.3161	-6.26012	6.72698
	-6.25241	10.8137	-6.25223	9.77015	-6.25317	13.2809	-6.2548	9.43218	-6.25348	12.2881	-6.25552	9.07433	-6.24848	13.1414	-6.25151	8.49348	-6.2526	13.0476	-6.25111	8.9982	-6.25567	13.2524	-6.25089	7.75769	-6.25368	14.1707	-6.25227	8.25495	-6.25506	13.7908	-6.24914	7.21372	-6.2544	14.4148	-6.25514	7.65668	-6.25489	13.5613	-6.25143	7.39081	-6.2492	13.6221	-6.25232	6.75062
	-6.24461	10.3331	-6.24443	10.2499	-6.24537	12.7219	-6.247	9.1806	-6.24568	12.9641	-6.24772	9.07982	-6.24068	13.0555	-6.24371	8.43549	-6.2448	13.3021	-6.24331	8.71591	-6.24787	13.1252	-6.24309	8.00672	-6.24588	13.3633	-6.24447	8.05211	-6.24726	14.1365	-6.24134	7.61264	-6.2466	14.757	-6.24734	7.87675	-6.24709	13.8741	-6.24363	6.94086	-6.2414	13.7976	-6.24452	6.42669
	-6.23681	11.8869	-6.23663	10.7416	-6.23757	12.3893	-6.2392	9.47414	-6.23788	12.6313	-6.23992	9.23567	-6.23288	12.8219	-6.23591	8.65167	-6.237	13.5428	-6.23551	8.59384	-6.24007	13.4656	-6.23529	8.15614	-6.23808	13.7464	-6.23667	7.81489	-6.23946	13.9038	-6.23354	7.41541	-6.2388	14.3024	-6.23954	7.97107	-6.23929	14.2063	-6.23583	6.43866	-6.2336	13.3836	-6.23672	6.63713
	-6.22901	11.4394	-6.22883	10.7656	-6.22977	13.1403	-6.2314	9.84597	-6.23008	12.8921	-6.23212	9.04157	-6.22508	13.1208	-6.22811	9.11036	-6.2292	13.3193	-6.22771	8.60148	-6.23227	13.8095	-6.22749	8.28422	-6.23028	13.7505	-6.22887	8.17934	-6.23166	14.0715	-6.22574	7.70131	-6.231	14.8899	-6.23174	7.89106	-6.23149	14.1368	-6.22803	6.69413	-6.2258	13.5456	-6.22892	7.2259
	-6.22121	10.8428	-6.22103	10.8216	-6.22197	13.1952	-6.2236	9.41547	-6.22228	13.1941	-6.22432	9.54465	-6.21728	13.4816	-6.22031	8.77032	-6.2214	13.5738	-6.21991	8.54554	-6.22447	13.9333	-6.21969	8.14905	-6.22248	14.5662	-6.22107	7.94212	-6.22386	13.7703	-6.21794	7.86975	-6.2232	14.9818	-6.22394	7.64241	-6.22369	13.8355	-6.22023	6.90314	-6.218	13.4916	-6.22112	7.04383
	-6.21341	11.8538	-6.21323	10.7697	-6.21417	12.794	-6.2158	9.46301	-6.21448	12.7377	-6.21652	9.38062	-6.20948	12.8391	-6.21251	8.76506	-6.2136	13.4122	-6.21211	8.89399	-6.21667	13.7614	-6.21189	8.34354	-6.21468	14.1831	-6.21327	7.98682	-6.21606	13.4008	-6.21014	7.8764	-6.2154	14.8286	-6.21614	7.91965	-6.21589	13.5304	-6.21243	7.37923	-6.2102	13.6491	-6.21332	6.8665
	-6.20561	11.4685	-6.20543	11.4093	-6.20637	12.6329	-6.208	9.81806	-6.20668	13.3074	-6.20872	9.1127	-6.20168	13.5847	-6.20471	9.34765	-6.2058	13.6082	-6.20431	8.87111	-6.20887	13.5207	-6.20409	8.53803	-6.20688	13.7876	-6.20547	7.99371	-6.20826	13.8628	-6.20234	8.03598	-6.2076	13.8427	-6.20834	7.6853	-6.20809	13.8471	-6.20463	7.11797	-6.2024	14.1486	-6.20552	7.11478
	-6.19781	11.4436	-6.19763	11.0655	-6.19857	13.3804	-6.2002	9.53572	-6.19888	13.4618	-6.20092	9.51736	-6.19388	12.9113	-6.19691	9.85907	-6.198	13.3537	-6.19651	8.73633	-6.20107	13.3866	-6.19629	8.22735	-6.19908	14.1296	-6.19767	8.24127	-6.20046	14.4753	-6.19454	8.06923	-6.1998	14.2463	-6.20054	7.60242	-6.20029	14.133	-6.19683	7.39085	-6.1946	14.7112	-6.19772	6.75774
	-6.19001	11.5721	-6.18983	11.0935	-6.19077	13.1713	-6.1924	10.2458	-6.19108	13.4001	-6.19312	9.66501	-6.18608	13.3133	-6.18911	9.16052	-6.1902	13.7664	-6.18871	9.04408	-6.19327	13.782	-6.18849	8.09929	-6.19128	14.4797	-6.18987	8.19658	-6.19266	14.4137	-6.18674	7.6681	-6.192	14.0879	-6.19274	7.73962	-6.19249	13.8896	-6.18903	7.536	-6.1868	14.2251	-6.18992	6.78139
	-6.18221	11.5887	-6.18203	10.7578	-6.18297	13.0958	-6.1846	9.79015	-6.18328	13.3212	-6.18532	9.5584	-6.17828	13.3545	-6.18131	8.95755	-6.1824	13.7355	-6.18091	9.08225	-6.18547	14.1878	-6.18069	8.59024	-6.18348	14.0431	-6.18207	8.01437	-6.18486	14.6362	-6.17894	7.86314	-6.1842	13.9347	-6.18494	7.78821	-6.18469	14.5888	-6.18123	7.36183	-6.179	13.7436	-6.18212	7.01075
	-6.17441	11.0542	-6.17423	10.8377	-6.17517	12.7461	-6.1768	9.34287	-6.17548	14.2305	-6.17752	9.42444	-6.17048	13.8218	-6.17351	9.42152	-6.1746	14.1241	-6.17311	8.92712	-6.17767	13.6755	-6.17289	8.26058	-6.17568	13.8289	-6.17427	7.91123	-6.17706	14.4753	-6.17114	7.99391	-6.1764	14.4966	-6.17714	7.86824	-6.17689	14.5617	-6.17343	6.96994	-6.1712	13.9101	-6.17432	7.08169
	-6.16661	11.9865	-6.16643	10.9177	-6.16737	12.9141	-6.169	9.37085	-6.16768	13.8531	-6.16972	10.0916	-6.16268	14.1448	-6.16571	9.4848	-6.1668	13.5842	-6.16531	8.9958	-6.16987	13.7511	-6.16509	8.79897	-6.16788	14.6198	-6.16647	8.34445	-6.16926	14.1811	-6.16334	7.79889	-6.1686	14.8746	-6.16934	7.42525	-6.16909	14.8437	-6.16563	7.67246	-6.1634	14.3692	-6.16652	7.50967
	-6.15881	11.8705	-6.15863	11.1616	-6.15957	13.5108	-6.1612	9.70913	-6.15988	13.304	-6.16192	9.94669	-6.15488	14.643	-6.15791	9.61399	-6.159	13.8594	-6.15751	8.8305	-6.16207	13.4588	-6.15729	8.91519	-6.16008	14.797	-6.15867	8.35134	-6.16146	14.5849	-6.15554	7.61273	-6.1608	15.0227	-6.16154	7.97115	-6.16129	14.3995	-6.15783	7.48668	-6.1556	14.0811	-6.15872	7.17154
	-6.15101	12.1523	-6.15083	11.1856	-6.15177	13.8572	-6.1534	9.77624	-6.15208	13.6266	-6.15412	9.58854	-6.14708	13.7703	-6.15011	9.55864	-6.1512	13.8903	-6.14971	8.81525	-6.15427	14.0297	-6.14949	8.74207	-6.15228	14.6075	-6.15087	8.87395	-6.15366	14.6773	-6.14774	8.3995	-6.153	14.3894	-6.15374	8.25697	-6.15349	15.1566	-6.15003	7.65796	-6.1478	14.8192	-6.15092	7.5948
	-6.14321	12.1896	-6.14303	10.6219	-6.14397	13.3668	-6.1456	10.1732	-6.14428	13.8188	-6.14632	9.77994	-6.13928	13.1691	-6.14231	9.27659	-6.1434	13.9316	-6.14191	9.33411	-6.14647	14.4664	-6.14169	8.27248	-6.14448	14.4056	-6.14307	8.56109	-6.14586	14.7628	-6.13994	7.82108	-6.1452	14.1033	-6.14594	8.12836	-6.14569	14.6815	-6.14223	7.81763	-6.14	14.2522	-6.14312	7.16919
	-6.13541	11.6966	-6.13523	11.0817	-6.13617	13.7098	-6.1378	9.65327	-6.13648	13.4722	-6.13852	9.93307	-6.13148	13.1725	-6.13451	9.52177	-6.1356	13.9282	-6.13411	9.25273	-6.13867	14.4355	-6.13389	8.4314	-6.13668	14.9082	-6.13527	8.56798	-6.13806	14.7663	-6.13214	8.0006	-6.1374	15.0075	-6.13814	7.82827	-6.13789	15.3227	-6.13443	7.51863	-6.1322	13.8922	-6.13532	7.02969
	-6.12761	12.7283	-6.12743	11.3975	-6.12837	14.6117	-6.13	10.2879	-6.12868	13.6301	-6.13072	9.76083	-6.12368	13.6123	-6.12671	9.37416	-6.1278	14.1483	-6.12631	9.37229	-6.13087	14.0366	-6.12609	9.05043	-6.12888	14.9783	-6.12747	8.67113	-6.13026	14.3214	-6.12434	8.01834	-6.1296	15.5234	-6.13034	8.12838	-6.13009	15.4424	-6.12663	7.75668	-6.1244	14.2792	-6.12752	7.55225
	-6.11981	12.4756	-6.11963	11.2936	-6.12057	14.183	-6.1222	10.26	-6.12088	13.2664	-6.12292	10.387	-6.11588	14.7461	-6.11891	9.32672	-6.12	13.574	-6.11851	9.16629	-6.12307	14.8859	-6.11829	8.89865	-6.12108	14.451	-6.11967	8.48548	-6.12246	14.9922	-6.11654	8.27986	-6.1218	15.8452	-6.12254	8.00835	-6.12229	15.145	-6.11883	8.0702	-6.1166	14.7427	-6.11972	7.01787
	-6.11201	11.9452	-6.11183	10.9059	-6.11277	13.3841	-6.1144	10.1398	-6.11308	13.5478	-6.11512	10.1546	-6.10808	14.1792	-6.11111	9.58245	-6.1122	14.1518	-6.11071	9.26804	-6.11527	15.0407	-6.11049	9.04571	-6.11328	14.2203	-6.11187	9.05623	-6.11466	14.2906	-6.10874	8.35523	-6.114	15.268	-6.11474	8.4485	-6.11449	15.906	-6.11103	7.97732	-6.1088	14.1352	-6.11192	7.09354
	-6.10421	11.2823	-6.10403	11.4496	-6.10497	14.2825	-6.1066	10.5451	-6.10528	13.3556	-6.10732	10.0179	-6.10028	14.4438	-6.10331	9.41111	-6.1044	13.1751	-6.10291	9.91916	-6.10747	14.9479	-6.10269	8.54529	-6.10548	15.1225	-6.10407	9.38631	-6.10686	14.7013	-6.10094	8.41729	-6.1062	14.655	-6.10694	8.17699	-6.10669	14.836	-6.10323	7.88153	-6.101	14.6032	-6.10412	7.45058
	-6.09641	12.0903	-6.09623	11.0378	-6.09717	14.166	-6.0988	10.1733	-6.09748	13.9939	-6.09952	10.171	-6.09248	13.7807	-6.09551	9.81182	-6.0966	14.1174	-6.09511	9.1409	-6.09967	14.267	-6.09489	8.45755	-6.09768	14.4634	-6.09627	8.65399	-6.09906	15.2146	-6.09314	8.59903	-6.0984	15.5847	-6.09914	8.55998	-6.09889	14.6236	-6.09543	7.59704	-6.0932	14.8102	-6.09632	7.55463
	-6.08861	12.3265	-6.08843	11.7735	-6.08937	13.9739	-6.091	9.89659	-6.08968	14.9754	-6.09172	10.5183	-6.08468	13.7533	-6.08771	9.80657	-6.0888	14.6849	-6.08731	9.46647	-6.09187	14.5043	-6.08709	9.17619	-6.08988	15.2626	-6.08847	9.04939	-6.09126	14.7663	-6.08534	8.84505	-6.0906	15.9014	-6.09134	8.52284	-6.09109	15.1142	-6.08763	7.89896	-6.0854	15.4313	-6.08852	7.34892
	-6.08081	12.0158	-6.08063	11.9774	-6.08157	13.9054	-6.0832	10.2489	-6.08188	14.2685	-6.08392	10.1656	-6.07688	14.4061	-6.07991	9.92785	-6.081	14.3376	-6.07951	9.46902	-6.08407	14.8448	-6.07929	9.08845	-6.08208	15.139	-6.08067	8.65057	-6.08346	15.0607	-6.07754	8.43062	-6.0828	15.3855	-6.08354	8.34279	-6.08329	15.3459	-6.07983	7.86123	-6.0776	15.1432	-6.08072	6.81927
	-6.07301	11.7962	-6.07283	12.5011	-6.07377	13.8711	-6.0754	10.2852	-6.07408	14.8313	-6.07612	9.85938	-6.06908	14.2687	-6.07211	9.58253	-6.0732	13.9593	-6.07171	9.39019	-6.07627	14.9686	-6.07149	8.94142	-6.07428	15.7075	-6.07287	8.94971	-6.07566	15.4439	-6.06974	8.54144	-6.075	15.5388	-6.07574	8.65433	-6.07549	15.1451	-6.07203	8.14573	-6.0698	14.7427	-6.07292	7.30163
	-6.06521	12.6166	-6.06503	11.2778	-6.06597	13.734	-6.0676	10.3915	-6.06628	14.6186	-6.06832	9.58325	-6.06128	13.7327	-6.06431	9.85407	-6.0654	14.6574	-6.06391	10.0515	-6.06847	15.2265	-6.06369	9.35174	-6.06648	15.3615	-6.06507	9.04943	-6.06786	15.0196	-6.06194	8.5614	-6.0672	15.314	-6.06794	8.7658	-6.06769	15.1065	-6.06423	7.98607	-6.062	14.9947	-6.06512	7.10775
	-6.05741	12.8404	-6.05723	11.6137	-6.05817	13.9054	-6.0598	10.4614	-6.05848	14.5774	-6.06052	9.74185	-6.05348	13.5644	-6.05651	10.3075	-6.0576	14.1313	-6.05611	9.77936	-6.06067	14.635	-6.05589	9.15964	-6.05868	15.2544	-6.05727	9.29699	-6.06006	14.982	-6.05414	8.46389	-6.0594	15.927	-6.06014	8.77439	-6.05989	15.6356	-6.05643	7.88447	-6.0542	15.5798	-6.05732	7.1645
	-6.04961	12.3018	-6.04943	11.2259	-6.05037	14.0632	-6.052	10.7717	-6.05068	14.2857	-6.05272	10.2942	-6.04568	14.2	-6.04871	10.2047	-6.0498	14.6368	-6.04831	9.63186	-6.05287	14.948	-6.04809	8.73274	-6.05088	14.723	-6.04947	9.55831	-6.05226	14.6398	-6.04634	8.67666	-6.0516	16.3306	-6.05234	8.79154	-6.05209	15.5893	-6.04863	8.0993	-6.0464	15.1928	-6.04952	7.12431
	-6.04181	12.6623	-6.04163	11.6217	-6.04257	14.5982	-6.0442	10.6152	-6.04288	14.1725	-6.04492	10.245	-6.03788	14.6226	-6.04091	9.85939	-6.042	14.2551	-6.04051	9.75651	-6.04507	14.8414	-6.04029	8.74461	-6.04308	14.2657	-6.04167	9.38985	-6.04446	15.5638	-6.03854	8.72543	-6.0438	15.9832	-6.04454	8.6658	-6.04429	15.1065	-6.04083	7.58258	-6.0386	15.0938	-6.04172	7.40333
	-6.03401	12.8032	-6.03383	12.0335	-6.03477	14.7217	-6.0364	10.523	-6.03508	14.5432	-6.03712	10.2313	-6.03008	14.9765	-6.03311	9.65906	-6.0342	14.4477	-6.03271	9.7845	-6.03727	14.783	-6.03249	9.10039	-6.03528	15.3203	-6.03387	9.50676	-6.03666	15.3277	-6.03074	8.74317	-6.036	14.696	-6.03674	8.38857	-6.03649	15.906	-6.03303	8.05577	-6.0308	15.3143	-6.03392	7.25673
	-6.02621	12.5132	-6.02603	12.2014	-6.02697	14.9583	-6.0286	10.4195	-6.02728	15.0648	-6.02932	10.3352	-6.02228	14.633	-6.02531	9.92533	-6.0264	15.0289	-6.02491	9.754	-6.02947	14.6282	-6.02469	8.83002	-6.02748	15.5964	-6.02607	9.19046	-6.02886	15.5159	-6.02294	8.34647	-6.0282	15.4673	-6.02894	8.4143	-6.02869	15.3576	-6.02523	8.47091	-6.023	15.5213	-6.02612	7.49082
	-6.01841	12.3475	-6.01823	12.2255	-6.01917	14.6326	-6.0208	10.2658	-6.01948	14.8692	-6.02152	10.3024	-6.01448	15.2446	-6.01751	9.74872	-6.0186	15.0874	-6.01711	9.63447	-6.02167	15.8352	-6.01689	8.85138	-6.01968	15.4646	-6.01827	8.98074	-6.02106	15.6151	-6.01514	8.55481	-6.0204	15.0689	-6.02114	8.81731	-6.02089	15.4117	-6.01743	8.15159	-6.0152	15.5798	-6.01832	7.42698
	-6.01061	12.2232	-6.01043	11.9137	-6.01137	14.1593	-6.013	10.7746	-6.01168	14.6702	-6.01372	10.2888	-6.00668	15.4714	-6.00971	10.3182	-6.0108	15.3385	-6.00931	9.8227	-6.01387	15.7837	-6.00909	8.93678	-6.01188	16.2679	-6.01047	8.91886	-6.01326	15.7007	-6.00734	9.05127	-6.0126	15.6819	-6.01334	8.73157	-6.01309	15.7361	-6.00963	8.33158	-6.0074	15.1793	-6.01052	7.5996
	-6.00281	12.534	-6.00263	12.0776	-6.00357	14.0496	-6.0052	10.5901	-6.00388	14.9894	-6.00592	10.4447	-5.99888	15.0694	-6.00191	10.2734	-6.003	15.2938	-6.00151	9.54803	-6.00607	15.7974	-6.00129	9.5487	-6.00408	16.5068	-6.00267	9.64091	-6.00546	16.1901	-5.99954	8.73214	-6.0048	15.5082	-6.00554	8.05992	-6.00529	15.852	-6.00183	8.06161	-5.9996	15.3998	-6.00272	7.78167
	-5.99501	11.8793	-5.99483	11.8018	-5.99577	14.3206	-5.9974	10.7775	-5.99608	15.0443	-5.99812	10.5294	-5.99108	14.8873	-5.99411	10.0783	-5.9952	15.3867	-5.99371	9.74897	-5.99827	15.2094	-5.99349	9.3068	-5.99628	15.5758	-5.99487	9.53434	-5.99766	15.7589	-5.99174	8.89394	-5.997	15.5593	-5.99774	8.59726	-5.99749	15.3846	-5.99403	8.29095	-5.9918	15.2153	-5.99492	7.31586
	-5.98721	12.1611	-5.98703	12.1016	-5.98797	14.5263	-5.9896	10.9872	-5.98828	14.2619	-5.99032	10.3627	-5.98328	15.468	-5.98631	10.3472	-5.9874	15.2663	-5.98591	10.0796	-5.99047	15.1957	-5.98569	9.15265	-5.98848	14.9868	-5.98707	9.665	-5.98986	14.9376	-5.98394	8.93606	-5.9892	15.8965	-5.98994	8.78877	-5.98969	15.8868	-5.98623	8.02969	-5.984	16.6149	-5.98712	7.3939
	-5.97941	13.9097	-5.97923	12.4055	-5.98017	14.4852	-5.9818	10.6573	-5.98048	14.5056	-5.98252	10.5514	-5.97548	15.1863	-5.97851	10.2365	-5.9796	14.9534	-5.97811	10.2195	-5.98267	15.1304	-5.97789	9.36138	-5.98068	15.8807	-5.97927	9.65814	-5.98206	15.5365	-5.97614	9.17986	-5.9814	15.6922	-5.98214	8.96884	-5.98189	15.8907	-5.97843	8.24742	-5.9762	16.3269	-5.97932	7.91646
	-5.97161	13.7979	-5.97143	12.6734	-5.97237	14.9139	-5.974	10.3945	-5.97268	15.0169	-5.97472	10.8221	-5.96768	15.3203	-5.97071	10.8218	-5.9718	14.5304	-5.97031	9.82533	-5.97487	15.1441	-5.97009	9.35902	-5.97288	15.9631	-5.97147	9.05302	-5.97426	16.4605	-5.96834	8.86073	-5.9736	16.4788	-5.97434	9.0403	-5.97409	15.1491	-5.97063	8.03551	-5.9684	16.0299	-5.97152	8.34681
	-5.96381	13.1432	-5.96363	12.2337	-5.96457	14.9448	-5.9662	11.3786	-5.96488	15.0924	-5.96692	10.6471	-5.95988	15.578	-5.96291	10.9721	-5.964	14.9741	-5.96251	9.91182	-5.96707	16.2136	-5.96229	9.6057	-5.96508	15.613	-5.96367	9.22838	-5.96646	16.2518	-5.96054	8.61473	-5.9658	16.3869	-5.96654	8.78308	-5.96629	16.5589	-5.96283	8.19519	-5.9606	16.3944	-5.96372	7.63273
	-5.95601	12.8573	-5.95583	12.0378	-5.95677	14.6327	-5.9584	10.9677	-5.95708	14.9586	-5.95912	11.4893	-5.95208	14.9218	-5.95511	11.2779	-5.9562	15.1908	-5.95471	9.56084	-5.95927	15.7975	-5.95449	9.54642	-5.95728	15.9549	-5.95587	9.33498	-5.95866	15.9883	-5.95274	9.29514	-5.958	16.2643	-5.95874	8.7688	-5.95849	16.6285	-5.95503	8.1023	-5.9528	17.1909	-5.95592	7.73914
	-5.94821	13.4913	-5.94803	12.1817	-5.94897	15.3495	-5.9506	10.9202	-5.94928	14.7081	-5.95132	10.4721	-5.94428	15.0077	-5.94731	10.9167	-5.9484	15.5588	-5.94691	9.52525	-5.95147	16.1999	-5.94669	9.80733	-5.94948	16.1115	-5.94807	9.42439	-5.95086	15.5434	-5.94494	8.91617	-5.9502	16.0549	-5.95094	8.56302	-5.95069	16.1456	-5.94723	8.52034	-5.945	15.9219	-5.94812	7.88811
	-5.94041	12.4182	-5.94023	12.8175	-5.94117	15.7267	-5.9428	10.937	-5.94148	14.8694	-5.94352	10.6936	-5.93648	14.9837	-5.93951	10.4633	-5.9406	15.7514	-5.93911	10.1866	-5.94367	15.3024	-5.93889	9.45158	-5.94168	15.9714	-5.94027	9.78887	-5.94306	16.4742	-5.93714	8.79428	-5.9424	16.77	-5.94314	8.44585	-5.94289	16.304	-5.93943	8.98774	-5.9372	16.0119	-5.94032	7.47668
	-5.93261	12.6088	-5.93243	12.5336	-5.93337	15.4936	-5.935	10.6406	-5.93368	14.993	-5.93572	10.9042	-5.92868	15.2482	-5.93171	10.5187	-5.9328	14.8503	-5.93131	10.6724	-5.93587	15.0755	-5.93109	9.27134	-5.93388	15.5471	-5.93247	9.58946	-5.93526	16.7275	-5.92934	9.22204	-5.9346	17.3013	-5.93534	9.1947	-5.93509	16.7405	-5.93163	9.15031	-5.9294	16.7769	-5.93252	7.99216
	-5.92481	12.5177	-5.92463	12.4657	-5.92557	14.9792	-5.9272	10.9314	-5.92588	15.5318	-5.92792	10.587	-5.92088	15.2758	-5.92391	10.1127	-5.925	16.0438	-5.92351	10.1663	-5.92807	15.4572	-5.92329	9.70776	-5.92608	16.2433	-5.92467	9.36942	-5.92746	15.7282	-5.92154	9.02924	-5.9268	16.6066	-5.92754	9.44337	-5.92729	16.2152	-5.92383	8.90066	-5.9216	16.1334	-5.92472	7.84556
	-5.91701	13.2677	-5.91683	12.4497	-5.91777	15.5176	-5.9194	11.0545	-5.91808	15.2264	-5.92012	10.6089	-5.91308	15.5438	-5.91611	10.5794	-5.9172	15.012	-5.91571	10.0823	-5.92027	15.8698	-5.91549	9.36624	-5.91828	17.1332	-5.91687	9.03936	-5.91966	16.3134	-5.91374	9.04255	-5.919	16.6883	-5.91974	9.29761	-5.91949	17.0302	-5.91603	8.42748	-5.9138	16.2549	-5.91692	8.33976
	-5.90921	13.4791	-5.90903	12.6497	-5.90997	14.7049	-5.9116	10.6463	-5.91028	14.8764	-5.91232	11.2515	-5.90528	15.7018	-5.90831	10.3685	-5.9094	15.4557	-5.90791	9.78477	-5.91247	15.9902	-5.90769	9.65799	-5.91048	16.3999	-5.90907	9.42446	-5.91186	15.6461	-5.90594	8.60151	-5.9112	17.6947	-5.91194	9.17187	-5.91169	17.1925	-5.90823	8.6278	-5.906	16.5204	-5.90912	7.96616
	-5.90141	12.8493	-5.90123	12.9495	-5.90217	15.9704	-5.9038	11.3872	-5.90248	15.5971	-5.90452	11.2625	-5.89748	15.6641	-5.90051	10.8483	-5.9016	15.3113	-5.90011	10.1104	-5.90467	16.3375	-5.89989	10.3506	-5.90268	16.0745	-5.90127	9.81645	-5.90406	16.3443	-5.89814	9.12901	-5.9034	17.2247	-5.90414	8.59453	-5.90389	16.9684	-5.90043	8.52039	-5.8982	17.4295	-5.90132	7.67533
	-5.89361	13.2181	-5.89343	12.19	-5.89437	14.6912	-5.896	11.5857	-5.89468	15.7618	-5.89672	11.1695	-5.88968	15.1418	-5.89271	10.619	-5.8938	15.6139	-5.89231	10.4334	-5.89687	16.114	-5.89209	9.91892	-5.89488	16.0951	-5.89347	9.9815	-5.89626	16.2724	-5.89034	9.31076	-5.8956	16.5709	-5.89634	8.47735	-5.89609	17.0032	-5.89263	8.55234	-5.8904	16.4439	-5.89352	8.08913
	-5.88581	12.9198	-5.88563	12.8137	-5.88657	15.5417	-5.8882	11.8038	-5.88688	15.7859	-5.88892	10.795	-5.88188	15.1522	-5.88491	10.6902	-5.886	15.951	-5.88451	10.6216	-5.88907	16.0866	-5.88429	10.2676	-5.88708	16.643	-5.88567	9.7374	-5.88846	16.0192	-5.88254	9.16671	-5.8878	16.3819	-5.88854	9.05186	-5.88829	16.7251	-5.88483	8.81362	-5.8826	16.5475	-5.88572	8.00165
	-5.87801	12.9902	-5.87783	12.8297	-5.87877	15.6481	-5.8804	11.5942	-5.87908	16.0707	-5.88112	11.6672	-5.87408	15.3412	-5.87711	11.1041	-5.8782	16.0164	-5.87671	10.2732	-5.88127	15.9387	-5.87649	9.57741	-5.87928	17.0962	-5.87787	9.30418	-5.88066	15.831	-5.87474	9.60334	-5.88	16.9183	-5.88074	9.35198	-5.88049	16.6054	-5.87703	8.14883	-5.8748	17.0965	-5.87792	8.15771
	-5.87021	13.3466	-5.87003	13.1696	-5.87097	15.2366	-5.8726	11.7535	-5.87128	16.5306	-5.87332	11.1587	-5.86628	15.8875	-5.86931	10.6322	-5.8704	15.504	-5.86891	10.0468	-5.87347	16.0866	-5.86869	9.52525	-5.87148	17.1003	-5.87007	9.60333	-5.87286	16.8508	-5.86694	9.33075	-5.8722	17.3678	-5.87294	9.39772	-5.87269	16.2578	-5.86923	8.14304	-5.867	16.993	-5.87012	7.97801
	-5.86241	14.3163	-5.86223	12.8857	-5.86317	15.6584	-5.8648	10.926	-5.86348	16.4517	-5.86552	11.0138	-5.85848	16.2208	-5.86151	11.2623	-5.8626	15.8238	-5.86111	10.3495	-5.86567	16.795	-5.86089	9.87392	-5.86368	16.8902	-5.86227	9.80277	-5.86506	16.9809	-5.85914	9.27092	-5.8644	16.8212	-5.86514	9.65211	-5.86489	17.1539	-5.86143	8.88042	-5.8592	17.1325	-5.86232	8.1459
	-5.85461	13.6368	-5.85443	12.5699	-5.85537	15.4527	-5.857	10.9288	-5.85568	16.2939	-5.85772	11.0575	-5.85068	15.8051	-5.85371	11.0594	-5.8548	15.9511	-5.85331	10.9142	-5.85787	16.458	-5.85309	10.2131	-5.85588	16.9974	-5.85447	9.76496	-5.85726	16.3272	-5.85134	9.45711	-5.8566	17.2963	-5.85734	9.40346	-5.85709	17.4359	-5.85363	8.89494	-5.8514	17.0245	-5.85452	8.34689
	-5.84681	12.9655	-5.84663	13.6894	-5.84757	15.367	-5.8492	11.6166	-5.84788	16.2939	-5.84992	11.3857	-5.84288	16.7225	-5.84591	10.743	-5.847	16.3157	-5.84551	10.8074	-5.85007	17.6307	-5.84529	9.94985	-5.84808	16.4783	-5.84667	9.96097	-5.84946	16.5018	-5.84354	9.50145	-5.8488	17.4343	-5.84954	9.26342	-5.84929	16.9029	-5.84583	8.32596	-5.8436	16.948	-5.84672	8.12936
	-5.83901	13.7238	-5.83883	13.5655	-5.83977	15.3396	-5.8414	12.5672	-5.84008	15.9302	-5.84212	11.5115	-5.83508	16.482	-5.83811	11.004	-5.8392	16.4051	-5.83771	10.6523	-5.84227	17.1011	-5.83749	10.206	-5.84028	17.364	-5.83887	9.62058	-5.84166	16.6832	-5.83574	9.25323	-5.841	17.6488	-5.84174	9.50066	-5.84149	17.5325	-5.83803	9.03431	-5.8358	17.4701	-5.83892	8.19321
	-5.83121	14.4076	-5.83103	13.5896	-5.83197	15.2333	-5.8336	11.5021	-5.83228	16.3832	-5.83432	11.074	-5.82728	16.1762	-5.83031	11.3547	-5.8314	16.0887	-5.82991	10.7617	-5.83447	16.6369	-5.82969	10.1562	-5.83248	17.2817	-5.83107	9.89223	-5.83386	16.714	-5.82794	9.49926	-5.8332	17.5518	-5.83394	9.28059	-5.83369	18.1582	-5.83023	9.40301	-5.828	17.065	-5.83112	8.33036
	-5.82341	14.2999	-5.82323	13.4497	-5.82417	16.0735	-5.8258	11.7146	-5.82448	15.6797	-5.82652	11.4432	-5.81948	15.9529	-5.82251	11.5314	-5.8236	16.3261	-5.82211	10.7693	-5.82667	16.9945	-5.82189	10.1468	-5.82468	17.121	-5.82327	10.3564	-5.82606	16.9673	-5.82014	9.39954	-5.8254	17.8225	-5.82614	9.12626	-5.82589	17.0265	-5.82243	8.92111	-5.8202	16.93	-5.82332	8.29253
	-5.81561	14.1425	-5.81543	13.3577	-5.81637	16.3068	-5.818	11.3372	-5.81668	16.5137	-5.81872	11.3612	-5.81168	15.922	-5.81471	11.1728	-5.8158	16.2951	-5.81431	10.9779	-5.81887	17.1321	-5.81409	9.99973	-5.81688	17.1993	-5.81547	10.3461	-5.81826	17.0391	-5.81234	9.45939	-5.8176	17.3475	-5.81834	9.59788	-5.81809	16.8759	-5.81463	8.56114	-5.8124	16.7095	-5.81552	8.49825
	-5.80781	14.3953	-5.80763	12.6141	-5.80857	15.9295	-5.8102	11.5357	-5.80888	16.0332	-5.81092	11.5663	-5.80388	15.9736	-5.80691	11.1412	-5.808	15.7621	-5.80651	10.6117	-5.81107	17.4244	-5.80629	10.0519	-5.80908	17.5536	-5.80767	10.5972	-5.81046	17.265	-5.80454	9.3641	-5.8098	17.2249	-5.81054	9.52644	-5.81029	16.6403	-5.80683	9.10983	-5.8046	17.2766	-5.80772	8.09155
	-5.80001	13.9436	-5.79983	12.99	-5.80077	15.957	-5.8024	11.8656	-5.80108	16.8294	-5.80312	11.5882	-5.79608	17.0525	-5.79911	11.7107	-5.8002	17.0278	-5.79871	10.9042	-5.80327	16.2862	-5.79849	10.1895	-5.80128	17.5907	-5.79987	10.6866	-5.80266	16.8133	-5.79674	9.33752	-5.802	17.3169	-5.80274	9.67794	-5.80249	17.5016	-5.79903	9.22597	-5.7968	16.9166	-5.79992	8.27836
	-5.79221	14.0514	-5.79203	12.7621	-5.79297	16.6635	-5.7946	11.8181	-5.79328	16.5515	-5.79532	11.8042	-5.78828	17.0182	-5.79131	11.252	-5.7924	16.3537	-5.79091	10.7923	-5.79547	16.8193	-5.79069	10.4552	-5.79348	17.5042	-5.79207	10.5834	-5.79486	16.7244	-5.78894	9.6855	-5.7942	18.1086	-5.79494	9.38641	-5.79469	18.7454	-5.79123	9.26081	-5.789	16.9121	-5.79212	8.33748
	-5.78441	14.7932	-5.78423	13.198	-5.78517	16.4406	-5.7868	11.8126	-5.78548	16.4383	-5.78752	11.6675	-5.78048	16.8567	-5.78351	11.7793	-5.7846	16.1302	-5.78311	10.744	-5.78767	17.2938	-5.78289	9.96897	-5.78568	17.4301	-5.78427	9.86482	-5.78706	17.0666	-5.78114	9.47496	-5.7864	18.2415	-5.78714	9.73513	-5.78689	17.745	-5.78343	9.31018	-5.7812	17.4746	-5.78432	9.0374
	-5.77661	14.2172	-5.77643	12.8701	-5.77737	15.6725	-5.779	12.0167	-5.77768	16.0677	-5.77972	11.8672	-5.77268	17.0079	-5.77571	11.8189	-5.7768	16.3056	-5.77531	10.7847	-5.77987	17.0428	-5.77509	10.0591	-5.77788	17.5784	-5.77647	10.4425	-5.77926	16.8579	-5.77334	9.61683	-5.7786	18.7063	-5.77934	9.07489	-5.77909	17.409	-5.77563	9.12729	-5.7734	17.3171	-5.77652	8.64725
	-5.76881	14.6607	-5.76863	13.5259	-5.76957	16.3001	-5.7712	12.3606	-5.76988	16.1844	-5.77192	11.9984	-5.76488	17.4065	-5.76791	11.5579	-5.769	16.6186	-5.76751	10.8814	-5.77207	17.2595	-5.76729	10.2323	-5.77008	17.6732	-5.76867	10.3015	-5.77146	17.2856	-5.76554	9.82296	-5.7708	18.0321	-5.77154	9.7866	-5.77129	18.2549	-5.76783	9.13311	-5.7656	17.3621	-5.76872	8.64726
	-5.76101	14.4701	-5.76083	13.374	-5.76177	16.8488	-5.7634	12.4501	-5.76208	17.0355	-5.76412	12.1789	-5.75708	16.7606	-5.76011	12.1221	-5.7612	17.0898	-5.75971	11.034	-5.76427	17.0188	-5.75949	9.92159	-5.76228	17.2613	-5.76087	10.3531	-5.76366	17.426	-5.75774	10.0335	-5.763	17.6694	-5.76374	9.6437	-5.76349	18.2047	-5.76003	9.28698	-5.7578	16.8626	-5.76092	8.73712
	-5.75321	14.2174	-5.75303	13.1981	-5.75397	17.0992	-5.7556	12.3355	-5.75428	16.6786	-5.75632	11.8536	-5.74928	16.3655	-5.75231	11.6581	-5.7534	16.6634	-5.75191	10.683	-5.75647	16.3861	-5.75169	10.664	-5.75448	17.4055	-5.75307	10.6213	-5.75586	17.6279	-5.74994	9.88062	-5.7552	18.1956	-5.75594	9.54368	-5.75569	18.1893	-5.75223	9.23764	-5.75	17.3126	-5.75312	8.77732
	-5.74541	15.2616	-5.74523	13.7899	-5.74617	16.6328	-5.7478	12.3243	-5.74648	15.9099	-5.74852	11.5993	-5.74148	16.6473	-5.74451	11.4288	-5.7456	16.9901	-5.74411	11.4258	-5.74867	17.2492	-5.74389	10.7518	-5.74668	17.459	-5.74527	10.6867	-5.74806	17.888	-5.74214	10.1311	-5.7474	18.4765	-5.74814	9.77521	-5.74789	18.1893	-5.74443	9.35668	-5.7422	18.1272	-5.74532	8.66383
	-5.73761	13.6995	-5.73743	13.4261	-5.73837	17.2296	-5.74	12.6375	-5.73868	17.0802	-5.74072	11.5364	-5.73368	17.1593	-5.73671	11.0676	-5.7378	17.5542	-5.73631	11.4818	-5.74087	17.7617	-5.73609	10.9487	-5.73888	17.1542	-5.73747	9.85461	-5.74026	18.0283	-5.73434	10.0314	-5.7396	18.1752	-5.74034	10.1296	-5.74009	18.6296	-5.73663	9.24057	-5.7344	18.1272	-5.73752	8.63546
	-5.72981	14.3501	-5.72963	13.794	-5.73057	16.6055	-5.7322	12.4195	-5.73088	16.4076	-5.73292	11.9111	-5.72588	17.8396	-5.72891	11.3629	-5.73	17.4029	-5.72851	11.6064	-5.73307	17.2974	-5.72829	10.6071	-5.73108	18.316	-5.72967	10.2225	-5.73246	18.5759	-5.72654	9.83634	-5.7318	18.354	-5.73254	9.7095	-5.73229	18.5254	-5.72883	9.76314	-5.7266	17.7717	-5.72972	8.46521
	-5.72201	15.556	-5.72183	13.6461	-5.72277	16.8901	-5.7244	12.4279	-5.72308	16.1777	-5.72512	12.6412	-5.71808	17.1662	-5.72111	11.8059	-5.7222	17.4098	-5.72071	10.9273	-5.72527	17.8924	-5.72049	10.7969	-5.72328	18.1224	-5.72187	10.0988	-5.72466	17.4398	-5.71874	9.87182	-5.724	19.1304	-5.72474	10.1611	-5.72449	19.043	-5.72103	9.85024	-5.7188	17.0561	-5.72192	9.281
	-5.71421	14.7107	-5.71403	13.6741	-5.71497	17.0685	-5.7166	12.4866	-5.71528	17.1695	-5.71732	12.5346	-5.71028	16.5134	-5.71331	11.2443	-5.7144	17.231	-5.71291	11.4615	-5.71747	16.9433	-5.71269	10.5028	-5.71548	18.7033	-5.71407	11.0272	-5.71686	17.4158	-5.71094	10.2641	-5.7162	19.1407	-5.71694	9.8553	-5.71669	17.9614	-5.71323	9.22609	-5.711	17.0561	-5.71412	8.9145
	-5.70641	14.7356	-5.70623	14.2259	-5.70717	16.6639	-5.7088	12.3776	-5.70748	17.0941	-5.70952	11.8045	-5.70248	17.4583	-5.70551	12.1355	-5.7066	17.0246	-5.70511	11.6065	-5.70967	17.356	-5.70489	10.6902	-5.70768	18.0318	-5.70627	10.6937	-5.70906	17.5801	-5.70314	9.78319	-5.7084	18.2825	-5.70914	10.4927	-5.70889	17.2971	-5.70543	9.49899	-5.7032	17.4342	-5.70632	8.97598
	-5.69861	14.5823	-5.69843	13.8181	-5.69937	16.7119	-5.701	12.5119	-5.69968	17.0426	-5.70172	12.3378	-5.69468	16.6509	-5.69771	12.4598	-5.6988	17.2757	-5.69731	11.3064	-5.70187	17.8959	-5.69709	10.9156	-5.69988	17.9494	-5.69847	11.1338	-5.70126	17.5904	-5.69534	9.83419	-5.7006	20.0806	-5.70134	9.99824	-5.70109	18.2859	-5.69763	9.62674	-5.6954	18.0777	-5.69852	8.86722
	-5.69081	14.773	-5.69063	14.0061	-5.69157	17.295	-5.6932	12.6908	-5.69188	17.2143	-5.69392	13.1089	-5.68688	16.6269	-5.68991	11.6953	-5.691	17.8605	-5.68951	11.3064	-5.69407	16.8058	-5.68929	10.593	-5.69208	18.3284	-5.69067	10.8106	-5.69346	18.1414	-5.68754	9.87632	-5.6928	19.4472	-5.69354	10.4499	-5.69329	18.5293	-5.68983	9.45257	-5.6876	17.9202	-5.69072	8.73954
	-5.68301	14.7564	-5.68283	13.5903	-5.68377	17.2573	-5.6854	12.565	-5.68408	17.2383	-5.68612	12.2831	-5.67908	17.2523	-5.68211	11.8667	-5.6832	17.3068	-5.68171	11.7109	-5.68627	16.9227	-5.68149	10.6761	-5.68428	18.415	-5.68287	10.2811	-5.68566	18.2475	-5.67974	9.86525	-5.685	19.3298	-5.68574	10.6157	-5.68549	17.7568	-5.68203	9.83869	-5.6798	18.7168	-5.68292	8.92162
	-5.67521	14.7068	-5.67503	14.6339	-5.67597	17.5488	-5.6776	13.0012	-5.67628	17.1628	-5.67832	12.3488	-5.67128	18.3621	-5.67431	12.0697	-5.6754	16.8803	-5.67391	11.5049	-5.67847	18.2227	-5.67369	10.3393	-5.67648	17.9618	-5.67507	10.7831	-5.67786	18.0833	-5.67194	9.85862	-5.6772	18.4716	-5.67794	10.4871	-5.67769	18.2782	-5.67423	9.84742	-5.672	18.0057	-5.67512	8.82468
	-5.66741	15.2041	-5.66723	14.63	-5.66817	17.0584	-5.6698	12.9202	-5.66848	17.6227	-5.67052	12.1601	-5.66348	18.0495	-5.66651	12.0354	-5.6676	17.5338	-5.66611	11.9271	-5.67067	17.8582	-5.66589	10.7947	-5.66868	19.1195	-5.66727	10.7797	-5.67006	17.7205	-5.66414	10.1357	-5.6694	18.6197	-5.67014	10.7329	-5.66989	18.3555	-5.66643	9.87356	-5.6642	18.3748	-5.66732	8.88616
	-5.65961	15.374	-5.65943	14.582	-5.66037	17.0722	-5.662	12.4673	-5.66068	17.8939	-5.66272	12.9149	-5.65568	17.5169	-5.65871	12.2728	-5.6598	17.668	-5.65831	11.917	-5.66287	18.4359	-5.65809	11.3071	-5.66088	18.2008	-5.65947	10.9517	-5.66226	17.3201	-5.65634	10.5014	-5.6616	18.7832	-5.66234	10.2699	-5.66209	18.7495	-5.65863	9.5281	-5.6564	17.9608	-5.65952	9.05642
	-5.65181	16.0993	-5.65163	14.654	-5.65257	17.182	-5.6542	12.5428	-5.65288	17.8219	-5.65492	12.7071	-5.64788	17.4757	-5.65091	12.547	-5.652	16.815	-5.65051	11.9908	-5.65507	18.3156	-5.65029	11.3261	-5.65308	18.7941	-5.65167	10.5735	-5.65446	18.2579	-5.64854	10.4372	-5.6538	19.4831	-5.65454	10.5814	-5.65429	18.6761	-5.65083	10.1755	-5.6486	18.0328	-5.65172	9.21486
	-5.64401	15.0592	-5.64383	13.9624	-5.64477	17.5353	-5.6464	12.5987	-5.64508	17.8528	-5.64712	12.4036	-5.64008	18.4722	-5.64311	12.9293	-5.6442	18.4453	-5.64271	11.5024	-5.64727	18.1093	-5.64249	10.9537	-5.64528	19.0166	-5.64387	10.2468	-5.64666	18.8773	-5.64074	10.4992	-5.646	19.054	-5.64674	10.5414	-5.64649	18.6607	-5.64303	9.8765	-5.6408	18.1408	-5.64392	9.38275
	-5.63621	15.2457	-5.63603	14.6022	-5.63697	18.0017	-5.6386	13.1188	-5.63728	17.441	-5.63932	12.8056	-5.63228	17.8228	-5.63531	12.2412	-5.6364	19.0129	-5.63491	11.6627	-5.63947	18.687	-5.63469	11.3237	-5.63748	19.0949	-5.63607	10.9449	-5.63886	18.8191	-5.63294	10.7342	-5.6382	18.9672	-5.63894	10.3928	-5.63869	18.7264	-5.63523	10.5413	-5.633	18.7663	-5.63612	9.62395
	-5.62841	15.4405	-5.62823	14.3903	-5.62917	17.3844	-5.6308	12.9315	-5.62948	16.9537	-5.63152	12.6388	-5.62448	17.8263	-5.62751	11.6401	-5.6286	18.6552	-5.62711	11.5864	-5.63167	17.9855	-5.62689	11.8242	-5.62968	19.0125	-5.62827	11.2165	-5.63106	18.4393	-5.62514	10.7165	-5.6304	18.9519	-5.63114	10.793	-5.63089	19.2633	-5.62743	9.59492	-5.6252	18.5278	-5.62832	9.47971
	-5.62061	16.0124	-5.62043	14.2864	-5.62137	17.0346	-5.623	13.6306	-5.62168	17.0601	-5.62372	12.5705	-5.61668	18.1768	-5.61971	12.178	-5.6208	18.6208	-5.61931	11.5381	-5.62387	18.6665	-5.61909	11.2787	-5.62188	19.0908	-5.62047	11.3816	-5.62326	18.1587	-5.61734	10.5746	-5.6226	18.8855	-5.62334	10.7273	-5.62309	19.2518	-5.61963	9.67912	-5.6174	19.6484	-5.62052	9.2007
	-5.61281	15.0967	-5.61263	13.6987	-5.61357	17.4942	-5.6152	13.1637	-5.61388	18.0554	-5.61592	12.6881	-5.60888	18.2971	-5.61191	12.381	-5.613	17.8848	-5.61151	12.197	-5.61607	18.835	-5.61129	11.0629	-5.61408	18.4234	-5.61267	10.938	-5.61546	18.6892	-5.60954	10.5303	-5.6148	18.5432	-5.61554	10.5472	-5.61529	19.3483	-5.61183	9.9172	-5.6096	19.1264	-5.61272	9.06356
	-5.60501	15.2045	-5.60483	14.5104	-5.60577	17.4806	-5.6074	12.954	-5.60608	18.1859	-5.60812	12.6034	-5.60108	18.6476	-5.60411	12.6157	-5.6052	17.5719	-5.60371	12.08	-5.60827	18.6287	-5.60349	10.9823	-5.60628	18.8807	-5.60487	11.9696	-5.60766	19.6714	-5.60174	10.9559	-5.607	19.003	-5.60774	10.3414	-5.60749	19.669	-5.60403	9.79237	-5.6018	18.8204	-5.60492	9.07302
	-5.59721	15.105	-5.59703	14.0426	-5.59797	17.4257	-5.5996	13.2756	-5.59828	17.3897	-5.60032	12.9124	-5.59328	18.1323	-5.59631	12.3547	-5.5974	19.0887	-5.59591	12.2962	-5.60047	18.6872	-5.59569	11.3547	-5.59848	19.2351	-5.59707	11.9903	-5.59986	18.4633	-5.59394	11.1177	-5.5992	20.0656	-5.59994	10.653	-5.59969	19.1552	-5.59623	10.0566	-5.594	18.3614	-5.59712	9.52231
	-5.58941	15.9463	-5.58923	15.0583	-5.59017	17.2955	-5.5918	13.0799	-5.59048	17.1701	-5.59252	13.5633	-5.58548	18.3213	-5.58851	12.3706	-5.5896	18.6038	-5.58811	12.543	-5.59267	18.6872	-5.58789	11.3879	-5.59068	18.6954	-5.58927	12.0591	-5.59206	18.7132	-5.58614	11.0025	-5.5914	19.1972	-5.59214	11.0446	-5.59189	19.5222	-5.58843	10.0711	-5.5862	19.2974	-5.58932	9.74459
	-5.58161	15.677	-5.58143	14.8424	-5.58237	17.6727	-5.584	13.2169	-5.58268	17.9458	-5.58472	12.8031	-5.57768	18.3454	-5.58071	12.5024	-5.5818	18.4937	-5.58031	12.6219	-5.58487	19.0174	-5.58009	11.6512	-5.58288	19.2063	-5.58147	11.447	-5.58426	19.3395	-5.57834	10.9648	-5.5836	19.7591	-5.58434	11.0046	-5.58409	19.078	-5.58063	10.5908	-5.5784	19.797	-5.58152	9.69021
	-5.57381	15.6273	-5.57363	13.9988	-5.57457	17.4121	-5.5762	13.0296	-5.57488	17.9458	-5.57692	13.052	-5.56988	18.342	-5.57291	12.2467	-5.574	18.6314	-5.57251	12.7466	-5.57707	18.9658	-5.57229	11.8576	-5.57508	19.3175	-5.57367	11.1238	-5.57646	19.0349	-5.57054	10.7853	-5.5758	19.7745	-5.57654	11.1904	-5.57629	19.669	-5.57283	10.6634	-5.5706	19.302	-5.57372	9.57199
	-5.56601	16.7753	-5.56583	15.1264	-5.56677	17.7654	-5.5684	13.2925	-5.56708	17.9561	-5.56912	13.2954	-5.56208	18.8059	-5.56511	12.0833	-5.5662	18.0742	-5.56471	12.5863	-5.56927	18.646	-5.56449	11.9359	-5.56728	19.297	-5.56587	11.258	-5.56866	19.1376	-5.56274	10.608	-5.568	19.8766	-5.56874	11.0361	-5.56849	19.9703	-5.56503	10.344	-5.5628	19.734	-5.56592	9.47505
	-5.55821	16.3444	-5.55803	15.5223	-5.55897	18.3245	-5.5606	13.4407	-5.55928	18.0282	-5.56132	13.0302	-5.55428	18.9571	-5.55731	12.2731	-5.5584	18.996	-5.55691	12.2252	-5.56147	18.8317	-5.55669	12.0735	-5.55948	18.988	-5.55807	10.756	-5.56086	19.2677	-5.55494	10.8075	-5.5602	19.2279	-5.56094	11.1476	-5.56069	19.2133	-5.55723	10.4689	-5.555	20.166	-5.55812	9.03287
	-5.55041	15.5529	-5.55023	14.8586	-5.55117	17.7141	-5.5528	13.4352	-5.55148	18.6323	-5.55352	12.929	-5.54648	19.019	-5.54951	12.5342	-5.5506	18.4492	-5.54911	12.5762	-5.55367	19.4095	-5.54889	12.204	-5.55168	20.4547	-5.55027	11.3165	-5.55306	19.6339	-5.54714	11.0248	-5.5524	19.1309	-5.55314	10.7217	-5.55289	19.7463	-5.54943	10.5386	-5.5472	20.3776	-5.55032	9.40176
	-5.54261	15.4328	-5.54243	15.7023	-5.54337	18.5955	-5.545	13.7819	-5.54368	18.6873	-5.54572	12.9509	-5.53868	19.0843	-5.54171	13.0668	-5.5428	18.7244	-5.54131	12.388	-5.54587	19.2995	-5.54109	11.8648	-5.54388	19.227	-5.54247	11.846	-5.54526	19.5005	-5.53934	11.344	-5.5446	19.1411	-5.54534	10.736	-5.54509	20.3528	-5.54163	10.5415	-5.5394	20.4496	-5.54252	10.201
	-5.53481	16.3404	-5.53463	15.7224	-5.53557	18.3383	-5.5372	13.6002	-5.53588	19.5556	-5.53792	13.1479	-5.53088	19.8747	-5.53391	12.8269	-5.535	19.1853	-5.53351	12.416	-5.53807	18.9935	-5.53329	11.7083	-5.53608	19.1941	-5.53467	11.2409	-5.53746	19.699	-5.53154	11.3152	-5.5368	18.6711	-5.53754	10.8789	-5.53729	19.615	-5.53383	10.3093	-5.5316	20.1526	-5.53472	9.97638
	-5.52701	17.0491	-5.52683	15.1506	-5.52777	18.6128	-5.5294	13.7317	-5.52808	18.9482	-5.53012	12.8061	-5.52308	18.9676	-5.52611	12.5976	-5.5272	19.7735	-5.52571	12.0065	-5.53027	19.5884	-5.52549	12.0143	-5.52828	19.0293	-5.52687	11.2546	-5.52966	18.5183	-5.52374	10.75	-5.529	19.6877	-5.52974	11.282	-5.52949	19.5726	-5.52603	11.1512	-5.5238	20.4811	-5.52692	10.0308
	-5.51921	16.5643	-5.51903	15.2946	-5.51997	18.8323	-5.5216	13.7038	-5.52028	18.8865	-5.52232	13.1206	-5.51528	18.8302	-5.51831	13.1829	-5.5194	19.0306	-5.51791	12.6018	-5.52247	20.3657	-5.51769	11.993	-5.52048	20.1252	-5.51907	11.7292	-5.52186	19.3671	-5.51594	10.9584	-5.5212	20.1118	-5.52194	11.182	-5.52169	20.5112	-5.51823	10.5154	-5.516	19.014	-5.51912	10.0142
	-5.51141	17.0907	-5.51123	15.0788	-5.51217	18.7123	-5.5138	13.9107	-5.51248	19.0547	-5.51452	13.4953	-5.50748	18.8508	-5.51051	13.212	-5.5116	18.9274	-5.51011	12.9096	-5.51467	19.0727	-5.50989	11.7938	-5.51268	20.5537	-5.51127	12.5132	-5.51406	19.788	-5.50814	11.1047	-5.5134	20.4081	-5.51414	11.605	-5.51389	21.5194	-5.51043	10.829	-5.5082	19.5135	-5.51132	9.61698
	-5.50361	16.121	-5.50343	15.7466	-5.50437	18.7535	-5.506	13.6004	-5.50468	18.8865	-5.50672	13.3504	-5.49968	19.8267	-5.50271	13.655	-5.5038	19.4296	-5.50231	12.5433	-5.50687	19.0899	-5.50209	11.8839	-5.50488	19.9069	-5.50347	12.4823	-5.50626	19.569	-5.50034	11.1025	-5.5056	20.3161	-5.50634	11.1849	-5.50609	20.4456	-5.50263	10.4719	-5.5004	19.6531	-5.50352	9.90075
	-5.49581	17.182	-5.49563	14.9989	-5.49657	18.9765	-5.4982	13.7962	-5.49688	18.7184	-5.49892	13.5036	-5.49188	19.3663	-5.49491	13.0802	-5.496	18.8862	-5.49451	12.5281	-5.49907	20.0219	-5.49429	12.0951	-5.49708	20.3478	-5.49567	11.8703	-5.49846	20.3973	-5.49254	11.1557	-5.4978	20.8525	-5.49854	10.8333	-5.49829	19.9319	-5.49483	11.0613	-5.4926	20.4181	-5.49572	10.1467
	-5.48801	16.5065	-5.48783	15.8107	-5.48877	19.1995	-5.4904	14.2687	-5.48908	18.8935	-5.49112	13.2657	-5.48408	19.6344	-5.48711	13.568	-5.4882	19.3128	-5.48671	13.3371	-5.49127	19.5748	-5.48649	12.0951	-5.48928	20.3931	-5.48787	12.2279	-5.49066	20.5992	-5.48474	11.3308	-5.49	20.6789	-5.49074	10.6847	-5.49049	20.801	-5.48703	10.7913	-5.4848	20.2336	-5.48792	9.95278
	-5.48021	16.9831	-5.48003	16.0707	-5.48097	18.7434	-5.4826	14.5093	-5.48128	18.8077	-5.48332	13.7607	-5.47628	19.3217	-5.47931	13.6287	-5.4804	19.5089	-5.47891	13.1158	-5.48347	20.242	-5.47869	12.0501	-5.48148	20.6486	-5.48007	12.2004	-5.48286	20.6095	-5.47694	11.2843	-5.4822	20.9548	-5.48294	11.1821	-5.48269	20.9169	-5.47923	10.5445	-5.477	19.7611	-5.48012	10.1065
	-5.47241	17.4971	-5.47223	15.5909	-5.47317	18.7468	-5.4748	14.6435	-5.47348	19.0549	-5.47552	13.758	-5.46848	19.9472	-5.47151	13.1673	-5.4726	20.9707	-5.47111	13.1718	-5.47567	19.9704	-5.47089	12.3442	-5.47368	20.8463	-5.47227	12.0251	-5.47506	20.2365	-5.46914	11.7298	-5.4744	20.6483	-5.47514	11.1078	-5.47489	20.7933	-5.47143	10.9278	-5.4692	20.5892	-5.47232	9.82748
	-5.46461	17.3811	-5.46443	15.391	-5.46537	19.3196	-5.467	13.5447	-5.46568	19.4771	-5.46772	13.7881	-5.46068	20.0675	-5.46371	13.7843	-5.4648	20.0799	-5.46331	12.5079	-5.46787	20.7545	-5.46309	12.3988	-5.46588	21.0153	-5.46447	12.3827	-5.46726	20.3631	-5.46134	12.0158	-5.4666	22.7223	-5.46734	11.2907	-5.46709	20.2641	-5.46363	10.8842	-5.4614	20.2652	-5.46452	10.0356
	-5.45681	17.3066	-5.45663	16.7186	-5.45757	18.8875	-5.4592	14.3612	-5.45788	19.5286	-5.45992	14.5511	-5.45288	19.9541	-5.45591	13.0725	-5.457	20.1074	-5.45551	13.1032	-5.46007	20.4794	-5.45529	11.7774	-5.45808	20.8052	-5.45667	12.4825	-5.45946	20.0175	-5.45354	11.3309	-5.4588	22.7428	-5.45954	11.5394	-5.45929	20.6041	-5.45583	10.9626	-5.4536	20.9492	-5.45672	10.0758
	-5.44901	17.7045	-5.44883	16.8626	-5.44977	18.6955	-5.4514	14.227	-5.45008	20.3112	-5.45212	14.3543	-5.44508	19.8476	-5.44811	13.8978	-5.4492	20.2829	-5.44771	12.9328	-5.45227	19.7091	-5.44749	12.5673	-5.45028	21.415	-5.44887	11.9186	-5.45166	20.6028	-5.44574	12.0757	-5.451	21.9152	-5.45174	12.1369	-5.45149	20.2719	-5.44803	11.1252	-5.4458	21.6333	-5.44892	10.2933
	-5.44121	16.8923	-5.44103	16.8587	-5.44197	19.0934	-5.4436	14.2215	-5.44228	19.7106	-5.44432	14.4719	-5.43728	20.2394	-5.44031	14.2591	-5.4414	19.9527	-5.43991	13.4009	-5.44447	20.5483	-5.43969	12.2186	-5.44248	22.0412	-5.44107	12.6235	-5.44386	20.8629	-5.43794	11.7122	-5.4432	20.3776	-5.44394	11.5766	-5.44369	20.5114	-5.44023	11.2385	-5.438	20.1572	-5.44112	10.6764
	-5.43341	16.8965	-5.43323	17.3986	-5.43417	19.9784	-5.4358	14.5682	-5.43448	19.086	-5.43652	13.9852	-5.42948	20.4182	-5.43251	14.1062	-5.4336	19.7395	-5.43211	12.6454	-5.43667	20.5965	-5.43189	12.3017	-5.43468	21.1349	-5.43327	12.7129	-5.43606	20.0176	-5.43014	11.4928	-5.4354	21.6292	-5.43614	11.9139	-5.43589	20.5887	-5.43243	11.0295	-5.4302	21.3003	-5.43332	10.2295
	-5.42561	17.1411	-5.42543	16.5749	-5.42637	19.3885	-5.428	14.5487	-5.42668	19.1101	-5.42872	14.3653	-5.42168	20.4629	-5.42471	13.9216	-5.4258	19.6777	-5.42431	13.2305	-5.42887	20.1735	-5.42409	12.2092	-5.42688	20.4469	-5.42547	13.0362	-5.42826	20.1271	-5.42234	11.3177	-5.4276	20.8068	-5.42834	11.5166	-5.42809	21.6664	-5.42463	11.1718	-5.4224	20.5893	-5.42552	10.7356
	-5.41781	17.3566	-5.41763	16.8109	-5.41857	18.9907	-5.4202	15.1695	-5.41888	19.7279	-5.42092	14.6689	-5.41388	19.7379	-5.41691	13.9059	-5.418	20.1042	-5.41651	13.752	-5.42107	20.6516	-5.41629	12.5817	-5.41908	20.4593	-5.41767	12.2041	-5.42046	20.6234	-5.41454	11.628	-5.4198	20.8681	-5.42054	11.7253	-5.42029	21.1952	-5.41683	11.3198	-5.4146	20.4678	-5.41772	10.9035
	-5.41001	16.934	-5.40983	16.2871	-5.41077	19.6287	-5.4124	15.2283	-5.41108	18.7841	-5.41312	14.308	-5.40608	20.4149	-5.40911	14.0061	-5.4102	20.7681	-5.40871	13.5842	-5.41327	20.1942	-5.40849	12.8592	-5.41128	20.5046	-5.40987	12.2591	-5.41266	20.8938	-5.40674	12.0714	-5.412	20.9754	-5.41274	11.7711	-5.41249	21.1025	-5.40903	11.4418	-5.4068	20.9448	-5.40992	10.6741
	-5.40221	17.3153	-5.40203	16.895	-5.40297	19.7728	-5.4046	14.9124	-5.40328	19.7555	-5.40532	14.2342	-5.39828	20.0094	-5.40131	14.2962	-5.4024	20.5446	-5.40091	13.6783	-5.40547	20.8649	-5.40069	12.6979	-5.40348	21.1803	-5.40207	12.6477	-5.40486	20.8185	-5.39894	12.5347	-5.4042	21.7008	-5.40494	12.6515	-5.40469	22.0528	-5.40123	11.3315	-5.399	21.0483	-5.40212	10.2106
	-5.39441	16.4616	-5.39423	16.3712	-5.39517	19.5293	-5.3968	14.4874	-5.39548	20.4179	-5.39752	14.3081	-5.39048	20.6074	-5.39351	14.6733	-5.3946	20.7338	-5.39311	13.3706	-5.39767	21.0128	-5.39289	12.596	-5.39568	21.3946	-5.39427	12.9607	-5.39706	20.579	-5.39114	11.7678	-5.3964	21.7673	-5.39714	11.894	-5.39689	22.2769	-5.39343	11.1021	-5.3912	21.0888	-5.39432	9.94816
	-5.38661	17.7506	-5.38643	16.4833	-5.38737	19.7832	-5.389	14.6888	-5.38768	19.5531	-5.38972	14.691	-5.38268	20.3463	-5.38571	13.6661	-5.3868	21.3323	-5.38531	13.5639	-5.38987	21.1573	-5.38509	12.6102	-5.38788	21.4029	-5.38647	12.2283	-5.38926	21.4107	-5.38334	11.6813	-5.3886	21.5732	-5.38934	11.9427	-5.38909	21.5468	-5.38563	11.1922	-5.3834	21.6154	-5.38652	10.4944
	-5.37881	17.9662	-5.37863	16.8992	-5.37957	19.7009	-5.3812	15.0663	-5.37988	19.6012	-5.38192	14.7375	-5.37488	20.7793	-5.37791	14.2488	-5.379	20.9299	-5.37751	13.2562	-5.38207	21.3877	-5.37729	12.6909	-5.38008	21.7325	-5.37867	12.9298	-5.38146	21.7427	-5.37554	12.4815	-5.3808	22.2169	-5.38154	12.057	-5.38129	22.4855	-5.37783	11.6974	-5.3756	22.3895	-5.37872	10.9295
	-5.37101	17.6513	-5.37083	16.8753	-5.37177	19.8793	-5.3734	14.7364	-5.37208	19.9754	-5.37412	14.6692	-5.36708	20.4358	-5.37011	14.4836	-5.3712	20.8612	-5.36971	13.9583	-5.37427	20.8788	-5.36949	13.0871	-5.37228	21.9674	-5.37087	12.9952	-5.37366	21.4176	-5.36774	12.1956	-5.373	22.8606	-5.37374	12.1828	-5.37349	21.9177	-5.37003	11.5725	-5.3678	22.9476	-5.37092	11.2677
	-5.36321	19.591	-5.36303	16.8874	-5.36397	20.0578	-5.3656	15.4859	-5.36428	19.4263	-5.36632	14.1469	-5.35928	20.2159	-5.36231	14.6629	-5.3634	21.6524	-5.36191	14.2	-5.36647	21.3981	-5.36169	12.8737	-5.36448	22.2558	-5.36307	13.0674	-5.36586	21.9652	-5.35994	12.6922	-5.3652	22.9321	-5.36594	12.5259	-5.36569	21.995	-5.36223	11.709	-5.36	22.5155	-5.36312	10.8586
	-5.35541	18.7	-5.35523	16.9075	-5.35617	20.1676	-5.3578	15.1587	-5.35648	20.8953	-5.35852	15.0221	-5.35148	20.4325	-5.35451	14.3044	-5.3556	20.3592	-5.35411	13.6659	-5.35867	21.663	-5.35389	13.1133	-5.35668	22.0128	-5.35527	13.597	-5.35806	22.4923	-5.35214	12.475	-5.3574	21.9513	-5.35814	12.423	-5.35789	22.4508	-5.35443	11.4303	-5.3522	21.494	-5.35532	10.8941
	-5.34761	18.0163	-5.34743	17.3034	-5.34837	19.8659	-5.35	15.1896	-5.34868	21.8153	-5.35072	14.869	-5.34368	20.625	-5.34671	14.1067	-5.3478	21.1572	-5.34631	13.2716	-5.35087	21.2366	-5.34609	13.4953	-5.34888	21.7698	-5.34747	12.5139	-5.35026	22.335	-5.34434	12.3908	-5.3496	20.9246	-5.35034	11.9342	-5.35009	21.5199	-5.34663	11.5465	-5.3444	22.2951	-5.34752	10.8917
	-5.33981	18.3065	-5.33963	17.5195	-5.34057	20.9327	-5.3422	15.2008	-5.34088	20.3635	-5.34292	14.623	-5.33588	20.4051	-5.33891	14.6104	-5.34	21.5219	-5.33851	13.5057	-5.34307	21.2229	-5.33829	13.009	-5.34108	21.6463	-5.33967	13.0366	-5.34246	22.3008	-5.33654	12.4263	-5.3418	22.1813	-5.34254	11.7199	-5.34229	22.1573	-5.33883	11.3839	-5.3366	22.8936	-5.33972	11.159
	-5.33201	19.2972	-5.33183	16.9797	-5.33277	21.2929	-5.3344	14.952	-5.33308	21.0912	-5.33512	14.6586	-5.32808	21.2162	-5.33111	14.352	-5.3322	21.2846	-5.33071	14.2817	-5.33527	21.3984	-5.33049	13.289	-5.33328	21.8812	-5.33187	12.8303	-5.33466	22.2153	-5.32874	12.464	-5.334	22.5288	-5.33474	12.2116	-5.33449	22.9068	-5.33103	11.622	-5.3288	22.7406	-5.33192	11.0715
	-5.32421	18.3233	-5.32403	17.6797	-5.32497	20.1405	-5.3266	14.9857	-5.32528	21.2836	-5.32732	15.7991	-5.32028	21.6424	-5.32331	14.6474	-5.3244	22.2994	-5.32291	13.9918	-5.32747	21.9797	-5.32269	12.9807	-5.32548	22.7876	-5.32407	13.0264	-5.32686	22.8417	-5.32094	12.5949	-5.3262	22.0384	-5.32694	12.7519	-5.32669	22.9416	-5.32323	11.9008	-5.321	21.8766	-5.32412	11.1543
	-5.31641	18.1991	-5.31623	17.4599	-5.31717	20.7512	-5.3188	15.4975	-5.31748	21.4896	-5.31952	15.3616	-5.31248	21.2336	-5.31551	14.8294	-5.3166	21.0406	-5.31511	13.9002	-5.31967	22.1483	-5.31489	13.0637	-5.31768	21.7865	-5.31627	12.5381	-5.31906	21.6507	-5.31314	12.5727	-5.3184	22.6719	-5.31914	12.8405	-5.31889	21.9682	-5.31543	12.5483	-5.3132	22.4527	-5.31632	11.3198
	-5.30861	18.0293	-5.30843	17.616	-5.30937	21.3138	-5.311	15.4137	-5.30968	20.6968	-5.31172	15.4	-5.30468	21.6323	-5.30771	14.6766	-5.3088	20.3906	-5.30731	13.9512	-5.31187	22.0899	-5.30709	13.543	-5.30988	22.6065	-5.30847	13.4632	-5.31126	21.4591	-5.30534	12.4708	-5.3106	22.861	-5.31134	12.9349	-5.31109	22.3545	-5.30763	12.6993	-5.3054	22.8352	-5.30852	11.1661
	-5.30081	18.3278	-5.30063	17.0642	-5.30157	21.2453	-5.3032	15.3886	-5.30188	20.4464	-5.30392	15.4438	-5.29688	21.3541	-5.29991	15.589	-5.301	21.9282	-5.29951	13.7325	-5.30407	22.0556	-5.29929	13.8325	-5.30208	22.6354	-5.30067	13.8106	-5.30346	21.9143	-5.29754	12.6948	-5.3028	23.3208	-5.30354	12.7348	-5.30329	22.2271	-5.29983	12.0228	-5.2976	22.9928	-5.30072	10.8304
	-5.29301	18.9704	-5.29283	17.6162	-5.29377	21.465	-5.2954	15.9955	-5.29408	20.6936	-5.29612	15.7311	-5.28908	21.337	-5.29211	15.0301	-5.2932	21.8974	-5.29171	13.4705	-5.29627	21.9559	-5.29149	13.7898	-5.29428	22.5902	-5.29287	13.1917	-5.29566	22.9685	-5.28974	12.6571	-5.295	22.8866	-5.29574	12.7921	-5.29549	23.301	-5.29203	11.7209	-5.2898	22.5338	-5.29292	11.4712
	-5.28521	19.6047	-5.28503	17.5964	-5.28597	21.4102	-5.2876	16.4319	-5.28628	21.7338	-5.28832	15.1569	-5.28128	21.5055	-5.28431	15.0592	-5.2854	20.8828	-5.28391	14.188	-5.28847	22.1108	-5.28369	13.612	-5.28648	23.4472	-5.28507	13.8658	-5.28786	22.4826	-5.28194	13.0296	-5.2872	21.6759	-5.28794	13.7097	-5.28769	23.2895	-5.28423	11.5497	-5.282	22.5698	-5.28512	11.4003
	-5.27741	18.6225	-5.27723	18.4724	-5.27817	21.2217	-5.2798	15.6686	-5.27848	21.7476	-5.28052	15.0339	-5.27348	22.1586	-5.27651	14.9855	-5.2776	21.9905	-5.27611	14.7376	-5.28067	22.1934	-5.27589	13.2894	-5.27868	22.4626	-5.27727	13.9931	-5.28006	22.4587	-5.27414	12.2738	-5.2794	24.0158	-5.28014	13.3639	-5.27989	23.0539	-5.27643	11.6571	-5.2742	22.6148	-5.27732	11.1875
	-5.26961	19.775	-5.26943	18.3525	-5.27037	21.4345	-5.272	15.6128	-5.27068	21.2432	-5.27272	15.8982	-5.26568	22.1346	-5.26871	15.3099	-5.2698	22.8127	-5.26831	14.6818	-5.27287	21.7464	-5.26809	13.6572	-5.27088	22.1949	-5.26947	13.5083	-5.27226	22.7634	-5.26634	12.7127	-5.2716	24.0363	-5.27234	12.958	-5.27209	22.9767	-5.26863	12.0027	-5.2664	22.4753	-5.26952	11.1852
	-5.26181	19.3689	-5.26163	18.7206	-5.26257	21.1019	-5.2642	15.845	-5.26288	21.7959	-5.26492	15.1243	-5.25788	21.5196	-5.26091	15.1518	-5.262	21.6742	-5.26051	14.5979	-5.26507	21.9253	-5.26029	13.4509	-5.26308	22.8459	-5.26167	13.8969	-5.26446	23.0715	-5.25854	12.9566	-5.2638	23.7503	-5.26454	12.7294	-5.26429	23.5523	-5.26083	11.4656	-5.2586	22.5699	-5.26172	11.3862
	-5.25401	18.3868	-5.25383	18.1889	-5.25477	22.1551	-5.2564	16.0185	-5.25508	22.2423	-5.25712	15.2503	-5.25008	21.8909	-5.25311	14.9726	-5.2542	22.3761	-5.25271	14.1477	-5.25727	22.6236	-5.25249	13.655	-5.25528	23.1962	-5.25387	14.2272	-5.25666	23.1024	-5.25074	12.8813	-5.256	23.3263	-5.25674	12.9295	-5.25649	23.7687	-5.25303	12.2467	-5.2508	21.9219	-5.25392	11.2751
	-5.24621	19.4854	-5.24603	18.1171	-5.24697	21.1983	-5.2486	14.8273	-5.24728	21.707	-5.24932	15.9369	-5.24228	21.8532	-5.24531	14.9543	-5.2464	22.1664	-5.24491	14.6007	-5.24947	23.088	-5.24469	14.4214	-5.24748	22.9944	-5.24607	13.8558	-5.24886	23.5782	-5.24294	12.9789	-5.2482	22.9943	-5.24894	13.0239	-5.24869	23.7997	-5.24523	13.2252	-5.243	22.6825	-5.24612	11.4028
	-5.23841	19.3073	-5.23823	18.2053	-5.23917	21.4111	-5.2408	15.2609	-5.23948	21.7346	-5.24152	15.7975	-5.23448	22.1798	-5.23751	14.9043	-5.2386	22.0599	-5.23711	14.555	-5.24167	23.0228	-5.23689	14.0229	-5.23968	23.4972	-5.23827	13.9797	-5.24106	23.0615	-5.23514	13.0965	-5.2404	23.7965	-5.24114	13.0469	-5.24089	23.9195	-5.23743	12.6707	-5.2352	23.4116	-5.23832	11.093
	-5.23061	19.1583	-5.23043	18.2694	-5.23137	21.449	-5.233	15.1519	-5.23168	21.8	-5.23372	15.7211	-5.22668	22.1731	-5.22971	14.6908	-5.2308	22.2045	-5.22931	14.6823	-5.23387	23.4081	-5.22909	13.9613	-5.23188	23.8516	-5.23047	13.9351	-5.23326	22.6577	-5.22734	13.132	-5.2326	23.8578	-5.23334	13.1641	-5.23309	23.6028	-5.22963	12.5865	-5.2274	23.5016	-5.23052	11.7647
	-5.22281	19.9834	-5.22263	17.9897	-5.22357	21.8916	-5.2252	15.8736	-5.22388	21.7795	-5.22592	16.2983	-5.21888	23.1905	-5.22191	15.1919	-5.223	22.8513	-5.22151	14.8503	-5.22607	22.569	-5.22129	14.099	-5.22408	23.279	-5.22267	14.059	-5.22546	23.3047	-5.21954	13.52	-5.2248	23.3624	-5.22554	13.3557	-5.22529	23.3363	-5.22183	13.0656	-5.2196	23.1461	-5.22272	11.3414
	-5.21501	19.7473	-5.21483	18.9218	-5.21577	21.9741	-5.2174	15.98	-5.21608	22.5589	-5.21812	16.0933	-5.21108	23.0394	-5.21411	15.0154	-5.2152	23.1026	-5.21371	14.8173	-5.21827	22.3077	-5.21349	14.1798	-5.21628	24.2597	-5.21487	13.4882	-5.21766	23.0584	-5.21174	13.0457	-5.217	24.0164	-5.21774	13.1014	-5.21749	23.5991	-5.21403	13.1557	-5.2118	23.3937	-5.21492	11.3438
	-5.20721	19.5941	-5.20703	18.55	-5.20797	22.2899	-5.2096	16.2402	-5.20828	22.5453	-5.21032	16.3068	-5.20328	22.3935	-5.20631	15.4453	-5.2074	22.8619	-5.20591	15.2703	-5.21047	23.6767	-5.20569	14.2297	-5.20848	24.5318	-5.20707	13.9629	-5.20986	22.8839	-5.20394	13.0148	-5.2092	24.1493	-5.20994	13.0957	-5.20969	24.3138	-5.20623	12.5722	-5.204	24.0913	-5.20712	11.28
	-5.19941	19.6026	-5.19923	18.6342	-5.20017	21.7549	-5.2018	16.9424	-5.20048	22.0237	-5.20252	16.7555	-5.19548	23.2219	-5.19851	16.1469	-5.1996	23.9491	-5.19811	15.2654	-5.20267	23.7731	-5.19789	14.2606	-5.20068	23.9386	-5.19927	13.8564	-5.20206	23.1954	-5.19614	13.5402	-5.2014	23.5721	-5.20214	13.679	-5.20189	24.3834	-5.19843	12.8393	-5.1962	23.6233	-5.19932	11.7506
	-5.19161	19.0681	-5.19143	18.2425	-5.19237	21.8957	-5.194	16.6656	-5.19268	22.6246	-5.19472	16.4575	-5.18768	22.5966	-5.19071	16.0785	-5.1918	23.6052	-5.19031	16.3086	-5.19487	22.7208	-5.19009	14.2845	-5.19288	23.4443	-5.19147	14.5409	-5.19426	23.9759	-5.18834	13.9216	-5.1936	23.9604	-5.19434	13.4275	-5.19409	24.7505	-5.19063	12.6913	-5.1884	23.2588	-5.19152	12.0533
	-5.18381	19.9969	-5.18363	18.2867	-5.18457	21.9268	-5.1862	16.2407	-5.18488	22.508	-5.18692	16.1322	-5.17988	23.3872	-5.18291	15.8018	-5.184	25.0502	-5.18251	15.8355	-5.18707	22.9066	-5.18229	14.7946	-5.18508	23.2837	-5.18367	14.2693	-5.18646	24.1711	-5.18054	13.8397	-5.1858	25.0283	-5.18654	13.8392	-5.18629	25.612	-5.18283	13.1618	-5.1806	23.8619	-5.18372	11.5757
	-5.17601	19.9059	-5.17583	18.3389	-5.17677	21.9201	-5.1784	17.1722	-5.17708	22.7622	-5.17912	16.5262	-5.17208	22.9853	-5.17511	16.4902	-5.1762	23.9289	-5.17471	15.7924	-5.17927	24.4029	-5.17449	14.6216	-5.17728	24.6723	-5.17587	14.1903	-5.17866	23.9214	-5.17274	13.5405	-5.178	25.1305	-5.17874	13.8364	-5.17849	25.0983	-5.17503	13.1647	-5.1728	23.6279	-5.17592	12.0179
	-5.16821	19.5413	-5.16803	19.699	-5.16897	21.9786	-5.1706	16.957	-5.16928	23.3185	-5.17132	15.9711	-5.16428	23.1366	-5.16731	16.3479	-5.1684	23.6435	-5.16691	15.5152	-5.17147	23.2921	-5.16669	14.439	-5.16948	24.8249	-5.16807	14.4277	-5.17086	24.3425	-5.16494	13.4497	-5.1702	23.9914	-5.17094	14.0395	-5.17069	23.9356	-5.16723	12.3082	-5.165	23.4074	-5.16812	12.2946
	-5.16041	20.1592	-5.16023	18.6313	-5.16117	22.3836	-5.1628	16.7698	-5.16148	22.996	-5.16352	16.2338	-5.15648	24.2675	-5.15951	16.0343	-5.1606	24.2044	-5.15911	15.8716	-5.16367	24.6439	-5.15889	14.1852	-5.16168	23.7002	-5.16027	14.7407	-5.16306	23.6477	-5.15714	13.2724	-5.1624	24.0221	-5.16314	13.9252	-5.16289	23.8584	-5.15943	12.9848	-5.1572	24.7892	-5.16032	12.9048
	-5.15261	21.0798	-5.15243	19.2395	-5.15337	22.5827	-5.155	16.6469	-5.15368	23.3155	-5.15572	16.1437	-5.14868	23.0201	-5.15171	16.2744	-5.1528	23.6266	-5.15131	15.3247	-5.15587	24.0903	-5.15109	14.4297	-5.15388	24.2195	-5.15247	14.4038	-5.15526	23.5691	-5.14934	13.6317	-5.1546	25.7848	-5.15534	13.5479	-5.15509	24.8938	-5.15163	13.4988	-5.1494	24.8162	-5.15252	12.6352
	-5.14481	20.8935	-5.14463	18.9918	-5.14557	21.6532	-5.1472	17.4469	-5.14588	23.7242	-5.14792	17.4705	-5.14088	24.3744	-5.14391	16.0873	-5.145	23.8745	-5.14351	15.4953	-5.14807	23.9288	-5.14329	14.7691	-5.14608	24.5616	-5.14467	14.5552	-5.14746	24.021	-5.14154	14.6205	-5.1468	24.2726	-5.14754	13.548	-5.14729	25.5313	-5.14383	12.6714	-5.1416	24.9738	-5.14472	11.8644
	-5.13701	20.645	-5.13683	19.54	-5.13777	23.5436	-5.1394	17.5842	-5.13808	23.539	-5.14012	17.2108	-5.13308	24.1615	-5.13611	15.8738	-5.1372	23.9469	-5.13571	15.2435	-5.14027	24.0975	-5.13549	14.6387	-5.13828	24.2609	-5.13687	14.9233	-5.13966	23.8842	-5.13374	14.0774	-5.139	24.3953	-5.13974	13.8397	-5.13949	25.1759	-5.13603	13.3277	-5.1338	25.3114	-5.13692	11.6752
	-5.12921	21.0764	-5.12903	19.6402	-5.12997	23.3758	-5.1316	16.8376	-5.13028	23.3435	-5.13232	17.0195	-5.12528	24.0861	-5.12831	15.9531	-5.1294	23.7682	-5.12791	15.9917	-5.13247	24.9541	-5.12769	14.487	-5.13048	25.0068	-5.12907	15.061	-5.13186	24.6647	-5.12594	14.133	-5.1312	24.9472	-5.13194	14.2315	-5.13169	25.3576	-5.12823	13.4178	-5.126	24.5913	-5.12912	12.1009
	-5.12141	20.2558	-5.12123	19.4125	-5.12217	23.4789	-5.1238	17.1174	-5.12248	23.8724	-5.12452	17.296	-5.11748	24.21	-5.12051	16.544	-5.1216	24.1227	-5.12011	16.544	-5.12467	24.2972	-5.11989	14.6627	-5.12268	24.9575	-5.12127	14.9924	-5.12406	24.9626	-5.11814	14.0222	-5.1234	26.434	-5.12414	13.8513	-5.12389	24.9945	-5.12043	12.7645	-5.1182	25.2034	-5.12132	12.5314
	-5.11361	22.1382	-5.11343	19.1487	-5.11437	23.7227	-5.116	17.4253	-5.11468	23.3542	-5.11672	16.708	-5.10968	23.5847	-5.11271	16.6655	-5.1138	24.9554	-5.11231	15.7299	-5.11687	24.5829	-5.11209	15.2346	-5.11488	25.5263	-5.11347	15.3055	-5.11626	25.3632	-5.11034	14.1841	-5.1156	24.9781	-5.11634	14.0144	-5.11609	25.2573	-5.11263	13.4992	-5.1104	25.8381	-5.11352	12.5811
	-5.10581	21.5747	-5.10563	19.257	-5.10657	23.8189	-5.1082	17.4115	-5.10688	23.6462	-5.10892	17.3401	-5.10188	24.0214	-5.10491	16.7263	-5.106	24.6735	-5.10451	15.7963	-5.10907	24.6828	-5.10429	15.3486	-5.10708	25.1308	-5.10567	14.855	-5.10846	24.7986	-5.10254	14.5966	-5.1078	26.0459	-5.10854	14.2832	-5.10829	25.439	-5.10483	14.0161	-5.1026	24.992	-5.10572	11.9331
	-5.09801	21.1769	-5.09783	19.0972	-5.09877	23.4418	-5.1004	17.8256	-5.09908	23.897	-5.10112	17.5372	-5.09408	24.8121	-5.09711	17.2171	-5.0982	24.0544	-5.09671	16.5394	-5.10127	25.0475	-5.09649	14.9502	-5.09928	26.2435	-5.09787	15.175	-5.10066	24.6994	-5.09474	14.4548	-5.1	25.7957	-5.10074	14.1032	-5.10049	26.0842	-5.09703	12.9447	-5.0948	25.7527	-5.09792	12.5362
	-5.09021	20.3356	-5.09003	19.5335	-5.09097	24.135	-5.0926	18.4915	-5.09128	23.9555	-5.09332	17.6797	-5.08628	24.606	-5.08931	16.8506	-5.0904	23.4216	-5.08891	16.1579	-5.09347	24.3494	-5.08869	14.5541	-5.09148	25.7574	-5.09007	15.0513	-5.09286	24.9699	-5.08694	14.0958	-5.0922	26.3936	-5.09294	14.1947	-5.09269	25.7907	-5.08923	13.7927	-5.087	25.4692	-5.09012	13.0305
	-5.08241	20.7131	-5.08223	19.9778	-5.08317	24.6155	-5.0848	17.4009	-5.08348	23.8459	-5.08552	17.565	-5.07848	24.0185	-5.08151	16.8825	-5.0826	24.8598	-5.08111	16.583	-5.08567	24.4493	-5.08089	15.3562	-5.08368	26.3262	-5.08227	14.5768	-5.08506	25.7608	-5.07914	14.1424	-5.0844	26.3068	-5.08514	14.5493	-5.08489	25.9492	-5.08143	14.0338	-5.0792	25.8923	-5.08232	12.2785
	-5.07461	20.3444	-5.07443	19.574	-5.07537	23.4252	-5.077	17.801	-5.07568	24.3405	-5.07772	17.3709	-5.07068	24.4861	-5.07371	16.516	-5.0748	24.6122	-5.07331	16.7307	-5.07787	25.0652	-5.07309	15.2471	-5.07588	25.9637	-5.07447	13.8202	-5.07726	25.6924	-5.07134	15.2377	-5.0766	24.8559	-5.07734	14.8411	-5.07709	26.7451	-5.07363	13.4618	-5.0714	27.0535	-5.07452	12.2171
	-5.06681	21.5512	-5.06663	19.4583	-5.06757	23.4254	-5.0692	18.1481	-5.06788	24.4196	-5.06992	17.0319	-5.06288	24.7441	-5.06591	17.5976	-5.067	24.5127	-5.06551	16.283	-5.07007	25.1651	-5.06529	15.0527	-5.06808	25.7826	-5.06667	14.4841	-5.06946	25.7713	-5.06354	14.4286	-5.0688	26.8231	-5.06954	15.1413	-5.06929	25.2231	-5.06583	13.3167	-5.0636	26.491	-5.06672	12.6924
	-5.05901	21.6634	-5.05883	20.8587	-5.05977	24.0398	-5.0614	18.3189	-5.06008	24.9005	-5.06212	17.5628	-5.05508	24.1669	-5.05811	17.0808	-5.0592	25.1424	-5.05771	16.2857	-5.06227	25.3544	-5.05749	15.3898	-5.06028	25.8363	-5.05887	14.8798	-5.06166	26.2438	-5.05574	14.2248	-5.061	27.3647	-5.06174	15.1986	-5.06149	24.7596	-5.05803	13.3952	-5.0558	25.7754	-5.05892	12.8297
	-5.05121	21.3859	-5.05103	20.2989	-5.05197	25.0795	-5.0536	18.3247	-5.05228	24.5986	-5.05432	17.0049	-5.04728	25.5419	-5.05031	17.2867	-5.0514	24.9052	-5.04991	16.5684	-5.05447	24.7216	-5.04969	15.7031	-5.05248	25.5191	-5.05107	15.444	-5.05386	26.2268	-5.04794	15.0518	-5.0532	27.6816	-5.05394	15.2702	-5.05369	26.529	-5.05023	14.1096	-5.048	26.5001	-5.05112	13.175
	-5.04341	21.4732	-5.04323	19.5511	-5.04417	24.6029	-5.0458	19.0662	-5.04448	23.7783	-5.04652	17.8422	-5.03948	25.305	-5.04251	18.1626	-5.0436	24.4857	-5.04211	16.8764	-5.04667	25.7606	-5.04189	16.1683	-5.04468	25.6635	-5.04327	14.825	-5.04606	25.4499	-5.04014	15.3335	-5.0454	25.6176	-5.04614	15.2417	-5.04589	26.1273	-5.04243	13.7206	-5.0402	26.4326	-5.04332	13.4186
	-5.03561	21.772	-5.03543	19.9154	-5.03637	24.4178	-5.038	18.0762	-5.03668	25.0625	-5.03872	17.9409	-5.03168	25.2467	-5.03471	17.5086	-5.0358	24.5684	-5.03431	16.6374	-5.03887	26.0291	-5.03409	15.8481	-5.03688	26.0757	-5.03547	16.2251	-5.03826	26.0661	-5.03234	14.4202	-5.0376	26.287	-5.03834	14.5756	-5.03809	26.3283	-5.03463	13.892	-5.0324	25.7981	-5.03552	13.4045
	-5.02781	21.6604	-5.02763	20.1237	-5.02857	24.4009	-5.0302	18.3477	-5.02888	25.0387	-5.03092	17.4432	-5.02388	24.697	-5.02691	17.4692	-5.028	25.3255	-5.02651	16.7826	-5.03107	25.9329	-5.02629	15.8933	-5.02908	26.8464	-5.02767	16.0704	-5.03046	25.9875	-5.02454	14.7285	-5.0298	26.2361	-5.03054	14.7444	-5.03029	26.8384	-5.02683	14.136	-5.0246	26.6263	-5.02772	13.0734
	-5.02001	22.8672	-5.01983	21.1322	-5.02077	25.2211	-5.0224	18.1437	-5.02108	25.8594	-5.02312	18.0945	-5.01608	25.5049	-5.01911	17.3481	-5.0202	25.5459	-5.01871	16.6403	-5.02327	26.1154	-5.01849	15.9196	-5.02128	26.9619	-5.01987	15.4101	-5.02266	25.8747	-5.01674	14.906	-5.022	27.6157	-5.02274	14.8617	-5.02249	26.8269	-5.01903	14.3858	-5.0168	26.7568	-5.01992	13.1728
	-5.01221	22.0797	-5.01203	20.9244	-5.01297	24.9331	-5.0146	18.2838	-5.01328	25.6365	-5.01532	17.9497	-5.00828	25.6186	-5.01131	17.0291	-5.0124	25.3844	-5.01091	16.6557	-5.01547	27.1303	-5.01069	15.4404	-5.01348	25.7835	-5.01207	15.5857	-5.01486	26.58	-5.00894	14.9792	-5.0142	26.3333	-5.01494	15.0505	-5.01469	27.9589	-5.01123	14.6908	-5.009	27.4275	-5.01212	13.3904
	-5.00441	23.2742	-5.00423	20.9647	-5.00517	24.7721	-5.0068	18.3819	-5.00548	24.6719	-5.00752	18.4587	-5.00048	25.6566	-5.00351	17.7309	-5.0046	26.1483	-5.00311	16.605	-5.00767	26.3083	-5.00289	15.7561	-5.00568	25.9197	-5.00427	15.2625	-5.00706	26.7992	-5.00114	15.1944	-5.0064	27.0947	-5.00714	15.2222	-5.00689	27.3756	-5.00343	14.0607	-5.0012	26.3654	-5.00432	13.6648
	-4.99661	21.7942	-4.99643	21.5411	-4.99737	25.359	-4.999	18.7765	-4.99768	24.964	-4.99972	18.2072	-4.99268	26.358	-4.99571	17.6124	-4.9968	26.2724	-4.99531	16.8494	-4.99987	25.9576	-4.99509	15.8654	-4.99788	25.2564	-4.99647	16.0159	-4.99926	26.5631	-4.99334	14.842	-4.9986	27.6109	-4.99934	15.5168	-4.99909	27.7119	-4.99563	14.4964	-4.9934	27.7606	-4.99652	13.3314
	-4.98881	21.6203	-4.98863	20.6172	-4.98957	25.7367	-4.9912	18.3739	-4.98988	25.7985	-4.99192	18.3223	-4.98488	26.9323	-4.98791	17.8473	-4.989	25.8356	-4.98751	17.2593	-4.99207	27.0276	-4.98729	15.8181	-4.99008	27.4529	-4.98867	16.3703	-4.99146	26.9637	-4.98554	14.7822	-4.9908	27.4475	-4.99154	15.1881	-4.99129	27.2908	-4.98783	15.0221	-4.9856	26.9596	-4.98872	13.2344
	-4.98101	21.4589	-4.98083	20.8655	-4.98177	25.61	-4.9834	18.4161	-4.98208	26.2897	-4.98412	17.7917	-4.97708	26.5509	-4.98011	18.0638	-4.9812	26.8474	-4.97971	17.0482	-4.98427	26.7766	-4.97949	16.0057	-4.98228	28.2566	-4.98087	16.4014	-4.98366	27.3541	-4.97774	15.8466	-4.983	26.5433	-4.98374	15.8001	-4.98349	27.6927	-4.98003	14.421	-4.9778	27.2702	-4.98092	13.9582
	-4.97321	23.0515	-4.97303	21.2139	-4.97397	25.1401	-4.9756	19.4458	-4.97428	25.5174	-4.97632	18.6291	-4.96928	26.1249	-4.97231	17.9849	-4.9734	26.882	-4.97191	17.4556	-4.97647	27.1139	-4.97169	16.2692	-4.97448	28.3598	-4.97307	16.7455	-4.97586	27.7308	-4.96994	15.492	-4.9752	27.2025	-4.97594	15.5342	-4.97569	27.8049	-4.97223	15.0251	-4.97	27.6213	-4.97312	13.043
	-4.96541	23.1098	-4.96523	21.4983	-4.96617	25.3188	-4.9678	19.846	-4.96648	25.6824	-4.96852	18.6676	-4.96148	25.9257	-4.96451	17.7081	-4.9656	27.0026	-4.96411	17.2013	-4.96867	26.5499	-4.96389	16.6158	-4.96668	27.0247	-4.96527	15.8926	-4.96806	26.8785	-4.96214	14.9843	-4.9674	27.4734	-4.96814	15.8546	-4.96789	28.0406	-4.96443	15.3127	-4.9622	27.8914	-4.96532	13.4758
	-4.95761	23.1309	-4.95743	21.2945	-4.95837	25.8851	-4.96	18.8419	-4.95868	25.6552	-4.96072	18.2328	-4.95368	26.3831	-4.95671	17.6054	-4.9578	25.6781	-4.95631	17.0207	-4.96087	25.8861	-4.95609	16.4926	-4.95888	26.621	-4.95747	16.7252	-4.96026	27.2449	-4.95434	15.5764	-4.9596	27.6217	-4.96034	15.4544	-4.96009	27.6891	-4.95663	14.1192	-4.9544	27.7384	-4.95752	13.613
	-4.94981	23.5624	-4.94963	21.0507	-4.95057	24.9246	-4.9522	18.0951	-4.95088	25.9953	-4.95292	18.0716	-4.94588	26.3695	-4.94891	17.8113	-4.95	25.3479	-4.94851	17.8786	-4.95307	26.5983	-4.94829	16.0774	-4.95108	26.7942	-4.94967	16.2265	-4.95246	26.8103	-4.94654	15.4236	-4.9518	28.2962	-4.95254	14.8254	-4.95229	28.0485	-4.94883	14.3168	-4.9466	27.7655	-4.94972	13.4617
	-4.94201	23.542	-4.94183	21.115	-4.94277	25.2336	-4.9444	19.164	-4.94308	25.7002	-4.94512	18.4849	-4.93808	27.6072	-4.94111	18.1913	-4.9422	26.3184	-4.94071	17.2959	-4.94527	27.431	-4.94049	16.2532	-4.94328	27.4826	-4.94187	16.5534	-4.94466	27.8134	-4.93874	15.4325	-4.944	28.2044	-4.94474	15.5289	-4.94449	27.9443	-4.94103	14.7438	-4.9388	27.572	-4.94192	13.7621
	-4.93421	23.8782	-4.93403	21.6475	-4.93497	25.5049	-4.9366	18.9824	-4.93528	26.6721	-4.93732	18.7204	-4.93028	26.4146	-4.93331	18.9697	-4.9344	26.6042	-4.93291	17.8585	-4.93747	27.6479	-4.93269	16.5571	-4.93548	27.9566	-4.93407	16.4435	-4.93686	28.2038	-4.93094	16.2398	-4.9362	28.5672	-4.93694	15.7835	-4.93669	28.1067	-4.93323	15.1185	-4.931	27.9141	-4.93412	13.748
	-4.92641	23.0532	-4.92623	21.7958	-4.92717	26.4007	-4.9288	19.2959	-4.92748	25.9753	-4.92952	19.6208	-4.92248	26.7551	-4.92551	19.0148	-4.9266	26.4805	-4.92511	17.9402	-4.92967	28.1606	-4.92489	16.4718	-4.92768	27.623	-4.92627	16.2303	-4.92906	27.3104	-4.92314	15.5126	-4.9284	28.9301	-4.92914	15.4576	-4.92889	27.9677	-4.92543	14.68	-4.9232	27.7791	-4.92632	13.6818
	-4.91861	23.236	-4.91843	22.6564	-4.91937	26.0578	-4.921	19.7186	-4.91968	25.9721	-4.92172	19.465	-4.91468	27.4153	-4.91771	18.8751	-4.9188	27.7366	-4.91731	18.1007	-4.92187	26.6437	-4.91709	16.7946	-4.91988	27.2893	-4.91847	16.2752	-4.92126	28.3855	-4.91534	15.2821	-4.9206	28.2762	-4.92134	16.0754	-4.92109	29.0225	-4.91763	14.5523	-4.9154	28.7964	-4.91852	13.4784
	-4.91081	22.7179	-4.91063	21.3122	-4.91157	26.2467	-4.9132	18.955	-4.91188	27.0711	-4.91392	19.0083	-4.90688	27.4843	-4.90991	18.5878	-4.911	27.5269	-4.90951	17.8896	-4.91407	27.4522	-4.90929	17.0606	-4.91208	27.8169	-4.91067	16.3372	-4.91346	27.9029	-4.90754	16.1403	-4.9128	28.2099	-4.91354	15.7295	-4.91329	29.0264	-4.90983	15.0751	-4.9076	28.9809	-4.91072	13.6204
	-4.90301	23.7964	-4.90283	21.9607	-4.90377	26.6278	-4.9054	19.6938	-4.90408	27.3425	-4.90612	19.4271	-4.89908	26.216	-4.90211	19.5376	-4.9032	27.269	-4.90171	17.9839	-4.90627	28.0269	-4.90149	16.9777	-4.90428	27.2648	-4.90287	16.6366	-4.90566	27.6463	-4.89974	16.1537	-4.905	28.7261	-4.90574	16.0727	-4.90549	28.3852	-4.90203	15.232	-4.8998	29.1835	-4.90292	14.1549
	-4.89521	24.7962	-4.89503	23.1574	-4.89597	27.3486	-4.8976	19.1512	-4.89628	26.6011	-4.89832	19.5915	-4.89128	27.5053	-4.89431	19.216	-4.8954	26.9457	-4.89391	18.4549	-4.89847	27.9823	-4.89369	16.9374	-4.89648	27.6317	-4.89507	16.9876	-4.89786	28.1394	-4.89194	16.2625	-4.8972	29.5999	-4.89794	16.2987	-4.89769	29.5134	-4.89423	15.2612	-4.892	29.5436	-4.89512	14.5665
	-4.88741	23.9214	-4.88723	22.3054	-4.88817	26.9748	-4.8898	19.9768	-4.88848	26.9378	-4.89052	19.8872	-4.88348	27.3405	-4.88651	19.2557	-4.8876	28.5562	-4.88611	17.8875	-4.89067	28.2198	-4.88589	17.2271	-4.88868	28.2088	-4.88727	17.2836	-4.89006	28.9268	-4.88414	16.4089	-4.8894	29.2424	-4.89014	16.4332	-4.88989	29.2701	-4.88643	15.9205	-4.8842	28.8101	-4.88732	14.2638
	-4.87961	24.6267	-4.87943	21.5013	-4.88037	27.1501	-4.882	19.8455	-4.88068	27.0479	-4.88272	19.5946	-4.87568	27.5469	-4.87871	19.6173	-4.8798	27.8751	-4.87831	18.0684	-4.88287	27.8484	-4.87809	17.1584	-4.88088	28.6293	-4.87947	16.7402	-4.88226	29.4028	-4.87634	16.551	-4.8816	30.2337	-4.88234	16.2703	-4.88209	29.8884	-4.87863	15.1132	-4.8764	29.0576	-4.87952	13.8783
	-4.87181	24.0629	-4.87163	22.1738	-4.87257	27.4351	-4.8742	20.3297	-4.87288	28.037	-4.87492	19.7179	-4.86788	27.9597	-4.87091	19.3115	-4.872	28.2435	-4.87051	18.346	-4.87507	28.086	-4.87029	17.4338	-4.87308	29.4578	-4.87167	16.7265	-4.87446	28.7627	-4.86854	16.3382	-4.8738	30.5557	-4.87454	16.8022	-4.87429	29.5678	-4.87083	15.9991	-4.8686	28.8552	-4.87172	14.5004
	-4.86401	23.6941	-4.86383	22.6543	-4.86477	26.6907	-4.8664	20.0529	-4.86508	28.0441	-4.86712	19.3378	-4.86008	27.7226	-4.86311	19.375	-4.8642	28.2471	-4.86271	18.9824	-4.86727	27.7421	-4.86249	17.6499	-4.86528	29.017	-4.86387	17.7003	-4.86666	28.8621	-4.86074	16.4181	-4.866	30.0142	-4.86674	16.5936	-4.86649	29.7108	-4.86303	15.5867	-4.8608	28.9002	-4.86392	14.491
	-4.85621	24.105	-4.85603	22.9587	-4.85697	27.4767	-4.8586	20.4253	-4.85728	27.6563	-4.85932	19.6006	-4.85228	27.3309	-4.85531	19.4068	-4.8564	28.6739	-4.85491	18.6721	-4.85947	28.6608	-4.85469	17.8138	-4.85748	29.3262	-4.85607	16.8988	-4.85886	28.4104	-4.85294	16.2342	-4.8582	29.5698	-4.85894	16.1476	-4.85869	29.2434	-4.85523	15.7204	-4.853	29.4359	-4.85612	14.8269
	-4.84841	23.9186	-4.84823	23.0911	-4.84917	27.6691	-4.8508	21.097	-4.84948	27.6977	-4.85152	19.8471	-4.84448	28.4794	-4.84751	18.8081	-4.8486	27.5523	-4.84711	18.5221	-4.85167	28.7263	-4.84689	17.3013	-4.84968	29.0667	-4.84827	17.2533	-4.85106	28.6775	-4.84514	16.986	-4.8504	29.948	-4.85114	15.8331	-4.85089	30.1785	-4.84743	15.613	-4.8452	30.6962	-4.84832	14.9333
	-4.84061	24.0848	-4.84043	23.4995	-4.84137	27.6007	-4.843	20.6635	-4.84168	26.9974	-4.84372	19.8801	-4.83668	29.0606	-4.83971	19.7712	-4.8408	28.5504	-4.83931	19.4207	-4.84387	28.7815	-4.83909	17.6361	-4.84188	29.0545	-4.84047	17.4908	-4.84326	28.9686	-4.83734	16.4916	-4.8426	30.9752	-4.84334	16.9913	-4.84309	30.3602	-4.83963	15.9152	-4.8374	30.3182	-4.84052	15.2881
	-4.83281	25.3086	-4.83263	22.7635	-4.83357	27.6352	-4.8352	20.1936	-4.83388	27.9041	-4.83592	20.0965	-4.82888	28.937	-4.83191	19.9218	-4.833	28.8672	-4.83151	19.0162	-4.83607	29.4766	-4.83129	17.7691	-4.83408	29.7923	-4.83267	17.7248	-4.83546	29.3145	-4.82954	16.2034	-4.8348	29.7541	-4.83554	16.6454	-4.83529	30.283	-4.83183	16.316	-4.8296	29.3505	-4.83272	14.8246
	-4.82501	24.3632	-4.82483	23.5121	-4.82577	29.2278	-4.8274	20.5912	-4.82608	28.9036	-4.82812	20.4196	-4.82108	29.226	-4.82411	19.7109	-4.8252	27.5116	-4.82371	18.5811	-4.82827	29.2256	-4.82349	17.8903	-4.82628	29.9862	-4.82487	18.3477	-4.82766	29.6844	-4.82174	16.5628	-4.827	29.4578	-4.82774	16.3453	-4.82749	30.086	-4.82403	15.6714	-4.8218	30.1967	-4.82492	14.9784
	-4.81721	24.517	-4.81703	22.9521	-4.81797	28.1916	-4.8196	20.8544	-4.81828	28.1793	-4.82032	20.2912	-4.81328	29.6697	-4.81631	19.9195	-4.8174	28.5992	-4.81591	19.4441	-4.82047	29.4907	-4.81569	18.1064	-4.81848	30.5509	-4.81707	18.5164	-4.81986	29.9207	-4.81394	16.9111	-4.8192	31.3843	-4.81994	17.4978	-4.81969	30.8086	-4.81623	16.3423	-4.814	29.9717	-4.81712	15.2457
	-4.80941	24.3182	-4.80923	23.2645	-4.81017	28.6345	-4.8118	20.7231	-4.81048	28.4096	-4.81252	20.3379	-4.80548	28.611	-4.80851	19.3208	-4.8096	28.706	-4.80811	19.0065	-4.81267	30.7741	-4.80789	17.9879	-4.81068	29.4342	-4.80927	18.2619	-4.81206	29.9174	-4.80614	16.8535	-4.8114	30.7968	-4.81214	17.3463	-4.81189	29.8853	-4.80843	15.7151	-4.8062	29.8413	-4.80932	15.0187
	-4.80161	25.0485	-4.80143	23.3409	-4.80237	27.6876	-4.804	21.1318	-4.80268	28.4579	-4.80472	20.7896	-4.79768	29.3298	-4.80071	19.7537	-4.8018	29.305	-4.80031	19.2052	-4.80487	29.3155	-4.80009	17.257	-4.80288	30.0731	-4.80147	18.3309	-4.80426	30.1572	-4.79834	17.1707	-4.8036	30.7356	-4.80434	17.0462	-4.80409	30.5191	-4.80063	16.3367	-4.7984	30.5705	-4.80152	15.0542
	-4.79381	25.0405	-4.79363	24.1336	-4.79457	28.0035	-4.7962	21.1768	-4.79488	28.9079	-4.79692	20.746	-4.78988	29.55	-4.79291	20.0968	-4.794	30.2412	-4.79251	18.7701	-4.79707	30.912	-4.79229	18.197	-4.79508	30.5926	-4.79367	18.0558	-4.79646	30.6161	-4.79054	17.1376	-4.7958	31.6861	-4.79654	17.6611	-4.79629	30.948	-4.79283	15.7791	-4.7906	30.476	-4.79372	15.1914
	-4.78601	26.0238	-4.78583	23.8177	-4.78677	27.6469	-4.7884	21.4092	-4.78708	28.4823	-4.78912	21.4085	-4.78208	29.5296	-4.78511	19.9361	-4.7862	29.5806	-4.78471	19.0604	-4.78927	30.637	-4.78449	18.0192	-4.78728	30.6999	-4.78587	18.5582	-4.78866	29.7911	-4.78274	17.0379	-4.788	32.279	-4.78874	17.7441	-4.78849	29.7504	-4.78503	16.392	-4.7828	30.5931	-4.78592	15.5794
	-4.77821	24.6677	-4.77803	23.1176	-4.77897	28.3403	-4.7806	21.0401	-4.77928	29.0217	-4.78132	21.3676	-4.77428	30.0971	-4.77731	20.4165	-4.7784	29.4397	-4.77691	18.7144	-4.78147	29.5809	-4.77669	18.7432	-4.77948	31.3058	-4.77807	17.7361	-4.78086	31.4927	-4.77494	17.486	-4.7802	31.6046	-4.78094	17.5126	-4.78069	29.905	-4.77723	16.8975	-4.775	31.3538	-4.77812	15.4281
	-4.77041	23.8384	-4.77023	24.2745	-4.77117	29.7099	-4.7728	21.267	-4.77148	28.9979	-4.77352	21.5074	-4.76648	29.75	-4.76951	20.1713	-4.7706	30.7614	-4.76911	19.3128	-4.77367	29.8666	-4.76889	18.3494	-4.77168	31.2689	-4.77027	17.9426	-4.77306	31.5305	-4.76714	17.5415	-4.7724	31.6763	-4.77314	17.9131	-4.77289	31.636	-4.76943	17.1444	-4.7672	30.8677	-4.77032	14.8415
	-4.76261	25.6597	-4.76243	23.9266	-4.76337	28.5295	-4.765	20.9733	-4.76368	28.9913	-4.76572	20.5306	-4.75868	28.8495	-4.76171	20.1847	-4.7628	31.1023	-4.76131	19.1831	-4.76587	31.1191	-4.76109	18.6984	-4.76388	30.5808	-4.76247	18.5036	-4.76526	30.3701	-4.75934	18.1493	-4.7646	30.6544	-4.76534	18.2134	-4.76509	31.7134	-4.76163	16.1744	-4.7594	31.3854	-4.76252	15.3714
	-4.75481	24.959	-4.75463	23.6748	-4.75557	28.5263	-4.7572	21.4157	-4.75588	29.0121	-4.75792	21.7788	-4.75088	29.8983	-4.75391	21.0899	-4.755	28.9	-4.75351	20.5833	-4.75807	30.0975	-4.75329	18.7793	-4.75608	30.9189	-4.75467	17.8913	-4.75746	30.7091	-4.75154	17.4974	-4.7568	31.4977	-4.75754	18.4566	-4.75729	32.096	-4.75383	16.4214	-4.7516	31.2594	-4.75472	15.7215
	-4.74701	25.8055	-4.74683	23.9232	-4.74777	29.6763	-4.7494	21.6202	-4.74808	29.6236	-4.75012	21.727	-4.74308	29.0665	-4.74611	21.3618	-4.7472	29.8363	-4.74571	20.3773	-4.75027	29.5884	-4.74549	18.6489	-4.74828	31.2158	-4.74687	18.435	-4.74966	31.7432	-4.74374	17.7925	-4.749	33.1636	-4.74974	17.8333	-4.74949	31.4934	-4.74603	16.9094	-4.7438	30.9039	-4.74692	15.388
	-4.73921	26.1916	-4.73903	24.5039	-4.73997	28.8185	-4.7416	21.5253	-4.74028	29.7234	-4.74232	21.3413	-4.73528	31.0265	-4.73831	21.5098	-4.7394	30.067	-4.73791	20.0008	-4.74247	29.8157	-4.73769	18.5731	-4.74048	30.9934	-4.73907	18.4902	-4.74186	31.7262	-4.73594	17.8347	-4.7412	32.106	-4.74194	18.0679	-4.74169	32.2044	-4.73823	17.5136	-4.736	30.823	-4.73912	15.1161
	-4.73141	26.1628	-4.73123	24.5522	-4.73217	28.6986	-4.7338	22.5469	-4.73248	30.0362	-4.73452	21.5495	-4.72748	30.6107	-4.73051	21.3833	-4.7316	31.0687	-4.73011	19.6242	-4.73467	31.6875	-4.72989	18.3833	-4.73268	31.3686	-4.73127	18.2564	-4.73406	30.5418	-4.72814	16.9234	-4.7334	32.7602	-4.73414	17.9079	-4.73389	31.3854	-4.73043	16.9009	-4.7282	31.0166	-4.73132	15.8966
	-4.72361	26.1424	-4.72343	24.7126	-4.72437	29.1656	-4.726	22.3792	-4.72468	29.772	-4.72672	21.4101	-4.71968	30.1089	-4.72271	20.5999	-4.7238	31.0104	-4.72231	19.1992	-4.72687	31.0271	-4.72209	18.8297	-4.72488	31.7355	-4.72347	19.0823	-4.72626	31.3396	-4.72034	18.4182	-4.7256	32.3617	-4.72634	18.0081	-4.72609	31.8221	-4.72263	17.4499	-4.7204	31.5387	-4.72352	16.3958
	-4.71581	27.0304	-4.71563	24.9411	-4.71657	29.842	-4.7182	22.3515	-4.71688	30.0607	-4.71892	21.6484	-4.71188	31.5188	-4.71491	20.2966	-4.716	30.7318	-4.71451	19.7187	-4.71907	31.8426	-4.71429	19.2096	-4.71708	31.7233	-4.71567	19.6536	-4.71846	31.7472	-4.71254	17.824	-4.7178	32.9188	-4.71854	18.4943	-4.71829	31.7295	-4.71483	17.8101	-4.7126	32.628	-4.71572	16.1072
	-4.70801	26.6242	-4.70783	24.7973	-4.70877	29.9418	-4.7104	22.0159	-4.70908	30.1502	-4.71112	21.2929	-4.70408	30.7935	-4.70711	20.6055	-4.7082	31.1347	-4.70671	20.1771	-4.71127	31.8015	-4.70649	18.8703	-4.70928	32.2964	-4.70787	19.781	-4.71066	31.5556	-4.70474	18.1679	-4.71	32.9598	-4.71074	18.3028	-4.71049	31.6291	-4.70703	18.2691	-4.7048	32.5471	-4.70792	15.594
	-4.70021	26.7282	-4.70003	24.9457	-4.70097	30.6593	-4.7026	21.6075	-4.70128	29.7452	-4.70332	21.7912	-4.69628	30.4774	-4.69931	21.3155	-4.7004	30.1437	-4.69891	20.0958	-4.70347	31.3235	-4.69869	18.5833	-4.70148	32.3666	-4.70007	19.4027	-4.70286	31.9631	-4.69694	18.525	-4.7022	32.6891	-4.70294	18.2171	-4.70269	32.3556	-4.69923	16.8373	-4.697	31.7684	-4.70012	15.8235
	-4.69241	26.5792	-4.69223	25.8106	-4.69317	30.9342	-4.6948	22.4109	-4.69348	30.9372	-4.69552	22.0952	-4.68848	31.6639	-4.69151	21.3131	-4.6926	31.1936	-4.69111	20.1469	-4.69567	32.1219	-4.69089	19.1579	-4.69368	33.8711	-4.69227	19.4372	-4.69506	31.8366	-4.68914	18.3988	-4.6944	31.9227	-4.69514	18.1658	-4.69489	32.3827	-4.69143	18.0108	-4.6892	32.7227	-4.69232	16.3061
	-4.68461	27.3138	-4.68443	26.6075	-4.68537	29.9185	-4.687	22.8729	-4.68568	30.5287	-4.68772	22.2542	-4.68068	30.9489	-4.68371	21.4452	-4.6848	31.9199	-4.68331	20.725	-4.68787	31.107	-4.68309	19.1889	-4.68588	33.0017	-4.68447	19.372	-4.68726	32.1106	-4.68134	18.8291	-4.6866	33.042	-4.68734	18.7722	-4.68709	32.9199	-4.68363	17.4155	-4.6814	33.2494	-4.68452	16.1737
	-4.67681	28.1812	-4.67663	24.8225	-4.67757	29.7231	-4.6792	22.2686	-4.67788	31.6349	-4.67992	21.9725	-4.67288	30.3715	-4.67591	21.0259	-4.677	31.459	-4.67551	20.9696	-4.68007	31.8848	-4.67529	19.3125	-4.67808	32.499	-4.67667	19.7678	-4.67946	31.3986	-4.67354	18.3768	-4.6788	33.4356	-4.67954	18.8438	-4.67929	32.9703	-4.67583	16.6604	-4.6736	33.0469	-4.67672	16.0342
	-4.66901	27.4929	-4.66883	25.1671	-4.66977	30.6398	-4.6714	22.6215	-4.67008	30.9036	-4.67212	22.1971	-4.66508	31.2417	-4.66811	21.757	-4.6692	32.65	-4.66771	20.873	-4.67227	31.5065	-4.66749	19.0895	-4.67028	31.9757	-4.66887	18.8871	-4.67166	32.6279	-4.66574	18.8516	-4.671	33.8956	-4.67174	17.7943	-4.67149	32.7308	-4.66803	17.2675	-4.6658	32.5024	-4.66892	16.7036
	-4.66121	26.6344	-4.66103	25.1994	-4.66197	30.8116	-4.6636	23.1674	-4.66228	31.7693	-4.66432	22.0988	-4.65728	32.1806	-4.66031	22.0185	-4.6614	32.1305	-4.65991	20.8503	-4.66447	31.806	-4.65969	19.8445	-4.66248	32.7796	-4.66107	19.0524	-4.66386	32.8711	-4.65794	18.4991	-4.6632	32.8686	-4.66394	18.3464	-4.66369	32.9782	-4.66023	16.8987	-4.658	32.2188	-4.66112	16.9946
	-4.65341	26.8463	-4.65323	25.8402	-4.65417	31.1997	-4.6558	23.6715	-4.65448	31.6391	-4.65652	23.7057	-4.64948	31.8198	-4.65251	21.8102	-4.6536	31.8176	-4.65211	20.4941	-4.65667	32.6354	-4.65189	19.4625	-4.65468	32.7715	-4.65327	20.0504	-4.65606	33.5183	-4.65014	19.1246	-4.6554	32.9607	-4.65614	18.9757	-4.65589	32.9126	-4.65243	17.9735	-4.6502	32.5385	-4.65332	17.1223
	-4.64561	27.9751	-4.64543	26.341	-4.64637	31.0147	-4.648	22.986	-4.64668	31.2409	-4.64872	23.1202	-4.64168	31.961	-4.64471	21.6969	-4.6458	31.9004	-4.64431	20.6292	-4.64887	33.3754	-4.64409	19.268	-4.64688	33.0767	-4.64547	19.8166	-4.64826	32.6249	-4.64234	18.9163	-4.6476	33.477	-4.64834	18.7527	-4.64809	33.9289	-4.64463	17.2591	-4.6424	33.1777	-4.64552	16.5666
	-4.63781	27.4444	-4.63763	25.9089	-4.63857	31.746	-4.6402	22.9667	-4.63888	32.0552	-4.64092	22.4881	-4.63388	32.1641	-4.63691	21.6681	-4.638	32.2172	-4.63651	21.2302	-4.64107	32.8044	-4.63629	20.4954	-4.63908	34.503	-4.63767	19.8305	-4.64046	32.7072	-4.63454	18.8765	-4.6398	34.9386	-4.64054	18.9845	-4.64029	33.4383	-4.63683	18.0231	-4.6346	32.7772	-4.63772	16.7511
	-4.63001	28.3658	-4.62983	26.1535	-4.63077	32.2131	-4.6324	23.3755	-4.63108	32.0451	-4.63312	23.263	-4.62608	32.4876	-4.62911	22.0008	-4.6302	32.6614	-4.62871	22.0731	-4.63327	33.1349	-4.62849	20.5952	-4.63128	34.0456	-4.62987	19.8135	-4.63266	33.7619	-4.62674	18.7679	-4.632	33.9116	-4.63274	18.7644	-4.63249	33.7282	-4.62903	18.1423	-4.6268	33.772	-4.62992	16.6352
	-4.62221	28.4367	-4.62203	26.2659	-4.62297	32.0452	-4.6246	23.7592	-4.62328	31.5679	-4.62532	22.9457	-4.61828	32.7388	-4.62131	22.3045	-4.6224	32.8647	-4.62091	20.701	-4.62547	33.7992	-4.62069	20.574	-4.62348	33.8644	-4.62207	20.1267	-4.62486	34.214	-4.61894	18.9632	-4.6242	32.8692	-4.62494	18.9275	-4.62469	33.9215	-4.62123	17.5382	-4.619	33.1464	-4.62212	17.158
	-4.61441	27.8977	-4.61423	26.4424	-4.61517	31.9562	-4.6168	23.7762	-4.61548	32.0559	-4.61752	23.0718	-4.61048	33.4646	-4.61351	22.3364	-4.6146	33.2194	-4.61311	21.2995	-4.61767	33.5	-4.61289	20.7451	-4.61568	34.7261	-4.61427	20.3334	-4.61706	34.1593	-4.61114	19.5112	-4.6164	33.6052	-4.61714	19.2394	-4.61689	33.5623	-4.61343	18.1105	-4.6112	34.2672	-4.61432	17.2953
	-4.60661	28.2673	-4.60643	27.4156	-4.60737	30.4599	-4.609	23.6533	-4.60768	32.2314	-4.60972	23.2199	-4.60268	33.6506	-4.60571	23.3368	-4.6068	33.5879	-4.60531	21.9464	-4.60987	34.0026	-4.60509	20.3631	-4.60788	34.1451	-4.60647	19.8931	-4.60926	34.923	-4.60334	19.223	-4.6086	34.8676	-4.60934	19.1394	-4.60909	34.2656	-4.60563	18.3517	-4.6034	34.0692	-4.60652	17.397
	-4.59881	29.587	-4.59863	26.347	-4.59957	31.4007	-4.6012	23.1918	-4.59988	31.7611	-4.60192	23.2283	-4.59488	33.1385	-4.59791	22.8752	-4.599	34.4761	-4.59751	21.7913	-4.60207	33.521	-4.59729	20.7122	-4.60008	34.4503	-4.59867	20.3543	-4.60146	34.0398	-4.59554	19.1078	-4.6008	34.3056	-4.60154	19.7459	-4.60129	33.9991	-4.59783	18.1252	-4.5956	34.5554	-4.59872	16.7774
	-4.59101	30.16	-4.59083	27.2881	-4.59177	32.084	-4.5934	24.5299	-4.59208	31.9812	-4.59412	23.7213	-4.58708	33.4895	-4.59011	23.3848	-4.5912	33.9188	-4.58971	21.5853	-4.59427	33.6485	-4.58949	21.116	-4.59228	35.0151	-4.59087	20.3682	-4.59366	35.0192	-4.58774	19.851	-4.593	33.8458	-4.59374	18.3846	-4.59349	34.3161	-4.59003	18.5494	-4.5878	35.1631	-4.59092	16.6426
	-4.58321	28.9114	-4.58303	27.5327	-4.58397	32.5855	-4.5856	23.9032	-4.58428	33.0565	-4.58632	23.144	-4.57928	33.5172	-4.58231	23.129	-4.5834	33.5267	-4.58191	21.8885	-4.58647	34.1993	-4.58169	20.9832	-4.58448	35.613	-4.58307	20.4579	-4.58586	35.2659	-4.57994	19.9243	-4.5852	34.7352	-4.58594	18.848	-4.58569	35.1663	-4.58223	18.7412	-4.58	34.1955	-4.58312	17.7213
	-4.57541	28.3351	-4.57523	26.6883	-4.57617	34.5938	-4.5778	24.4157	-4.57648	33.7197	-4.57852	23.4371	-4.57148	33.8476	-4.57451	23.3668	-4.5756	34.2531	-4.57411	21.9498	-4.57867	34.9565	-4.57389	21.0261	-4.57668	36.0913	-4.57527	20.7712	-4.57806	34.2457	-4.57214	19.0683	-4.5774	35.5683	-4.57814	19.1656	-4.57789	35.4794	-4.57443	18.4015	-4.5722	34.2135	-4.57532	17.2766
	-4.56761	30.1445	-4.56743	27.3893	-4.56837	32.4316	-4.57	24.5615	-4.56868	33.6719	-4.57072	23.3881	-4.56368	32.7165	-4.56671	23.2113	-4.5678	34.6285	-4.56631	22.4694	-4.57087	34.7571	-4.56609	21.4702	-4.56888	35.1558	-4.56747	20.6268	-4.57026	34.8759	-4.56434	19.9334	-4.5696	35.0778	-4.57034	19.3545	-4.57009	35.9123	-4.56663	18.5991	-4.5644	35.0238	-4.56752	17.2388
	-4.55981	29.4561	-4.55963	27.5298	-4.56057	33.0635	-4.5622	24.6625	-4.56088	33.8062	-4.56292	23.4622	-4.55588	33.6418	-4.55891	23.9927	-4.56	34.0299	-4.55851	21.4435	-4.56307	35.4317	-4.55829	21.6959	-4.56108	35.2961	-4.55967	20.8162	-4.56246	33.8009	-4.55654	19.9669	-4.5618	35.5277	-4.56254	19.8923	-4.56229	36.7277	-4.55883	19.2528	-4.5566	35.5775	-4.55972	17.6505
	-4.55201	29.3652	-4.55183	27.1458	-4.55277	33.6611	-4.5544	24.0694	-4.55308	33.9507	-4.55512	23.0163	-4.54808	34.0926	-4.55111	23.6024	-4.5522	35.2141	-4.55071	21.7849	-4.55527	35.838	-4.55049	21.8291	-4.55328	34.9212	-4.55187	21.4668	-4.55466	35.2836	-4.54874	19.5056	-4.554	36.2024	-4.55474	19.9554	-4.55449	36.0014	-4.55103	18.8113	-4.5488	35.4516	-4.55192	17.0994
	-4.54421	29.7556	-4.54403	27.022	-4.54497	32.5148	-4.5466	24.6686	-4.54528	34.3804	-4.54732	23.8569	-4.54028	33.8796	-4.54331	23.6475	-4.5444	34.0958	-4.54291	22.465	-4.54747	36.4782	-4.54269	21.1978	-4.54548	35.9519	-4.54407	20.9886	-4.54686	35.2119	-4.54094	20.342	-4.5462	35.4411	-4.54694	19.9069	-4.54669	36.7821	-4.54323	19.2936	-4.541	35.4606	-4.54412	18.1118
	-4.53641	29.4946	-4.53623	27.8952	-4.53717	32.7897	-4.5388	25.3911	-4.53748	34.391	-4.53952	24.2787	-4.53248	34.1069	-4.53551	23.7216	-4.5366	33.6933	-4.53511	22.5034	-4.53967	34.3897	-4.53489	21.2882	-4.53768	35.6306	-4.53627	21.7356	-4.53906	35.4826	-4.53314	20.8323	-4.5384	36.8006	-4.53914	20.4076	-4.53889	36.1176	-4.53543	18.9452	-4.5332	36.4825	-4.53632	17.7003
	-4.52861	30.3041	-4.52843	26.9066	-4.52937	33.71	-4.531	25.0135	-4.52968	34.2504	-4.53172	24.7444	-4.52468	35.2832	-4.52771	23.194	-4.5288	34.7434	-4.52731	23.657	-4.53187	35.2192	-4.52709	21.4355	-4.52988	35.2804	-4.52847	21.9388	-4.53126	35.1403	-4.52534	20.1382	-4.5306	37.3323	-4.53134	20.6651	-4.53109	36.6664	-4.52763	18.9889	-4.5254	35.5463	-4.52852	17.7477
	-4.52081	31.4498	-4.52063	28.2804	-4.52157	32.7011	-4.5232	25.3021	-4.52188	33.6771	-4.52392	25.388	-4.51688	34.9465	-4.51991	23.0147	-4.521	35.1463	-4.51951	23.0512	-4.52407	35.3296	-4.51929	21.222	-4.52208	36.2287	-4.52067	21.2679	-4.52346	35.6164	-4.51754	20.318	-4.5228	36.9236	-4.52354	20.751	-4.52329	36.4501	-4.51983	18.6956	-4.5176	36.019	-4.52072	18.1238
	-4.51301	29.9688	-4.51283	28.3288	-4.51377	32.976	-4.5154	24.7033	-4.51408	33.7014	-4.51612	24.3452	-4.50908	34.4344	-4.51211	24.6012	-4.5132	34.4478	-4.51171	23.5684	-4.51627	35.2988	-4.51149	21.633	-4.51428	35.9939	-4.51287	21.4057	-4.51566	36.2501	-4.50974	20.7064	-4.515	37.1435	-4.51574	20.4022	-4.51549	36.8058	-4.51203	18.9745	-4.5098	37.2614	-4.51292	18.079
	-4.50521	29.9941	-4.50503	27.7806	-4.50597	33.426	-4.5076	25.0983	-4.50628	32.891	-4.50832	24.6685	-4.50128	34.414	-4.50431	23.6223	-4.5054	36.0246	-4.50391	23.6857	-4.50847	34.9102	-4.50369	21.9513	-4.50648	35.8993	-4.50507	21.2132	-4.50786	36.5105	-4.50194	21.0326	-4.5072	36.9801	-4.50794	20.9515	-4.50769	37.6946	-4.50423	19.1606	-4.502	37.1444	-4.50512	18.3865
	-4.49741	29.9945	-4.49723	28.5138	-4.49817	34.6038	-4.4998	25.3449	-4.49848	34.1039	-4.50052	24.1432	-4.49348	35.2018	-4.49651	24.0369	-4.4976	34.9543	-4.49611	23.2072	-4.50067	35.5711	-4.49589	21.8161	-4.49868	37.2062	-4.49727	21.6022	-4.50006	36.9455	-4.49414	20.6801	-4.4994	36.6276	-4.50014	20.1908	-4.49989	37.602	-4.49643	19.7533	-4.4942	35.362	-4.49732	18.7272
	-4.48961	31.2274	-4.48943	28.8145	-4.49037	34.5217	-4.492	25.6923	-4.49068	34.8153	-4.49272	25.0359	-4.48568	35.4222	-4.48871	24.375	-4.4898	34.8823	-4.48831	23.2737	-4.49287	35.9395	-4.48809	21.8377	-4.49088	36.7736	-4.48947	22.3939	-4.49226	35.8945	-4.48634	21.1771	-4.4916	38.4625	-4.49234	21.2807	-4.49209	37.3471	-4.48863	18.8703	-4.4864	37.0456	-4.48952	17.897
	-4.48181	31.1531	-4.48163	29.5477	-4.48257	33.9728	-4.4842	25.2475	-4.48288	34.9839	-4.48492	25.9095	-4.47788	35.0476	-4.48091	24.4492	-4.482	35.5985	-4.48051	23.251	-4.48507	37.1304	-4.48029	21.6907	-4.48308	36.7532	-4.48167	22.2806	-4.48446	35.8775	-4.47854	20.7425	-4.4838	37.3486	-4.48454	21.0606	-4.48429	36.1455	-4.48083	19.4485	-4.4786	38.5401	-4.48172	18.1123
	-4.47401	31.7635	-4.47383	27.8742	-4.47477	34.2478	-4.4764	26.2416	-4.47508	34.8159	-4.47712	25.9426	-4.47008	34.5561	-4.47311	24.0904	-4.4742	35.7055	-4.47271	24.3895	-4.47727	36.4802	-4.47249	22.4293	-4.47528	37.112	-4.47387	21.5683	-4.47666	37.3432	-4.47074	21.2439	-4.476	38.8564	-4.47674	20.9263	-4.47649	37.4054	-4.47303	20.4421	-4.4708	37.3293	-4.47392	18.3726
	-4.46621	31.5316	-4.46603	27.7305	-4.46697	35.8788	-4.4686	26.1411	-4.46728	35.4552	-4.46932	25.8361	-4.46228	35.8392	-4.46531	23.5707	-4.4664	36.377	-4.46491	23.8524	-4.46947	36.0916	-4.46469	23.2367	-4.46748	38.1345	-4.46607	22.1398	-4.46886	37.6619	-4.46294	20.4899	-4.4682	37.8753	-4.46894	21.4728	-4.46869	37.989	-4.46523	20.1517	-4.463	37.9731	-4.46612	18.9545
	-4.45841	31.1377	-4.45823	28.2434	-4.45917	35.1788	-4.4608	26.3653	-4.45948	35.5173	-4.46152	25.1054	-4.45448	35.7123	-4.45751	24.9699	-4.4586	35.0004	-4.45711	24.2194	-4.46167	37.9776	-4.45689	21.6746	-4.45968	37.2773	-4.45827	21.9301	-4.46106	37.71	-4.45514	21.0602	-4.4604	37.8499	-4.46114	21.164	-4.46089	37.51	-4.45743	20.3029	-4.4552	36.8343	-4.45832	18.6495
	-4.45061	31.7648	-4.45043	29.0087	-4.45137	35.1722	-4.453	26.6344	-4.45168	36.1703	-4.45372	26.105	-4.44668	36.4142	-4.44971	25.2764	-4.4508	35.5824	-4.44931	23.9828	-4.45387	37.8471	-4.44909	21.917	-4.45188	37.2775	-4.45047	22.5807	-4.45326	37.6348	-4.44734	21.2511	-4.4526	36.8228	-4.45334	21.0297	-4.45309	37.456	-4.44963	19.9515	-4.4474	37.3115	-4.45052	19.3426
	-4.44281	31.2506	-4.44263	29.4376	-4.44357	35.8798	-4.4452	25.3889	-4.44388	35.2637	-4.44592	26.4147	-4.43888	36.4248	-4.44191	25.5168	-4.443	36.9355	-4.44151	24.1715	-4.44607	37.7647	-4.44129	22.639	-4.44408	37.1747	-4.44267	22.6842	-4.44546	37.998	-4.43954	21.5618	-4.4448	38.3153	-4.44554	20.9584	-4.44529	37.4098	-4.44183	20.2741	-4.4396	37.5412	-4.44272	19.4136
	-4.43501	32.7119	-4.43483	29.2258	-4.43577	35.5952	-4.4374	25.6747	-4.43608	35.642	-4.43812	26.5656	-4.43108	37.1061	-4.43411	24.947	-4.4352	36.712	-4.43371	23.6853	-4.43827	36.8702	-4.43349	22.4801	-4.43628	37.0224	-4.43487	21.7172	-4.43766	37.1182	-4.43174	21.6263	-4.437	39.4603	-4.43774	21.4906	-4.43749	38.9517	-4.43403	19.9924	-4.4318	38.6261	-4.43492	18.9383
	-4.42721	32.1438	-4.42703	29.919	-4.42797	36.0418	-4.4296	27.3744	-4.42828	35.7625	-4.43032	26.4043	-4.42328	38.1313	-4.42631	24.9895	-4.4274	37.6211	-4.42591	24.0523	-4.43047	37.3041	-4.42569	22.5255	-4.42848	37.5997	-4.42707	23.3798	-4.42986	38.5462	-4.42394	21.3048	-4.4292	39.4298	-4.42994	20.6412	-4.42969	38.8592	-4.42623	19.9664	-4.424	39.7245	-4.42712	19.1134
	-4.41941	32.5925	-4.41923	30.1837	-4.42017	37.4842	-4.4218	26.9492	-4.42048	36.4774	-4.42252	26.7441	-4.41548	37.9287	-4.41851	26.1248	-4.4196	37.136	-4.41811	24.0321	-4.42267	38.3643	-4.41789	22.623	-4.42068	38.0493	-4.41927	22.4025	-4.42206	37.6151	-4.41614	21.6666	-4.4214	37.8456	-4.42214	21.282	-4.42189	37.986	-4.41843	20.3819	-4.4162	38.5362	-4.41932	19.2719
	-4.41161	31.7504	-4.41143	29.4994	-4.41237	36.3344	-4.414	26.9187	-4.41268	36.1754	-4.41472	26.0682	-4.40768	38.0425	-4.41071	25.5813	-4.4118	38.021	-4.41031	24.3635	-4.41487	38.7775	-4.41009	23.1955	-4.41288	38.2103	-4.41147	21.9794	-4.41426	38.8411	-4.40834	20.9169	-4.4136	39.5324	-4.41434	21.4138	-4.41409	38.4846	-4.41063	19.9666	-4.4084	37.609	-4.41152	19.2862
	-4.40381	32.8466	-4.40363	30.2247	-4.40457	35.727	-4.4062	26.7622	-4.40488	37.2133	-4.40692	25.9617	-4.39988	37.1486	-4.40291	25.9617	-4.404	36.7717	-4.40251	24.7966	-4.40707	38.0344	-4.40229	22.6994	-4.40508	39.307	-4.40367	23.3838	-4.40646	38.3962	-4.40054	21.4051	-4.4058	39.875	-4.40654	21.8401	-4.40629	38.5582	-4.40283	20.9312	-4.4006	38.2888	-4.40372	18.7824
	-4.39601	31.054	-4.39583	30.4734	-4.39677	36.6716	-4.3984	26.757	-4.39708	36.4372	-4.39912	26.9915	-4.39208	37.9331	-4.39511	25.3892	-4.3962	37.3262	-4.39471	24.6772	-4.39927	38.5233	-4.39449	23.298	-4.39728	39.7071	-4.39587	23.2016	-4.39866	38.2902	-4.39274	21.6405	-4.398	39.1903	-4.39874	21.0622	-4.39849	39.335	-4.39503	20.5711	-4.3928	37.9603	-4.39592	19.0237
	-4.38821	32.5445	-4.38803	30.7862	-4.38897	36.126	-4.3906	26.9113	-4.38928	37.4923	-4.39132	26.9863	-4.38428	37.4416	-4.38731	25.4475	-4.3884	37.4195	-4.38691	23.6715	-4.39147	38.3584	-4.38669	22.9302	-4.38948	38.2274	-4.38807	23.6699	-4.39086	38.5609	-4.38494	22.0621	-4.3902	40.0746	-4.39094	21.5773	-4.39069	40.2163	-4.38723	21.1697	-4.385	39.1982	-4.38812	19.3952
	-4.38041	31.9805	-4.38023	31.1552	-4.38117	35.68	-4.3828	27.6395	-4.38148	37.2659	-4.38352	27.0195	-4.37648	36.9707	-4.37951	25.3897	-4.3806	37.2993	-4.37911	24.2244	-4.38367	38.276	-4.37889	23.4528	-4.38168	39.72	-4.38027	22.7374	-4.38306	39.2118	-4.37714	22.2708	-4.3824	39.4104	-4.38314	22.2297	-4.38289	40.286	-4.37943	21.6317	-4.3772	39.9275	-4.38032	19.6058
	-4.37261	31.956	-4.37243	31.2157	-4.37337	37.0297	-4.375	27.5895	-4.37368	37.5377	-4.37572	26.7597	-4.36868	38.9316	-4.37171	25.6831	-4.3728	37.3512	-4.37131	24.4641	-4.37587	39.5118	-4.37109	24.0537	-4.37388	38.8875	-4.37247	23.0749	-4.37526	37.7806	-4.36934	22.0447	-4.3746	39.7786	-4.37534	21.1771	-4.37509	39.9306	-4.37163	20.5831	-4.3694	40.5083	-4.37252	19.5893
	-4.36481	34.422	-4.36463	31.845	-4.36557	36.364	-4.3672	26.5623	-4.36588	37.8197	-4.36792	26.7874	-4.36088	38.1202	-4.36391	26.4595	-4.365	37.8335	-4.36351	25.8116	-4.36807	38.397	-4.36329	23.7548	-4.36608	38.4054	-4.36467	23.4606	-4.36746	41.1161	-4.36154	22.1758	-4.3668	41.7925	-4.36754	22.476	-4.36729	39.5405	-4.36383	20.5716	-4.3616	39.9097	-4.36472	19.3079
	-4.35701	33.8207	-4.35683	32.1699	-4.35777	37.233	-4.3594	27.2458	-4.35808	37.5349	-4.36012	26.9274	-4.35308	38.2374	-4.35611	26.5337	-4.3572	37.4895	-4.35571	25.6973	-4.36027	39.1028	-4.35549	23.3228	-4.35828	38.8426	-4.35687	23.626	-4.35966	41.8252	-4.35374	22.5886	-4.359	41.1129	-4.35974	22.0099	-4.35949	40.8931	-4.35603	21.0656	-4.3538	40.675	-4.35692	19.8639
	-4.34921	32.8996	-4.34903	31.6937	-4.34997	38.9845	-4.3516	28.3465	-4.35028	38.6897	-4.35232	26.9934	-4.34528	39.7856	-4.34831	26.0588	-4.3494	38.4985	-4.34791	25.5218	-4.35247	39.0376	-4.34769	24.3607	-4.35048	39.3458	-4.34907	23.2648	-4.35186	41.1473	-4.34594	22.6376	-4.3512	40.3924	-4.35194	22.5335	-4.35169	41.0247	-4.34823	20.9554	-4.346	40.8462	-4.34912	19.7953
	-4.34141	33.3277	-4.34123	31.7743	-4.34217	37.4261	-4.3438	27.7056	-4.34248	39.257	-4.34452	27.9768	-4.33748	39.184	-4.34051	26.1673	-4.3416	39.6658	-4.34011	25.9449	-4.34467	39.7572	-4.33989	24.1948	-4.34268	39.6552	-4.34127	23.1101	-4.34406	40.8496	-4.33814	22.2407	-4.3434	40.9395	-4.34414	22.6195	-4.34389	41.4422	-4.34043	21.5394	-4.3382	40.8598	-4.34132	20.3632
	-4.33361	33.9259	-4.33343	31.6666	-4.33437	38.1921	-4.336	26.7932	-4.33468	37.9139	-4.33672	27.7553	-4.32968	38.9539	-4.33271	26.2891	-4.3338	39.012	-4.33231	25.5758	-4.33687	41.4989	-4.33209	23.8317	-4.33488	41.5683	-4.33347	23.3891	-4.33626	41.3806	-4.33034	22.4871	-4.3356	42.519	-4.33634	22.3622	-4.33609	40.2753	-4.33263	21.1822	-4.3304	40.7473	-4.33352	20.8056
	-4.32581	33.4781	-4.32563	31.6711	-4.32657	37.9316	-4.3282	28.7479	-4.32688	38.2544	-4.32892	28.3936	-4.32188	39.0333	-4.32491	27.1764	-4.326	40.145	-4.32451	25.6551	-4.32907	40.68	-4.32429	24.9219	-4.32708	40.744	-4.32567	22.6699	-4.32846	41.9116	-4.32254	22.2078	-4.3278	41.6248	-4.32854	22.8344	-4.32829	40.9981	-4.32483	21.4206	-4.3226	39.415	-4.32572	19.7009
	-4.31801	34.7695	-4.31783	32.4086	-4.31877	38.0693	-4.3204	28.2582	-4.31908	39.5226	-4.32112	26.9509	-4.31408	39.529	-4.31711	27.6308	-4.3182	38.9989	-4.31671	26.3074	-4.32127	40.4773	-4.31649	24.7226	-4.31928	41.7296	-4.31787	23.5926	-4.32066	40.7099	-4.31474	22.2701	-4.32	41.9418	-4.32074	22.7659	-4.32049	40.7393	-4.31703	21.7403	-4.3148	40.5269	-4.31792	20.3776
	-4.31021	33.3088	-4.31003	32.2609	-4.31097	38.8594	-4.3126	28.309	-4.31128	39.4131	-4.31332	27.8302	-4.30628	39.9524	-4.30931	27.515	-4.3104	39.9184	-4.30891	26.0988	-4.31347	39.3865	-4.30869	25.0696	-4.31148	42.3482	-4.31007	24.4706	-4.31286	41.1245	-4.30694	22.359	-4.3122	41.5229	-4.31294	22.9034	-4.31269	40.4651	-4.30923	21.9119	-4.307	40.1804	-4.31012	20.4013
	-4.30241	35.5842	-4.30223	31.7646	-4.30317	39.3646	-4.3048	27.6037	-4.30348	39.7227	-4.30552	28.0058	-4.29848	39.4747	-4.30151	26.945	-4.3026	39.6261	-4.30111	26.4888	-4.30567	40.5019	-4.30089	24.6519	-4.30368	41.6435	-4.30227	24.4123	-4.30506	42.3952	-4.29914	23.1557	-4.3044	41.7071	-4.30514	23.4128	-4.30489	41.3464	-4.30143	22.5163	-4.2992	41.0178	-4.30232	20.7468
	-4.29461	35.1405	-4.29443	32.0575	-4.29537	38.5477	-4.297	27.9513	-4.29568	40.2934	-4.29772	28.2307	-4.29068	39.5335	-4.29371	26.9321	-4.2948	40.556	-4.29331	26.4483	-4.29787	40.805	-4.29309	25.2767	-4.29588	41.7056	-4.29447	24.4745	-4.29726	41.19	-4.29134	23.3666	-4.2966	42.7704	-4.29734	24.0452	-4.29709	40.7707	-4.29363	21.6884	-4.2914	42.949	-4.29452	20.0821
	-4.28681	33.4971	-4.28663	33.0314	-4.28757	38.064	-4.2892	29.2621	-4.28788	39.0912	-4.28992	28.3488	-4.28288	40.6346	-4.28591	27.7166	-4.287	40.997	-4.28551	26.227	-4.29007	41.4833	-4.28529	25.6474	-4.28808	42.8767	-4.28667	24.4127	-4.28946	41.6182	-4.28354	23.2359	-4.2888	43.2869	-4.28954	23.2071	-4.28929	43.0896	-4.28583	21.8861	-4.2836	41.5176	-4.28672	20.9125
	-4.27901	35.7767	-4.27883	33.6528	-4.27977	39.534	-4.2814	29.8029	-4.28008	39.6757	-4.28212	28.9078	-4.27508	39.7165	-4.27811	27.2232	-4.2792	41.4621	-4.27771	26.4744	-4.28227	41.1979	-4.27749	24.7238	-4.28028	42.0277	-4.27887	24.5231	-4.28166	41.9438	-4.27574	23.0564	-4.281	43.3484	-4.28174	23.522	-4.28149	41.772	-4.27803	23.1298	-4.2758	42.3685	-4.27892	20.6098
	-4.27121	34.7061	-4.27103	32.4115	-4.27197	39.6512	-4.2736	29.036	-4.27228	40.219	-4.27432	28.511	-4.26728	40.9862	-4.27031	28.0472	-4.2714	40.5191	-4.26991	26.7395	-4.27447	40.1622	-4.26969	24.7644	-4.27248	43.1823	-4.27107	24.8607	-4.27386	41.8755	-4.26794	23.9729	-4.2732	43.7064	-4.27394	23.6309	-4.27369	42.5296	-4.27023	22.5285	-4.268	43.458	-4.27112	21.0972
	-4.26341	34.7897	-4.26323	32.7445	-4.26417	39.9813	-4.2658	29.3052	-4.26448	40.7863	-4.26652	28.3498	-4.25948	40.4361	-4.26251	28.5017	-4.2636	41.0187	-4.26211	27.1194	-4.26667	41.5668	-4.26189	25.2848	-4.26468	43.1702	-4.26327	24.9814	-4.26606	42.2627	-4.26014	24.1062	-4.2654	43.9059	-4.26614	22.9301	-4.26589	42.0428	-4.26243	22.6797	-4.2602	43.188	-4.26332	20.5059
	-4.25561	35.3922	-4.25543	32.4686	-4.25637	39.992	-4.258	30.2745	-4.25668	40.1098	-4.25872	28.5419	-4.25168	40.9663	-4.25471	28.8004	-4.2558	40.3993	-4.25431	26.6637	-4.25887	40.8718	-4.25409	25.6531	-4.25688	42.5892	-4.25547	25.319	-4.25826	41.6534	-4.25234	24.224	-4.2576	43.2825	-4.25834	23.7485	-4.25809	42.8893	-4.25463	23.0401	-4.2524	43.2781	-4.25552	21.4475
	-4.24781	35.8452	-4.24763	33.719	-4.24857	40.6826	-4.2502	29.1407	-4.24888	40.794	-4.25092	29.3145	-4.24388	41.9436	-4.24691	28.9829	-4.248	41.1846	-4.24651	26.5876	-4.25107	41.6499	-4.24629	25.9977	-4.24908	43.179	-4.24767	24.9405	-4.25046	42.818	-4.24454	24.4749	-4.2498	42.9965	-4.25054	25.0304	-4.25029	42.4335	-4.24683	22.4418	-4.2446	44.8898	-4.24772	20.9957
	-4.24001	36.2277	-4.23983	33.5272	-4.24077	40.1645	-4.2424	29.2559	-4.24108	40.4852	-4.24312	28.7808	-4.23608	41.9405	-4.23911	28.4446	-4.2402	42.4416	-4.23871	27.2272	-4.24327	43.6087	-4.23849	25.5634	-4.24128	42.5938	-4.23987	25.7325	-4.24266	42.1607	-4.23674	24.1379	-4.242	43.3801	-4.24274	23.8404	-4.24249	43.1138	-4.23903	22.9474	-4.2368	43.1612	-4.23992	21.4571
	-4.23221	36.4607	-4.23203	32.5662	-4.23297	40.3023	-4.2346	30.9309	-4.23328	40.2416	-4.23532	28.5018	-4.22828	40.7059	-4.23131	28.7248	-4.2324	42.5384	-4.23091	27.7217	-4.23547	43.1994	-4.23069	25.4876	-4.23348	43.5423	-4.23207	25.6639	-4.23486	42.6883	-4.22894	24.4309	-4.2342	43.4569	-4.23494	24.2554	-4.23469	43.7671	-4.23123	22.9244	-4.229	44.0211	-4.23212	21.372
	-4.22441	35.9174	-4.22423	33.3119	-4.22517	41.2608	-4.2268	30.9789	-4.22548	41.0255	-4.22752	28.7651	-4.22048	41.9447	-4.22351	28.1205	-4.2246	42.7419	-4.22311	27.3348	-4.22767	43.4441	-4.22289	25.6304	-4.22568	42.7716	-4.22427	25.4576	-4.22706	43.1064	-4.22114	24.2936	-4.2264	44.0143	-4.22714	24.2899	-4.22689	44.0069	-4.22343	23.2993	-4.2212	44.0167	-4.22432	21.1592
	-4.21661	36.7234	-4.21643	33.7972	-4.21737	41.7352	-4.219	30.5648	-4.21768	40.3661	-4.21972	29.9733	-4.21268	42.4164	-4.21571	28.0865	-4.2168	42.2912	-4.21531	28.3311	-4.21987	41.8645	-4.21509	26.5545	-4.21788	42.038	-4.21647	26.1636	-4.21926	43.6032	-4.21334	24.1385	-4.2186	44.9755	-4.21934	24.5476	-4.21909	44.9346	-4.21563	23.3024	-4.2134	44.1204	-4.21652	21.6111
	-4.20881	37.463	-4.20863	33.7096	-4.20957	41.2892	-4.2112	30.0331	-4.20988	42.363	-4.21192	30.3653	-4.20488	42.8778	-4.20791	28.7073	-4.209	41.9128	-4.20751	27.9213	-4.21207	42.3604	-4.20729	26.0228	-4.21008	42.9206	-4.20867	26.4943	-4.21146	43.2815	-4.20554	24.8443	-4.2108	44.9961	-4.21154	24.3075	-4.21129	44.3628	-4.20783	23.6919	-4.2056	42.5134	-4.20872	21.1735
	-4.20101	37.0318	-4.20083	34.6676	-4.20177	41.3995	-4.2034	31.7083	-4.20208	41.7861	-4.20412	29.6974	-4.19708	43.0984	-4.20011	29.719	-4.2012	43.3145	-4.19971	27.43	-4.20427	41.903	-4.19949	26.4933	-4.20228	44.8298	-4.20087	26.2363	-4.20366	42.9975	-4.19774	24.9466	-4.203	44.9043	-4.20374	25.3949	-4.20349	45.0625	-4.20003	23.3637	-4.1978	45.5296	-4.20092	22.0135
	-4.19321	36.7541	-4.19303	34.9406	-4.19397	41.6816	-4.1956	31.2158	-4.19428	41.5392	-4.19632	29.6649	-4.18928	42.2043	-4.19231	28.8189	-4.1934	43.9209	-4.19191	27.6596	-4.19647	43.3833	-4.19169	25.8665	-4.19448	44.9414	-4.19307	26.6463	-4.19586	43.7649	-4.18994	25.7212	-4.1952	46.0189	-4.19594	25.0288	-4.19569	45.4414	-4.19223	23.6922	-4.19	45.2416	-4.19312	21.8929
	-4.18541	37.6765	-4.18523	34.7649	-4.18617	42.2212	-4.1878	29.9027	-4.18648	42.2269	-4.18852	29.8406	-4.18148	43.0992	-4.18451	29.2286	-4.1856	42.4476	-4.18411	27.8815	-4.18867	44.578	-4.18389	26.4986	-4.18668	44.7067	-4.18527	26.588	-4.18806	43.8439	-4.18214	25.6615	-4.1874	45.421	-4.18814	25.7586	-4.18789	45.0242	-4.18443	23.5064	-4.1822	45.0031	-4.18532	22.281
	-4.17761	37.7767	-4.17743	34.8977	-4.17837	41.6893	-4.18	30.7797	-4.17868	42.4232	-4.18072	30.3805	-4.17368	43.4127	-4.17671	29.5933	-4.1778	43.4396	-4.17631	27.7214	-4.18087	45.0361	-4.17609	27.6104	-4.17888	45.6759	-4.17747	26.2302	-4.18026	43.7482	-4.17434	25.2246	-4.1796	45.6462	-4.18034	24.3311	-4.18009	44.7964	-4.17663	24.5032	-4.1744	44.8952	-4.17752	22.0539
	-4.16981	37.47	-4.16963	36.6211	-4.17057	43.0532	-4.1722	31.3962	-4.17088	43.2278	-4.17292	31.0109	-4.16588	44.2869	-4.16891	30.209	-4.17	43.5536	-4.16851	29.2859	-4.17307	44.9642	-4.16829	27.1309	-4.17108	45.7257	-4.16967	25.8208	-4.17246	45.1664	-4.16654	25.2958	-4.1718	45.4317	-4.17254	25.1839	-4.17229	45.071	-4.16883	24.3639	-4.1666	45.7461	-4.16972	22.4207
	-4.16201	37.4208	-4.16183	35.2955	-4.16277	44.3725	-4.1644	32.0604	-4.16308	43.2729	-4.16512	30.5265	-4.15808	44.1497	-4.16111	30.5315	-4.1622	44.2702	-4.16071	28.6519	-4.16527	44.6237	-4.16049	27.2998	-4.16328	45.0952	-4.16187	26.9365	-4.16466	45.4132	-4.15874	25.478	-4.164	46.0147	-4.16474	25.6934	-4.16449	45.2064	-4.16103	24.6691	-4.1588	45.7777	-4.16192	21.9003
	-4.15421	37.3217	-4.15403	35.0116	-4.15497	43.3702	-4.1566	31.6323	-4.15528	42.7338	-4.15732	31.0089	-4.15028	43.5653	-4.15331	30.5028	-4.1544	44.2982	-4.15291	28.5758	-4.15747	44.4175	-4.15269	27.3571	-4.15548	45.9077	-4.15407	26.4547	-4.15686	44.9409	-4.15094	25.993	-4.1562	46.1785	-4.15694	25.356	-4.15669	47.0037	-4.15323	24.1259	-4.151	45.9714	-4.15412	22.4872
	-4.14641	37.3514	-4.14623	35.8536	-4.14717	43.0444	-4.1488	31.2743	-4.14748	43.7412	-4.14952	31.1874	-4.14248	44.9694	-4.14551	30.4029	-4.1466	45.1146	-4.14511	28.5022	-4.14967	45.0822	-4.14489	26.6805	-4.14768	46.51	-4.14627	28.4691	-4.14906	45.3384	-4.14314	25.4984	-4.1484	46.5723	-4.14914	25.5593	-4.14889	45.1566	-4.14543	24.1813	-4.1432	45.886	-4.14632	22.4163
	-4.13861	38.959	-4.13843	35.153	-4.13937	43.979	-4.141	31.1851	-4.13968	43.8448	-4.14172	31.5055	-4.13468	44.0547	-4.13771	30.332	-4.1388	43.507	-4.13731	29.3331	-4.14187	45.0206	-4.13709	26.4741	-4.13988	46.799	-4.13847	26.8581	-4.14126	45.6195	-4.13534	25.5474	-4.1406	48.2236	-4.14134	26.2462	-4.14109	45.5858	-4.13763	24.7888	-4.1354	44.9092	-4.13852	22.2366
	-4.13081	38.5568	-4.13063	35.9469	-4.13157	43.5811	-4.1332	32.4039	-4.13188	43.9758	-4.13392	30.5116	-4.12688	44.757	-4.12991	30.541	-4.131	44.5232	-4.12951	29.5347	-4.13407	45.8092	-4.12929	27.2202	-4.13208	46.0818	-4.13067	27.0339	-4.13346	45.6301	-4.12754	26.0137	-4.1328	46.2814	-4.13354	26.132	-4.13329	47.4759	-4.12983	24.6814	-4.1276	46.593	-4.13072	22.7666
	-4.12301	38.2502	-4.12283	37.2819	-4.12377	42.4619	-4.1254	32.3511	-4.12408	44.7942	-4.12612	31.3037	-4.11908	44.2276	-4.12211	31.0616	-4.1232	46.4967	-4.12171	29.3618	-4.12627	45.634	-4.12149	27.173	-4.12428	47.7933	-4.12287	26.5832	-4.12566	46.8839	-4.11974	26.5487	-4.125	46.1794	-4.12574	26.5986	-4.12549	47.6345	-4.12203	23.5861	-4.1198	45.8638	-4.12292	22.5893
	-4.11521	38.4501	-4.11503	35.3992	-4.11597	43.9359	-4.1176	31.9398	-4.11628	44.8291	-4.11832	31.8026	-4.11128	45.071	-4.11431	30.6078	-4.1154	46.7623	-4.11391	29.8106	-4.11847	45.9958	-4.11369	27.6151	-4.11648	47.905	-4.11507	27.5613	-4.11786	47.7815	-4.11194	27.066	-4.1172	47.9432	-4.11794	26.4987	-4.11769	48.4077	-4.11423	25.1583	-4.112	47.5116	-4.11512	23.1453
	-4.10741	39.0903	-4.10723	35.8366	-4.10817	45.2794	-4.1098	32.8758	-4.10848	45.1252	-4.11052	31.6278	-4.10348	45.7355	-4.10651	30.7429	-4.1076	46.8419	-4.10611	30.4275	-4.11067	45.2836	-4.10589	27.8102	-4.10868	47.1878	-4.10727	28.0918	-4.11006	46.8776	-4.10414	27.0662	-4.1094	46.9722	-4.11014	26.5361	-4.10989	48.2611	-4.10643	25.0045	-4.1042	46.5393	-4.10732	24.087
	-4.09961	40.3991	-4.09943	37.2517	-4.10037	44.514	-4.102	32.6326	-4.10068	43.7166	-4.10272	31.1817	-4.09568	45.1029	-4.09871	30.8383	-4.0998	45.4718	-4.09831	30.3438	-4.10287	46.0309	-4.09809	27.3402	-4.10088	47.0315	-4.09947	27.8442	-4.10226	46.9395	-4.09634	26.6915	-4.1016	47.2894	-4.10234	26.6393	-4.10209	47.2178	-4.09863	25.3505	-4.0964	47.6199	-4.09952	23.7536
	-4.09181	39.5401	-4.09163	37.052	-4.09257	44.7171	-4.0942	33	-4.09288	45.4905	-4.09492	32.0916	-4.08788	46.6103	-4.09091	30.337	-4.092	46.1472	-4.09051	31.0015	-4.09507	47.4874	-4.09029	28.0982	-4.09308	47.8936	-4.09167	28.2989	-4.09446	47.9707	-4.08854	26.8426	-4.0938	47.9031	-4.09454	26.7912	-4.09429	48.4354	-4.09083	25.2954	-4.0886	48.2142	-4.09172	23.1409
	-4.08401	39.2833	-4.08383	36.9284	-4.08477	45.3668	-4.0864	33.1237	-4.08508	44.8586	-4.08712	32.744	-4.08008	46.2702	-4.08311	31.3594	-4.0842	46.0581	-4.08271	30.0083	-4.08727	46.665	-4.08249	28.3575	-4.08528	49.0197	-4.08387	27.7346	-4.08666	48.6697	-4.08074	26.8717	-4.086	48.7724	-4.08674	26.4538	-4.08649	48.8724	-4.08303	25.313	-4.0808	48.0388	-4.08392	23.2924
	-4.07621	40.8497	-4.07603	37.0734	-4.07697	44.8693	-4.0786	33.4267	-4.07728	44.2886	-4.07932	32.098	-4.07228	46.9279	-4.07531	32.2737	-4.0764	45.8691	-4.07491	29.9679	-4.07947	48.9374	-4.07469	28.4267	-4.07748	47.6799	-4.07607	27.9449	-4.07886	47.7179	-4.07294	27.0096	-4.0782	49.4934	-4.07894	26.9004	-4.07869	49.7345	-4.07523	25.1883	-4.073	49.6821	-4.07612	23.5812
	-4.06841	40.0779	-4.06823	36.4248	-4.06917	45.7595	-4.0708	32.965	-4.06948	44.3475	-4.07152	32.5669	-4.06448	46.9112	-4.06751	31.8621	-4.0686	46.455	-4.06711	30.4422	-4.07167	47.8431	-4.06689	28.3676	-4.06968	50.0265	-4.06827	28.7406	-4.07106	48.9786	-4.06514	26.7302	-4.0704	49.3915	-4.07114	26.9865	-4.07089	48.0651	-4.06743	25.235	-4.0652	49.1285	-4.06832	23.9149
	-4.06061	39.7048	-4.06043	36.8984	-4.06137	44.788	-4.063	32.9515	-4.06168	44.0834	-4.06372	33.3481	-4.05668	47.1663	-4.05971	31.3369	-4.0608	47.3405	-4.05931	30.0196	-4.06387	48.7936	-4.05909	28.9713	-4.06188	49.5856	-4.06047	29.674	-4.06326	49.1262	-4.05734	26.9746	-4.0626	50.087	-4.06334	27.2213	-4.06309	48.4866	-4.05963	26.1912	-4.0574	49.3357	-4.06052	23.8582
	-4.05281	40.802	-4.05263	37.3639	-4.05357	45.2042	-4.0552	32.8735	-4.05388	45.6718	-4.05592	33.0527	-4.04888	47.5453	-4.05191	31.2027	-4.053	47.6302	-4.05151	30.2672	-4.05607	48.9455	-4.05129	28.2637	-4.05408	49.5613	-4.05267	29.3024	-4.05546	48.7087	-4.04954	26.6531	-4.0548	50.2201	-4.05554	27.0842	-4.05529	49.484	-4.05183	26.1682	-4.0496	49.6014	-4.05272	23.6998
	-4.04501	40.8484	-4.04483	38.062	-4.04577	45.696	-4.0474	33.4175	-4.04608	47.5731	-4.04812	32.5354	-4.04108	46.8921	-4.04411	32.4524	-4.0452	48.3298	-4.04371	30.4714	-4.04827	47.6171	-4.04349	28.732	-4.04628	49.3225	-4.04487	28.6726	-4.04766	48.9316	-4.04174	27.6742	-4.047	51.2991	-4.04774	27.9	-4.04749	49.4378	-4.04403	25.5436	-4.0418	49.2549	-4.04492	24.3884
	-4.03721	42.3651	-4.03703	37.6378	-4.03797	47.0019	-4.0396	33.4572	-4.03828	45.4805	-4.04032	33.566	-4.03328	46.9614	-4.03631	32.8887	-4.0374	48.9226	-4.03591	30.3979	-4.04047	48.4953	-4.03569	29.666	-4.03848	50.1888	-4.03707	29.4339	-4.03986	48.8806	-4.03394	27.9386	-4.0392	50.8597	-4.03994	27.9146	-4.03969	51.9967	-4.03623	25.7617	-4.034	48.7553	-4.03712	24.5186
	-4.02941	41.6307	-4.02923	38.5283	-4.03017	47.3357	-4.0318	32.5416	-4.03048	47.1309	-4.03252	33.9993	-4.02548	47.1581	-4.02851	32.3028	-4.0296	48.1965	-4.02811	30.9793	-4.03267	48.2169	-4.02789	29.1532	-4.03068	50.016	-4.02927	29.7614	-4.03206	48.7679	-4.02614	27.009	-4.0314	51.0492	-4.03214	27.0306	-4.03189	50.7524	-4.02843	26.2559	-4.0262	49.6333	-4.02932	24.6725
	-4.02161	41.7311	-4.02143	38.4168	-4.02237	46.8382	-4.024	34.3099	-4.02268	47.128	-4.02472	34.0382	-4.01768	48.504	-4.02071	31.2678	-4.0218	48.9374	-4.02031	31.8308	-4.02487	49.4291	-4.02009	29.985	-4.02288	49.4803	-4.02147	28.9284	-4.02426	50.9569	-4.01834	27.9991	-4.0236	51.3766	-4.02434	27.6632	-4.02409	51.1392	-4.02063	27.7586	-4.0184	50.7319	-4.02152	24.4266
	-4.01381	42.2636	-4.01363	39.5037	-4.01457	47.0758	-4.0162	34.5626	-4.01488	48.036	-4.01692	33.8771	-4.00988	48.0469	-4.01291	32.3882	-4.014	48.2181	-4.01251	31.0744	-4.01707	49.97	-4.01229	29.5839	-4.01508	50.0539	-4.01367	29.9583	-4.01646	48.9158	-4.01054	28.2302	-4.0158	51.4792	-4.01654	27.7722	-4.01629	50.8264	-4.01283	25.7768	-4.0106	51.1012	-4.01372	24.6775
	-4.00601	42.8043	-4.00583	39.3963	-4.00677	46.5714	-4.0084	34.3334	-4.00708	48.4044	-4.00912	33.1488	-4.00208	47.1356	-4.00511	32.4626	-4.0062	49.9785	-4.00471	30.9424	-4.00927	48.5245	-4.00449	30.0974	-4.00728	49.4893	-4.00587	30.0895	-4.00866	49.382	-4.00274	28.3459	-4.008	49.8232	-4.00874	27.8383	-4.00849	51.7852	-4.00503	27.48	-4.0028	52.3619	-4.00592	24.5853
	-3.99821	43.2164	-3.99803	38.3669	-3.99897	47.7435	-4.0006	35.3509	-3.99928	48.6216	-4.00132	33.6808	-3.99428	49.335	-3.99731	33.2529	-3.9984	48.2019	-3.99691	32.2169	-4.00147	50.0122	-3.99669	30.4043	-3.99948	50.5825	-3.99807	29.5802	-4.00086	51.3724	-3.99494	28.3794	-4.0002	51.1373	-4.00094	28.451	-4.00069	51.4376	-3.99723	27.0647	-3.995	51.3311	-3.99812	25.3355
	-3.99041	42.8558	-3.99023	39.1653	-3.99117	47.2117	-3.9928	35.2534	-3.99148	48.3816	-3.99352	34.1773	-3.98648	49.0706	-3.98951	33.404	-3.9906	49.432	-3.98911	32.6506	-3.99367	50.1366	-3.98889	30.3904	-3.99168	50.9128	-3.99027	29.7286	-3.99306	51.8318	-3.98714	28.5862	-3.9924	50.6366	-3.99314	28.2509	-3.99289	53.3588	-3.98943	26.1901	-3.9872	50.683	-3.99032	25.2125
	-3.98261	42.948	-3.98243	38.7612	-3.98337	47.336	-3.985	35.1643	-3.98368	48.6606	-3.98572	34.1586	-3.97868	48.4656	-3.98171	32.3928	-3.9828	49.0674	-3.98131	33.1097	-3.98587	51.7345	-3.98109	30.588	-3.98388	52.2782	-3.98247	29.9459	-3.98526	50.3969	-3.97934	28.3268	-3.9846	52.5182	-3.98534	28.5717	-3.98509	52.2382	-3.98163	26.8501	-3.9794	51.0748	-3.98252	25.0139
	-3.97481	42.8325	-3.97463	39.4234	-3.97557	47.3023	-3.9772	35.1593	-3.97588	48.1319	-3.97792	34.1455	-3.97088	49.3505	-3.97391	33.9544	-3.975	50.7384	-3.97351	31.362	-3.97807	50.7055	-3.97329	30.0704	-3.97608	51.4085	-3.97467	31.279	-3.97746	51.6373	-3.97154	28.5135	-3.9768	53.1678	-3.97754	28.9011	-3.97729	52.339	-3.97383	26.9287	-3.9716	50.6383	-3.97472	25.2885
	-3.96701	41.4666	-3.96683	40.6989	-3.96777	48.3679	-3.9694	35.922	-3.96808	48.4522	-3.97012	34.2666	-3.96308	49.9499	-3.96611	33.6327	-3.9672	50.5426	-3.96571	32.0302	-3.97027	50.6199	-3.96549	30.2229	-3.96828	52.1182	-3.96687	29.7538	-3.96966	51.0245	-3.96374	28.0389	-3.969	53.2448	-3.96974	29.6855	-3.96949	53.7501	-3.96603	26.7226	-3.9638	51.3407	-3.96692	25.2957
	-3.95921	43.0544	-3.95903	41.0685	-3.95997	48.2312	-3.9616	35.7881	-3.96028	48.1882	-3.96232	34.2233	-3.95528	49.9264	-3.95831	33.5539	-3.9594	51.7727	-3.95791	32.3925	-3.96247	50.2451	-3.95769	30.2827	-3.96048	52.6878	-3.95907	30.9044	-3.96186	52.3711	-3.95594	28.5142	-3.9612	54.0734	-3.96194	28.4466	-3.96169	54.1987	-3.95823	28.2719	-3.956	52.0792	-3.95912	25.4
	-3.95141	44.0813	-3.95123	39.6423	-3.95217	48.383	-3.9538	35.5645	-3.95248	49.7598	-3.95452	35.1445	-3.94748	50.8493	-3.95051	34.2968	-3.9516	51.484	-3.95011	32.839	-3.95467	50.3213	-3.94989	30.7773	-3.95268	52.3212	-3.95127	29.8819	-3.95406	53.6902	-3.94814	28.7298	-3.9534	52.8723	-3.95414	29.397	-3.95389	52.8732	-3.95043	27.4729	-3.9482	51.9488	-3.95132	26.5263
	-3.94361	43.2638	-3.94343	39.8556	-3.94437	48.4971	-3.946	35.9966	-3.94468	49.9049	-3.94672	34.071	-3.93968	50.6986	-3.94271	34.3449	-3.9438	51.7567	-3.94231	32.5388	-3.94687	51.7678	-3.94209	31.4358	-3.94488	52.833	-3.94347	31.1428	-3.94626	52.341	-3.94034	29.7289	-3.9456	52.525	-3.94634	29.5776	-3.94609	53.6775	-3.94263	27.4586	-3.9404	50.6704	-3.94352	26.3703
	-3.93581	44.8725	-3.93563	41.2475	-3.93657	49.0269	-3.9382	37.062	-3.93688	49.5824	-3.93892	35.4855	-3.93188	49.9524	-3.93491	34.6889	-3.936	51.84	-3.93451	32.7431	-3.93907	50.9386	-3.93429	30.942	-3.93708	53.1964	-3.93567	30.4303	-3.93846	52.6566	-3.93254	30.0111	-3.9378	55.0151	-3.93854	29.4263	-3.93829	53.8517	-3.93483	28.5051	-3.9326	52.4804	-3.93572	26.2522
	-3.92801	45.3844	-3.92783	42.0823	-3.92877	49.4983	-3.9304	36.4938	-3.92908	51.0098	-3.93112	36.0561	-3.92408	52.0799	-3.92711	34.2694	-3.9282	50.5455	-3.92671	33.2686	-3.93127	52.8465	-3.92649	32.0782	-3.92928	54.4341	-3.92787	31.271	-3.93066	52.3281	-3.92474	29.9005	-3.93	54.2282	-3.93074	29.375	-3.93049	53.6124	-3.92703	27.5753	-3.9248	52.9668	-3.92792	26.3635
	-3.92021	46.0251	-3.92003	40.8885	-3.92097	50.5607	-3.9226	36.5169	-3.92128	51.7978	-3.92332	36.4376	-3.91628	52.3146	-3.91931	34.3888	-3.9204	51.607	-3.91891	33.603	-3.92347	52.4958	-3.91869	32.1143	-3.92148	54.2531	-3.92007	30.9821	-3.92286	53.1369	-3.91694	30.1295	-3.9222	54.9136	-3.92294	29.1321	-3.92269	53.918	-3.91923	28.1888	-3.917	53.2281	-3.92012	26.3755
	-3.91241	44.6717	-3.91223	41.2141	-3.91317	49.2111	-3.9148	36.1729	-3.91348	50.5609	-3.91552	36.3094	-3.90848	52.009	-3.91151	34.5664	-3.9126	51.5938	-3.91111	32.7982	-3.91567	51.9385	-3.91089	31.333	-3.91368	52.9586	-3.91227	32.2051	-3.91506	54.9152	-3.90914	29.7081	-3.9144	55.0162	-3.91514	29.5474	-3.91489	53.9067	-3.91143	28.9738	-3.9092	54.3583	-3.91232	25.6752
	-3.90461	43.7004	-3.90443	41.3794	-3.90537	50.3801	-3.907	37.2047	-3.90568	50.5994	-3.90772	35.2797	-3.90068	52.729	-3.90371	35.0029	-3.9048	50.4612	-3.90331	34.2642	-3.90787	52.2283	-3.90309	31.2265	-3.90588	53.7592	-3.90447	30.7108	-3.90726	53.9325	-3.90134	29.7861	-3.9066	54.7201	-3.90734	29.6135	-3.90709	55.3527	-3.90363	28.4829	-3.9014	54.8402	-3.90452	26.3781
	-3.89681	44.7442	-3.89663	42.0939	-3.89757	49.6215	-3.8992	36.6337	-3.89788	51.5043	-3.89992	36.423	-3.89288	53.8379	-3.89591	35.3126	-3.897	51.0543	-3.89551	34.5935	-3.90007	52.6041	-3.89529	31.7853	-3.89808	53.6895	-3.89667	32.0579	-3.89946	53.2238	-3.89354	30.8031	-3.8988	54.654	-3.89954	30.358	-3.89929	55.4265	-3.89583	27.9135	-3.8936	54.2506	-3.89672	26.3428
	-3.88901	44.9695	-3.88883	42.7043	-3.88977	50.2374	-3.8914	37.8394	-3.89008	51.5602	-3.89212	36.0784	-3.88508	52.8062	-3.88811	34.9909	-3.8892	53.6556	-3.88771	34.7929	-3.89227	54.5122	-3.88749	32.7529	-3.89028	54.5768	-3.88887	33.0054	-3.89166	54.759	-3.88574	31.8801	-3.891	56.5359	-3.89174	29.6084	-3.89149	55.3341	-3.88803	29.1083	-3.8858	54.7685	-3.88892	27.1782
	-3.88121	45.2281	-3.88103	42.6091	-3.88197	49.661	-3.8836	38.6892	-3.88228	52.1867	-3.88432	36.745	-3.87728	52.9069	-3.88031	35.8105	-3.8814	52.1717	-3.87991	35.4969	-3.88447	54.4026	-3.87969	32.9268	-3.88248	55.5548	-3.88107	33.2504	-3.88386	55.3418	-3.87794	29.6341	-3.8832	55.1456	-3.88394	30.5933	-3.88369	54.7082	-3.88023	28.9546	-3.878	55.1334	-3.88112	26.2673
	-3.87341	45.8151	-3.87323	42.0487	-3.87417	51.1566	-3.8758	37.7063	-3.87448	51.4725	-3.87652	35.8002	-3.86948	53.3035	-3.87251	36.44	-3.8736	53.5503	-3.87211	35.4032	-3.87667	54.4102	-3.87189	32.4735	-3.87468	54.8378	-3.87327	32.0867	-3.87606	55.8734	-3.87014	29.9674	-3.8754	55.6625	-3.87614	30.0212	-3.87589	55.7136	-3.87243	28.9403	-3.8702	55.7054	-3.87332	26.6863
	-3.86561	44.848	-3.86543	43.2247	-3.86637	50.2298	-3.868	37.3372	-3.86668	51.8242	-3.86872	36.2394	-3.86168	54.7501	-3.86471	36.2584	-3.8658	53.3411	-3.86431	34.0555	-3.86887	54.5176	-3.86409	31.7089	-3.86688	56.1046	-3.86547	32.0631	-3.86826	56.0555	-3.86234	31.1377	-3.8676	56.0413	-3.86834	30.408	-3.86809	55.9421	-3.86463	29.3795	-3.8624	55.5571	-3.86552	27.8956
	-3.85781	45.7634	-3.85763	43.9957	-3.85857	52.729	-3.8602	37.2567	-3.85888	53.0148	-3.86092	37.7201	-3.85388	53.4638	-3.85691	36.5207	-3.858	53.3006	-3.85651	34.8005	-3.86107	54.6939	-3.85629	32.8382	-3.85908	54.7277	-3.85767	31.6227	-3.86046	55.227	-3.85454	30.6942	-3.8598	56.2464	-3.86054	29.959	-3.86029	56.1358	-3.85683	28.3393	-3.8546	55.1521	-3.85772	27.6474
	-3.85001	46.8741	-3.84983	43.4676	-3.85077	53.3555	-3.8524	37.7592	-3.85108	53.4629	-3.85312	37.329	-3.84608	53.1447	-3.84911	35.6073	-3.8502	54.3349	-3.84871	34.7171	-3.85327	55.6692	-3.84849	34.015	-3.85128	55.71	-3.84987	32.5429	-3.85266	55.6422	-3.84674	30.9611	-3.852	57.9137	-3.85274	30.3258	-3.85249	57.5201	-3.84903	30.1388	-3.8468	56.3635	-3.84992	27.2382
	-3.84221	46.8464	-3.84203	43.2203	-3.84297	52.1986	-3.8446	39.1138	-3.84328	52.962	-3.84532	37.53	-3.83828	53.2249	-3.84131	36.0917	-3.8424	55.7207	-3.84091	34.1214	-3.84547	55.1259	-3.84069	34.106	-3.84348	56.1562	-3.84207	33.043	-3.84486	56.883	-3.83894	30.5931	-3.8442	58.671	-3.84494	31.7574	-3.84469	55.8932	-3.84123	29.7788	-3.839	55.8235	-3.84212	27.8371
	-3.83441	46.7564	-3.83423	42.8688	-3.83517	52.0383	-3.8368	38.2796	-3.83548	54.4314	-3.83752	37.5199	-3.83048	54.9264	-3.83351	36.5919	-3.8346	53.1829	-3.83311	34.7722	-3.83767	56.6625	-3.83289	33.6694	-3.83568	57.9017	-3.83427	32.1067	-3.83706	55.9347	-3.83114	31.1708	-3.8364	57.6337	-3.83714	31.5775	-3.83689	56.5779	-3.83343	28.8606	-3.8312	56.5531	-3.83432	27.9603
	-3.82661	47.7594	-3.82643	43.207	-3.82737	53.2286	-3.829	39.3849	-3.82768	54.4876	-3.82972	37.5784	-3.82268	54.4009	-3.82571	35.6733	-3.8268	56.3912	-3.82531	35.5046	-3.82987	58.0167	-3.82509	32.7837	-3.82788	58.1582	-3.82647	33.0545	-3.82926	56.4938	-3.82334	31.5044	-3.8286	58.5751	-3.82934	31.0227	-3.82909	58.3334	-3.82563	29.2418	-3.8234	57.3053	-3.82652	28.377
	-3.81881	48.2181	-3.81863	43.9945	-3.81957	52.9618	-3.8212	38.9515	-3.81988	53.5776	-3.82192	38.314	-3.81488	55.1938	-3.81791	36.6546	-3.819	56.3785	-3.81751	35.4953	-3.82207	56.7779	-3.81729	33.4855	-3.82008	57.9817	-3.81867	33.3411	-3.82146	58.0705	-3.81554	32.1155	-3.8208	57.0878	-3.82154	31.464	-3.82129	59.6676	-3.81783	29.6463	-3.8156	57.2786	-3.81872	28.1737
	-3.81101	48.573	-3.81083	44.8182	-3.81177	52.757	-3.8134	38.7312	-3.81208	53.125	-3.81412	38.7646	-3.80708	54.985	-3.81011	37.3532	-3.8112	55.8938	-3.80971	34.6575	-3.81427	57.5193	-3.80949	33.2272	-3.81228	57.203	-3.81087	33.769	-3.81366	57.8006	-3.80774	32.0917	-3.813	59.9467	-3.81374	31.6105	-3.81349	59.2198	-3.81003	29.8211	-3.8078	57.1528	-3.81092	28.1669
	-3.80321	47.3112	-3.80303	43.2717	-3.80397	53.267	-3.8056	40.0946	-3.80428	53.8003	-3.80632	39.4894	-3.79928	55.9571	-3.80231	37.415	-3.8034	55.5608	-3.80191	35.8056	-3.80647	56.3494	-3.80169	33.6534	-3.80448	59.8108	-3.80307	33.4493	-3.80586	58.281	-3.79994	32.3476	-3.8052	58.6896	-3.80594	32.5471	-3.80569	59.5799	-3.80223	29.3216	-3.8	57.8825	-3.80312	27.8098
	-3.79541	49.8067	-3.79523	44.6731	-3.79617	53.7667	-3.7978	39.9276	-3.79648	54.5651	-3.79852	39.0793	-3.79148	57.2114	-3.79451	37.8468	-3.7956	55.9995	-3.79411	36.1711	-3.79867	56.34	-3.79389	33.8467	-3.79668	58.5082	-3.79527	34.3664	-3.79806	57.9323	-3.79214	31.9975	-3.7974	57.8721	-3.79814	31.3111	-3.79789	58.8924	-3.79443	29.8133	-3.7922	56.6177	-3.79532	27.5237
	-3.78761	48.5907	-3.78743	42.9821	-3.78837	55.0398	-3.79	39.3121	-3.78868	54.8519	-3.79072	39.0531	-3.78368	56.8444	-3.78671	37.6259	-3.7878	57.7406	-3.78631	35.7642	-3.79087	57.3122	-3.78609	32.9182	-3.78888	58.7072	-3.78747	33.816	-3.79026	58.2107	-3.78434	31.7894	-3.7896	58.6705	-3.79034	32.0931	-3.79009	59.4922	-3.78663	30.1452	-3.7844	58.9278	-3.78752	28.1298
	-3.77981	49.0165	-3.77963	45.1017	-3.78057	53.2747	-3.7822	39.7282	-3.78088	55.1284	-3.78292	38.9254	-3.77588	56.5153	-3.77891	38.6445	-3.78	56.5119	-3.77851	36.2216	-3.78307	57.1134	-3.77829	34.3309	-3.78108	57.7098	-3.77967	34.2887	-3.78246	58.2903	-3.77654	32.9535	-3.7818	60.2002	-3.78254	32.5546	-3.78229	57.4632	-3.77883	30.5497	-3.7766	58.7525	-3.77972	29.2423
	-3.77201	48.4156	-3.77183	45.2238	-3.77277	54.5616	-3.7744	41.078	-3.77308	56.1135	-3.77512	39.2145	-3.76808	56.0072	-3.77111	38.4528	-3.7722	56.8784	-3.77071	35.8427	-3.77527	58.7435	-3.77049	34.0822	-3.77328	58.6101	-3.77187	34.1758	-3.77466	58.7777	-3.76874	32.9232	-3.774	59.485	-3.77474	32.7871	-3.77449	60.1506	-3.77103	30.806	-3.7688	59.2572	-3.77192	28.2345
	-3.76421	49.8309	-3.76403	45.4543	-3.76497	55.7009	-3.7666	39.8486	-3.76528	56.4761	-3.76732	38.9498	-3.76028	56.2358	-3.76331	38.3852	-3.7644	57.5998	-3.76291	36.7005	-3.76747	58.0833	-3.76269	34.5442	-3.76548	59.8445	-3.76407	34.0251	-3.76686	59.1452	-3.76094	32.6819	-3.7662	59.9409	-3.76694	32.4614	-3.76669	60.8046	-3.76323	30.8356	-3.761	59.9194	-3.76412	28.7861
	-3.75641	48.5815	-3.75623	45.741	-3.75717	55.0769	-3.7588	41.162	-3.75748	56.7631	-3.75952	39.5488	-3.75248	57.2976	-3.75551	38.9071	-3.7566	57.0946	-3.75511	36.6913	-3.75967	58.5941	-3.75489	34.6497	-3.75768	60.522	-3.75627	35.3248	-3.75906	60.2459	-3.75314	32.8891	-3.7584	61.4962	-3.75914	32.3847	-3.75889	60.9019	-3.75543	30.8042	-3.7532	59.1498	-3.75632	29.468
	-3.74861	50.6497	-3.74843	46.6857	-3.74937	56.1922	-3.751	40.6111	-3.74968	56.6168	-3.75172	39.3829	-3.74468	57.1166	-3.74771	38.9348	-3.7488	58.488	-3.74731	37.5671	-3.75187	57.7377	-3.74709	34.5104	-3.74988	59.7805	-3.74847	35.1844	-3.75126	61.2131	-3.74534	32.881	-3.7506	61.0623	-3.75134	33.6565	-3.75109	59.5379	-3.74763	30.4646	-3.7454	59.2357	-3.74852	29.1464
	-3.74081	49.654	-3.74063	47.2173	-3.74157	55.6851	-3.7432	40.6125	-3.74188	57.1893	-3.74392	39.7571	-3.73688	58.6055	-3.73991	39.3986	-3.741	58.131	-3.73951	37.4433	-3.74407	59.2852	-3.73929	35.1009	-3.74208	61.2213	-3.74067	34.0793	-3.74346	60.515	-3.73754	32.9572	-3.7428	61.5745	-3.74354	33.056	-3.74329	61.1507	-3.73983	31.378	-3.7376	60.5013	-3.74072	29.5845
	-3.73301	50.1092	-3.73283	45.3496	-3.73377	56.1852	-3.7354	41.4074	-3.73408	58.6699	-3.73612	39.5528	-3.72908	57.729	-3.73211	39.7013	-3.7332	57.8325	-3.73171	38.1839	-3.73627	59.4172	-3.73149	35.0067	-3.73428	61.4617	-3.73287	34.8864	-3.73566	59.8717	-3.72974	32.827	-3.735	62.1072	-3.73574	32.7904	-3.73549	61.7081	-3.73203	31.1838	-3.7298	61.4158	-3.73292	29.1707
	-3.72521	49.4253	-3.72503	46.2824	-3.72597	53.7976	-3.7276	42.4183	-3.72628	56.3153	-3.72832	40.4481	-3.72128	58.9494	-3.72431	38.817	-3.7254	58.878	-3.72391	37.642	-3.72847	60.1452	-3.72369	35.6924	-3.72648	62.0362	-3.72507	35.573	-3.72786	60.4997	-3.72194	33.3141	-3.7272	61.7449	-3.72794	33.5469	-3.72769	61.7977	-3.72423	31.6553	-3.722	60.1914	-3.72512	30.2194
	-3.71741	50.575	-3.71723	46.6576	-3.71817	55.9788	-3.7198	41.8702	-3.71848	57.3454	-3.72052	40.1039	-3.71348	57.7457	-3.71651	38.7866	-3.7176	59.4997	-3.71611	37.1586	-3.72067	60.3323	-3.71589	35.2559	-3.71868	61.5298	-3.71727	34.8124	-3.72006	61.0558	-3.71414	33.6924	-3.7194	64.3079	-3.72014	33.4131	-3.71989	62.3127	-3.71643	31.8739	-3.7142	62.0154	-3.71732	29.4956
	-3.70961	50.2403	-3.70943	46.3507	-3.71037	57.4244	-3.712	42.1409	-3.71068	57.5191	-3.71272	39.4061	-3.70568	58.5771	-3.70871	39.3642	-3.7098	58.9498	-3.70831	37.4199	-3.71287	59.4001	-3.70809	35.9797	-3.71088	62.092	-3.70947	36.4157	-3.71226	61.0773	-3.70634	33.9641	-3.7116	63.6695	-3.71234	34.3243	-3.71209	61.9229	-3.70863	32.2322	-3.7064	61.6015	-3.70952	29.3349
	-3.70181	51.4817	-3.70163	46.8865	-3.70257	57.5774	-3.7042	41.5003	-3.70288	57.9851	-3.70492	40.6525	-3.69788	59.0263	-3.70091	39.3179	-3.702	59.1442	-3.70051	38.2015	-3.70507	59.8284	-3.70029	36.6939	-3.70308	61.9817	-3.70167	35.2726	-3.70446	61.3935	-3.69854	34.1959	-3.7038	63.3482	-3.70454	34.0988	-3.70429	64.0075	-3.70083	32.3403	-3.6986	61.9441	-3.70172	29.3968
	-3.69401	51.3841	-3.69383	47.7032	-3.69477	57.5035	-3.6964	41.5018	-3.69508	57.9936	-3.69712	41.9127	-3.69008	60.581	-3.69311	40.123	-3.6942	59.566	-3.69271	38.4221	-3.69727	60.8561	-3.69249	35.8795	-3.69528	61.3351	-3.69387	36.5003	-3.69666	60.4179	-3.69074	34.7831	-3.696	62.4489	-3.69674	33.1976	-3.69649	62.8019	-3.69303	33.408	-3.6908	61.886	-3.69392	30.3533
	-3.68621	51.0744	-3.68603	47.3923	-3.68697	58.6777	-3.6886	42.3558	-3.68728	57.4655	-3.68932	42.6163	-3.68228	60.0901	-3.68531	39.5771	-3.6864	60.3774	-3.68491	38.76	-3.68947	61.6495	-3.68469	36.7317	-3.68748	61.9014	-3.68607	36.6563	-3.68886	61.4572	-3.68294	33.9422	-3.6882	63.9176	-3.68894	34.3322	-3.68869	63.2744	-3.68523	32.2776	-3.683	63.3318	-3.68612	30.524
	-3.67841	51.0849	-3.67823	46.4713	-3.67917	57.6892	-3.6808	41.1739	-3.67948	58.8054	-3.68152	42.2393	-3.67448	59.5854	-3.67751	40.2632	-3.6786	60.3719	-3.67711	38.3532	-3.68167	61.2271	-3.67689	36.4022	-3.67968	61.5188	-3.67827	36.9606	-3.68106	62.5924	-3.67514	34.114	-3.6804	64.1997	-3.68114	33.3336	-3.68089	63.2867	-3.67743	32.4235	-3.6752	64.1517	-3.67832	29.9824
	-3.67061	54.8387	-3.67043	47.0955	-3.67137	58.3064	-3.673	42.2439	-3.67168	57.1901	-3.67372	41.9062	-3.66668	60.2757	-3.66971	40.5528	-3.6708	60.2389	-3.66931	39.0201	-3.67387	61.4763	-3.66909	36.3962	-3.67188	61.5447	-3.67047	36.5687	-3.67326	62.9532	-3.66734	34.7678	-3.6726	63.2391	-3.67334	33.804	-3.67309	64.3855	-3.66963	32.1915	-3.6674	63.5307	-3.67052	30.12
	-3.66281	52.0377	-3.66263	48.0007	-3.66357	59.6629	-3.6652	42.8625	-3.66388	57.2467	-3.66592	41.5457	-3.65888	59.6264	-3.66191	39.8879	-3.663	61.2916	-3.66151	39.5698	-3.66607	63.3687	-3.66129	36.5304	-3.66408	62.9569	-3.66267	36.3318	-3.66546	63.4443	-3.65954	35.2284	-3.6648	62.7745	-3.66554	34.721	-3.66529	63.3809	-3.66183	33.7565	-3.6596	62.3289	-3.66272	30.4516
	-3.65501	52.7137	-3.65483	48.4123	-3.65577	59.6474	-3.6574	43.0464	-3.65608	58.0053	-3.65812	41.7803	-3.65108	59.0011	-3.65411	40.0452	-3.6552	61.524	-3.65371	39.2548	-3.65827	63.3493	-3.65349	36.8976	-3.65628	63.1602	-3.65487	36.674	-3.65766	63.8702	-3.65174	34.8983	-3.657	66.0896	-3.65774	35.2201	-3.65749	63.3352	-3.65403	33.1959	-3.6518	63.7567	-3.65492	30.6934
	-3.64721	52.9323	-3.64703	49.8274	-3.64797	60.4848	-3.6496	42.7984	-3.64828	59.5724	-3.65032	42.1027	-3.64328	62.4984	-3.64631	41.0409	-3.6474	60.4466	-3.64591	39.5545	-3.65047	62.9991	-3.64569	36.8368	-3.64848	63.6812	-3.64707	35.9581	-3.64986	63.0384	-3.64394	34.6371	-3.6492	65.5739	-3.64994	34.2586	-3.64969	64.0899	-3.64623	32.3794	-3.644	63.5905	-3.64712	30.0239
	-3.63941	52.7307	-3.63923	49.7694	-3.64017	59.4549	-3.6418	43.8182	-3.64048	59.9835	-3.64252	42.6034	-3.63548	61.6699	-3.63851	40.3097	-3.6396	61.3855	-3.63811	40.3568	-3.64267	63.7342	-3.63789	37.2445	-3.64068	64.685	-3.63927	36.3588	-3.64206	63.7042	-3.63614	34.9555	-3.6414	66.0044	-3.64214	34.8378	-3.64189	63.4333	-3.63843	32.3916	-3.6362	64.9192	-3.63932	30.8739
	-3.63161	54.0392	-3.63143	49.3139	-3.63237	59.6045	-3.634	43.7356	-3.63268	60.2226	-3.63472	42.487	-3.62768	60.7346	-3.63071	40.9643	-3.6318	61.2421	-3.63031	39.8555	-3.63487	63.5666	-3.63009	37.8615	-3.63288	66.2954	-3.63147	36.5149	-3.63426	64.4661	-3.62834	35.6783	-3.6336	64.3634	-3.63434	35.5459	-3.63409	65.5917	-3.63063	33.4507	-3.6284	65.9238	-3.63152	30.6589
	-3.62381	54.8569	-3.62363	50.0227	-3.62457	59.2451	-3.6262	44.2281	-3.62488	60.1554	-3.62692	42.7875	-3.61988	61.7315	-3.62291	40.4975	-3.624	61.8226	-3.62251	39.4282	-3.62707	63.8985	-3.62229	38.1907	-3.62508	65.5826	-3.62367	37.4534	-3.62646	64.94	-3.62054	35.0794	-3.6258	64.3489	-3.62654	36.1939	-3.62629	66.5049	-3.62283	34.7396	-3.6206	65.9017	-3.62372	30.9693
	-3.61601	53.6402	-3.61583	49.2781	-3.61677	59.6766	-3.6184	44.9029	-3.61708	60.2086	-3.61912	42.8329	-3.61208	61.6779	-3.61511	41.1442	-3.6162	62.0584	-3.61471	39.5493	-3.61927	64.0995	-3.61449	37.9325	-3.61728	64.0775	-3.61587	37.3854	-3.61866	65.928	-3.61274	35.4711	-3.618	64.3651	-3.61874	35.8424	-3.61849	66.3974	-3.61503	34.1179	-3.6128	65.7535	-3.61592	31.5945
	-3.60821	53.0183	-3.60803	49.8704	-3.60897	59.7883	-3.6106	44.4079	-3.60928	61.0223	-3.61132	43.3391	-3.60428	62.4406	-3.60731	41.9654	-3.6084	62.4148	-3.60691	40.617	-3.61147	63.9835	-3.60669	38.364	-3.60948	64.2065	-3.60807	37.3519	-3.61086	66.587	-3.60494	35.994	-3.6102	64.4273	-3.61094	35.0584	-3.61069	67.009	-3.60723	33.8946	-3.605	65.934	-3.60812	31.5428
	-3.60041	54.1105	-3.60023	50.3904	-3.60117	60.2955	-3.6028	43.7221	-3.60148	61.6536	-3.60352	42.5587	-3.59648	63.6822	-3.59951	42.5275	-3.6006	62.5437	-3.59911	39.6512	-3.60367	63.9744	-3.59889	38.4864	-3.60168	65.6931	-3.60027	37.6458	-3.60306	65.3918	-3.59714	35.375	-3.6024	68.0597	-3.60314	34.7871	-3.60289	66.2905	-3.59943	34.2878	-3.5972	65.8353	-3.60032	32.4591
	-3.59261	54.1918	-3.59243	50.7017	-3.59337	60.6858	-3.595	44.627	-3.59368	61.1802	-3.59572	43.5917	-3.58868	62.3436	-3.59171	42.4124	-3.5928	63.4069	-3.59131	40.8133	-3.59587	64.8575	-3.59109	38.3827	-3.59388	66.8167	-3.59247	37.9949	-3.59526	65.8177	-3.58934	35.4113	-3.5946	68.3879	-3.59534	35.9649	-3.59509	66.5773	-3.59163	35.0503	-3.5894	66.25	-3.59252	32.1494
	-3.58481	54.7598	-3.58463	50.8523	-3.58557	62.6135	-3.5872	44.0505	-3.58588	63.195	-3.58792	44.0074	-3.58088	63.7161	-3.58391	43.3421	-3.585	63.3979	-3.58351	41.2789	-3.58807	65.4444	-3.58329	38.115	-3.58608	67.4326	-3.58467	37.5511	-3.58746	64.9549	-3.58154	36.6895	-3.5868	66.5063	-3.58754	35.6735	-3.58729	66.8757	-3.58383	34.574	-3.5816	65.9891	-3.58472	32.3485
	-3.57701	55.2696	-3.57683	50.3524	-3.57777	62.0544	-3.5794	44.4055	-3.57808	61.9507	-3.58012	43.0567	-3.57308	62.5359	-3.57611	42.7827	-3.5772	63.0579	-3.57571	41.4893	-3.58027	64.8184	-3.57549	38.0541	-3.57828	67.5657	-3.57687	37.5934	-3.57966	66.0217	-3.57374	36.3993	-3.579	66.8242	-3.57974	36.6136	-3.57949	67.8509	-3.57603	34.4553	-3.5738	67.8763	-3.57692	32.1263
	-3.56921	55.5671	-3.56903	50.8483	-3.56997	62.6682	-3.5716	44.5388	-3.57028	62.0657	-3.57232	44.2654	-3.56528	63.7016	-3.56831	42.8183	-3.5694	65.0483	-3.56791	40.6918	-3.57247	64.6541	-3.56769	38.5712	-3.57048	67.3644	-3.56907	37.384	-3.57186	65.8958	-3.56594	36.4689	-3.5712	67.1217	-3.57194	36.9695	-3.57169	67.256	-3.56823	34.5984	-3.566	66.0664	-3.56912	33.0948
	-3.56141	55.0282	-3.56123	50.7017	-3.56217	62.9071	-3.5638	44.5879	-3.56248	63.9428	-3.56452	44.3738	-3.55748	62.8899	-3.56051	42.899	-3.5616	63.4913	-3.56011	41.7188	-3.56467	65.2374	-3.55989	39.1335	-3.56268	66.3667	-3.56127	38.5156	-3.56406	66.3285	-3.55814	36.4164	-3.5634	68.1301	-3.56414	36.0565	-3.56389	68.4477	-3.56043	35.1021	-3.5582	65.8191	-3.56132	31.876
	-3.55361	55.7834	-3.55343	51.6915	-3.55437	59.9227	-3.556	44.7184	-3.55468	62.8773	-3.55672	44.1611	-3.54968	65.1167	-3.55271	43.1383	-3.5538	65.4956	-3.55231	41.3371	-3.55687	65.7484	-3.55209	39.3366	-3.55488	66.1282	-3.55347	38.6268	-3.55626	66.7989	-3.55034	37.6946	-3.5556	67.8955	-3.55634	36.6329	-3.55609	68.2549	-3.55263	34.8118	-3.5504	66.7471	-3.55352	32.1225
	-3.54581	55.261	-3.54563	50.4082	-3.54657	62.8652	-3.5482	44.6075	-3.54688	62.7066	-3.54892	44.9664	-3.54188	66.2583	-3.54491	43.7823	-3.546	64.8382	-3.54451	41.5857	-3.54907	66.2663	-3.54429	39.1806	-3.54708	67.0206	-3.54567	37.8105	-3.54846	66.7346	-3.54254	37.8864	-3.5478	69.968	-3.54854	36.8054	-3.54829	67.1186	-3.54483	35.5336	-3.5426	67.9858	-3.54572	32.7714
	-3.53801	56.2992	-3.53783	51.0245	-3.53877	64.0603	-3.5404	45.6555	-3.53908	64.8625	-3.54112	44.8717	-3.53408	64.6334	-3.53711	43.4528	-3.5382	65.722	-3.53671	41.5255	-3.54127	65.2645	-3.53649	38.7794	-3.53928	68.0986	-3.53787	38.0527	-3.54066	67.8528	-3.53474	37.0095	-3.54	68.4494	-3.54074	36.1042	-3.54049	67.8152	-3.53703	35.412	-3.5348	69.0804	-3.53792	32.909
	-3.53021	56.1637	-3.53003	51.8135	-3.53097	63.1259	-3.5326	45.5895	-3.53128	64.4645	-3.53332	44.7933	-3.52628	65.4097	-3.52931	43.356	-3.5304	65.1335	-3.52891	40.9728	-3.53347	66.9298	-3.52869	39.7794	-3.53148	66.6673	-3.53007	39.9842	-3.53286	67.3154	-3.52694	38.19	-3.5322	68.4091	-3.53294	36.8897	-3.53269	69.9505	-3.52923	35.014	-3.527	68.4862	-3.53012	32.6512
	-3.52241	55.9865	-3.52223	51.5621	-3.52317	62.8347	-3.5248	46.2867	-3.52348	65.9768	-3.52552	45.7606	-3.51848	65.5727	-3.52151	43.1507	-3.5226	64.7552	-3.52111	41.0018	-3.52567	67.0031	-3.52089	40.6866	-3.52368	68.8927	-3.52227	39.6885	-3.52506	67.3127	-3.51914	36.6998	-3.5244	68.3125	-3.52514	36.9877	-3.52489	69.5991	-3.52143	35.2268	-3.5192	68.6577	-3.52232	32.8432
	-3.51461	56.5002	-3.51443	51.6602	-3.51537	63.3107	-3.517	45.7799	-3.51568	64.6356	-3.51772	45.1278	-3.51068	65.3636	-3.51371	43.4428	-3.5148	64.3425	-3.51331	42.8301	-3.51787	67.2934	-3.51309	39.4504	-3.51588	67.1518	-3.51447	38.879	-3.51726	67.9201	-3.51134	37.4958	-3.5166	68.3234	-3.51734	37.3292	-3.51709	69.3096	-3.51363	35.521	-3.5114	69.9234	-3.51452	33.5276
	-3.50681	56.0398	-3.50663	52.0594	-3.50757	64.5159	-3.5092	45.5987	-3.50788	64.1307	-3.50992	45.1645	-3.50288	66.5671	-3.50591	44.137	-3.507	66.9018	-3.50551	43.1322	-3.51007	68.2901	-3.50529	40.1482	-3.50808	68.9107	-3.50667	38.1246	-3.50946	68.6372	-3.50354	37.1876	-3.5088	70.3139	-3.50954	37.7165	-3.50929	70.2653	-3.50583	35.888	-3.5036	68.8023	-3.50672	32.7633
	-3.49901	55.7459	-3.49883	53.491	-3.49977	64.3656	-3.5014	45.9843	-3.50008	64.2453	-3.50212	45.9369	-3.49508	66.2545	-3.49811	43.9898	-3.4992	65.8787	-3.49771	42.2755	-3.50227	67.4569	-3.49749	39.4019	-3.50028	69.4893	-3.49887	38.9562	-3.50166	70.3449	-3.49574	36.9015	-3.501	70.9846	-3.50174	37.8087	-3.50149	68.3359	-3.49803	35.5248	-3.4958	69.8158	-3.49892	33.1399
	-3.49121	56.7631	-3.49103	52.9903	-3.49197	63.7577	-3.4936	45.9741	-3.49228	64.8349	-3.49432	45.8418	-3.48728	65.6248	-3.49031	44.385	-3.4914	68.1035	-3.48991	42.5699	-3.49447	68.1538	-3.48969	40.654	-3.49248	69.4941	-3.49107	40.305	-3.49386	69.1251	-3.48794	37.5354	-3.4932	70.1615	-3.49394	37.4654	-3.49369	69.4347	-3.49023	35.9005	-3.488	69.9241	-3.49112	33.0975
	-3.48341	58.1216	-3.48323	53.2126	-3.48417	64.199	-3.4858	46.7807	-3.48448	65.9098	-3.48652	45.7056	-3.47948	66.0426	-3.48251	45.3013	-3.4836	67.5181	-3.48211	42.7162	-3.48667	69.4226	-3.48189	40.4881	-3.48468	69.3131	-3.48327	39.4505	-3.48606	69.088	-3.48014	38.1803	-3.4854	70.3308	-3.48614	37.1193	-3.48589	68.8472	-3.48243	36.4215	-3.4802	70.127	-3.48332	32.9036
	-3.47561	57.332	-3.47543	53.005	-3.47637	65.2045	-3.478	47.27	-3.47668	65.3737	-3.47872	45.9123	-3.47168	67.5388	-3.47471	45.1196	-3.4758	66.8396	-3.47431	42.7731	-3.47887	67.6244	-3.47409	41.0431	-3.47688	70.0236	-3.47547	38.9063	-3.47826	69.5376	-3.47234	38.1163	-3.4776	71.0321	-3.47834	37.962	-3.47809	71.4156	-3.47463	34.8948	-3.4724	69.4381	-3.47552	33.9951
	-3.46781	58.2408	-3.46763	54.0548	-3.46857	65.6733	-3.4702	47.6948	-3.46888	65.2884	-3.47092	46.2014	-3.46388	66.5298	-3.46691	44.8637	-3.468	67.1092	-3.46651	43.2332	-3.47107	67.9627	-3.46629	41.2673	-3.46908	70.0736	-3.46767	39.6723	-3.47046	71.1218	-3.46454	38.2012	-3.4698	73.1504	-3.47054	38.0971	-3.47029	70.0004	-3.46683	35.0929	-3.4646	70.1634	-3.46772	33.3112
	-3.46001	57.9672	-3.45983	54.4577	-3.46077	64.3907	-3.4624	46.7637	-3.46108	66.3012	-3.46312	46.8363	-3.45608	67.5711	-3.45911	45.5445	-3.4602	66.3374	-3.45871	43.6856	-3.46327	69.6863	-3.45849	40.2591	-3.46128	69.2445	-3.45987	39.6177	-3.46266	69.7201	-3.45674	37.9039	-3.462	74.1433	-3.46274	37.1263	-3.46249	71.6212	-3.45903	36.5215	-3.4568	70.0059	-3.45992	33.3208
	-3.45221	58.3305	-3.45203	54.1414	-3.45297	66.2286	-3.4546	47.4325	-3.45328	67.5376	-3.45532	46.3786	-3.44828	66.9755	-3.45131	45.3943	-3.4524	66.8896	-3.45091	43.8522	-3.45547	68.4324	-3.45069	40.4571	-3.45348	70.3923	-3.45207	40.8561	-3.45486	69.6485	-3.44894	39.2643	-3.4542	73.7395	-3.45494	37.6022	-3.45469	73.1375	-3.45123	36.6352	-3.449	69.6007	-3.45212	33.7471
	-3.44441	56.4455	-3.44423	54.6686	-3.44517	66.3324	-3.4468	47.8655	-3.44548	66.0579	-3.44752	47.2275	-3.44048	67.324	-3.44351	45.2361	-3.4446	68.3108	-3.44311	43.4494	-3.44767	69.253	-3.44289	40.9167	-3.44568	71.3957	-3.44427	41.9634	-3.44706	69.7997	-3.44114	39.6691	-3.4464	72.9468	-3.44714	39.2613	-3.44689	73.3698	-3.44343	37.1067	-3.4412	70.4655	-3.44432	34.0716
	-3.43661	57.6288	-3.43643	54.6575	-3.43737	67.0038	-3.439	46.4149	-3.43768	67.8864	-3.43972	47.7826	-3.43268	69.4745	-3.43571	45.4987	-3.4368	70.6526	-3.43531	43.8455	-3.43987	69.2671	-3.43509	41.3168	-3.43788	71.3341	-3.43647	41.4431	-3.43926	72.3402	-3.43334	38.5583	-3.4386	73.4075	-3.43934	39.4049	-3.43909	71.7457	-3.43563	35.507	-3.4334	71.5555	-3.43652	34.8553
	-3.42881	57.5171	-3.42863	54.5779	-3.42957	66.698	-3.4312	47.4485	-3.42988	67.6699	-3.43192	46.8334	-3.42488	68.5789	-3.42791	44.7714	-3.429	70.1839	-3.42751	44.0425	-3.43207	70.0291	-3.42729	41.1697	-3.43008	72.3622	-3.42867	40.1227	-3.43146	71.0926	-3.42554	38.1874	-3.4308	72.5994	-3.43154	39.2104	-3.43129	72.3763	-3.42783	35.9494	-3.4256	72.6949	-3.42872	34.1547
	-3.42101	59.3497	-3.42083	55.2013	-3.42177	67.0458	-3.4234	48.8553	-3.42208	68.4654	-3.42412	46.4578	-3.41708	68.2483	-3.42011	45.1608	-3.4212	69.598	-3.41971	43.8923	-3.42427	69.9776	-3.41949	41.6768	-3.42228	72.8618	-3.42087	41.2713	-3.42366	71.4767	-3.41774	38.261	-3.423	73.4948	-3.42374	39.669	-3.42349	73.2504	-3.42003	37.6892	-3.4178	72.9697	-3.42092	34.1737
	-3.41321	59.2254	-3.41303	55.6277	-3.41397	66.5849	-3.4156	48.3785	-3.41428	67.9113	-3.41632	46.7986	-3.40928	69.1685	-3.41231	46.2487	-3.4134	70.005	-3.41191	44.4516	-3.41647	69.8261	-3.41169	41.5819	-3.41448	72.4327	-3.41307	41.4681	-3.41586	71.5317	-3.40994	39.4057	-3.4152	75.4389	-3.41594	40.3969	-3.41569	74.8439	-3.41223	37.2559	-3.41	72.024	-3.41312	34.9977
	-3.40541	59.5006	-3.40523	55.7486	-3.40617	65.484	-3.4078	48.522	-3.40648	67.3365	-3.40852	47.1585	-3.40148	69.6337	-3.40451	46.04	-3.4056	69.312	-3.40411	44.7939	-3.40867	69.9365	-3.40389	42.0865	-3.40668	71.1077	-3.40527	41.2476	-3.40806	72.214	-3.40214	39.1502	-3.4074	74.7893	-3.40814	40.3197	-3.40789	75.3738	-3.40443	36.9156	-3.4022	71.1098	-3.40532	34.8652
	-3.39761	60.0005	-3.39743	55.7449	-3.39837	66.6744	-3.4	48.9995	-3.39868	67.2125	-3.40072	46.6289	-3.39368	69.4991	-3.39671	45.5744	-3.3978	69.5292	-3.39631	45.1336	-3.40087	71.67	-3.39609	41.9676	-3.39888	72.1603	-3.39747	40.5442	-3.40026	72.9305	-3.39434	39.8526	-3.3996	74.5488	-3.40034	38.2112	-3.40009	73.734	-3.39663	37.6081	-3.3944	72.1906	-3.39752	35.4334
	-3.38981	60.2797	-3.38963	55.2429	-3.39057	66.9183	-3.3922	49.3562	-3.39088	68.6683	-3.39292	47.082	-3.38588	69.6364	-3.38891	46.027	-3.39	69.2219	-3.38851	43.6582	-3.39307	71.7559	-3.38829	42.4769	-3.39108	73.5841	-3.38967	41.8341	-3.39246	72.2618	-3.38654	39.5682	-3.3918	73.9603	-3.39254	39.1997	-3.39229	75.8146	-3.38883	37.3666	-3.3866	72.6903	-3.38972	35.2274
	-3.38201	60.2797	-3.38183	55.3835	-3.38277	66.8418	-3.3844	49.0615	-3.38308	68.1581	-3.38512	48.0649	-3.37808	69.4771	-3.38111	46.7944	-3.3822	69.3178	-3.38071	44.9218	-3.38527	72.0071	-3.38049	43.017	-3.38328	73.2988	-3.38187	42.6479	-3.38466	73.9995	-3.37874	38.8814	-3.384	72.328	-3.38474	39.1424	-3.38449	74.8745	-3.38103	37.4103	-3.3788	72.9198	-3.38192	34.9789
	-3.37421	60.5792	-3.37403	55.8453	-3.37497	66.9751	-3.3766	48.7189	-3.37528	68.0849	-3.37732	47.1012	-3.37028	68.3493	-3.37331	46.6698	-3.3744	70.1274	-3.37291	45.1972	-3.37747	71.934	-3.37269	42.1412	-3.37548	73.2197	-3.37407	42.2029	-3.37686	72.8779	-3.37094	39.8591	-3.3762	74.1948	-3.37694	40.2196	-3.37669	74.2437	-3.37323	38.2422	-3.371	73.8833	-3.37412	36.3993
	-3.36641	61.1779	-3.36623	56.8048	-3.36717	68.1437	-3.3688	48.3338	-3.36748	69.4504	-3.36952	48.2154	-3.36248	71.06	-3.36551	46.4656	-3.3666	71.3022	-3.36511	45.6333	-3.36967	71.4577	-3.36489	42.5572	-3.36768	74.189	-3.36627	42.713	-3.36906	72.37	-3.36314	40.5187	-3.3684	73.519	-3.36914	39.5461	-3.36889	75.3145	-3.36543	38.4747	-3.3632	73.0228	-3.36632	35.9446
	-3.35861	61.2725	-3.35843	57.8162	-3.35937	69.3225	-3.361	48.8721	-3.35968	69.6385	-3.36172	48.9916	-3.35468	72.1028	-3.35771	46.3405	-3.3588	71.3287	-3.35731	46.2835	-3.36187	72.246	-3.35709	42.6709	-3.35988	73.7589	-3.35847	42.4883	-3.36126	73.6822	-3.35534	40.5049	-3.3606	73.8969	-3.36134	41.0299	-3.36109	74.6836	-3.35763	38.838	-3.3554	75.603	-3.35852	34.9572
	-3.35081	61.4044	-3.35063	56.5452	-3.35157	69.7306	-3.3532	49.9744	-3.35188	69.262	-3.35392	49.5068	-3.34688	71.4848	-3.34991	46.12	-3.351	71.6035	-3.34951	46.0096	-3.35407	73.179	-3.34929	43.2436	-3.35208	74.5381	-3.35067	43.0257	-3.35346	73.7637	-3.34754	40.0377	-3.3528	76.0142	-3.35354	40.6312	-3.35329	75.9013	-3.34983	38.5729	-3.3476	74.8641	-3.35072	34.8836
	-3.34301	59.7125	-3.34283	56.6642	-3.34377	69.2751	-3.3454	49.3474	-3.34408	68.3073	-3.34612	49.4152	-3.33908	70.9358	-3.34211	47.1934	-3.3432	70.6921	-3.34171	45.8759	-3.34627	72.4888	-3.34149	42.8074	-3.34428	72.3951	-3.34287	42.7629	-3.34566	73.8589	-3.33974	39.8593	-3.345	75.5224	-3.34574	41.3126	-3.34549	77.3703	-3.34203	38.3484	-3.3398	74.5396	-3.34292	35.3403
	-3.33521	59.7108	-3.33503	57.7473	-3.33597	68.9091	-3.3376	50.5392	-3.33628	70.0306	-3.33832	49.0298	-3.33128	72.0855	-3.33431	47.5548	-3.3354	71.291	-3.33391	45.3543	-3.33847	72.8256	-3.33369	43.2849	-3.33648	73.4386	-3.33507	43.4518	-3.33786	74.8352	-3.33194	40.9853	-3.3372	74.6521	-3.33794	40.1259	-3.33769	76.1631	-3.33423	37.9087	-3.332	74.814	-3.33512	36.2894
	-3.32741	60.7082	-3.32723	56.2792	-3.32817	68.0686	-3.3298	50.7344	-3.32848	70.174	-3.33052	48.5839	-3.32348	72.6358	-3.32651	47.6411	-3.3276	70.3936	-3.32611	45.4248	-3.33067	74.1791	-3.32589	42.7916	-3.32868	73.8464	-3.32727	43.2821	-3.33006	76.072	-3.32414	40.478	-3.3294	76.2067	-3.33014	40.0279	-3.32989	76.2323	-3.32643	37.3178	-3.3242	76.7232	-3.32732	35.9364
	-3.31961	63.1377	-3.31943	57.4748	-3.32037	67.875	-3.322	49.6891	-3.32068	70.0768	-3.32272	48.5224	-3.31568	71.8599	-3.31871	47.5633	-3.3198	72.2375	-3.31831	45.5693	-3.32287	74.0578	-3.31809	43.6711	-3.32088	75.4101	-3.31947	42.1986	-3.32226	74.0078	-3.31634	40.4641	-3.3216	75.6383	-3.32234	41.3796	-3.32209	76.6573	-3.31863	39.8538	-3.3164	75.1918	-3.31952	35.7302
	-3.31181	64.0644	-3.31163	58.2486	-3.31257	69.7768	-3.3142	50.7096	-3.31288	69.7044	-3.31492	49.0374	-3.30788	70.3573	-3.31091	48.126	-3.312	72.2473	-3.31051	46.5358	-3.31507	74.2295	-3.31029	43.9463	-3.31308	75.971	-3.31167	42.6256	-3.31446	73.3253	-3.30854	41.6435	-3.3138	75.9705	-3.31454	40.5969	-3.31429	77.4729	-3.31083	39.3851	-3.3086	76.4797	-3.31172	36.1134
	-3.30401	63.0598	-3.30383	58.0183	-3.30477	70.0448	-3.3064	50.0659	-3.30508	70.186	-3.30712	48.8251	-3.30008	71.9869	-3.30311	48.022	-3.3042	71.6644	-3.30271	46.2441	-3.30727	74.6324	-3.30249	44.362	-3.30528	73.0528	-3.30387	42.6767	-3.30666	75.1521	-3.30074	41.0208	-3.306	76.6558	-3.30674	41.9744	-3.30649	77.3645	-3.30303	39.7047	-3.3008	76.7408	-3.30392	36.466
	-3.29621	61.5436	-3.29603	58.5235	-3.29697	69.3843	-3.2986	52.0775	-3.29728	71.9345	-3.29932	48.3221	-3.29228	71.9973	-3.29531	48.8257	-3.2964	71.8333	-3.29491	46.3738	-3.29947	73.0679	-3.29469	44.0404	-3.29748	75.818	-3.29607	42.6935	-3.29886	75.8513	-3.29294	41.8316	-3.2982	75.9703	-3.29894	41.0172	-3.29869	76.6684	-3.29523	38.8085	-3.293	76.304	-3.29612	35.6302
	-3.28841	62.1757	-3.28823	58.7479	-3.28917	71.6102	-3.2908	52.1219	-3.28948	70.3375	-3.29152	49.4743	-3.28448	71.522	-3.28751	48.7195	-3.2886	71.8852	-3.28711	47.0549	-3.29167	74.3361	-3.28689	44.4232	-3.28968	76.5528	-3.28827	43.3243	-3.29106	76.4204	-3.28514	40.9093	-3.2904	75.6532	-3.29114	42.0053	-3.29089	77.2021	-3.28743	38.2848	-3.2852	76.1375	-3.28832	36.4799
	-3.28061	63.2536	-3.28043	57.7877	-3.28137	71.1219	-3.283	52.2368	-3.28168	70.9435	-3.28372	50.4265	-3.27668	72.6316	-3.27971	48.3173	-3.2808	73.5576	-3.27931	46.8583	-3.28387	75.463	-3.27909	44.0616	-3.28188	75.0093	-3.28047	43.0656	-3.28326	75.6218	-3.27734	41.1781	-3.2826	77.9502	-3.28334	41.7961	-3.28309	77.6121	-3.27963	38.9422	-3.2774	76.115	-3.28052	36.0183
	-3.27281	63.2829	-3.27263	58.1011	-3.27357	69.3058	-3.2752	51.6923	-3.27388	72.5822	-3.27592	50.9974	-3.26888	73.5037	-3.27191	49.4101	-3.273	72.9027	-3.27151	45.8758	-3.27607	73.8608	-3.27129	43.4597	-3.27408	76.3302	-3.27267	44.6035	-3.27546	75.7934	-3.26954	42.1825	-3.2748	77.9452	-3.27554	41.1429	-3.27529	77.8056	-3.27183	39.8526	-3.2696	78.6234	-3.27272	36.6362
	-3.26501	63.0958	-3.26483	59.1337	-3.26577	70.0906	-3.2674	50.9347	-3.26608	72.0009	-3.26812	50.7477	-3.26108	73.821	-3.26411	49.0028	-3.2652	72.6203	-3.26371	45.7994	-3.26827	75.5944	-3.26349	43.8928	-3.26628	75.8393	-3.26487	43.5967	-3.26766	76.4655	-3.26174	41.996	-3.267	78.0835	-3.26774	42.5295	-3.26749	76.4831	-3.26403	39.396	-3.2618	79.4972	-3.26492	36.8564
	-3.25721	63.1253	-3.25703	56.6917	-3.25797	69.8296	-3.2596	50.584	-3.25828	71.0548	-3.26032	50.9675	-3.25328	74.2832	-3.25631	48.5903	-3.2574	73.1069	-3.25591	47.142	-3.26047	75.2157	-3.25569	44.7613	-3.25848	76.888	-3.25707	43.6589	-3.25986	76.3252	-3.25394	42.0161	-3.2592	79.7821	-3.25994	42.1314	-3.25969	77.133	-3.25623	41.1472	-3.254	76.5701	-3.25712	36.4563
	-3.24941	64.4661	-3.24923	55.728	-3.25017	70.7109	-3.2518	50.6938	-3.25048	71.4202	-3.25252	51.8214	-3.24548	74.7592	-3.24851	49.1515	-3.2496	73.0143	-3.24811	47.6323	-3.25267	76.56	-3.24789	44.9424	-3.25068	75.2993	-3.24927	43.8971	-3.25206	77.9092	-3.24614	41.5586	-3.2514	78.0584	-3.25214	43.3204	-3.25189	77.694	-3.24843	40.3736	-3.2462	77.1197	-3.24932	37.3939
	-3.24161	62.0898	-3.24143	57.7572	-3.24237	71.809	-3.244	51.233	-3.24268	73.0696	-3.24472	50.8089	-3.23768	73.0199	-3.24071	49.0566	-3.2418	74.5319	-3.24031	46.8159	-3.24487	76.2985	-3.24009	44.807	-3.24288	77.1942	-3.24147	44.811	-3.24426	77.0628	-3.23834	41.5899	-3.2436	79.4042	-3.24434	42.7792	-3.24409	77.9147	-3.24063	40.2632	-3.2384	77.9394	-3.24152	37.5218
	-3.23381	62.257	-3.23363	58.742	-3.23457	71.6789	-3.2362	52.9175	-3.23488	74.4196	-3.23692	52.3162	-3.22988	72.9103	-3.23291	49.7555	-3.234	73.9429	-3.23251	47.023	-3.23707	75.5443	-3.23229	44.391	-3.23508	77.7807	-3.23367	44.7113	-3.23646	77.9065	-3.23054	42.2923	-3.2358	78.233	-3.23654	42.9856	-3.23629	78.4951	-3.23283	39.542	-3.2306	77.5523	-3.23372	37.8012
	-3.22601	63.2027	-3.22583	58.9476	-3.22677	71.7519	-3.2284	53.6646	-3.22708	73.7285	-3.22912	51.9516	-3.22208	74.8922	-3.22511	49.8803	-3.2262	75.0676	-3.22471	47.9576	-3.22927	76.141	-3.22449	44.9433	-3.22728	77.224	-3.22587	44.9427	-3.22866	77.427	-3.22274	41.906	-3.228	79.41	-3.22874	43.0346	-3.22849	77.8921	-3.22503	40.5225	-3.2228	79.7051	-3.22592	37.1622
	-3.21821	64.981	-3.21803	59.2778	-3.21897	74.0716	-3.2206	53.0814	-3.21928	72.8171	-3.22132	51.6585	-3.21428	74.421	-3.21731	49.6163	-3.2184	76.5372	-3.21691	46.9729	-3.22147	78.5091	-3.21669	44.8105	-3.21948	76.4775	-3.21807	45.7499	-3.22086	78.2125	-3.21494	41.7975	-3.2202	80.2443	-3.22094	43.2698	-3.22069	79.683	-3.21723	40.0079	-3.215	79.6243	-3.21812	37.8654
	-3.21041	66.5597	-3.21023	58.8369	-3.21117	72.0874	-3.2128	52.153	-3.21148	74.367	-3.21352	50.7424	-3.20648	75.4417	-3.20951	50.3313	-3.2106	75.8587	-3.20911	48.1654	-3.21367	78.3133	-3.20889	44.9799	-3.21168	77.3489	-3.21027	45.7055	-3.21306	78.7786	-3.20714	42.7267	-3.2124	79.0835	-3.21314	42.2646	-3.21289	79.7878	-3.20943	41.4131	-3.2072	78.9085	-3.21032	37.1388
	-3.20261	66.6815	-3.20243	59.7016	-3.20337	71.6136	-3.205	53.8406	-3.20368	74.3163	-3.20572	50.9928	-3.19868	75.005	-3.20171	50.0224	-3.2028	75.7664	-3.20131	48.5463	-3.20587	76.0498	-3.20109	45.2159	-3.20388	77.9109	-3.20247	44.3681	-3.20526	78.4124	-3.19934	42.9471	-3.2046	80.8796	-3.20534	43.2074	-3.20509	78.8562	-3.20163	41.1051	-3.1994	77.981	-3.20252	37.4538
	-3.19481	65.9292	-3.19463	59.3813	-3.19557	73.1561	-3.1972	53.687	-3.19588	73.5015	-3.19792	51.5013	-3.19088	74.3208	-3.19391	49.3642	-3.195	76.9156	-3.19351	47.8272	-3.19807	77.2016	-3.19329	45.4353	-3.19608	76.7848	-3.19467	44.4651	-3.19746	76.459	-3.19154	42.7853	-3.1968	80.3122	-3.19754	42.9757	-3.19729	79.4019	-3.19383	40.0814	-3.1916	79.0306	-3.19472	37.8493
	-3.18701	64.7273	-3.18683	60.9332	-3.18777	73.1375	-3.1894	53.3903	-3.18808	73.5998	-3.19012	51.837	-3.18308	73.6856	-3.18611	49.4972	-3.1872	76.3002	-3.18571	48.7186	-3.19027	77.2028	-3.18549	45.5929	-3.18828	77.7932	-3.18687	45.0036	-3.18966	78.462	-3.18374	42.3569	-3.189	80.702	-3.18974	42.9503	-3.18949	81.2475	-3.18603	39.692	-3.1838	79.4636	-3.18692	39.0071
	-3.17921	64.6952	-3.17903	60.4643	-3.17997	73.8733	-3.1816	53.2509	-3.18028	73.6267	-3.18232	51.0198	-3.17528	75.9595	-3.17831	51.1465	-3.1794	74.406	-3.17791	48.9644	-3.18247	78.8244	-3.17769	45.6649	-3.18048	77.5267	-3.17907	44.6558	-3.18186	80.5067	-3.17594	42.6841	-3.1812	80.3811	-3.18194	43.3175	-3.18169	81.2564	-3.17823	40.7192	-3.176	78.8338	-3.17912	38.4486
	-3.17141	63.9562	-3.17123	61.6355	-3.17217	73.6016	-3.1738	53.9819	-3.17248	72.7212	-3.17452	52.2753	-3.16748	75.2635	-3.17051	51.7989	-3.1716	74.5746	-3.17011	48.7513	-3.17467	78.658	-3.16989	45.7112	-3.17268	79.1594	-3.17127	45.505	-3.17406	78.8186	-3.16814	43.485	-3.1734	80.1782	-3.17414	43.4469	-3.17389	80.4611	-3.17043	41.0427	-3.1682	80.5731	-3.17132	38.9792
	-3.16361	65.8788	-3.16343	62.7838	-3.16437	73.5301	-3.166	53.3804	-3.16468	73.4861	-3.16672	52.6972	-3.15968	76.7839	-3.16271	50.8245	-3.1638	75.792	-3.16231	48.646	-3.16687	78.5126	-3.16209	46.0245	-3.16488	80.1941	-3.16347	46.5444	-3.16626	77.9604	-3.16034	43.7064	-3.1656	81.403	-3.16634	42.7975	-3.16609	80.1805	-3.16263	40.4152	-3.1604	81.3938	-3.16352	38.6506
	-3.15581	66.1204	-3.15563	62.9729	-3.15657	73.1322	-3.1582	54.2141	-3.15688	74.5131	-3.15892	53.5562	-3.15188	75.3374	-3.15491	51.158	-3.156	75.8717	-3.15451	48.9012	-3.15907	79.119	-3.15429	46.7571	-3.15708	79.4664	-3.15567	45.391	-3.15846	80.2634	-3.15254	43.7704	-3.1578	82.1933	-3.15854	43.9993	-3.15829	81.8301	-3.15483	41.9815	-3.1526	80.3862	-3.15572	39.1106
	-3.14801	64.3017	-3.14783	60.1128	-3.14877	73.7359	-3.1504	54.2091	-3.14908	74.7004	-3.15112	52.4558	-3.14408	75.7693	-3.14711	50.6954	-3.1482	76.3345	-3.14671	48.3476	-3.15127	79.4637	-3.14649	45.477	-3.14928	79.643	-3.14787	45.9312	-3.15066	79.4742	-3.14474	44.5014	-3.15	82.0218	-3.15074	43.2732	-3.15049	81.4647	-3.14703	41.148	-3.1448	81.0134	-3.14792	38.697
	-3.14021	65.6899	-3.14003	61.0386	-3.14097	73.9855	-3.1426	54.3899	-3.14128	76.1034	-3.14332	52.7972	-3.13628	75.2466	-3.13931	52.2367	-3.1404	76.4147	-3.13891	49.1448	-3.14347	79.0779	-3.13869	46.0175	-3.14148	80.1582	-3.14007	46.5338	-3.14286	79.7411	-3.13694	44.7926	-3.1422	83.3496	-3.14294	44.8337	-3.14269	79.2428	-3.13923	41.0972	-3.137	81.4425	-3.14012	39.2827
	-3.13241	67.662	-3.13223	60.5422	-3.13317	73.9803	-3.1348	54.5767	-3.13348	75.6505	-3.13552	53.2021	-3.12848	76.2991	-3.13151	52.2406	-3.1326	76.6639	-3.13111	49.2607	-3.13567	78.3611	-3.13089	46.2275	-3.13368	80.3473	-3.13227	46.5158	-3.13506	79.6378	-3.12914	43.9815	-3.1344	80.7479	-3.13514	44.9476	-3.13489	80.5523	-3.13143	41.995	-3.1292	80.5789	-3.13232	38.5402
	-3.12461	66.4191	-3.12443	62.8678	-3.12537	74.6911	-3.127	54.3341	-3.12568	76.0756	-3.12772	51.784	-3.12068	76.6104	-3.12371	50.675	-3.1248	77.4512	-3.12331	48.7818	-3.12787	79.5954	-3.12309	46.6852	-3.12588	80.5736	-3.12447	46.1462	-3.12726	80.3985	-3.12134	44.1174	-3.1266	81.2314	-3.12734	44.5486	-3.12709	83.7534	-3.12363	40.7195	-3.1214	82.742	-3.12452	38.6998
	-3.11681	67.4423	-3.11663	61.9377	-3.11757	76.8648	-3.1192	53.6226	-3.11788	76.7865	-3.11992	52.7605	-3.11288	77.9902	-3.11591	51.2906	-3.117	76.9171	-3.11551	50.1773	-3.12007	80.7538	-3.11529	46.9264	-3.11808	81.2787	-3.11667	46.977	-3.11946	80.4356	-3.11354	44.8157	-3.1188	84.3092	-3.11954	44.2299	-3.11929	83.713	-3.11583	42.342	-3.1136	83.5313	-3.11672	40.1073
	-3.10901	68.0698	-3.10883	62.9493	-3.10977	75.4407	-3.1114	53.6582	-3.11008	77.3765	-3.11212	53.0423	-3.10508	76.9459	-3.10811	52.0307	-3.1092	79.0839	-3.10771	49.2668	-3.11227	80.9261	-3.10749	46.7533	-3.11028	83.3421	-3.10887	46.3486	-3.11166	80.2976	-3.10574	44.4047	-3.111	86.5376	-3.11174	44.1978	-3.11149	82.8214	-3.10803	41.7648	-3.1058	82.6631	-3.10892	39.63
	-3.10121	67.8098	-3.10103	63.016	-3.10197	76.1919	-3.1036	54.7862	-3.10228	75.0071	-3.10432	53.4586	-3.09728	77.8181	-3.10031	53.1732	-3.1014	78.8975	-3.09991	50.3251	-3.10447	80.0189	-3.09969	46.6468	-3.10248	80.8176	-3.10107	46.0753	-3.10386	79.3123	-3.09794	45.1341	-3.1032	84.2779	-3.10394	44.2257	-3.10369	82.2467	-3.10023	42.4154	-3.098	81.574	-3.10112	38.2836
	-3.09341	67.8701	-3.09323	64.3168	-3.09417	76.3607	-3.0958	55.6726	-3.09448	76.7776	-3.09652	53.971	-3.08948	78.3832	-3.09251	52.7692	-3.0936	77.4134	-3.09211	50.5942	-3.09667	79.8698	-3.09189	47.0448	-3.09468	80.8984	-3.09327	46.0814	-3.09606	80.1785	-3.09014	45.4431	-3.0954	81.7926	-3.09614	44.4743	-3.09589	84.1399	-3.09243	43.1301	-3.0902	82.4666	-3.09332	38.7273
	-3.08561	65.6671	-3.08543	63.5581	-3.08637	76.3055	-3.088	55.8058	-3.08668	76.9048	-3.08872	54.4336	-3.08168	78.9205	-3.08471	52.7779	-3.0858	78.2442	-3.08431	50.2498	-3.08887	81.603	-3.08409	47.4449	-3.08688	81.4001	-3.08547	47.0119	-3.08826	82.7559	-3.08234	44.8515	-3.0876	83.4882	-3.08834	44.1781	-3.08809	83.1317	-3.08463	42.954	-3.0824	84.6654	-3.08552	38.515
	-3.07781	68.4557	-3.07763	62.9314	-3.07857	75.2894	-3.0802	55.9526	-3.07888	78.3686	-3.08092	54.5743	-3.07388	80.4336	-3.07691	52.2591	-3.078	79.1715	-3.07651	49.5398	-3.08107	81.5984	-3.07629	48.0709	-3.07908	82.3726	-3.07767	47.7834	-3.08046	82.9498	-3.07454	45.8538	-3.0798	84.7743	-3.08054	45.0884	-3.08029	84.0228	-3.07683	43.0252	-3.0746	84.4004	-3.07772	38.9491
	-3.07001	67.4682	-3.06983	63.921	-3.07077	76.7937	-3.0724	56.7172	-3.07108	78.437	-3.07312	54.9125	-3.06608	78.8673	-3.06911	51.8433	-3.0702	79.7848	-3.06871	49.4374	-3.07327	82.1143	-3.06849	47.9134	-3.07128	81.6931	-3.06987	47.9233	-3.07266	83.1607	-3.06674	45.7931	-3.072	84.4176	-3.07274	44.4364	-3.07249	84.0744	-3.06903	41.3995	-3.0668	84.3605	-3.06992	40.1456
	-3.06221	67.4931	-3.06203	63.205	-3.06297	76.4247	-3.0646	55.3265	-3.06328	78.7533	-3.06532	54.3713	-3.05828	79.0355	-3.06131	53.0191	-3.0624	79.5836	-3.06091	51.0977	-3.06547	81.4888	-3.06069	48.594	-3.06348	84.2637	-3.06207	46.6552	-3.06486	82.3393	-3.05894	45.152	-3.0642	83.677	-3.06494	44.9251	-3.06469	84.5166	-3.06123	42.8994	-3.059	84.3252	-3.06212	40.4256
	-3.05441	68.1473	-3.05423	63.6071	-3.05517	76.4173	-3.0568	55.4024	-3.05548	78.9422	-3.05752	53.492	-3.05048	79.7243	-3.05351	53.5194	-3.0546	79.0201	-3.05311	51.4244	-3.05767	81.0323	-3.05289	48.2863	-3.05568	83.0432	-3.05427	48.2719	-3.05706	82.876	-3.05114	44.682	-3.0564	84.6713	-3.05714	45.5313	-3.05689	85.8874	-3.05343	43.8202	-3.0512	85.2312	-3.05432	39.7916
	-3.04661	69.8602	-3.04643	64.3027	-3.04737	77.8494	-3.049	56.2087	-3.04768	80.3887	-3.04972	54.8162	-3.04268	79.3441	-3.04571	53.7761	-3.0468	81.7211	-3.04531	51.8072	-3.04987	82.655	-3.04509	48.4952	-3.04788	83.5695	-3.04647	47.963	-3.04926	83.4847	-3.04334	44.4522	-3.0486	84.1353	-3.04934	45.997	-3.04909	87.2234	-3.04563	44.5838	-3.0434	84.9932	-3.04652	40.7276
	-3.03881	68.7593	-3.03863	63.2281	-3.03957	77.8454	-3.0412	55.4273	-3.03988	78.6515	-3.04192	54.445	-3.03488	79.3468	-3.03791	53.6989	-3.039	81.8443	-3.03751	51.9524	-3.04207	81.4087	-3.03729	49.4686	-3.04008	84.2694	-3.03867	48.2062	-3.04146	82.9376	-3.03554	45.7545	-3.0408	85.1911	-3.04154	45.3819	-3.04129	84.5899	-3.03783	44.0552	-3.0356	84.9894	-3.03872	40.8655
	-3.03101	70.1429	-3.03083	64.9135	-3.03177	77.8898	-3.0334	56.5933	-3.03208	79.2609	-3.03412	55.7115	-3.02708	80.6084	-3.03011	52.933	-3.0312	81.6812	-3.02971	52.6674	-3.03427	81.8936	-3.02949	48.9226	-3.03228	83.4866	-3.03087	47.4175	-3.03366	83.1005	-3.02774	46.3675	-3.033	83.7749	-3.03374	45.3573	-3.03349	85.8447	-3.03003	42.3855	-3.0278	86.5712	-3.03092	41.1313
	-3.02321	70.8763	-3.02303	64.2492	-3.02397	76.9251	-3.0256	56.4104	-3.02428	79.5431	-3.02632	55.0077	-3.01928	81.3081	-3.02231	53.775	-3.0234	79.5545	-3.02191	52.1738	-3.02647	83.3856	-3.02169	48.0099	-3.02448	84.3188	-3.02307	48.4338	-3.02586	82.845	-3.01994	45.0345	-3.0252	86.7194	-3.02594	46.2043	-3.02569	84.0044	-3.02223	43.8418	-3.02	86.0314	-3.02312	41.0655
	-3.01541	68.7414	-3.01523	63.5889	-3.01617	79.1053	-3.0178	57.0426	-3.01648	79.9909	-3.01852	55.5269	-3.01148	80.4006	-3.01451	53.6529	-3.0156	81.2104	-3.01411	51.6803	-3.01867	82.3878	-3.01389	48.126	-3.01668	83.9698	-3.01527	47.6002	-3.01806	84.0336	-3.01214	45.97	-3.0174	87.4019	-3.01814	46.3604	-3.01789	86.776	-3.01443	44.7365	-3.0122	85.1403	-3.01532	40.6683
	-3.00761	71.1845	-3.00743	63.4478	-3.00837	79.1467	-3.01	56.6631	-3.00868	79.8289	-3.01072	55.5735	-3.00368	80.1798	-3.00671	54.2355	-3.0078	82.2005	-3.00631	51.4602	-3.01087	84.9872	-3.00609	49.0138	-3.00888	85.6284	-3.00747	48.7409	-3.01026	82.8213	-3.00434	46.016	-3.0096	86.7946	-3.01034	47.0728	-3.01009	88.4722	-3.00663	44.0041	-3.0044	86.3754	-3.00752	40.9459
	-2.99981	70.9344	-2.99963	65.8181	-3.00057	80.7214	-3.0022	57.1775	-3.00088	80.8906	-3.00292	54.9302	-2.99588	81.4355	-2.99891	53.7347	-3	81.4271	-2.99851	53.7089	-3.00307	84.9313	-2.99829	49.0087	-3.00108	83.8878	-2.99967	48.8221	-3.00246	84.4939	-2.99654	46.3735	-3.0018	88.3935	-3.00254	47.6333	-3.00229	87.874	-2.99883	45.6994	-2.9966	87.3899	-2.99972	41.091
	-2.99201	72.0149	-2.99183	64.6312	-2.99277	79.3478	-2.9944	56.8516	-2.99308	81.105	-2.99512	56.6593	-2.98808	83.551	-2.99111	55.0702	-2.9922	82.5905	-2.99071	52.8655	-2.99527	85.0722	-2.99049	48.27	-2.99328	86.8894	-2.99187	49.6352	-2.99466	86.0571	-2.98874	47.0736	-2.994	87.4077	-2.99474	47.543	-2.99449	88.0964	-2.99103	44.3412	-2.9888	86.3865	-2.99192	41.5038
	-2.98421	71.8946	-2.98403	66.1893	-2.98497	81.2476	-2.9866	56.4781	-2.98528	82.0025	-2.98732	56.2198	-2.98028	81.6998	-2.98331	54.6784	-2.9844	82.8329	-2.98291	51.9584	-2.98747	85.4998	-2.98269	49.4251	-2.98548	86.6116	-2.98407	49.6684	-2.98686	86.101	-2.98094	46.942	-2.9862	87.9015	-2.98694	47.1403	-2.98669	87.5606	-2.98323	44.7967	-2.981	87.8788	-2.98412	41.3008
	-2.97641	71.7373	-2.97623	65.8965	-2.97717	81.7493	-2.9788	58.6716	-2.97748	80.1706	-2.97952	56.0664	-2.97248	83.354	-2.97551	55.1718	-2.9766	81.0181	-2.97511	52.1045	-2.97967	84.6585	-2.97489	50.9975	-2.97768	83.9837	-2.97627	49.75	-2.97906	85.833	-2.97314	47.5536	-2.9784	87.3719	-2.97914	46.1096	-2.97889	87.3539	-2.97543	46.213	-2.9732	88.4973	-2.97632	42.3059
	-2.96861	70.1292	-2.96843	65.0449	-2.96937	81.5726	-2.971	57.5791	-2.96968	79.4866	-2.97172	56.0976	-2.96468	83.4008	-2.96771	55.8593	-2.9688	81.3232	-2.96731	54.0454	-2.97187	86.3596	-2.96709	50.35	-2.96988	84.7392	-2.96847	49.0863	-2.97126	86.9992	-2.96534	48.6683	-2.9706	87.7331	-2.97134	47.3618	-2.97109	89.0666	-2.96763	45.3267	-2.9654	89.3051	-2.96852	42.5081
	-2.96081	72.0672	-2.96063	67.6843	-2.96157	81.2031	-2.9632	57.7298	-2.96188	81.9331	-2.96392	56.6627	-2.95688	83.6824	-2.95991	54.427	-2.961	84.3491	-2.95951	53.8678	-2.96407	85.4049	-2.95929	50.7583	-2.96208	86.7425	-2.96067	50.2458	-2.96346	84.8001	-2.95754	47.9012	-2.9628	87.905	-2.96354	47.4013	-2.96329	89.0537	-2.95983	45.1918	-2.9576	86.2972	-2.96072	42.656
	-2.95301	71.9744	-2.95283	66.6727	-2.95377	81.2714	-2.9554	58.8511	-2.95408	81.6357	-2.95612	57.66	-2.94908	82.2525	-2.95211	55.8574	-2.9532	83.0871	-2.95171	53.5524	-2.95627	85.7301	-2.95149	51.4074	-2.95428	86.7465	-2.95287	49.5964	-2.95566	88.9001	-2.94974	48.3802	-2.955	87.5907	-2.95574	48.4475	-2.95549	88.6538	-2.95203	45.1646	-2.9498	87.3303	-2.95292	42.3089
	-2.94521	72.124	-2.94503	66.209	-2.94597	81.2018	-2.9476	58.952	-2.94628	81.152	-2.94832	57.7832	-2.94128	84.2871	-2.94431	56.8271	-2.9454	84.28	-2.94391	53.163	-2.94847	85.9449	-2.94369	51.6685	-2.94648	86.2092	-2.94507	49.9933	-2.94786	87.0131	-2.94194	49.2153	-2.9472	88.6177	-2.94794	48.1834	-2.94769	87.7741	-2.94423	44.2204	-2.942	88.3454	-2.94512	42.8027
	-2.93741	72.762	-2.93723	66.6595	-2.93817	83.5757	-2.9398	59.1262	-2.93848	82.8371	-2.94052	58.2532	-2.93348	84.4478	-2.93651	55.2069	-2.9376	83.2388	-2.93611	53.3234	-2.94067	85.7042	-2.93589	51.1909	-2.93868	88.7748	-2.93727	50.9636	-2.94006	87.2773	-2.93414	47.436	-2.9394	90.1208	-2.94014	49.5111	-2.93989	90.3811	-2.93643	45.3319	-2.9342	87.6034	-2.93732	43.3867
	-2.92961	71.6057	-2.92943	66.6672	-2.93037	81.872	-2.932	59.4664	-2.93068	83.6359	-2.93272	57.4609	-2.92568	84.5736	-2.92871	55.3788	-2.9298	84.2691	-2.92831	53.3534	-2.93287	84.5421	-2.92809	51.1565	-2.93088	86.9811	-2.92947	50.9429	-2.93226	87.7027	-2.92634	47.7171	-2.9316	89.0076	-2.93234	47.9764	-2.93209	89.718	-2.92863	47.0522	-2.9264	87.4966	-2.92952	43.8403
	-2.92181	74.5184	-2.92163	68.7814	-2.92257	84.1215	-2.9242	59.6998	-2.92288	84.631	-2.92492	56.9628	-2.91788	85.7311	-2.92091	56.5687	-2.922	84.6431	-2.92051	55.0072	-2.92507	86.3506	-2.92029	50.9553	-2.92308	85.6457	-2.92167	51.4368	-2.92446	88.248	-2.91854	48.1406	-2.9238	89.8859	-2.92454	48.9515	-2.92429	90.506	-2.92083	47.4941	-2.9186	87.9934	-2.92172	43.0456
	-2.91401	74.4428	-2.91383	68.0034	-2.91477	82.6166	-2.9164	59.784	-2.91508	83.7736	-2.91712	57.8591	-2.91008	85.5627	-2.91311	56.7431	-2.9142	87.7521	-2.91271	55.275	-2.91727	87.4514	-2.91249	52.8012	-2.91528	88.7977	-2.91387	50.6906	-2.91666	89.6716	-2.91074	48.909	-2.916	90.7589	-2.91674	48.4923	-2.91649	89.1612	-2.91303	46.9546	-2.9108	89.8777	-2.91392	43.5892
	-2.90621	75.8737	-2.90603	66.8057	-2.90697	83.8448	-2.9086	60.3181	-2.90728	82.8534	-2.90932	58.1804	-2.90228	86.6018	-2.90531	57.2912	-2.9064	86.1048	-2.90491	53.5653	-2.90947	87.7549	-2.90469	51.9275	-2.90748	88.6187	-2.90607	51.7611	-2.90886	88.7407	-2.90294	48.0325	-2.9082	89.8445	-2.90894	48.6296	-2.90869	91.106	-2.90523	47.7342	-2.903	91.1131	-2.90612	42.9933
	-2.89841	75.7345	-2.89823	69.274	-2.89917	83.2968	-2.9008	59.8165	-2.89948	84.7298	-2.90152	57.9703	-2.89448	87.2571	-2.89751	58.0511	-2.8986	84.9091	-2.89711	54.7251	-2.90167	89.6452	-2.89689	52.2476	-2.89968	89.2781	-2.89827	52.365	-2.90106	87.3289	-2.89514	48.8829	-2.9004	91.0139	-2.90114	49.2057	-2.90089	90.6509	-2.89743	47.9429	-2.8952	92.0014	-2.89832	43.3379
	-2.89061	75.3899	-2.89043	69.2475	-2.89137	82.8722	-2.893	59.6013	-2.89168	86.2642	-2.89372	59.4355	-2.88668	86.5071	-2.88971	57.4315	-2.8908	87.0531	-2.88931	55.6416	-2.89387	87.846	-2.88909	52.5078	-2.89188	90.2884	-2.89047	51.5109	-2.89326	91.1674	-2.88734	49.1788	-2.8926	91.6759	-2.89334	49.3025	-2.89309	92.359	-2.88963	46.3659	-2.8874	91.8895	-2.89052	43.6041
	-2.88281	76.535	-2.88263	69.4982	-2.88357	84.8748	-2.8852	59.5149	-2.88388	86.1737	-2.88592	59.4364	-2.87888	86.7822	-2.88191	57.2674	-2.883	86.4854	-2.88151	55.4679	-2.88607	88.1206	-2.88129	52.9965	-2.88408	90.3604	-2.88267	52.0382	-2.88546	90.4964	-2.87954	48.9023	-2.8848	90.433	-2.88554	49.7748	-2.88529	91.1487	-2.88183	47.2818	-2.8796	92.0298	-2.88272	43.5598
	-2.87501	75.4201	-2.87483	69.4014	-2.87577	84.4808	-2.8774	61.5216	-2.87608	85.1828	-2.87812	59.1256	-2.87108	86.598	-2.87411	58.116	-2.8752	88.5774	-2.87371	55.1784	-2.87827	89.4339	-2.87349	53.046	-2.87628	89.6678	-2.87487	52.3405	-2.87766	90.038	-2.87174	49.5092	-2.877	89.9888	-2.87774	50.0058	-2.87749	92.0323	-2.87403	47.1431	-2.8718	92.9585	-2.87492	44.0485
	-2.86721	76.0795	-2.86703	70.2755	-2.86797	85.5418	-2.8696	61.1161	-2.86828	86.4718	-2.87032	59.7335	-2.86328	86.8176	-2.86631	58.6726	-2.8674	87.5293	-2.86591	55.5514	-2.87047	89.37	-2.86569	52.3063	-2.86848	90.2438	-2.86707	51.8653	-2.86986	90.0737	-2.86394	51.0977	-2.8692	92.0025	-2.86994	48.8737	-2.86969	94.3906	-2.86623	48.2772	-2.864	92.9906	-2.86712	43.9472
	-2.85941	76.2625	-2.85923	71.0285	-2.86017	85.5786	-2.8618	61.0031	-2.86048	86.4533	-2.86252	60.3495	-2.85548	86.8817	-2.85851	60.1947	-2.8596	88.2807	-2.85811	56.3285	-2.86267	91.256	-2.85789	53.1519	-2.86068	92.1588	-2.85927	51.238	-2.86206	91.362	-2.85614	51.0945	-2.8614	93.9137	-2.86214	48.915	-2.86189	94.1361	-2.85843	47.6314	-2.8562	92.7478	-2.85932	44.4121
	-2.85161	77.2639	-2.85143	71.3178	-2.85237	85.4911	-2.854	61.9314	-2.85268	86.5554	-2.85472	59.8701	-2.84768	86.3725	-2.85071	59.9261	-2.8518	88.3723	-2.85031	57.4305	-2.85487	91.2541	-2.85009	53.6254	-2.85288	92.0362	-2.85147	53.1811	-2.85426	90.996	-2.84834	51.6656	-2.8536	95.9735	-2.85434	49.0251	-2.85409	93.6919	-2.85063	47.6003	-2.8484	93.6719	-2.85152	45.0902
	-2.84381	77.7598	-2.84363	70.8491	-2.84457	85.4965	-2.8462	62.8511	-2.84488	87.789	-2.84692	60.417	-2.83988	88.2283	-2.84291	59.2754	-2.844	88.9682	-2.84251	56.2962	-2.84707	91.5662	-2.84229	54.0965	-2.84508	91.1943	-2.84367	52.7643	-2.84646	93.5129	-2.84054	50.705	-2.8458	96.0257	-2.84654	50.6302	-2.84629	94.4591	-2.84283	48.7517	-2.8406	95.4882	-2.84372	45.5076
	-2.83601	77.2573	-2.83583	69.9086	-2.83677	86.7503	-2.8384	61.4654	-2.83708	87.1457	-2.83912	60.6116	-2.83208	89.2417	-2.83511	59.3885	-2.8362	88.9111	-2.83471	56.2747	-2.83927	91.792	-2.83449	53.5733	-2.83728	92.8778	-2.83587	53.2078	-2.83866	92.4295	-2.83274	51.4207	-2.838	93.0718	-2.83874	51.7188	-2.83849	94.7503	-2.83503	49.2477	-2.8328	96.4303	-2.83592	45.6502
	-2.82821	76.6001	-2.82803	71.6163	-2.82897	86.6729	-2.8306	61.8135	-2.82928	86.4438	-2.83132	60.8391	-2.82428	90.552	-2.82731	59.3875	-2.8284	89.3721	-2.82691	56.2378	-2.83147	92.3076	-2.82669	53.5221	-2.82948	93.6189	-2.82807	53.5856	-2.83086	92.9763	-2.82494	51.7044	-2.8302	95.7716	-2.83094	51.5791	-2.83069	95.8388	-2.82723	48.6891	-2.825	93.2588	-2.82812	45.2692
	-2.82041	76.2476	-2.82023	70.4295	-2.82117	87.0369	-2.8228	62.3952	-2.82148	88.2879	-2.82352	59.4618	-2.81648	90.9025	-2.81951	59.3944	-2.8206	90.4861	-2.81911	56.9992	-2.82367	92.4988	-2.81889	54.1933	-2.82168	92.9505	-2.82027	53.9288	-2.82306	94.3846	-2.81714	51.5384	-2.8224	95.6804	-2.82314	51.8497	-2.82289	95.9635	-2.81943	48.1596	-2.8172	94.5929	-2.82032	45.5326
	-2.81261	79.3704	-2.81243	71.9558	-2.81337	88.0148	-2.815	63.2864	-2.81368	86.958	-2.81572	60.8975	-2.80868	89.5299	-2.81171	59.3773	-2.8128	89.3959	-2.81131	58.6485	-2.81587	92.683	-2.81109	54.7882	-2.81388	93.7329	-2.81247	53.688	-2.81526	93.8743	-2.80934	50.2859	-2.8146	94.8568	-2.81534	50.6941	-2.81509	97.1139	-2.81163	49.1857	-2.8094	95.5485	-2.81252	45.6561
	-2.80481	78.4414	-2.80463	71.9017	-2.80557	89.4203	-2.8072	63.8765	-2.80588	88.6952	-2.80792	63.4508	-2.80088	90.7195	-2.80391	60.1349	-2.805	89.6462	-2.80351	57.9385	-2.80807	94.3343	-2.80329	54.5247	-2.80608	94.164	-2.80467	54.6255	-2.80746	92.4063	-2.80154	51.8675	-2.8068	95.8206	-2.80754	51.0191	-2.80729	95.5393	-2.80383	48.7145	-2.8016	95.8193	-2.80472	46.0925
	-2.79701	80.119	-2.79683	71.3356	-2.79777	88.8636	-2.7994	63.7853	-2.79808	88.3003	-2.80012	62.2963	-2.79308	90.8075	-2.79611	59.7703	-2.7972	92.2736	-2.79571	58.229	-2.80027	93.3485	-2.79549	54.688	-2.79828	94.9713	-2.79687	54.319	-2.79966	94.5114	-2.79374	52.9038	-2.799	96.979	-2.79974	51.0687	-2.79949	97.7814	-2.79603	48.5462	-2.7938	95.6351	-2.79692	46.2895
	-2.78921	78.7011	-2.78903	73.0797	-2.78997	89.4138	-2.7916	62.8748	-2.79028	87.919	-2.79232	62.2483	-2.78528	91.1336	-2.78831	61.4646	-2.7894	91.5288	-2.78791	57.9591	-2.79247	94.1092	-2.78769	55.4093	-2.79048	95.857	-2.78907	53.5874	-2.79186	95.3294	-2.78594	52.2902	-2.7912	97.6252	-2.79194	51.4082	-2.79169	96.0828	-2.78823	49.5257	-2.786	95.694	-2.78912	46.8088
	-2.78141	80.0154	-2.78123	74.1587	-2.78217	90.0017	-2.7838	64.5573	-2.78248	90.5429	-2.78452	62.8831	-2.77748	92.1018	-2.78051	60.349	-2.7816	92.5943	-2.78011	58.4211	-2.78467	95.4013	-2.77989	55.761	-2.78268	96.9658	-2.78127	55.5859	-2.78406	96.8852	-2.77814	51.7567	-2.7834	99.1574	-2.78414	51.4693	-2.78389	97.3996	-2.78043	49.302	-2.7782	97.4246	-2.78132	46.5414
	-2.77361	78.6893	-2.77343	73.3385	-2.77437	89.4134	-2.776	64.0916	-2.77468	90.5305	-2.77672	62.8738	-2.76968	92.4864	-2.77271	61.3827	-2.7738	91.8319	-2.77231	59.4155	-2.77687	94.6706	-2.77209	54.6771	-2.77488	97.777	-2.77347	55.1964	-2.77626	96.2991	-2.77034	53.1403	-2.7756	96.7151	-2.77634	52.2651	-2.77609	97.8996	-2.77263	49.5998	-2.7704	97.4655	-2.77352	46.7693
	-2.76581	79.3892	-2.76563	73.5261	-2.76657	90.453	-2.7682	66.5173	-2.76688	90.6872	-2.76892	60.8986	-2.76188	93.8586	-2.76491	61.4955	-2.766	92.7936	-2.76451	59.8492	-2.76907	95.1756	-2.76429	55.6201	-2.76708	95.4135	-2.76567	54.4578	-2.76846	95.7885	-2.76254	52.718	-2.7678	97.7504	-2.76854	51.6976	-2.76829	100.877	-2.76483	50.087	-2.7626	100.066	-2.76572	47.1037
	-2.75801	80.114	-2.75783	74.3304	-2.75877	90.0405	-2.7604	64.2325	-2.75908	89.3704	-2.76112	62.1856	-2.75408	95.6176	-2.75711	60.7881	-2.7582	92.9122	-2.75671	58.5706	-2.76127	97.4514	-2.75649	55.9692	-2.75928	97.5597	-2.75787	55.2362	-2.76066	96.0536	-2.75474	54.2752	-2.76	98.2786	-2.76074	51.8963	-2.76049	101.098	-2.75703	49.8136	-2.7548	99.282	-2.75792	46.8528
	-2.75021	80.8721	-2.75003	74.2596	-2.75097	91.5458	-2.7526	65.0137	-2.75128	91.7285	-2.75332	63.2495	-2.74628	94.6071	-2.74931	61.9356	-2.7504	94.0812	-2.74891	59.9486	-2.75347	96.5031	-2.74869	55.4048	-2.75148	99.735	-2.75007	55.9628	-2.75286	98.5739	-2.74694	52.9844	-2.7522	100.425	-2.75294	53.4008	-2.75269	98.2498	-2.74923	50.8834	-2.747	100.765	-2.75012	46.0569
	-2.74241	81.0786	-2.74223	75.213	-2.74317	89.7157	-2.7448	65.7611	-2.74348	92.5235	-2.74552	65.2687	-2.73848	94.1285	-2.74151	62.1384	-2.7426	94.352	-2.74111	60.3028	-2.74567	98.2577	-2.74089	55.8254	-2.74368	96.6852	-2.74227	56.4681	-2.74506	98.1148	-2.73914	53.5774	-2.7444	100.692	-2.74514	52.681	-2.74489	99.9576	-2.74143	50.5226	-2.7392	99.6207	-2.74232	47.0121
	-2.73461	82.3589	-2.73443	75.497	-2.73537	91.1729	-2.737	66.7872	-2.73568	94.3954	-2.73772	64.2457	-2.73068	94.5065	-2.73371	62.1687	-2.7348	95.0962	-2.73331	61.279	-2.73787	95.801	-2.73309	56.5202	-2.73588	96.9756	-2.73447	55.7466	-2.73726	98.2598	-2.73134	53.6538	-2.7366	100.524	-2.73734	53.8555	-2.73709	100.202	-2.73363	52.2333	-2.7314	99.0218	-2.73452	47.5811
	-2.72681	81.6254	-2.72663	74.7689	-2.72757	92.3889	-2.7292	66.093	-2.72788	92.9824	-2.72992	64.9022	-2.72288	94.7741	-2.72591	61.8832	-2.727	96.3589	-2.72551	60.7886	-2.73007	97.3177	-2.72529	56.9743	-2.72808	99.0065	-2.72667	55.8338	-2.72946	100.986	-2.72354	53.5053	-2.7288	101.514	-2.72954	54.8147	-2.72929	99.7731	-2.72583	50.4653	-2.7236	100.216	-2.72672	48.6406
	-2.71901	82.3252	-2.71883	76.9526	-2.71977	92.1254	-2.7214	65.6833	-2.72008	94.3302	-2.72212	64.6639	-2.71508	93.1944	-2.71811	61.9507	-2.7192	94.6848	-2.71771	59.7966	-2.72227	97.0532	-2.71749	58.4254	-2.72028	99.9048	-2.71887	57.5212	-2.72166	102.433	-2.71574	54.7865	-2.721	101.668	-2.72174	55.5415	-2.72149	101.803	-2.71803	51.8294	-2.7158	100.51	-2.71892	49.9513
	-2.71121	83.368	-2.71103	76.2732	-2.71197	93.3558	-2.7136	67.5488	-2.71228	93.8666	-2.71432	64.9544	-2.70728	96.153	-2.71031	62.4324	-2.7114	96.5562	-2.70991	60.0896	-2.71447	96.8097	-2.70969	57.5177	-2.71248	98.3644	-2.71107	57.5222	-2.71386	100.886	-2.70794	55.2639	-2.7132	99.9279	-2.71394	53.4326	-2.71369	102.996	-2.71023	50.4693	-2.708	103.043	-2.71112	48.8118
	-2.70341	83.5042	-2.70323	75.6343	-2.70417	92.5582	-2.7058	67.7814	-2.70448	94.2109	-2.70652	65.2011	-2.69948	94.3357	-2.70251	62.9966	-2.7036	95.8052	-2.70211	60.5953	-2.70667	98.365	-2.70189	57.4569	-2.70468	100.892	-2.70327	57.8171	-2.70606	100.774	-2.70014	55.6769	-2.7054	102.342	-2.70614	53.5425	-2.70589	103.69	-2.70243	51.1023	-2.7002	102.579	-2.70332	48.8359
	-2.69561	85.4294	-2.69543	76.2985	-2.69637	94.1419	-2.698	66.7752	-2.69668	95.1496	-2.69872	64.2501	-2.69168	94.6819	-2.69471	63.3513	-2.6958	97.0869	-2.69431	60.9374	-2.69887	100.294	-2.69409	58.1357	-2.69688	102.304	-2.69547	57.7768	-2.69826	100.666	-2.69234	54.4599	-2.6976	102.343	-2.69834	55.2512	-2.69809	102.112	-2.69463	51.712	-2.6924	102.283	-2.69552	48.7013
	-2.68781	83.9952	-2.68763	76.4025	-2.68857	94.2994	-2.6902	67.7658	-2.68888	95.3655	-2.69092	65.8217	-2.68388	96.3252	-2.68691	64.8609	-2.688	99.0132	-2.68651	62.0758	-2.69107	101.861	-2.68629	59.6925	-2.68908	104.23	-2.68767	57.6054	-2.69046	102.736	-2.68454	55.5301	-2.6898	104.677	-2.69054	56.0043	-2.69029	102.439	-2.68683	51.7916	-2.6846	101.798	-2.68772	48.5738
	-2.68001	83.7777	-2.67983	77.1	-2.68077	94.3862	-2.6824	67.3769	-2.68108	98.203	-2.68312	66.8484	-2.67608	97.7732	-2.67911	65.0598	-2.6802	98.1486	-2.67871	61.2282	-2.68327	101.12	-2.67849	59.8829	-2.68128	102.953	-2.67987	59.5152	-2.68266	103.255	-2.67674	54.866	-2.682	101.848	-2.68274	54.7569	-2.68249	104.146	-2.67903	51.3556	-2.6768	105.098	-2.67992	48.7142
	-2.67221	84.6699	-2.67203	77.8643	-2.67297	96.4206	-2.6746	66.8989	-2.67328	96.3754	-2.67532	67.0831	-2.66828	98.2034	-2.67131	65.8176	-2.6724	97.7345	-2.67091	61.6568	-2.67547	101.068	-2.67069	58.3975	-2.67348	104.22	-2.67207	57.8932	-2.67486	104.606	-2.66894	54.4544	-2.6742	103.102	-2.67494	55.1921	-2.67469	103.344	-2.67123	52.8609	-2.669	105.655	-2.67212	48.1393
	-2.66441	85.757	-2.66423	77.9856	-2.66517	97.9183	-2.6668	67.7633	-2.66548	96.5715	-2.66752	66.5869	-2.66048	98.1163	-2.66351	64.44	-2.6646	97.2693	-2.66311	62.5374	-2.66767	102.812	-2.66289	59.8069	-2.66568	104.855	-2.66427	58.5122	-2.66706	104.46	-2.66114	56.0281	-2.6664	105.807	-2.66714	55.2549	-2.66689	104.618	-2.66343	53.3354	-2.6612	103.508	-2.66432	48.1168
	-2.65661	86.1524	-2.65643	78.0161	-2.65737	95.8138	-2.659	68.3843	-2.65768	98.4983	-2.65972	66.9046	-2.65268	99.557	-2.65571	65.4873	-2.6568	98.6888	-2.65531	62.8866	-2.65987	102.056	-2.65509	59.5902	-2.65788	104.486	-2.65647	60.4148	-2.65926	103.086	-2.65334	55.5201	-2.6586	106.084	-2.65934	56.2601	-2.65909	104.847	-2.65563	53.2451	-2.6534	104.804	-2.65652	49.1185
	-2.64881	85.45	-2.64863	79.2789	-2.64957	97.748	-2.6512	69.0657	-2.64988	99.0966	-2.65192	67.5321	-2.64488	100.127	-2.64791	65.4339	-2.649	100.216	-2.64751	63.8155	-2.65207	102.04	-2.64729	59.5913	-2.65008	103.629	-2.64867	59.5144	-2.65146	104.336	-2.64554	56.2956	-2.6508	105.387	-2.65154	55.6698	-2.65129	104.198	-2.64783	53.7352	-2.6456	106.947	-2.64872	49.2507
	-2.64101	87.8223	-2.64083	78.9047	-2.64177	97.1385	-2.6434	69.4159	-2.64208	97.6507	-2.64412	67.5738	-2.63708	101.863	-2.64011	65.3387	-2.6412	98.8601	-2.63971	63.6159	-2.64427	103.989	-2.63949	59.8985	-2.64228	104.34	-2.64087	59.5376	-2.64366	103.934	-2.63774	56.6484	-2.643	107.648	-2.64374	56.0962	-2.64349	106.805	-2.64003	53.3106	-2.6378	107.266	-2.64092	49.8618
	-2.63321	85.1563	-2.63303	78.9024	-2.63397	98.918	-2.6356	69.3581	-2.63428	99.7723	-2.63632	67.3379	-2.62928	101.911	-2.63231	65.3475	-2.6334	100.291	-2.63191	63.496	-2.63647	105.027	-2.63169	60.2132	-2.63448	103.665	-2.63307	59.8413	-2.63586	105.039	-2.62994	57.1842	-2.6352	106.803	-2.63594	56.0521	-2.63569	107.747	-2.63223	53.4865	-2.63	108.219	-2.63312	50.4707
	-2.62541	86.8947	-2.62523	81.1496	-2.62617	98.2837	-2.6278	69.9377	-2.62648	100.512	-2.62852	67.6618	-2.62148	100.272	-2.62451	66.6528	-2.6256	102.444	-2.62411	63.9475	-2.62867	104.292	-2.62389	60.2417	-2.62668	105.236	-2.62527	60.1798	-2.62806	106.227	-2.62214	57.279	-2.6274	109.053	-2.62814	57.3637	-2.62789	107.771	-2.62443	54.7411	-2.6222	108.578	-2.62532	51.158
	-2.61761	88.1693	-2.61743	80.1588	-2.61837	99.9208	-2.62	69.7227	-2.61868	99.3893	-2.62072	68.5729	-2.61368	102.49	-2.61671	66.1759	-2.6178	105.196	-2.61631	63.4333	-2.62087	106.242	-2.61609	60.3992	-2.61888	105.788	-2.61747	62.1026	-2.62026	104.753	-2.61434	57.0506	-2.6196	109.904	-2.62034	57.3228	-2.62009	107.346	-2.61663	56.0308	-2.6144	108.972	-2.61752	50.8592
	-2.60981	88.3727	-2.60963	80.4436	-2.61057	97.7027	-2.6122	71.836	-2.61088	100.642	-2.61292	68.6819	-2.60588	103.293	-2.60891	67.1572	-2.61	104.256	-2.60851	64.8353	-2.61307	105.755	-2.60829	61.0625	-2.61108	106.593	-2.60967	61.7251	-2.61246	106.133	-2.60654	57.6087	-2.6118	109.571	-2.61254	56.7935	-2.61229	109.402	-2.60883	54.4052	-2.6066	109.38	-2.60972	51.9685
	-2.60201	87.194	-2.60183	80.9458	-2.60277	99.3892	-2.6044	71.8066	-2.60308	99.8898	-2.60512	69.3557	-2.59808	102.249	-2.60111	67.4394	-2.6022	101.212	-2.60071	65.8835	-2.60527	105.415	-2.60049	61.8068	-2.60328	107.757	-2.60187	62.8141	-2.60466	106.113	-2.59874	57.6004	-2.604	110.59	-2.60474	57.097	-2.60449	108.763	-2.60103	54.511	-2.5988	110.585	-2.60192	51.7904
	-2.59421	88.157	-2.59403	81.9964	-2.59497	100.601	-2.5966	72.0498	-2.59528	100.874	-2.59732	68.3085	-2.59028	103.105	-2.59331	66.2777	-2.5944	105.289	-2.59291	65.6138	-2.59747	104.739	-2.59269	61.1894	-2.59548	108.717	-2.59407	62.3147	-2.59686	108.285	-2.59094	57.8947	-2.5962	111.439	-2.59694	57.9919	-2.59669	109.207	-2.59323	55.4562	-2.591	111.596	-2.59412	51.7853
	-2.58641	88.5157	-2.58623	79.8371	-2.58717	100.829	-2.5888	72.8336	-2.58748	103.786	-2.58952	70.6683	-2.58248	105.043	-2.58551	68.9952	-2.5866	103.536	-2.58511	64.0589	-2.58967	104.436	-2.58489	62.5461	-2.58768	108.096	-2.58627	62.9458	-2.58906	110.264	-2.58314	58.1861	-2.5884	110.571	-2.58914	57.6108	-2.58889	111.027	-2.58543	55.3834	-2.5832	110.214	-2.58632	52.1663
	-2.57861	90.1662	-2.57843	81.822	-2.57937	100.475	-2.581	72.4371	-2.57968	103.889	-2.58172	70.7273	-2.57468	103.136	-2.57771	68.6951	-2.5788	103.652	-2.57731	65.8172	-2.58187	107.402	-2.57709	62.5312	-2.57988	111.608	-2.57847	61.1435	-2.58126	111.39	-2.57534	59.168	-2.5806	110.794	-2.58134	59.1656	-2.58109	111.207	-2.57763	55.17	-2.5754	112.501	-2.57852	52.061
	-2.57081	89.9191	-2.57063	81.9187	-2.57157	102.581	-2.5732	73.2836	-2.57188	103.016	-2.57392	70.9343	-2.56688	105.855	-2.56991	68.7533	-2.571	105.562	-2.56951	66.56	-2.57407	107.146	-2.56929	62.6807	-2.57208	111.003	-2.57067	62.251	-2.57346	110.974	-2.56754	60.0963	-2.5728	110.884	-2.57354	59.4787	-2.57329	111.837	-2.56983	56.5866	-2.5676	110.717	-2.57072	50.3362
	-2.56301	91.2123	-2.56283	82.5241	-2.56377	102.133	-2.5654	73.0859	-2.56408	102.8	-2.56612	72.0786	-2.55908	103.736	-2.56211	69.1911	-2.5632	105.539	-2.56171	65.7925	-2.56627	109.569	-2.56149	64.0815	-2.56428	111.541	-2.56287	61.5966	-2.56566	110.486	-2.55974	58.9753	-2.565	109.385	-2.56574	58.467	-2.56549	112.823	-2.56203	55.705	-2.5598	112.152	-2.56292	52.023
	-2.55521	92.6518	-2.55503	83.8648	-2.55597	104.543	-2.5576	74.1854	-2.55628	104.121	-2.55832	70.8118	-2.55128	105.179	-2.55431	69.7909	-2.5554	105.564	-2.55391	65.9219	-2.55847	109.908	-2.55369	62.2192	-2.55648	111.535	-2.55507	61.2777	-2.55786	109.633	-2.55194	58.7794	-2.5572	109.859	-2.55794	58.932	-2.55769	114.069	-2.55423	55.8993	-2.552	112.035	-2.55512	52.3418
	-2.54741	89.6932	-2.54723	83.7903	-2.54817	103.204	-2.5498	75.3018	-2.54848	105.46	-2.55052	71.4644	-2.54348	107.311	-2.54651	70.4676	-2.5476	106.156	-2.54611	67.8358	-2.55067	110.544	-2.54589	61.5342	-2.54868	109.784	-2.54727	62.1527	-2.55006	110.911	-2.54414	59.3214	-2.5494	114.751	-2.55014	60.3107	-2.54989	113.676	-2.54643	57.1727	-2.5442	112.875	-2.54732	52.2289
	-2.53961	90.5498	-2.53943	85.4985	-2.54037	102	-2.542	73.983	-2.54068	103.674	-2.54272	71.9156	-2.53568	107.481	-2.53871	69.5675	-2.5398	109.34	-2.53831	68.2291	-2.54287	110.775	-2.53809	64.1554	-2.54088	111.318	-2.53947	62.4531	-2.54226	110.347	-2.53634	60.0016	-2.5416	114.579	-2.54234	59.2697	-2.54209	115.487	-2.53863	57.7403	-2.5364	114.855	-2.53952	52.5595
	-2.53181	91.7708	-2.53163	86.9683	-2.53257	102.713	-2.5342	75.7791	-2.53288	104.619	-2.53492	73.6247	-2.52788	106.206	-2.53091	70.212	-2.532	107.043	-2.53051	66.7786	-2.53507	110.056	-2.53029	64.2443	-2.53308	112.782	-2.53167	63.4907	-2.53446	112.497	-2.52854	60.8758	-2.5338	115.294	-2.53454	60.381	-2.53429	116.051	-2.53083	57.7682	-2.5286	115.78	-2.53172	53.4756
	-2.52401	92.4767	-2.52383	85.8705	-2.52477	102.542	-2.5264	74.0678	-2.52508	105.738	-2.52712	72.8425	-2.52008	108.626	-2.52311	70.8328	-2.5242	108.771	-2.52271	67.6899	-2.52727	111.242	-2.52249	63.3752	-2.52528	112.471	-2.52387	63.8777	-2.52666	112.51	-2.52074	61.0276	-2.526	114.451	-2.52674	60.6705	-2.52649	115.398	-2.52303	56.6586	-2.5208	115.628	-2.52392	54.2211
	-2.51621	93.011	-2.51603	84.0003	-2.51697	104.566	-2.5186	73.5162	-2.51728	107.019	-2.51932	72.4493	-2.51228	107.334	-2.51531	70.733	-2.5164	109.98	-2.51491	68.273	-2.51947	112.242	-2.51469	64.2144	-2.51748	112.032	-2.51607	63.2815	-2.51886	113.452	-2.51294	60.9118	-2.5182	115.674	-2.51894	61.3537	-2.51869	117.252	-2.51523	58.2676	-2.513	115.616	-2.51612	53.0839
	-2.50841	94.1616	-2.50823	84.1967	-2.50917	106.2	-2.5108	75.0898	-2.50948	105.853	-2.51152	73.6815	-2.50448	109.405	-2.50751	70.9418	-2.5086	108.535	-2.50711	68.028	-2.51167	111.717	-2.50689	65.0299	-2.50968	111.792	-2.50827	63.6929	-2.51106	112.232	-2.50514	61.6526	-2.5104	116.169	-2.51114	62.2986	-2.51089	117.228	-2.50743	57.6481	-2.5052	116.758	-2.50832	53.6137
	-2.50061	91.2357	-2.50043	87.2692	-2.50137	106.373	-2.503	74.7701	-2.50168	107.007	-2.50372	73.4902	-2.49668	109.737	-2.49971	72.9063	-2.5008	108.908	-2.49931	69.3427	-2.50387	114.515	-2.49909	64.1014	-2.50188	113.51	-2.50047	64.011	-2.50326	113.177	-2.49734	61.6709	-2.5026	115.527	-2.50334	61.3985	-2.50309	115.367	-2.49963	57.828	-2.4974	118.234	-2.50052	54.3332
	-2.49281	91.5701	-2.49263	85.4929	-2.49357	106.927	-2.4952	75.6841	-2.49388	106.749	-2.49592	75.2089	-2.48888	110.094	-2.49191	72.7329	-2.493	109.479	-2.49151	68.2107	-2.49607	114.627	-2.49129	64.6355	-2.49408	116.147	-2.49267	64.4574	-2.49546	114.934	-2.48954	61.6895	-2.4948	117.73	-2.49554	60.9181	-2.49529	117.052	-2.49183	59.0844	-2.4896	116.938	-2.49272	54.3367
	-2.48501	93.4978	-2.48483	87.7501	-2.48577	104.954	-2.4874	75.7067	-2.48608	106.687	-2.48812	75.195	-2.48108	111.341	-2.48411	72.0945	-2.4852	110.739	-2.48371	69.711	-2.48827	112.31	-2.48349	65.2967	-2.48628	115.763	-2.48487	65.4167	-2.48766	116.509	-2.48174	61.7285	-2.487	117.852	-2.48774	61.6135	-2.48749	118.349	-2.48403	58.4771	-2.4818	119.126	-2.48492	54.8716
	-2.47721	94.6345	-2.47703	87.0228	-2.47797	105.873	-2.4796	76.4327	-2.47828	105.97	-2.48032	74.5688	-2.47328	111.411	-2.47631	71.8155	-2.4774	110.445	-2.47591	68.472	-2.48047	113.72	-2.47569	66.5821	-2.47848	116.581	-2.47707	65.1956	-2.47986	116.7	-2.47394	63.2936	-2.4792	120.656	-2.47994	61.099	-2.47969	119.252	-2.47623	60.6793	-2.474	118.966	-2.47712	55.4706
	-2.46941	92.7544	-2.46923	87.8703	-2.47017	106.587	-2.4718	76.3493	-2.47048	108.479	-2.47252	74.487	-2.46548	111.656	-2.46851	71.5983	-2.4696	110.799	-2.46811	69.7349	-2.47267	113.574	-2.46789	66.7878	-2.47068	117.117	-2.46927	65.1654	-2.47206	117.592	-2.46614	62.5079	-2.4714	118.143	-2.47214	61.2949	-2.47189	117.974	-2.46843	60.0433	-2.4662	119.059	-2.46932	55.4199
	-2.46161	92.0234	-2.46143	88.3221	-2.46237	105.975	-2.464	75.9361	-2.46268	109.108	-2.46472	73.7128	-2.45768	112.136	-2.46071	72.7651	-2.4618	113.037	-2.46031	69.872	-2.46487	115.725	-2.46009	66.8027	-2.46288	116.833	-2.46147	65.8559	-2.46426	117.591	-2.45834	63.1056	-2.4636	117.466	-2.46434	61.6262	-2.46409	119.016	-2.46063	58.8239	-2.4584	120.454	-2.46152	54.8524
	-2.45381	95.9174	-2.45363	88.0422	-2.45457	109.962	-2.4562	76.6924	-2.45488	109.761	-2.45692	74.4216	-2.44988	111.214	-2.45291	73.9592	-2.454	113.447	-2.45251	69.4963	-2.45707	115.874	-2.45229	66.182	-2.45508	116.973	-2.45367	65.7606	-2.45646	117.521	-2.45054	62.5056	-2.4558	122.753	-2.45654	61.5696	-2.45629	121.245	-2.45283	60.1051	-2.4506	120.867	-2.45372	55.1815
	-2.44601	96.9867	-2.44583	89.9567	-2.44677	108.669	-2.4484	77.3419	-2.44708	109.868	-2.44912	74.9432	-2.44208	111.511	-2.44511	74.6429	-2.4462	112.438	-2.44471	70.481	-2.44927	117.68	-2.44449	66.3887	-2.44728	116.963	-2.44587	65.6031	-2.44866	117.273	-2.44274	62.1912	-2.448	119.22	-2.44874	60.4954	-2.44849	121.273	-2.44503	59.3382	-2.4428	119.716	-2.44592	56.8293
	-2.43821	96.2828	-2.43803	88.8723	-2.43897	111.035	-2.4406	76.913	-2.43928	112.543	-2.44132	75.142	-2.43428	111.87	-2.43731	74.6031	-2.4384	114.217	-2.43691	70.437	-2.44147	117.376	-2.43669	66.2561	-2.43948	119.081	-2.43807	65.5879	-2.44086	119.304	-2.43494	62.7494	-2.4402	121.128	-2.44094	62.1961	-2.44069	121.006	-2.43723	58.2182	-2.435	119.457	-2.43812	55.2161
	-2.43041	95.7342	-2.43023	87.2535	-2.43117	110.513	-2.4328	77.7187	-2.43148	113.097	-2.43352	76.1228	-2.42648	112.822	-2.42951	74.417	-2.4306	113.412	-2.42911	71.3967	-2.43367	116.277	-2.42889	65.7195	-2.43168	118.128	-2.43027	66.1201	-2.43306	118.169	-2.42714	63.1829	-2.4324	121.79	-2.43314	62.5627	-2.43289	121.204	-2.42943	59.3658	-2.4272	120.126	-2.43032	55.9652
	-2.42261	97.4761	-2.42243	88.8739	-2.42337	110.759	-2.425	78.9004	-2.42368	114.045	-2.42572	76.9687	-2.41868	112.423	-2.42171	74.5851	-2.4228	114.706	-2.42131	72.2079	-2.42587	116.849	-2.42109	66.3594	-2.42388	119.518	-2.42247	64.747	-2.42526	118.092	-2.41934	63.7392	-2.4246	120.077	-2.42534	64.0252	-2.42509	122.527	-2.42163	60.0582	-2.4194	122.992	-2.42252	55.7799
	-2.41481	96.7977	-2.41463	86.8093	-2.41557	110.151	-2.4172	77.8052	-2.41588	112.027	-2.41792	77.4308	-2.41088	112.705	-2.41391	74.8703	-2.415	114.413	-2.41351	72.2028	-2.41807	116.275	-2.41329	67.7266	-2.41608	122.527	-2.41467	66.9321	-2.41746	119.25	-2.41154	63.847	-2.4168	120.585	-2.41754	63.771	-2.41729	121.384	-2.41383	60.7653	-2.4116	121.597	-2.41472	55.5399
	-2.40701	97.1849	-2.40683	87.0651	-2.40777	109.272	-2.4094	79.2021	-2.40808	111.508	-2.41012	76.8127	-2.40308	113.843	-2.40611	73.7684	-2.4072	114.432	-2.40571	72.2053	-2.41027	116.179	-2.40549	66.8073	-2.40828	121.176	-2.40687	66.983	-2.40966	118.929	-2.40374	63.0441	-2.409	123.627	-2.40974	63.9941	-2.40949	120.493	-2.40603	60.6085	-2.4038	120.585	-2.40692	56.6426
	-2.39921	97.8867	-2.39903	90.4848	-2.39997	110.652	-2.4016	78.7396	-2.40028	113.522	-2.40232	76.3409	-2.39528	114.631	-2.39831	74.5354	-2.3994	116.422	-2.39791	72.6802	-2.40247	118.791	-2.39769	66.9235	-2.40048	121.066	-2.39907	69.387	-2.40186	118.674	-2.39594	64.2857	-2.4012	122.298	-2.40194	63.4982	-2.40169	123.144	-2.39823	60.8719	-2.396	124.402	-2.39912	56.6565
	-2.39141	96.8591	-2.39123	90.6597	-2.39217	112.811	-2.3938	80.7782	-2.39248	112.825	-2.39452	76.2114	-2.38748	115.589	-2.39051	75.2412	-2.3916	114.518	-2.39011	72.043	-2.39467	119.628	-2.38989	67.1999	-2.39268	123.28	-2.39127	66.9459	-2.39406	121.764	-2.38814	64.5987	-2.3934	120.795	-2.39414	63.7873	-2.39389	124.013	-2.39043	60.8201	-2.3882	123.371	-2.39132	56.4403
	-2.38361	97.4134	-2.38343	87.7989	-2.38437	111.813	-2.386	79.4616	-2.38468	113.765	-2.38672	77.9804	-2.37968	115.74	-2.38271	75.5047	-2.3838	115.122	-2.38231	70.9559	-2.38687	119.098	-2.38209	68.914	-2.38488	123.083	-2.38347	68.1541	-2.38626	122.457	-2.38034	64.4918	-2.3856	125.991	-2.38634	65.2358	-2.38609	124.281	-2.38263	61.0162	-2.3804	122.724	-2.38352	57.4647
	-2.37581	99.5502	-2.37563	89.6261	-2.37657	111.632	-2.3782	79.4928	-2.37688	113.889	-2.37892	77.7703	-2.37188	114.279	-2.37491	73.9433	-2.376	116.498	-2.37451	73.2848	-2.37907	120.627	-2.37429	69.1112	-2.37708	119.838	-2.37567	68.8008	-2.37846	121.121	-2.37254	62.9177	-2.3778	124.247	-2.37854	64.3625	-2.37829	126.781	-2.37483	60.532	-2.3726	124.562	-2.37572	57.5069
	-2.36801	97.1691	-2.36783	89.0255	-2.36877	111.988	-2.3704	79.0065	-2.36908	114.902	-2.37112	77.4549	-2.36408	116.515	-2.36711	75.7248	-2.3682	116.859	-2.36671	73.3944	-2.37127	119.499	-2.36649	68.9997	-2.36928	121.219	-2.36787	68.8303	-2.37066	122.038	-2.36474	64.7532	-2.37	123.99	-2.37074	65.2556	-2.37049	126.277	-2.36703	61.7849	-2.3648	124.749	-2.36792	57.6866
	-2.36021	100.532	-2.36003	89.6813	-2.36097	114.14	-2.3626	80.8499	-2.36128	114.139	-2.36332	78.7539	-2.35628	116.624	-2.35931	76.3928	-2.3604	117.089	-2.35891	72.7125	-2.36347	120.713	-2.35869	68.3831	-2.36148	123.019	-2.36007	67.7573	-2.36286	121.974	-2.35694	63.9135	-2.3622	124.656	-2.36294	65.0985	-2.36269	125.266	-2.35923	60.6932	-2.357	124.706	-2.36012	55.7381
	-2.35241	101.061	-2.35223	90.6453	-2.35317	113.873	-2.3548	79.249	-2.35348	113.112	-2.35552	78.7369	-2.34848	115.729	-2.35151	78.1907	-2.3526	117.322	-2.35111	73.4797	-2.35567	119.104	-2.35089	68.4508	-2.35368	122.192	-2.35227	67.6687	-2.35506	120.601	-2.34914	65.1417	-2.3544	125.21	-2.35514	66.242	-2.35489	127.158	-2.35143	61.9198	-2.3492	124.672	-2.35232	56.3401
	-2.34461	98.3762	-2.34443	90.612	-2.34537	113.612	-2.347	79.7606	-2.34568	113.329	-2.34772	78.8581	-2.34068	116.524	-2.34371	77.0336	-2.3448	118.124	-2.34331	73.3244	-2.34787	119.723	-2.34309	69.8924	-2.34588	124.448	-2.34447	67.7674	-2.34726	124.403	-2.34134	64.782	-2.3466	125.512	-2.34734	65.351	-2.34709	124.37	-2.34363	60.3228	-2.3414	125.969	-2.34452	57.0157
	-2.33681	98.5561	-2.33663	89.7675	-2.33757	112.202	-2.3392	79.6612	-2.33788	116.175	-2.33992	79.4688	-2.33288	118.009	-2.33591	75.202	-2.337	118.118	-2.33551	73.1999	-2.34007	122.686	-2.33529	69.1487	-2.33808	124.405	-2.33667	69.052	-2.33946	124.309	-2.33354	65.3068	-2.3388	124.82	-2.33954	65.26	-2.33929	126.166	-2.33583	61.2984	-2.3336	124.745	-2.33672	57.2073
	-2.32901	100.765	-2.32883	92.2002	-2.32977	112.821	-2.3314	79.5336	-2.33008	114.768	-2.33212	79.8224	-2.32508	117.696	-2.32811	75.9128	-2.3292	119.572	-2.32771	72.4253	-2.33227	120.63	-2.32749	68.6277	-2.33028	125.282	-2.32887	68.3601	-2.33166	125.763	-2.32574	65.9122	-2.331	127.38	-2.33174	64.9934	-2.33149	125.127	-2.32803	60.8168	-2.3258	125.239	-2.32892	57.7952
	-2.32121	99.37	-2.32103	92.6337	-2.32197	114.12	-2.3236	79.5022	-2.32228	116.07	-2.32432	78.8734	-2.31728	117.729	-2.32031	76.1867	-2.3214	118.935	-2.31991	73.4678	-2.32447	121.824	-2.31969	69.7393	-2.32248	126.287	-2.32107	67.8415	-2.32386	124.396	-2.31794	67.0606	-2.3232	128.806	-2.32394	64.4649	-2.32369	126.093	-2.32023	62.1752	-2.318	124.93	-2.32112	58.2811
	-2.31341	101.505	-2.31323	91.3555	-2.31417	115.014	-2.3158	80.4075	-2.31448	116.461	-2.31652	79.5454	-2.30948	117.559	-2.31251	75.4238	-2.3136	118.982	-2.31211	73.4079	-2.31667	121.627	-2.31189	69.9391	-2.31468	125.668	-2.31327	68.3046	-2.31606	121.808	-2.31014	65.3964	-2.3154	126.718	-2.31614	65.6203	-2.31589	126.566	-2.31243	61.536	-2.3102	126.61	-2.31332	58.6057
	-2.30561	99.664	-2.30543	92.0899	-2.30637	115.52	-2.308	81.0359	-2.30668	115.484	-2.30872	79.4486	-2.30168	117.711	-2.30471	78.0176	-2.3058	118.655	-2.30431	73.0293	-2.30887	120.835	-2.30409	69.8062	-2.30688	127.876	-2.30547	68.9274	-2.30826	123.693	-2.30234	65.9933	-2.3076	127.899	-2.30834	65.8692	-2.30809	127.951	-2.30463	63.5549	-2.3024	125.179	-2.30552	58.871
	-2.29781	99.3787	-2.29763	92.8085	-2.29857	113.46	-2.3002	81.8344	-2.29888	116.601	-2.30092	79.0421	-2.29388	119.244	-2.29691	78.4444	-2.298	118.426	-2.29651	73.3348	-2.30107	121.972	-2.29629	69.8962	-2.29908	123.838	-2.29767	69.1551	-2.30046	126.005	-2.29454	64.9615	-2.2998	126.842	-2.30054	65.9339	-2.30029	129.911	-2.29683	62.1651	-2.2946	126.837	-2.29772	57.4372
	-2.29001	102.285	-2.28983	90.7841	-2.29077	113.094	-2.2924	81.3994	-2.29108	117.157	-2.29312	78.8654	-2.28608	119.342	-2.28911	78.1168	-2.2902	119.767	-2.28871	74.1935	-2.29327	123.213	-2.28849	70.1468	-2.29128	120.862	-2.28987	70.5278	-2.29266	124.322	-2.28674	66.095	-2.292	127.695	-2.29274	66.9633	-2.29249	127.562	-2.28903	62.7706	-2.2868	126.339	-2.28992	57.9685
	-2.28221	100.516	-2.28203	94.5644	-2.28297	112.649	-2.2846	82.7876	-2.28328	118.247	-2.28532	80.9335	-2.27828	118.522	-2.28131	77.6668	-2.2824	119.789	-2.28091	75.9013	-2.28547	121.882	-2.28069	71.4397	-2.28348	123.336	-2.28207	70.8046	-2.28486	126.621	-2.27894	66.4267	-2.2842	126.87	-2.28494	67.5899	-2.28469	127.37	-2.28123	63.683	-2.279	128.985	-2.28212	57.5718
	-2.27441	99.9382	-2.27423	92.4922	-2.27517	115.657	-2.2768	81.6032	-2.27548	116.603	-2.27752	80.9765	-2.27048	120.004	-2.27351	77.3	-2.2746	119.529	-2.27311	75.3492	-2.27767	123.533	-2.27289	71.9714	-2.27568	128.141	-2.27427	70.6723	-2.27706	124.416	-2.27114	67.7354	-2.2764	129.161	-2.27714	66.8635	-2.27689	127.829	-2.27343	64.1547	-2.2712	128.867	-2.27432	58.4285
	-2.26661	101.552	-2.26643	91.4069	-2.26737	115.303	-2.269	80.6682	-2.26768	116.706	-2.26972	80.5965	-2.26268	120.01	-2.26571	77.6618	-2.2668	120.758	-2.26531	75.2502	-2.26987	121.953	-2.26509	71.9527	-2.26788	127.781	-2.26647	69.5756	-2.26926	125.394	-2.26334	65.5287	-2.2686	128.219	-2.26934	66.7795	-2.26909	126.819	-2.26563	64.0773	-2.2634	128.884	-2.26652	58.1864
	-2.25881	103.201	-2.25863	93.2296	-2.25957	115.352	-2.2612	81.2004	-2.25988	115.375	-2.26192	80.0176	-2.25488	118.746	-2.25791	77.1383	-2.259	121.2	-2.25751	74.5958	-2.26207	124.855	-2.25729	71.4886	-2.26008	125.207	-2.25867	68.722	-2.26146	126.693	-2.25554	66.7889	-2.2608	127.527	-2.26154	66.7907	-2.26129	130.99	-2.25783	63.1029	-2.2556	128.625	-2.25872	58.6778
	-2.25101	100.942	-2.25083	92.5839	-2.25177	116.95	-2.2534	81.6736	-2.25208	116.678	-2.25412	80.8095	-2.24708	118.884	-2.25011	77.709	-2.2512	119.887	-2.24971	73.1516	-2.25427	125.568	-2.24949	69.7931	-2.25228	126.286	-2.25087	70.4751	-2.25366	126.722	-2.24774	67.9467	-2.253	128.238	-2.25374	66.54	-2.25349	129.821	-2.25003	62.2017	-2.2478	130.063	-2.25092	59.2334
	-2.24321	101.477	-2.24303	90.6423	-2.24397	114.978	-2.2456	81.7734	-2.24428	118.242	-2.24632	81.8069	-2.23928	121.513	-2.24231	77.8317	-2.2434	120.055	-2.24191	74.6922	-2.24647	123.617	-2.24169	69.6118	-2.24448	125.856	-2.24307	70.8159	-2.24586	126.331	-2.23994	65.7869	-2.2452	129.58	-2.24594	66.5803	-2.24569	129.152	-2.24223	62.7207	-2.24	128.149	-2.24312	59.1458
	-2.23541	101.247	-2.23523	92.8002	-2.23617	115.29	-2.2378	80.1225	-2.23648	117.395	-2.23852	81.3534	-2.23148	120.509	-2.23451	78.9556	-2.2356	120.844	-2.23411	75.9863	-2.23867	125.169	-2.23389	71.5254	-2.23668	129.419	-2.23527	69.9661	-2.23806	124.769	-2.23214	67.6202	-2.2374	129.654	-2.23814	66.6985	-2.23789	128.933	-2.23443	62.2783	-2.2322	130.702	-2.23532	59.0156
	-2.22761	102.267	-2.22743	93.9266	-2.22837	116.344	-2.23	82.2823	-2.22868	117.62	-2.23072	81.7697	-2.22368	120.948	-2.22671	78.4166	-2.2278	122.084	-2.22631	75.2654	-2.23087	126.378	-2.22609	70.4024	-2.22888	128.089	-2.22747	69.689	-2.23026	128.698	-2.22434	66.974	-2.2296	131.135	-2.23034	66.062	-2.23009	127.283	-2.22663	62.2626	-2.2244	128.725	-2.22752	58.5671
	-2.21981	101.522	-2.21963	93.6754	-2.22057	118.255	-2.2222	82.9039	-2.22088	118.202	-2.22292	80.8341	-2.21588	121.38	-2.21891	77.76	-2.22	120.106	-2.21851	74.7836	-2.22307	126.779	-2.21829	71.0627	-2.22108	127.675	-2.21967	70.9883	-2.22246	129.519	-2.21654	67.2356	-2.2218	132.934	-2.22254	67.131	-2.22229	128.557	-2.21883	62.7731	-2.2166	129.553	-2.21972	59.5503
	-2.21201	102.008	-2.21183	93.4198	-2.21277	117.991	-2.2144	82.0035	-2.21308	117.885	-2.21512	81.2919	-2.20808	121.694	-2.21111	78.9509	-2.2122	120.062	-2.21071	75.9133	-2.21527	127.596	-2.21049	70.2534	-2.21328	126.186	-2.21187	72.0552	-2.21466	126.638	-2.20874	67.8125	-2.214	131.025	-2.21474	67.1369	-2.21449	129.684	-2.21103	63.1549	-2.2088	127.256	-2.21192	59.1042
	-2.20421	101.267	-2.20403	94.7741	-2.20497	116.123	-2.2066	81.9276	-2.20528	120.167	-2.20732	81.8799	-2.20028	120.83	-2.20331	77.6289	-2.2044	121.711	-2.20291	76.3556	-2.20747	123.721	-2.20269	71.5369	-2.20548	126.115	-2.20407	71.0555	-2.20686	127.52	-2.20094	66.5125	-2.2062	130.041	-2.20694	67.1312	-2.20669	129.72	-2.20323	63.4928	-2.201	130.2	-2.20412	59.3395
	-2.19641	100.041	-2.19623	93.2407	-2.19717	117.193	-2.1988	82.9173	-2.19748	118.728	-2.19952	81.7637	-2.19248	123.19	-2.19551	78.1678	-2.1966	122.588	-2.19511	76.1358	-2.19967	124.01	-2.19489	70.8421	-2.19768	128.081	-2.19627	71.0593	-2.19906	127.888	-2.19314	67.5298	-2.1984	128.783	-2.19914	66.8745	-2.19889	131.312	-2.19543	63.8891	-2.1932	130.04	-2.19632	59.3016
	-2.18861	101.379	-2.18843	96.1074	-2.18937	117.333	-2.191	83.7594	-2.18968	118.621	-2.19172	80.5382	-2.18468	121.333	-2.18771	77.2933	-2.1888	120.341	-2.18731	76.3277	-2.19187	127.473	-2.18709	71.1877	-2.18988	127.566	-2.18847	69.6836	-2.19126	129.84	-2.18534	67.0368	-2.1906	129.518	-2.19134	67.4794	-2.19109	129.42	-2.18763	63.7444	-2.1854	128.234	-2.18852	58.6249
	-2.18081	103.266	-2.18063	95.9189	-2.18157	117.854	-2.1832	83.7335	-2.18188	118.829	-2.18392	80.798	-2.17688	120.564	-2.17991	79.2126	-2.181	121.204	-2.17951	76.4598	-2.18407	127.644	-2.17929	72.1302	-2.18208	127.353	-2.18067	71.6565	-2.18346	130.039	-2.17754	67.3847	-2.1828	133.93	-2.18354	67.2685	-2.18329	133.762	-2.17983	64.541	-2.1776	129.36	-2.18072	59.2683
	-2.17301	104.009	-2.17283	96.2421	-2.17377	117.801	-2.1754	83.7267	-2.17408	119.772	-2.17612	82.1081	-2.16908	120.879	-2.17211	78.4626	-2.1732	123.285	-2.17171	76.0712	-2.17627	128.258	-2.17149	72.2784	-2.17428	126.841	-2.17287	71.774	-2.17566	128.788	-2.16974	68.7437	-2.175	131.075	-2.17574	67.5732	-2.17549	132.541	-2.17203	63.9249	-2.1698	131.049	-2.17292	59.1375
	-2.16521	101.203	-2.16503	95.8281	-2.16597	117.18	-2.1676	83.3052	-2.16628	116.949	-2.16832	80.4729	-2.16128	121.127	-2.16431	79.056	-2.1654	122.804	-2.16391	74.9915	-2.16847	126.92	-2.16369	71.8242	-2.16648	126.229	-2.16507	70.9911	-2.16786	127.034	-2.16194	67.6388	-2.1672	132.862	-2.16794	67.6989	-2.16769	130.931	-2.16423	63.7794	-2.162	130.371	-2.16512	60.1227
	-2.15741	102.531	-2.15723	95.0756	-2.15817	116.367	-2.1598	84.4377	-2.15848	116.132	-2.16052	81.8405	-2.15348	121.254	-2.15651	78.1473	-2.1576	121.836	-2.15611	77.2274	-2.16067	126.66	-2.15589	71.0769	-2.15868	127.351	-2.15727	72.3694	-2.16006	126.947	-2.15414	67.6011	-2.1594	130.715	-2.16014	67.6427	-2.15989	131.354	-2.15643	64.3182	-2.1542	131.794	-2.15732	60.3669
	-2.14961	103.354	-2.14943	94.5137	-2.15037	116.644	-2.152	83.6692	-2.15068	120.45	-2.15272	81.3303	-2.14568	121.562	-2.14871	78.0774	-2.1498	120.924	-2.14831	75.4925	-2.15287	126.491	-2.14809	71.4402	-2.15088	129.138	-2.14947	71.586	-2.15226	128.774	-2.14634	68.0735	-2.1516	131.336	-2.15234	68.0881	-2.15209	131.843	-2.14863	63.877	-2.1464	131.129	-2.14952	59.7917
	-2.14181	104.547	-2.14163	96.8825	-2.14257	117.691	-2.1442	84.1517	-2.14288	118.543	-2.14492	81.147	-2.13788	119.094	-2.14091	79.0149	-2.142	122.547	-2.14051	76.0921	-2.14507	125.173	-2.14029	71.885	-2.14308	128.671	-2.14167	70.0307	-2.14446	129.72	-2.13854	66.941	-2.1438	128.182	-2.14454	67.2042	-2.14429	133.023	-2.14083	65.4599	-2.1386	130.184	-2.14172	58.891
	-2.13401	103.007	-2.13383	95.5386	-2.13477	116.684	-2.1364	84.3248	-2.13508	118.309	-2.13712	81.4297	-2.13008	119.645	-2.13311	80.0569	-2.1342	122.712	-2.13271	75.9803	-2.13727	127.638	-2.13249	73.105	-2.13528	127.955	-2.13387	71.3393	-2.13666	128.149	-2.13074	67.4447	-2.136	131.033	-2.13674	67.1044	-2.13649	130.121	-2.13303	65.8172	-2.1308	131.098	-2.13392	59.3963
	-2.12621	103.568	-2.12603	94.1659	-2.12697	117.08	-2.1286	84.1516	-2.12728	118.309	-2.12932	82.4365	-2.12228	121.527	-2.12531	79.7329	-2.1264	123.829	-2.12491	76.1211	-2.12947	128.384	-2.12469	72.9428	-2.12748	128.921	-2.12607	72.4083	-2.12886	130.001	-2.12294	67.109	-2.1282	133.124	-2.12894	68.1206	-2.12869	130.49	-2.12523	64.6738	-2.123	129.891	-2.12612	60.2604
	-2.11841	104.158	-2.11823	93.9619	-2.11917	118.386	-2.1208	82.8972	-2.11948	119.566	-2.12152	83.0302	-2.11448	123.295	-2.11751	78.4599	-2.1186	122.608	-2.11711	75.7646	-2.12167	126.596	-2.11689	71.9911	-2.11968	127.89	-2.11827	70.5712	-2.12106	129.966	-2.11514	68.0271	-2.1204	130.777	-2.12114	66.0109	-2.12089	131.554	-2.11743	63.8844	-2.1152	129.411	-2.11832	60.3359
	-2.11061	103.745	-2.11043	95.4526	-2.11137	116.852	-2.113	83.1188	-2.11168	118.369	-2.11372	83.9489	-2.10668	121.975	-2.10971	80.3501	-2.1108	122.59	-2.10931	75.8724	-2.11387	126.504	-2.10909	71.4355	-2.11188	128.707	-2.11047	69.8953	-2.11326	131.268	-2.10734	67.6402	-2.1126	132.745	-2.11334	67.7598	-2.11309	131.78	-2.10963	63.3584	-2.1074	131.977	-2.11052	60.3022
	-2.10281	104.088	-2.10263	97.1927	-2.10357	117.062	-2.1052	83.6275	-2.10388	118.846	-2.10592	81.9678	-2.09888	123.224	-2.10191	79.7862	-2.103	122.437	-2.10151	76.148	-2.10607	127.126	-2.10129	73.7151	-2.10408	130.122	-2.10267	73.2979	-2.10546	131.278	-2.09954	68.0035	-2.1048	131.102	-2.10554	67.196	-2.10529	132.43	-2.10183	65.7348	-2.0996	130.472	-2.10272	60.4657
	-2.09501	104.414	-2.09483	96.9009	-2.09577	118.326	-2.0974	83.41	-2.09608	118.786	-2.09812	82.31	-2.09108	120.623	-2.09411	80.0142	-2.0952	119.752	-2.09371	76.535	-2.09827	128.297	-2.09349	73.1385	-2.09628	129.533	-2.09487	71.0717	-2.09766	130.204	-2.09174	66.2981	-2.097	130.045	-2.09774	68.1726	-2.09749	132.051	-2.09403	64.981	-2.0918	131.694	-2.09492	59.6174
	-2.08721	102.644	-2.08703	95.6117	-2.08797	118.212	-2.0896	83.6928	-2.08828	117.416	-2.09032	82.2948	-2.08328	120.286	-2.08631	80.39	-2.0874	124.073	-2.08591	77.4023	-2.09047	126.521	-2.08569	71.6523	-2.08848	129.933	-2.08707	69.861	-2.08986	127.818	-2.08394	68.3842	-2.0892	128.768	-2.08994	67.7939	-2.08969	132.542	-2.08623	65.0232	-2.084	133.21	-2.08712	60.779
	-2.07941	104.032	-2.07923	95.831	-2.08017	118.64	-2.0818	85.6831	-2.08048	117.955	-2.08252	82.7105	-2.07548	123.365	-2.07851	79.9987	-2.0796	122.924	-2.07811	77.5508	-2.08267	127.988	-2.07789	72.2795	-2.08068	130.15	-2.07927	70.4278	-2.08206	127.533	-2.07614	68.7197	-2.0814	132.953	-2.08214	67.4269	-2.08189	132.782	-2.07843	64.3487	-2.0762	133.299	-2.07932	59.6363
	-2.07161	105.096	-2.07143	96.2674	-2.07237	119.063	-2.074	85.7917	-2.07268	119.353	-2.07472	83.1465	-2.06768	122.907	-2.07071	79.1773	-2.0718	123.838	-2.07031	76.712	-2.07487	128.898	-2.07009	71.596	-2.07288	129.077	-2.07147	71.2038	-2.07426	128.59	-2.06834	67.5325	-2.0736	135.176	-2.07434	67.9547	-2.07409	133.654	-2.07063	64.5407	-2.0684	131.231	-2.07152	60.4776
	-2.06381	104.152	-2.06363	97.3329	-2.06457	118.457	-2.0662	86.2135	-2.06488	118.865	-2.06692	83.2334	-2.05988	121.559	-2.06291	79.4133	-2.064	124.756	-2.06251	77.4008	-2.06707	128.861	-2.06229	71.7679	-2.06508	130.15	-2.06367	69.9315	-2.06646	130.66	-2.06054	68.3526	-2.0658	133.098	-2.06654	68.8147	-2.06629	133.677	-2.06283	64.0277	-2.0606	131.89	-2.06372	60.4043
	-2.05601	102.833	-2.05583	96.8298	-2.05677	119.475	-2.0584	84.1841	-2.05708	119.1	-2.05912	81.0463	-2.05208	122.267	-2.05511	80.1638	-2.0562	123.616	-2.05471	77.9898	-2.05927	125.379	-2.05449	72.0051	-2.05728	131.528	-2.05587	71.7487	-2.05866	130.036	-2.05274	68.0463	-2.058	132.171	-2.05874	67.6929	-2.05849	131.945	-2.05503	64.6447	-2.0528	131.745	-2.05592	60.4808
	-2.04821	103.609	-2.04803	93.9618	-2.04897	119.951	-2.0506	84.8146	-2.04928	121.029	-2.05132	81.8731	-2.04428	121.65	-2.04731	79.9862	-2.0484	121.878	-2.04691	77.3871	-2.05147	128.188	-2.04669	71.9618	-2.04948	128.728	-2.04807	71.0963	-2.05086	131.449	-2.04494	69.172	-2.0502	133.655	-2.05094	66.877	-2.05069	133.998	-2.04723	65.9441	-2.045	133.356	-2.04812	60.0205
	-2.04041	104.201	-2.04023	94.7526	-2.04117	118.808	-2.0428	83.4506	-2.04148	119.722	-2.04352	83.4231	-2.03648	121.795	-2.03951	80.9441	-2.0406	124.71	-2.03911	76.0104	-2.04367	127.556	-2.03889	71.9932	-2.04168	128.822	-2.04027	70.5484	-2.04306	130.49	-2.03714	68.4204	-2.0424	132.904	-2.04314	68.6472	-2.04289	134.919	-2.03943	62.9345	-2.0372	132.39	-2.04032	60.7936
	-2.03261	101.484	-2.03243	97.8048	-2.03337	118.729	-2.035	83.9514	-2.03368	120.261	-2.03572	83.179	-2.02868	123.718	-2.03171	81.1209	-2.0328	122.916	-2.03131	76.4742	-2.03587	126.965	-2.03109	72.7795	-2.03388	130.242	-2.03247	70.5089	-2.03526	128.743	-2.02934	69.8876	-2.0346	134.132	-2.03534	69.324	-2.03509	132.709	-2.03163	63.965	-2.0294	133.419	-2.03252	59.7061
	-2.02481	102.415	-2.02463	97.296	-2.02557	119.558	-2.0272	85.6186	-2.02588	120.46	-2.02792	84.4444	-2.02088	122.625	-2.02391	81.764	-2.025	123.068	-2.02351	76.1381	-2.02807	129.21	-2.02329	72.5088	-2.02608	129.714	-2.02467	71.747	-2.02746	128.367	-2.02154	68.3832	-2.0268	131.319	-2.02754	68.8667	-2.02729	135.999	-2.02383	64.4775	-2.0216	131.546	-2.02472	59.8425
	-2.01701	103.976	-2.01683	97.4079	-2.01777	119.236	-2.0194	84.9349	-2.01808	121.939	-2.02012	83.748	-2.01308	121.382	-2.01611	79.9381	-2.0172	125.191	-2.01571	76.6646	-2.02027	128.425	-2.01549	71.2887	-2.01828	130.196	-2.01687	71.5409	-2.01966	130.388	-2.01374	67.3539	-2.019	131.642	-2.01974	68.2766	-2.01949	132.908	-2.01603	65.3476	-2.0138	130.341	-2.01692	59.1613
	-2.00921	103.805	-2.00903	96.2178	-2.00997	120.215	-2.0116	84.9197	-2.01028	121.216	-2.01232	84.3834	-2.00528	123.453	-2.00831	79.0361	-2.0094	125.646	-2.00791	76.0809	-2.01247	128.247	-2.00769	71.5831	-2.01048	130.358	-2.00907	71.0947	-2.01186	130.096	-2.00594	67.8669	-2.0112	130.546	-2.01194	69.7367	-2.01169	132.59	-2.00823	66.2209	-2.006	130.205	-2.00912	60.1702
	-2.00141	103.456	-2.00123	96.0729	-2.00217	119.709	-2.0038	85.4452	-2.00248	119.279	-2.00452	84.6773	-1.99748	123.355	-2.00051	78.9886	-2.0016	122.551	-2.00011	75.802	-2.00467	128.091	-1.99989	73.3301	-2.00268	130.275	-2.00127	71.049	-2.00406	132.165	-1.99814	68.8712	-2.0034	133.368	-2.00414	68.9418	-2.00389	134.462	-2.00043	65.4746	-1.9982	132.928	-2.00132	59.4083
	-1.99361	105.667	-1.99343	95.6707	-1.99437	118.636	-1.996	85.1402	-1.99468	120.581	-1.99672	82.8491	-1.98968	123.052	-1.99271	79.8444	-1.9938	122.107	-1.99231	76.1354	-1.99687	127.737	-1.99209	73.1128	-1.99488	131.821	-1.99347	70.1222	-1.99626	131.028	-1.99034	68.8936	-1.9956	132.396	-1.99634	68.4183	-1.99609	133.127	-1.99263	64.3299	-1.9904	131.036	-1.99352	59.1075
	-1.98581	105.255	-1.98563	95.9427	-1.98657	118.665	-1.9882	84.4539	-1.98688	120.186	-1.98892	83.6772	-1.98188	120.055	-1.98491	80.1886	-1.986	123.307	-1.98451	76.7998	-1.98907	128.803	-1.98429	72.0031	-1.98708	131.838	-1.98567	71.3966	-1.98846	131.998	-1.98254	68.9205	-1.9878	134.669	-1.98854	69.1975	-1.98829	132.758	-1.98483	64.2836	-1.9826	133.181	-1.98572	59.9573
	-1.97801	102.985	-1.97783	97.0281	-1.97877	118.511	-1.9804	84.6924	-1.97908	120.41	-1.98112	83.1811	-1.97408	121.935	-1.97711	81.7528	-1.9782	124.535	-1.97671	77.7383	-1.98127	128.921	-1.97649	73.128	-1.97928	132.034	-1.97787	72.2115	-1.98066	132.758	-1.97474	69.8133	-1.98	136.417	-1.98074	68.8415	-1.98049	133.543	-1.97703	64.0205	-1.9748	133.89	-1.97792	60.6075
	-1.97021	104.55	-1.97003	97.0024	-1.97097	119.534	-1.9726	83.277	-1.97128	121.168	-1.97332	83.1887	-1.96628	123.273	-1.96931	81.017	-1.9704	123.215	-1.96891	78.2973	-1.97347	126.413	-1.96869	72.4778	-1.97148	132.912	-1.97007	73.6644	-1.97286	130.745	-1.96694	69.901	-1.9722	134.694	-1.97294	67.7344	-1.97269	134.31	-1.96923	64.7712	-1.967	132.184	-1.97012	61.0058
	-1.96241	105.87	-1.96223	96.8666	-1.96317	119.202	-1.9648	85.3439	-1.96348	121.522	-1.96552	83.3356	-1.95848	122.644	-1.96151	80.6594	-1.9626	122.121	-1.96111	77.6908	-1.96567	128.043	-1.96089	71.3702	-1.96368	131.72	-1.96227	72.5809	-1.96506	130.367	-1.95914	68.7594	-1.9644	134.705	-1.96514	67.7193	-1.96489	133.969	-1.96143	64.731	-1.9592	132.283	-1.96232	60.9952
	-1.95461	103.719	-1.95443	97.2751	-1.95537	118.488	-1.957	85.8938	-1.95568	120.521	-1.95772	82.7758	-1.95068	123.381	-1.95371	80.2884	-1.9548	121.783	-1.95331	75.962	-1.95787	127.752	-1.95309	72.3829	-1.95588	129.638	-1.95447	71.8494	-1.95726	130.952	-1.95134	68.6207	-1.9566	135.606	-1.95734	69.7127	-1.95709	133.694	-1.95363	65.3767	-1.9514	133.95	-1.95452	60.055
	-1.94681	106.201	-1.94663	97.3323	-1.94757	118.474	-1.9492	84.7293	-1.94788	120.228	-1.94992	82.2521	-1.94288	123.08	-1.94591	81.4335	-1.947	123.364	-1.94551	76.0173	-1.95007	128.646	-1.94529	71.6798	-1.94808	129.277	-1.94667	71.9927	-1.94946	132.565	-1.94354	69.528	-1.9488	134.341	-1.94954	71.49	-1.94929	136.956	-1.94583	66.3978	-1.9436	134.059	-1.94672	61.4332
	-1.93901	104.134	-1.93883	96.3752	-1.93977	118.799	-1.9414	85.7529	-1.94008	121.513	-1.94212	83.1574	-1.93508	123.51	-1.93811	79.9145	-1.9392	125.235	-1.93771	78.4244	-1.94227	129.732	-1.93749	72.6765	-1.94028	130.938	-1.93887	72.6801	-1.94166	131.553	-1.93574	68.7589	-1.941	134.352	-1.94174	71.0855	-1.94149	134.89	-1.93803	64.8631	-1.9358	133.505	-1.93892	59.8485
	-1.93121	104.432	-1.93103	96.7647	-1.93197	118.873	-1.9336	84.9333	-1.93228	121.563	-1.93432	82.7624	-1.92728	122.886	-1.93031	79.7722	-1.9314	123.546	-1.92991	78.0047	-1.93447	129.675	-1.92969	73.3895	-1.93248	131.564	-1.93107	73.0751	-1.93386	129.709	-1.92794	69.4311	-1.9332	135.006	-1.93394	70.022	-1.93369	135.653	-1.93023	64.5507	-1.928	133.533	-1.93112	59.3221
	-1.92341	104.386	-1.92323	97.511	-1.92417	117.996	-1.9258	85.0145	-1.92448	120.594	-1.92652	83.2564	-1.91948	124.175	-1.92251	80.4327	-1.9236	125.004	-1.92211	77.5773	-1.92667	130.195	-1.92189	71.2394	-1.92468	130.876	-1.92327	72.9228	-1.92606	132.096	-1.92014	67.9885	-1.9254	133.726	-1.92614	69.1001	-1.92589	133.634	-1.92243	64.2383	-1.9202	132.626	-1.92332	60.2607
	-1.91561	106.534	-1.91543	96.5751	-1.91637	120.717	-1.918	86.228	-1.91668	121.686	-1.91872	83.3914	-1.91168	124.234	-1.91471	80.3957	-1.9158	124.333	-1.91431	77.3778	-1.91887	126.151	-1.91409	72.0806	-1.91688	130.545	-1.91547	71.6825	-1.91826	132.665	-1.91234	67.9448	-1.9176	134.217	-1.91834	68.395	-1.91809	135.479	-1.91463	64.794	-1.9124	135.179	-1.91552	59.6012
	-1.90781	104.115	-1.90763	97.2858	-1.90857	119.032	-1.9102	84.619	-1.90888	121.904	-1.91092	83.2452	-1.90388	122.76	-1.90691	80.265	-1.908	124.565	-1.90651	77.0465	-1.91107	126.647	-1.90629	72.1633	-1.90908	132.204	-1.90767	72.3921	-1.91046	131.509	-1.90454	70.0327	-1.9098	135.634	-1.91054	69.0057	-1.91029	130.906	-1.90683	65.4379	-1.9046	135.776	-1.90772	59.5077
	-1.90001	104.071	-1.89983	97.4853	-1.90077	119.062	-1.9024	84.7697	-1.90108	119.911	-1.90312	82.1345	-1.89608	124.466	-1.89911	80.9485	-1.9002	124.505	-1.89871	76.8603	-1.90327	127.453	-1.89849	71.6247	-1.90128	130.293	-1.89987	71.7204	-1.90266	130.4	-1.89674	69.008	-1.902	135.363	-1.90274	68.4771	-1.90249	133.536	-1.89903	65.3225	-1.8968	136.03	-1.89992	60.4421
	-1.89221	103.722	-1.89203	96.2344	-1.89297	119.495	-1.8946	85.0406	-1.89328	120.043	-1.89532	84.9282	-1.88828	122.895	-1.89131	80.4263	-1.8924	124.515	-1.89091	76.0088	-1.89547	128.84	-1.89069	72.3297	-1.89348	131.158	-1.89207	71.5896	-1.89486	132.458	-1.88894	70.1558	-1.8942	133.883	-1.89494	69.2532	-1.89469	134.616	-1.89123	64.4475	-1.889	135.346	-1.89212	60.2918
	-1.88441	102.699	-1.88423	96.0985	-1.88517	118.731	-1.8868	85.4747	-1.88548	120.416	-1.88752	85.1265	-1.88048	122.548	-1.88351	81.53	-1.8846	125.262	-1.88311	76.4188	-1.88767	127.832	-1.88289	72.7918	-1.88568	132.273	-1.88427	70.7889	-1.88706	132.214	-1.88114	69.5963	-1.8864	132.227	-1.88714	69.9661	-1.88689	134.549	-1.88343	64.5229	-1.8812	133.012	-1.88432	60.9076
	-1.87661	104.873	-1.87643	97.9236	-1.87737	118.021	-1.879	85.4613	-1.87768	121.457	-1.87972	85.3224	-1.87268	123.846	-1.87571	80.1832	-1.8768	122.975	-1.87531	77.7699	-1.87987	128.063	-1.87509	73.1315	-1.87788	130.959	-1.87647	71.3951	-1.87926	132.492	-1.87334	68.6954	-1.8786	134.336	-1.87934	69.7794	-1.87909	134.681	-1.87563	65.3995	-1.8734	134.347	-1.87652	60.115
	-1.86881	104.603	-1.86863	98.315	-1.86957	117.245	-1.8712	84.1723	-1.86988	122.422	-1.87192	85.1758	-1.86488	124.154	-1.86791	78.9494	-1.869	124.334	-1.86751	77.4973	-1.87207	129.341	-1.86729	73.1897	-1.87008	131.026	-1.86867	72.1033	-1.87146	132.815	-1.86554	68.0015	-1.8708	134.438	-1.87154	66.6759	-1.87129	135.143	-1.86783	63.6034	-1.8656	133.996	-1.86872	60.4838
	-1.86101	103.097	-1.86083	98.2276	-1.86177	119.66	-1.8634	86.6248	-1.86208	122.057	-1.86412	84.6448	-1.85708	123.072	-1.86011	79.2997	-1.8612	125.885	-1.85971	78.2129	-1.86427	131.543	-1.85949	72.4693	-1.86228	130.32	-1.86087	71.5898	-1.86366	130.275	-1.85774	68.5127	-1.863	136.558	-1.86374	68.0322	-1.86349	134.175	-1.86003	65.1588	-1.8578	135.015	-1.86092	60.4791
	-1.85321	104.456	-1.85303	97.9892	-1.85397	119.915	-1.8556	84.9769	-1.85428	121.187	-1.85632	84.8401	-1.84928	122.064	-1.85231	79.7421	-1.8534	124.342	-1.85191	77.415	-1.85647	129.855	-1.85169	72.2122	-1.85448	132.966	-1.85307	72.0058	-1.85586	131.78	-1.84994	67.3875	-1.8552	135.182	-1.85594	69.1432	-1.85569	133.693	-1.85223	65.6581	-1.85	133.951	-1.85312	60.8982
	-1.84541	105.94	-1.84523	97.8335	-1.84617	118.689	-1.8478	85.0948	-1.84648	121.899	-1.84852	83.3267	-1.84148	122.484	-1.84451	81.1567	-1.8456	124.962	-1.84411	77.6546	-1.84867	129.353	-1.84389	72.8193	-1.84668	131.173	-1.84527	72.0134	-1.84806	133.524	-1.84214	67.0177	-1.8474	138.69	-1.84814	68.2193	-1.84789	134.713	-1.84443	65.7027	-1.8422	133.258	-1.84532	60.7415
	-1.83761	106.532	-1.83743	97.214	-1.83837	117.704	-1.84	85.7905	-1.83868	121.214	-1.84072	82.1007	-1.83368	123.107	-1.83671	80.5698	-1.8378	124.036	-1.83631	78.0555	-1.84087	128.388	-1.83609	73.6032	-1.83888	129.387	-1.83747	70.973	-1.84026	131.709	-1.83434	69.2102	-1.8396	135.928	-1.84034	68.2279	-1.84009	135.122	-1.83663	65.9471	-1.8344	133.373	-1.83752	61.499
	-1.82981	102.084	-1.82963	98.8506	-1.83057	121.182	-1.8322	85.6692	-1.83088	122.234	-1.83292	81.9614	-1.82588	122.573	-1.82891	80.7825	-1.83	123.208	-1.82851	76.7624	-1.83307	128.547	-1.82829	74.0688	-1.83108	130.385	-1.82967	70.1909	-1.83246	131.906	-1.82654	69.0075	-1.8318	135.907	-1.83254	69.9397	-1.83229	133.633	-1.82883	65.3607	-1.8266	134.546	-1.82972	60.3164
	-1.82201	104.383	-1.82183	97.3397	-1.82277	118.504	-1.8244	85.2106	-1.82308	119.958	-1.82512	83.9748	-1.81808	121.935	-1.82111	80.5808	-1.8222	125.222	-1.82071	76.6004	-1.82527	128.944	-1.82049	73.808	-1.82328	131.016	-1.82187	70.2792	-1.82466	131.708	-1.81874	68.8858	-1.824	136.292	-1.82474	68.677	-1.82449	135.477	-1.82103	64.2808	-1.8188	133.36	-1.82192	60.5502
	-1.81421	103.929	-1.81403	95.8196	-1.81497	117.812	-1.8166	84.2311	-1.81528	120.394	-1.81732	83.9146	-1.81028	122.341	-1.81331	80.1257	-1.8144	124.18	-1.81291	77.0121	-1.81747	129.25	-1.81269	72.0085	-1.81548	130.576	-1.81407	71.2521	-1.81686	133.92	-1.81094	67.3844	-1.8162	133.4	-1.81694	67.9037	-1.81669	134.75	-1.81323	63.4414	-1.811	134.044	-1.81412	60.2818
	-1.80641	102.78	-1.80623	96.7008	-1.80717	117.465	-1.8088	84.0924	-1.80748	119.861	-1.80952	83.379	-1.80248	122.173	-1.80551	80.0584	-1.8066	126.468	-1.80511	77.398	-1.80967	127.552	-1.80489	71.8896	-1.80768	131.799	-1.80627	72.0157	-1.80906	132.173	-1.80314	68.6243	-1.8084	134.58	-1.80914	69.1238	-1.80889	133.431	-1.80543	64.5143	-1.8032	133.337	-1.80632	60.1656
	-1.79861	105.614	-1.79843	98.2202	-1.79937	117.352	-1.801	84.1167	-1.79968	121.415	-1.80172	83.8613	-1.79468	122.05	-1.79771	81.5271	-1.7988	124.02	-1.79731	77.2255	-1.80187	128.854	-1.79709	71.338	-1.79988	131.754	-1.79847	70.9394	-1.80126	132.089	-1.79534	68.8648	-1.8006	136.501	-1.80134	68.756	-1.80109	134.942	-1.79763	64.0949	-1.7954	133.841	-1.79852	58.8587
	-1.79081	102.38	-1.79063	97.6573	-1.79157	120.034	-1.7932	83.465	-1.79188	118.796	-1.79392	84.436	-1.78688	121.458	-1.78991	82.5704	-1.791	122.714	-1.78951	76.7539	-1.79407	128.051	-1.78929	71.8084	-1.79208	131.676	-1.79067	72.3082	-1.79346	131.862	-1.78754	69.1886	-1.7928	134.546	-1.79354	68.3097	-1.79329	136.035	-1.78983	64.2423	-1.7876	135.298	-1.79072	59.6902
	-1.78301	102.256	-1.78283	95.7427	-1.78377	118.145	-1.7854	84.3908	-1.78408	120.609	-1.78612	82.007	-1.77908	121.824	-1.78211	78.6793	-1.7832	123.267	-1.78171	75.7256	-1.78627	127.477	-1.78149	71.2972	-1.78428	131.076	-1.78287	70.2022	-1.78566	131.237	-1.77974	68.6744	-1.785	133.404	-1.78574	67.7181	-1.78549	135.58	-1.78203	63.3522	-1.7798	134.21	-1.78292	59.6072
	-1.77521	102.532	-1.77503	95.6222	-1.77597	118.262	-1.7776	85.4082	-1.77628	120.287	-1.77832	82.6003	-1.77128	121.318	-1.77431	78.435	-1.7754	121.76	-1.77391	76.8565	-1.77847	129.249	-1.77369	71.2254	-1.77648	131.885	-1.77507	70.6678	-1.77786	131.806	-1.77194	68.3984	-1.7772	135.191	-1.77794	66.5432	-1.77769	137.094	-1.77423	65.3453	-1.772	132.811	-1.77512	59.6336
	-1.76741	103.819	-1.76723	98.719	-1.76817	118.644	-1.7698	85.0472	-1.76848	117.728	-1.77052	83.5547	-1.76348	122.268	-1.76651	78.9077	-1.7676	122.903	-1.76611	76.2922	-1.77067	128.559	-1.76589	71.4121	-1.76868	131.994	-1.76727	70.7342	-1.77006	131.413	-1.76414	67.8495	-1.7694	133.616	-1.77014	67.5951	-1.76989	134.395	-1.76643	64.5251	-1.7642	132.455	-1.76732	60.2983
	-1.75961	103.872	-1.75943	95.3623	-1.76037	117.741	-1.762	84.8776	-1.76068	120.304	-1.76272	82.9823	-1.75568	123.218	-1.75871	78.9567	-1.7598	123.477	-1.75831	77.3788	-1.76287	126.803	-1.75809	72.1259	-1.76088	128.798	-1.75947	72.229	-1.76226	130.642	-1.75634	68.5307	-1.7616	134.295	-1.76234	68.7574	-1.76209	135.987	-1.75863	64.1163	-1.7564	133.076	-1.75952	59.6813
	-1.75181	103.242	-1.75163	95.6357	-1.75257	116.131	-1.7542	83.9966	-1.75288	119.079	-1.75492	83.4406	-1.74788	124.177	-1.75091	79.189	-1.752	122.204	-1.75051	77.3993	-1.75507	129.523	-1.75029	71.3132	-1.75308	132.578	-1.75167	70.2499	-1.75446	130.861	-1.74854	66.9174	-1.7538	134.591	-1.75454	68.1385	-1.75429	135.457	-1.75083	62.0869	-1.7486	136.519	-1.75172	59.1499
	-1.74401	104.9	-1.74383	96.6022	-1.74477	117.175	-1.7464	83.8291	-1.74508	119.741	-1.74712	83.0525	-1.74008	122.576	-1.74311	81.2061	-1.7442	121.693	-1.74271	77.1179	-1.74727	127.345	-1.74249	70.6962	-1.74528	131.569	-1.74387	69.4225	-1.74666	131.194	-1.74074	67.7631	-1.746	134.502	-1.74674	67.5136	-1.74649	134.88	-1.74303	63.7452	-1.7408	133.654	-1.74392	59.2261
	-1.73621	103.95	-1.73603	94.7019	-1.73697	120.236	-1.7386	83.0592	-1.73728	120.481	-1.73932	83.7128	-1.73228	121.987	-1.73531	80.4292	-1.7364	123.539	-1.73491	77.0576	-1.73947	127.207	-1.73469	70.6018	-1.73748	130.648	-1.73607	69.4287	-1.73886	129.123	-1.73294	66.5686	-1.7382	133.69	-1.73894	68.3105	-1.73869	135.375	-1.73523	62.9418	-1.733	132.426	-1.73612	59.0544
	-1.72841	102.162	-1.72823	96.8742	-1.72917	118.129	-1.7308	83.4339	-1.72948	118.012	-1.73152	83.9866	-1.72448	119.889	-1.72751	79.1821	-1.7286	122.707	-1.72711	76.7867	-1.73167	127.864	-1.72689	72.0255	-1.72968	132.756	-1.72827	71.797	-1.73106	129.557	-1.72514	66.206	-1.7304	133.709	-1.73114	68.5708	-1.73089	134.02	-1.72743	62.8768	-1.7252	130.294	-1.72832	58.4133
	-1.72061	102.681	-1.72043	96.5384	-1.72137	116.821	-1.723	83.9728	-1.72168	119.034	-1.72372	83.6521	-1.71668	120.493	-1.71971	79.0101	-1.7208	123.105	-1.71931	75.3626	-1.72387	127.985	-1.71909	70.985	-1.72188	131.565	-1.72047	70.9488	-1.72326	130.816	-1.71734	66.7233	-1.7226	131.211	-1.72334	67.8763	-1.72309	134.737	-1.71963	62.7943	-1.7174	131.495	-1.72052	59.2714
	-1.71281	104.19	-1.71263	94.7369	-1.71357	118.452	-1.7152	86.8524	-1.71388	120.741	-1.71592	82.97	-1.70888	120.47	-1.71191	78.5142	-1.713	122.174	-1.71151	75.2951	-1.71607	126.184	-1.71129	72.1073	-1.71408	129.885	-1.71267	70.935	-1.71546	130.327	-1.70954	66.9049	-1.7148	130.983	-1.71554	66.1306	-1.71529	135.451	-1.71183	63.9391	-1.7096	130.883	-1.71272	58.2251
	-1.70501	105.503	-1.70483	94.2696	-1.70577	118.03	-1.7074	85.1651	-1.70608	120.307	-1.70812	81.4433	-1.70108	121.388	-1.70411	79.3378	-1.7052	121.596	-1.70371	75.3428	-1.70827	125.34	-1.70349	71.5735	-1.70628	129.637	-1.70487	68.916	-1.70766	128.658	-1.70174	66.0579	-1.707	132.727	-1.70774	68.8715	-1.70749	134.155	-1.70403	63.6571	-1.7018	133.608	-1.70492	58.4972
	-1.69721	103.383	-1.69703	94.0635	-1.69797	115.553	-1.6996	82.9606	-1.69828	118.914	-1.70032	81.0507	-1.69328	120.646	-1.69631	79.7976	-1.6974	121.475	-1.69591	74.4297	-1.70047	126.643	-1.69569	70.8972	-1.69848	130.852	-1.69707	69.762	-1.69986	129.293	-1.69394	66.764	-1.6992	130.085	-1.69994	68.7991	-1.69969	132.501	-1.69623	62.0035	-1.694	134.032	-1.69712	57.6942
	-1.68941	101.815	-1.68923	93.8751	-1.69017	116.295	-1.6918	82.8477	-1.69048	119.742	-1.69252	82.0854	-1.68548	119.889	-1.68851	78.4545	-1.6896	121.815	-1.68811	76.1988	-1.69267	125.793	-1.68789	71.3724	-1.69068	130.098	-1.68927	70.7037	-1.69206	128.56	-1.68614	66.9336	-1.6914	130.272	-1.69214	67.4112	-1.69189	131.556	-1.68843	62.5315	-1.6862	133.67	-1.68932	58.5174
	-1.68161	102.996	-1.68143	93.0471	-1.68237	117.214	-1.684	82.0086	-1.68268	118.204	-1.68472	81.293	-1.67768	119.384	-1.68071	77.5959	-1.6818	120.664	-1.68031	76.5568	-1.68487	126.943	-1.68009	71.0026	-1.68288	129.398	-1.68147	70.25	-1.68426	128.376	-1.67834	67.1807	-1.6836	128.338	-1.68434	65.2098	-1.68409	131.72	-1.68063	62.7597	-1.6784	131.015	-1.68152	57.605
	-1.67381	99.8374	-1.67363	95.6589	-1.67457	117.413	-1.6762	82.5159	-1.67488	118.057	-1.67692	81.6703	-1.66988	119.966	-1.67291	77.8532	-1.674	121.087	-1.67251	75.1612	-1.67707	127.203	-1.67229	70.8883	-1.67508	129.276	-1.67367	67.6912	-1.67646	128.682	-1.67054	67.0156	-1.6758	129.483	-1.67654	66.6321	-1.67629	133.875	-1.67283	61.9754	-1.6706	129.897	-1.67372	56.8144
	-1.66601	101.572	-1.66583	94.7318	-1.66677	114.62	-1.6684	82.7089	-1.66708	116.616	-1.66912	80.824	-1.66208	118.091	-1.66511	78.4343	-1.6662	123.609	-1.66471	76.1479	-1.66927	125.463	-1.66449	70.4331	-1.66728	129.786	-1.66587	68.4742	-1.66866	127.116	-1.66274	66.1442	-1.668	130.339	-1.66874	66.7187	-1.66849	133.109	-1.66503	61.2888	-1.6628	130.956	-1.66592	57.8128
	-1.65821	100.837	-1.65803	94.9408	-1.65897	115.874	-1.6606	82.5381	-1.65928	116.625	-1.66132	80.9458	-1.65428	117.958	-1.65731	77.7605	-1.6584	120.91	-1.65691	74.3729	-1.66147	124.341	-1.65669	69.1973	-1.65948	128.713	-1.65807	70.0838	-1.66086	127.995	-1.65494	66.2764	-1.6602	133.086	-1.66094	66.9864	-1.66069	132.982	-1.65723	61.6042	-1.655	129.46	-1.65812	56.8057
	-1.65041	98.5755	-1.65023	92.989	-1.65117	113.741	-1.6528	82.6335	-1.65148	118.276	-1.65352	80.3856	-1.64648	119.803	-1.64951	76.4614	-1.6506	121.164	-1.64911	74.6521	-1.65367	123.453	-1.64889	68.663	-1.65168	126.888	-1.65027	69.405	-1.65306	128.053	-1.64714	66.3392	-1.6524	129.217	-1.65314	66.1992	-1.65289	134.742	-1.64943	61.2896	-1.6472	128.578	-1.65032	57.1083
	-1.64261	99.2617	-1.64243	94.1415	-1.64337	115.441	-1.645	82.2001	-1.64368	116.407	-1.64572	81.9253	-1.63868	120.398	-1.64171	79.1898	-1.6428	120.868	-1.64131	75.3084	-1.64587	125.66	-1.64109	69.6416	-1.64388	128.177	-1.64247	68.3609	-1.64526	128.427	-1.63934	66.2533	-1.6446	131.77	-1.64534	66.1947	-1.64509	132.966	-1.64163	61.5352	-1.6394	130.258	-1.64252	57.9576
	-1.63481	100.602	-1.63463	93.3056	-1.63557	115.256	-1.6372	83.1617	-1.63588	116.231	-1.63792	80.7926	-1.63088	116.422	-1.63391	78.5237	-1.635	121.198	-1.63351	74.1946	-1.63807	123.689	-1.63329	69.5358	-1.63608	127.255	-1.63467	68.1286	-1.63746	128.517	-1.63154	64.1597	-1.6368	132.551	-1.63754	65.5534	-1.63729	132.255	-1.63383	62.3621	-1.6316	128.145	-1.63472	55.8484
	-1.62701	97.4651	-1.62683	93.1045	-1.62777	114.065	-1.6294	80.7785	-1.62808	115.391	-1.63012	80.9243	-1.62308	118.525	-1.62611	78.7364	-1.6272	121.344	-1.62571	73.739	-1.63027	124.278	-1.62549	69.5031	-1.62828	126.834	-1.62687	69.7283	-1.62966	127.323	-1.62374	64.1689	-1.629	129.213	-1.62974	66.245	-1.62949	131.134	-1.62603	62.6027	-1.6238	128.893	-1.62692	56.9605
[truncated: 465 more rows]

## Sheet: fig3c
[H, K, L]	(0.024, 0.024, 2.03)				(0.071, 0.071, 1.97)				(0.116, 0.116, 1.85)				(0.158, 0.158, 1.67)
pol.	CR		CL		CR		CL		CR		CL		CR		CL
	Eloss	Intensity	Eloss	Intensity	Eloss	Intensity	Eloss	Intensity	Eloss	Intensity	Eloss	Intensity	Eloss	Intensity	Eloss	Intensity
[truncated: 1,539 more rows]

## Sheet: fig3d
Phi(deg)	0				30				45				60				75				90
[truncated: 1,541 more rows]

## Sheet: fig3e
RIXS intensity	E_incidence	706.85	707.05	707.25	707.45	707.65	707.85	708.05	708.25	708.45	708.65	708.85	709.05	709.25	709.45	709.65	709.85	710.05	710.25	710.45	710.65	710.85	711.05	711.25	711.45	711.65	711.85	712.05
[truncated: 706 more rows]

[truncated: 1 more sheets: fig3f]
