# Supplementary material for: Spin waves and orbital contribution to ferromagnetism in a topological metal
Source: Nat Commun. 2024 Oct 16;15:8905. doi: 10.1038/s41467-024-53152-1 (PMC11484860; doi:10.1038/s41467-024-53152-1)
Supplement: Supplementary file 3 — Source Data [file 41467_2024_53152_MOESM3_ESM.zip › figure_source_data/fig4.xlsx]

## Sheet: fig4a
RIXS_MCD	q_//_abs	-0.273	-0.2	-0.123	-0.0415	0.017	0.0415	0.083	0.123	0.2	0.239	0.273	0.307	0.336
E_trasnfer
0.793172		5.95529	5.40005	4.07971	3.78946	3.80108	2.76138	2.07486	4.1012	4.56028	6.74862	5.54697	3.78679	7.61089
0.785372		3.45219	4.79348	5.26577	5.83425	2.6439	2.36223	2.10377	3.64986	5.14977	6.05215	5.1674	4.03129	7.55537
0.777572		4.78618	3.77559	3.29342	6.44234	1.37255	1.27316	2.89094	4.4099	5.2851	3.64792	6.61737	4.27653	8.40954
0.769772		6.48211	4.59648	3.18814	4.82503	2.95061	2.96304	2.63691	5.59756	5.50676	5.82422	5.82884	4.60175	7.61517
0.761972		3.54812	4.64744	3.57916	5.22861	3.53437	3.30078	2.94937	2.7808	5.27261	6.23868	4.40611	3.46329	6.73818
0.754172		3.65029	4.07889	4.01356	4.98165	1.57088	3.80714	3.10115	2.48662	3.78935	6.13941	4.43413	3.56924	7.13485
0.746372		5.81265	1.77512	4.8952	5.22766	1.73656	3.86246	4.15595	3.81885	3.84797	3.11428	3.78219	3.11467	6.63421
0.738572		4.46064	3.5877	3.95525	4.2842	2.96105	3.4675	3.73136	3.83478	4.01861	2.67426	3.77471	4.13747	7.79191
0.730772		5.28336	4.77191	4.70505	4.15553	3.68917	2.26557	3.60241	2.26751	3.49618	5.04334	4.99376	3.53792	6.00774
0.722972		5.90073	4.38101	3.36231	5.23796	3.92173	2.43607	2.823	1.90155	4.74396	3.99931	5.23272	4.5242	7.59282
0.715172		4.81245	2.55234	4.38201	5.10717	2.53709	2.06703	2.94154	2.8655	4.65179	4.24847	4.89413	5.03967	7.70703
0.707372		2.50634	3.92265	4.00945	4.15816	2.31034	1.19396	3.26869	1.4386	4.59961	3.06087	3.59869	4.41124	6.75013
0.699572		3.25418	5.91164	4.08507	4.08697	3.05767	1.13157	4.08353	2.85836	3.34877	3.60877	2.50525	2.50771	5.33563
0.691772		4.00293	6.25879	3.17915	4.53617	2.42736	1.03777	2.57407	1.99398	1.81264	4.27437	2.79545	1.55999	5.64802
0.683972		2.50943	4.76548	2.80294	2.63919	3.17338	1.39521	1.06008	1.13541	1.4718	3.54706	3.56713	1.68435	4.33698
0.676172		4.69057	3.73398	2.05412	1.92738	3.03239	1.98126	2.0395	3.17678	2.90869	3.52388	2.47266	3.61626	4.65843
0.668372		3.35802	2.07624	4.34356	2.66656	1.69383	3.29444	2.01243	1.77159	3.23666	4.59712	2.83692	2.91122	3.99356
0.660572		3.48965	3.6838	5.51968	2.84867	1.84842	2.79195	2.00285	1.93942	2.87158	3.12565	2.15843	1.76353	4.38761
0.652772		3.12334	3.73361	4.41131	2.64845	2.2117	1.35059	1.65657	2.40818	3.01375	2.95549	2.80371	1.77424	5.78902
0.644972		2.48021	2.64496	3.32779	2.62054	1.63461	1.80418	1.39504	1.11043	2.37331	1.80937	2.406	2.72662	4.85496
0.637172		2.4967	1.89042	5.34567	3.44957	0.253517	1.11473	1.94013	1.54072	2.11793	3.22794	2.73568	0.813096	3.91147
0.629372		2.05683	3.31276	4.45732	2.44615	3.40607	0.886526	2.58028	1.68771	2.06817	3.23776	2.9577	1.78375	3.42823
0.621572		0.33199	4.29932	3.22522	3.18254	2.57365	0.273322	2.60269	1.23377	3.05757	2.42659	2.72777	3.29365	3.84249
0.613772		1.03662	6.22502	2.15031	3.18752	0.320445	1.11479	2.2367	1.25144	3.99126	0.0397844	2.75975	3.53782	3.378
0.605972		1.06232	3.32352	3.96338	1.82712	2.40224	1.10785	1.27229	0.803449	2.72703	0.842212	3.19942	2.5203	2.68843
0.598172		1.85624	1.84582	3.52319	2.50316	3.05262	0.99951	1.67415	1.60299	2.68011	1.61252	2.77516	1.62209	2.38588
0.590372		1.96228	1.50535	3.86759	2.4432	2.58397	2.44248	2.6439	2.09245	2.33174	2.83047	2.7081	0.481129	3.00226
0.582572		-0.307261	1.84495	2.5352	1.26009	0.335447	1.88515	1.76482	1.28635	2.27994	1.48165	2.96702	1.02341	3.45146
0.574772		1.66929	2.60991	3.16705	1.98076	0.0981853	2.14143	2.13029	2.36744	1.54631	2.1506	2.92886	1.28813	1.95273
0.566972		1.95098	4.14408	3.61957	2.87562	0.328707	1.28024	1.43994	2.25462	1.53874	2.30807	2.49933	0.541059	2.9871
0.559172		1.52545	1.69692	1.93402	2.7585	0.552023	0.80152	0.534368	0.489607	1.70859	2.01511	2.16263	0.222839	4.01926
0.551372		3.2166	0.209131	2.34615	1.36924	1.09616	1.49976	0.768373	1.70171	1.63468	1.82737	1.45226	0.961835	2.56449
0.543572		2.07181	0.745897	1.97867	0.376835	0.926876	-0.396473	1.29815	2.71979	1.99958	1.45017	1.30273	0.40476	3.06106
0.535772		1.07081	1.58913	1.86754	1.37813	-0.152738	1.54627	1.27284	1.60325	1.86861	1.52151	1.6148	1.11697	2.46454
0.527972		1.0657	2.6361	1.17775	2.27355	2.22772	0.451569	1.68053	1.14509	1.0007	0.920295	1.68378	0.685577	1.59347
0.520172		0.743559	2.20527	2.40358	2.78975	2.11632	0.529725	2.37889	2.49024	0.891536	2.17886	0.809693	1.56805	1.15818
0.512372		1.59576	2.04079	2.42649	1.29661	2.6162	1.65014	1.41867	2.09657	1.51447	1.78955	0.315805	0.462925	-0.333703
0.504572		1.27782	1.66495	1.5629	0.678518	1.06451	1.92956	0.939567	0.761937	1.7058	-0.623954	0.721364	0.836553	0.461859
0.496772		0.955666	2.6201	1.38394	-0.276395	1.17998	2.31634	1.26317	1.19671	1.07526	-0.884525	1.29308	1.40244	1.67403
0.488972		1.19178	0.630573	2.10088	1.72412	0.909118	2.75835	1.12263	0.744014	0.317489	0.990786	1.77984	0.563884	1.39499
0.481172		-0.319249	0.443271	1.62926	0.000713295	0.700305	2.25802	0.954484	0.792131	-0.384563	1.865	1.55313	0.596616	0.658474
0.473372		0.482554	0.374551	1.53055	-0.0133538	0.558058	0.971331	1.20104	1.30854	0.45772	1.33593	0.634029	0.53566	1.68373
0.465572		1.49635	1.46937	2.5548	1.58891	0.284628	1.8651	0.600048	1.74592	1.0815	1.05221	0.306849	-1.02793	1.65444
0.457772		1.72691	2.20733	2.12611	3.30842	1.08184	1.15482	0.223891	1.24649	1.02908	1.30906	-0.0372828	-0.675122	0.841997
0.449972		-0.482546	2.91809	1.48101	2.42841	0.26869	2.13707	1.6031	1.92688	0.205375	0.528692	0.143966	0.710578	1.55879
0.442172		-0.602826	2.04245	1.24407	0.8643	-0.0486943	0.864151	2.19674	0.985871	0.681658	-0.175445	0.925923	1.36019	1.60604
0.434372		-0.297127	0.349674	2.04557	1.50964	1.37815	1.16562	1.71551	1.55717	0.785982	0.783808	1.17385	-0.469441	2.17114
0.426572		0.894112	2.24568	3.63208	1.47935	1.03166	1.54121	0.99782	0.443477	-0.0246188	1.9875	0.929388	-0.546914	1.64568
0.418772		1.59868	2.22337	3.86516	1.60303	0.740941	1.27353	0.719352	0.556558	-0.333344	1.71159	0.926161	-0.810897	0.658183
0.410972		1.23606	2.71824	2.41336	2.49638	1.12127	1.65432	1.35673	1.57821	0.920769	0.26556	1.64102	-0.271319	-0.43552
0.403172		0.294994	2.56143	1.85583	2.43273	0.911837	1.93362	1.64245	0.779786	1.3472	0.858361	1.99168	-0.0769252	-0.630525
0.395372		0.807563	2.58181	2.02658	1.90661	0.0417621	2.00717	1.19759	0.392324	1.44311	0.646624	1.30796	-0.475855	0.212354
0.387572		0.843923	1.68867	3.39682	1.39993	0.311576	1.12811	0.905053	0.626288	1.82511	0.787437	1.02299	-1.09411	1.38082
0.379772		0.142257	1.5429	2.79423	1.20519	1.72707	1.75726	0.777472	1.09078	1.8705	0.939341	0.696475	-0.715852	-0.344217
0.371972		1.70177	1.35608	2.06843	1.16784	0.368207	1.22239	0.947064	1.69377	1.16808	1.15688	0.666382	-0.570933	0.352212
0.364172		1.75188	0.461931	2.91481	1.51535	0.848325	1.28048	1.52781	1.39526	1.78134	0.06697	0.559885	-0.409358	0.386108
0.356372		2.22971	1.18892	1.98128	2.91179	1.14288	0.745553	1.78608	1.62491	1.75709	0.424761	0.938129	0.724282	1.15733
0.348572		0.186585	0.307593	2.5472	4.22988	2.17609	1.81924	1.48493	2.33493	1.20437	1.36564	0.0623706	-0.152936	1.0118
0.340772		0.0244892	1.51028	2.15515	4.01123	2.26284	1.33417	1.58267	2.25334	1.29245	1.63299	-0.135482	0.163023	0.762132
0.332972		1.29053	2.43804	2.98468	3.47381	1.58746	2.20256	1.93791	1.27156	1.34905	1.31485	0.129044	2.06485	0.44396
0.325172		1.4766	1.82623	3.36899	3.64544	2.98216	2.15529	2.32595	1.94328	1.57202	1.20754	1.14923	1.94873	0.591871
0.317372		3.00744	4.52359	3.85699	4.29038	1.76564	2.0203	2.28429	1.78746	1.82693	1.97688	2.53806	0.838802	1.73275
0.309572		3.16168	4.65774	3.70118	4.34915	2.78305	1.91798	2.50221	2.53924	2.63133	2.6609	2.69739	1.46636	2.1148
0.301772		2.84895	3.05952	3.45178	3.44352	3.08329	3.42714	2.62547	2.32513	2.78535	2.93486	2.12213	1.85194	2.40183
0.293972		3.57297	2.68353	4.61117	3.09478	4.29818	3.75391	2.63376	2.03403	2.70555	3.01119	1.36803	1.8286	2.41161
0.286172		4.07486	3.40203	4.11637	5.15701	3.11445	3.19626	3.55368	3.66898	3.53318	3.10046	3.36298	2.611	2.25201
0.278372		4.37969	4.4782	3.85293	5.20382	3.96139	3.7341	4.07389	4.03433	4.53411	3.91198	3.48661	2.94735	3.75035
0.270572		4.55846	5.83942	4.46821	5.82278	4.25871	3.92429	3.96926	3.87539	4.34851	3.87954	3.53553	3.22425	5.43519
0.262772		5.87035	6.17805	6.37346	5.8032	4.65203	4.08455	4.62716	4.2474	4.88711	5.46776	4.77782	5.44856	5.69481
0.254972		7.60322	6.04404	7.42978	6.13205	6.31787	5.30584	5.47322	4.89388	5.57796	5.10671	6.55847	6.70202	5.24362
0.247172		7.562	6.92684	7.31229	6.05886	6.28943	6.28923	5.62298	5.84895	6.7104	6.6132	7.92641	7.46892	6.581
0.239372		8.54033	8.30287	9.4345	7.27479	7.76744	7.24263	6.8609	6.75523	7.54764	9.11555	8.14862	7.4075	8.31141
0.231572		8.45747	10.2489	10.0945	8.68791	9.57967	8.34621	8.43382	8.09152	8.94394	9.85298	9.17846	7.52076	9.15826
0.223772		9.64683	9.94439	10.2619	10.9736	10.6611	10.0282	10.1178	9.17198	10.6155	10.7003	10.7448	9.478	10.0354
0.215972		11.6777	11.0691	13.2114	12.4309	11.1935	11.5062	11.4738	11.7846	12.0816	11.9152	11.4911	11.1791	10.1287
0.208172		12.077	13.1425	14.2214	14.2173	12.1469	13.4412	13.5899	13.5318	12.9576	13.6183	12.6354	11.9664	11.0916
0.200372		15.6243	13.8572	16.2347	15.2418	15.1067	15.7317	15.4837	14.3971	13.9309	14.9281	13.8449	13.0089	12.8424
0.192572		15.8311	17.5967	18.4772	17.2698	16.5293	17.1337	17.9589	16.2598	16.8694	16.178	15.3745	15.1507	13.9206
0.184772		17.605	20.2792	21.8404	19.3182	18.8434	19.5967	19.9925	18.2886	19.0561	17.9298	17.8205	15.6909	14.827
0.176972		17.476	22.1943	24.9168	21.9744	21.9763	21.5385	22.5525	21.5344	21.4142	17.9902	19.3668	17.2706	15.3717
0.169172		19.2762	24.1058	27.3896	24.0548	24.216	24.1169	25.9726	22.7046	22.9251	20.8388	19.7174	18.0731	17.2903
0.161372		21.1641	24.8348	28.595	27.0949	26.6504	26.3762	27.225	25.3325	23.9557	21.1159	20.4454	18.6058	17.6315
0.153572		22.0367	23.9428	27.9739	27.1616	27.355	27.8794	27.2707	26.2281	24.5777	22.6613	20.9969	20.0933	19.8393
0.145772		21.7845	26.9871	28.9849	27.9152	26.4508	28.6008	27.6534	27.2656	24.2286	25.2632	21.8867	20.0751	19.8591
0.137972		22.6742	26.3688	28.5804	28.5137	27.102	27.315	25.3197	27.9032	23.8016	24.0562	22.6837	22.1209	20.4117
0.130172		22.3347	23.903	26.4131	27.76	24.5253	26.3151	23.8543	25.2888	24.937	23.8552	22.7248	23.1444	21.541
0.122372		23.5592	23.8207	24.2849	26.8054	23.1177	25.2192	22.6554	24.4886	23.8231	23.2911	22.6982	23.0248	23.2205
0.114572		24.4066	23.1825	23.1621	24.6177	22.5334	22.5532	22.0126	22.8479	22.6698	22.5466	23.1242	23.5695	24.973
0.106772		22.8868	21.5941	20.9319	22.8121	20.6136	20.3428	20.5958	20.4877	21.6551	23.4062	23.9994	26.5367	26.2578
0.0989719		24.2478	20.4234	18.2923	20.0165	17.8624	19.6273	18.7883	20.0403	20.3722	22.0669	24.4156	30.237	28.1432
0.0911719		26.8627	21.4098	18.2772	19.0329	16.0453	18.5519	17.4008	18.2777	21.6544	25.0332	27.5504	32.6773	29.9434
0.0833719		28.136	21.2996	18.3143	17.218	16.0762	18.0843	18.485	17.4446	22.1912	25.7308	31.4847	35.7146	33.4176
0.0755719		34.25	26.836	18.8079	16.3659	17.5755	18.6071	19.9415	18.9533	24.1937	28.6647	34.7324	40.3595	39.901
0.0677719		39.5846	29.4989	25.3858	17.2091	19.0654	22.3788	20.3517	19.3833	28.832	35.6496	39.9512	45.7339	45.2832
0.0599719		47.5433	36.8952	28.2194	21.7169	20.2934	25.6078	24.0479	23.7697	35.7577	42.6536	47.0885	53.5335	48.4077
0.0521719		56.3421	43.9756	35.2075	25.813	23.3245	30.2048	29.845	27.8746	43.0725	47.9754	54.0071	59.0841	52.9758
0.0443719		59.5242	51.7769	45.7312	32.393	28.6575	36.363	37.9087	35.8099	51.909	55.2529	60.572	63.3542	55.7967
0.0365719		61.1591	61.8413	53.191	41.5869	35.9044	45.6446	47.9891	44.6962	60.7563	60.2938	64.9149	65.7724	55.8919
0.0287719		64.2043	71.4535	61.784	48.0219	44.1764	56.797	57.2101	54.452	68.218	67.0069	67.538	68.4201	52.5703
0.0209719		66.3968	73.8505	71.5525	54.9253	53.5455	65.7943	67.9171	64.1138	70.8843	69.2642	65.3281	64.1785	51.1697
0.0131719		65.4107	71.4491	80.3703	63.4668	61.5375	72.2201	74.1809	67.7971	72.6345	67.1452	62.7202	58.9284	44.8279
0.00537193		59.2205	69.2082	83.8533	66.2154	68.2184	79.2243	75.5668	69.3107	70.2553	61.4898	57.6726	53.0922	39.3212
-0.00242807		49.9824	63.3814	76.2486	66.2362	67.4663	77.6238	75.4401	65.1756	62.8263	53.1396	46.8915	45.0966	29.6769
-0.0102281		41.7016	51.7432	69.626	64.7103	65.4392	76.4248	68.2044	58.7172	52.9307	46.5814	37.0876	36.1786	23.7987
-0.0180281		31.4476	39.5989	59.9751	51.7239	61.7853	66.8799	59.3388	49.8267	42.6398	37.3387	30.0995	28.6175	20.1004
-0.0258281		26.2417	32.3386	47.7744	46.3757	47.3736	53.4575	48.3507	39.7357	33.3025	27.3118	22.687	23.6451	17.4954
-0.0336281		19.2947	24.1091	38.8841	37.2302	40.4908	39.185	33.1932	30.569	23.5916	22.2236	17.2136	16.2504	13.1704
-0.0414281		15.8035	16.2607	27.38	27.8419	28.8202	29.2221	25.0886	22.6085	16.72	16.9948	12.7778	11.2536	9.12729
-0.0492281		11.7528	13.1074	19.8555	19.2581	19.8433	20.072	19.3197	15.9243	12.7959	11.3098	9.05057	8.31888	8.02549
-0.0570281		8.81282	8.39557	13.4704	15.2108	14.4737	14.7463	13.1629	11.1429	9.3648	7.97249	6.04075	6.06033	7.16948
-0.0648281		5.96342	6.68617	10.7125	10.6178	9.78504	11.3331	8.80862	7.31789	6.86798	5.39695	4.24952	4.55605	4.31611
-0.0726281		4.16208	4.82495	7.18182	6.84164	7.95668	7.27123	6.48427	5.02162	4.49206	3.79909	2.80658	2.65686	3.47827
-0.0804281		2.23944	3.65738	6.05065	4.59795	4.8416	4.87306	4.98022	3.24149	3.02248	2.99422	2.56382	2.23691	2.08669
-0.0882281		1.89567	2.09272	4.29554	3.45447	3.60625	4.136	3.54608	2.22959	2.49716	2.53882	2.22631	1.84428	1.55645
-0.0960281		1.65299	2.14723	2.64522	1.8943	2.82964	2.8425	2.58675	1.63618	2.17909	1.3794	1.61529	1.89659	1.73547
-0.103828		1.42133	1.73946	2.59553	1.44493	2.12049	2.47039	2.35202	1.53605	1.90424	1.06811	1.63655	1.08739	0.766034
-0.111628		1.15785	1.37035	2.23309	1.84153	1.8472	2.09926	1.96132	1.02482	1.34603	1.5287	1.21064	0.785704	1.02881
-0.119428		1.39874	0.903235	1.58033	1.69384	1.69169	1.69298	1.43411	1.11886	1.19704	1.2908	0.684662	0.856928	0.877568
-0.127228		0.92452	0.502394	1.48133	0.892757	1.14799	0.922017	1.28835	0.579458	1.05375	1.10012	0.710215	0.777731	0.378006
-0.135028		0.869624	0.233692	1.30192	0.464009	1.25214	1.09521	0.945341	0.368257	0.778784	0.970867	0.639645	0.639784	0.136041
-0.142828		0.553109	0.464699	1.44873	0.38336	0.930435	0.961569	0.940584	0.114344	0.534479	0.797711	0.52192	0.954849	0.243679
-0.150628		0.618446	0.614408	0.945227	0.631607	1.14694	1.04163	1.10467	0.526034	0.661966	0.630055	0.412695	0.461243	0.625498
-0.158428		0.770919	0.49317	0.419186	0.609556	0.522261	0.723134	1.22726	0.414162	0.78768	0.70777	0.504745	0.212325	0.289943
-0.166228		0.349295	0.509787	0.666774	0.229378	0.55082	0.861448	0.671439	0.304961	0.64187	0.939024	0.643887	0.226828	0.308956
-0.174028		0.621073	0.539138	0.6691	0.538785	0.588789	0.495424	0.119759	0.555607	0.460504	0.595172	0.318178	0.326824	-0.100007
-0.181828		0.686159	0.365933	0.500412	0.609867	0.263142	0.528287	0.360194	0.54255	0.555098	0.06519	0.304599	0.514516	0.0374405
-0.189628		0.850805	0.755318	0.670023	0.0521434	0.549358	0.537091	0.461792	0.462835	0.482217	0.193976	0.534102	0.327298	0.30677
-0.197428		0.812358	0.625429	0.773558	0.169466	0.471805	0.483649	0.24905	0.720373	0.359404	0.586476	0.671229	0.106424	0.0182407
-0.205228		0.547142	0.721336	0.285011	0.413896	0.492571	0.111296	0.461591	0.470652	0.328211	0.864302	0.309454	0.607158	0.00367065
-0.213028		0.902291	0.673822	0.439035	0.705914	0.606977	0.313762	0.456346	0.359593	0.465791	0.365957	0.292931	0.770667	0.406389
-0.220828		0.778079	0.255998	0.919927	0.410597	0.320877	0.278543	0.401267	0.586693	0.553674	0.16999	0.444803	0.409372	0.339736
-0.228628		0.465135	0.643804	0.675177	0.456947	0.431979	0.25578	0.447032	0.445016	0.559775	0.499626	0.467577	0.432629	0.345414
-0.236428		0.151453	0.923224	0.184209	0.322355	0.720993	0.358717	0.156922	0.469552	0.658608	0.179649	0.394247	0.513215	0.403233
-0.244228		0.395763	0.493609	0.221816	0.195554	0.715193	0.368911	0.0936386	0.521485	0.485466	0.0580747	0.293646	0.442922	0.515626
-0.252028		0.241487	0.315111	0.63847	0.291493	0.58925	0.121753	0.237205	0.594443	0.597841	0.119889	0.248058	0.397944	0.299147
-0.259828		0.170292	0.33856	0.678272	0.344817	0.431468	-0.118276	0.508817	0.521608	0.43717	0.642626	0.208663	0.39193	0.538663
-0.267628		0.0963622	0.250632	0.568079	0.567503	0.457845	0.18125	0.593596	0.631967	0.560991	0.449148	0.511877	0.176045	0.353681
-0.275428		0.029718	-0.0125113	0.501519	0.383651	0.619155	0.217692	0.226817	0.627035	0.522387	0.505768	0.649421	0.15343	0.256339
-0.283228		0.410042	0.192566	0.492231	-0.095286	0.483236	0.532806	0.267612	0.598554	0.23748	0.504885	0.602188	0.174447	0.408972
-0.291028		0.465986	0.0556513	0.263895	0.216919	0.257799	0.329635	0.365797	0.323966	0.321356	0.395922	0.416011	0.314278	0.256676
-0.298828		0.509037	0.234898	0.43296	0.335356	0.459733	0.100534	0.254475	0.306181	0.331671	0.423726	0.26412	0.148863	0.1351
-0.306628		0.556164	0.6489	0.083507	0.257079	0.376993	0.30348	0.301909	0.461201	0.368495	0.282359	0.187358	0.0890336	0.327682
-0.314428		0.230426	0.180703	0.725351	0.446639	0.28673	0.402417	0.340887	0.459779	0.354384	-0.0667809	0.311945	0.24855	0.350071
-0.322228		0.0636058	0.291628	0.382028	0.112342	0.139164	0.566048	0.316543	0.685562	0.203622	0.0629675	0.2158	0.240394	0.189727
-0.330028		0.311366	0.261126	0.462632	0.501577	0.281257	0.411135	0.137243	0.456216	0.364912	0.241132	0.321282	0.324122	0.296725
-0.337828		0.132932	0.24673	0.75417	0.281228	0.249294	0.413388	0.210883	0.0825007	0.147293	0.488478	0.350615	0.387796	0.502173
-0.345628		-0.07317	0.217048	0.188254	0.546818	0.305052	0.275282	0.326319	0.385135	0.110788	0.382883	0.165952	0.317857	0.446202
-0.353428		0.201742	0.511428	0.31032	0.369134	0.321975	0.271351	0.266368	0.444373	0.198698	0.174987	0.164098	0.195061	0.238534
-0.361228		0.339371	0.0386995	0.288706	0.428526	0.275876	0.228531	0.251826	0.497762	0.300117	0.383814	0.207261	0.443157	0.253982
-0.369028		0.526824	0.62733	0.427313	0.363002	0.30056	0.635955	0.49101	0.356293	0.378565	0.140107	0.116529	0.462527	0.241225
-0.376828		0.487701	0.596232	0.267154	0.357124	0.247843	0.500159	0.266227	0.280507	0.317711	0.0985977	0.174642	0.330983	0.358326
-0.384628		0.224325	0.329082	0.404185	0.518782	0.386828	0.236704	0.170588	0.316334	0.435092	0.29707	0.257629	0.307535	0.265462
-0.392428		0.19261	0.368895	-0.133395	0.349854	0.337421	0.155844	0.289207	0.508926	0.363497	0.297261	0.388734	0.307244	0.264997
-0.400228		0.287872	0.186938	-0.233664	0.10745	0.113654	0.209343	0.283565	0.465523	0.215202	0.388194	0.196544	0.162068	0.33283
-0.408028		0.424249	0.114839	0.305494	0.211476	0.228307	0.131311	0.235987	0.165162	0.136485	0.370388	0.0936614	0.261322	0.335883
-0.415828		0.300039	0.218951	0.0607466	0.133736	0.237183	0.314814	0.261563	0.477876	0.195589	0.359057	0.0899911	0.249861	0.267439
-0.423628		0.231566	0.120951	-0.215813	0.103458	0.126333	0.15082	0.302823	0.259	0.213827	0.191025	0.129496	0.264409	0.166814
-0.431428		0.012992	0.316291	0.36591	0.321903	0.352468	0.269277	0.190132	0.158849	0.303821	0.375482	0.240148	0.185571	0.265083
-0.439228		-0.124041	0.334521	0.164228	0.258955	0.299869	0.129386	0.226222	0.289913	0.198875	0.599744	0.141942	0.101736	0.0689885
-0.447028		0.092356	0.270642	0.527418	0.304454	0.123962	0.155027	0.376109	0.410884	0.054519	0.303099	0.052474	0.254015	0.253155
-0.454828		0.264342	0.501663	0.326594	-0.0332597	0.430132	0.174646	0.271301	0.210357	0.102061	0.148397	0.180562	0.38119	0.412874
-0.462628		0.0578108	0.614655	0.304052	0.0755377	0.292396	0.171893	0.170997	0.191776	0.261533	0.388291	0.14029	0.337274	0.152224
-0.470428		0.148193	0.824048	0.167704	0.375661	0.183442	0.105736	0.243651	0.0893819	0.113226	0.460019	0.197824	0.273241	0.20219
-0.478228		0.0554301	0.625217	0.503593	-0.0455724	0.377449	0.155827	0.248464	0.0206543	0.0560449	0.169171	0.183766	0.2094	0.226381
-0.486028		0.245767	0.400387	0.211391	0.143343	0.228411	0.228854	0.0934869	0.0220532	0.167852	0.161928	0.155605	0.125915	0.172884
-0.493828		0.179364	0.105403	0.428902	0.353228	0.408334	0.242943	0.0334811	0.141431	0.372712	0.25576	0.117833	0.116425	0.208157

## Sheet: fig4c
RIXS_MCD	q_L	2.1	1.9	1.7	1.5	1.3	1.1
E_transfer
0.5954		0.00134784	0.000220725	0.00153947	0.00148177	0.00177384	0.00369101
0.58609		0.00226259	0.00257743	0.00208623	-0.000845924	0.000376064	-0.00122417
0.576779		-0.000977268	-0.00103092	0.00102926	0.0020613	0.0020782	-0.00060614
0.567469		0.0012309	-0.000522812	0.00165758	0.000789429	0.00172945	0.00255029
0.558158		0.00299613	0.001208	-0.000567017	0.00116846	0.00320529	0.00189258
0.548848		-0.000267607	-0.000872422	-0.000612235	0.000204922	0.000263683	0.00608628
0.539537		0.00102405	0.00180088	0.00165716	0.00118976	0.000299239	-0.000739831
0.530226		0.00321522	4.27064e-05	0.000621431	0.00130044	-0.000382926	0.00197962
0.520916		-0.000222036	0.00012793	-0.000863088	0.000872424	0.0041814	0.00396448
0.511605		-0.00159574	-0.000552803	0.00078329	0.00348073	9.9583e-05	0.000207622
0.502295		0.000439011	0.00142237	0.000222292	0.000812387	-0.000596419	-0.000302299
0.492984		-0.00248357	0.00118242	0.000519093	0.000873147	-0.000394587	0.00140376
0.483673		-0.00111324	0.00148072	0.000597211	0.00261513	-0.000845949	-0.000170456
0.474363		0.000845914	-9.21988e-05	0.00154353	0.00114636	0.00117197	0.00118528
0.465052		-0.00156269	-0.00147072	0.000481307	0.000758391	-0.000990175	0.000374999
0.455742		0.00179877	-0.000522781	0.000977859	0.00318005	-0.00082701	0.0025296
0.446431		-0.000841202	-0.00176292	0.000728933	0.00113765	-0.00280989	0.00195881
0.43712		-0.000255747	0.00241449	0.000256222	-0.00178925	-0.000235497	-0.00161458
0.42781		0.00161962	-0.000486554	0.00121869	0.000464351	0.00144299	0.00124083
0.418499		0.00198542	0.000922492	0.000392442	-0.00132373	0.00133008	6.44818e-06
0.409189		-0.0010616	0.00181892	-0.000917456	9.02136e-05	-0.000637673	-0.00257427
0.399878		0.001295	0.00035112	-0.000324931	0.0024291	0.00298095	-0.00333596
0.390567		8.9856e-05	-0.000387207	0.000629937	0.0010282	-0.0021608	0.00146926
0.381257		-0.000479623	0.00130676	-3.85098e-05	0.000967393	-0.000317624	0.00240633
0.371946		0.00101954	0.000140237	0.00105513	0.000657688	-3.7639e-05	-0.00266686
0.362636		-0.000708862	0.000337121	0.000556744	-0.00137286	-0.00151447	-0.000252772
0.353325		-0.000955145	0.00206127	0.000723681	0.000799893	0.00252023	-0.00358958
0.344014		0.00159592	0.00205847	0.00139091	0.00236338	0.000165045	0.000117443
0.334704		-0.00117498	-0.000776761	-0.000134633	0.000671108	-0.000180411	0.00108215
0.325393		0.00163595	2.53816e-05	-0.000374968	0.000955471	-0.00171754	0.000490135
0.316083		-0.000642852	0.00041091	-0.000192561	0.00173527	0.00171385	0.000904482
0.306772		0.00298616	-0.00034608	-0.00076876	0.00108575	-0.00154771	0.00112321
0.297462		-0.0002926	0.0013872	0.000819696	0.0010346	-0.00117783	-0.000726095
0.288151		0.00149317	0.000144033	0.000147288	0.00155178	0.000823207	-0.00167521
0.27884		-0.000880264	0.00259993	0.000427107	0.000447543	-0.00134932	0.00167615
0.26953		0.00177579	0.0011451	-0.000237642	0.00137609	-0.000717169	0.00086471
0.260219		0.00410213	0.00155857	0.000841256	0.00153554	0.00218686	0.00307263
0.250909		0.00323009	0.00261522	-0.000116291	0.00253314	0.00300078	0.000675777
0.241598		0.00415429	0.00275483	0.00203258	0.000942862	0.00109545	0.00124323
0.232287		0.00647071	0.000730756	0.00237837	0.00182656	0.00238721	-0.000177851
0.222977		0.00325436	0.00182475	0.00091059	-0.000218308	0.0029694	0.00291899
0.213666		0.00606657	0.00334576	0.000698028	0.00217565	0.00148503	0.00261766
0.204356		0.00374193	0.0035336	0.00192684	0.0015224	0.00125567	0.00211326
0.195045		0.010088	0.00625118	0.00221575	0.00218572	0.00268904	0.00378349
0.185734		0.00966953	0.00584628	0.00546335	0.00137704	0.00357394	0.00233956
0.176424		0.00966528	0.00894909	0.00375937	0.0060085	0.00545946	0.00368178
0.167113		0.0159869	0.0131232	0.00907305	0.00804942	0.00524294	0.00616832
0.157803		0.0215801	0.014881	0.0127075	0.0122	0.00888638	0.00743754
0.148492		0.0188779	0.0186047	0.0143855	0.0136965	0.00696963	0.00819521
0.139181		0.0182721	0.0170718	0.0131338	0.0119615	0.0100709	0.00585918
0.129871		0.0175359	0.0137322	0.0103941	0.0122935	0.00667855	0.00275578
0.12056		0.0141158	0.0102644	0.0108375	0.00576479	0.00687835	0.00479841
0.11125		0.0109571	0.00892849	0.00688417	0.00571499	0.00477598	0.00311697
0.101939		0.00844607	0.00469646	0.00439139	0.00256758	0.00520128	0.00384415
0.0926285		0.00282919	0.00318536	0.00239832	0.00296563	0.00310027	0.00350718
0.0833179		0.00143398	0.00215334	0.00355729	0.000334723	0.00259864	0.00120282
0.0740073		0.0028809	0.00161093	0.00411744	0.00312321	0.00216469	0.00306736
0.0646967		0.0013998	0.00152868	0.00234189	-0.000313591	0.00160553	0.00127605
0.0553861		0.00203965	0.0019973	0.00120819	0.00282764	0.00172135	0.00297344
0.0460755		0.00267065	0.00622366	0.00508834	0.0049776	0.00508504	0.00749619
0.0367649		0.00668002	0.0136258	0.0100474	0.0122932	0.0153495	0.00755082
0.0274543		0.0119661	0.019195	0.0253754	0.0303275	0.0351328	0.0338219
0.0181438		0.032784	0.0432367	0.0382096	0.0380917	0.0626624	0.0400398
0.00883316		0.0577189	0.047124	0.0604205	0.0623347	0.0616192	0.0437374
-0.000477434		0.0404118	0.0506687	0.0612869	0.0491297	0.0534743	0.014341
-0.00978803		0.0365076	0.0394387	0.0399127	0.0423854	0.0508765	0.0344577
-0.0190986		0.0279304	0.0269745	0.0239553	0.0299324	0.0371474	0.0226445
-0.0284092		0.0202815	0.0126412	0.0161003	0.0167505	0.0172534	0.01386
-0.0377198		0.00259896	0.00353802	0.00236905	0.00487952	0.00386347	0.00365057
-0.0470304		0.000751525	0.000904799	0.00132118	0.00164232	0.00172362	0.000250111
-0.056341		-0.000437604	0.00108515	0.000810947	0.000449005	0.00068037	0.000937871
-0.0656516		-0.000146309	0.000607832	0.000218643	6.81707e-05	0.00105403	0.000861706
-0.0749622		0.000307077	0.000502011	0.000968098	0.000173121	0.000632213	0.000568461
-0.0842728		0.000262914	0.000217696	0.000380987	0.000471882	0.000648833	0.000718192
-0.0935834		0.00029112	3.2861e-05	0.000209371	-2.42816e-05	0.000133389	-0.000257195
-0.102894		0.000571721	-0.000108179	2.34161e-05	-0.000108121	-0.000127454	0.000280617
-0.112205		0.00067617	0.000206053	0.000539214	-2.41489e-05	-6.31798e-05	0.000785789
-0.121515		-0.000539987	0.000171273	-0.000344096	-0.000174854	-0.000157436	-0.000243229
-0.130826		0.000567047	0.000230436	-1.20773e-05	0.000825509	0.000167041	0.000546811
-0.140136		-0.00027661	0.000539056	8.65804e-05	0.000436583	2.66071e-05	0.000482873
-0.149447		0.000140898	-8.92304e-05	0.00044789	-0.000215566	-0.000524146	9.84714e-05
-0.158758		0.000136909	0.000191431	0.000203478	0.000500429	0.00021548	7.59565e-05
-0.168068		0.000135779	0.000459465	9.54809e-05	0.000420663	0.000372407	0.000764554
-0.177379		-0.000138177	0.000435236	0.000292934	-7.82914e-05	-0.000122918	-0.00010699
-0.186689		-0.00027961	3.31165e-05	-0.000328941	0.000422047	-0.000165693	-0.000104028
-0.196		0.000836125	-7.86573e-05	0.0001256	0.000160393	0.000285426	0.000220692
-0.20531		-0.000549326	0.000211287	0.000226787	0.000165037	0.00016302	6.90536e-05
-0.214621		0.000274201	0.000265242	-5.61174e-05	0.000129542	0.000776522	0.00049717
-0.223932		-0.000421705	-5.6813e-05	-7.57622e-05	0.000409966	0.000155143	-6.7151e-05
-0.233242		3.51019e-06	0.00026786	1.58512e-05	0.000253229	-0.000317808	0.000522727
-0.242553		0.000127235	-0.000107375	8.31015e-05	5.74375e-05	-0.000100497	-3.34154e-05
-0.251863		1.43014e-05	-4.86122e-05	-0.000255684	8.94411e-05	3.04763e-05	0.000224287
-0.261174		-0.000135995	-0.000154825	0.000176	7.57393e-05	0.000257193	0.000193212
-0.270485		0.000423458	-0.000188118	0.000453374	0.000279503	-5.03317e-05	7.68639e-05
-0.279795		0.000134867	8.4475e-05	0.000113665	6.00558e-05	-8.64814e-05	0.000230652
-0.289106		-0.000135422	-0.000151048	5.51515e-06	7.5519e-05	-0.000156843	0.000410161
-0.298416		0.000426823	0.000304314	0.000234844	0.00011047	-8.76413e-05	0.000263465
-0.307727		0.000271441	0.000100674	9.81114e-05	0.000187491	6.10679e-05	1.6779e-06
-0.317038		0.000276035	-0.000217548	0.000175962	1.80645e-05	-0.000104772	1.3497e-05
-0.326348		-0.000277115	0.00028034	-1.648e-05	-0.000102258	-0.000111033	-0.000120637
-0.335659		0.000292231	2.19739e-05	0.000211696	0.000174153	0.00015561	0.000114427
-0.344969		-6.26297e-06	-9.82877e-05	2.36053e-05	0.000112487	0.000244843	-3.44474e-05
-0.35428		-0.000275383	3.22954e-05	4.34458e-05	-8.37644e-05	-0.000477559	0.000159449
-0.363591		0.000423157	0.000207182	-7.89153e-05	-0.000184065	-0.000266194	0.000154034
-0.372901		-0.000144646	0.000273428	0.000132038	-0.000110297	-0.000166383	-0.000264869
-0.382212		-0.000282114	-0.000167486	0.000100484	-1.04113e-05	0.000211107	0.000256838
-0.391522		-0.000147154	7.2049e-05	0.000208156	-0.000113919	0.00013166	0.000154302
-0.400833		-0.000133971	0.000110358	4.82161e-05	-0.000180822	0.000115065	-7.02591e-05
-0.410143		-3.36073e-06	0.000125381	7.17071e-05	-0.000195991	-0.000292322	-0.000110845
-0.419454		-3.293e-06	-5.78051e-05	1.01841e-05	-0.000282781	-0.000373753	-0.000146591
-0.428765		3.51647e-06	-0.000187643	-6.31387e-05	8.29803e-05	0.000207281	0.000108594
-0.438075		-0.000140663	-9.00515e-06	-0.000112319	0.000283259	-2.04517e-05	-3.61813e-05
-0.447386		-7.41211e-06	-6.22236e-05	-8.12996e-05	9.2649e-05	-0.000105459	7.75113e-05
-0.456696		0.00027324	-0.000123526	0.000158062	-7.06763e-05	-0.000251888	3.76096e-05
-0.466007		1.683e-06	-0.000184665	9.49432e-05	-0.000115893	0.000118108	-0.000182788
-0.475318		-0.00055277	5.19189e-05	0.000103797	1.09748e-05	-0.000291898	-0.000185263
-0.484628		-8.19578e-06	-0.00010714	1.80728e-05	-0.000186899	-4.83118e-06	-3.60744e-05
-0.493939		5.86643e-06	-0.000160311	6.47565e-07	0.000424473	-0.000185755	-4.22238e-05
-0.503249		-0.000280692	0.00022754	5.48276e-05	-4.72211e-05	-2.17316e-05	4.22077e-05
-0.51256		-2.57192e-06	1.7892e-05	0.000141657	7.42858e-06	0.000101851	7.25223e-05
-0.521871		1.68731e-06	-0.000147361	0.000231474	-9.21404e-05	-0.000127807	7.2102e-05
-0.531181		0.000139254	-8.24632e-05	6.0025e-05	-0.000489637	-3.66902e-05	-2.99113e-05
-0.540492		1.68593e-06	0.000258362	-0.000210975	-3.75425e-05	0.000424642	-0.00022214
-0.549802		0.000126975	-0.000157143	-5.99651e-05	0.000362453	9.18822e-05	-4.61933e-05
-0.559113		-0.000270359	-0.000126799	-9.97238e-05	0.000156941	-0.000327452	0.00015487
-0.568424		0.000416585	-0.00019665	0.000130212	0.000338947	8.35761e-05	-0.000183628
-0.577734		-0.000282073	0.000212438	0.000146443	0.000149315	-0.000160843	0.000148583
-0.587045		-0.000412929	0.000197013	0.000132141	0.000197983	-0.000185443	0.000192563
-0.596355		0.000118327	0.000138591	2.62489e-05	9.76709e-05	-0.00010344	-7.79674e-05

## Sheet: fig4d
(0.04, 0.04, L)	MCD intensity		(0.123, 0, L)	MCD intensity		(0.2, 0, L)	MCD intensity		(0.04, 0.04, L)	spinW sim
	AC	OP1		AC	OP1		AC	OP1		AC	OP1
2.1	10.0843	7.95286	1.97	10.2475	5.96501	1.85	11.4692	5.56306	0	17.973	0.000802121
1.9	11.1684	6.15781	1.77	12.8089	4.38989	1.34	16.8916	2.30763	0.02	17.9721	0.00161478
1.7	11.9606	4.60618	1.5	16.0402	3.58802				0.04	17.9694	0.00405257
1.5	12.2908	4.16561							0.06	17.9648	0.00811488
1.3	14.4945	3.53891							0.08	17.9585	0.0138007
1.1	9.45509	2.9409							0.1	17.9503	0.0211087
									0.12	17.9403	0.0300371
									0.14	17.9285	0.0405837
									0.16	17.9149	0.0527459
									0.18	17.8995	0.0665207
									0.2	17.8823	0.0819048
									0.22	17.8633	0.0988945
									0.24	17.8425	0.117486
									0.26	17.82	0.137674
									0.28	17.7956	0.159453
									0.3	17.7695	0.18282
									0.32	17.7416	0.207767
									0.34	17.7119	0.23429
									0.36	17.6805	0.262381
									0.38	17.6473	0.292033
									0.4	17.6124	0.32324
									0.42	17.5757	0.355993
									0.44	17.5373	0.390285
									0.46	17.4972	0.426108
									0.48	17.4554	0.463453
									0.5	17.4119	0.50231
									0.52	17.3667	0.54267
									0.54	17.3198	0.584524
									0.56	17.2712	0.627861
									0.58	17.221	0.67267
									0.6	17.1691	0.718941
									0.62	17.1156	0.766663
									0.64	17.0604	0.815824
									0.66	17.0037	0.866412
									0.68	16.9453	0.918415
									0.7	16.8854	0.97182
									0.72	16.8239	1.02661
									0.74	16.7608	1.08278
									0.76	16.6961	1.14032
									0.78	16.63	1.1992
									0.8	16.5623	1.25941
									0.82	16.4931	1.32095
									0.84	16.4224	1.38379
									0.86	16.3503	1.44792
									0.88	16.2767	1.51332
									0.9	16.2016	1.57998
									0.92	16.1251	1.64788
									0.94	16.0472	1.71701
									0.96	15.968	1.78735
									0.98	15.8873	1.85888
									1	15.8053	1.93159
									1.02	15.722	2.00545
									1.04	15.6373	2.08045
									1.06	15.5513	2.15658
									1.08	15.4641	2.2338
									1.1	15.3755	2.31212
									1.12	15.2858	2.39149
									1.14	15.1948	2.47192
									1.16	15.1026	2.55337
									1.18	15.0092	2.63583
									1.2	14.9146	2.71928
									1.22	14.8189	2.8037
									1.24	14.7221	2.88907
									1.26	14.6242	2.97536
									1.28	14.5252	3.06256
									1.3	14.4251	3.15065
									1.32	14.324	3.2396
									1.34	14.2219	3.3294
									1.36	14.1187	3.42002
									1.38	14.0146	3.51144
									1.4	13.9096	3.60364
									1.42	13.8036	3.6966
									1.44	13.6967	3.79029
									1.46	13.5889	3.8847
									1.48	13.4803	3.9798
									1.5	13.3708	4.07557
									1.52	13.2605	4.17198
									1.54	13.1494	4.26902
									1.56	13.0376	4.36665
									1.58	12.925	4.46486
									1.6	12.8116	4.56363
									1.62	12.6976	4.66293
									1.64	12.5829	4.76274
									1.66	12.4676	4.86302
									1.68	12.3516	4.96377
									1.7	12.235	5.06496
									1.72	12.1179	5.16656
									1.74	12.0002	5.26855
									1.76	11.8819	5.3709
									1.78	11.7632	5.4736
									1.8	11.644	5.57661
									1.82	11.5243	5.67992
									1.84	11.4042	5.7835
									1.86	11.2837	5.88732
									1.88	11.1628	5.99136
									1.9	11.0416	6.0956
									1.92	10.92	6.20002
									1.94	10.7981	6.30458
									1.96	10.6759	6.40927
									1.98	10.5535	6.51405
									2	10.4309	6.61892
									2.02	10.308	6.72384
									2.04	10.185	6.82878
									2.06	10.0618	6.93373
									2.08	9.93842	7.03866
									2.1	9.81498	7.14355
									2.12	9.69145	7.24837
									2.14	9.56787	7.35309
									2.16	9.44425	7.4577
									2.18	9.32062	7.56217
									2.2	9.197	7.66648
									2.22	9.07343	7.77061
									2.24	8.94992	7.87452
									2.26	8.82649	7.97819
									2.28	8.70317	8.08162
									2.3	8.58	8.18476
									2.32	8.45698	8.28759
									2.34	8.33414	8.3901
									2.36	8.21151	8.49226
									2.38	8.08911	8.59405
									2.4	7.96697	8.69544
									2.42	7.8451	8.79642
									2.44	7.72353	8.89695
									2.46	7.60229	8.99702
									2.48	7.48139	9.09661
									2.5	7.36086	9.19569
									2.52	7.24072	9.29424
									2.54	7.121	9.39225
									2.56	7.00171	9.48968
									2.58	6.88289	9.58651
									2.6	6.76454	9.68274
									2.62	6.64669	9.77832
									2.64	6.52937	9.87325
									2.66	6.4126	9.96751
									2.68	6.29639	10.0611
									2.7	6.18077	10.1539
									2.72	6.06576	10.246
									2.74	5.95137	10.3374
									2.76	5.83764	10.4279
									2.78	5.72457	10.5177
									2.8	5.6122	10.6067
									2.82	5.50053	10.6948
									2.84	5.38959	10.7821
									2.86	5.2794	10.8685
									2.88	5.16998	10.954
									2.9	5.06134	11.0386
									2.92	4.9535	11.1223
									2.94	4.84649	11.205
									2.96	4.74032	11.2868
									2.98	4.635	11.3676
									3	4.53057	11.4474
									3.02	4.42702	11.5262
									3.04	4.32438	11.604
									3.06	4.22267	11.6807
									3.08	4.12191	11.7564
									3.1	4.0221	11.831
									3.12	3.92327	11.9045
									3.14	3.82542	11.9769
									3.16	3.72859	12.0482
									3.18	3.63277	12.1184
									3.2	3.53799	12.1874
									3.22	3.44426	12.2552
									3.24	3.35159	12.3219
									3.26	3.26	12.3874
									3.28	3.1695	12.4518
									3.3	3.0801	12.5149
									3.32	2.99182	12.5767
									3.34	2.90467	12.6374
									3.36	2.81867	12.6968
									3.38	2.73381	12.7549
									3.4	2.65013	12.8118
									3.42	2.56762	12.8674
									3.44	2.48629	12.9218
									3.46	2.40617	12.9748
									3.48	2.32725	13.0265
									3.5	2.24956	13.0769
									3.52	2.17309	13.126
									3.54	2.09786	13.1737
									3.56	2.02387	13.2201
									3.58	1.95115	13.2652
									3.6	1.87968	13.3089
									3.62	1.80949	13.3512
									3.64	1.74058	13.3922
									3.66	1.67296	13.4318
									3.68	1.60663	13.47
									3.7	1.5416	13.5068
									3.72	1.47788	13.5422
									3.74	1.41547	13.5763
									3.76	1.35438	13.6089
									3.78	1.29461	13.6401
									3.8	1.23618	13.6699
									3.82	1.17908	13.6983
									3.84	1.12332	13.7252
									3.86	1.0689	13.7508
									3.88	1.01583	13.7749
									3.9	0.964111	13.7976
									3.92	0.913743	13.8188
									3.94	0.864732	13.8386
									3.96	0.817078	13.857
									3.98	0.770785	13.874
									4	0.725855	13.8895
