# Supplementary material for: Spin waves and orbital contribution to ferromagnetism in a topological metal
Source: Nat Commun. 2024 Oct 16;15:8905. doi: 10.1038/s41467-024-53152-1 (PMC11484860; doi:10.1038/s41467-024-53152-1)
Supplement: Supplementary file 3 — Source Data [file 41467_2024_53152_MOESM3_ESM.zip › figure_source_data/fig5.xlsx]

## Sheet: fig5a
(0.239, 0, 1.77)			(0.273, 0, 1.67)			(0.307, 0, 1.56)			(0.336, 0, 1.44)
E_transfer	RIXS MCD	err	E_transfer	RIXS MCD	err	E_transfer	RIXS MCD	err	E_transfer	RIXS MCD	err
0.450761	0.528692	0.94718	0.44985	0.143966	0.807977	0.451339	0.710578	0.987381	0.451034	1.55879	0.925144
0.442961	-0.175445	0.940881	0.44205	0.925923	0.804711	0.443539	1.36019	0.987941	0.443234	1.60604	0.913582
0.435161	0.783808	0.931856	0.43425	1.17385	0.804629	0.435739	-0.469441	0.976902	0.435434	2.17114	0.910049
0.427361	1.9875	0.918893	0.42645	0.929388	0.806045	0.427939	-0.546914	0.977872	0.427634	1.64568	0.921085
0.419561	1.71159	0.920768	0.41865	0.926161	0.800628	0.420139	-0.810897	0.974015	0.419834	0.658183	0.905696
0.411761	0.26556	0.930301	0.41085	1.64102	0.79085	0.412339	-0.271319	0.984162	0.412034	-0.43552	0.900481
0.403961	0.858361	0.921486	0.40305	1.99168	0.787197	0.404539	-0.0769252	0.974731	0.404234	-0.630525	0.892402
0.396161	0.646624	0.910544	0.39525	1.30796	0.776209	0.396739	-0.475855	0.961762	0.396434	0.212354	0.891232
0.388361	0.787437	0.899134	0.38745	1.02299	0.77213	0.388939	-1.09411	0.946964	0.388634	1.38082	0.870544
0.380561	0.939341	0.903145	0.37965	0.696475	0.765014	0.381139	-0.715852	0.939221	0.380834	-0.344217	0.881972
0.372761	1.15688	0.900378	0.37185	0.666382	0.764413	0.373339	-0.570933	0.931158	0.373034	0.352212	0.871238
0.364961	0.06697	0.878776	0.36405	0.559885	0.769218	0.365539	-0.409358	0.921536	0.365234	0.386108	0.863616
0.357161	0.424761	0.890275	0.35625	0.938129	0.764323	0.357739	0.724282	0.931439	0.357434	1.15733	0.847426
0.349361	1.36564	0.88025	0.34845	0.0623706	0.747981	0.349939	-0.152936	0.929624	0.349634	1.0118	0.846281
0.341561	1.63299	0.884727	0.34065	-0.135482	0.745052	0.342139	0.163023	0.919395	0.341834	0.762132	0.850704
0.333761	1.31485	0.879482	0.33285	0.129044	0.743706	0.334339	2.06485	0.921247	0.334034	0.44396	0.84562
0.325961	1.20754	0.874473	0.32505	1.14923	0.742718	0.326539	1.94873	0.926165	0.326234	0.591871	0.841525
0.318161	1.97688	0.874547	0.31725	2.53806	0.750457	0.318739	0.838802	0.920287	0.318434	1.73275	0.839762
0.310361	2.6609	0.870044	0.30945	2.69739	0.745739	0.310939	1.46636	0.906307	0.310634	2.1148	0.832027
0.302561	2.93486	0.882891	0.30165	2.12213	0.752502	0.303139	1.85194	0.891443	0.302834	2.40183	0.832553
0.294761	3.01119	0.880003	0.29385	1.36803	0.74708	0.295339	1.8286	0.895865	0.295034	2.41161	0.837831
0.286961	3.10046	0.858757	0.28605	3.36298	0.742282	0.287539	2.611	0.897172	0.287234	2.25201	0.84284
0.279161	3.91198	0.876426	0.27825	3.48661	0.740578	0.279739	2.94735	0.902284	0.279434	3.75035	0.849835
0.271361	3.87954	0.872803	0.27045	3.53553	0.748744	0.271939	3.22425	0.911645	0.271634	5.43519	0.838968
0.263561	5.46776	0.876773	0.26265	4.77782	0.766121	0.264139	5.44856	0.928711	0.263834	5.69481	0.840484
0.255761	5.10671	0.877785	0.25485	6.55847	0.762116	0.256339	6.70202	0.928377	0.256034	5.24362	0.832472
0.247961	6.6132	0.905489	0.24705	7.92641	0.762542	0.248539	7.46892	0.918361	0.248234	6.581	0.824793
0.240161	9.11555	0.895202	0.23925	8.14862	0.768914	0.240739	7.4075	0.909852	0.240434	8.31141	0.834047
0.232361	9.85298	0.891193	0.23145	9.17846	0.769755	0.232939	7.52076	0.915627	0.232634	9.15826	0.8344
0.224561	10.7003	0.90538	0.22365	10.7448	0.780525	0.225139	9.478	0.939737	0.224834	10.0354	0.839945
0.216761	11.9152	0.933669	0.21585	11.4911	0.789016	0.217339	11.1791	0.960344	0.217034	10.1287	0.844118
0.208961	13.6183	0.943801	0.20805	12.6354	0.798687	0.209539	11.9664	0.970712	0.209234	11.0916	0.851723
0.201161	14.9281	0.956924	0.20025	13.8449	0.818959	0.201739	13.0089	0.975898	0.201434	12.8424	0.855375
0.193361	16.178	0.974322	0.19245	15.3745	0.83844	0.193939	15.1507	0.991039	0.193634	13.9206	0.855058
0.185561	17.9298	0.987223	0.18465	17.8205	0.85188	0.186139	15.6909	0.991883	0.185834	14.827	0.871771
0.177761	17.9902	0.987539	0.17685	19.3668	0.863916	0.178339	17.2706	1.01365	0.178034	15.3717	0.879404
0.169961	20.8388	1.01507	0.16905	19.7174	0.86483	0.170539	18.0731	1.01481	0.170234	17.2903	0.899202
0.162161	21.1159	1.03485	0.16125	20.4454	0.873069	0.162739	18.6058	1.01069	0.162434	17.6315	0.908178
0.154361	22.6613	1.03274	0.15345	20.9969	0.87848	0.154939	20.0933	1.04022	0.154634	19.8393	0.919329
0.146561	25.2632	1.04953	0.14565	21.8867	0.87682	0.147139	20.0751	1.0416	0.146834	19.8591	0.924409
0.138761	24.0562	1.03627	0.13785	22.6837	0.875326	0.139339	22.1209	1.05435	0.139034	20.4117	0.923838
0.130961	23.8552	1.03023	0.13005	22.7248	0.875874	0.131539	23.1444	1.06408	0.131234	21.541	0.934864
0.123161	23.2911	1.02346	0.12225	22.6982	0.882562	0.123739	23.0248	1.06672	0.123434	23.2205	0.959114
0.115361	22.5466	1.00324	0.11445	23.1242	0.884999	0.115939	23.5695	1.07573	0.115634	24.973	0.970168
0.107561	23.4062	1.01446	0.10665	23.9994	0.892521	0.108139	26.5367	1.10767	0.107834	26.2578	0.988664
0.099761	22.0669	1.02354	0.0988502	24.4156	0.897678	0.100339	30.237	1.14363	0.100034	28.1432	1.01241
0.091961	25.0332	1.06785	0.0910502	27.5504	0.922955	0.0925392	32.6773	1.18078	0.0922338	29.9434	1.06087
0.084161	25.7308	1.09286	0.0832502	31.4847	0.961021	0.0847392	35.7146	1.23601	0.0844338	33.4176	1.10324
0.076361	28.6647	1.13225	0.0754502	34.7324	1.0154	0.0769392	40.3595	1.2905	0.0766338	39.901	1.167
0.068561	35.6496	1.18959	0.0676502	39.9512	1.08757	0.0691392	45.7339	1.34542	0.0688338	45.2832	1.24332
0.060761	42.6536	1.30229	0.0598502	47.0885	1.15383	0.0613392	53.5335	1.43238	0.0610338	48.4077	1.2887
0.052961	47.9754	1.37631	0.0520502	54.0071	1.21118	0.0535392	59.0841	1.50757	0.0532338	52.9758	1.35293
0.045161	55.2529	1.47266	0.0442502	60.572	1.2583	0.0457392	63.3542	1.57291	0.0454338	55.7967	1.41528
0.037361	60.2938	1.56803	0.0364502	64.9149	1.30412	0.0379392	65.7724	1.6141	0.0376338	55.8919	1.44569
0.029561	67.0069	1.62695	0.0286502	67.538	1.35023	0.0301392	68.4201	1.64397	0.0298338	52.5703	1.47334
0.021761	69.2642	1.67223	0.0208502	65.3281	1.33579	0.0223392	64.1785	1.61873	0.0220338	51.1697	1.46815
0.013961	67.1452	1.67776	0.0130502	62.7202	1.30045	0.0145392	58.9284	1.5812	0.0142338	44.8279	1.47325
0.00616103	61.4898	1.64833	0.00525017	57.6726	1.25605	0.00673922	53.0922	1.54436	0.00643381	39.3212	1.44654
-0.00163897	53.1396	1.60685	-0.00254983	46.8915	1.17577	-0.00106078	45.0966	1.49454	-0.00136619	29.6769	1.41702
-0.00943897	46.5814	1.52282	-0.0103498	37.0876	1.08218	-0.00886078	36.1786	1.41086	-0.00916619	23.7987	1.37262
-0.017239	37.3387	1.38642	-0.0181498	30.0995	0.994377	-0.0166608	28.6175	1.31065	-0.0169662	20.1004	1.30729
-0.025039	27.3118	1.26885	-0.0259498	22.687	0.893593	-0.0244608	23.6451	1.22578	-0.0247662	17.4954	1.20941
-0.032839	22.2236	1.14573	-0.0337498	17.2136	0.794178	-0.0322608	16.2504	1.11209	-0.0325662	13.1704	1.12707
-0.040639	16.9948	1.00969	-0.0415498	12.7778	0.701307	-0.0400608	11.2536	0.98866	-0.0403662	9.12729	1.05112
-0.048439	11.3098	0.883303	-0.0493498	9.05057	0.61254	-0.0478608	8.31888	0.880125	-0.0481662	8.02549	0.945051
-0.056239	7.97249	0.766525	-0.0571498	6.04075	0.528416	-0.0556608	6.06033	0.783133	-0.0559662	7.16948	0.843964
-0.064039	5.39695	0.655639	-0.0649498	4.24952	0.45647	-0.0634608	4.55605	0.696479	-0.0637662	4.31611	0.763658
-0.071839	3.79909	0.577186	-0.0727498	2.80658	0.393845	-0.0712608	2.65686	0.595325	-0.0715662	3.47827	0.679979
-0.079639	2.99422	0.501432	-0.0805498	2.56382	0.359726	-0.0790608	2.23691	0.532505	-0.0793662	2.08669	0.601998
-0.087439	2.53882	0.442085	-0.0883498	2.22631	0.324556	-0.0868608	1.84428	0.487416	-0.0871662	1.55645	0.528659
-0.095239	1.3794	0.431297	-0.0961498	1.61529	0.289995	-0.0946608	1.89659	0.448578	-0.0949662	1.73547	0.463849
-0.103039	1.06811	0.384267	-0.10395	1.63655	0.274701	-0.102461	1.08739	0.385211	-0.102766	0.766034	0.43609
-0.110839	1.5287	0.365177	-0.11175	1.21064	0.251164	-0.110261	0.785704	0.368849	-0.110566	1.02881	0.388167
-0.118639	1.2908	0.342607	-0.11955	0.684662	0.228886	-0.118061	0.856928	0.360525	-0.118366	0.877568	0.359446
-0.126439	1.10012	0.324381	-0.12735	0.710215	0.237739	-0.125861	0.777731	0.341991	-0.126166	0.378006	0.342511
-0.134239	0.970867	0.301963	-0.13515	0.639645	0.233131	-0.133661	0.639784	0.311943	-0.133966	0.136041	0.34108
-0.142039	0.797711	0.295892	-0.14295	0.52192	0.224943	-0.141461	0.954849	0.298019	-0.141766	0.243679	0.322634
-0.149839	0.630055	0.294082	-0.15075	0.412695	0.220657	-0.149261	0.461243	0.278867	-0.149566	0.625498	0.313235
-0.157639	0.70777	0.270667	-0.15855	0.504745	0.210445	-0.157061	0.212325	0.264886	-0.157366	0.289943	0.297454
-0.165439	0.939024	0.251771	-0.16635	0.643887	0.212661	-0.164861	0.226828	0.263666	-0.165166	0.308956	0.292702
-0.173239	0.595172	0.261266	-0.17415	0.318178	0.203868	-0.172661	0.326824	0.261618	-0.172966	-0.100007	0.284145
-0.181039	0.06519	0.261327	-0.18195	0.304599	0.198231	-0.180461	0.514516	0.251637	-0.180766	0.0374405	0.280906
-0.188839	0.193976	0.2525	-0.18975	0.534102	0.202878	-0.188261	0.327298	0.24641	-0.188566	0.30677	0.267826
-0.196639	0.586476	0.257175	-0.19755	0.671229	0.202621	-0.196061	0.106424	0.231948	-0.196366	0.0182407	0.257901
-0.204439	0.864302	0.245157	-0.20535	0.309454	0.189404	-0.203861	0.607158	0.235176	-0.204166	0.00367065	0.248857
-0.212239	0.365957	0.247198	-0.21315	0.292931	0.194044	-0.211661	0.770667	0.247928	-0.211966	0.406389	0.242637
-0.220039	0.16999	0.23618	-0.22095	0.444803	0.199105	-0.219461	0.409372	0.25346	-0.219766	0.339736	0.229674
-0.227839	0.499626	0.236489	-0.22875	0.467577	0.19667	-0.227261	0.432629	0.245314	-0.227566	0.345414	0.225762
-0.235639	0.179649	0.236533	-0.23655	0.394247	0.187672	-0.235061	0.513215	0.24092	-0.235366	0.403233	0.221237
-0.243439	0.0580747	0.236977	-0.24435	0.293646	0.183173	-0.242861	0.442922	0.236325	-0.243166	0.515626	0.230532
-0.251239	0.119889	0.241606	-0.25215	0.248058	0.187903	-0.250661	0.397944	0.233563	-0.250966	0.299147	0.226048
-0.259039	0.642626	0.234836	-0.25995	0.208663	0.188396	-0.258461	0.39193	0.245168	-0.258766	0.538663	0.221766
-0.266839	0.449148	0.236135	-0.26775	0.511877	0.187403	-0.266261	0.176045	0.230816	-0.266566	0.353681	0.195139
-0.274639	0.505768	0.236761	-0.27555	0.649421	0.182882	-0.274061	0.15343	0.21601	-0.274366	0.256339	0.198979
-0.282439	0.504885	0.22811	-0.28335	0.602188	0.177094	-0.281861	0.174447	0.203577	-0.282166	0.408972	0.211138
-0.290239	0.395922	0.207147	-0.29115	0.416011	0.181007	-0.289661	0.314278	0.210825	-0.289966	0.256676	0.222643
-0.298039	0.423726	0.211154	-0.29895	0.26412	0.187314	-0.297461	0.148863	0.213139	-0.297766	0.1351	0.205225
-0.305839	0.282359	0.221484	-0.30675	0.187358	0.171482	-0.305261	0.0890336	0.218279	-0.305566	0.327682	0.198931
-0.313639	-0.0667809	0.219388	-0.31455	0.311945	0.170157	-0.313061	0.24855	0.219608	-0.313366	0.350071	0.216864
-0.321439	0.0629675	0.204565	-0.32235	0.2158	0.17446	-0.320861	0.240394	0.204193	-0.321166	0.189727	0.215576
-0.329239	0.241132	0.202075	-0.33015	0.321282	0.18733	-0.328661	0.324122	0.202031	-0.328966	0.296725	0.206047
-0.337039	0.488478	0.194375	-0.33795	0.350615	0.186392	-0.336461	0.387796	0.206181	-0.336766	0.502173	0.211273
-0.344839	0.382883	0.19908	-0.34575	0.165952	0.170308	-0.344261	0.317857	0.21314	-0.344566	0.446202	0.194669
-0.352639	0.174987	0.194554	-0.35355	0.164098	0.172947	-0.352061	0.195061	0.216597	-0.352366	0.238534	0.18756
-0.360439	0.383814	0.196814	-0.36135	0.207261	0.171538	-0.359861	0.443157	0.227917	-0.360166	0.253982	0.184997
-0.368239	0.140107	0.183647	-0.36915	0.116529	0.162901	-0.367661	0.462527	0.226835	-0.367966	0.241225	0.195249
-0.376039	0.0985977	0.196044	-0.37695	0.174642	0.166326	-0.375461	0.330983	0.209163	-0.375766	0.358326	0.210851
-0.383839	0.29707	0.208062	-0.38475	0.257629	0.170908	-0.383261	0.307535	0.209336	-0.383566	0.265462	0.2101
-0.391639	0.297261	0.204939	-0.39255	0.388734	0.176889	-0.391061	0.307244	0.216147	-0.391366	0.264997	0.197662
-0.399439	0.388194	0.191629	-0.40035	0.196544	0.177968	-0.398861	0.162068	0.196499	-0.399166	0.33283	0.200361
-0.407239	0.370388	0.207567	-0.40815	0.0936614	0.178948	-0.406661	0.261322	0.214391	-0.406966	0.335883	0.179102
-0.415039	0.359057	0.19323	-0.41595	0.0899911	0.166862	-0.414461	0.249861	0.219618	-0.414766	0.267439	0.190993
-0.422839	0.191025	0.176671	-0.42375	0.129496	0.164639	-0.422261	0.264409	0.214811	-0.422566	0.166814	0.184909
-0.430639	0.375482	0.200057	-0.43155	0.240148	0.164364	-0.430061	0.185571	0.214817	-0.430366	0.265083	0.182912
-0.438439	0.599744	0.206254	-0.43935	0.141942	0.166843	-0.437861	0.101736	0.200064	-0.438166	0.0689885	0.191548
-0.446239	0.303099	0.18609	-0.44715	0.052474	0.168413	-0.445661	0.254015	0.194987	-0.445966	0.253155	0.190572
-0.454039	0.148397	0.177909	-0.45495	0.180562	0.16597	-0.453461	0.38119	0.196703	-0.453766	0.412874	0.182405
-0.461839	0.388291	0.191723	-0.46275	0.14029	0.160645	-0.461261	0.337274	0.193767	-0.461566	0.152224	0.198514
-0.469639	0.460019	0.188452	-0.47055	0.197824	0.167421	-0.469061	0.273241	0.186854	-0.469366	0.20219	0.185244
-0.477439	0.169171	0.189753	-0.47835	0.183766	0.160775	-0.476861	0.2094	0.188769	-0.477166	0.226381	0.186464
-0.485239	0.161928	0.181159	-0.48615	0.155605	0.164747	-0.484661	0.125915	0.196161	-0.484966	0.172884	0.189036
-0.493039	0.25576	0.193469	-0.49395	0.117833	0.180366	-0.492461	0.116425	0.193899	-0.492766	0.208157	0.186705

## Sheet: fig5b
	intensity					spinW intensity
q_//_abs	AC	OP1	OP2	OP3	q_//_abs	AC	OP1	OP2	OP3
-0.273	7.96096	1.17704	0	0.961962	-0.43164	8.86969	0.33427	0.888501	0.526962
-0.2	7.09768	3.64438	0	0	-0.428061	8.85564	0.365063	0.838979	0.559202
-0.123	7.4756	3.8331	0	0	-0.424352	8.85421	0.39629	0.792048	0.591071
-0.0415	6.11718	4.12374	0	0	-0.420514	8.83467	0.429918	0.743744	0.622402
0.017	6.23453	3.60952	0	0	-0.416548	8.81235	0.465391	0.699516	0.651896
0.0415	7.24533	3.88992	0	0	-0.412455	8.77204	0.502792	0.654464	0.681592
0.083	6.96816	3.80565	0	0	-0.408236	8.74424	0.542206	0.612307	0.710236
0.123	6.31857	3.67802	0	0	-0.403893	8.72884	0.583725	0.572887	0.73893
0.2	7.07188	3.43017	0	0	-0.399427	8.69561	0.627446	0.5342	0.764979
0.239	7.40358	1.33212	1.47328	0	-0.394839	8.65981	0.674639	0.496473	0.78943
0.273	7.40742	1.00021	1.59134	0	-0.390131	8.62151	0.723156	0.462301	0.810689
0.307	8.21704	0.608316	1.24041	0	-0.385304	8.58083	0.774196	0.428353	0.832783
0.336	6.69265	0.698075	1.25397	0	-0.38036	8.52311	0.827872	0.397703	0.849826
					-0.3753	8.47812	0.884299	0.367456	0.865952
					-0.370125	8.44576	0.941959	0.340228	0.879524
					-0.364838	8.39685	1.00413	0.313517	0.891895
					-0.359439	8.34625	1.06938	0.289538	0.899803
					-0.353932	8.29411	1.13979	0.266138	0.903026
					-0.348316	8.2406	1.20955	0.245183	0.906091
					-0.342594	8.1717	1.28463	0.224832	0.904146
					-0.336768	8.13008	1.36314	0.20629	0.898621
					-0.330839	8.05942	1.44509	0.18939	0.887866
					-0.32481	8.0021	1.53316	0.173079	0.876426
					-0.318681	7.95798	1.62421	0.15375	0.859644
					-0.312456	7.89954	1.71465	0.14125	0.839072
					-0.306135	7.84083	1.81345	0.13125	0.814776
					-0.299721	7.78197	1.90194	0.11875	0.786885
					-0.293216	7.72312	2.00693	0.11	0.754286
						7.66441	2.10148	0.1025	0.721171
						7.60596	2.21853	0.0905636	0.682769
						7.5479	2.32547	0.0820185	0.643234
						7.49036	2.43333	0.0744455	0.601785
						7.43343	2.54151	0.067368	0.558942
						7.36447	2.64939	0.0607761	0.515261
						7.3219	2.75154	0.0549417	0.472135
						7.2549	2.86164	0.0494217	0.428425
						7.21409	2.95962	0.0444625	0.384908
						7.16182	3.06507	0.0399331	0.344096
						7.11074	3.16208	0.0357996	0.304437
						7.04872	3.2497	0.0320307	0.266512
						7.0125	3.3387	0.0285973	0.231604
						6.96548	3.42927	0.0254722	0.199745
						6.91993	3.5034	0.0226698	0.170321
						6.87594	3.5788	0.0200491	0.143538
						6.83355	3.65584	0.0177373	0.119918
						6.78106	3.72199	0.0155832	0.0992613
						6.75379	3.77699	0.0136846	0.0810687
						6.71651	3.8406	0.0119438	0.0653869
						6.68103	3.88659	0.0103545	0.0519382
						6.63587	3.94188	0.00895665	0.0407887
						6.60415	3.98644	0.00767029	0.0314557
						6.58573	4.02718	0.00653032	0.0238153
						6.55779	4.05725	0.00552025	0.0176271
						6.53182	4.09793	0.00460185	0.0127811
						6.50783	4.12827	0.0037952	0.0089799
						6.48585	4.15547	0.00308833	0.00612401
						6.46591	4.17966	0.00260242	0.00409102
						6.44802	4.20097	0.00225468	0.00271792
						6.4322	4.21221	0.00190199	0.00186446
						6.41845	4.23539	0.00147363	0.00130999
						6.40681	4.24132	0.00100676	0.000893077
						6.39726	4.25946	0.000597869	0.000541312
						6.37877	4.26778	0.000304499	0.000290618
						6.37346	4.2663	0.000123524	0.00012181
						6.38133	4.26983	2.90212e-05	2.89709e-05
						6.36922	4.27841	1.01806e-29	1.01806e-29
						6.38133	4.26982	3.72902e-05	3.72256e-05
						6.37347	4.26622	0.000190017	0.000187077
						6.3788	4.26751	0.00053125	0.000499987
						6.39735	4.25879	0.00115454	0.00097253
						6.40698	4.24001	0.0021777	0.00155057
						6.41876	4.23307	0.00373593	0.00186797
						6.43268	4.20846	0.00600231	0.00169704
						6.44875	4.1952	0.00916913	0.00109945
						6.46696	4.17117	0.0135141	0.000472667
						6.48729	4.14336	0.0193686	1.41198e-30
						6.50975	4.10428	0.027008	4.56592e-30
						6.53432	4.06779	0.0369917	1.6969e-29
						6.561	4.03315	0.0498467	5.87911e-30
						6.58975	3.97874	0.0663722	1.18357e-29
						6.60912	3.93152	0.0872069	1.63484e-29
						6.64194	3.86978	0.113251	9.16932e-30
						6.68836	3.79266	0.146306	9.52132e-30
						6.72527	3.7185	0.187215	1.3052e-29
						6.76415	3.62593	0.237415	2.62186e-29
						6.79319	3.51363	0.299981	3.11211e-29
						6.84771	3.3921	0.374954	2.28358e-29
						6.89232	3.25893	0.465721	3.0397e-29
						6.93876	3.09581	0.574178	1.21994e-29
						6.98699	2.91912	0.697932	8.83404e-30
						7.03695	2.72873	0.839236	5.53563e-30
						7.0886	2.51297	0.994632	2.63645e-29
						7.1295	2.29042	1.15978	5.13273e-29
						7.19669	2.06588	1.33111	6.09127e-30
						7.24043	1.83853	1.49763	8.47732e-30
						7.3107	1.61603	1.65496	3.98944e-29
						7.36972	1.41209	1.79786	1.2732e-29
						7.4171	1.21977	1.92285	3.16288e-29
						7.49133	1.04823	2.02469	4.93423e-29
						7.54062	0.8969	2.11005	2.22986e-29
						7.60377	0.761694	2.17645	2.00993e-29
						7.68097	0.641956	2.22925	3.5125e-29
						7.7456	0.538451	2.26256	5.05052e-29
						7.79715	0.448177	2.28199	6.25542e-29
						7.8624	0.369555	2.2893	8.50509e-29
						7.9415	0.301175	2.28608	9.64025e-29
						7.993	0.242248	2.26979	4.70799e-29
						8.05796	0.190839	2.24957	7.36707e-29
						8.12238	0.146394	2.22249	7.7151e-29
						8.20024	0.10902	2.18947	1.39547e-28
						8.24867	0.0774485	2.15499	1.19601e-28
						8.30999	0.0515539	2.10853	5.51291e-28
						8.38425	0.0310646	2.06183	2.30943e-28
						8.44219	0.0158016	2.01514	0
						8.49793	0.00565357	1.96184	0
						8.55113	0.000612478	1.90586	0
						8.58655	0.000669073	1.84756	0
						8.63357	0.00589002	1.78414	0
						8.69207	0.0163413	1.72219	0
						8.73169	0.0322251	1.65876	0
						8.76704	0.0534954	1.59688	0
						8.78258	0.0805961	1.52849	4.22868e-28
						8.82369	0.113383	1.46211	5.91975e-28
						8.84439	0.152069	1.39762	4.21859e-28
						8.84431	0.196413	1.33029	4.5964e-29
						8.86926	0.247506	1.26287	1.56809e-28
						8.87305	0.304354	1.1956	1.74971e-28
						8.8709	0.366646	1.12868	2.72494e-28
						8.84742	0.436215	1.06052	8.35762e-29
						8.84865	0.510139	0.996839	1.35902e-28
						8.82862	0.590487	0.930735	4.30008e-29

## Sheet: fig5c
q_//_abs	damping						error bars
	AC	OP1	OP2	OP3	AC from ESRF	OP1 from ESRF	AC	OP1	OP2	OP3	AC from ESRF	OP1 from ESRF
-0.273	0.032668	0.0126584		0.0430901			0.00191722	0.00733602		0.0144273
-0.2	0.00567071	0.0339198					0.000784203	0.00217235
-0.123	0.000139719	0.0280406					0.000990223	0.00177938
-0.0415	7.39351e-05	0.0347813					0.0051281	0.00207274
0.017	4.2193e-11	0.0265379					0.000310201	0.00162752
0.0415	7.25427e-05	0.0319731					0.00475115	0.00226049
0.083	0.000156034	0.0316964					0.00446444	0.00298595
0.123	0.00012081	0.0293315					0.00103798	0.00170339
0.2	0.00581816	0.03128					0.000492223	0.00134177
0.239	0.0211917	0.0155449	0.0473477				0.00147612	0.00916144	0.0113111
0.273	0.0199317	0.0182521	0.0392548				0.00117384	0.00851761	0.00715932
0.307	0.0313358	0.0160638	0.0289383				0.00127902	0.00982904	0.00605517
0.336	0.0268381	0.016066	0.0356768				0.00168466	0.0110613	0.00798003
-0.0693					0.00350562	0.026295					[0.0035, 0.0147]	[0.0094, 0.0263]
