# Supplementary material for: Spin waves and orbital contribution to ferromagnetism in a topological metal
Source: Nat Commun. 2024 Oct 16;15:8905. doi: 10.1038/s41467-024-53152-1 (PMC11484860; doi:10.1038/s41467-024-53152-1)
Supplement: Supplementary file 3 — Source Data [file 41467_2024_53152_MOESM3_ESM.zip › read_me.txt]

The dataset contains the data for paper "Spin waves and orbital contribution to ferromagnetism in a topological metal". The data are stored in .txt or excel form.

There are two folders:
The "experiment_data" folder contains the unprocessed (not corrected by self-absorption correction or polarization factors) RXIS and XAS spectra.
The "figure_source_data" folder contains the processed data shown in the figures of the paper. The data processing (self-absorption correction or polarization factor correction) is described in the paper and supplementary information.

----------------------------------------------
Under "experiment_data" folder:
-"XAS" folder contains the XAS spectra collected at ADRESS beamline of Swiss Light Source.
-"XMCD_sample_surface" folder contains the XMCD scans across the sample surfaces with/without magnetic field
-"RIXS_spectra_SLS" folder contains the RIXS spectra collected at ADRESS beamline of Swiss Light Source. The spectral Intensity is normalized to per 5 minutes and per CCD, and there are 3 CCDs. The "resolution.txt" is the resolution function measured on a carbon tap for RIXS measurements at fixed scattering angle = 130 deg. "rixs_cl(cr)_H0L_x.txt" files are the momentum dependence RIXS along H0L direction with left(right)-hand circular polarization. x = -1, 1, 2,..., 9, 10 represents (H, 0, L) = (-0.163, 0, 1.92), (0.017, 0, 2.04), (0.042, 0, 2.03), ..., (0.336, 0, 1.44), (0.39, 0, 1.17), respectively. Similar for "rixs_cl(cr)_HHL_x.txt" files, where x = 1, ..., 4 here represents (H, H, L) = (0.024, 0.024, 2.03), ...., (0.158, 0.158, 1.67). For "rixs_cl(cr)_phi_x.txt" files, x = 1, 2, 3, 4, 5, 6 represents phi = 0, 30, 45, 60, 75, 90 deg. The file "rixs_cl_2theta_90_H0p2_L1p34.txt" contains the RIXS spectrum for (H, 0, L) = (0.2, 0, 1.34) and left-hand circular polarization measured with scattering angle 2theta = 90 deg, and the similar meanings for the rest. The "E_detuning_map" folder contains the data of incident energy detuning measurement.
-"RIXS_spectra_ESRF" contains the RIXS spectra collected at ID32 of ESRF in names of "rixs_cl(cr)_HHL_x.txt". Here x = 1, 2, ..., 6 represents L = 2.1 1.9, ..., 1.1, respectively. The intensity is in unit of counts/40 minutes.

--------------------------------------------
"figure_source_data" folder contains the experimental data plotted in figure 2 - 5. 
